# Supplementary material for: Single-base resolution methylomes of somatic embryogenesis in Theobroma cacao L. reveal epigenome modifications associated with somatic embryo abnormalities
Source: Sci Rep. 2022 Sep 5;12:15097. doi: 10.1038/s41598-022-18035-9 (PMC9445004; doi:10.1038/s41598-022-18035-9)
Supplement: Supplementary file 2 — Supplementary Table S5. [file 41598_2022_18035_MOESM2_ESM.xltx]

## Sheet: genes-function-2-claudia
Chr	gene	Function	Molecular Function	Biological process	Groups
scaffold_1	Thecc1EG000009	Subtilisin-like serine endopeptidase family protein (73%P)	serine-type endopeptidase activity	regulation of cell population proliferation	cell division
scaffold_1	Thecc1EG000039	Auxin efflux carrier family protein (68%T)	Auxin signaling pathway	cell polarity, auxin transport	cellular transport
scaffold_1	Thecc1EG000070	Rab escort protein (60%P)	Rab GTPase binding	autophagy	autophagy
scaffold_1	Thecc1EG000082	Trimeric LpxA-like enzymes superfamily protein (74%P)	Catalytic activity	lipid biosynthesis	cellular biosynthesis
scaffold_1	Thecc1EG000134	RING/U-box superfamily protein (77%T)	ubiquitin conjugating enzyme binding	cellular response to hypoxia	stress response
scaffold_1	Thecc1EG000183	Glycosyl hydrolase family 38 protein (69%T)	hydrolase	catalytic activity	catabolism
scaffold_1	Thecc1EG000188	c("Receptor region transmembrane domain ring H2 motif protein 1", " putative (49%T)")	Receptor	protein transport	cellular transport
scaffold_1	Thecc1EG000192	S-adenosyl-L-methionine-dependent methyltransferases superfamily protein (65%T)	methyltransferase activity	methylation	methylation
scaffold_1	Thecc1EG000203	Endonuclease/exonuclease/phosphatase family protein (61%P)	hydrolase	catalytic activity	catabolism
scaffold_1	Thecc1EG000204	Basic helix-loop-helix DNA-binding superfamily protein (64%P)	bHLH transcription factor binding	unidimensional cell growth	cell morphology
scaffold_1	Thecc1EG000216	2-oxoglutarate and Fe(II)-dependent oxygenase superfamily protein (62%P)	metal ion binding	oxidoreductase	transcription regulation
scaffold_1	Thecc1EG000305	MAP kinase 7 (89%T)	transferase activity	cell cycle, differentiation	transcription regulation
scaffold_1	Thecc1EG000344	c("Dihydroflavonol-4-reductase", " putative (46%U)")	Oxidoreductase	flavonoid biosynthesis	transcription regulation
scaffold_1	Thecc1EG000369	AAA-type ATPase family protein (79%P)	ATP binding	mitochondrion organization	transcription regulation
scaffold_1	Thecc1EG000391	Vacuolar sorting protein 39 (68%T)	Rab GTPase binding	autophagy	autophagy
scaffold_1	Thecc1EG000410	c("F-box family protein", " putative (45%P)")	ubiquitin-protein transferase activity	ubiquitin-dependent protein catabolic process	catabolism
scaffold_1	Thecc1EG000427	Splicing factor U2af large subunit A (79%P)	RNA-binding	defense response	defense response
scaffold_1	Thecc1EG000570	Phosphoglycerate mutase family protein (68%P)	intramolecular transferase activity, phosphotransferases	carbohydrate metabolic process	celllular metabolism
scaffold_1	Thecc1EG000571	CDPK-related kinase (80%T)	ATP binding	intracellular signal transduction	cellular signaling
scaffold_1	Thecc1EG000621	Zeaxanthin epoxidase (ZEP) (ABA1) (68%T)	FAD binding	abscisic acid biosynthetic process	cellular biosynthesis
scaffold_1	Thecc1EG000627	c("Alpha/beta-Hydrolases superfamily protein", " putative (48%T)")	epoxide hydrolase activity	cutin biosynthetic process	cellular biosynthesis
scaffold_1	Thecc1EG000697	Heavy metal atpase 1 (76%P)	ATP binding	copper and ion transport	cellular transport
scaffold_1	Thecc1EG000789	Calcium ATPase 2 (83%T)	ATP binding	calcium and ion transmembrane transport	cellular transport
scaffold_1	Thecc1EG000818	P-loop containing nucleoside triphosphate hydrolases superfamily protein (86%T)	ATP binding	mitochondrion organization	cell structure
scaffold_1	Thecc1EG000850	Squalene monooxygenase (77%P)	squalene monooxygenase activity	response to water deprivation	stress response
scaffold_1	Thecc1EG000856	Pentatricopeptide repeat (PPR) superfamily protein (68%T)	structural constituent of ribosome	embryo development ending in seed dormancy	embryo development
scaffold_1	Thecc1EG000966	c("RNA-binding KH domain-containing protein", " putative (48%P)")	mRNA binding	regulation of gene expression	gene expression
scaffold_1	Thecc1EG001192	SAP domain-containing protein (61%P)	nucleic acid binding	regulation of translation	transcription regulation
scaffold_1	Thecc1EG001201	NAD(P)-binding Rossmann-fold superfamily protein (75%T)	(-)-menthol dehydrogenase activity	defense response	defense response
scaffold_1	Thecc1EG001217	Tetratricopeptide repeat (TPR)-like superfamily protein (67%T)	molecular adaptor activity	positive regulation of chaperone-mediated protein folding	cellular signaling
scaffold_1	Thecc1EG001256	c("Programmed cell death 2 C-terminal domain-containing protein", " putative (52%P)")	DNA-binding	programmed cell death	programmed cell death
scaffold_1	Thecc1EG001258	c("RNA polymerase II", " Rpb4", " core protein (94%T)")	DNA binding	transcription regulation	transcription regulation
scaffold_1	Thecc1EG001284	Leucine-rich receptor-like protein kinase family protein (68%T)	ATP binding	regulation of root meristem growth	embryo growth
scaffold_1	Thecc1EG001297	c("Essential meiotic endonuclease 1B", " putative (55%P)")	DNA binding	DNA repair	DNA repair
scaffold_1	Thecc1EG001303	c("Dihydrodipicolinate reductase", " bacterial/plant (71%T)")	Oxidoreductase	amino acid biosynthesis	cellular biosynthesis
scaffold_1	Thecc1EG001310	Cellulose synthase 6 (82%T)	Glycosyltransferase, Transferase	cell wall biogenesis	cell wall biogenesis
scaffold_1	Thecc1EG001316	c("Citrate-binding protein precursor", " putative (58%P)")	RNA binding	citrate metabolic process	celllular metabolism
scaffold_1	Thecc1EG001348	c("Duplicated homeodomain-like superfamily protein", " putative (59%P)")	DNA binding	transcription regulation	transcription regulation
scaffold_1	Thecc1EG001430	Plant invertase/pectin methylesterase inhibitor superfamily (61%T)	enzyme inhibitor activity	catalytic activity	cellular transport
scaffold_1	Thecc1EG001476	Callose synthase 5 (83%T)	Glycosyltransferase, Transferase	cell wall biogenesis	cell wall biogenesis
scaffold_1	Thecc1EG001511	Cation/hydrogen exchanger 15 (71%T)	pH regulation	acid-base homeostasis	cellular homeostasis
scaffold_1	Thecc1EG001528	c("Trichome birefringence-like 14", " putative (46%T)")	O-acetyltransferase activity	carbohydrate metabolic process	celllular metabolism
scaffold_1	Thecc1EG001533	UDP-Glycosyltransferase superfamily protein (70%T)	transferase activity	response to salicylic acid	defense response
scaffold_1	Thecc1EG001569	c("PAD4", " putative (51%U)")	calcium ion binding	chromatin remodeling	stress response
scaffold_1	Thecc1EG001590	c("Beta-galactosidase 10", " putative (38%T)")	hydrolase	carbohydrate metabolic process	celllular metabolism
scaffold_1	Thecc1EG001633	Leucine-rich repeat transmembrane protein kinase (34%T)	ATP binding	protein autophosphorylation	Protein structure
scaffold_1	Thecc1EG001701	c("Vacuolar protein sorting-associated protein 13A", " putative (53%P)")	GTPase binding	autophagy	autophagy
scaffold_1	Thecc1EG001785	c("Alpha-crystallin domain 32.1", " putative (51%P)")	chaperone	stress response	stress response
scaffold_1	Thecc1EG001792	Ribonuclease H protein (72%P)	nucleotide binding	gene silencing by RNA-directed DNA methylation	gene silencing
scaffold_1	Thecc1EG001908	Actin-like ATPase superfamily protein (73%P)	ATP binding	cellular metabolism	celllular metabolism
scaffold_1	Thecc1EG001987	Eukaryotic aspartyl protease family protein (68%P)	Aspartyl protease	programmed cell death	programmed cell death
scaffold_1	Thecc1EG002028	DHHC-type zinc finger family protein (68%P)	Acyltransferase	protein targeting to membrane	cellular transport
scaffold_1	Thecc1EG002144	Lycopene beta/epsilon cyclase protein (76%P)	lycopene epsilon cyclase	carotene biosynthetic process	cellular biosynthesis
scaffold_1	Thecc1EG002204	c("Centromere/kinetochore protein (ZW10)", " putative (66%T)")	centromeric DNA binding	cell division	cell division
scaffold_1	Thecc1EG002241	Fasciclin-like arabinogalactan protein 7 (62%P)	cell surface adhesion protein	cell wall biogenesis	cell wall biogenesis
scaffold_1	Thecc1EG002435	RPM1-interacting protein 4 family protein (66%P)	protein binding	defense response to bacterium	defense response
scaffold_1	Thecc1EG002458	B-box type zinc finger protein with CCT domain (65%P)	zinc ion binding	transcription regulation	transcription regulation
scaffold_1	Thecc1EG002568	Peroxin 13 (71%P)	peroxisome organization	fatty acid beta-oxidation	lipid biosynthesis
scaffold_1	Thecc1EG002661	c("Lipoxygenase", " putative (39%U)")	metal ion binding	oxylipin biosynthetic process	cellular biosynthesis
scaffold_1	Thecc1EG002666	Sodium Bile acid symporter family (73%P)	antiporter activity	sodium transport	cellular transport
scaffold_1	Thecc1EG002752	c("Oxidoreductase", " zinc-binding dehydrogenase family protein (78%T)")	oxidoreductase activity	fatty acid metabolic process	celllular metabolism
scaffold_1	Thecc1EG002942	c("Cytochrome B5", " n4", "ATCB5-B", "CB5-B (82%T)")	metal ion binding	fatty acid biosynthetic process	cellular biosynthesis
scaffold_1	Thecc1EG003664	c("Integrase", " catalytic region", " Zinc finger", " CCHC-type", " Peptidase aspartic", " catalytic", " putative (46%U)")	RNA binding	RNA splicing	RNA processing
scaffold_1	Thecc1EG003737	RNA-directed DNA polymerase (87%P)	transferase activity	catalytic activity	cellular signaling
scaffold_1	Thecc1EG003802	Myosin 2 (78%T)	ATP binding	trichome morphogenesis	embryo morphogenesis
scaffold_1	Thecc1EG003994	S-adenosyl-L-methionine-dependent methyltransferases superfamily protein (75%T)	methyltransferase activity	methylation	methylation
scaffold_1	Thecc1EG004051	c("Phosphate transporter 1", "4 (85%T)")	inositol hexakisphosphate binding	cellular response to phosphate starvation	cellular response to starvation
scaffold_1	Thecc1EG004246	c("Cyclophilin-like peptidyl-prolyl cis-trans isomerase family protein", " putative (56%P)")	Isomerase, Rotamase	catalytic activity	cellular signaling
scaffold_1	Thecc1EG004356	Splicing factor Prp18 family protein (76%P)	mRNA splicing	mRNA splicing	RNA processing
scaffold_1	Thecc1EG004402	RAD3-like DNA-binding helicase protein (87%T)	ATP binding	DNA repair	DNA repair
scaffold_1	Thecc1EG004415	DNA/RNA polymerases superfamily protein (26%T)	damaged DNA binding	DNA repair	DNA repair
scaffold_1	Thecc1EG004479	Methyltransferase MT-A70 family protein (64%P)	methyltransferase activity	embryo development ending in seed dormancy	embryo development
scaffold_1	Thecc1EG004603	Amino acid dehydrogenase family protein (82%T)	NADH dehydrogenase activity	glutamate biosynthetic process	cellular biosynthesis
scaffold_1	Thecc1EG004621	c("RNA-directed DNA polymerase (Reverse transcriptase)", " Ribonuclease H", " putative (54%U)")	transferase activity	catalytic activity	cellular signaling
scaffold_1	Thecc1EG004644	c("DNA binding protein", " putative (49%U)")	DNA binding	transcription regulation	transcription regulation
scaffold_1	Thecc1EG004670	c("U3 small nucleolar RNA-associated protein", " putative (53%U)")	rRNA binding	embryo development ending in seed dormancy	embryo development
scaffold_1	Thecc1EG004687	c("Multifunctional protein 2", " putative (57%T)")	dehydrogenase activity	fatty acid metabolic process	celllular metabolism
scaffold_1	Thecc1EG004729	Fumarase 1 (88%T)	fumarate hydratase activity	stress response	stress response
scaffold_1	Thecc1EG004823	c("HIT zinc finger", "PAPA-1-like conserved region (61%P)")	metal ion binding	shoot development	embryo growth
scaffold_1	Thecc1EG004959	c("Phytochrome interacting factor 3", " putative (41%P)")	protein dimerization activity	transcription regulation	transcription regulation
scaffold_1	Thecc1EG004981	c("Leucine-rich repeat receptor protein kinase EXS", " putative (67%U)")	transferase activity	protein autophosphorylation	Protein structure
scaffold_1	Thecc1EG005016	c("Helicase", " C-terminal", " Argonaute and Dicer protein", " PAZ", " Ribonuclease III", " bacterial (84%U)")	metal ion binding	auxin metabolic process	celllular metabolism
scaffold_1	Thecc1EG005065	Rho GTPase activating protein with PAK-box/P21-Rho-binding domain (63%P)	GTPase activation	regulation of growth	embryo growth
scaffold_1	Thecc1EG005105	L-fucokinase/GDP-L-fucose pyrophosphorylase (72%T)	ATP binding	carbohydrate metabolic process	celllular metabolism
scaffold_1	Thecc1EG005126	Auxin response factor 11 (67%P)	DNA binding	auxin signaling pathway	cellular signaling
scaffold_1	Thecc1EG005152	c("Tetratricopeptide repeat (TPR)-like superfamily protein", " putative (54%T)")	molecular adaptor activity	positive regulation of chaperone-mediated protein folding	cellular signaling
scaffold_1	Thecc1EG005228	PIN domain-like family protein (84%T)	DNA exonuclease	DNA repair	DNA repair
scaffold_1	Thecc1EG005260	c("Pentatricopeptide repeat superfamily protein", " putative (53%P)")	structural constituent of ribosome	embryo development ending in seed dormancy	embryo development
scaffold_1	Thecc1EG005321	Signal peptide peptidase-like 4 (77%T)	endopeptidase activity	membrane protein proteolysis	catabolism
scaffold_1	Thecc1EG005416	c("UBX domain-containing protein", " putative (44%P)")	ubiquitin binding	lipid droplet disassembly	catabolism
scaffold_1	Thecc1EG005467	Nucleotidyltransferase family protein (61%P)	polynucleotide adenylyltransferase activity	embryo development ending in seed dormancy	embryo development
scaffold_1	Thecc1EG005474	Beige-related and WD-40 repeat-containing protein (74%P)	repressor	stress response	stress response
scaffold_1	Thecc1EG005503	AT-hook motif nuclear localized protein 1 (67%P)	DNA binding	transcription regulation	transcription regulation
scaffold_1	Thecc1EG005520	DHHC-type zinc finger family protein (83%P)	Acyltransferase	protein targeting to membrane	cellular transport
scaffold_1	Thecc1EG005527	RNA 2'-phosphotransferase (75%P)	tRNA splicing	tRNA splicing	RNA processing
scaffold_1	Thecc1EG005540	c("ARM repeat superfamily protein", " D", "CHO (68%T)")	molecular adaptor activity	protein transport	cellular transport
scaffold_1	Thecc1EG005577	Plant VAP (73%T)	vesicle trafficking	stress response	stress response
scaffold_1	Thecc1EG005597	Nucleotidyltransferase family protein (62%P)	polynucleotide adenylyltransferase activity	embryo development ending in seed dormancy	embryo development
scaffold_1	Thecc1EG005674	c("RNA-directed DNA polymerase (Reverse transcriptase)", " Ribonuclease H-like protein (31%U)")	transferase activity	catalytic activity	cellular signaling
scaffold_1	Thecc1EG005783	Histone H3 K4-specific methyltransferase SET7/9 family protein (68%P)	methyltransferase activity	methylation	methylation
scaffold_1	Thecc1EG005787	Kinase superfamily protein (71%P)	ATP binding	cellular signaling	cellular signaling
scaffold_1	Thecc1EG005823	c("Cc-nbs-lrr resistance protein", " putative (45%U)")	ADP binding	defense response	defense response
scaffold_1	Thecc1EG005839	c("Glutamine-fructose-6-phosphate transaminase (isomerizing)s", "sugar binding", "transaminases (82%T)")	aminotransferase	circadian regulation of gene expression	circadian regulation
scaffold_1	Thecc1EG005844	c("WD-40 repeat family protein / notchless protein", " putative (82%T)")	repressor	stress response	stress response
scaffold_1	Thecc1EG005912	c("Gamma response gene 1", " putative (47%P)")	DNA binding	transcription regulation	transcription regulation
scaffold_1	Thecc1EG005928	Tetratricopeptide repeat-containing protein (74%P)	photosystem I biogenesis	photosyntesis	photosynthesis
scaffold_2	Thecc1EG005976	c("Transducin/WD40 repeat-like superfamily protein", " putative (56%P)")	ubiquitin protein ligase activity	embryo development ending in seed dormancy	embryo development
scaffold_2	Thecc1EG005985	Cationic amino acid transporter 5 (77%T)	transport activity	amino acid tranport	cellular transport
scaffold_2	Thecc1EG006004	Allantoate amidohydrolase (74%T)	hydrolase	cellular metabolism	celllular metabolism
scaffold_2	Thecc1EG006022	FRS transcription factor family (67%P)	DNA binding	stress response	stress response
scaffold_2	Thecc1EG006053	Sulfiredoxin (77%P)	ATP binding	stress response	stress response
scaffold_2	Thecc1EG006085	c("ABC transporter C family member 2", " putative (55%U)")	ATP binding	transmembrane transport	cellular transport
scaffold_2	Thecc1EG006113	NB-ARC domain-containing disease resistance protein	ADP binding	defense response	defense response
scaffold_2	Thecc1EG006169	Pseudouridine synthase family protein (66%T)	mRNA binding	tRNA modification	cellular biosynthesis
scaffold_2	Thecc1EG006298	Cold acclimation protein WCOR413-like protein beta form (68%U)	cold acclimatation	stress response	stress response
scaffold_2	Thecc1EG006339	Trichome birefringence-like 13 (66%T)	O-acetyltransferase activity	circadian regulation of gene expression	circadian regulation
scaffold_2	Thecc1EG006342	CBS domain-containing protein with a domain of Uncharacterized protein function (79%P)	AMP binding	cellular response to glucose starvation	cellular response to starvation
scaffold_2	Thecc1EG006348	c("Squalene monooxygenase", " putative (35%U)")	squalene monooxygenase activity	response to water deprivation	stress response
scaffold_2	Thecc1EG006386	Phosphatidylinositol-4-phosphate 5-kinase family protein (62%T)	ATP binding	stress response	stress response
scaffold_2	Thecc1EG006398	c("RHOMBOID-like protein 10", " putative (59%P)")	endopeptidase activity	cellular metabolism	celllular metabolism
scaffold_2	Thecc1EG006418	SER/ARG-rich protein 34A (62%T)	RNA binding	RNA processing	RNA processing
scaffold_2	Thecc1EG006448	Ubiquinol-cytochrome C reductase hinge protein (86%T)	transport activity	aerobic respiration	cellular respiration
scaffold_2	Thecc1EG006449	Vacuolar iron transporter family protein (76%P)	transport activity	cellular homeostasis	cellular homeostasis
scaffold_2	Thecc1EG006480	O-fucosyltransferase family protein (67%P)	transferase activity	cellular metabolism	celllular metabolism
scaffold_2	Thecc1EG006538	c("RNA polymerase II-associated protein 1", " putative (53%P)")	DNA binding	transcription regulation	transcription regulation
scaffold_2	Thecc1EG006543	ACT-like protein tyrosine kinase family protein (71%T)	ATP binding	catalytic activity	cellular transport
scaffold_2	Thecc1EG006624	Transducin family protein / WD-40 repeat family protein (79%T)	repressor	stress response	stress response
scaffold_2	Thecc1EG006631	Minichromosome maintenance 10 (64%P)	DNA replication	DNA replication	DNA replication
scaffold_2	Thecc1EG006642	Pentatricopeptide repeat-containing protein (63%P)	mRNA binding	embryo development ending in seed dormancy	embryo development
scaffold_2	Thecc1EG006665	Pentatricopeptide repeat (PPR-like) superfamily protein (63%T)	RNA binding	embryo development ending in seed dormancy	embryo development
scaffold_2	Thecc1EG006666	Multimeric translocon complex in the outer envelope membrane 132 (75%P)	protein transmembrane transporter activity	intracellular protein transport	protein transport
scaffold_2	Thecc1EG006685	c("Glycine-rich protein", " putative (52%P)")	lipid binding	lipid storage	lipid biosynthesis
scaffold_2	Thecc1EG006686	Non-imprinted in Prader-Willi/Angelman syndrome region protein (81%P)	magnesium ion transmembrane transporter activity	ion transmembrane transporter	cellular transport
scaffold_2	Thecc1EG006770	NAD(P)-linked oxidoreductase superfamily protein (86%T)	alcohol dehydrogenase (NADP+) activity	response to cadmium ion, response to cold, response to salt stress, response to water deprivation	stress response
scaffold_2	Thecc1EG006771	c("ATPase", " F0/V0 complex", " subunit C protein (100%T)")	proton transmembrane transporter activity	ion transport	cellular transport
scaffold_2	Thecc1EG006776	NAD(P)-binding Rossmann-fold superfamily protein (75%T)	(-)-menthol dehydrogenase activity	defense response	defense response
scaffold_2	Thecc1EG006817	c("DNA replication licensing factor MCM4", " putative (79%U)")	ATP binding	DNA replication	DNA replication
scaffold_2	Thecc1EG006904	RAB GTPase G3F (95%T)	GTPase activity	intracellular protein transport	cellular transport
scaffold_2	Thecc1EG006937	Transmembrane nine 1 (81%P)	protein localization to membrane	autophagy	autophagy
scaffold_2	Thecc1EG006945	Magnesium transporter MRS2-4 (71%P)	magnesium ion transmembrane transporter activity	magnesium ion transport	cellular transport
scaffold_2	Thecc1EG006982	BAT2 domain-containing protein 1 (67%P)	RNA binding	cell differentiation	cellular differentiation
scaffold_2	Thecc1EG007015	Tetratricopeptide repeat (TPR)-like superfamily protein (73%T)	molecular adaptor activity	positive regulation of chaperone-mediated protein folding	cellular signaling
scaffold_2	Thecc1EG007095	RING/U-box superfamily protein (79%T)	ubiquitin conjugating enzyme binding	cellular response to hypoxia	stress response
scaffold_2	Thecc1EG007119	Mitochondrial HSO70 2 (86%T)	ATPase activity	response to heat	stress response
scaffold_2	Thecc1EG007134	Translocon at inner membrane of chloroplasts 21 (69%P)	iron ion transmembrane transporter activity	cellular metal ion homeostasis	cellular homeostasis
scaffold_2	Thecc1EG007179	Soluble secretory phospholipase A2 receptor (78%P)	carbohydrate binding	oxidative stress-induced premature senescence	stress response
scaffold_2	Thecc1EG007350	c("UDP-glucosyl transferase 78D2", " putative (47%P)")	anthocyanidin 3-O-glucosyltransferase activity	phenylpropanoid metabolic process	celllular metabolism
scaffold_2	Thecc1EG007402	c("Sequence-specific DNA binding transcription factors", "transcription regulators", " putative (46%P)")	DNA-binding transcription factor activity	regulation of transcription	transcription regulation
scaffold_2	Thecc1EG007421	Dicarboxylate transport 2.1 (76%T)	L-glutamate transmembrane transporter activity	L-glutamate transmembrane transport	cellular transport
scaffold_2	Thecc1EG007438	Aldolase-type TIM barrel family protein (78%T)	oxidoreductase activity	photorespiration	cellular respiration
scaffold_2	Thecc1EG007573	Glutamate receptor 2 (65%T)	glutamate receptor activity	glutamate homeostasis	cellular homeostasis
scaffold_2	Thecc1EG007630	Transducin/WD40 repeat-like superfamily protein (66%P)	ubiquitin protein ligase activity	embryo development ending in seed dormancy	embryo development
scaffold_2	Thecc1EG007731	Metal-dependent phosphohydrolase (77%T)	hydrolase activity	signal transduction	cellular signaling
scaffold_2	Thecc1EG007738	c("Binding protein", " putative (69%U)")	DNA binding	histone H3-K4 demethylation	methylation
scaffold_2	Thecc1EG007751	c("Alanyl-tRNA synthetase", " putative (80%U)")	alanine-tRNA ligase activity	alanyl-tRNA aminoacylation	protein biosynthesis
scaffold_2	Thecc1EG007817	Gag protease polyprotein (63%P)	nucleic acid binding	DNA integration	DNA integration
scaffold_2	Thecc1EG007939	Vesicle-associated protein 4-2 (74%P)	endoplasmic reticulum membrane organization	response to osmotic stress	stress response
scaffold_2	Thecc1EG008029	c("RNA-directed DNA polymerase (Reverse transcriptase)", " Ribonuclease H-like protein (28%U)")	transferase activity	catalytic activity	cellular signaling
scaffold_2	Thecc1EG008108	Glucan synthase-like 5 (77%T)	glucosyltransferase activity	regulation of cell shape	cell morphology
scaffold_2	Thecc1EG008143	c("ATP binding", "protein kinases", "protein serine/threonine kinases (67%T)")	TOR signaling pathway	adaptation plant to cold or high-salt conditions	stress response
scaffold_2	Thecc1EG008249	c("MLO-like protein 9", " putative (57%U)")	calmodulin binding	response to biotic stimulus	defense response
scaffold_2	Thecc1EG008292	Indole-3-acetic acid-amido synthetase GH3.17 (63%P)	Catalyzes the synthesis of indole-3-acetic acid (IAA)	auxin homeostasis	cellular homeostasis
scaffold_2	Thecc1EG008319	Exostosin family protein (90%T)	transferase activity	protein glycosylation	protein biosynthesis
scaffold_2	Thecc1EG008339	RNA-directed DNA polymerase (Reverse transcriptase)-like protein (18%U)	transferase activity	catalytic activity	cellular signaling
scaffold_2	Thecc1EG008564	c("Integrase", " identical", " putative (13%U)")	DNA binding	transcription regulation	Transcription regulation
scaffold_2	Thecc1EG008588	c("Catalytics", "hydrolases (75%P)")	catalytic activity	DNA rapair	DNA repair
scaffold_2	Thecc1EG008631	Sphingosine-1-phosphate lyase (78%P)	carboxy-lyase activity	carboxylic acid metabolic process	cellular metabolism
scaffold_2	Thecc1EG008677	c("Integrase", " catalytic region", " Zinc finger", " CCHC-type", " Peptidase aspartic", " catalytic-like protein (22%U)")	DNA binding	transcription regulation	Transcription regulation
scaffold_2	Thecc1EG008749	DNA/RNA polymerases superfamily protein (85%P)	DNA binding	transcription	transcription regulation
scaffold_2	Thecc1EG008772	c("Squamosa promoter binding protein-like 2", " putative (50%P)")	DNA-binding transcription factor activity	negative regulation of auxin metabolic process	transcription regulation
scaffold_2	Thecc1EG008869	Minichromosome maintenance family protein (71%P)	DNA replication origin binding	DNA replication initiation	DNA replication
scaffold_2	Thecc1EG008950	Cysteine-rich RLK (RECEPTOR-like protein kinase) 8 (14%T)	ATP binding	defense response to bacterium	defense response
scaffold_2	Thecc1EG009016	DEA(D/H)-box RNA helicase family protein (67%T)	ATP binding	meiotic cell cycle	cell division
scaffold_2	Thecc1EG009207	c("Gag/pol protein", " putative (39%U)")	nucleic acid binding	DNA integration	DNA integration
scaffold_2	Thecc1EG009235	c("Integrase", " identical", " putative (62%U)")	DNA binding	transcription regulation	Transcription regulation
scaffold_2	Thecc1EG009365	c("Zinc finger C-x8-C-x5-C-x3-H type family protein", " putative (53%P)")	RNA binding proteins	RNA processing	RNA processing
scaffold_2	Thecc1EG009483	Cysteine-rich RLK (RECEPTOR-like protein kinase) 8 (6%T)	ATP binding	defense response to bacterium	defense response
scaffold_2	Thecc1EG009631	c("RNA-directed DNA polymerase (Reverse transcriptase)", " Ribonuclease H", " putative (37%U)")	transferase activity	catalytic activity	cellular signaling
scaffold_2	Thecc1EG010128	WRKY domain class transcription factor (70%U)	DNA-binding transcription factor activity	response to salicylic acid	defense response
scaffold_2	Thecc1EG010245	c("Serine-threonine protein kinase", " putative (58%P)")	ATP binding	cellular response to hypoxia	stress response
scaffold_2	Thecc1EG010250	Aldehyde dehydrogenase 2B4 (79%T)	aldehyde dehydrogenase (NAD+) activity	response to cadmium ion	stress response
scaffold_2	Thecc1EG010369	Associated molecule with the SH3 domain of STAM 2 (66%P)	isopeptidase activity	cell plate formation involved in plant-type cell wall biogenesis	cell wall biogenesis
scaffold_2	Thecc1EG010384	DC1 domain-containing protein (69%T)	metal ion binding	intracellular signal transduction	cellular signaling
scaffold_2	Thecc1EG010414	RNA-binding CRS1 / YhbY (CRM) domain-containing protein (65%T)	RNA binding	chloroplas RNA splicing	chloroplas RNA splicing
scaffold_2	Thecc1EG010417	ATP-citrate lyase A-1 (90%T)	lyase activity	fatty acid biosynthetic process	fatty acid biosynthesis
scaffold_2	Thecc1EG010658	ARM repeat superfamily protein (66%P)	molecular adaptor activity	protein transport	cellular transport
scaffold_2	Thecc1EG010688	c("G-protein coupled receptors", "GTPase activators (69%T)")	GTPase activator activity	signal transduction	cellular signaling
scaffold_2	Thecc1EG010861	c("TPX2 family protein", " putative (44%P)")	microtubule binding	mitotic cell cycle	cell division
scaffold_2	Thecc1EG010961	c("RNA-directed DNA polymerase (Reverse transcriptase)", " Ribonuclease H-like protein (29%U)")	transferase activity	catalytic activity	cellular signaling
scaffold_2	Thecc1EG011092	DNA/RNA polymerases superfamily protein (70%P)	DNA binding	transcription	transcription regulation
scaffold_2	Thecc1EG011235	c("Hydroxyproline-rich glycoprotein family protein", " putative (56%P)")	RNA binding	response to glucose	stress response
scaffold_2	Thecc1EG011284	UDP-Glycosyltransferase / trehalose-phosphatase family protein (84%T)	trehalose-phosphatase activity	embryo development ending in seed dormancy	embryo development
scaffold_2	Thecc1EG011310	Tobamovirus multiplication protein 3 (86%T)	protein self-association	cell differentiation	cellular differentiation
scaffold_2	Thecc1EG011374	LRR receptor-like serine/threonine-protein kinase (78%P)	ATP binding	regulation of root meristem growth	embryo growth
scaffold_2	Thecc1EG011392	c("Menaquinone biosynthesis protein", " putative (62%U)")	demethylmenaquinone methyltransferase activity	aerobic respiration	cellular respiration
scaffold_2	Thecc1EG011417	c("Armadillo/beta-catenin-like repeat family protein", " putative (53%T)")	transferase activity	intracellular protein transport	protein transport
scaffold_2	Thecc1EG011433	BES1-interacting Myc-like protein 2 (63%P)	DNA-binding transcription factor activity	Transcription regulation	Transcription regulation
scaffold_2	Thecc1EG011521	c("Nuclear transport factor 2 family protein with RNA binding domain", " putative (46%P)")	mRNA binding	negative regulation of defense response to bacterium	defense response
scaffold_2	Thecc1EG011559	Glucose-6-phosphate/phosphate translocator-related (81%P)	glucose-6-phosphate transmembrane transporter activity	response to glucose	photosynthesis
scaffold_2	Thecc1EG011585	Pentatricopeptide repeat-containing protein (60%P)	mRNA binding	embryo development ending in seed dormancy	embryo development
scaffold_2	Thecc1EG011605	c("T-box transcription factor TBX5", " putative (51%P)")	DNA-binding transcription activator activity	cell differentiation	cellular differentiation
scaffold_2	Thecc1EG011661	c("Myb domain protein 106", " putative (37%T)")	DNA-binding transcription factor activity	trichome morphogenesis	embryo morphogenesis
scaffold_2	Thecc1EG011689	Myb domain protein 105 (60%P)	DNA-binding transcription factor activity	multicellular organism development	embryo development
scaffold_2	Thecc1EG011741	Galactose oxidase/kelch repeat superfamily protein (65%P)	blue light photoreceptor activity	regulation of circadian rhythm	cellular signaling
scaffold_2	Thecc1EG011775	UDP-galactose transporter 3 (89%T)	carbohydrate transport	embryo sac development	embryo development
scaffold_2	Thecc1EG011791	Cystathionine beta-synthase protein (72%P)	cysteine synthase activity	cysteine biosynthetic process from serine	cellular biosynthesis
scaffold_2	Thecc1EG011892	Phosphoenolpyruvate carboxylase 4 (76%T)	phosphoenolpyruvate carboxylase activity	carbon fixation	photosynthesis
scaffold_2	Thecc1EG011901	ATPase E1-E2 type family protein / haloacid dehalogenase-like hydrolase family protein (80%T)	ion transmembrane transporter activity	protein localization involved in auxin polar transport	cellular transport
scaffold_2	Thecc1EG011904	Proline-rich receptor protein kinase PERK10 (72%P)	ATP binding	protein phosphorylation	protein biosynthesis
scaffold_3	Thecc1EG011935	Exocyst complex component sec10 (86%P)	polarized cell growth and organ morphogenesis	exocytosis	embryo morphogenesis
scaffold_3	Thecc1EG011988	Calmodulin binding protein-like (65%P)	calmodulin binding	regulation of salicylic acid biosynthetic process	defense response
scaffold_3	Thecc1EG011998	Xanthine/uracil permease family protein (91%T)	transmembrane transporter activity	hypoxanthine transport	cellular transport
scaffold_3	Thecc1EG012055	PNAS-3 related (79%P)	RNA binding	programmed cell death	programmed cell death
scaffold_3	Thecc1EG012057	Myb domain protein 0 (60%P)	DNA-binding transcription factor activity	cellular cadmium ion homeostasis	cellular homeostasis
scaffold_3	Thecc1EG012099	Tryptophan biosynthesis 1 (74%P)	tryptophan synthase activity	Amino-acid biosynthesis	protein biosynthesis
scaffold_3	Thecc1EG012107	Ribonuclease H protein (61%P)	nucleotide binding	gene silencing by RNA-directed DNA methylation	gene silencing
scaffold_3	Thecc1EG012170	Copper amine oxidase family protein (80%T)	copper ion binding	abscisic acid-activated signaling pathway	cellular signaling
scaffold_3	Thecc1EG012206	c("Apoptosis-stimulating of p53 protein 1", " putative (44%P)")	p53 binding	regulation of apoptotic process	programmed cell death
scaffold_3	Thecc1EG012238	Cyclophilin peptidyl-prolyl cis-trans isomerase family protein (63%P)	cyclosporin A binding	protein folding	Protein structure
scaffold_3	Thecc1EG012325	c("AT-rich interactive domain-containing protein 5A", " putative (55%P)")	DNA-binding transcription activator activity	regulation of transcription by RNA polymerase II	transcription regulation
scaffold_3	Thecc1EG012351	c("Hydroxyproline-rich glycoprotein family protein", " putative (58%P)")	RNA binding	response to glucose	stress response
scaffold_3	Thecc1EG012367	Cysteine-rich RLK 29 (73%P)	ATP binding	defense response to bacterium	defense response
scaffold_3	Thecc1EG012553	MATE efflux family protein (62%T)	antiporter activity	flavonoid biosynthetic process	cellular transport
scaffold_3	Thecc1EG012812	Gag-pro-like protein (17%U)	aspartic-type endopeptidase activity	suppression by virus of host gene expression	DNA integration
scaffold_3	Thecc1EG012902	c("Outer arm dynein light chain 1 protein", " putative (56%P)")	microtubule binding	negative regulation of growth	embryo growth
scaffold_3	Thecc1EG012913	c("Jasmonate-zim-domain protein 3", " putative (51%P)")	identical protein binding	jasmonic acid mediated signaling pathway	defense response
scaffold_3	Thecc1EG013401	ARM repeat superfamily protein (78%P)	molecular adaptor activity	protein transport	cellular transport
scaffold_3	Thecc1EG013468	Stabilizer of iron transporter SufD / Polynucleotidyl transferase (75%T)	mRNA binding	auxin metabolic process	embryo development
scaffold_3	Thecc1EG013565	c("Retrotransposon", " putative-like protein (28%U)")	nucleic acid binding	DNA integration	DNA integration
scaffold_3	Thecc1EG013635	Cytochrome P450 superfamily protein (74%P)	iron ion binding	defense response to insect	defense response
scaffold_3	Thecc1EG014107	Galactosyl transferase GMA12/MNN10 family protein (80%T)	transferase activity	xyloglucan metabolic process	cellular metabolism
scaffold_3	Thecc1EG014266	c("Binding protein", " putative (56%U)")	DNA binding	histone H3-K4 demethylation	methylation
scaffold_3	Thecc1EG014277	c("RNA binding", " putative-like protein (15%U)")	RNA binding	plant-type hypersensitive response	stress response
scaffold_3	Thecc1EG014337	K-box region and MADS-box transcription factor family protein (66%P)	DNA-binding transcription factor activity	regulation of cell division	cell division
scaffold_3	Thecc1EG014359	c("Flavonol 4'-sulfotransferase", " putative (46%U)")	quercetin-3-sulfate 4'-sulfotransferase activity	brassinosteroid metabolic process	defense response
scaffold_3	Thecc1EG014545	Tetratricopeptide repeat (TPR)-containing protein (65%T)	protein ubiquitination	regulation of ethylene biosynthetic process	stress response
scaffold_3	Thecc1EG014752	Histone superfamily protein (63%T)	protein heterodimerization activity	chromosome condensation	chromatin configuration
scaffold_3	Thecc1EG014786	TUDOR-SN protein 1 (73%T)	endonuclease activity	gene silencing by RNA	transcription regulation
scaffold_3	Thecc1EG014899	Lipid transporters (70%T)	aminophospholipid flippase activity	defense response to bacterium	defense response
scaffold_3	Thecc1EG014920	Cell number regulator 6 (75%P)	ATP binding	cell division	cell division
scaffold_3	Thecc1EG014935	Haloacid dehalogenase-like hydrolase superfamily protein (76%P)	phosphoprotein phosphatase activity	dephosphorylation	protein biosynthesis
scaffold_3	Thecc1EG015074	GroES-like zinc-binding alcohol dehydrogenase family protein (82%P)	oxidoreductase activity	programmed cell death	programmed cell death
scaffold_3	Thecc1EG015197	c("ATP binding microtubule motor family protein", " putative (49%P)")	ATP binding	microtubule-based movement	cell division
scaffold_3	Thecc1EG015230	Class II aaRS and biotin synthetases superfamily protein (82%P)	Coenzyme metabolism and transport	tRNA aminoacylation for protein translation	cellular metabolism
scaffold_3	Thecc1EG015362	c("Heat shock protein binding protein", " putative (57%U)")	identical protein binding	cellular heat acclimation	stress response
scaffold_3	Thecc1EG015379	NADH-dependent glutamate synthase 1 (87%T)	glutamate synthase (NADH) activity	glutamine metabolic process	cellular metabolism
scaffold_3	Thecc1EG015395	SET domain protein 16 (62%T)	DNA binding	positive regulation of histone H3-K4 methylation	methylation
scaffold_3	Thecc1EG015450	Tetratricopeptide repeat-like superfamily protein (71%P)	protein binding	cytokinin-activated signaling pathway	stress response
scaffold_3	Thecc1EG015491	Calcium-dependent protein kinase (CDPK) family protein (70%T)	ATP binding	response to cold	stress response
scaffold_3	Thecc1EG015555	c("Zinc finger with UFM1-specific peptidase domain protein", " putative (53%P)")	metal ion binding	regulation of gene expression	gene expression
scaffold_3	Thecc1EG015582	RING/U-box superfamily protein (64%P)	ubiquitin conjugating enzyme binding	cellular response to hypoxia	stress response
scaffold_3	Thecc1EG015693	c("GPI-anchored wall transfer protein", " putative (66%U)")	glucosaminyl-phosphatidylinositol O-acyltransferase activity	lipid transport	cellular transport
scaffold_3	Thecc1EG015886	Ras 5 (92%T)	GTPase activity	Intracellular vesicle trafficking	protein transport
scaffold_3	Thecc1EG016026	Cupredoxin superfamily protein (82%T)	copper ion binding	cellular response to phosphate starvation	cellular response to starvation
scaffold_3	Thecc1EG016144	Fizzy-related 2 (80%P)	anaphase-promoting complex binding	anaphase-promoting complex-dependent catabolic process	cell division
scaffold_3	Thecc1EG016147	AGAMOUS-like 14 (65%P)	DNA-binding transcription factor activity	regulation of auxin polar transport	cellular transport
scaffold_3	Thecc1EG016187	c("Ubiquitin-like superfamily protein", " putative (56%P)")	ubiquitin binding	proteasome-mediated ubiquitin-dependent protein catabolic process	catabolism
scaffold_3	Thecc1EG016191	c("IQ-domain 22", " putative (58%P)")	protein serine/threonine phosphatase activitysignal transduction		cellular signaling
scaffold_3	Thecc1EG016224	c("Myosin heavy chain-related protein", " putative (57%P)")	ATP binding	starch biosynthetic process	cellular biosynthesis
scaffold_3	Thecc1EG016244	Polynucleotidyl transferase (65%P)	nucleic acid binding	miRNA catabolic process	catabolism
scaffold_3	Thecc1EG016246	c("Transcription factor jumonji domain-containing protein", " putative (58%P)")	chromatin DNA binding	defense response to bacterium	defense response
scaffold_3	Thecc1EG016276	Kinase superfamily protein (67%P)	ATP binding	cellular signaling	cellular signaling
scaffold_3	Thecc1EG016289	c("ARID/BRIGHT DNA-binding domain", "ELM2 domain protein", " putative (45%P)")	DNA binding	chromatin silencing	gene silencing
scaffold_3	Thecc1EG016340	c("2-C-methyl-D-erythritol 2", "4-cyclodiphosphate synthase (82%P)")	identical protein binding	terpenoid biosynthetic process	cellular biosynthesis
scaffold_3	Thecc1EG016379	Cation/H+ exchanger 18 (68%T)	solute:proton antiporter activity	potassium ion transport	cellular transport
scaffold_3	Thecc1EG016389	c("Multidrug resistance-associated protein 14", " putative (52%T)")	efflux transmembrane transporter activity	transmembrane transport	cellular transport
scaffold_3	Thecc1EG016477	UDP-D-glucose/UDP-D-galactose 4-epimerase 5 (84%P)	RNA binding	galactose metabolic process	cellular metabolism
scaffold_3	Thecc1EG016488	Calcineurin B-like protein 8 (71%T)	calcium sensor.	calcium-mediated signaling	cellular signaling
scaffold_3	Thecc1EG016581	Plastid-lipid associated protein PAP / fibrillin family protein (61%P)	ATP binding	protein phosphorylation	protein biosynthesis
scaffold_3	Thecc1EG016591	Shikimate kinase-like protein (69%U)	chloroplast biogenesis	chloroplast organization	chloroplast biogenesis
scaffold_3	Thecc1EG016601	Alpha/beta-Hydrolases superfamily protein (76%P)	epoxide hydrolase activity	cutin biosynthetic process	cellular biosynthesis
scaffold_3	Thecc1EG016660	Nbs-lrr resistance-like protein (28%U)	ADP binding	defense response	defense response
scaffold_3	Thecc1EG016675	c("Replication factor A 1", " rfa1", " putative (57%U)")	damaged DNA binding	DNA repair	DNA repair
scaffold_3	Thecc1EG016686	GDA1/CD39 nucleoside phosphatase family protein (62%T)	hydrolase activity	nucleoside diphosphate catabolic process	catabolism
scaffold_3	Thecc1EG016697	F-box family protein (67%P)	ubiquitin-protein transferase activity	ubiquitin-dependent protein catabolic process	catabolism
scaffold_3	Thecc1EG016700	Xyloglucanase 113 (77%T)	arabinosyltransferase activity	cell wall pectin biosynthetic process	cell wall biogenesis
scaffold_3	Thecc1EG016735	Intersectin-2 (65%P)	calcium ion binding	cell differentiation	cellular differentiation
scaffold_4	Thecc1EG016778	Cytosolic NADP+-dependent isocitrate dehydrogenase (90%P)	copper ion binding	defense response to bacterium	defense response
scaffold_4	Thecc1EG016863	c("Methyl-CpG-binding domain-containing protein 9", " putative (50%P)")	histone acetyltransferase activity	histone acetylation	transcription regulation
scaffold_4	Thecc1EG016872	Formate dehydrogenase (80%T)	formate dehydrogenase (NAD+) activity	formate catabolic process	catabolism
scaffold_4	Thecc1EG016885	DegP protease 1 (84%P)	identical protein binding	photosystem II repair	photosynthesis
scaffold_4	Thecc1EG016930	c("Polyribonucleotide nucleotidyltransferase", " putative (68%T)")	3'-5'-exoribonuclease activity	cellular response to phosphate starvation	cellular response to starvation
scaffold_4	Thecc1EG016943	c("Pentatricopeptide repeat-containing protein", " putative (58%U)")	mRNA binding	embryo development ending in seed dormancy	embryo development
scaffold_4	Thecc1EG016956	Pescadillo-related (64%T)	mRNA binding	regulation of ribosome biogenesis	ribosome biogenesis
scaffold_4	Thecc1EG016965	ABC transporter B family member 26 (62%P)	ATPase activity	transmembrane transport	cellular transport
scaffold_4	Thecc1EG017033	Aceous RNase P 1 (62%P)	ribonuclease P activity	tRNA processing	RNA processing
scaffold_4	Thecc1EG017067	Succinate dehydrogenase 2-2 (81%T)	2 iron, 2 sulfur cluster binding	aerobic respiration	cellular respiration
scaffold_4	Thecc1EG017076	Glucose-6-phosphate dehydrogenase 6 (85%T)	glucose-6-phosphate dehydrogenase activity	glucose metabolic process	cellular metabolism
scaffold_4	Thecc1EG017085	Mitochondrial ribosomal protein L37 (73%P)	RNA binding	mitochondrial translational elongation	mitochondrial biogenesis
scaffold_4	Thecc1EG017292	Esterase/lipase/thioesterase family protein (60%P)	acylglycerol lipase activity	cellular lipid metabolic process	cellular metabolism
scaffold_4	Thecc1EG017336	c("Basic helix-loop-helix DNA-binding superfamily protein", " putative (58%P)")	bHLH transcription factor binding	unidimensional cell growth	cell morphology
scaffold_4	Thecc1EG017344	c("RING/U-box superfamily protein", " putative (58%P)")	ubiquitin conjugating enzyme binding	cellular response to hypoxia	stress response
scaffold_4	Thecc1EG017368	Kinase superfamily protein (69%T)	ATP binding	protein phosphorylation	cellular signaling
scaffold_4	Thecc1EG017516	c("DNA glycosylase superfamily protein", " putative (54%P)")	catalytic activity	base-excision repair	DNA repair
scaffold_4	Thecc1EG017856	c("CCHC-type integrase", " putative (53%U)")	DNA binding	transcription regulation	Transcription regulation
scaffold_4	Thecc1EG018240	c("Retrotransposon protein", " putative (42%U)")	nucleic acid binding	DNA integration	DNA integration
scaffold_4	Thecc1EG018479	ATP binding cassette subfamily B19 (90%T)	ATPase activity	lipid metabolic process	cellular metabolism
scaffold_4	Thecc1EG018504	ATP-dependent RNA helicase SUPV3L1 (71%P)	ATP binding	negative regulation of apoptotic process	programmed cell death
scaffold_4	Thecc1EG018643	Pyridoxal phosphate-dependent transferases superfamily protein (73%P)	transferase activity	carboxylic acid metabolic process	cellular metabolism
scaffold_4	Thecc1EG018686	c("UDP-glucosyl transferase 88A1", " putative (46%P)")	UDP-glycosyltransferase activity	response to salicylic acid	defense response
scaffold_4	Thecc1EG018756	Alpha/beta-Hydrolases superfamily protein (69%P)	epoxide hydrolase activity	cutin biosynthetic process	cellular biosynthesis
scaffold_4	Thecc1EG018937	c("CC-NBS-LRR class disease resistance protein", " putative (46%U)")	ADP binding	defense response	defense response
scaffold_4	Thecc1EG018983	Regulator of chromosome condensation (RCC1) family protein (76%T)	chromatin binding	G1/S transition of mitotic cell cycle	cell division
scaffold_4	Thecc1EG019010	Auxin transport protein (BIG) (67%T)	zinc ion binding	auxin polar transport	cellular transport
scaffold_4	Thecc1EG019017	c("Phosphoinositide 4-kinase gamma 7", " gamma 7", "ubdk gamma 7", "pi4k gamma 7 (68%P)")	1-phosphatidylinositol 4-kinase activity	protein autophosphorylation	Protein structure
scaffold_4	Thecc1EG019124	Mannosyltransferase family protein (72%T)	transferase activity	transferring glycosyl groups	cellular transport
scaffold_4	Thecc1EG019128	Repressor of RNA polymerase III transcription MAF1 (77%P)	RNA polymerase III core binding	negative regulation of transcription by RNA polymerase III	transcription regulation
scaffold_4	Thecc1EG019356	c("Nuclear factor Y", " putative (51%P)")	DNA binding	positive regulation of transcription	transcription regulation
scaffold_4	Thecc1EG019409	Plastid hexose transporter (82%U)	carbohydrate:proton symporter activity	protein transport	protein transport
scaffold_4	Thecc1EG019765	Pyrimidine 4 (77%T)	pyridoxal phosphate binding	pyrimidine nucleobase metabolic process	cellular metabolism
scaffold_4	Thecc1EG019813	c("Hydroxycinnamoyl CoA shikimate/quinate hydroxycinnamoyltransferase", " putative (56%U)")	quinate O-hydroxycinnamoyltransferase activity	auxin homeostasis	cellular homeostasis
scaffold_4	Thecc1EG019828	Thioesterase/thiol ester dehydrase-isomerase superfamily protein (74%P)	isomerase activity	Lipid metabolism and transport	cellular metabolism
scaffold_4	Thecc1EG019841	SacI domain-containing protein / WW domain-containing protein (70%T)	phosphoric ester hydrolase activity	response to osmotic stress	stress response
scaffold_4	Thecc1EG019937	c("Nam protein 1", " putative (40%P)")	DNA binding	regulation of transcription	transcription regulation
scaffold_4	Thecc1EG019944	GDSL-motif lipase 7 (75%P)	lipase activity	lipid catabolic process	catabolism
scaffold_4	Thecc1EG019975	c("RNA-binding ASCH domain protein", " putative (53%T)")	RNA binding	RNA processing	RNA processing
scaffold_4	Thecc1EG019997	SKP1/ASK-interacting protein 16 (61%T)	protein binding	Ubl conjugation pathway	embryo development
scaffold_4	Thecc1EG020054	c("Signal peptide peptidase family protein", " expressed (68%U)")	aspartic endopeptidase activity, intramembrane cleaving	regulation of immune response	defense response
scaffold_4	Thecc1EG020150	c("Catalytics", "carbohydrate kinases", "phosphoglucan (71%P)")	amylopectin binding	starch metabolic process	cellular metabolism
scaffold_4	Thecc1EG020167	Purine permease 4 (65%P)	purine nucleobase transmembrane transporter activity	purine nucleobase transport	cellular transport
scaffold_4	Thecc1EG020229	DNA repair-recombination protein (RAD50) (67%T)	ATP binding	DNA repair	DNA repair
scaffold_4	Thecc1EG020235	Methylenetetrahydrofolate reductase (90%U)	FAD binding	response to hypoxia	stress response
scaffold_4	Thecc1EG020269	c("S-adenosyl-L-methionine-dependent methyltransferases superfamily protein", " putative (58%T)")	methyltransferase activity	methylation	methylation
scaffold_4	Thecc1EG020285	c("Gb:AAC32909.1", " putative (59%U)")	unknown	unknown	unknown
scaffold_4	Thecc1EG020308	Auxin efflux carrier family protein (73%P)	Auxin signaling pathway	cell polarity, auxin transport	cellular transport
scaffold_4	Thecc1EG020372	c("Vesicle-associated membrane 721", " VAMP7B-like protein (32%T)")	transport vesicles	cell plate formation involved in plant-type cell wall biogenesis	cell wall biogenesis
scaffold_4	Thecc1EG020486	Mitogen-activated protein kinase 16 (82%T)	ATP binding	regulation of gene expression	gene expression
scaffold_4	Thecc1EG020499	Serinc-domain containing serine and sphingolipid biosynthesis protein (80%T)	serinc domain	protein biosyntesis	protein biosynthesis
scaffold_4	Thecc1EG020538	PfkB-like carbohydrate kinase family protein (66%T)	kinase activity	starch biosynthetic process	cellular biosynthesis
scaffold_4	Thecc1EG020549	c("RING-H2 group F1A", " putative (51%P)")	polysaccharide binding	protein ubiquitination	Protein structure
scaffold_4	Thecc1EG020626	FRIGIDA-like protein (71%T)	Developmental protein	cell differentiation	cellular differentiation
scaffold_4	Thecc1EG020721	c("Zinc finger", " CCHC-type (12%U)")	RNA binding	RNA splicing	RNA processing
scaffold_4	Thecc1EG020887	Actin depolymerizing factor 6 (80%T)	actin filament binding	actin filament depolymerization	Protein structure
scaffold_4	Thecc1EG020908	Casein kinase I (79%T)	ATP binding	endocytosis	cellular transport
scaffold_4	Thecc1EG020943	No pollen germination related 2 (73%P)	calmodulin binding	calcium binding protein	Protein structure
scaffold_4	Thecc1EG021023	Sec20 family protein (68%T)	SNAP receptor activity	retrograde vesicle-mediated transport	cellular transport
scaffold_4	Thecc1EG021168	c("Always early", " putative (55%U)")	DNA binding	regulation of cell cycle	cell division
scaffold_4	Thecc1EG021213	BTB/POZ domain-containing protein (70%P)	ubiquitin-protein ligase complex	post-translational protein modification	Protein structure
scaffold_4	Thecc1EG021222	Condensin-2 complex subunit D3 (64%P)	chromatin binding	chromosome separation	cell division
scaffold_4	Thecc1EG021272	c("Penguin", " putative (64%U)")	mRNA binding	regulation of translation	protein biosynthesis
scaffold_4	Thecc1EG021319	Associated molecule with the SH3 domain of STAM 3 (65%T)	isopeptidase activity	protein deubiquitination	protein structure
scaffold_4	Thecc1EG021329	Secretion-associated RAS super family 2 (97%T)	GTPase activity	intracellular protein transport	protein transport
scaffold_4	Thecc1EG021358	Nucleic acid-binding proteins superfamily (64%P)	mRNA binding	cellular response to DNA damage stimulus	stress response
scaffold_4	Thecc1EG021388	c("DNA replication complex GINS protein SLD5", " putative (58%P)")	DNA-dependent DNA replication	DNA replication	DNA replication
scaffold_4	Thecc1EG021416	Rab5-interacting family protein (73%T)	GTPase activity	intracellular protein transpor	cellular transport
scaffold_4	Thecc1EG021458	DEAD box RNA helicase family protein (69%P)	ATP binding	response to abscisic acid	defense response
scaffold_4	Thecc1EG021473	Glycosyl hydrolase family protein (61%P)	beta-glucosidase activity	xyloglucan biosynthetic process	cellular biosynthesis
scaffold_4	Thecc1EG021476	Glycosyl hydrolase family protein (62%P)	beta-glucosidase activity	xyloglucan biosynthetic process	cellular biosynthesis
scaffold_4	Thecc1EG021485	Kinase superfamily protein (77%P)	ATP binding	protein phosphorylation	cellular signaling
scaffold_4	Thecc1EG021501	MuDR family transposase (9%T)	transposases for Mutator transposable elements	unknown	unknown
scaffold_4	Thecc1EG021503	c("Pigment defective 320", " putative (58%T)")	phosphatidic acid binding	acylglycerol transport	cellular transport
scaffold_5	Thecc1EG021541	c("RNA-binding protein", " putative (57%P)")	RNA binding	regulation of RNA splicing	RNA processing
scaffold_5	Thecc1EG021556	c("TRNA synthetase class I (I", " L", " M and V) family protein (80%T)")	ATP binding	tRNA aminoacylation for protein translation	protein biosynthesis
scaffold_5	Thecc1EG021590	c("ARM repeat superfamily protein", " putative (49%P)")	molecular adaptor activity	protein transport	cellular transport
scaffold_5	Thecc1EG021660	UbiA prenyltransferase family protein (82%P)	antioxidant activity	vitamin K metabolic process	cellular metabolism
scaffold_5	Thecc1EG021668	c("AMP deaminase / myoadenylate deaminase", " putative (80%T)")	AMP deaminase activity	embryo development ending in seed dormancy	embryo development
scaffold_5	Thecc1EG021694	c("RING/U-box superfamily protein", " putative (56%P)")	ubiquitin conjugating enzyme binding	cellular response to hypoxia	stress response
scaffold_5	Thecc1EG021705	RING/U-box superfamily protein (78%T)	ubiquitin conjugating enzyme binding	cellular response to hypoxia	stress response
scaffold_5	Thecc1EG021714	Clathrin light chain protein (60%P)	clathrin heavy chain binding	intracellular protein transport	cellular transport
scaffold_5	Thecc1EG021715	RNA polymerase II C-terminal domain phosphatase-like 2 (65%P)	phosphatase activity	abscisic acid-activated signaling pathway	defense response
scaffold_5	Thecc1EG021772	Cysteine proteinases superfamily protein (69%P)	cysteine-type endopeptidase activity	proteolysis involved in cellular protein catabolic process	catabolism
scaffold_5	Thecc1EG021774	Reticulon family protein (67%P)	signaling receptor activity	response to bacterium	defense response
scaffold_5	Thecc1EG021794	Pectin lyase-like superfamily protein (73%T)	lyase activity	carbohydrate metabolic process	cellular metabolism
scaffold_5	Thecc1EG021799	RING/FYVE/PHD zinc finger superfamily protein (68%P)	ubiquitin-protein transferase activity	protein ubiquitination	Protein structure
scaffold_5	Thecc1EG021867	c("Kinase superfamily protein", " putative (54%T)")	ATP binding	protein phosphorylation	cellular signaling
scaffold_5	Thecc1EG021942	Pectinacetylesterase family protein (68%T)	hydrolase activity	cell wall organization	cell wall biogenesis
scaffold_5	Thecc1EG021984	Actin depolymerizing factor 4 (71%T)	actin filament binding	defense response to bacterium	defense response
scaffold_5	Thecc1EG022066	c("Pseudo-response regulator 7", " putative (55%P)")	phosphorelay signal transduction system	rhythmic process	cellular signaling
scaffold_5	Thecc1EG022082	Leucine-rich repeat protein kinase family protein (74%T)	ATP binding	positive regulation of intracellular signal transduction	cellular signaling
scaffold_5	Thecc1EG022107	Purine biosynthesis 4 (82%T)	purine nucleobase transmembrane transporter activity	purine biosyntesis	cellular metabolism
scaffold_5	Thecc1EG022135	RING/U-box superfamily protein (69%P)	ubiquitin conjugating enzyme binding	cellular response to hypoxia	stress response
scaffold_5	Thecc1EG022181	Chromatin remodeling complex subunit-like protein (22%U)	ATP binding	DNA methylation	methylation
scaffold_5	Thecc1EG022193	Kinase superfamily protein (70%T)	ATP binding	protein phosphorylation	cellular signaling
scaffold_5	Thecc1EG022198	c("RNA polymerase sigma factor rpoD", " putative (61%U)")	DNA binding	response to heat	stress response
scaffold_5	Thecc1EG022199	c("Pentatricopeptide repeat superfamily protein", " putative (55%P)")	structural constituent of ribosome	embryo development ending in seed dormancy	embryo development
scaffold_5	Thecc1EG022270	response to heat (75%T)	DNA-binding transcription factor activity	cellular response to heat	stress response
scaffold_5	Thecc1EG022295	Alpha carbonic anhydrase 7 (61%P)	carbonate dehydratase activity	one-carbon metabolic process	cellular metabolism
scaffold_5	Thecc1EG022296	PGPD14 (79%U)	ubiquitin protein ligase activity	protein ubiquitination	Protein structure
scaffold_5	Thecc1EG022301	c("Rab gtpase c2a", " alpha", "atrab", "atrab18b", "atrabc2a", "rabc2a (86%T)")	GTPase activity	intracellular protein transport	cellular transport
scaffold_5	Thecc1EG022303	Phosphatidyl inositol monophosphate 5 kinase (75%T)	ATP binding	cellular signaling	cellular signaling
scaffold_5	Thecc1EG022307	c("Glutamate-ammonia ligases", "catalytics", "glutamate-ammonia ligases (73%T)")	glutamate-ammonia ligase activity	nitrogen compound metabolic process	cellular metabolism
scaffold_5	Thecc1EG022358	Tetratricopeptide repeat-like superfamily protein (75%P)	protein binding	cytokinin-activated signaling pathway	stress response
scaffold_5	Thecc1EG022433	Repressor of gene silencing 1 (68%U)	RNA binding	DNA demethylation	methylation
scaffold_5	Thecc1EG022516	c("Basic-leucine zipper transcription factor family protein", " putative (50%P)")	DNA binding	shoot development	embryo growth
scaffold_5	Thecc1EG022592	c("Syntaxin/t-SNARE family protein", " putative (55%P)")	SNARE binding	Golgi vesicle transport	protein transport
scaffold_5	Thecc1EG022616	ABC transporter B family member 29 (60%P)	ATPase activity	transmembrane transport	cellular transport
scaffold_5	Thecc1EG022803	Retrotransposon-like protein (30%U)	nucleic acid binding	DNA integration	DNA integration
scaffold_5	Thecc1EG022833	c("Arginine/serine-rich zinc knuckle-containing protein 33", " putative (45%P)")	mRNA binding	RNA splicing	RNA processing
scaffold_5	Thecc1EG022853	E2F transcription factor 3 (65%P)	DNA binding	cell cycle, differentiation	cell division
scaffold_5	Thecc1EG022928	Leucine-rich repeat protein kinase family protein (67%P)	ATP binding	positive regulation of intracellular signal transduction	cellular signaling
scaffold_5	Thecc1EG023090	c("Mitotic checkpoint serine/threonine-protein kinase BUB1", " putative (50%P)")	ATP binding	cell division	cell division
scaffold_5	Thecc1EG023492	TGACG motif-binding factor 6 (78%P)	DNA-binding transcription factor activity	DNA transcription	DNA transcription
scaffold_5	Thecc1EG023559	c("F7F22.17", " putative (42%U)")	unknown	unknown	unknown
scaffold_5	Thecc1EG023670	Zinc induced facilitator-like 1 (60%T)	potassium ion antiporter activity	basipetal auxin transport	cellular transport
scaffold_5	Thecc1EG024066	Dual specificity protein phosphatase-related (73%P)	kinase activity	abscisic acid-activated signaling pathway	defense response
scaffold_5	Thecc1EG024358	Plant protein 1589 of Uncharacterized protein function (66%T)	unknown	unknown	unknown
scaffold_5	Thecc1EG024488	DHFS-FPGS C (62%P)	ATP binding	embryo development ending in seed dormancy	embryo development
scaffold_5	Thecc1EG024646	Insulinase (Peptidase family M16) family protein (79%T)	metal ion binding	peptide catabolic process	catabolism
scaffold_5	Thecc1EG024827	Pectin lyase-like superfamily protein (72%P)	lyase activity	carbohydrate metabolic process	cellular metabolism
scaffold_5	Thecc1EG024829	c("Gag-pol polyprotein", " putative (52%U)")	nucleic acid binding	DNA integration	DNA integration
scaffold_5	Thecc1EG024873	Promoter-binding protein SPL9 (66%U)	DNA binding	regulation of transcription	transcription regulation
scaffold_5	Thecc1EG024914	Nudix hydrolase (66%T)	dipeptidyl-peptidase activity	cellular response to DNA damage stimulus	stress response
scaffold_5	Thecc1EG024922	c("Concanavalin A-like lectin protein kinase family protein", " putative (58%T)")	ATP binding	defense response to bacterium	defense response
scaffold_5	Thecc1EG024987	60S ribosomal protein L21 (97%U)	structural constituent of ribosome	translation	RNA processing
scaffold_5	Thecc1EG025007	Phosphatase 2A-4 (97%T)	metal ion binding	defense response	defense response
scaffold_5	Thecc1EG025027	c("RNA binding", "RNA binding (63%T)")	RNA binding	unknown	unknown
scaffold_5	Thecc1EG025034	Calmodulin-binding family protein (60%P)	calmodulin binding	regulation of salicylic acid biosynthetic process	cellular biosynthesis
scaffold_5	Thecc1EG025047	c("Transferrin receptor protein", " putative (63%U)")	double-stranded RNA binding	cellular iron ion homeostasis	cellular homeostasis
scaffold_5	Thecc1EG025066	c("Gb:AAF23201.1", " putative (56%U)")	unknown	unknown	unknown
scaffold_5	Thecc1EG025099	Phosphatase 2A regulatory B subunit family protein (90%P)	calcium ion binding	protein dephosphorylation	Protein structure
scaffold_5	Thecc1EG025106	Dicer-like protein (64%U)	ATP binding	defense response to virus	defense response
scaffold_5	Thecc1EG025116	c("Far-red impaired responsive family protein", " putative (54%P)")	DNA-binding transcription factor activity	positive regulation of circadian rhythm	cellular signaling
scaffold_5	Thecc1EG025134	c("Pleiotropic drug resistance 3", " putative (52%T)")	efflux transmembrane transporter activity	negative regulation of post-embryonic development	embryo development
scaffold_5	Thecc1EG025135	c("Glutamine-fructose-6-phosphate transaminase (isomerizing)s", "sugar binding", "transaminases (87%T)")	carbohydrate derivative binding	circadian regulation of gene expression	cellular signaling
scaffold_5	Thecc1EG025136	Chromatin remodeling factor18 (72%P)	annealing helicase activity	cellular response to DNA damage stimulus	stress response
scaffold_5	Thecc1EG025198	Fatty acid desaturase family protein (75%T)	Delta12-fatty-acid desaturase activity	unsaturated fatty acid biosynthetic process	fatty acid biosynthesis
scaffold_5	Thecc1EG025265	c("N-terminal nucleophile aminohydrolases (Ntn hydrolases) superfamily protein", " putative (47%T)")	asparaginase activity	protein autoprocessing	Protein structure
scaffold_5	Thecc1EG025394	TMV resistance protein N (69%P)	ADP binding	plant-type hypersensitive response	defense response
scaffold_5	Thecc1EG025417	TMV resistance protein N (72%P)	ADP binding	plant-type hypersensitive response	defense response
scaffold_5	Thecc1EG025422	c("TMV resistance protein N", " putative (62%U)")	ADP binding	plant-type hypersensitive response	defense response
scaffold_5	Thecc1EG025434	Cc-nbs-lrr resistance-like protein (25%U)	ADP binding	defense response	defense response
scaffold_5	Thecc1EG025545	c("Leucine-rich repeat containing protein", " putative (42%U)")	signaling receptor binding	synaptic membrane adhesion	cellular signaling
scaffold_5	Thecc1EG025666	BolA-like family protein (65%P)	iron-sulfur cluster binding	cellular iron ion homeostasis	cellular homeostasis
scaffold_5	Thecc1EG025679	c("Phototropic-responsive NPH3 family protein", " putative (56%P)")	Transducer	protein ubiquitination	Protein structure
scaffold_5	Thecc1EG025711	c("Tetratricopeptide repeat (TPR)-like superfamily protein", " putative (58%T)")	molecular adaptor activity	positive regulation of chaperone-mediated protein folding	cellular signaling
scaffold_5	Thecc1EG025741	RNApolymerase sigma subunit 2 (68%P)	DNA-binding transcription factor activity	cellular response to light stimulus	defense response
scaffold_5	Thecc1EG025755	Seven transmembrane MLO family protein (73%T)	calmodulin binding	defense response	defense response
scaffold_5	Thecc1EG025827	c("RNA-directed DNA polymerase (Reverse transcriptase)", " Ribonuclease H (66%U)")	transferase activity	catalytic activity	cellular signaling
scaffold_5	Thecc1EG025850	Ubiquiting-conjugating enzyme 2 (98%T)	ATP binding	DNA repair	DNA repair
scaffold_5	Thecc1EG025867	c("NB-ARC domain-containing disease resistance protein", " putative (44%P)")	ADP binding	defense response	defense response
scaffold_5	Thecc1EG025914	Tubulin alpha-5 (83%T)	GTPase activity	mitotic cell cycle	cell division
scaffold_5	Thecc1EG025921	Cap-binding protein (82%P)	translation initiation factor activity	Protein biosynthesis	Protein biosynthesis
scaffold_5	Thecc1EG026172	Peroxin-12 (77%T)	protein C-terminus binding	embryonic morphogenesis	embryo morphogenesis
scaffold_5	Thecc1EG026311	c("TPX2 family protein", " putative (50%P)")	microtubule binding	mitotic cell cycle	cell division
scaffold_5	Thecc1EG026345	Mediator of RNA polymerase II transcription subunit 14 (71%P)	transcription coregulator activity	regulation of growth	embryo growth
scaffold_5	Thecc1EG026402	No lysine kinase 1 (73%P)	ATP binding	circadian rhythm	cellular signaling
scaffold_5	Thecc1EG026417	Kinase superfamily protein (64%P)	ATP binding	protein phosphorylation	cellular signaling
scaffold_5	Thecc1EG026422	ARM repeat superfamily protein (69%T)	molecular adaptor activity	protein transport	cellular transport
scaffold_5	Thecc1EG026460	TCP-1/cpn60 chaperonin family protein (85%P)	unfolded protein binding	protein folding	Protein structure
scaffold_5	Thecc1EG026480	Gag-pro-like protein (34%U)	aspartic-type endopeptidase activity	suppression by virus of host gene expression	DNA integration
scaffold_5	Thecc1EG026552	Long-chain acyl-CoA synthetase 7 (80%T)	acyl-CoA ligase activity	response to salt stress	stress response
scaffold_5	Thecc1EG026554	Tetratricopeptide repeat-like superfamily protein (63%P)	protein binding	cytokinin-activated signaling pathway	stress response
scaffold_5	Thecc1EG026595	DNA excision repair protein ERCC-1 (69%P)	damaged DNA binding	nucleotide-excision repair	DNA repair
scaffold_5	Thecc1EG026754	Calreticulin 1b (83%T)	calcium ion binding	response to oxidative stress	stress response
scaffold_5	Thecc1EG026757	Peptide chain release factor 2 (79%P)	sequence-specific mRNA binding	regulation of growth	embryo growth
scaffold_5	Thecc1EG026788	Metallopeptidase M24 family protein (70%T)	metalloaminopeptidase activity	auxin polar transport	cellular transport
scaffold_6	Thecc1EG026909	Nuclear transcription factor Y subunit A-7 (68%P)	DNA-binding transcription factor activity	negative regulation of transcription	transcription regulation
scaffold_6	Thecc1EG026921	c("Early endosome antigen", " putative (45%U)")	GTP-dependent protein binding	defense response to fungus	defense response
scaffold_6	Thecc1EG026935	c("Phosphatase 2c", " putative (35%U)")	kinase binding	response to abscisic acid	stress response
scaffold_6	Thecc1EG026945	Hercules receptor kinase 2 (67%T)	ATP binding	response to brassinosteroid	embryo development
scaffold_6	Thecc1EG026953	Gamma-soluble NSF attachment protein (77%T)	soluble NSF attachment protein activity	vesicle-mediated transport	cellular transport
scaffold_6	Thecc1EG026959	Disease resistance protein family (66%P)	DNA-binding transcription factor activity	defense response to bacterium	defense response
scaffold_6	Thecc1EG027096	Small nuclear ribonucleoprotein family protein (94%P)	RNA binding	developmental growth	embryo growth
scaffold_6	Thecc1EG027133	Disease resistance protein (72%P)	ADP binding	defense response to fungus	defense response
scaffold_6	Thecc1EG027168	S-domain-2 5 (60%P)	unknown	unknown	unknown
scaffold_6	Thecc1EG027245	Adenine phosphoribosyl transferase 2 (83%P)	adenine phosphoribosyltransferase activity	cytokinin metabolic process	cellular metabolism
scaffold_6	Thecc1EG027247	c("Ubiquitin system component Cue protein", " putative (57%P)")	ubiquitin binding	establishment of protein localization to endoplasmic reticulum membrane	protein transport
scaffold_6	Thecc1EG027292	Calcium-binding EF-hand family protein (83%P)	calcium ion binding	endocytosis	cellular transport
scaffold_6	Thecc1EG027307	c("Tetratricopeptide repeat-like superfamily protein", " putative (54%P)")	protein binding	cytokinin-activated signaling pathway	stress response
scaffold_6	Thecc1EG027409	Golgi SNARE 11 protein (83%P)	SNAP receptor activity	endoplasmic reticulum to Golgi vesicle-mediated transport	protein transport
scaffold_6	Thecc1EG027417	CCR4-associated factor 1 (85%P)	metal ion binding	exonucleolytic catabolism of deadenylated mRNA	catabolism
scaffold_6	Thecc1EG027460	Low PSII Accumulation 3 (77%T)	psbC binding	photosystem II oxygen evolving complex assembly	photosynthesis
scaffold_6	Thecc1EG027526	c("Serine-threonine protein kinase", " plant-type", " putative (58%U)")	ATP binding	cellular response to hypoxia	stress response
scaffold_6	Thecc1EG027555	Phosphatase 2C family protein (66%P)	kinase binding	response to abscisic acid	stress response
scaffold_6	Thecc1EG027556	c("Retrotransposon protein", " Ty3-gypsy subclass", " putative (43%U)")	nucleic acid binding	DNA integration	DNA integration
scaffold_6	Thecc1EG027569	c("AP2 domain-containing transcription factor", " putative (59%U)")	DNA-binding transcription factor activity	ethylene-activated signaling pathway	cellular signaling
scaffold_6	Thecc1EG027762	Mitochondrial substrate carrier family protein (73%T)	S-adenosyl-L-methionine transmembrane transporter activity	cellular transport	cellular transport
scaffold_6	Thecc1EG027773	Oligomeric Golgi complex subunit 4 (80%U)	intra-Golgi vesicle-mediated transport	protein transport	protein transport
scaffold_6	Thecc1EG027778	Long-chain base1 (81%T)	pyridoxal phosphate binding	embryo development ending in seed dormancy	embryo development
scaffold_6	Thecc1EG027816	c("Zinc finger", " putative-like protein (23%U)")	DNA-binding transcription factor activity	regulation of transcription	DNA transcription
scaffold_6	Thecc1EG027848	Pyridoxamine 5'-phosphate oxidase family protein (75%P)	FMN binding	NADH metabolic process	cellular metabolism
scaffold_6	Thecc1EG027887	c("Leucine-rich repeat protein kinase family protein", " putative (47%T)")	ATP binding	positive regulation of intracellular signal transduction	cellular signaling
scaffold_6	Thecc1EG027931	Retrotransposon-like protein (25%U)	nucleic acid binding	DNA integration	DNA integration
scaffold_6	Thecc1EG028022	c("Retrotransposon protein", " putative (40%U)")	nucleic acid binding	DNA integration	DNA integration
scaffold_6	Thecc1EG028027	DNA/RNA polymerases superfamily protein (90%P)	DNA binding	transcription	transcription regulation
scaffold_6	Thecc1EG028032	Proton gradient regulation 7 (70%T)	electron transfer activity	response to water deprivation	stress response
scaffold_6	Thecc1EG028049	Autoinhibited Ca(2+)-ATPase 9 (74%T)	calcium transmembrane transporter activity	calcium transport	cellular transport
scaffold_6	Thecc1EG028225	Thiol-disulfide oxidoreductase DCC (74%P)	NAD(P)H dehydrogenase (quinone) activity	photosystem II assembly	photosynthesis
scaffold_6	Thecc1EG028253	DNA/RNA polymerases superfamily protein (6%T)	DNA binding	transcription	transcription regulation
scaffold_6	Thecc1EG028375	c("Gag/pol polyprotein", " putative (39%U)")	nucleic acid binding	DNA integration	DNA integration
scaffold_6	Thecc1EG028427	c("Bromo-adjacent domain-containing protein", " putative (43%P)")	chromatin binding	chromatin organization	transcription regulation
scaffold_6	Thecc1EG028442	Cysteine-rich RLK (RECEPTOR-like protein kinase) 8 (12%T)	ATP binding	defense response to bacterium	defense response
scaffold_6	Thecc1EG028535	c("Retrotransposon", " putative-like protein (32%U)")	nucleic acid binding	DNA integration	DNA integration
scaffold_6	Thecc1EG028561	c("Retrotransposon protein", " putative (37%U)")	nucleic acid binding	DNA integration	DNA integration
scaffold_6	Thecc1EG028585	P-loop containing nucleoside triphosphate hydrolases superfamily protein (85%T)	ATP binding	mitochondrion organization	cell structure
scaffold_6	Thecc1EG028674	c("Coatomer", " beta' subunit (88%T)")	structural molecule activity	vesicle-mediated transport	cellular transport
scaffold_6	Thecc1EG028684	c("MAR binding filament-like protein 1", " putative (51%P)")	DNA binding	regulation of starch biosynthetic process	cellular biosynthesis
scaffold_6	Thecc1EG028685	c("Pre-mRNA cleavage complex 2 protein Pcf11", " putative (53%P)")	mRNA binding	mRNA polyadenylation	RNA processing
scaffold_6	Thecc1EG028738	Pyridoxine biosynthesis 1.2 (70%P)	catalytic activity	pyridoxal phosphate biosynthetic process	cellular biosynthesis
scaffold_6	Thecc1EG028758	D-isomer specific 2-hydroxyacid dehydrogenase family protein (67%T)	formate dehydrogenase (NAD+) activity	formate catabolic process	catabolism
scaffold_6	Thecc1EG028769	c("Serine-threonine protein kinase", " plant-type", " putative (39%U)")	ATP binding	cellular response to hypoxia	stress response
scaffold_6	Thecc1EG028828	Pex2/Pex12 N-terminal domain-containing protein / zinc finger family protein (80%P)	protein C-terminus binding	embryonic morphogenesis	embryo morphogenesis
scaffold_6	Thecc1EG028844	LETM1 and EF-hand domain-containing protein anon-60Da (60%P)	antiporter activity	cellulart transport	cellular transport
scaffold_6	Thecc1EG028852	TCP-1/cpn60 chaperonin family protein (85%P)	ATP binding	protein refolding	Protein structure
scaffold_6	Thecc1EG028872	Kinase family protein (88%T)	ATP binding	brassinosteroid mediated signaling pathway	cellular signaling
scaffold_6	Thecc1EG028915	c("Mitochondrial-processing peptidase subunit alpha", " putative (58%U)")	metal ion binding	mitochondrial calcium ion transmembrane transport	cellular transport
scaffold_6	Thecc1EG028919	c("ATP-dependent peptidases", "nucleotide binding", "serine-type endopeptidases", "DNA helicases", "ATP binding", "damaged DNA binding", "nucleoside-triphosphatases (64%P)")	serine-type endopeptidase inhibitor activity	response to oxidative stress	stress response
scaffold_6	Thecc1EG028929	c("Leucine-rich repeat transmembrane protein kinase protein", " putative (45%P)")	ATP binding	protein autophosphorylation	Protein structure
scaffold_6	Thecc1EG028940	RNA polymerase transcriptional regulation mediator-related (77%P)	chromatin DNA binding	positive regulation of fatty acid biosynthetic process	cellular biosynthesis
scaffold_6	Thecc1EG028973	c("Cc-nbs-lrr resistance protein", " putative (39%U)")	ADP binding	defense response	defense response
scaffold_6	Thecc1EG029067	c("Calmodulin-binding family protein", " putative (58%P)")	calmodulin binding	regulation of salicylic acid biosynthetic process	cellular biosynthesis
scaffold_6	Thecc1EG029078	c("Homeodomain-like/winged-helix DNA-binding family protein", " putative (57%P)")	DNA-binding transcription factor activity	cellular response to heat	stress response
scaffold_6	Thecc1EG029098	c("Midasin", " putative (57%U)")	ATPase activity	regulation of developmental growth	embryo development
scaffold_6	Thecc1EG029112	Nitrilase/cyanide hydratase and apolipoprotein N-acyltransferase family protein (67%T)	omega-amidase activity	nitrogen compound metabolic process	cellular metabolism
scaffold_6	Thecc1EG029118	c("B-block binding subunit of TFIIIC", " putative (45%T)")	DNA binding	transcription initiation from RNA polymerase III promoter	transcription regulation
scaffold_6	Thecc1EG029125	Ubiquitin-like superfamily protein (84%P)	ubiquitin binding	proteasome-mediated ubiquitin-dependent protein catabolic process	catabolism
scaffold_6	Thecc1EG029161	c("Inter-alpha-trypsin inhibitor heavy chain-related", " putative (53%T)")	endopeptidase inhibitor activity	hyaluronan metabolic process	cellular metabolism
scaffold_6	Thecc1EG029232	c("Transcription factor JERF1", " putative (51%U)")	DNA binding	defense response	defense response
scaffold_6	Thecc1EG029253	c("Pumilio 23", " putative (59%T)")	RNA binding	auxin homeostasis	cellular homeostasis
scaffold_6	Thecc1EG029255	Ubiquitin-conjugating enzyme 34 (79%T)	ATP binding	DNA repair	DNA repair
scaffold_6	Thecc1EG029259	c("Muscle M-line assembly protein unc-89", " putative (51%P)")	ATP binding	positive regulation of gene expression	gene expression
scaffold_6	Thecc1EG029264	Regulatory particle triple-A 1A (100%T)	ATP binding	protein catabolic process	catabolism
scaffold_6	Thecc1EG029285	Kinase superfamily protein (66%T)	ATP binding	protein phosphorylation	cellular signaling
scaffold_6	Thecc1EG029323	Root hair defective 3 GTP-binding protein (RHD3) (71%T)	GTPase activity	cell tip growth	embryo growth
scaffold_6	Thecc1EG029358	c("Bromodomain transcription factor", " putative (43%P)")	protein heterodimerization activity	protein structure	Protein structure
scaffold_6	Thecc1EG029410	Auxin response factor 6 (75%P)	DNA binding	response to auxin	cellular signaling
scaffold_6	Thecc1EG029418	c("Geranyl diphosphate synthase 1", " putative (50%T)")	dimethylallyltranstransferase activity	embryo development ending in seed dormancy	embryo development
scaffold_6	Thecc1EG029432	LEM3 (ligand-effect modulator 3) family protein / CDC50 family protein (69%T)	DNA binding	defense response to fungus	defense response
scaffold_6	Thecc1EG029459	Aldolase-type TIM barrel family protein (90%T)	oxidoreductase activity	photorespiration	cellular respiration
scaffold_6	Thecc1EG029482	P-loop containing nucleoside triphosphate hydrolases superfamily protein (78%P)	ATP binding	mitochondrion organization	cell structure
scaffold_6	Thecc1EG029502	c("60S ribosomal protein L18a", " plant", " putative (53%U)")	mRNA binding	translation	RNA processing
scaffold_6	Thecc1EG029514	HMG-box DNA-binding family protein (66%P)	chromatin binding	chromatin assembly or disassembly	transcription regulation
scaffold_6	Thecc1EG029545	Double-stranded DNA-binding family protein (87%P)	double-stranded DNA binding	DNA endoreduplication	DNA replication
scaffold_6	Thecc1EG029558	Peptidase S41 family protein (69%P)	endopeptidase activity	catabolism	catabolism
scaffold_6	Thecc1EG029600	Integrin-linked protein kinase family protein (73%P)	ATP binding	innate immune response	defense response
scaffold_6	Thecc1EG029638	ER lumen protein retaining receptor family protein (87%T)	ER retention sequence binding	protein transport	protein transport
scaffold_6	Thecc1EG029640	SecY protein transport family protein (94%T)	mRNA binding	posttranslational protein targeting to membrane, translocation	protein transport
scaffold_6	Thecc1EG029648	NAD(P)-binding Rossmann-fold superfamily protein (75%P)	(-)-menthol dehydrogenase activity	defense response	defense response
scaffold_6	Thecc1EG029815	Drought-responsive family protein (71%P)	DNA-binding transcription factor activity	cellular response to hypoxia	stress response
scaffold_6	Thecc1EG029843	Nuclear control of ATPase protein 2 (69%P)	ATPase activity	mRNA metabolic process	cellular metabolism
scaffold_6	Thecc1EG029879	DNA-directed RNA polymerase family protein (95%T)	protein dimerization activity	DNA transcription	DNA transcription
scaffold_6	Thecc1EG029896	Transcription factor-related (76%T)	unknown	unknown	unknown
scaffold_6	Thecc1EG029914	PAF1 complex component (70%U)	chromatin binding	histone methylation	methylation
scaffold_6	Thecc1EG029915	c("Alpha 1", "4-glycosyltransferase family protein", " putative (59%P)")	transferase activity	protein glycosylation	Protein structure
scaffold_6	Thecc1EG029935	c("P(E)-nerolidol/(E", "E)-geranyl linalool synthase", " putative (56%U)")	magnesium ion binding	terpenoid biosynthetic process	cellular biosynthesis
scaffold_6	Thecc1EG029949	c("STRUBBELIG-receptor family 3", " putative (53%P)")	ATP binding	circadian rhythm	cellular signaling
scaffold_6	Thecc1EG029950	Transducin/WD40 repeat-like superfamily protein (60%P)	ubiquitin protein ligase activity	embryo development ending in seed dormancy	embryo development
scaffold_6	Thecc1EG029951	c("Bromodomain 4", " putative (54%P)")	chromatin binding	cellular response to DNA damage stimulus	stress response
scaffold_6	Thecc1EG029955	Secretory carrier-associated membrane protein 1 (73%P)	unknown	protein transport	protein transport
scaffold_6	Thecc1EG029964	Quinone oxidoreductase PIG3 (75%P)	FMN binding	defense response to bacterium	defense response
scaffold_6	Thecc1EG029970	c("ARF-GAP domain 5", " putative (53%P)")	GTPase activator activity	defense response to Gram-negative bacterium	defense response
scaffold_6	Thecc1EG030031	c("S-locus-specific glycoprotein S6", " putative (53%U)")	sporophytic self-incompatibility system	rejection of self pollen	self-incompatibility
scaffold_6	Thecc1EG030060	c("3S-linalool/(E)-nerolidol /(E", "E)-geranyl linalool synthase", " putative (58%U)")	magnesium ion binding	terpenoid biosynthetic process	cellular biosynthesis
scaffold_6	Thecc1EG030119	Cysteine-rich RLK 25 (90%P)	ATP binding	defense response to bacterium	defense response
scaffold_6	Thecc1EG030139	c("Cysteine-rich RLK 10", " putative (55%P)")	ATP binding	defense response to bacterium	defense response
scaffold_6	Thecc1EG030155	PPDK regulatory protein (61%T)	ATP binding	protein dephosphorylation	Protein structure
scaffold_6	Thecc1EG030199	c("Binding", "calmodulin binding", " putative (52%P)")	calmodulin binding	regulation of salicylic acid biosynthetic process	defense response
scaffold_6	Thecc1EG030220	Calcium-dependent protein kinase 21 (76%T)	ATP binding	negative regulation of response to salt stress	stress response
scaffold_6	Thecc1EG030228	c("Pentatricopeptide repeat superfamily protein", " putative (59%P)")	structural constituent of ribosome	embryo development ending in seed dormancy	embryo development
scaffold_6	Thecc1EG030267	Saposin-like aspartyl protease family protein (76%T)	aspartic-type endopeptidase activity	lipid metabolic process	cellular metabolism
scaffold_6	Thecc1EG030283	Tetratricopeptide repeat-like superfamily protein (61%P)	protein binding	cytokinin-activated signaling pathway	stress response
scaffold_6	Thecc1EG030332	EPS15 domain 2 (78%T)	calcium ion binding	endocytosis	cellular transport
scaffold_6	Thecc1EG030335	Ubiquitin-specific protease family C19-related protein (61%T)	peptidase activity	protein ubiquitination	catabolism
scaffold_6	Thecc1EG030344	Formyl transferase (69%P)	formyltetrahydrofolate deformylase activity	tetrahydrofolate metabolic process	cellular metabolism
scaffold_6	Thecc1EG030382	Uridylyltransferase-related (76%P)	metal ion binding	mRNA processing	RNA processing
scaffold_6	Thecc1EG030403	Ferredoxin hydrogenases (68%T)	2 iron, 2 sulfur cluster binding	photosynthetic electron transport chain	photosynthesis
scaffold_6	Thecc1EG030453	c("SEC14 cytosolic factor", " putative (86%U)")	unknown	unknown	unknown
scaffold_6	Thecc1EG030465	Calcineurin B-like protein 2 (91%T)	calcium ion binding	calcium-mediated signaling	cellular signaling
scaffold_6	Thecc1EG030469	Seed imbibition 2 (70%P)	catalytic activity	carbohydrate metabolic process	cellular metabolism
scaffold_7	Thecc1EG030531	Cell division control protein 48 C (67%P)	nucleic acid binding	cell division and growth processes	cell division
scaffold_7	Thecc1EG030561	COBRA-like protein 6 precursor (29%T)	Glycosyltransferase, Transferase	plant type cell wall biogenesis	cell wall biogenesis
scaffold_7	Thecc1EG030591	c("GBF-interacting protein 1", " putative (44%P)")	DNA binding	transcription regulation	transcription regulation
scaffold_7	Thecc1EG030592	RNA-binding family protein (71%P)	RNA binding	unknown	unknown
scaffold_7	Thecc1EG030800	c("Pentatricopeptide repeat superfamily protein", " putative (56%P)")	structural constituent of ribosome	embryo development ending in seed dormancy	embryo development
scaffold_7	Thecc1EG030818	c("Galactose-1-phosphate guanylyltransferases", "GDP-D-glucose phosphorylases", "quercetin 4\\'-O-glucosyltransferases (78%P)")	GDP-D-glucose phosphorylase activity	glucose metabolic process	cellular metabolism
scaffold_7	Thecc1EG030820	Acid phosphatase/vanadium-dependent haloperoxidase-related protein (77%T)	peroxidase activity	plant embryo globular stage	embryo development
scaffold_7	Thecc1EG030845	c("Zinc finger protein", " putative (61%U)")	DNA-binding transcription factor activity	regulation of transcription	DNA transcription
scaffold_7	Thecc1EG030848	Glyoxalase I (63%P)	lactoylglutathione lyase activity	response to cadmium ion	stress response
scaffold_7	Thecc1EG030876	Calmodulin-domain protein kinase 9 (71%T)	calcium ion binding	intracellular signal transduction	cellular signaling
scaffold_7	Thecc1EG030910	c("GDSL-like Lipase/Acylhydrolase superfamily protein", " putative (53%T)")	lipase activity	lipid metabolic process	cellular metabolism
scaffold_7	Thecc1EG030913	RNA-binding family protein (69%P)	RNA binding	unknown	unknown
scaffold_7	Thecc1EG030919	c("Disease resistance RPH8A", " putative-like protein (26%U)")	ADP binding	defense response	defense response
scaffold_7	Thecc1EG030978	Glucose 6-phosphate/phosphate translocator 1 (81%P)	antiporter activity	embryo development ending in seed dormancy	embryo development
scaffold_7	Thecc1EG031324	c("LRR and NB-ARC domains-containing disease resistance protein", " putative (49%P)")	ADP binding	defense response	defense response
scaffold_7	Thecc1EG031326	c("LRR and NB-ARC domains-containing disease resistance protein", " putative (45%P)")	ADP binding	defense response	defense response
scaffold_7	Thecc1EG031349	PAP-specific phosphatase HAL2-like (74%P)	metal ion binding	sulfate assimilation	cellular metabolism
scaffold_7	Thecc1EG031647	c("P-loop containing nucleoside triphosphate hydrolases superfamily protein", " putative (55%P)")	ATP binding	mitochondrion organization	cell structure
scaffold_7	Thecc1EG031662	c("Polynucleotidyl transferase", " ribonuclease H-like superfamily protein (68%T)")	nucleic acid binding	miRNA catabolic process	catabolism
scaffold_7	Thecc1EG031694	Sodium/calcium exchanger family protein / calcium-binding EF hand family protein (17%T)	calcium ion binding	transmembrane transport	cellular transport
scaffold_7	Thecc1EG031698	Galactosyltransferase family protein (67%T)	carbohydrate binding	arabinogalactan protein metabolic process	cellular metabolism
scaffold_7	Thecc1EG031701	c("Sodium/calcium exchanger family protein / calcium-binding EF hand family protein", " putative (49%P)")	calcium ion binding	transmembrane transport	cellular transport
scaffold_7	Thecc1EG031707	P-loop containing nucleoside triphosphate hydrolases superfamily protein (66%P)	ATP binding	mitochondrion organization	cell structure
scaffold_7	Thecc1EG031714	c("Global transcription factor group E4", " putative (50%P)")	RB-E2F pathway	root development	embryo development
scaffold_7	Thecc1EG031734	White-brown-complex ABC transporter family (67%U)	ATPase activity	ATPase-coupled transmembrane transporter activity	cellular transport
scaffold_7	Thecc1EG031773	Phosphoenolpyruvate carboxylase 3 (90%T)	phosphoenolpyruvate carboxylase activity	carbon fixation	photosynthesis
scaffold_7	Thecc1EG031811	c("Leucine-rich repeat protein kinase family protein", " putative (52%P)")	ATP binding	positive regulation of intracellular signal transduction	cellular signaling
scaffold_7	Thecc1EG031901	c("Zinc finger family protein / BRCT domain-containing protein", " putative (44%P)")	metal ion binding	cell cycle	cell division
scaffold_7	Thecc1EG031961	KU70 (71%T)	ATP binding	double-strand break repair	DNA repair
scaffold_7	Thecc1EG031974	c("Leucine-rich repeat protein kinase family protein", " putative (50%P)")	ATP binding	positive regulation of intracellular signal transduction	cellular signaling
scaffold_7	Thecc1EG031978	c("Leucine-rich repeat protein kinase family protein", " putative (49%P)")	ATP binding	positive regulation of intracellular signal transduction	cellular signaling
scaffold_7	Thecc1EG032128	c("BED zinc finger", "hAT family dimerization domain (73%P)")	DNA binding	transcription regulation	transcription regulation
scaffold_7	Thecc1EG032265	Glucan synthase-like 4 (72%T)	glucosyltransferase activity	regulation of cell shape	cell morphology
scaffold_7	Thecc1EG032303	Cysteine-rich RLK (RECEPTOR-like protein kinase) 8 (6%T)	ATP binding	defense response to bacterium	defense response
scaffold_7	Thecc1EG032334	CTC-interacting domain 9 (69%T)	RNA binding	regulation of cytoplasmic mRNA processing body assembly	RNA processing
scaffold_7	Thecc1EG032395	Per1-like family protein (74%T)	heme binding	response to oxidative stress	stress response
scaffold_7	Thecc1EG032429	Arginine/serine-rich 45 (72%P)	RNA binding	RNA splicing	RNA processing
scaffold_7	Thecc1EG032503	Di-glucose binding protein with Kinesin motor domain (64%P)	ATP binding	microtubule-based movement	cell division
scaffold_7	Thecc1EG032505	Di-glucose binding with Kinesin motor domain-like protein (26%T)	ATP binding	microtubule-based movement	cell division
scaffold_7	Thecc1EG032975	Nucleolar complex protein 3 (65%P)	chromatin binding	fat cell differentiation	cellular differentiation
scaffold_7	Thecc1EG033537	c("Terpene synthase 21", " putative (54%P)")	magnesium ion binding	regulation of defense response	defense response
scaffold_7	Thecc1EG033583	LEM3 (ligand-effect modulator 3) family protein / CDC50 family protein (74%T)	DNA binding	defense response to fungus	defense response
scaffold_7	Thecc1EG033685	c("Retrotransposon", " putative-like protein (25%U)")	nucleic acid binding	DNA integration	DNA integration
scaffold_7	Thecc1EG033703	c("Acid phosphatase/vanadium-dependent haloperoxidase-related protein", " putative (53%P)")	peroxidase activity	plant embryo globular stage	embryo development
scaffold_8	Thecc1EG033799	c("NAC domain protein", " IPR003441", " putative (50%U)")	DNA-binding transcription factor activity	transcription regulation	stress response
scaffold_8	Thecc1EG033804	Serine/threonine-protein kinase (71%P)	ATP binding	cellular response to hypoxia	stress response
scaffold_8	Thecc1EG033903	c("Acylamino-acid-releasing enzyme", " putative (76%U)")	serine-type aminopeptidase activity	proteolysis	catabolism
scaffold_8	Thecc1EG033954	c("Cytochrome P450", " putative (58%U)")	iron ion binding	defense response to insect	defense response
scaffold_8	Thecc1EG033957	Cytochrome P450 (60%U)	iron ion binding	defense response to insect	defense response
scaffold_8	Thecc1EG033994	Brassinosteroid signaling positive regulator family protein (74%P)	DNA binding	defense response to bacterium	defense response
scaffold_8	Thecc1EG033995	c("DNA-3-methyladenine glycosylase", " putative (62%U)")	alkylbase DNA N-glycosylase activity	base-excision repair	DNA repair
scaffold_8	Thecc1EG034083	Glucose-1-phosphate adenylyltransferase large subunit (75%P)	ATP binding	starch biosynthetic process	cellular biosynthesis
scaffold_8	Thecc1EG034119	Tetrapyrrole (Corrin/Porphyrin) Methylases (64%T)	hydrolase activity	methylation	methylation
scaffold_8	Thecc1EG034121	c("Mannose-binding lectin superfamily protein", " putative (58%P)")	carbohydrate binding	response to karrikin	stress response
scaffold_8	Thecc1EG034157	Calcium-binding tetratricopeptide family protein (84%T)	calcium ion binding	cellular response to hypoxia	stress response
scaffold_8	Thecc1EG034189	c("Zinc finger C-x8-C-x5-C-x3-H type family protein", " putative (49%P)")	RNA binding proteins	RNA processing	RNA processing
scaffold_8	Thecc1EG034246	Chaperone protein htpG family protein (83%P)	ATP binding	protein folding	Protein structure
scaffold_8	Thecc1EG034248	c("Transcription elongation factor family protein", " putative (48%P)")	translation elongation factor activity	protein biosynthesis	Protein biosynthesis
scaffold_8	Thecc1EG034266	RING/FYVE/PHD zinc finger superfamily protein (67%P)	ubiquitin-protein transferase activity	protein ubiquitination	Protein structure
scaffold_8	Thecc1EG034318	High mobility group family (65%U)	DNA binding	transcription regulation	transcription regulation
scaffold_8	Thecc1EG034325	Alpha-amylase-like 2 (82%T)	alpha-amylase activity	carbohydrate metabolic process	cellular metabolism
scaffold_8	Thecc1EG034332	Enoyl-CoA hydratase 2 (73%T)	17-beta-hydroxysteroid dehydrogenase (NAD+) activity	fatty acid beta-oxidation	cellular metabolism
scaffold_8	Thecc1EG034372	Pre-rRNA-processing protein TSR1 (72%P)	GTPase activity	ribosome biogenesis	cellular biogenesis
scaffold_8	Thecc1EG034433	Chloroplast channel forming outer membrane protein (66%P)	GTP binding	protein targeting to chloroplast	protein transport
scaffold_8	Thecc1EG034516	Homeodomain-like superfamily protein (62%P)	DNA binding	transcription regulation	transcription regulation
scaffold_8	Thecc1EG034521	DsRNA-binding domain-like superfamily protein (64%P)	double-stranded RNA binding	response to auxin	cellular signaling
scaffold_8	Thecc1EG034522	c("RAB geranylgeranyl transferase alpha subunit 1", " putative (56%T)")	Rab geranylgeranyltransferase activity	root development	embryo development
scaffold_8	Thecc1EG034532	Golgi-body localisation protein domain (69%T)	trans-Golgi-network trafficking and cell elongation	plant organ development	embryo development
scaffold_8	Thecc1EG034540	E3 ubiquitin-protein ligase UPL2 (73%P)	ubiquitin protein ligase activity	positive regulation of protein catabolic process	catabolism
scaffold_8	Thecc1EG034589	Glycosyl transferase (66%U)	cis-zeatin O-beta-D-glucosyltransferase activity	response to toxic substance	stress response
scaffold_8	Thecc1EG034790	Insulinase (Peptidase family M16) family protein (84%T)	metal ion binding	peptide catabolic process	catabolism
scaffold_8	Thecc1EG034803	Squamosa promoter binding protein-like 14 (60%P)	DNA-binding transcription factor activity	negative regulation of auxin metabolic process	transcription regulation
scaffold_8	Thecc1EG034805	Pyrophosphate--fructose 6-phosphate 1-phosphotransferase subunit alpha (91%U)	6-phosphofructokinase activity	photosynthesis	photosynthesis
scaffold_8	Thecc1EG034886	c("Outer arm dynein light chain 1 protein", " putative (58%P)")	microtubule binding	negative regulation of growth	embryo growth
scaffold_8	Thecc1EG035064	S-locus lectin protein kinase family protein (60%P)	ATP binding	recognition of pollen	cellular signaling
scaffold_8	Thecc1EG035073	Histone H3 K4-specific methyltransferase SET7/9 family protein (66%P)	methyltransferase activity	methylation	methylation
scaffold_8	Thecc1EG035122	Pheophorbide a oxygenase family protein with Rieske domain (81%P)	iron ion binding	cell death	programmed cell death
scaffold_8	Thecc1EG035277	c("Wall-associated kinase 2", " putative (43%T)")	ATP binding	response to salicylic acid	stress response
scaffold_8	Thecc1EG035291	Leucoanthocyanidin dioxygenase (60%P)	metal ion binding	anthocyanin biosyntesis	cellular biosynthesis
scaffold_8	Thecc1EG035316	F-box/RNI-like superfamily protein (75%T)	protein binding	SCF-dependent proteasomal ubiquitin-dependent protein	catabolism
scaffold_8	Thecc1EG035323	c("Hydrolases", " acting on acid anhydrides", " in phosphorus-containing anhydrides", "ATP-dependent helicases", "nucleic acid binding", "ATP binding", "RNA binding", "helicases (75%T)")	ATP binding	DNA repair	DNA repair
scaffold_8	Thecc1EG035691	Peroxidase (75%U)	peroxidase activity	response to oxidative stress	stress response
scaffold_8	Thecc1EG035703	Low affinity potassium transport system protein kup (68%P)	potassium:proton symporter activity	cellular response to cesium ion	cellular signaling
scaffold_8	Thecc1EG035756	RNase H family protein (13%U)	metal ion binding	hydrolase	RNA silencing
scaffold_8	Thecc1EG035776	Retrotransposon protein (99%P)	nucleic acid binding	DNA integration	DNA integration
scaffold_8	Thecc1EG036048	c("Carboxyesterase 18", " putative (57%P)")	hydrolase activity	pollen tube growth	cell morphology
scaffold_8	Thecc1EG036078	Leucine-rich receptor protein kinase family protein (85%P)	ATP binding	positive regulation of intracellular signal transduction	cellular signaling
scaffold_8	Thecc1EG036126	Leucine-rich receptor protein kinase family protein (85%P)	ATP binding	positive regulation of intracellular signal transduction	cellular signaling
scaffold_8	Thecc1EG036300	c("Aspartate kinase-homoserine dehydrogenase i", " I", "AK-HSDH (82%P)")	homoserine dehydrogenase activity	methionine biosynthetic process	cellular biosynthesis
scaffold_8	Thecc1EG036323	Dynamin-like 3 (76%T)	GTPase activity	cell cycle	cell division
scaffold_8	Thecc1EG036410	Sec1/munc18-like (SM) proteins superfamily (63%T)	syntaxin binding	vesicle-mediated transport	cellular transport
scaffold_8	Thecc1EG036512	Cysteine-rich RLK (RECEPTOR-like protein kinase) 8 (26%T)	ATP binding	defense response to bacterium	defense response
scaffold_8	Thecc1EG036552	Beta-galactosidase (66%U)	hydrolase	carbohydrate metabolic process	cellular metabolism
scaffold_8	Thecc1EG036624	c("RNA-directed DNA polymerase (Reverse transcriptase)", " Ribonuclease H", " putative (42%U)")	transferase activity	catalytic activity	cellular signaling
scaffold_8	Thecc1EG036647	G-type lectin S-receptor serine/threonine-protein kinase (63%P)	ATP binding	protein phosphorylation	Protein structure
scaffold_8	Thecc1EG036737	c("Retrotransposon protein", " unclassified", " putative (12%U)")	nucleic acid binding	DNA integration	DNA integration
scaffold_9	Thecc1EG036752	Kinase superfamily protein (82%T)	ATP binding	protein phosphorylation	cellular signaling
scaffold_9	Thecc1EG036766	Cell division control 2 (89%T)	nucleic acid binding	cell division and growth processes	cell division
scaffold_9	Thecc1EG036819	c("RING/U-box superfamily protein", " putative (56%P)")	ubiquitin conjugating enzyme binding	cellular response to hypoxia	stress response
scaffold_9	Thecc1EG036831	Exocyst subunit exo70 family protein G1 (78%T)	protein binding	exocytosis	protein transport
scaffold_9	Thecc1EG036833	c("Centromere-associated protein E", " putative (46%P)")	ATP binding	mitotic cell cycle	cell division
scaffold_9	Thecc1EG036840	Cyclic nucleotide-gated channel 14 (71%T)	nucleotide binding	ion transport	cellular transport
scaffold_9	Thecc1EG036848	Glutamate receptor 2.9 (62%P)	glutamate receptor activity	glutamate homeostasis	cellular homeostasis
scaffold_9	Thecc1EG036898	Phosphatase 2C family protein (82%T)	kinase binding	response to abscisic acid	stress response
scaffold_9	Thecc1EG036908	DNA-directed RNA polymerase (79%U)	protein dimerization activity	DNA transcription	DNA transcription
scaffold_9	Thecc1EG037008	RNA-dependent RNA polymerase 6 (69%T)	RNA binding	defense response to virus	defense response
scaffold_9	Thecc1EG037057	DNA glycosylase superfamily protein (76%P)	catalytic activity	base-excision repair	DNA repair
scaffold_9	Thecc1EG037062	Eukaryotic translation initiation factor 5A-1 (93%P)	ribosome binding	xylem development	embryo development
scaffold_9	Thecc1EG037087	Non-intrinsic ABC protein 10 (90%T)	ATPase activity	transmembrane transport	cellular transport
scaffold_9	Thecc1EG037098	c("Type-b response regulator", " putative (55%U)")	DNA-binding transcription factor activity	maintenance of shoot apical meristem identity	embryo development
scaffold_9	Thecc1EG037207	Class III HD-Zip protein 8 (90%U)	DNA binding	meristem initiation	embryo development
scaffold_9	Thecc1EG037219	NADP-malic enzyme 4 (83%P)	cobalt ion binding	fatty acid biosynthetic process	cellular biosynthesis
scaffold_9	Thecc1EG037252	c("Core-2/I-branching beta-1", "6-N-acetylglucosaminyltransferase family protein (68%T)")	transferase activity	transferring glycosyl groups	cellular transport
scaffold_9	Thecc1EG037270	c("Phosphatase 2A", " regulatory subunit PR55", " BETA (80%T)")	protein phosphatase regulator activity	protein dephosphorylation	protein structure
scaffold_9	Thecc1EG037287	c("Beta-1", "3-galactosyltransferase 12 (78%P)")	transferase activity	protein glycosylation	Protein structure
scaffold_9	Thecc1EG037296	Sulfoquinovosyldiacylglycerol 1 (80%P)	transferase activity	cellular response to phosphate starvation	cellular response to starvation
scaffold_9	Thecc1EG037298	Cell division protease ftsH (79%P)	ATP-dependent peptidase activity	PSII associated light-harvesting complex II catabolic process	catabolism
scaffold_9	Thecc1EG037385	F-box/LRR-repeat protein 15 (69%P)	ubiquitin-protein transferase activity	auxin homeostasis	embryo development
scaffold_9	Thecc1EG037388	c("Rad7", " putative (52%P)")	SCF ubiquitin ligase complex	SCF-dependent proteasomal ubiquitin-dependent protein catabolic process	catabolism
scaffold_9	Thecc1EG037438	Lysine-ketoglutarate reductase/saccharopine dehydrogenase bifunctional enzyme (74%T)	saccharopine dehydrogenase (NAD+, L-glutamate-forming) activity	L-lysine catabolic process	catabolism
scaffold_9	Thecc1EG037461	Phosphoinositide phosphatase family protein (69%P)	phosphatidylinositol-3,5-bisphosphate 5-phosphatase activity	vacuole organization	cell morphology
scaffold_9	Thecc1EG037465	c("Alpha/beta-Hydrolases superfamily protein", " putative (51%P)")	epoxide hydrolase activity	cutin biosynthetic process	cellular biosynthesis
scaffold_9	Thecc1EG037480	Fatty acid biosynthesis 1 (78%P)	unknown	unknown	unknown
scaffold_9	Thecc1EG037506	Trichome birefringence-like 16 (67%P)	O-acetyltransferase activity	circadian regulation of gene expression	circadian regulation
scaffold_9	Thecc1EG037543	O-fucosyltransferase family protein (71%T)	transferase activity	cellular metabolism	cellular metabolism
scaffold_9	Thecc1EG037571	c("RING/U-box superfamily protein", " putative (52%P)")	ubiquitin conjugating enzyme binding	cellular response to hypoxia	stress response
scaffold_9	Thecc1EG037594	CFIM-25 (70%P)	hydrolase activity	mRNA processing	RNA processing
scaffold_9	Thecc1EG037602	AGC (80%P)	ATP binding	protein phosphorylation	Protein structure
scaffold_9	Thecc1EG037639	CCCH-type zinc finger family protein (10%T)	DNA binding	negative regulation of seed germination	embryo development
scaffold_9	Thecc1EG037649	Translation initiation factor SUI1 family protein (79%T)	translation initiation factor activity	formation of translation preinitiation complex	Protein biosynthesis
scaffold_9	Thecc1EG037705	Mitochondrial ATP synthase subunit G protein (90%T)	proton transmembrane transporter activity	ATP biosynthetic process	cellular biosynthesis
scaffold_9	Thecc1EG037712	c("F-box/RNI-like superfamily protein", " putative (53%T)")	protein binding	SCF-dependent proteasomal ubiquitin-dependent protein	catabolism
scaffold_9	Thecc1EG037743	6-phosphofructokinase 3 (80%P)	6-phosphofructokinase activity	cellular response to hypoxia	stress response
scaffold_9	Thecc1EG037782	c("Kinase family protein with leucine-rich repeat domain", " putative (53%P)")	ATP binding	positive regulation of intracellular signal transduction	cellular signaling
scaffold_9	Thecc1EG037837	Phytochrome-associated protein 2 (63%P)	phosphoprotein phosphatase activity	protein dephosphorylation	Protein structure
scaffold_9	Thecc1EG037843	Transducin/WD40 repeat-like superfamily protein (61%P)	ubiquitin protein ligase activity	embryo development ending in seed dormancy	embryo development
scaffold_9	Thecc1EG037845	c("GDSL esterase/lipase EXL3", " putative (51%P)")	lipase activity	lipid catabolic process	catabolism
scaffold_9	Thecc1EG037868	Leaf protein (62%U)	protein binding	response to sucrose	stress response
scaffold_9	Thecc1EG037911	MUTS (73%T)	ATPase activity	mismatch repair complex	DNA repair
scaffold_9	Thecc1EG037920	c("NSP-interacting GTPase", " putative (56%P)")	ATP binding	defense response to virus	defense response
scaffold_9	Thecc1EG037928	ATP-dependent caseinolytic protease/crotonase family protein (72%P)	peptidase activity	catabolism	catabolism
scaffold_9	Thecc1EG037953	c("Domain of Uncharacterized protein function", " putative (51%P)")	unknown	unknown	unknown
scaffold_9	Thecc1EG038007	Alpha/beta-Hydrolases superfamily protein (78%T)	epoxide hydrolase activity	cutin biosynthetic process	cellular biosynthesis
scaffold_9	Thecc1EG038015	Mitogen-activated protein kinase kinase kinase 1 (62%P)	ATP binding	root meristem growth	embryo growth
scaffold_9	Thecc1EG038062	Ribosomal protein L7Ae/L30e/S12e/Gadd45 family protein (94%P)	RNA binding	response to fungus	defense response
scaffold_9	Thecc1EG038078	Plant heme oxygenase family protein (78%P)	heme oxygenase (decyclizing) activity	regulation of meristem growth	embryo growth
scaffold_9	Thecc1EG038123	Cysteine-rich RLK (RECEPTOR-like protein kinase) 8 (9%T)	ATP binding	defense response to bacterium	defense response
scaffold_9	Thecc1EG038159	c("TRAF-like family protein", " putative (43%P)")	nucleotide binding	innate immune response	defense response
scaffold_9	Thecc1EG038186	Arogenate dehydrogenase (63%U)	arogenate dehydrogenase (NADP+) activity	tyrosine biosynthetic process	cellular biosynthesis
scaffold_9	Thecc1EG038201	Ankyrin repeat family protein with DHHC zinc finger domain (74%T)	metal ion binding	cellular response to hydrogen peroxide	stress response
scaffold_9	Thecc1EG038203	Octicosapeptide/Phox/Bem1p domain-containing protein / tetratricopeptide repeat-containing protein (66%P)	photosystem I biogenesis	photosynthesis	photosynthesis
scaffold_9	Thecc1EG038234	S-adenosyl-L-methionine-dependent methyltransferases superfamily protein (68%T)	methyltransferase activity	methylation	methylation
scaffold_9	Thecc1EG038267	c("Kinase superfamily protein with octicosapeptide/Phox/Bem1p domain", " putative (57%P)")	ATP binding	protein phosphorylation	cellular signaling
scaffold_9	Thecc1EG038289	SWIM zinc finger family protein (77%P)	zinc ion binding	unknown	unknown
scaffold_9	Thecc1EG038308	Mitotic-like cyclin 3B from (65%P)	cyclin-dependent protein serine/threonine kinase regulator activity	mitotic cell cycle phase transition	cell division
scaffold_9	Thecc1EG038313	TIFY domain protein 8 (60%P)	identical protein binding	Jasmonic acid signaling pathway	defense response
scaffold_9	Thecc1EG038379	c("Tesmin/TSO1-like CXC domain-containing protein", " putative (43%P)")	Developmental protein	multicellular organism development	embryo development
scaffold_9	Thecc1EG038436	50S ribosomal protein L35 (70%P)	mRNA binding	translation	Protein biosynthesis
scaffold_9	Thecc1EG038439	Tetratricopeptide repeat (TPR)-like superfamily protein (60%T)	molecular adaptor activity	positive regulation of chaperone-mediated protein folding	protein structure
scaffold_9	Thecc1EG038585	Reverse transcriptase-like protein (16%U)	nucleic acid binding	DNA integration	DNA integration
scaffold_9	Thecc1EG038600	Cyclic nucleotide-gated channel 17 (73%T)	nucleotide binding	ion transport	cellular transport
scaffold_9	Thecc1EG038630	c("RING/U-box superfamily protein", " putative (59%T)")	ubiquitin conjugating enzyme binding	cellular response to hypoxia	stress response
scaffold_9	Thecc1EG038638	c("Gag protease polyprotein", " putative (48%P)")	nucleic acid binding	DNA integration	DNA integration
scaffold_9	Thecc1EG038834	Adenosylmethionine-8-amino-7-oxononanoate transaminases (65%T)	adenosylmethionine-8-amino-7-oxononanoate transaminase activity	biotin biosynthetic process	cellular biosynthesis
scaffold_9	Thecc1EG038870	CBL-interacting serine/threonine-protein kinase 21 (71%P)	ATP binding	cellular response to osmotic stress	stress response
scaffold_9	Thecc1EG038909	Calmodulin-binding protein (71%P)	calmodulin binding	regulation of salicylic acid biosynthetic process	defense response
scaffold_9	Thecc1EG038996	Transposase-like protein (21%U)	transposases for Mutator transposable elements	unknown	unknown
scaffold_9	Thecc1EG039214	P450 reductase 2 (75%T)	flavin adenine dinucleotide binding	phenylpropanoid metabolic process	cellular metabolism
scaffold_9	Thecc1EG039258	Gag protease polyprotein (60%P)	nucleic acid binding	DNA integration	DNA integration
scaffold_9	Thecc1EG039299	c("RNA-directed DNA polymerase (Reverse transcriptase)", " Ribonuclease H-like protein (26%U)")	transferase activity	catalytic activity	cellular signaling
scaffold_9	Thecc1EG039368	Cadmium/zinc-transporting ATPase 3 (68%P)	ATP binding	detoxification of cadmium ion	cellular detoxification
scaffold_9	Thecc1EG039460	DNA ligase IV (60%T)	DNA binding	cellular response to DNA damage stimulus	DNA repair
scaffold_9	Thecc1EG039600	Trichome birefringence-like 5 (69%P)	O-acetyltransferase activity	circadian regulation of gene expression	circadian regulation
scaffold_9	Thecc1EG039616	Autoinhibited Ca(2+)-ATPase 10 (75%T)	calcium transmembrane transporter activity,	cellular transport	cellular transport
scaffold_9	Thecc1EG039621	c("Integrase", " identical", " putative (52%U)")	DNA binding	transcription regulation	Transcription regulation
scaffold_9	Thecc1EG039622	Auxin efflux carrier family protein (75%T)	Auxin signaling pathway	cell polarity, auxin transport	cellular transport
scaffold_9	Thecc1EG039723	c("RNA helicase", " ATP-dependent", " SK12/DOB1 protein (82%T)")	ATP binding	RNA catabolic process	catabolism
scaffold_9	Thecc1EG039791	c("ALG6", " ALG8 glycosyltransferase family (66%T)")	transferase activity	alginic acid biosynthetic process	cellular biosynthesis
scaffold_9	Thecc1EG040022	ARM repeat superfamily protein (84%T)	molecular adaptor activity	protein transport	cellular transport
scaffold_9	Thecc1EG040050	Acyl-activating enzyme 18 (73%T)	ligase activity	auxin metabolic process	cellular metabolism
scaffold_9	Thecc1EG040106	Amino acid permease family protein (74%T)	amino acid transmembrane transporter activity	amino acid import	cellular transport
scaffold_9	Thecc1EG040117	c("Integrase", " catalytic region", " Zinc finger", " CCHC-type", " Peptidase aspartic", " catalytic", " putative (36%U)")	DNA binding	transcription regulation	Transcription regulation
scaffold_9	Thecc1EG040213	c("Retrotransposon protein", " putative (47%U)")	nucleic acid binding	DNA integration	DNA integration
scaffold_9	Thecc1EG040227	c("Transferases", " transferring hexosyl groups", " putative (59%T)")	transferase activity	carbohydrate metabolic process	cellular metabolism
scaffold_9	Thecc1EG040245	E3 ubiquitin-protein ligase BRE1-like 2 (68%P)	metal ion binding	histone H2B ubiquitination	Protein structure
scaffold_9	Thecc1EG040351	Beta-glucosidase 17 (62%P)	beta-glucosidase activity	carbohydrate metabolic process	cellular metabolism
scaffold_9	Thecc1EG040409	Lipoyltransferase 2 (80%T)	linoleate 13S-lipoxygenase activity	jasmonic acid biosynthetic process	stress response
scaffold_9	Thecc1EG040441	c("Retrotransposon protein", " putative (66%U)")	nucleic acid binding	DNA integration	DNA integration
scaffold_9	Thecc1EG040492	Topoisomerase 6 subunit B (86%T)	ATP binding	cell morphogenesis	embryo morphogenesis
scaffold_9	Thecc1EG040552	c("Transducin/WD40 repeat-like superfamily protein", " putative (56%T)")	ubiquitin protein ligase activity	embryo development ending in seed dormancy	embryo development
scaffold_9	Thecc1EG040567	c("Glycosyl hydrolase of Uncharacterized protein function (DUF1680)", " putative (67%T)")	unknown	unknown	unknown
scaffold_9	Thecc1EG040601	ZIP metal ion transporter family (87%T)	metal ion transmembrane transporter activity	ion transport	cellular transport
scaffold_9	Thecc1EG040658	Xanthine dehydrogenase 1 (77%T)	electron transfer activity	response to reactive oxygen species	stress response
scaffold_9	Thecc1EG040678	Origin of replication complex 1B (69%P)	ATPase activity	DNA replication	DNA replication
scaffold_9	Thecc1EG040698	MATE efflux family protein (76%P)	antiporter activity	flavonoid biosynthetic process	cellular transport
scaffold_9	Thecc1EG040704	ARM repeat superfamily protein (65%P)	molecular adaptor activity	protein transport	cellular transport
scaffold_9	Thecc1EG040712	c("Nuclear transcription factor Y subunit A-9", " putative (58%P)")	DNA-binding transcription factor activity	embryo development ending in seed dormancy	embryo development
scaffold_9	Thecc1EG040717	Calcium-dependent protein kinase 19 (87%T)	ATP binding	intracellular signal transduction	cellular signaling
scaffold_9	Thecc1EG040722	Ferredoxin:sulfite reductase (83%U)	DNA binding	DNA packaging	DNA structure
scaffold_9	Thecc1EG040748	NAD(H) kinase 1 (74%P)	ATP binding	NAD metabolic process	cellular metabolism
scaffold_9	Thecc1EG040752	ABC-2 type transporter family protein (68%T)	ATPase activity	lipid transport	cellular transport
scaffold_9	Thecc1EG040757	Caffeic acid 3-O-methyltransferase 1 (64%P)	S-adenosylmethionine-dependent methyltransferase activity	methylation	methylation
scaffold_9	Thecc1EG040771	c("3'-5'-exoribonuclease family protein", " putative (59%T)")	AU-rich element binding	exonucleolytic catabolism of deadenylated mRNA	catabolism
scaffold_9	Thecc1EG040790	c("Ribonuclease H protein", " putative (38%P)")	nucleotide binding	gene silencing by RNA-directed DNA methylation	gene silencing
scaffold_9	Thecc1EG040799	BZIP domain class transcription factor (88%U)	DNA-binding transcription factor activity	cellular response to starvation	cellular response to starvation
scaffold_9	Thecc1EG040808	BURP domain-containing-like protein (28%T)	mRNA binding	response to salt stress	stress response
scaffold_9	Thecc1EG040809	c("BURP domain-containing protein", " putative (46%P)")	mRNA binding	response to salt stress	stress response
scaffold_9	Thecc1EG040829	Cysteine-rich RLK (RECEPTOR-like protein kinase) 8 (11%T)	ATP binding	defense response to bacterium	defense response
scaffold_9	Thecc1EG040848	RNA-binding KH domain-containing protein (75%P)	mRNA binding	regulation of gene expression	gene expression
scaffold_9	Thecc1EG040866	Tetrapyrrole (Corrin/Porphyrin) Methylases (82%T)	hydrolase activity	methylation	methylation
scaffold_9	Thecc1EG040868	Aldolase superfamily protein (74%T)	fructose-bisphosphate aldolase activity	response to abscisic acid	stress response
scaffold_9	Thecc1EG040905	Rho GTPase activation protein with PH domain (80%P)	GTPase activity	signal transduction	cellular signaling
scaffold_9	Thecc1EG040936	c("Gag-pol polyprotein", " putative (37%U)")	nucleic acid binding	DNA integration	DNA integration
scaffold_9	Thecc1EG040944	Signal peptide peptidase (87%P)	aspartic endopeptidase activity	membrane protein proteolysis	catabolism
scaffold_9	Thecc1EG040974	Molybdopterin biosynthesis MoaE family protein (71%T)	ATP binding	auxin-activated signaling pathway	cellular signaling
scaffold_9	Thecc1EG040991	c("30S ribosomal protein S3", " putative (57%P)")	mRNA binding	translation	Protein biosynthesis
scaffold_9	Thecc1EG041051	c("Nuclear factor Y", " putative (56%P)")	DNA binding	positive regulation of transcription	Transcription regulation
scaffold_9	Thecc1EG041059	Pectinesterase 11 (66%P)	aspartyl esterase activity	pectin catabolic process	catabolism
scaffold_9	Thecc1EG041102	ROP interactive partner 5 (60%P)	ROP effector binding	plant-type cell wall organization	cell wall biogenesis
scaffold_9	Thecc1EG041111	c("NADH-ubiquinone oxidoreductase B8 subunit", " putative (80%T)")	NADH dehydrogenase activity	oxidation-reduction process	oxidation-reduction process
scaffold_9	Thecc1EG041152	Cobalamin-independent synthase family protein (82%T)	zinc ion binding	methionine biosynthetic process	cellular biosynthesis
scaffold_9	Thecc1EG041171	c("BSD domain (BTF2-like transcription factors", " Synapse-associated proteins and DOS2-like proteins) (60%T)")	DNA binding	nucleotide-excision repair	DNA repair
scaffold_9	Thecc1EG041210	Kinase superfamily protein (63%T)	ATP binding	protein phosphorylation	cellular signaling
scaffold_9	Thecc1EG041217	P-loop containing nucleoside triphosphate hydrolases superfamily protein (70%T)	ATP binding	mitochondrion organization	cell structure
scaffold_9	Thecc1EG041219	BRI1 suppressor 1 (BSU1)-like 3 (91%T)	metal ion binding	brassinosteroid mediated signaling pathway	cellular signaling
scaffold_9	Thecc1EG041268	Leucine-rich repeat protein kinase family protein (64%P)	ATP binding	regulation of root meristem growth	embryo growth
scaffold_9	Thecc1EG041272	c("ATP binding protein", " putative (57%U)")	unknown	unknown	unknown
scaffold_9	Thecc1EG041276	T6D22.19-like protein (21%U)	unknown	unknown	unknown
scaffold_9	Thecc1EG041289	c("Coiled-coil domain-containing protein 55", " putative (57%P)")	clathrin-mediated membrane trafficking	regulation of growth	embryo growth
scaffold_9	Thecc1EG041361	Vesicle-associated membrane protein 714 (91%T)	transport vesicles	cell plate formation involved in plant-type cell wall biogenesis	cell wall biogenesis
scaffold_9	Thecc1EG041387	Rho GTPase activating protein with PAK-box/P21-Rho-binding domain (65%P)	GTPase activity	signal transduction	cellular signaling
scaffold_9	Thecc1EG041433	CER1 protein (96%P)	aldehyde oxygenase (deformylating) activity	defense response to fungus	defense response
scaffold_9	Thecc1EG041465	NAD(P)-linked oxidoreductase superfamily protein (77%P)	alcohol dehydrogenase (NADP+) activity	response to salt stress	stress response
scaffold_9	Thecc1EG041469	DNA polymerase epsilon catalytic subunit (71%T)	DNA binding	base-excision repair	DNA repair
scaffold_9	Thecc1EG041503	Nucleobase-ascorbate transporter 12 (78%P)	adenine transmembrane transporter activity	hypoxanthine transport	cellular transport
scaffold_9	Thecc1EG041529	Alpha-adaptin (85%T)	cargo adaptor activity	intracellular protein transport	cellular transport
scaffold_9	Thecc1EG041547	Argonaute protein group (60%U)	metal ion binding	auxin metabolic process	celllular metabolism
scaffold_9	Thecc1EG041633	Non-specific phospholipase C1 (79%T)	hydrolase activity	phospholipid catabolic process	catabolism
scaffold_9	Thecc1EG041688	Mitochondrial uncoupling protein 3 (80%P)	mitochondrial transport	response to cold	stress response
scaffold_9	Thecc1EG041788	c("Chaperone DnaJ-domain superfamily protein", " putative (59%P)")	DNA binding	hyperosmotic salinity response	stress response
scaffold_9	Thecc1EG041804	C-terminal S-isoprenylcysteine carboxyl O-methyltransferases (63%T)	protein C-terminal S-isoprenylcysteine carboxyl O-methyltransferase activity	negative regulation of abscisic acid-activated signaling pathway	stress response
scaffold_9	Thecc1EG041847	Pol-like 5 (69%P)	magnesium-dependent protein serine/threonine phosphatase activity	leaf development	embryo development
scaffold_9	Thecc1EG041850	U-box domain-containing protein kinase family protein (62%P)	ubiquitin protein ligase activity	defense response	defense response
scaffold_9	Thecc1EG041984	Kinase superfamily protein (71%T)	ATP binding	protein phosphorylation	cellular signaling
scaffold_9	Thecc1EG042012	c("Myb domain protein 36", " putative (55%P)")	DNA binding	cell differentiation	cellular differentiation
scaffold_9	Thecc1EG042027	Argonaute family protein (79%T)	metal ion binding	auxin metabolic process	celllular metabolism
scaffold_9	Thecc1EG042034	ABA-responsive element binding protein 3 (70%P)	DNA-binding transcription factor activity	response to abscisic acid	stress response
scaffold_9	Thecc1EG042035	Zinc induced facilitator-like 2 (60%P)	potassium ion antiporter activity	root development	embryo development
scaffold_9	Thecc1EG042042	RING/U-box superfamily protein (66%P)	ubiquitin conjugating enzyme binding	cellular response to hypoxia	stress response
scaffold_9	Thecc1EG042047	Disulfide isomerase L-2 (69%U)	protein disulfide isomerase activity	response to cadmium ion	stress response
scaffold_9	Thecc1EG042059	Double-stranded RNA-binding protein 2 (66%P)	RNA binding	regulation of RNA splicing	RNA processing
scaffold_9	Thecc1EG042143	AMP-dependent synthetase and ligase family protein (75%T)	ligase activity	DNA repair	DNA repair
scaffold_9	Thecc1EG042197	c("Typical subtype", " Leucine-rich repeat", " Ubiquitin", " Ubiquitin supergroup (66%T)")	ubiquitination	protein ubiquitination	Protein structure
scaffold_9	Thecc1EG042207	Ferritin 4 (60%T)	ferric iron binding	response to reactive oxygen species	stress response
scaffold_9	Thecc1EG042208	O-Glycosyl hydrolases family 17 protein (72%P)	alpha-L-arabinofuranosidase activity	arabinan catabolic process	catabolism
scaffold_9	Thecc1EG042228	HIT-type Zinc finger family protein (77%P)	metal ion binding	unknown	unknown
scaffold_9	Thecc1EG042268	P-loop containing nucleoside triphosphate hydrolases superfamily protein (64%P)	ATP binding	mitochondrion organization	cell structure
scaffold_9	Thecc1EG042283	Insulinase (Peptidase family M16) family protein (72%T)	metal ion binding	peptide catabolic process	catabolism
scaffold_9	Thecc1EG042306	c("RING/FYVE/PHD zinc finger superfamily protein", " putative (43%P)")	ubiquitin-protein transferase activity	protein ubiquitination	Protein structure
scaffold_10r	Thecc1EG042344	Multidrug resistance protein ABC transporter family (78%U)	ATPase activity	response to auxin	cellular signaling
scaffold_10r	Thecc1EG042429	c("K(+)/H(+) antiporter", " putative (38%U)")	solute:proton antiporter activity	potassium ion transport	cellular transport
scaffold_10r	Thecc1EG042434	Trichome birefringence-like 33 (77%T)	O-acetyltransferase activity	plant-type secondary cell wall biogenesis	cell wall biogenesis
scaffold_10r	Thecc1EG042443	c("Leucine-rich repeat and IQ domain-containing protein 3", " putative (58%P)")	structural constituent of cell wall	cell wall biogenesis	cell wall biogenesis
scaffold_10r	Thecc1EG042452	c("Peptide-N4-(N-acetyl-beta-glucosaminyl)asparagine amidase A protein", " putative (53%T)")	metal ion binding	glycoprotein catabolic process	catabolism
scaffold_10r	Thecc1EG042478	c("Clathrin", " heavy chain (95%T)")	clathrin light chain binding	endocytosis	cellular transport
scaffold_10r	Thecc1EG042531	Nuclear pore complex protein-related (64%T)	structural constituent of nuclear pore	RNA export from nucleus	cellular transport
scaffold_10r	Thecc1EG042545	c("LRR receptor-like serine/threonine-protein kinase", " putative (49%P)")	ATP binding	regulation of root meristem growth	embryo growth
scaffold_10r	Thecc1EG042659	c("Subtilisin-like serine endopeptidase family protein", " putative (44%T)")	serine-type endopeptidase activity	regulation of cell population proliferation	cell division
scaffold_10r	Thecc1EG042664	Mitochondrial substrate carrier family protein (75%P)	S-adenosyl-L-methionine transmembrane transporter activity	cellular transport	cellular transport
scaffold_10r	Thecc1EG042670	Type one serine/threonine protein phosphatase 4 (89%T)	metal ion binding	regulation of growth	embryo growth
scaffold_10r	Thecc1EG042739	BTB/POZ/MATH-domains containing protein (77%P)	identical protein binding	cellular response to salt stress	stress response
scaffold_10r	Thecc1EG042741	Regulator of chromosome condensation repeat-containing protein (79%P)	DNA binding	DNA structure	DNA structure
scaffold_10r	Thecc1EG042748	c("Affected trafxn", "cking 2 (62%T)")	unknown	unknown	unknown
scaffold_10r	Thecc1EG042813	ACT domain-containing protein (67%P)	amino acid binding	response to sucrose	stress response
scaffold_10r	Thecc1EG042814	IKI3 family protein (62%T)	identical protein binding	protein transport	protein transport
scaffold_10r	Thecc1EG042823	Actin depolymerizing factor 4 (86%P)	actin filament binding	defense response to bacterium	defense response
scaffold_10r	Thecc1EG042824	Ras-related small GTP-binding family protein (89%T)	GTPase activity	regulation of endocytosis	cellular transport
scaffold_10r	Thecc1EG042879	Copia LTR rider-like protein (31%U)	nucleic acid binding	DNA integration	DNA integration
scaffold_10r	Thecc1EG042902	c("RNA-directed DNA polymerase (Reverse transcriptase)", " Ribonuclease H-like protein (32%U)")	transferase activity	catalytic activity	cellular signaling
scaffold_10r	Thecc1EG042994	Chalcone-flavanone isomerase family protein (71%P)	chalcone isomerase activity	response to auxin	cellular signaling
scaffold_10r	Thecc1EG043034	Ypt/Rab-GAP domain of gyp1p superfamily protein (71%P)	GTPase activator activity	intracellular protein transport	cellular transport
scaffold_10r	Thecc1EG043260	Splicing factor U2af large subunit A (79%P)	mRNA binding	defense response to bacterium	defense response
scaffold_10r	Thecc1EG043300	Serine carboxypeptidase-like 49 (71%T)	serine-type carboxypeptidase activity	protease activity	catabolism
scaffold_10r	Thecc1EG043318	Pseudouridine synthase (63%U)	pseudouridine synthase activity	mitochondrial tRNA pseudouridine synthesis	cellular biosynthesis
scaffold_10r	Thecc1EG043329	Pectin lyase-like superfamily protein (70%P)	lyase activity	carbohydrate metabolic process	cellular metabolism
scaffold_10r	Thecc1EG043353	Cupredoxin superfamily protein (70%P)	copper ion binding	cellular response to phosphate starvation	cellular response to starvation
scaffold_10r	Thecc1EG043384	DNA/RNA polymerases superfamily protein (88%P)	DNA binding	transcription	transcription regulation
scaffold_10r	Thecc1EG043403	c("DNA binding", " putative (46%P)")	unknown	unknown	unknown
scaffold_10r	Thecc1EG043454	Glycosyltransferase family protein 47 (72%P)	transferase activity	protein glycosylation	cell wall biogenesis
scaffold_10r	Thecc1EG043657	Cysteine proteinases superfamily protein (63%P)	cysteine-type endopeptidase activity	proteolysis involved in cellular protein catabolic process	catabolism
scaffold_10r	Thecc1EG044376	c("GC-rich sequence DNA-binding factor-like protein", " putative (57%P)")	RNA polymerase II cis-regulatory region sequence-specific DNA binding	negative regulation of transcription by RNA polymerase II	DNA transcription
scaffold_10r	Thecc1EG044386	FASCICLIN-like arabinogalactan protein 16 precursor (76%P)	cell surface adhesion protein	shoot system development	embryo development
scaffold_10r	Thecc1EG044454	Gag-pro-like protein (18%U)	aspartic-type endopeptidase activity	suppression by virus of host gene expression	DNA integration
scaffold_10r	Thecc1EG044476	c("No pollen germination related 2", " putative (36%T)")	calmodulin binding	plant embryo globular stage	embryo development
scaffold_10r	Thecc1EG044643	Global transcription factor group B1 (67%T)	protein binding	embryo development ending in seed dormancy	embryo development
scaffold_10r	Thecc1EG044964	Retrotransposon-like protein (33%U)	nucleic acid binding	DNA integration	DNA integration
scaffold_10r	Thecc1EG045301	Disease resistance family protein / LRR family protein (20%T)	ADP binding	response to oomycetes	defense response
scaffold_10r	Thecc1EG045419	c("LRR and NB-ARC domains-containing disease resistance protein", " putative (42%P)")	ADP binding	defense response	defense response
scaffold_10r	Thecc1EG045425	c("Peroxidase superfamily protein", " putative (39%T)")	peroxidase activity	response to oxidative stress	stress response
scaffold_10r	Thecc1EG045445	Uroporphyrinogen decarboxylase (85%T)	uroporphyrinogen decarboxylase activity	protoporphyrinogen IX biosynthetic process	cellular biosynthesis
scaffold_10r	Thecc1EG045556	c("WRKY DNA-binding protein 70", " putative (45%P)")	DNA-binding transcription factor activity	biotic and abiotic stress	defense response
scaffold_10r	Thecc1EG045565	Kinase superfamily protein (81%T)	ATP binding	protein phosphorylation	cellular signaling
scaffold_10r	Thecc1EG045590	GroES-like zinc-binding alcohol dehydrogenase family protein (77%P)	oxidoreductase activity	programmed cell death	programmed cell death
scaffold_1	Thecc1EG046671	YEATS family protein (77%P)	lysine-acetylated histone binding	histone H2A acetylation	Protein structure
scaffold_4	Thecc1EG046785	Sucrose nonfermenting 4 (64%T)	AMP binding	carbohydrate metabolic process	cellular metabolism
scaffold_5	Thecc1EG046805	MATE efflux family protein (64%P)	antiporter activity	flavonoid biosynthetic process	cellular transport
scaffold_6	Thecc1EG046831	Ubiquitin-specific protease family C19-related protein (81%P)	peptidase activity	peptidase	catabolism
scaffold_6	Thecc1EG046844	Glutathione S-transferase family protein (78%T)	glutathione transferase activity	glutathione metabolic process	cellular metabolism
scaffold_7	Thecc1EG046875	c("DNA binding protein", " putative (63%U)")	DNA binding	Trascription	DNA transcription
scaffold_8	Thecc1EG046895	Fucosyltransferase 13 (75%T)	transferase activity	fucose metabolic process	cellular metabolism
scaffold_9	Thecc1EG046900	Glutamate receptor (61%U)	calcium channel activity	response to wounding	stress response
scaffold_4	Thecc1EG047047	ACT domain-containing small subunit of acetolactate synthase protein (72%T)	acetolactate synthase activity	valine biosynthetic process	cellular biosynthesis
scaffold_5	Thecc1EG047052	c("ARM repeat superfamily protein", " putative (43%T)")	molecular adaptor activity	protein transport	cellular transport
scaffold_9	Thecc1EG047094	CDK-activating kinase 1AT (68%T)	ATP binding	asymmetric cell division	cell division
