# Supplementary material for: Single-base resolution methylomes of somatic embryogenesis in Theobroma cacao L. reveal epigenome modifications associated with somatic embryo abnormalities
Source: Sci Rep. 2022 Sep 5;12:15097. doi: 10.1038/s41598-022-18035-9 (PMC9445004; doi:10.1038/s41598-022-18035-9)
Supplement: Supplementary file 3 — Supplementary Table S6. [file 41598_2022_18035_MOESM3_ESM.csv]

Chr	MCCS_TC4	MCCS_TC5	MCCS_TC5.MCCS_TC4.delta_mean	Start	End	Comment	Strand	Context	Region	Gene	seqnames	type	Name
scaffold_1	0.611662444882259	0.199055506260475	-0.412606938621784	6551	7278	hypo	+	CG	intergenic	Thecc1EG000002	scaffold_1	mRNA	Cystathionine beta-synthase (CBS) family protein (82%T)
scaffold_1	0.531454500470272	0.297587011989985	-0.233867488480287	8799	10062	hypo	+	CG	intronic	Thecc1EG000003	scaffold_1	mRNA	Phospholipid/glycerol acyltransferase family protein (64%T)
scaffold_1	0.738095238095238	0.971830985915493	0.233735747820255	14628	14628	hyper	+	CG	intronic	Thecc1EG000004	scaffold_1	mRNA	Unknown
scaffold_1	0.951923076923077	0.740243902439024	-0.211679174484052	15499	15622	hypo	-	CG	exonic	Thecc1EG000005	scaffold_1	mRNA	Kinesin-like calmodulin-binding protein (ZWICHEL) (74%T)
scaffold_1	0.463204442616207	0.369791666666667	-0.0934127759495407	25739	27043	hypo	-	CG	exonic	Thecc1EG000006	scaffold_1	mRNA	Clathrin adaptor complex small chain family protein (34%T)
scaffold_1	0.421052631578947	0	-0.421052631578947	30580	30580	hypo	-	CG	intronic	Thecc1EG000007	scaffold_1	mRNA	FAD/NAD(P)-binding oxidoreductase family protein (30%T)
scaffold_1	0.19949494949495	0.0706521739130435	-0.128842775581906	40058	40430	hypo	+	CG	intronic	Thecc1EG000008	scaffold_1	mRNA	c("Clathrin adaptor complex small chain family protein"	" putative (49%T)")
scaffold_1	0.682539682539683	0.461538461538462	-0.221001221001221	48159	48159	hypo	+	CG	downstream	Thecc1EG000011	scaffold_1	mRNA	Uncharacterized protein (72%P)
scaffold_1	0.25531914893617	0.5	0.24468085106383	53882	53882	hyper	+	CG	UTR5	Thecc1EG000013	scaffold_1	mRNA	c("Vacuolar iron transporter family protein"	" putative (52%P)")
scaffold_1	0.610185185185185	0.251747326747327	-0.358437858437858	58895	59745	hypo	+	CG	intronic	Thecc1EG000014	scaffold_1	mRNA	Diacylglycerol acyltransferase family (69%T)
scaffold_1	0.776678582975761	0.559497008460103	-0.217181574515657	73547	75056	hyper	+	CG	intronic	Thecc1EG000017	scaffold_1	mRNA	Unknown
scaffold_1	0.876849874738137	0.294217738939401	-0.582632135798736	70909	72592	hypo	-	CG	UTR3	Thecc1EG000018	scaffold_1	mRNA	Uncharacterized protein
scaffold_1	0.810416666666667	0.375	-0.435416666666667	93254	93255	hypo	+	CG	intronic	Thecc1EG000022	scaffold_1	mRNA	Uncharacterized protein
scaffold_1	0.666666666666667	0.423076923076923	-0.243589743589744	119177	119177	hypo	-	CG	exonic	Thecc1EG000028	scaffold_1	mRNA	Unknown
scaffold_1	0.727272727272727	0.142857142857143	-0.584415584415584	122526	122526	hypo	-	CG	downstream	Thecc1EG000029	scaffold_1	mRNA	Plant intracellular ras group-related LRR 4 (69%P)
scaffold_1	0.264182946231527	0.0113798008534851	-0.252803145378042	125825	126235	hypo	-	CG	exonic	Thecc1EG000030	scaffold_1	mRNA	Translation initiation factor IF6 (93%T)
scaffold_1	0.769230769230769	0.305084745762712	-0.464146023468057	137276	137276	hypo	-	CG	downstream	Thecc1EG000033	scaffold_1	mRNA	Uncharacterized protein (13%T)
scaffold_1	0.52939752081134	0.146957308564451	-0.382440212246889	147863	148080	hypo	+	CG	exonic	Thecc1EG000034	scaffold_1	mRNA	Basic helix-loop-helix DNA-binding superfamily protein (61%P)
scaffold_1	0.528024281168076	0.00584795321637427	-0.522176327951701	160716	160742	hypo	+	CG	upstream	Thecc1EG000038	scaffold_1	mRNA	Uncharacterized protein
scaffold_1	0.760964912280702	0	-0.760964912280702	160750	160751	hypo	+	CG	upstream	Thecc1EG000039	scaffold_1	mRNA	Auxin efflux carrier family protein (68%T)
scaffold_1	0.697286136347409	0.319601891976474	-0.377684244370935	173518	174096	hypo	+	CG	intronic	Thecc1EG000041	scaffold_1	mRNA	Kinase superfamily protein (70%T)
scaffold_1	0.133295194508009	0.473214285714285	0.339919091206277	169655	169819	hyper	+	CG	intronic	Thecc1EG000042	scaffold_1	mRNA	Unknown
scaffold_1	0.592180236917079	0.316266209000763	-0.275914027916316	216114	216195	hypo	-	CG	exonic	Thecc1EG000055	scaffold_1	mRNA	Uncharacterized protein
scaffold_1	0.534722222222222	0.230437665782493	-0.304284556439729	236167	236168	hypo	+	CG	intronic	Thecc1EG000059	scaffold_1	mRNA	Uncharacterized protein (57%P)
scaffold_1	0.276045400238949	0	-0.276045400238949	246993	247637	hypo	+	CG	intronic	Thecc1EG000061	scaffold_1	mRNA	c("Phosphatidylinositolglycan-related"	" putative (52%T)")
scaffold_1	0.539885196502844	0.199245786033712	-0.340639410469132	281834	282127	hypo	+	CG	intronic	Thecc1EG000070	scaffold_1	mRNA	Rab escort protein (60%P)
scaffold_1	0.721026684357954	0.437819032006759	-0.283207652351194	289677	290326	hypo	+	CG	intronic	Thecc1EG000071	scaffold_1	mRNA	c("Kinase superfamily protein"	" 32 (71%P)")
scaffold_1	0.557298290235599	0.350227263577219	-0.20707102665838	330111	330749	hypo	+	CG	exonic	Thecc1EG000079	scaffold_1	mRNA	c("Cyclin B2"	"1 (70%P)")
scaffold_1	0.453531788453438	0.522537399366668	0.0690056109132293	345720	347037	hypo	-	CG	UTR3	Thecc1EG000081	scaffold_1	mRNA	Golgi-localized GRIP domain-containing protein (68%P)
scaffold_1	0.432668566001899	0.464927536231884	0.0322589702299847	368166	368610	hypo	-	CG	intronic	Thecc1EG000087	scaffold_1	mRNA	c("Calcium-dependent phosphotriesterase superfamily protein"	" putative (51%T)")
scaffold_1	0.516129032258065	1	0.483870967741935	373993	373993	hyper	-	CG	upstream	Thecc1EG000089	scaffold_1	mRNA	MATE efflux family protein (67%P)
scaffold_1	0.392094017094017	0.437206047032475	0.0451120299384575	370543	372201	hypo	+	CG	exonic	Thecc1EG000090	scaffold_1	mRNA	Unknown
scaffold_1	0.64906812390508	0.797159310878823	0.148091186973743	376976	378543	hyper	-	CG	intergenic	Thecc1EG000091	scaffold_1	mRNA	Uncharacterized protein (25%U)
scaffold_1	0.816666666666667	0.76374269005848	-0.0529239766081873	390366	391534		-	CG	upstream;downstream	Thecc1EG000092	scaffold_1	mRNA	Acyl activating enzyme 1 (60%P)
scaffold_1	0.688312498904604	0.767117117117117	0.078804618212513	395699	396279	hyper	+	CG	intronic	Thecc1EG000094	scaffold_1	mRNA	c("RPM1-interacting protein 4 family protein"	" putative (57%P)")
scaffold_1	0.60375740970499	0.567817561807331	-0.0359398478976587	406756	407187	hyper	+	CG	intergenic	Thecc1EG000096	scaffold_1	mRNA	Basic chitinase (72%P)
scaffold_1	0.599626667517452	0.344033930217836	-0.255592737299616	416627	417550	hypo	+	CG	exonic	Thecc1EG000099	scaffold_1	mRNA	c("Selection and upkeep of intraepithelial T-cells protein 6"	" putative (49%P)")
scaffold_1	0.742261904761905	0.342233347239605	-0.4000285575223	444451	444597	hypo	+	CG	exonic	Thecc1EG000109	scaffold_1	mRNA	c("GDSL-like Lipase/Acylhydrolase superfamily protein"	" putative (46%P)")
scaffold_1	0.657407407407408	0.925482734176528	0.268075326769121	456733	457053	hyper	+	CG	exonic	Thecc1EG000110	scaffold_1	mRNA	UPF0548 protein (74%U)
scaffold_1	0.442556868418937	0.481340357755452	0.0387834893365148	464586	464888	hyper	+	CG	intronic	Thecc1EG000112	scaffold_1	mRNA	SEC14 cytosolic factor family protein / phosphoglyceride transfer family protein (87%T)
scaffold_1	0.272727272727273	0.04	-0.232727272727273	479439	479439	hypo	-	CG	upstream	Thecc1EG000116	scaffold_1	mRNA	ACT-like protein tyrosine kinase family protein (70%T)
scaffold_1	0.625	0.985714285714286	0.360714285714285	474818	475464	hyper	+	CG	exonic	Thecc1EG000117	scaffold_1	mRNA	Unknown
scaffold_1	0.636363636363636	0.416666666666667	-0.21969696969697	475746	475746	hypo	+	CG	intronic	Thecc1EG000118	scaffold_1	mRNA	Unknown
scaffold_1	0.454545454545455	0	-0.454545454545455	482317	482327	hypo	+	CG	intergenic	Thecc1EG000120	scaffold_1	mRNA	c("ROTUNDIFOLIA like 6"	" putative (50%P)")
scaffold_1	0.523809523809524	0.62045797339915	0.096648449589626	492036	492787	hyper	-	CG	intronic	Thecc1EG000122	scaffold_1	mRNA	c("Wound-responsive family protein"	" putative (56%P)")
scaffold_1	0.661943319838056	0.958333333333333	0.296390013495276	499362	499469	hyper	+	CG	exonic	Thecc1EG000124	scaffold_1	mRNA	Ankyrin repeat protein (60%P)
scaffold_1	0.183673469387755	0.527272727272727	0.343599257884972	507894	507894	hyper	-	CG	exonic	Thecc1EG000126	scaffold_1	mRNA	Uncharacterized protein (24%U)
scaffold_1	0.574203972842334	0.822665400377239	0.248461427534905	508007	509883	hyper	+	CG	exonic	Thecc1EG000129	scaffold_1	mRNA	Uncharacterized protein
scaffold_1	0.674025974025974	0.940672217082948	0.266646243056974	533965	534353	hyper	+	CG	intergenic	Thecc1EG000133	scaffold_1	mRNA	Aconitase 1 (91%T)
scaffold_1	0.679905457830013	0.21618634893207	-0.463719108897944	553310	554650	hypo	+	CG	upstream;downstream	Thecc1EG000137	scaffold_1	mRNA	Unknown
scaffold_1	0.2	0	-0.2	557863	557863	hypo	-	CG	upstream	Thecc1EG000139	scaffold_1	mRNA	Unknown
scaffold_1	0.64147053644705	0.397424996314315	-0.244045540132734	565349	565819	hyper	+	CG	intergenic	Thecc1EG000141	scaffold_1	mRNA	Uncharacterized protein (66%P)
scaffold_1	0.341208181770553	0.0925513238892395	-0.248656857881314	571394	572738	hypo	+	CG	exonic	Thecc1EG000143	scaffold_1	mRNA	Unknown
scaffold_1	0.9	0.676470588235294	-0.223529411764706	579905	579905	hypo	+	CG	downstream	Thecc1EG000145	scaffold_1	mRNA	Peroxidase 64 (77%P)
scaffold_1	0.827372467109694	0.289902066956151	-0.537470400153544	586778	586883	hypo	+	CG	intronic	Thecc1EG000146	scaffold_1	mRNA	Methyltransferase family protein (70%P)
scaffold_1	0.237296692809178	0.418466883056435	0.181170190247257	583695	584254	hypo	+	CG	UTR3	Thecc1EG000147	scaffold_1	mRNA	Uncharacterized protein (70%P)
scaffold_1	0.746896086369771	0.436894063180828	-0.310002023188943	615893	615897	hypo	+	CG	exonic	Thecc1EG000155	scaffold_1	mRNA	Unknown
scaffold_1	0.74290935354279	0.450874102798266	-0.292035250744524	618198	618981	hypo	-	CG	intronic	Thecc1EG000157	scaffold_1	mRNA	S phase kinase-associated protein 1 (85%P)
scaffold_1	0.307692307692308	0	-0.307692307692308	628480	628480	hypo	-	CG	intergenic	Thecc1EG000159	scaffold_1	mRNA	F-box family protein (66%P)
scaffold_1	0.766415779209437	0.27018880334692	-0.496226975862518	653059	653567	hypo	+	CG	UTR3	Thecc1EG000164	scaffold_1	mRNA	Ubiquitin-conjugating enzyme 28 (92%T)
scaffold_1	0.59375	0.96483942414175	0.37108942414175	654073	654074	hyper	+	CG	exonic	Thecc1EG000165	scaffold_1	mRNA	Unknown
scaffold_1	0.653157894736842	0.359126984126984	-0.294030910609858	657071	657357	hypo	+	CG	UTR3	Thecc1EG000166	scaffold_1	mRNA	RAC-like 1 (90%T)
scaffold_1	0.805555555555556	0.5	-0.305555555555556	666964	666964	hypo	+	CG	exonic	Thecc1EG000168	scaffold_1	mRNA	S-adenosyl-L-methionine-dependent methyltransferases superfamily protein (63%P)
scaffold_1	0.680291034082458	0.196326966063808	-0.48396406801865	683373	683383	hypo	+	CG	upstream	Thecc1EG000173	scaffold_1	mRNA	Tetratricopeptide repeat-like superfamily protein (73%P)
scaffold_1	0.303376978209991	0.411053999121659	0.107677020911668	688757	689984	hypo	-	CG	UTR3	Thecc1EG000175	scaffold_1	mRNA	Uncharacterized protein (76%P)
scaffold_1	0.661358213917409	0.365490084902494	-0.295868129014915	701591	702272	hypo	-	CG	UTR3	Thecc1EG000177	scaffold_1	mRNA	Histidine kinase 1 (72%P)
scaffold_1	0.648467690029888	0.33836974789916	-0.310097942130729	703833	703999	hypo	+	CG	exonic	Thecc1EG000182	scaffold_1	mRNA	Unknown
scaffold_1	0.686274509803922	0.479166666666667	-0.207107843137255	717084	717084	hypo	-	CG	intronic	Thecc1EG000183	scaffold_1	mRNA	Glycosyl hydrolase family 38 protein (69%T)
scaffold_1	0.547631048387097	0.105263157894737	-0.44236789049236	713363	713364	hypo	+	CG	intronic	Thecc1EG000184	scaffold_1	mRNA	Unknown
scaffold_1	0.65	0.432432432432432	-0.217567567567568	720329	720329	hypo	-	CG	exonic	Thecc1EG000185	scaffold_1	mRNA	26S proteasome non-ATPase regulatory subunit 4 (79%P)
scaffold_1	0.782184511606952	0.0661911276632882	-0.715993383943664	727086	727508	hypo	-	CG	intronic	Thecc1EG000187	scaffold_1	mRNA	Rhodanese/Cell cycle control phosphatase superfamily protein (64%P)
scaffold_1	0.801682692307693	0.842105263157894	0.0404225708502025	730864	731078	hypo	-	CG	exonic	Thecc1EG000188	scaffold_1	mRNA	c("Receptor region transmembrane domain ring H2 motif protein 1"	" putative (49%T)")
scaffold_1	0.756164965986394	0.477146235340156	-0.279018730646238	728213	728937	hypo	+	CG	exonic	Thecc1EG000189	scaffold_1	mRNA	S-adenosyl-L-methionine-dependent methyltransferases superfamily protein (64%T)
scaffold_1	0.747437433243948	0.463730099009443	-0.283707334234505	732270	733363	hypo	-	CG	intronic	Thecc1EG000190	scaffold_1	mRNA	Oligopeptide transporter 7 (73%T)
scaffold_1	0.24957884097035	0.00609756097560975	-0.243481279994741	736600	737222	hypo	+	CG	intronic	Thecc1EG000191	scaffold_1	mRNA	Major facilitator superfamily protein (65%T)
scaffold_1	0.721464646464646	0.545871061059247	-0.1755935854054	786169	787322	hyper	-	CG	upstream	Thecc1EG000201	scaffold_1	mRNA	c("Chaperone DnaJ-domain superfamily protein"	" putative (58%P)")
scaffold_1	0.516699400035711	0.810582546108862	0.293883146073151	795538	795620	hyper	+	CG	exonic	Thecc1EG000202	scaffold_1	mRNA	Uncharacterized protein
scaffold_1	0.69412170531344	0.346115693013321	-0.348006012300119	798950	799986	hypo	+	CG	intronic	Thecc1EG000203	scaffold_1	mRNA	Endonuclease/exonuclease/phosphatase family protein (61%P)
scaffold_1	0.825757575757576	0.575	-0.250757575757576	796275	796334	hypo	+	CG	exonic	Thecc1EG000204	scaffold_1	mRNA	Basic helix-loop-helix DNA-binding superfamily protein (64%P)
scaffold_1	0.287037037037037	0.249107142857143	-0.037929894179894	796940	796946	hyper	+	CG	exonic	Thecc1EG000205	scaffold_1	mRNA	Uncharacterized protein
scaffold_1	0.583333333333333	0.0909090909090909	-0.492424242424242	808368	808368	hypo	+	CG	upstream	Thecc1EG000206	scaffold_1	mRNA	Calcium dependent protein kinase 16 (71%U)
scaffold_1	0.6	0.00943396226415094	-0.590566037735849	870300	870300	hypo	-	CG	exonic	Thecc1EG000217	scaffold_1	mRNA	Uncharacterized protein (53%P)
scaffold_1	0.516666666666667	0.15	-0.366666666666667	875771	875771	hypo	+	CG	intronic	Thecc1EG000219	scaffold_1	mRNA	P-loop containing nucleoside triphosphate hydrolases superfamily protein (33%T)
scaffold_1	0.882248490053459	0.42315693353073	-0.459091556522729	886060	886130	hypo	+	CG	upstream	Thecc1EG000221	scaffold_1	mRNA	EG (66%U)
scaffold_1	0.382352941176471	0.0652173913043478	-0.317135549872123	888969	888969	hypo	+	CG	intronic	Thecc1EG000222	scaffold_1	mRNA	Uncharacterized protein (76%P)
scaffold_1	0.75551661921448	0.476126667490982	-0.279389951723499	906835	907582	hypo	+	CG	intergenic	Thecc1EG000225	scaffold_1	mRNA	Unknown
scaffold_1	0.945861367684628	0.190223119896323	-0.755638247788305	909315	909901	hypo	+	CG	intronic	Thecc1EG000226	scaffold_1	mRNA	Ribosomal protein L2 family (95%T)
scaffold_1	0.303030303030303	0	-0.303030303030303	912755	912755	hypo	+	CG	UTR3	Thecc1EG000227	scaffold_1	mRNA	Peptide methionine sulfoxide reductase family protein (72%T)
scaffold_1	0.614148026141013	0.569254385964912	-0.0448936401761004	914517	914696	hyper	-	CG	exonic	Thecc1EG000228	scaffold_1	mRNA	Peptidylprolyl cis/trans isomerase (76%P)
scaffold_1	0.47719008000409	0.48246400321963	0.00527392321553999	931351	932126	hypo	+	CG	exonic	Thecc1EG000231	scaffold_1	mRNA	Uncharacterized protein (73%P)
scaffold_1	0.625807345572183	0.328267565767566	-0.297539779804617	960089	960793	hypo	-	CG	exonic	Thecc1EG000238	scaffold_1	mRNA	c("ATPase"	" F0/V0 complex"	" subunit C protein (100%T)")
scaffold_1	0.702734232224064	0.455085697463926	-0.247648534760138	962554	962910	hyper	-	CG	intronic	Thecc1EG000239	scaffold_1	mRNA	Uncharacterized protein (20%U)
scaffold_1	0.91475935828877	0.454945692605267	-0.459813665683503	988243	988384	hypo	+	CG	downstream	Thecc1EG000244	scaffold_1	mRNA	B-box type zinc finger family protein (78%P)
scaffold_1	0.689052795031056	0.283300844704353	-0.405751950326703	1001268	1001390	hypo	-	CG	exonic	Thecc1EG000246	scaffold_1	mRNA	Fructose-bisphosphate aldolase 2 (87%T)
scaffold_1	0.808333333333333	0.789855072463768	-0.0184782608695653	1005136	1005435		+	CG	upstream;downstream	Thecc1EG000248	scaffold_1	mRNA	Uncharacterized protein (68%P)
scaffold_1	0.425037838319088	0.430890984015984	0.00585314569689575	1022023	1022821	hyper	+	CG	exonic	Thecc1EG000254	scaffold_1	mRNA	Transmembrane and coiled-coil domain-containing protein 4 (70%P)
scaffold_1	0.634721090805891	0.571586641333729	-0.0631344494721624	1028267	1028942	hypo	+	CG	exonic	Thecc1EG000255	scaffold_1	mRNA	Uncharacterized protein (39%U)
scaffold_1	0.492994581166778	0.201337482393383	-0.291657098773395	1031484	1032353	hypo	+	CG	exonic	Thecc1EG000256	scaffold_1	mRNA	c("Ferulic acid 5-hydroxylase 1"	" putative (35%T)")
scaffold_1	0.653481172915135	0.398685970114542	-0.254795202800594	1036742	1036845	hyper	-	CG	intronic	Thecc1EG000257	scaffold_1	mRNA	Uncharacterized protein (72%P)
scaffold_1	0.321946169772257	0	-0.321946169772257	1083910	1083911	hypo	+	CG	intronic	Thecc1EG000264	scaffold_1	mRNA	Leucine-rich repeat (LRR) family protein (63%T)
scaffold_1	0.251748251748252	0.0119047619047619	-0.23984348984349	1089086	1089087	hypo	+	CG	upstream;downstream	Thecc1EG000265	scaffold_1	mRNA	c("Forkhead-associated domain-containing protein"	" putative (43%P)")
scaffold_1	0.623428858722976	0.744005994005994	0.120577135283018	1092586	1093197	hyper	-	CG	upstream	Thecc1EG000266	scaffold_1	mRNA	c("K-box region and MADS-box transcription factor family protein"	" putative (59%P)")
scaffold_1	0.363636363636364	0.125	-0.238636363636364	1096206	1096206	hypo	-	CG	intergenic	Thecc1EG000268	scaffold_1	mRNA	Aldehyde dehydrogenase 3F1 (68%T)
scaffold_1	0.25	0	-0.25	1112873	1112873	hypo	-	CG	upstream	Thecc1EG000273	scaffold_1	mRNA	Unknown
scaffold_1	0.363636363636364	0.680851063829787	0.317214700193424	1127229	1127229	hyper	+	CG	intergenic	Thecc1EG000275	scaffold_1	mRNA	Unknown
scaffold_1	0.76741097035814	0.0281182707340404	-0.739292699624099	1148658	1148986	hypo	+	CG	intergenic	Thecc1EG000277	scaffold_1	mRNA	Nodulin MtN21 /EamA-like transporter family protein (63%T)
scaffold_1	0.737747565808659	0.383456517820374	-0.354291047988285	1154010	1154424	hypo	-	CG	exonic	Thecc1EG000279	scaffold_1	mRNA	c("Thioredoxin H-type 1"	" H1"	"TRX1 (87%T)")
scaffold_1	0.569185643891072	0.433383600096593	-0.135802043794478	1174550	1176084	hypo	+	CG	exonic	Thecc1EG000285	scaffold_1	mRNA	Unknown
scaffold_1	0.899956882202198	0.552939796450632	-0.347017085751566	1185515	1185984	hypo	+	CG	exonic	Thecc1EG000287	scaffold_1	mRNA	Cytochrome P450 superfamily protein (67%T)
scaffold_1	0.708333333333333	1	0.291666666666667	1187492	1187492	hyper	+	CG	exonic	Thecc1EG000289	scaffold_1	mRNA	FAD-linked oxidases family protein (73%T)
scaffold_1	0.242442645074224	0.032520325203252	-0.209922319870972	1192780	1193160	hypo	-	CG	intronic	Thecc1EG000290	scaffold_1	mRNA	Ubiquitin-conjugating enzyme 16 (86%T)
scaffold_1	0.30272154745839	0.312440226954992	0.00971867949660175	1208474	1209443	hypo	+	CG	UTR3	Thecc1EG000293	scaffold_1	mRNA	Folate transporter 1 (80%T)
scaffold_1	0.370545562280677	0.16234827264239	-0.208197289638287	1219780	1219935	hypo	-	CG	exonic	Thecc1EG000297	scaffold_1	mRNA	Myb-like HTH transcriptional regulator family protein (78%P)
scaffold_1	0.240716180371353	0.165425531914894	-0.0752906484564593	1229616	1229743	hyper	+	CG	intronic	Thecc1EG000299	scaffold_1	mRNA	Pentatricopeptide repeat (PPR) superfamily protein (60%T)
scaffold_1	1	0.0909090909090909	-0.909090909090909	1236371	1236371	hypo	-	CG	upstream	Thecc1EG000301	scaffold_1	mRNA	P-loop containing nucleoside triphosphate hydrolases superfamily protein (63%P)
scaffold_1	0.405796317512953	0.00548780487804878	-0.400308512634905	1254207	1254799	hypo	+	CG	UTR3	Thecc1EG000304	scaffold_1	mRNA	c("Basic leucine-zipper 44"	" putative (42%T)")
scaffold_1	0.422312054752938	0.104201680672269	-0.318110374080669	1278572	1279265	hypo	+	CG	exonic	Thecc1EG000308	scaffold_1	mRNA	Phosducin-like protein 3 (77%T)
scaffold_1	0.2	0	-0.2	1288596	1288596	hypo	-	CG	intergenic	Thecc1EG000311	scaffold_1	mRNA	c("Mitochondrial chaperone BCS1"	" putative-like protein (25%U)")
scaffold_1	0.727272727272727	0.929824561403509	0.202551834130781	1294522	1294522	hyper	+	CG	downstream	Thecc1EG000312	scaffold_1	mRNA	c("P-loop containing nucleoside triphosphate hydrolases superfamily protein"	" putative (54%P)")
scaffold_1	0.783783783783784	1	0.216216216216216	1315369	1315369	hyper	+	CG	exonic	Thecc1EG000318	scaffold_1	mRNA	c("Cytochrome BC1 synthesis"	" putative (55%T)")
scaffold_1	0.457474747474747	0.443951973951974	-0.0135227735227736	1313498	1315001	hyper	+	CG	upstream	Thecc1EG000321	scaffold_1	mRNA	Unknown
scaffold_1	0.428571428571428	0.395474137931034	-0.033097290640394	1324828	1325008	hyper	+	CG	intronic	Thecc1EG000322	scaffold_1	mRNA	TIM-barrel signal transduction protein (75%P)
scaffold_1	0.706719881747688	0.382444044280171	-0.324275837467517	1325898	1326344	hyper	+	CG	upstream	Thecc1EG000323	scaffold_1	mRNA	c("Heavy metal transport/detoxification superfamily protein"	" putative (47%P)")
scaffold_1	0.472027972027972	1	0.527972027972028	1339964	1341348	hyper	+	CG	intronic	Thecc1EG000325	scaffold_1	mRNA	c("S-adenosyl-L-methionine-dependent methyltransferases superfamily protein"	" putative (40%T)")
scaffold_1	0.750555555555556	0.773584905660378	0.023029350104822	1338652	1339176	hypo	-	CG	intronic	Thecc1EG000326	scaffold_1	mRNA	Salicylate O-methyltransferase (63%U)
scaffold_1	0.310009677982028	0.0242239638437572	-0.285785714138271	1363595	1363689	hypo	+	CG	intergenic	Thecc1EG000331	scaffold_1	mRNA	c("S-adenosyl-L-methionine-dependent methyltransferases superfamily protein"	" putative (39%T)")
scaffold_1	0.61314685014685	0.134272982144163	-0.478873868002688	1366823	1367464	hypo	+	CG	upstream	Thecc1EG000332	scaffold_1	mRNA	Unknown
scaffold_1	0.62979242979243	0.399259259259259	-0.23053317053317	1371335	1371849	hyper	-	CG	intergenic	Thecc1EG000334	scaffold_1	mRNA	Cysteine-rich RLK (RECEPTOR-like protein kinase) 8 (31%T)
scaffold_1	0.344919786096257	0	-0.344919786096257	1375792	1375793	hypo	+	CG	upstream;downstream	Thecc1EG000335	scaffold_1	mRNA	Uncharacterized protein (69%P)
scaffold_1	0.296054888507719	0.0128205128205128	-0.283234375687205	1399169	1399170	hypo	+	CG	exonic	Thecc1EG000340	scaffold_1	mRNA	Glycosyl hydrolase superfamily protein (76%P)
scaffold_1	0.652171806326103	0.707690660256197	0.0555188539300939	1403840	1404395	hyper	+	CG	intronic	Thecc1EG000341	scaffold_1	mRNA	GTP-binding protein Era (77%P)
scaffold_1	0.834902163977505	0.210252747845029	-0.624649416132476	1412350	1413059	hypo	-	CG	intergenic	Thecc1EG000344	scaffold_1	mRNA	c("Dihydroflavonol-4-reductase"	" putative (46%U)")
scaffold_1	0.708999275700956	0.740117157974301	0.0311178822733443	1431411	1432436	hypo	+	CG	UTR3	Thecc1EG000346	scaffold_1	mRNA	c("Gamma carbonic anhydrase 1"	" CA1 (86%T)")
scaffold_1	0.394326394326394	0.581902356902357	0.187575962575962	1449192	1449769	hypo	+	CG	exonic	Thecc1EG000352	scaffold_1	mRNA	c("Alpha/beta-hydrolase domain-containing protein"	" putative (52%P)")
scaffold_1	0	0.304347826086957	0.304347826086957	1453898	1453898	hyper	-	CG	exonic	Thecc1EG000353	scaffold_1	mRNA	4-phosphopantetheine adenylyltransferase (76%T)
scaffold_1	0.634715380405035	0.51906958289937	-0.115645797505665	1499059	1499396	hypo	-	CG	UTR5	Thecc1EG000367	scaffold_1	mRNA	RAD-like 6 (33%T)
scaffold_1	0.323858106229144	0.24532967032967	-0.0785284358994733	1499703	1499831	hyper	+	CG	UTR5	Thecc1EG000368	scaffold_1	mRNA	Unknown
scaffold_1	0.666666666666667	1	0.333333333333333	1505545	1505545	hyper	-	CG	upstream	Thecc1EG000369	scaffold_1	mRNA	AAA-type ATPase family protein (79%P)
scaffold_1	0.655393217893218	0.336647208706032	-0.318746009187186	1509425	1509550	hypo	+	CG	exonic	Thecc1EG000370	scaffold_1	mRNA	c("Late embryogenesis abundant protein"	" putative (39%P)")
scaffold_1	0.350767095056816	0.369047619047619	0.0182805239908027	1555222	1555761	hyper	+	CG	intronic	Thecc1EG000378	scaffold_1	mRNA	ADP-ribosylation factor family protein (89%T)
scaffold_1	0.80952380952381	0.51219512195122	-0.29732868757259	1557778	1557778	hypo	+	CG	intronic	Thecc1EG000379	scaffold_1	mRNA	Uncharacterized protein
scaffold_1	0.439334045584046	0.523714716655893	0.0843806710718476	1562201	1562732	hypo	+	CG	intronic	Thecc1EG000382	scaffold_1	mRNA	Uncharacterized protein (82%P)
scaffold_1	0.972972972972973	0.673197945845005	-0.299775027127968	1573555	1574000	hypo	+	CG	exonic	Thecc1EG000385	scaffold_1	mRNA	RAD-like 1 (62%P)
scaffold_1	0.812579365079365	0.515795105432202	-0.296784259647163	1577796	1578407	hypo	-	CG	intronic	Thecc1EG000387	scaffold_1	mRNA	FAD/NAD(P)-binding oxidoreductase family protein (81%T)
scaffold_1	0.46631250586359	0.126164933182477	-0.340147572681113	1589493	1590568	hypo	+	CG	UTR3	Thecc1EG000390	scaffold_1	mRNA	c("Methyltransferase family protein"	" putative (57%T)")
scaffold_1	0.440896358543418	0.320954106280193	-0.119942252263224	1599897	1600017	hypo	-	CG	UTR3	Thecc1EG000391	scaffold_1	mRNA	Vacuolar sorting protein 39 (68%T)
scaffold_1	0.7	0.916666666666667	0.216666666666667	1603907	1603907	hyper	+	CG	intergenic	Thecc1EG000392	scaffold_1	mRNA	Uncharacterized protein (86%P)
scaffold_1	0.508984476460507	0.0795922964914417	-0.429392179969065	1617773	1618446	hypo	+	CG	intronic	Thecc1EG000397	scaffold_1	mRNA	Uncharacterized protein
scaffold_1	0.558333333333333	0.129764065335753	-0.428569267997581	1652208	1652209	hypo	+	CG	intergenic	Thecc1EG000402	scaffold_1	mRNA	Cytochrome P450 superfamily protein (72%T)
scaffold_1	0.703713139688655	0.514608992005517	-0.189104147683138	1682189	1683190	hypo	+	CG	UTR3	Thecc1EG000406	scaffold_1	mRNA	c("Sulfite exporter TauE/SafE family protein"	" putative (58%T)")
scaffold_1	0.390274555564787	0.0409722222222223	-0.349302333342564	1692730	1693605	hypo	+	CG	UTR3	Thecc1EG000409	scaffold_1	mRNA	Roline-rich extensin-like receptor kinase 4 (65%P)
scaffold_1	0.3	0.08	-0.22	1699370	1699370	hypo	-	CG	intronic	Thecc1EG000412	scaffold_1	mRNA	c("F-box family protein"	" putative (54%P)")
scaffold_1	0.526371846534385	0.390695032746868	-0.135676813787517	1710192	1711238	hypo	+	CG	intronic	Thecc1EG000416	scaffold_1	mRNA	Plant-specific TFIIB-related protein (72%P)
scaffold_1	0.175	0.452380952380952	0.277380952380952	1734676	1734676	hyper	-	CG	exonic	Thecc1EG000424	scaffold_1	mRNA	Unknown
scaffold_1	0.494076827621462	0.275989023694254	-0.218087803927208	1741235	1741814	hypo	-	CG	exonic	Thecc1EG000426	scaffold_1	mRNA	Tetratricopeptide repeat (TPR)-like superfamily protein (69%T)
scaffold_1	0.289855072463768	0.0224358974358974	-0.267419175027871	1746517	1746528	hypo	+	CG	UTR3	Thecc1EG000427	scaffold_1	mRNA	Splicing factor U2af large subunit A (79%P)
scaffold_1	0.763660427301948	0.212261329652634	-0.551399097649313	1767585	1767637	hypo	+	CG	downstream	Thecc1EG000431	scaffold_1	mRNA	Phosphatase 2C family protein (60%P)
scaffold_1	0.362039426498049	0.672712441433242	0.310673014935194	1793886	1794197	hyper	+	CG	exonic	Thecc1EG000436	scaffold_1	mRNA	G-box binding factor 1 (67%P)
scaffold_1	0.458857808857809	0.169981838085286	-0.288875970772522	1811718	1811762	hypo	+	CG	upstream	Thecc1EG000439	scaffold_1	mRNA	Quinone reductase family protein (70%T)
scaffold_1	0.420351000116777	0.146717171717172	-0.273633828399606	1814288	1814303	hypo	+	CG	exonic	Thecc1EG000440	scaffold_1	mRNA	Aminopeptidase P1 (78%T)
scaffold_1	0.584302558232595	0.219241255260419	-0.365061302972176	1831256	1831455	hypo	+	CG	UTR3	Thecc1EG000443	scaffold_1	mRNA	c("UDP-glucosyl transferase 72E1"	" putative (53%T)")
scaffold_1	0.473637147166559	0.791147058823529	0.317509911656971	1834730	1835207	hyper	+	CG	downstream	Thecc1EG000444	scaffold_1	mRNA	c("UDP-glucosyl transferase 72E1"	" putative (58%T)")
scaffold_1	0.7746336996337	0.855970571590266	0.0813368719565662	1837770	1839085		-	CG	upstream	Thecc1EG000445	scaffold_1	mRNA	c("UDP-glucosyl transferase 72E1"	" putative (51%T)")
scaffold_1	0.666666666666667	0.967741935483871	0.301075268817204	1843370	1843370	hyper	+	CG	upstream	Thecc1EG000446	scaffold_1	mRNA	Anthocyanidin 3-O-glucosyltransferase 5 (62%U)
scaffold_1	0.941176470588235	0.722222222222222	-0.218954248366013	1870369	1870369	hypo	-	CG	exonic	Thecc1EG000453	scaffold_1	mRNA	RUB1 conjugating enzyme 1 (89%P)
scaffold_1	0.587878787878788	0.535929345644319	-0.0519494422344685	1867114	1867322	hyper	-	CG	exonic	Thecc1EG000454	scaffold_1	mRNA	Dolichyl-diphosphooligosaccharide-protein glycosyltransferase 48kDa subunit family protein (76%T)
scaffold_1	0.838635246048598	0.459363775918899	-0.379271470129699	1873268	1873932	hypo	-	CG	intronic	Thecc1EG000455	scaffold_1	mRNA	Geranylgeranyl pyrophosphate synthase 1 (67%T)
scaffold_1	0.52164751473197	0.304873949579832	-0.216773565152138	1886175	1886609	hyper	-	CG	exonic	Thecc1EG000459	scaffold_1	mRNA	Unknown
scaffold_1	0.25	0	-0.25	1931995	1931995	hypo	+	CG	intergenic	Thecc1EG000467	scaffold_1	mRNA	c("Calmodulin-like 41"	" putative (59%P)")
scaffold_1	0.687492090426642	0.896008457880379	0.208516367453738	1937689	1938445	hyper	-	CG	intronic	Thecc1EG000470	scaffold_1	mRNA	c("Kinase family protein / peptidoglycan-binding LysM domain-containing protein"	" putative (59%P)")
scaffold_1	0.376700680272109	0.184615384615385	-0.192085295656724	1947961	1948952	hyper	-	CG	UTR3	Thecc1EG000472	scaffold_1	mRNA	c("LRR receptor-like serine/threonine-protein kinase"	" putative (55%P)")
scaffold_1	0.361965811965812	0.304643596569062	-0.0573222153967493	1951231	1952261	hyper	+	CG	exonic	Thecc1EG000473	scaffold_1	mRNA	c("Tetratricopeptide repeat (TPR)-like superfamily protein"	" putative (58%T)")
scaffold_1	0.331196581196581	0.439463601532567	0.108267020335986	2007691	2008033	hypo	+	CG	exonic	Thecc1EG000486	scaffold_1	mRNA	c("G2484-1 protein"	" putative (57%P)")
scaffold_1	0	0.304347826086957	0.304347826086957	2026052	2026052	hyper	-	CG	upstream;downstream	Thecc1EG000489	scaffold_1	mRNA	Uncharacterized protein (38%U)
scaffold_1	0.363636363636364	0.115384615384615	-0.248251748251748	2028892	2028892	hypo	+	CG	downstream	Thecc1EG000491	scaffold_1	mRNA	CAP (70%P)
scaffold_1	0.258241758241758	0.0238095238095238	-0.234432234432234	2030936	2030940	hypo	-	CG	upstream	Thecc1EG000493	scaffold_1	mRNA	Uncharacterized protein
scaffold_1	0.537766830870279	0.0890196078431373	-0.448747223027142	2046766	2046767	hypo	+	CG	intronic	Thecc1EG000496	scaffold_1	mRNA	Uncharacterized protein (40%P)
scaffold_1	0.267830901057919	0.459617359443144	0.191786458385224	2063415	2063637	hyper	+	CG	exonic	Thecc1EG000501	scaffold_1	mRNA	Phototropic-responsive NPH3 family protein (65%P)
scaffold_1	0.96	0.661324786324787	-0.298675213675213	2064915	2064916	hypo	+	CG	intronic	Thecc1EG000503	scaffold_1	mRNA	Synechocystis YCF37 (66%P)
scaffold_1	0.86848635235732	0.870689655172414	0.002203302815094	2076661	2077127	hyper	-	CG	upstream	Thecc1EG000506	scaffold_1	mRNA	Uncharacterized protein (57%P)
scaffold_1	0.678083954951002	0.589592457964193	-0.0884914969868087	2117043	2118530	hypo	+	CG	exonic	Thecc1EG000511	scaffold_1	mRNA	Unknown
scaffold_1	0.257777668502491	0.188034188034188	-0.0697434804683033	2124072	2124118	hypo	+	CG	exonic	Thecc1EG000513	scaffold_1	mRNA	DSBA oxidoreductase family protein (75%P)
scaffold_1	0.75	0.416666666666667	-0.333333333333333	2166863	2166863	hypo	+	CG	intronic	Thecc1EG000520	scaffold_1	mRNA	Uncharacterized protein (39%P)
scaffold_1	0.697627257799671	0.446585890551408	-0.251041367248264	2168275	2170171	hypo	+	CG	exonic	Thecc1EG000522	scaffold_1	mRNA	Unknown
scaffold_1	0.575	0.304347826086956	-0.270652173913044	2182599	2182981	hypo	+	CG	intronic	Thecc1EG000525	scaffold_1	mRNA	Ankyrin repeat-containing protein (83%P)
scaffold_1	0.709627329192547	0.355312269031781	-0.354315060160765	2198106	2198340	hypo	+	CG	exonic	Thecc1EG000527	scaffold_1	mRNA	Uncharacterized protein
scaffold_1	0.287655706182374	0.504584625170827	0.216928918988453	2205835	2207818	hyper	+	CG	intronic	Thecc1EG000531	scaffold_1	mRNA	c("Methyl esterase 3"	" putative (40%T)")
scaffold_1	0.199529359214555	0.522687458353053	0.323158099138498	2208168	2208752	hyper	+	CG	UTR5	Thecc1EG000532	scaffold_1	mRNA	c("Methyl esterase 10"	" putative (47%T)")
scaffold_1	0.565384615384615	0.0429824561403509	-0.522402159244265	2217267	2218400	hypo	+	CG	upstream	Thecc1EG000534	scaffold_1	mRNA	c("Methyl esterase 1"	" putative (59%T)")
scaffold_1	0.634725065014663	0.468841425459072	-0.165883639555591	2227598	2228227	hypo	+	CG	upstream	Thecc1EG000538	scaffold_1	mRNA	c("Methyl esterase 3"	" putative (57%T)")
scaffold_1	0.8	1	0.2	2233963	2233963		-	CG	intergenic	Thecc1EG000539	scaffold_1	mRNA	c("Salicylic acid-binding protein 2"	" putative (57%P)")
scaffold_1	0.844002537901556	0.717421598750192	-0.126580939151364	2238939	2239323	hypo	-	CG	UTR5	Thecc1EG000540	scaffold_1	mRNA	c("Methyl esterase 6"	" putative (58%T)")
scaffold_1	0.727272727272727	1	0.272727272727273	2242381	2242381	hyper	+	CG	upstream	Thecc1EG000542	scaffold_1	mRNA	c("Salicylic acid-binding protein 2"	" putative (56%P)")
scaffold_1	0.312121212121212	0.0263157894736842	-0.285805422647528	2247150	2248436	hypo	+	CG	upstream;downstream	Thecc1EG000545	scaffold_1	mRNA	Unknown
scaffold_1	0.536928651059086	0.279342723004695	-0.257585928054391	2260496	2260902	hypo	-	CG	intronic	Thecc1EG000547	scaffold_1	mRNA	c("Methyl esterase 10"	" putative (58%T)")
scaffold_1	0.2	0	-0.2	2300368	2300368	hypo	-	CG	intronic	Thecc1EG000554	scaffold_1	mRNA	Pentatricopeptide repeat (PPR) superfamily protein (64%T)
scaffold_1	0.407268385261492	0.100840248746906	-0.306428136514586	2297070	2297415	hypo	+	CG	exonic	Thecc1EG000555	scaffold_1	mRNA	c("Nbs-lrr resistance protein"	" putative (47%U)")
scaffold_1	0.832509881422925	0.19047619047619	-0.642033690946734	2311425	2311432	hypo	+	CG	upstream	Thecc1EG000557	scaffold_1	mRNA	c("SWIB complex BAF60b domain-containing protein"	" putative (59%P)")
scaffold_1	0.894065087154518	0.54768341146227	-0.346381675692248	2356048	2356434	hypo	-	CG	exonic	Thecc1EG000563	scaffold_1	mRNA	Uncharacterized protein (54%P)
scaffold_1	0	0.22	0.22	2360494	2360494	hyper	+	CG	upstream	Thecc1EG000564	scaffold_1	mRNA	Peroxidase superfamily protein (69%P)
scaffold_1	0.249806090074717	0.0225225225225225	-0.227283567552195	2361493	2361670	hypo	+	CG	exonic	Thecc1EG000565	scaffold_1	mRNA	Peptidyl-prolyl cis-trans isomerase / cyclophilin-40 (CYP40) / rotamase (78%T)
scaffold_1	0.432680171388171	0.714219466588349	0.281539295200178	2364659	2366414	hyper	-	CG	exonic	Thecc1EG000566	scaffold_1	mRNA	Unknown
scaffold_1	0.138095238095238	0.412008281573499	0.273913043478261	2375308	2375309	hyper	+	CG	upstream	Thecc1EG000570	scaffold_1	mRNA	Phosphoglycerate mutase family protein (68%P)
scaffold_1	0.629217124890058	0.0611543895028187	-0.56806273538724	2391374	2391716	hypo	+	CG	exonic	Thecc1EG000572	scaffold_1	mRNA	c("SAP domain-containing protein"	" putative (52%P)")
scaffold_1	0.5	0.161290322580645	-0.338709677419355	2447973	2447973	hypo	+	CG	intronic	Thecc1EG000583	scaffold_1	mRNA	Unknown
scaffold_1	0.527834467120181	0.954274912258105	0.426440445137924	2491364	2491562	hyper	+	CG	upstream	Thecc1EG000589	scaffold_1	mRNA	Acyl transferase/acyl hydrolase/lysophospholipase superfamily protei (62%T)
scaffold_1	0.313095238095238	0.0476190476190475	-0.26547619047619	2501250	2501549	hypo	+	CG	exonic	Thecc1EG000590	scaffold_1	mRNA	C-terminal LisH motif (65%P)
scaffold_1	0.724568372803667	0.453031467823884	-0.271536904979783	2506565	2507361	hyper	-	CG	UTR3	Thecc1EG000592	scaffold_1	mRNA	Acyl transferase/acyl hydrolase/lysophospholipase superfamily protei (73%P)
scaffold_1	1	0.8	-0.2	2510428	2510428		-	CG	intronic	Thecc1EG000594	scaffold_1	mRNA	Unknown
scaffold_1	0.853416149068323	0.622780748663102	-0.230635400405221	2529917	2530339	hyper	-	CG	upstream	Thecc1EG000596	scaffold_1	mRNA	Uncharacterized protein (67%P)
scaffold_1	0.821428381786805	0.631832028231662	-0.189596353555143	2555982	2556843	hypo	+	CG	upstream	Thecc1EG000603	scaffold_1	mRNA	ATP-dependent RNA helicase eIF4A (68%P)
scaffold_1	0.566675220812963	0.0322199730094467	-0.534455247803516	2564342	2564363	hypo	+	CG	intergenic	Thecc1EG000604	scaffold_1	mRNA	Uncharacterized protein (58%P)
scaffold_1	0.69397838481059	0.325389680237393	-0.368588704573197	2575073	2575745	hypo	+	CG	exonic	Thecc1EG000605	scaffold_1	mRNA	Unknown
scaffold_1	0.742532467532467	0.877297165200391	0.134764697667924	2580225	2580404	hyper	-	CG	upstream	Thecc1EG000606	scaffold_1	mRNA	AP2/ERF domain-containing transcription factor-like protein (30%U)
scaffold_1	0.774509803921569	0.330732292917167	-0.443777511004401	2586107	2586108	hypo	+	CG	intronic	Thecc1EG000607	scaffold_1	mRNA	c("Pentatricopeptide repeat superfamily protein"	" putative (52%P)")
scaffold_1	0.666666666666667	1	0.333333333333333	2588402	2588402	hyper	-	CG	intronic	Thecc1EG000608	scaffold_1	mRNA	Centrin2 (82%T)
scaffold_1	0.654180194805195	0.319012605042017	-0.335167589763178	2607354	2607374	hypo	+	CG	upstream	Thecc1EG000612	scaffold_1	mRNA	Uncharacterized protein (64%P)
scaffold_1	0.561751152073733	0.0912698412698412	-0.470481310803891	2619044	2619045	hypo	+	CG	upstream;downstream	Thecc1EG000614	scaffold_1	mRNA	c("Glutamate receptor 2 plant"	" putative (49%P)")
scaffold_1	0.714285714285714	0.307692307692308	-0.406593406593407	2653124	2653124	hypo	-	CG	intergenic	Thecc1EG000620	scaffold_1	mRNA	Uncharacterized protein (74%P)
scaffold_1	0.769230769230769	1	0.230769230769231	2692122	2692122	hyper	+	CG	intergenic	Thecc1EG000626	scaffold_1	mRNA	Alpha/beta-Hydrolases superfamily protein (29%T)
scaffold_1	0.766812865497076	0.988243243243243	0.221430377746167	2692808	2694280	hyper	+	CG	intergenic	Thecc1EG000627	scaffold_1	mRNA	c("Alpha/beta-Hydrolases superfamily protein"	" putative (48%T)")
scaffold_1	0.627628968253969	0.266767120472022	-0.360861847781946	2716147	2716333	hypo	+	CG	intergenic	Thecc1EG000630	scaffold_1	mRNA	Uncharacterized protein
scaffold_1	0.272727272727273	0.0666666666666667	-0.206060606060606	2730596	2730596	hypo	-	CG	intergenic	Thecc1EG000633	scaffold_1	mRNA	c("Ralf-like 34"	" putative (59%P)")
scaffold_1	0.277777777777778	0	-0.277777777777778	2759573	2759573	hypo	+	CG	intronic	Thecc1EG000641	scaffold_1	mRNA	Subtilisin-like serine endopeptidase family protein (64%P)
scaffold_1	0.514162016844944	0.260465229215229	-0.253696787629715	2760169	2760933	hypo	-	CG	exonic	Thecc1EG000644	scaffold_1	mRNA	Uncharacterized protein
scaffold_1	0.286657832622469	0	-0.286657832622469	2787515	2787725	hypo	-	CG	intronic	Thecc1EG000648	scaffold_1	mRNA	Nicotinate phosphoribosyltransferase 2 (82%T)
scaffold_1	0.212121212121212	0.166666666666666	-0.0454545454545455	2801716	2801755	hypo	-	CG	intergenic	Thecc1EG000650	scaffold_1	mRNA	c("RING/U-box superfamily protein"	" putative (38%P)")
scaffold_1	0.774028987738994	0.29713653984666	-0.476892447892334	2813346	2814812	hypo	+	CG	UTR3	Thecc1EG000653	scaffold_1	mRNA	Uncharacterized protein
scaffold_1	0.626253153019861	0.295538657527901	-0.33071449549196	2818052	2818223	hypo	+	CG	exonic	Thecc1EG000654	scaffold_1	mRNA	PLC-like phosphodiesterases superfamily protein (70%T)
scaffold_1	0.715842490842491	0.599495495511449	-0.116346995331042	2840745	2841810	hypo	+	CG	intergenic	Thecc1EG000659	scaffold_1	mRNA	Uncharacterized protein
scaffold_1	0.675675675675676	0.439024390243902	-0.236651285431773	2847802	2847802	hypo	-	CG	intronic	Thecc1EG000660	scaffold_1	mRNA	c("HXXXD-type acyl-transferase family protein"	" putative (47%P)")
scaffold_1	0.830641502898787	0.251371473354232	-0.579270029544554	2860355	2862072	hypo	+	CG	intergenic	Thecc1EG000663	scaffold_1	mRNA	Uncharacterized protein
scaffold_1	0.48063756953359	0.641071778300039	0.160434208766449	2908263	2908287	hypo	-	CG	exonic	Thecc1EG000666	scaffold_1	mRNA	Unknown
scaffold_1	0.7	0.130434782608696	-0.569565217391304	2915115	2915115	hypo	-	CG	upstream	Thecc1EG000668	scaffold_1	mRNA	Cystathionine beta-synthase family protein (73%P)
scaffold_1	0.333333333333333	0	-0.333333333333333	2923410	2923410	hypo	+	CG	intergenic	Thecc1EG000669	scaffold_1	mRNA	c("DREB and EAR motif protein 2"	" putative (56%T)")
scaffold_1	0.24	0.0196078431372549	-0.220392156862745	2933605	2933605	hypo	-	CG	intronic	Thecc1EG000672	scaffold_1	mRNA	P-loop containing nucleoside triphosphate hydrolases superfamily protein (68%T)
scaffold_1	0.925207405688634	0.0902644804898351	-0.834942925198799	2968047	2969647	hypo	+	CG	upstream	Thecc1EG000676	scaffold_1	mRNA	Uncharacterized protein (48%P)
scaffold_1	0.937037037037037	0.10959595959596	-0.827441077441078	2969669	2969757	hypo	+	CG	intergenic	Thecc1EG000677	scaffold_1	mRNA	2-oxoglutarate (2OG) and Fe(II)-dependent oxygenase superfamily protein (71%T)
scaffold_1	0.3	0.0454545454545455	-0.254545454545455	2988694	2988694	hypo	+	CG	intergenic	Thecc1EG000681	scaffold_1	mRNA	Unknown
scaffold_1	0.494311797001252	0.205539742778832	-0.28877205422242	3009565	3009770	hypo	+	CG	exonic	Thecc1EG000685	scaffold_1	mRNA	Rer1 family protein (76%P)
scaffold_1	0.794117647058823	0.564171122994652	-0.229946524064171	3006920	3006977	hypo	+	CG	intronic	Thecc1EG000686	scaffold_1	mRNA	c("Phosphatidylinositol-3"	"4"	"5-trisphosphate 3-phosphatase and dual-specificity protein phosphatase PTEN (64%P)")
scaffold_1	0.440225849731664	0.455885392079727	0.0156595423480636	3014869	3016471	hypo	+	CG	exonic	Thecc1EG000688	scaffold_1	mRNA	Unknown
scaffold_1	0.75	0.95	0.2	3098992	3098992		+	CG	intronic	Thecc1EG000701	scaffold_1	mRNA	Uncharacterized protein (59%P)
scaffold_1	0.304292142769855	0.165516377989867	-0.138775764779988	3118582	3119162	hyper	+	CG	intronic	Thecc1EG000706	scaffold_1	mRNA	Uncharacterized protein
scaffold_1	0.25	0.620634920634921	0.370634920634921	3123312	3123523	hyper	+	CG	intronic	Thecc1EG000707	scaffold_1	mRNA	c("ATP binding protein"	" putative (40%U)")
scaffold_1	0.568181818181818	0.973684210526316	0.405502392344498	3146853	3146864	hyper	+	CG	intergenic	Thecc1EG000713	scaffold_1	mRNA	c("Cytochrome p450 81d1"	" putative (40%T)")
scaffold_1	0.69620395950946	0.461214252366653	-0.234989707142807	3155482	3156785	hypo	+	CG	UTR3	Thecc1EG000715	scaffold_1	mRNA	c("Cytochrome P450"	" family 81"	" subfamily D"	" polypeptide 5"	" putative (51%T)")
scaffold_1	0.516666666666666	0.213598901098901	-0.303067765567765	3159097	3159121	hypo	-	CG	exonic	Thecc1EG000717	scaffold_1	mRNA	WD-40 repeat family protein (66%T)
scaffold_1	0.86965811965812	0.1	-0.76965811965812	3183633	3183669	hypo	+	CG	intergenic	Thecc1EG000722	scaffold_1	mRNA	Uncharacterized protein (43%P)
scaffold_1	0.582352941176471	0.963975155279503	0.381622214103032	3191006	3191314	hyper	-	CG	intergenic	Thecc1EG000723	scaffold_1	mRNA	Auxin-responsive GH3 family protein (81%T)
scaffold_1	0.233566433566434	0	-0.233566433566434	3216835	3216836	hypo	+	CG	exonic	Thecc1EG000730	scaffold_1	mRNA	Uncharacterized protein
scaffold_1	0.524914721927824	0.169355639627739	-0.355559082300084	3217509	3218608	hypo	+	CG	intronic	Thecc1EG000731	scaffold_1	mRNA	c("FRIGIDA-like protein"	" putative (59%P)")
scaffold_1	0.816083916083916	0.711537948512739	-0.104545967571178	3221505	3222679	hyper	+	CG	exonic	Thecc1EG000732	scaffold_1	mRNA	Aspartyl protease family protein (65%P)
scaffold_1	0.320987654320988	0	-0.320987654320988	3227852	3228336	hypo	-	CG	intronic	Thecc1EG000733	scaffold_1	mRNA	RING/U-box superfamily protein with ARM repeat domain (62%T)
scaffold_1	0.288603958362324	0.040650406504065	-0.247953551858259	3235327	3236398	hypo	+	CG	exonic	Thecc1EG000735	scaffold_1	mRNA	Uncharacterized protein (48%P)
scaffold_1	0.657679738562091	0.0136986301369863	-0.643981108425105	3255324	3255395	hypo	+	CG	intronic	Thecc1EG000738	scaffold_1	mRNA	Transducin family protein / WD-40 repeat family protein (61%P)
scaffold_1	0.301434676434676	0.367957973183962	0.0665232967492855	3253343	3253670	hyper	-	CG	intronic	Thecc1EG000739	scaffold_1	mRNA	Uncharacterized protein
scaffold_1	0.776822276822277	0.894730717311363	0.117908440489086	3280031	3280532	hyper	-	CG	intergenic	Thecc1EG000742	scaffold_1	mRNA	Tetratricopeptide repeat-like superfamily protein (71%P)
scaffold_1	0.633066328850974	0.593645469842949	-0.039420859008025	3266904	3268158	hypo	+	CG	UTR3	Thecc1EG000743	scaffold_1	mRNA	Unknown
scaffold_1	0.582532051282051	0.0840418353576249	-0.498490215924426	3345500	3345690	hypo	+	CG	upstream	Thecc1EG000756	scaffold_1	mRNA	Uncharacterized protein family protein SERF (84%P)
scaffold_1	0.165841246192465	0.512967067589796	0.347125821397331	3354667	3355330	hyper	-	CG	exonic	Thecc1EG000757	scaffold_1	mRNA	Casein kinase II subunit alpha-2 (92%P)
scaffold_1	0.561102769436103	0.673473759000075	0.112370989563972	3363797	3364460	hypo	+	CG	downstream	Thecc1EG000760	scaffold_1	mRNA	Phototropic-responsive NPH3 family protein (74%P)
scaffold_1	0.377136752136752	0.402083333333333	0.024946581196581	3413172	3413806	hyper	-	CG	intergenic	Thecc1EG000767	scaffold_1	mRNA	Uncharacterized protein
scaffold_1	0.437710437710438	0.830896686159844	0.393186248449406	3425779	3427241	hyper	+	CG	intronic	Thecc1EG000772	scaffold_1	mRNA	Uncharacterized protein (73%P)
scaffold_1	0.819692285689139	0.572321428571429	-0.247370857117711	3427864	3428458	hyper	-	CG	exonic	Thecc1EG000773	scaffold_1	mRNA	Kinase superfamily protein (89%P)
scaffold_1	0.286363636363636	0	-0.286363636363636	3477742	3477755	hypo	+	CG	UTR3	Thecc1EG000784	scaffold_1	mRNA	Formin (69%P)
scaffold_1	0.804653679653679	0.282857142857143	-0.521796536796537	3511617	3511618	hypo	+	CG	intergenic	Thecc1EG000789	scaffold_1	mRNA	Calcium ATPase 2 (85%T)
scaffold_1	0.727272727272727	1	0.272727272727273	3529155	3529155	hyper	-	CG	upstream	Thecc1EG000794	scaffold_1	mRNA	Adenosine-5\'-phosphosulfate kinase 3 (69%P)
scaffold_1	0.438964069778023	0.449461930971219	0.0104978611931956	3537370	3537611	hyper	-	CG	exonic	Thecc1EG000796	scaffold_1	mRNA	Uncharacterized protein
scaffold_1	0.682343131123619	0.973710317460317	0.291367186336699	3540453	3540821	hyper	+	CG	intronic	Thecc1EG000797	scaffold_1	mRNA	Uncharacterized protein (53%P)
scaffold_1	0.50801725479092	0.496329892832439	-0.0116873619584806	3542067	3543153	hyper	+	CG	exonic	Thecc1EG000799	scaffold_1	mRNA	Unknown
scaffold_1	0.354821310808706	0.300337251405317	-0.0544840594033891	3568013	3569150	hypo	-	CG	intronic	Thecc1EG000805	scaffold_1	mRNA	c("Tetratricopeptide repeat-like superfamily protein"	" putative (55%P)")
scaffold_1	0.657811990876507	0.414367214527391	-0.243444776349116	3574805	3575743	hypo	+	CG	exonic	Thecc1EG000806	scaffold_1	mRNA	Ribosomal protein L12/ ATP-dependent Clp protease adaptor protein ClpS family protein (61%P)
scaffold_1	0.785300925925926	0.42234262125903	-0.362958304666896	3585582	3585583	hypo	+	CG	exonic	Thecc1EG000807	scaffold_1	mRNA	Homeodomain-like/winged-helix DNA-binding family protein (66%P)
scaffold_1	0.5	0.857142857142857	0.357142857142857	3584211	3584211	hyper	-	CG	upstream	Thecc1EG000808	scaffold_1	mRNA	NADH-ubiquinone oxidoreductase-related (76%P)
scaffold_1	0.2	0	-0.2	3597184	3597184	hypo	+	CG	downstream	Thecc1EG000810	scaffold_1	mRNA	Unknown
scaffold_1	0.2	0.405405405405405	0.205405405405405	3601284	3601284	hyper	+	CG	exonic	Thecc1EG000811	scaffold_1	mRNA	Uncharacterized protein
scaffold_1	0.835238095238095	0.51358024691358	-0.321657848324515	3605636	3606665	hypo	+	CG	intronic	Thecc1EG000812	scaffold_1	mRNA	Uncharacterized protein conserved protein (54%P)
scaffold_1	0.266619769119769	0.520765797509984	0.254146028390214	3603381	3603658	hyper	+	CG	exonic	Thecc1EG000813	scaffold_1	mRNA	CCCH-type zinc fingerfamily protein with RNA-binding domain (76%P)
scaffold_1	0.894124562050525	0.471922858763472	-0.422201703287054	3626675	3626681	hypo	+	CG	exonic	Thecc1EG000817	scaffold_1	mRNA	Galactosyl transferase GMA12/MNN10 family protein (67%T)
scaffold_1	0.764705882352941	0.967741935483871	0.20303605313093	3643185	3643185	hyper	+	CG	upstream	Thecc1EG000820	scaffold_1	mRNA	c("Serine carboxypeptidase-like 2"	" putative (46%T)")
scaffold_1	0.606060606060606	0.0347593582887701	-0.571301247771836	3650499	3651155	hypo	-	CG	upstream	Thecc1EG000822	scaffold_1	mRNA	Uncharacterized protein conserved protein UCP031279 (55%P)
scaffold_1	0.25	0	-0.25	3689610	3689610	hypo	+	CG	upstream	Thecc1EG000831	scaffold_1	mRNA	Uncharacterized protein (81%P)
scaffold_1	0.3125	0.0434782608695652	-0.269021739130435	3693314	3693314	hypo	-	CG	downstream	Thecc1EG000832	scaffold_1	mRNA	c("Phytosulfokines 3 precursor"	" putative (54%P)")
scaffold_1	0.646153846153846	0.928728070175439	0.282574224021592	3703076	3703334	hyper	+	CG	intergenic	Thecc1EG000835	scaffold_1	mRNA	c("Basic leucine-zipper 5"	" putative (53%P)")
scaffold_1	0.678728070175439	0.602175143328166	-0.0765529268472727	3738718	3739698	hypo	-	CG	intronic	Thecc1EG000843	scaffold_1	mRNA	NAD(P)-binding Rossmann-fold superfamily protein (74%P)
scaffold_1	0.2	0	-0.2	3755401	3755401	hypo	+	CG	downstream	Thecc1EG000847	scaffold_1	mRNA	Receptor like protein 44 (76%T)
scaffold_1	0.677777777777778	1	0.322222222222222	3768898	3768909	hyper	-	CG	intergenic	Thecc1EG000849	scaffold_1	mRNA	Uncharacterized protein
scaffold_1	0.665151515151515	0.715	0.0498484848484845	3774008	3774784	hypo	-	CG	intergenic	Thecc1EG000850	scaffold_1	mRNA	Squalene monooxygenase (77%P)
scaffold_1	0.377472527472527	0.384615384615385	0.00714285714285751	3785152	3785854	hypo	+	CG	exonic	Thecc1EG000851	scaffold_1	mRNA	c("Tetratricopeptide repeat (TPR)-like superfamily protein"	" putative (51%T)")
scaffold_1	0.238095238095238	0	-0.238095238095238	3797786	3797786	hypo	-	CG	exonic	Thecc1EG000855	scaffold_1	mRNA	Uncharacterized protein (72%P)
scaffold_1	0.757448056647141	0.393731506263263	-0.363716550383878	3824586	3825747	hypo	+	CG	UTR5	Thecc1EG000856	scaffold_1	mRNA	Pentatricopeptide repeat (PPR) superfamily protein (68%T)
scaffold_1	0.786663853866071	0.469620658117677	-0.317043195748394	3804167	3804600	hypo	+	CG	exonic	Thecc1EG000857	scaffold_1	mRNA	Uncharacterized protein (72%P)
scaffold_1	0.894544997486174	0.57645973499632	-0.318085262489854	3823407	3824556	hyper	+	CG	UTR5	Thecc1EG000859	scaffold_1	mRNA	Unknown
scaffold_1	0.588208698585263	0.401269595557521	-0.186939103027742	3855341	3856213	hypo	+	CG	intronic	Thecc1EG000861	scaffold_1	mRNA	c("Myb domain protein 84"	" putative (59%P)")
scaffold_1	0.655042016806723	0.275392316017316	-0.379649700789407	3863388	3863477	hypo	+	CG	exonic	Thecc1EG000863	scaffold_1	mRNA	Branched-chain amino acid aminotransferase 5 / branched-chain amino acid transaminase 5 (BCAT5) (72%T)
scaffold_1	0.276041666666667	0	-0.276041666666667	3870068	3870069	hypo	+	CG	intronic	Thecc1EG000864	scaffold_1	mRNA	c("Little nuclei4"	" putative (56%P)")
scaffold_1	0.0714285714285714	0.344827586206897	0.273399014778325	3900615	3900615	hyper	-	CG	UTR3	Thecc1EG000869	scaffold_1	mRNA	Zinc ion binding (62%T)
scaffold_1	0.221441441441442	0.440952380952381	0.21951093951094	3930598	3930601	hyper	-	CG	exonic	Thecc1EG000876	scaffold_1	mRNA	c("Transcription factor"	" putative-like protein (15%U)")
scaffold_1	0.569166651399706	0.28934324317177	-0.279823408227936	3940679	3942035	hypo	+	CG	upstream;downstream	Thecc1EG000877	scaffold_1	mRNA	Cytochrome c oxidase-related (70%P)
scaffold_1	0.272727272727273	0.923076923076923	0.65034965034965	3950085	3950085	hyper	+	CG	intergenic	Thecc1EG000881	scaffold_1	mRNA	Cysteine-rich RLK (RECEPTOR-like protein kinase) 8 (24%T)
scaffold_1	0.679314565483476	0.971153846153846	0.29183928067037	3970449	3970619	hyper	-	CG	exonic	Thecc1EG000883	scaffold_1	mRNA	c("Tubulin/FtsZ family protein"	" putative (59%T)")
scaffold_1	0.736842105263158	1	0.263157894736842	3966439	3966439	hyper	+	CG	intronic	Thecc1EG000884	scaffold_1	mRNA	Unknown
scaffold_1	0	0.210526315789474	0.210526315789474	3980126	3980126	hyper	-	CG	upstream	Thecc1EG000886	scaffold_1	mRNA	Receptor kinase (76%U)
scaffold_1	0.363182773109244	0.334918648310388	-0.028264124798856	3988657	3989408	hyper	+	CG	intronic	Thecc1EG000889	scaffold_1	mRNA	Unknown
scaffold_1	0.497442959001783	0.539118528027385	0.041675569025603	4035410	4036042	hypo	-	CG	UTR3	Thecc1EG000896	scaffold_1	mRNA	c("Mitochondrial editing factor 22"	" putative (48%P)")
scaffold_1	0.532141843971631	0.385497835497835	-0.146644008473796	4039108	4039365	hypo	+	CG	exonic	Thecc1EG000897	scaffold_1	mRNA	Transducin/WD40 repeat-like superfamily protein (77%T)
scaffold_1	0	0.272727272727273	0.272727272727273	4055778	4055778	hyper	+	CG	intronic	Thecc1EG000899	scaffold_1	mRNA	Major facilitator superfamily protein (69%P)
scaffold_1	0.719410142901522	0.432882882882883	-0.286527260018639	4066850	4067848	hypo	-	CG	intronic	Thecc1EG000900	scaffold_1	mRNA	UDP-Glycosyltransferase superfamily protein (63%P)
scaffold_1	0.406388888888889	0.63021609538003	0.223827206491141	4063097	4063760	hyper	+	CG	intronic	Thecc1EG000901	scaffold_1	mRNA	Uncharacterized protein
scaffold_1	0.730802005012531	0.519374632353966	-0.211427372658565	4071320	4072263	hypo	+	CG	exonic	Thecc1EG000902	scaffold_1	mRNA	c("SPT2 chromatin protein"	" putative (49%P)")
scaffold_1	0.514010772521411	0.722738144604721	0.208727372083311	4068192	4069069	hypo	-	CG	exonic	Thecc1EG000903	scaffold_1	mRNA	Uncharacterized protein (57%P)
scaffold_1	0.470869005046024	0.269688836669969	-0.201180168376055	4091237	4091517	hypo	+	CG	exonic	Thecc1EG000906	scaffold_1	mRNA	LisH/CRA/RING-U-box domains-containing protein (69%P)
scaffold_1	0.882136080238547	0.478341543513957	-0.40379453672459	4106385	4106389	hypo	-	CG	upstream	Thecc1EG000907	scaffold_1	mRNA	c("Zinc finger family protein"	" putative (53%P)")
scaffold_1	0.625	0.393518518518518	-0.231481481481482	4143512	4143595	hypo	-	CG	upstream	Thecc1EG000915	scaffold_1	mRNA	c("DNA binding protein"	" putative (65%U)")
scaffold_1	0.434098626096682	0.165255360536081	-0.268843265560601	4171284	4171588	hypo	-	CG	exonic	Thecc1EG000919	scaffold_1	mRNA	Uncharacterized protein (59%P)
scaffold_1	0.325092283662511	0.239650809716599	-0.0854414739459112	4176126	4176338	hypo	+	CG	exonic	Thecc1EG000920	scaffold_1	mRNA	Mitochondrial HSO70 2 (82%T)
scaffold_1	0.601573597114727	0.614948895800034	0.0133752986853064	4204308	4205338	hypo	-	CG	UTR3	Thecc1EG000925	scaffold_1	mRNA	Brick 1 (86%P)
scaffold_1	0.444175796095346	0.39578559791748	-0.0483901981778657	4212754	4213843	hypo	+	CG	upstream;downstream	Thecc1EG000926	scaffold_1	mRNA	Zincin-like metalloproteases family protein (80%P)
scaffold_1	0.537820512820513	0.105297888386124	-0.432522624434389	4237582	4237730	hypo	-	CG	intergenic	Thecc1EG000931	scaffold_1	mRNA	c("AGAMOUS-like 21"	" putative (59%T)")
scaffold_1	0.533353733170135	0.639735480161012	0.106381746990878	4242276	4242946	hypo	-	CG	upstream	Thecc1EG000932	scaffold_1	mRNA	Unknown
scaffold_1	0.750386996904025	0.979740361919748	0.229353365015724	4247217	4247908	hyper	+	CG	intergenic	Thecc1EG000933	scaffold_1	mRNA	Concanavalin A-like lectin protein kinase family protein (63%P)
scaffold_1	0.423597678916828	0.737362637362638	0.31376495844581	4263314	4263315	hyper	+	CG	UTR3	Thecc1EG000935	scaffold_1	mRNA	Uncharacterized protein (50%P)
scaffold_1	0.537800011928544	0.146220318451864	-0.39157969347668	4263866	4265566	hyper	+	CG	exonic	Thecc1EG000937	scaffold_1	mRNA	Concanavalin A-like lectin protein kinase family protein (65%P)
scaffold_1	0.715194805194805	0.924720893141946	0.209526087947141	4295148	4296265	hypo	+	CG	upstream	Thecc1EG000941	scaffold_1	mRNA	Uncharacterized protein
scaffold_1	0.540277777777778	0.988636363636364	0.448358585858586	4300801	4301063	hyper	+	CG	upstream	Thecc1EG000942	scaffold_1	mRNA	Concanavalin A-like lectin protein kinase family protein (65%P)
scaffold_1	0.706237879767291	0.953893028647127	0.247655148879835	4336923	4337775		-	CG	intergenic	Thecc1EG000947	scaffold_1	mRNA	Geraniol dehydrogenase 1 (82%P)
scaffold_1	0.690789473684211	0.924679487179487	0.233890013495276	4371887	4372277	hyper	+	CG	intronic	Thecc1EG000950	scaffold_1	mRNA	Geraniol dehydrogenase 1 (75%U)
scaffold_1	0.772857142857143	0.991071428571428	0.218214285714285	4377355	4378972	hyper	+	CG	upstream;downstream	Thecc1EG000951	scaffold_1	mRNA	Unknown
scaffold_1	0.64	0.973684210526316	0.333684210526316	4357342	4357342	hyper	+	CG	intronic	Thecc1EG000952	scaffold_1	mRNA	Geraniol dehydrogenase 1 (90%P)
scaffold_1	0.791666666666667	0.897058823529411	0.105392156862745	4372794	4373356	hyper	+	CG	intronic	Thecc1EG000953	scaffold_1	mRNA	Unknown
scaffold_1	0.571428571428571	0.962264150943396	0.390835579514825	4380743	4380743	hyper	+	CG	UTR5	Thecc1EG000954	scaffold_1	mRNA	Unknown
scaffold_1	0.702518364218039	0.970263010460255	0.267744646242216	4379299	4380704	hyper	+	CG	upstream	Thecc1EG000955	scaffold_1	mRNA	Unknown
scaffold_1	0.607992213153204	0.33271759296604	-0.275274620187164	4404746	4405134	hypo	+	CG	intronic	Thecc1EG000958	scaffold_1	mRNA	c("Zinc finger protein"	" putative (54%U)")
scaffold_1	0.453261968684637	0.275864226061456	-0.177397742623181	4416846	4418222	hyper	+	CG	intronic	Thecc1EG000961	scaffold_1	mRNA	TRNA/rRNA methyltransferase family protein (64%P)
scaffold_1	0.693918743528277	0.948132756298186	0.254214012769909	4425953	4427454	hyper	+	CG	intergenic	Thecc1EG000962	scaffold_1	mRNA	Exostosin family protein (76%T)
scaffold_1	0.525832013196144	0.91676177221095	0.390929759014806	4449905	4451125	hyper	-	CG	intergenic	Thecc1EG000965	scaffold_1	mRNA	1-deoxy-D-xylulose-5-phosphate synthase (74%P)
scaffold_1	0.761904761904762	0.274363476733977	-0.487541285170785	4465172	4465173	hypo	+	CG	upstream	Thecc1EG000967	scaffold_1	mRNA	c("Pentatricopeptide repeat (PPR) superfamily protein"	" putative (50%T)")
scaffold_1	0.648437062295738	0.375420875420875	-0.273016186874863	4482091	4482763	hypo	-	CG	UTR3	Thecc1EG000970	scaffold_1	mRNA	c("UDP-Glycosyltransferase superfamily protein"	" putative (58%P)")
scaffold_1	0.537894742154068	0.0644225382460677	-0.473472203908	4489971	4490168	hypo	+	CG	intergenic	Thecc1EG000972	scaffold_1	mRNA	c("ROP binding protein kinases 1"	" putative (59%T)")
scaffold_1	0.142857142857143	0.625	0.482142857142857	4531513	4531513	hyper	-	CG	exonic	Thecc1EG000981	scaffold_1	mRNA	Nicotinamidase 1 (78%P)
scaffold_1	0.710356908632771	0.582107843137255	-0.128249065495516	4561773	4561958	hypo	+	CG	intronic	Thecc1EG000984	scaffold_1	mRNA	Haloacid dehalogenase-like hydrolase superfamily protein (69%P)
scaffold_1	0.639162947742269	0.303956930565785	-0.335206017176484	4559034	4559850	hypo	+	CG	UTR3	Thecc1EG000986	scaffold_1	mRNA	MSCS-like 2 (66%P)
scaffold_1	0.416666666666667	0.09375	-0.322916666666667	4572821	4573051	hypo	+	CG	intronic	Thecc1EG000987	scaffold_1	mRNA	NADPH-dependent thioredoxin reductase A (75%T)
scaffold_1	0.96	0.692307692307692	-0.267692307692308	4590904	4590904	hypo	-	CG	intergenic	Thecc1EG000991	scaffold_1	mRNA	c("Tyrosine phosphatase-like"	" PTPLA (80%T)")
scaffold_1	0.798006644518273	0.391277641277642	-0.406729003240631	4629827	4629828	hypo	+	CG	intronic	Thecc1EG000994	scaffold_1	mRNA	c("Alkaline-phosphatase-like family protein"	" putative (54%T)")
scaffold_1	0.473793859649123	0.0760869565217392	-0.397706903127384	4640591	4641794	hypo	+	CG	intronic	Thecc1EG000995	scaffold_1	mRNA	Uncharacterized protein
scaffold_1	0.25	0	-0.25	4644148	4644160	hypo	-	CG	UTR3	Thecc1EG000996	scaffold_1	mRNA	Unknown
scaffold_1	0.846711798839458	0.458937198067633	-0.387774600771826	4683270	4683271	hypo	+	CG	exonic	Thecc1EG001001	scaffold_1	mRNA	Uncharacterized protein (59%P)
scaffold_1	0.256060606060606	0.3125	0.056439393939394	4685249	4685382	hyper	+	CG	intronic	Thecc1EG001003	scaffold_1	mRNA	Unknown
scaffold_1	0.5	0.7	0.2	4691796	4691796		-	CG	intergenic	Thecc1EG001004	scaffold_1	mRNA	c("Cyclin d4"	"2"	" putative (57%P)")
scaffold_1	0.566666666666667	0.844444444444445	0.277777777777778	4738280	4738364		+	CG	intronic	Thecc1EG001009	scaffold_1	mRNA	Unknown
scaffold_1	0.152777777777778	0.548611111111111	0.395833333333333	4760264	4760265	hyper	+	CG	upstream	Thecc1EG001015	scaffold_1	mRNA	c("Folic acid and derivative biosynthetic process"	" putative (58%T)")
scaffold_1	0.6875	1	0.3125	4763900	4763900	hyper	+	CG	intronic	Thecc1EG001017	scaffold_1	mRNA	Unknown
scaffold_1	0.643356643356644	0.747282608695652	0.103925965339009	4816261	4816368	hyper	-	CG	downstream	Thecc1EG001025	scaffold_1	mRNA	c("Argonaute protein group"	" putative (58%U)")
scaffold_1	0.2	0	-0.2	4826605	4826605	hypo	+	CG	exonic	Thecc1EG001027	scaffold_1	mRNA	Histone superfamily protein (100%T)
scaffold_1	0.885454545454545	0.120402476780186	-0.76505206867436	4832129	4832180	hypo	-	CG	upstream	Thecc1EG001028	scaffold_1	mRNA	Uncharacterized protein (56%P)
scaffold_1	0.493319166747159	0.486637931034483	-0.006681235712676	4850937	4851980	hypo	+	CG	intergenic	Thecc1EG001031	scaffold_1	mRNA	c("Basic helix-loop-helix DNA-binding superfamily protein"	" putative (50%P)")
scaffold_1	0.672727272727273	0.726438188494492	0.0537109157672195	4870630	4870956	hyper	-	CG	intergenic	Thecc1EG001032	scaffold_1	mRNA	c("RING/U-box superfamily protein"	" putative (46%P)")
scaffold_1	0.605499447793169	0.428735102925244	-0.176764344867925	4890029	4890407	hypo	-	CG	intronic	Thecc1EG001034	scaffold_1	mRNA	c("Helicase domain-containing protein / IBR domain-containing protein / zinc finger protein-related"	" putative (58%T)")
scaffold_1	0.516226718622391	0.858183030737379	0.341956312114988	4892923	4893371	hyper	+	CG	exonic	Thecc1EG001037	scaffold_1	mRNA	Unknown
scaffold_1	0.459490668428852	0.355804244774833	-0.103686423654019	4964245	4964897	hyper	+	CG	exonic	Thecc1EG001046	scaffold_1	mRNA	Histone superfamily protein (100%T)
scaffold_1	0.690003101187312	0.982334240745956	0.292331139558644	4998120	4998202	hyper	+	CG	intergenic	Thecc1EG001055	scaffold_1	mRNA	c("S-adenosyl-L-methionine-dependent methyltransferases superfamily protein"	" putative (58%T)")
scaffold_1	1	0.742857142857143	-0.257142857142857	5012048	5012048	hypo	-	CG	intergenic	Thecc1EG001057	scaffold_1	mRNA	Unknown
scaffold_1	0.41875	0.0849206349206348	-0.333829365079365	5013476	5013477	hypo	+	CG	intergenic	Thecc1EG001058	scaffold_1	mRNA	White-brown complex protein 11 (67%P)
scaffold_1	0.5	0.862068965517241	0.362068965517241	5019173	5019173	hyper	+	CG	intronic	Thecc1EG001059	scaffold_1	mRNA	Uncharacterized protein (75%P)
scaffold_1	0.799791144527987	0.900132275132275	0.100341130604289	5025186	5026923	hypo	-	CG	intronic	Thecc1EG001060	scaffold_1	mRNA	Uncharacterized protein (75%P)
scaffold_1	0.692826849076849	0.883089210485255	0.190262361408406	5029592	5031119	hyper	-	CG	intronic	Thecc1EG001061	scaffold_1	mRNA	Uncharacterized protein (43%U)
scaffold_1	0.635534858325556	0.890840336134454	0.255305477808898	5046105	5047189	hyper	-	CG	UTR3	Thecc1EG001063	scaffold_1	mRNA	Unknown
scaffold_1	0.365381214833548	0.707925475558666	0.342544260725119	5048683	5050100	hyper	-	CG	UTR3	Thecc1EG001064	scaffold_1	mRNA	c("Cysteine-rich RLK (RECEPTOR-like protein kinase) 8"	" putative (39%T)")
scaffold_1	0.4	0.8	0.4	5057580	5057580	hyper	+	CG	upstream;downstream	Thecc1EG001065	scaffold_1	mRNA	Unknown
scaffold_1	0.115384615384616	0.348557692307693	0.233173076923077	5060054	5060055	hyper	+	CG	exonic	Thecc1EG001067	scaffold_1	mRNA	Unknown
scaffold_1	0.206896551724138	0.56140350877193	0.354506957047792	5060771	5060771	hyper	-	CG	intronic	Thecc1EG001068	scaffold_1	mRNA	Unknown
scaffold_1	0.1	0.6875	0.5875	5070329	5070329	hyper	+	CG	upstream	Thecc1EG001070	scaffold_1	mRNA	Unknown
scaffold_1	0.409615384615384	0.0454545454545454	-0.364160839160839	5078712	5078758	hypo	+	CG	upstream	Thecc1EG001072	scaffold_1	mRNA	Uncharacterized protein (58%P)
scaffold_1	0.537371766407978	0.255459970762934	-0.281911795645044	5082053	5082718	hyper	+	CG	intronic	Thecc1EG001073	scaffold_1	mRNA	Uncharacterized protein (59%P)
scaffold_1	0.25	0.024390243902439	-0.225609756097561	5101632	5101632	hypo	-	CG	upstream	Thecc1EG001077	scaffold_1	mRNA	Mediator of RNA polymerase II transcription subunit 18 (85%P)
scaffold_1	0.314663647945054	0.191269841269841	-0.123393806675212	5103007	5103566	hypo	-	CG	exonic	Thecc1EG001078	scaffold_1	mRNA	Haloacid dehalogenase-like hydrolase superfamily protein (76%P)
scaffold_1	0.542333087146207	0.716977710398763	0.174644623252556	5113271	5113584	hyper	+	CG	intergenic	Thecc1EG001080	scaffold_1	mRNA	UDP-glucosyl transferase 85A2 (64%P)
scaffold_1	0.252314814814815	0.306599832915623	0.0542850181008077	5132653	5132772	hypo	+	CG	downstream	Thecc1EG001084	scaffold_1	mRNA	UDP-glucosyl transferase 85A2 (63%P)
scaffold_1	0.55952380952381	0.258823529411765	-0.300700280112045	5148073	5148875	hypo	-	CG	intronic	Thecc1EG001087	scaffold_1	mRNA	Alpha/beta-Hydrolases superfamily protein (68%T)
scaffold_1	0.977777777777778	0.696969696969697	-0.280808080808081	5198468	5198625	hypo	-	CG	exonic	Thecc1EG001094	scaffold_1	mRNA	Uncharacterized protein (57%P)
scaffold_1	0.811752136752137	0.432979559748428	-0.378772577003709	5200337	5201099	hypo	+	CG	upstream	Thecc1EG001095	scaffold_1	mRNA	Uncharacterized protein (64%P)
scaffold_1	0.182142857142857	0.282608695652174	0.100465838509317	5222927	5223365	hypo	-	CG	intronic	Thecc1EG001099	scaffold_1	mRNA	Unknown
scaffold_1	0.641666666666666	0.893557422969188	0.251890756302521	5230608	5230625	hyper	+	CG	upstream	Thecc1EG001101	scaffold_1	mRNA	Uncharacterized protein (41%P)
scaffold_1	0	0.211764705882353	0.211764705882353	5255908	5255908	hyper	-	CG	exonic	Thecc1EG001103	scaffold_1	mRNA	Uncharacterized protein
scaffold_1	0.598030303030303	0.794358211729715	0.196327908699412	5257754	5258455	hyper	+	CG	exonic	Thecc1EG001104	scaffold_1	mRNA	c("C-CAP/cofactor C-like domain-containing protein"	" C"	" putative (58%P)")
scaffold_1	0.648049118637354	0.704446191474494	0.0563970728371393	5278429	5278853	hypo	+	CG	intergenic	Thecc1EG001108	scaffold_1	mRNA	c("Calmodulin-binding transcription activator protein with CG-1 and Ankyrin domains"	" putative (54%P)")
scaffold_1	0.874883286647993	0.79244227994228	-0.0824410067057125	5288230	5288596	hypo	-	CG	downstream	Thecc1EG001109	scaffold_1	mRNA	Uncharacterized protein (29%U)
scaffold_1	0.967803643880841	0.407966287873275	-0.559837356007566	5290728	5291078	hypo	-	CG	upstream	Thecc1EG001110	scaffold_1	mRNA	Uncharacterized protein (73%P)
scaffold_1	0.324754901960784	0.784009727922177	0.459254825961392	5314598	5314717	hyper	-	CG	intronic	Thecc1EG001114	scaffold_1	mRNA	c("Ribosomal protein L23/L15e family protein"	" putative (58%T)")
scaffold_1	0.702986527944511	0.451109094986646	-0.251877432957865	5328203	5328462	hypo	+	CG	exonic	Thecc1EG001119	scaffold_1	mRNA	Uncharacterized protein
scaffold_1	0.729700854700855	0.331351351351351	-0.398349503349503	5366753	5367201	hypo	+	CG	intronic	Thecc1EG001126	scaffold_1	mRNA	Unknown
scaffold_1	0.547916666666667	0.625	0.0770833333333333	5402870	5403029	hyper	+	CG	exonic	Thecc1EG001131	scaffold_1	mRNA	c("Major facilitator superfamily protein"	" putative (50%T)")
scaffold_1	0.621428571428571	0.984848484848485	0.363419913419914	5411934	5412059	hyper	+	CG	intergenic	Thecc1EG001133	scaffold_1	mRNA	Uncharacterized protein
scaffold_1	0.627047066408769	0.952699055330634	0.325651988921866	5439399	5440085	hyper	-	CG	exonic	Thecc1EG001138	scaffold_1	mRNA	Uncharacterized protein (67%P)
scaffold_1	0.511363636363636	0.925	0.413636363636364	5458602	5459563	hyper	+	CG	upstream	Thecc1EG001141	scaffold_1	mRNA	c("Lipase/lipooxygenase"	" PLAT/LH2 family protein (64%T)")
scaffold_1	0.8	1	0.2	5460489	5460489		+	CG	upstream	Thecc1EG001142	scaffold_1	mRNA	Uncharacterized protein (74%P)
scaffold_1	0.716666666666667	0.559454796411318	-0.157211870255349	5462207	5463101	hypo	+	CG	downstream	Thecc1EG001143	scaffold_1	mRNA	c("Late embryogenesis abundant hydroxyproline-rich glycoprotein family"	" putative (39%P)")
scaffold_1	0.5545556174904	0.946619497308587	0.392063879818187	5490788	5492468	hyper	+	CG	upstream	Thecc1EG001145	scaffold_1	mRNA	Unknown
scaffold_1	0.416666666666667	0	-0.416666666666667	5510834	5510834	hypo	-	CG	intergenic	Thecc1EG001148	scaffold_1	mRNA	Unknown
scaffold_1	0.642857142857143	0.923076923076923	0.28021978021978	5522041	5522041	hyper	+	CG	upstream	Thecc1EG001149	scaffold_1	mRNA	c("Tether containing UBX domain for GLUT4"	" putative (44%P)")
scaffold_1	0.529411764705882	0.847222222222222	0.31781045751634	5538369	5538369	hyper	-	CG	UTR3	Thecc1EG001151	scaffold_1	mRNA	HAT transposon superfamily (82%P)
scaffold_1	0.228282828282828	0.4828204231509	0.254537594868072	5549200	5549266	hyper	+	CG	UTR3	Thecc1EG001155	scaffold_1	mRNA	Bristled-like protein (63%U)
scaffold_1	0.597912449392713	0.795321865634366	0.197409416241653	5616883	5617602	hyper	+	CG	intronic	Thecc1EG001166	scaffold_1	mRNA	Unknown
scaffold_1	0.801587301587301	0.486173956762192	-0.315413344825109	5615053	5615071	hypo	+	CG	intronic	Thecc1EG001167	scaffold_1	mRNA	Uncharacterized protein (82%P)
scaffold_1	0.701544661049305	0.493648056194401	-0.207896604854904	5633680	5634352	hypo	-	CG	exonic	Thecc1EG001169	scaffold_1	mRNA	DNA polymerase III polC-type (70%P)
scaffold_1	0.670833333333334	0.380952380952381	-0.289880952380953	5644530	5644698	hypo	+	CG	exonic	Thecc1EG001172	scaffold_1	mRNA	Unknown
scaffold_1	0.434782608695652	0.205128205128205	-0.229654403567447	5647992	5647992	hypo	+	CG	UTR3	Thecc1EG001174	scaffold_1	mRNA	Cupredoxin superfamily protein (89%P)
scaffold_1	0.357142857142857	0.0277777777777778	-0.329365079365079	5664752	5664752	hypo	+	CG	intergenic	Thecc1EG001179	scaffold_1	mRNA	Cupredoxin superfamily protein (70%T)
scaffold_1	0.8	1	0.2	5674336	5674336		-	CG	upstream	Thecc1EG001180	scaffold_1	mRNA	c("FASCICLIN-like arabinogalactan protein 21 precursor"	" putative (52%P)")
scaffold_1	0.319801568749675	0.534557881894716	0.214756313145041	5686436	5686909	hyper	+	CG	exonic	Thecc1EG001182	scaffold_1	mRNA	c("AGAMOUS-like 104"	" putative (51%P)")
scaffold_1	0.117647058823529	0.147058823529412	0.0294117647058825	5683082	5684029	hyper	-	CG	intronic	Thecc1EG001183	scaffold_1	mRNA	FK506-binding protein 16-2 (74%P)
scaffold_1	0.2	0	-0.2	5703007	5704371	hypo	+	CG	upstream;downstream	Thecc1EG001186	scaffold_1	mRNA	Eukaryotic aspartyl protease family protein (66%P)
scaffold_1	0.717209302325581	0.444971537001898	-0.272237765323684	5699292	5699293	hypo	+	CG	intronic	Thecc1EG001187	scaffold_1	mRNA	Unknown
scaffold_1	0.833333333333333	0.043859649122807	-0.789473684210526	5716876	5716952	hypo	+	CG	intergenic	Thecc1EG001188	scaffold_1	mRNA	Binding (82%T)
scaffold_1	0.847494553376906	0.413419913419914	-0.434074639956993	5733531	5733565	hypo	-	CG	upstream	Thecc1EG001191	scaffold_1	mRNA	RNase L inhibitor protein-related (69%T)
scaffold_1	0.486842105263158	0.46977207114919	-0.017070034113968	5741592	5741798	hypo	+	CG	intronic	Thecc1EG001192	scaffold_1	mRNA	SAP domain-containing protein (61%P)
scaffold_1	0.630434782608696	0.742857142857143	0.112422360248447	5753050	5753051		+	CG	intronic	Thecc1EG001194	scaffold_1	mRNA	Uncharacterized protein (29%U)
scaffold_1	0.414633019535765	0.00461152882205514	-0.41002149071371	5749264	5749588	hypo	-	CG	exonic	Thecc1EG001195	scaffold_1	mRNA	Uncharacterized protein
scaffold_1	0.217852474323062	0.437160073280006	0.219307598956943	5763773	5764230	hyper	+	CG	intronic	Thecc1EG001196	scaffold_1	mRNA	Uncharacterized protein
scaffold_1	0.292929292929293	0.560902255639098	0.267972962709805	5765078	5765474	hyper	+	CG	intronic	Thecc1EG001197	scaffold_1	mRNA	Unknown
scaffold_1	0.359187717826296	0.0890751194094659	-0.27011259841683	5772691	5772943	hypo	+	CG	intronic	Thecc1EG001200	scaffold_1	mRNA	ENTH/VHS family protein (63%P)
scaffold_1	0.6	0.0606060606060606	-0.539393939393939	5784041	5784041	hypo	+	CG	intergenic	Thecc1EG001201	scaffold_1	mRNA	NAD(P)-binding Rossmann-fold superfamily protein (75%T)
scaffold_1	0.768045112781955	0.843679138321995	0.0756340255400405	5811316	5812579	hyper	+	CG	intergenic	Thecc1EG001204	scaffold_1	mRNA	Unknown
scaffold_1	0.5	0.2	-0.3	5818505	5818505	hypo	-	CG	intergenic	Thecc1EG001205	scaffold_1	mRNA	RING-H2 zinc finger protein RHA2a (60%P)
scaffold_1	1	0.766666666666667	-0.233333333333333	5849960	5849960	hypo	-	CG	upstream	Thecc1EG001210	scaffold_1	mRNA	Unknown
scaffold_1	0.594473736243077	0.37271511431853	-0.221758621924547	5864825	5866432	hypo	-	CG	UTR3	Thecc1EG001211	scaffold_1	mRNA	Unknown
scaffold_1	0.609290890269151	0.736288221582339	0.126997331313188	5870504	5872474	hypo	+	CG	upstream	Thecc1EG001213	scaffold_1	mRNA	Alanine:glyoxylate aminotransferase 2 (81%T)
scaffold_1	0.738821958989545	0.370947749809306	-0.36787420918024	5885098	5885167	hypo	-	CG	intergenic	Thecc1EG001216	scaffold_1	mRNA	c("Translation initiation factor IF-2"	" putative (54%P)")
scaffold_1	0.209922868459454	0	-0.209922868459454	5893861	5893889	hypo	+	CG	upstream	Thecc1EG001217	scaffold_1	mRNA	Tetratricopeptide repeat (TPR)-like superfamily protein (67%T)
scaffold_1	0.60976430976431	0.280942741469058	-0.328821568295252	5902806	5902889	hypo	-	CG	exonic	Thecc1EG001222	scaffold_1	mRNA	c("Mitochondrial transcription termination factor family protein"	" putative (54%P)")
scaffold_1	0.160371171880123	0.261853448275862	0.101482276395739	5905698	5906320	hyper	-	CG	exonic	Thecc1EG001223	scaffold_1	mRNA	ABC2 (79%P)
scaffold_1	0.545454545454545	0	-0.545454545454545	5958166	5958166	hypo	-	CG	upstream	Thecc1EG001227	scaffold_1	mRNA	KPC1 (70%T)
scaffold_1	0.896881486079067	0.714469754947252	-0.182411731131814	5967752	5968382	hyper	+	CG	intronic	Thecc1EG001230	scaffold_1	mRNA	Myosin-H heavy chain (64%P)
scaffold_1	0.667186992373465	0.425007206328717	-0.242179786044748	6013764	6014346	hypo	+	CG	intronic	Thecc1EG001240	scaffold_1	mRNA	Unknown
scaffold_1	0.636363636363636	0.0697674418604651	-0.566596194503171	6043646	6043646	hypo	-	CG	intronic	Thecc1EG001248	scaffold_1	mRNA	c("Tetratricopeptide repeat (TPR)-like superfamily protein"	" putative (55%T)")
scaffold_1	0.486020659882825	0.0745565410199557	-0.411464118862869	6052279	6052299	hypo	+	CG	exonic	Thecc1EG001249	scaffold_1	mRNA	Unknown
scaffold_1	0.4	0.96875	0.56875	6069730	6069730	hyper	+	CG	intergenic	Thecc1EG001252	scaffold_1	mRNA	GTP-binding protein-related (91%T)
scaffold_1	0.583333333333333	0.664502164502164	0.0811688311688315	6082326	6082497	hypo	-	CG	intronic	Thecc1EG001253	scaffold_1	mRNA	Defence response (65%P)
scaffold_1	0.538461538461538	0.88	0.341538461538462	6092246	6092246	hyper	-	CG	intronic	Thecc1EG001256	scaffold_1	mRNA	c("Programmed cell death 2 C-terminal domain-containing protein"	" putative (52%P)")
scaffold_1	0.694855301363489	0.41650051754089	-0.278354783822599	6096802	6097890	hypo	-	CG	intronic	Thecc1EG001257	scaffold_1	mRNA	Unknown
scaffold_1	0.67948717948718	0.974358974358974	0.294871794871794	6107230	6107726	hyper	+	CG	intergenic	Thecc1EG001259	scaffold_1	mRNA	Cytochrome P450 (64%U)
scaffold_1	0.773299771167048	0.483862433862434	-0.289437337304614	6114320	6115737	hypo	+	CG	intergenic	Thecc1EG001260	scaffold_1	mRNA	Unknown
scaffold_1	0.291666666666667	0	-0.291666666666667	6121397	6121397	hypo	-	CG	upstream	Thecc1EG001261	scaffold_1	mRNA	Uncharacterized protein (44%P)
scaffold_1	0.774193548387097	0.478260869565217	-0.295932678821879	6124799	6124799	hypo	-	CG	UTR5	Thecc1EG001263	scaffold_1	mRNA	Uncharacterized protein
scaffold_1	0.729508196721312	0.686363636363637	-0.043144560357675	6134748	6134749	hypo	+	CG	intergenic	Thecc1EG001264	scaffold_1	mRNA	Ras-related small GTP-binding family protein (74%T)
scaffold_1	0.2	0.48	0.28	6161369	6161369	hyper	+	CG	intronic	Thecc1EG001267	scaffold_1	mRNA	Chloroplast-localized ISCA-like protein (78%P)
scaffold_1	0.443425052579671	0.383818151637074	-0.0596069009425966	6166636	6167692	hypo	+	CG	intronic	Thecc1EG001268	scaffold_1	mRNA	Ribosomal protein L4/L1 family (84%T)
scaffold_1	0.718544890817618	0.361217792902285	-0.357327097915333	6173175	6173443	hypo	+	CG	exonic	Thecc1EG001269	scaffold_1	mRNA	Uncharacterized protein
scaffold_1	0.722222222222222	0.97752808988764	0.255305867665418	6185624	6185624	hyper	-	CG	exonic	Thecc1EG001272	scaffold_1	mRNA	Tetratricopeptide repeat-like superfamily protein (62%P)
scaffold_1	0.422647389750376	0.141531715174019	-0.281115674576356	6189406	6189971	hypo	+	CG	exonic	Thecc1EG001273	scaffold_1	mRNA	Violaxanthin de-epoxidase-related (66%T)
scaffold_1	0.49134335839599	0.771060606060606	0.279717247664616	6225191	6226483	hyper	+	CG	intronic	Thecc1EG001278	scaffold_1	mRNA	Uncharacterized protein (19%U)
scaffold_1	0.6002331002331	0.768527640941434	0.168294540708334	6261836	6261969	hypo	+	CG	upstream	Thecc1EG001280	scaffold_1	mRNA	c("Basic chitinase"	" putative (39%T)")
scaffold_1	0.73741508870142	0.863787347651737	0.126372258950316	6288104	6288706	hyper	+	CG	upstream	Thecc1EG001283	scaffold_1	mRNA	Cysteine-rich RLK (RECEPTOR-like protein kinase) 8 (13%T)
scaffold_1	0.488211298505416	0.074054054054054	-0.414157244451362	6320483	6321978	hypo	-	CG	upstream	Thecc1EG001286	scaffold_1	mRNA	Unknown
scaffold_1	0.661694677871148	0.935333333333333	0.273638655462185	6322554	6323188	hyper	+	CG	intronic	Thecc1EG001288	scaffold_1	mRNA	Uncharacterized protein conserved protein UCP009193 (55%P)
scaffold_1	0.642165301961344	0.309503641810473	-0.332661660150871	6325649	6326452	hypo	+	CG	intronic	Thecc1EG001290	scaffold_1	mRNA	Unknown
scaffold_1	0.488339438339438	0.209229390681003	-0.279110047658435	6328448	6329606	hypo	-	CG	intronic	Thecc1EG001291	scaffold_1	mRNA	Uncharacterized protein conserved protein UCP009193 (61%P)
scaffold_1	0.752401477832513	0.760504201680672	0.00810272384816001	6331820	6333307	hypo	-	CG	exonic	Thecc1EG001293	scaffold_1	mRNA	Unknown
scaffold_1	0.55228044901958	0.0339742282061744	-0.518306220813405	6345996	6347817	hypo	+	CG	intronic	Thecc1EG001296	scaffold_1	mRNA	Uncharacterized protein (65%P)
scaffold_1	0.425842126671265	0.126022457347092	-0.299819669324173	6372136	6372969	hypo	+	CG	exonic	Thecc1EG001299	scaffold_1	mRNA	Ribosomal RNA processing 4 (77%T)
scaffold_1	0.591269841269841	0.32741935483871	-0.263850486431132	6376332	6377036	hypo	+	CG	intronic	Thecc1EG001300	scaffold_1	mRNA	Uncharacterized protein
scaffold_1	0.86270928185357	0.281021172852552	-0.581688109001018	6403002	6403643	hypo	+	CG	exonic	Thecc1EG001302	scaffold_1	mRNA	Ribonucleotide reductase 1 (89%T)
scaffold_1	0.91080848952366	0.613870386710154	-0.296938102813505	6408809	6408854	hypo	+	CG	intergenic	Thecc1EG001303	scaffold_1	mRNA	c("Dihydrodipicolinate reductase"	" bacterial/plant (71%T)")
scaffold_1	0.736802126428085	0.425896650199905	-0.31090547622818	6416760	6417476	hypo	+	CG	intronic	Thecc1EG001305	scaffold_1	mRNA	Splicing factor (73%P)
scaffold_1	0.882680848115299	0.747575757575758	-0.135105090539542	6424607	6425036	hypo	+	CG	exonic	Thecc1EG001306	scaffold_1	mRNA	Uncharacterized protein
scaffold_1	0.51965811965812	0.632657657657658	0.112999537999538	6460062	6460184	hyper	+	CG	exonic	Thecc1EG001312	scaffold_1	mRNA	Uncharacterized protein (57%P)
scaffold_1	0.861904761904762	0.858974358974359	-0.002930402930403	6466342	6466583	hypo	-	CG	exonic	Thecc1EG001313	scaffold_1	mRNA	c("Fasciclin-like arabinogalactan protein 18"	" putative (48%U)")
scaffold_1	0.764151736663021	0.313180441893694	-0.450971294769326	6471416	6471822	hypo	+	CG	intronic	Thecc1EG001317	scaffold_1	mRNA	Uncharacterized protein (59%P)
scaffold_1	0.826086956521739	0.5	-0.326086956521739	6474711	6474711	hypo	+	CG	intronic	Thecc1EG001319	scaffold_1	mRNA	Uncharacterized protein (40%P)
scaffold_1	0.739916527931928	0.360066465882808	-0.37985006204912	6502553	6502860	hypo	+	CG	exonic	Thecc1EG001322	scaffold_1	mRNA	Citrate-binding protein precursor (65%P)
scaffold_1	0.58984126984127	0.172727272727273	-0.417113997113997	6505546	6506239	hypo	+	CG	intronic	Thecc1EG001324	scaffold_1	mRNA	Unknown
scaffold_1	1	0.8	-0.2	6509663	6509663		+	CG	upstream	Thecc1EG001325	scaffold_1	mRNA	Uncharacterized protein (75%P)
scaffold_1	0.670652795652796	0.826172438672439	0.155519643019643	6513611	6515188	hyper	-	CG	intronic	Thecc1EG001326	scaffold_1	mRNA	Gag-pro-like protein (30%U)
scaffold_1	0.725250836120401	0.919981060606061	0.194730224485659	6517111	6518452	hyper	+	CG	intronic	Thecc1EG001327	scaffold_1	mRNA	c("RNA-directed DNA polymerase (Reverse transcriptase)"	" Ribonuclease H"	" putative (57%U)")
scaffold_1	0.837009803921569	0.801032301032301	-0.0359775028892675	6523486	6523780	hyper	-	CG	upstream;downstream	Thecc1EG001328	scaffold_1	mRNA	Unknown
scaffold_1	0.6	1	0.4	6540270	6540270	hyper	+	CG	upstream	Thecc1EG001329	scaffold_1	mRNA	c("Endonuclease or glycosyl hydrolase"	" putative (46%P)")
scaffold_1	0.302025910231343	0.573118042673491	0.271092132442149	6554720	6556273	hypo	+	CG	upstream	Thecc1EG001331	scaffold_1	mRNA	Uncharacterized protein (24%U)
scaffold_1	0.637944194194194	0.93875	0.300805805805806	6553322	6554055	hyper	-	CG	exonic	Thecc1EG001332	scaffold_1	mRNA	Unknown
scaffold_1	0.6875	1	0.3125	6567341	6567341	hyper	+	CG	intergenic	Thecc1EG001334	scaffold_1	mRNA	Mtn21-like protein (74%U)
scaffold_1	0.25	0.0303030303030303	-0.21969696969697	6591959	6591959	hypo	+	CG	upstream	Thecc1EG001336	scaffold_1	mRNA	Uncharacterized protein (11%U)
scaffold_1	0.294117647058824	0.526315789473684	0.232198142414861	6576516	6576516	hyper	-	CG	UTR3	Thecc1EG001337	scaffold_1	mRNA	Uncharacterized protein
scaffold_1	0.481173897513767	0.855489355737414	0.374315458223648	6611846	6613509	hyper	-	CG	upstream	Thecc1EG001340	scaffold_1	mRNA	Uncharacterized protein (62%P)
scaffold_1	0.8313048855906	0.80985140985141	-0.02145347573919	6614842	6615375	hyper	+	CG	downstream	Thecc1EG001341	scaffold_1	mRNA	Unknown
scaffold_1	0.692307692307692	0.945454545454545	0.253146853146853	6622325	6622325	hyper	+	CG	downstream	Thecc1EG001342	scaffold_1	mRNA	Uncharacterized protein (56%P)
scaffold_1	0.5	0.173913043478261	-0.326086956521739	6627304	6627304	hypo	+	CG	upstream	Thecc1EG001343	scaffold_1	mRNA	c("Auxin-induced protein 5NG4"	" putative (50%U)")
scaffold_1	0.730734243014945	0.683333333333333	-0.0474009096816117	6641082	6641483	hyper	+	CG	upstream;downstream	Thecc1EG001344	scaffold_1	mRNA	Unknown
scaffold_1	0.617857142857143	0.617647058823529	-0.0002100840336135	6665691	6665852	hyper	+	CG	intronic	Thecc1EG001351	scaffold_1	mRNA	Plastid-lipid associated protein PAP / fibrillin family protein (61%P)
scaffold_1	0.500439560439561	0.44023652867092	-0.0602030317686406	6680621	6681479	hyper	+	CG	upstream;downstream	Thecc1EG001355	scaffold_1	mRNA	Uncharacterized protein
scaffold_1	0.735754985754986	0.522281639928698	-0.213473345826287	6690050	6690089	hypo	-	CG	exonic	Thecc1EG001357	scaffold_1	mRNA	Copper ion binding (65%T)
scaffold_1	0.69422884376627	0.769673352817259	0.075444509050989	6698995	6699514	hyper	+	CG	exonic	Thecc1EG001360	scaffold_1	mRNA	Unknown
scaffold_1	0.607969361147327	0.680563311461678	0.072593950314351	6695821	6696312	hyper	+	CG	intronic	Thecc1EG001363	scaffold_1	mRNA	Unknown
scaffold_1	0.714912280701754	0.957446808510638	0.242534527808884	6724481	6724525	hyper	+	CG	intergenic	Thecc1EG001370	scaffold_1	mRNA	c("RING/U-box superfamily protein"	" putative (50%T)")
scaffold_1	0.332894736842105	0.0969111969111968	-0.235983539930908	6757031	6757113	hypo	+	CG	exonic	Thecc1EG001374	scaffold_1	mRNA	Uncharacterized protein (67%P)
scaffold_1	0.139423076923077	0.64563679245283	0.506213715529753	6752583	6752584	hyper	+	CG	UTR3	Thecc1EG001376	scaffold_1	mRNA	Uncharacterized protein
scaffold_1	0.517241379310345	0.0655737704918033	-0.451667608818542	6759302	6759302	hypo	+	CG	UTR3	Thecc1EG001377	scaffold_1	mRNA	Unknown
scaffold_1	0.539734458376652	0.822945379450482	0.283210921073829	6767277	6768985	hyper	-	CG	upstream	Thecc1EG001378	scaffold_1	mRNA	Uncharacterized protein (67%P)
scaffold_1	0.776136599990048	0.451119848000285	-0.325016751989763	6802051	6802168	hypo	+	CG	upstream	Thecc1EG001381	scaffold_1	mRNA	Uncharacterized protein
scaffold_1	0.461538461538462	0.9375	0.475961538461538	6805619	6805619	hyper	+	CG	intergenic	Thecc1EG001382	scaffold_1	mRNA	Uncharacterized protein
scaffold_1	0.817136886102403	0.72695374800638	-0.0901831380960237	6809372	6810009	hypo	-	CG	intergenic	Thecc1EG001383	scaffold_1	mRNA	Kinase family protein (70%P)
scaffold_1	0.753277230432403	0.689456523537001	-0.063820706895402	6814531	6815870	hypo	-	CG	intronic	Thecc1EG001384	scaffold_1	mRNA	Unknown
scaffold_1	0.5	0.21875	-0.28125	6846044	6846044	hypo	-	CG	intergenic	Thecc1EG001390	scaffold_1	mRNA	Uncharacterized protein
scaffold_1	0.368421052631579	0.0769230769230769	-0.291497975708502	6853449	6853449	hypo	+	CG	upstream	Thecc1EG001391	scaffold_1	mRNA	Uncharacterized protein (23%U)
scaffold_1	0.603823953823954	0.352727272727273	-0.251096681096681	6865395	6866404	hyper	-	CG	exonic	Thecc1EG001394	scaffold_1	mRNA	No lysine kinase 6 (65%P)
scaffold_1	0.769230769230769	1	0.230769230769231	6870668	6870668	hyper	-	CG	exonic	Thecc1EG001395	scaffold_1	mRNA	c("Tetratricopeptide repeat-containing protein"	" putative (58%P)")
scaffold_1	0.767817982148794	0.318585657450665	-0.449232324698129	6900507	6901801	hyper	+	CG	upstream	Thecc1EG001397	scaffold_1	mRNA	Unknown
scaffold_1	0.607142857142857	0.475649350649351	-0.131493506493506	6936239	6936411	hyper	+	CG	intronic	Thecc1EG001404	scaffold_1	mRNA	c("TATA binding protein 1"	" putative (59%T)")
scaffold_1	0.637949039264829	0.980324074074074	0.342375034809245	6950633	6951289	hyper	+	CG	upstream	Thecc1EG001407	scaffold_1	mRNA	Unknown
scaffold_1	0.724183528686634	0.929479443951494	0.20529591526486	6960545	6962429	hyper	-	CG	upstream	Thecc1EG001408	scaffold_1	mRNA	Unknown
scaffold_1	0.6	0.852941176470589	0.252941176470588	6964833	6965102		-	CG	upstream	Thecc1EG001409	scaffold_1	mRNA	c("Ankyrin repeat family protein"	" putative (56%P)")
scaffold_1	0.407521192467429	0.330793650793651	-0.076727541673778	6969031	6969346	hypo	+	CG	exonic	Thecc1EG001410	scaffold_1	mRNA	c("Copia LTR rider"	" putative (35%U)")
scaffold_1	0.617647058823529	0.346153846153846	-0.271493212669684	6986460	6986728	hypo	+	CG	intronic	Thecc1EG001411	scaffold_1	mRNA	Ankyrin repeat family protein (62%P)
scaffold_1	0.703290246768508	0.779710144927536	0.0764198981590287	6994199	6994735	hypo	+	CG	intronic	Thecc1EG001412	scaffold_1	mRNA	Unknown
scaffold_1	0.636991483462072	0.926931070770023	0.289939587307952	6997911	6999527	hyper	-	CG	intronic	Thecc1EG001413	scaffold_1	mRNA	Uncharacterized protein (63%P)
scaffold_1	0.366514667882657	0.68699494949495	0.320480281612292	7026690	7026884	hyper	+	CG	upstream	Thecc1EG001414	scaffold_1	mRNA	Uncharacterized protein (48%P)
scaffold_1	0.444875776397516	0.761904761904762	0.317028985507247	7022732	7023284	hyper	-	CG	intronic	Thecc1EG001415	scaffold_1	mRNA	RNase H family protein (23%U)
scaffold_1	0.377916666666667	0.170454545454545	-0.207462121212121	7039221	7040411		+	CG	intergenic	Thecc1EG001418	scaffold_1	mRNA	c("Ankyrin repeat family protein"	" putative (38%T)")
scaffold_1	0.748540412333516	0.9375	0.188959587666484	7046701	7047378	hyper	+	CG	intronic	Thecc1EG001420	scaffold_1	mRNA	Uncharacterized protein (42%U)
scaffold_1	0.730672713537968	0.965220508372062	0.234547794834094	7052164	7053983	hyper	+	CG	UTR3	Thecc1EG001421	scaffold_1	mRNA	Unknown
scaffold_1	0.79047619047619	0.705138374757624	-0.0853378157185667	7063481	7064360	hyper	+	CG	upstream	Thecc1EG001422	scaffold_1	mRNA	TCP-1/cpn60 chaperonin family protein (88%T)
scaffold_1	0.282051282051282	0	-0.282051282051282	7075699	7075700	hypo	+	CG	intronic	Thecc1EG001423	scaffold_1	mRNA	Uncharacterized protein
scaffold_1	0.425	0.212121212121212	-0.212878787878788	7086330	7086330	hypo	+	CG	exonic	Thecc1EG001426	scaffold_1	mRNA	Unknown
scaffold_1	0.533333333333333	0.164414414414415	-0.368918918918919	7094744	7094749	hypo	+	CG	intergenic	Thecc1EG001428	scaffold_1	mRNA	Ribosomal protein L17 family protein (89%T)
scaffold_1	0.294117647058824	0.0526315789473684	-0.241486068111455	7104674	7104674	hypo	-	CG	intergenic	Thecc1EG001429	scaffold_1	mRNA	Plant glycogenin-like starch initiation protein 1 (75%P)
scaffold_1	0.30207419936111	0.040494227994228	-0.261579971366882	7122752	7123925	hypo	+	CG	exonic	Thecc1EG001432	scaffold_1	mRNA	c("Zinc finger C-x8-C-x5-C-x3-H type family protein"	" putative (44%P)")
scaffold_1	0.222222222222222	0.32070707070707	0.0984848484848483	7140881	7141219	hyper	-	CG	intergenic	Thecc1EG001436	scaffold_1	mRNA	Uncharacterized protein (51%P)
scaffold_1	0.726293103448276	0.476478494623656	-0.24981460882462	7148276	7148547	hypo	-	CG	exonic	Thecc1EG001438	scaffold_1	mRNA	Tracheary element differentiation-related 7 (67%P)
scaffold_1	0.686274509803922	0.958562367864694	0.272287858060772	7160634	7160705	hyper	-	CG	upstream;downstream	Thecc1EG001439	scaffold_1	mRNA	Transducin/WD40 repeat-like superfamily protein (67%T)
scaffold_1	0.2	0	-0.2	7168210	7168210	hypo	-	CG	downstream	Thecc1EG001441	scaffold_1	mRNA	Squalene monooxygenase (93%P)
scaffold_1	0.419230769230769	0.942810457516339	0.523579688285571	7171711	7172065	hyper	-	CG	intergenic	Thecc1EG001443	scaffold_1	mRNA	Unknown
scaffold_1	0.51037851037851	0.896969696969697	0.386591186591187	7177443	7178088	hyper	+	CG	upstream	Thecc1EG001444	scaffold_1	mRNA	Uncharacterized protein (51%P)
scaffold_1	0.488888888888889	0.561904761904762	0.073015873015873	7203623	7204250	hypo	-	CG	exonic	Thecc1EG001451	scaffold_1	mRNA	Squalene monooxygenase (92%P)
scaffold_1	0.729082260332261	0.698232323232323	-0.0308499370999371	7228564	7229160	hyper	+	CG	upstream	Thecc1EG001452	scaffold_1	mRNA	Cysteine-rich RLK (RECEPTOR-like protein kinase) 8 (23%T)
scaffold_1	0.892857142857143	0.9	0.00714285714285699	7223097	7224481		-	CG	intronic	Thecc1EG001453	scaffold_1	mRNA	Unknown
scaffold_1	0.727272727272727	0.975	0.247727272727273	7230997	7230997	hyper	+	CG	intergenic	Thecc1EG001454	scaffold_1	mRNA	Chloroplastic NIFS-like cysteine desulfurase (63%P)
scaffold_1	0.697870523297395	0.662977838257892	-0.0348926850395027	7273588	7274967	hypo	+	CG	exonic	Thecc1EG001460	scaffold_1	mRNA	Flavin-containing monooxygenase family protein (60%T)
scaffold_1	0.480127360562143	0.069072594072594	-0.411054766489549	7305468	7305484	hypo	-	CG	upstream;downstream	Thecc1EG001466	scaffold_1	mRNA	Phosphatidylinositol 4-OH kinase beta1 (70%T)
scaffold_1	0.472437553832903	0.553391053391053	0.0809534995581507	7314101	7314882	hyper	+	CG	exonic	Thecc1EG001468	scaffold_1	mRNA	Uncharacterized protein
scaffold_1	1	0.6875	-0.3125	7317888	7317888	hypo	-	CG	intronic	Thecc1EG001470	scaffold_1	mRNA	Unknown
scaffold_1	0.868541364296081	0.504752837417769	-0.363788526878312	7319168	7319328	hypo	+	CG	UTR5	Thecc1EG001471	scaffold_1	mRNA	Eukaryotic translation initiation factor 3 subunit A (75%P)
scaffold_1	0.607142857142857	0.902083333333333	0.294940476190476	7373454	7373646	hyper	-	CG	upstream	Thecc1EG001477	scaffold_1	mRNA	Transducin/WD40 repeat-like superfamily protein (60%T)
scaffold_1	0.335577825966534	0.0815217391304348	-0.254056086836099	7379570	7379975	hypo	+	CG	intronic	Thecc1EG001478	scaffold_1	mRNA	P-loop containing nucleoside triphosphate hydrolases superfamily protein (64%P)
scaffold_1	0.383891547049442	0.618181818181818	0.234290271132376	7408641	7408889	hyper	+	CG	intergenic	Thecc1EG001481	scaffold_1	mRNA	NAD(P)H:plastoquinone dehydrogenase complex subunit O (74%P)
scaffold_1	0.7	1	0.3	7428888	7428888	hyper	-	CG	intergenic	Thecc1EG001485	scaffold_1	mRNA	Ankyrin repeat-containing protein (61%P)
scaffold_1	0.62	0.911764705882353	0.291764705882353	7442743	7442749	hyper	-	CG	intergenic	Thecc1EG001488	scaffold_1	mRNA	Uncharacterized protein (58%P)
scaffold_1	0.867857142857143	0.611196449906128	-0.256660692951015	7445347	7445736	hypo	+	CG	intronic	Thecc1EG001489	scaffold_1	mRNA	Unknown
scaffold_1	0.383333333333334	0.0486111111111111	-0.334722222222222	7453603	7453604	hypo	+	CG	intergenic	Thecc1EG001490	scaffold_1	mRNA	c("Ankyrin repeat-containing protein"	" putative (54%P)")
scaffold_1	0.633492822966507	0.763888888888889	0.130396065922382	7482696	7482962	hyper	-	CG	UTR3	Thecc1EG001492	scaffold_1	mRNA	c("RNA-directed DNA polymerase (Reverse transcriptase)"	" Ribonuclease H-like protein (24%U)")
scaffold_1	0.687847866419295	0.951612903225806	0.263765036806512	7484823	7484824	hyper	+	CG	upstream	Thecc1EG001493	scaffold_1	mRNA	Uncharacterized protein (93%P)
scaffold_1	0.2	0	-0.2	7499294	7499294	hypo	+	CG	upstream	Thecc1EG001496	scaffold_1	mRNA	c("Myb domain protein 69"	" putative (59%P)")
scaffold_1	0.481060606060606	0.916666666666667	0.435606060606061	7501701	7501702	hyper	+	CG	downstream	Thecc1EG001497	scaffold_1	mRNA	Regulatory particle AAA-ATPase 2A (96%T)
scaffold_1	0.5	0.846153846153846	0.346153846153846	7506734	7506734	hyper	-	CG	intronic	Thecc1EG001498	scaffold_1	mRNA	Photosystem I reaction center subunit PSI (70%T)
scaffold_1	0.761904761904762	0.979591836734694	0.217687074829932	7517314	7517314	hyper	-	CG	intergenic	Thecc1EG001499	scaffold_1	mRNA	Pectin lyase-like superfamily protein (72%P)
scaffold_1	0.517714245444131	0.245288073030971	-0.272426172413159	7538880	7539592	hypo	+	CG	exonic	Thecc1EG001502	scaffold_1	mRNA	Ras-related protein Rab-18 (86%U)
scaffold_1	0.9171875	0.747789115646258	-0.169398384353741	7559626	7559941	hypo	+	CG	upstream	Thecc1EG001507	scaffold_1	mRNA	c("Spotted leaf protein"	" putative (52%U)")
scaffold_1	0.8	0.132663797226207	-0.667336202773792	7567267	7567276	hypo	+	CG	intergenic	Thecc1EG001508	scaffold_1	mRNA	Vacuolar sorting protein 39 (74%T)
scaffold_1	0.684826974267968	0.940071212662676	0.255244238394708	7596282	7597392	hyper	-	CG	upstream	Thecc1EG001513	scaffold_1	mRNA	Thiamin diphosphate-binding fold (THDP-binding) superfamily protein (65%T)
scaffold_1	0.550256796618066	0.0501277309149116	-0.500129065703154	7616314	7616696	hypo	+	CG	intergenic	Thecc1EG001516	scaffold_1	mRNA	Histone deacetylase 14 (75%P)
scaffold_1	0.419117647058823	0.417293233082706	-0.00182441397611699	7631120	7631121	hyper	+	CG	UTR3	Thecc1EG001520	scaffold_1	mRNA	Unknown
scaffold_1	0.230769230769231	0	-0.230769230769231	7628756	7628756	hypo	+	CG	intronic	Thecc1EG001521	scaffold_1	mRNA	Uncharacterized protein (52%P)
scaffold_1	0.633986858182261	0.727250654168696	0.0932637959864351	7632509	7633932	hyper	-	CG	exonic	Thecc1EG001523	scaffold_1	mRNA	Unknown
scaffold_1	0.603652560889403	0.249498730343198	-0.354153830546205	7641152	7641897	hypo	+	CG	UTR3	Thecc1EG001524	scaffold_1	mRNA	c("Tetratricopeptide repeat-like superfamily protein"	" putative (55%P)")
scaffold_1	0.538461538461538	0.875	0.336538461538462	7652203	7652203	hyper	+	CG	intergenic	Thecc1EG001526	scaffold_1	mRNA	Trichome birefringence-like 14 (85%P)
scaffold_1	0.510086955556401	0.388581600911822	-0.12150535464458	7678061	7678592	hypo	+	CG	exonic	Thecc1EG001528	scaffold_1	mRNA	c("Trichome birefringence-like 14"	" putative (46%T)")
scaffold_1	0.733653846153846	0.690773577517612	-0.0428802686362346	7693026	7693824	hypo	-	CG	exonic	Thecc1EG001531	scaffold_1	mRNA	Nuclear transcription factor Y subunit B-7 (67%P)
scaffold_1	0.716346153846154	0.978577969649398	0.262231815803244	7717669	7718509		+	CG	upstream	Thecc1EG001533	scaffold_1	mRNA	UDP-Glycosyltransferase superfamily protein (70%T)
scaffold_1	0.472019717400152	0.233213203003738	-0.238806514396414	7735694	7737083	hypo	+	CG	intronic	Thecc1EG001535	scaffold_1	mRNA	Copine family (73%P)
scaffold_1	0.869565217391304	0.642857142857143	-0.226708074534161	7747030	7747030	hypo	+	CG	exonic	Thecc1EG001536	scaffold_1	mRNA	c("PHD finger transcription factor"	" putative-like protein (21%T)")
scaffold_1	0.186921631000578	0.195197255574614	0.00827562457403575	7770519	7770865	hypo	+	CG	UTR3	Thecc1EG001537	scaffold_1	mRNA	c("Membrane lipoprotein"	" putative (42%P)")
scaffold_1	0.7675	0.38599981055224	-0.38150018944776	7781089	7781335	hypo	+	CG	exonic	Thecc1EG001538	scaffold_1	mRNA	Glucose-inhibited division family A protein (77%T)
scaffold_1	0.721559584526201	0.334152782335767	-0.387406802190434	7778404	7778813	hypo	-	CG	intronic	Thecc1EG001539	scaffold_1	mRNA	Uncharacterized protein (62%P)
scaffold_1	0.560212418300654	0.0435936696452916	-0.516618748655362	7801122	7802260	hypo	+	CG	intergenic	Thecc1EG001542	scaffold_1	mRNA	c("Coiled-coil domain-containing protein"	" putative (84%U)")
scaffold_1	0.176470588235294	0.588235294117647	0.411764705882353	7810121	7810121	hyper	-	CG	exonic	Thecc1EG001543	scaffold_1	mRNA	SsDNA-binding transcriptional regulator (62%T)
scaffold_1	0.863636363636364	0.586189516129032	-0.277446847507332	7813898	7814116	hypo	+	CG	intronic	Thecc1EG001548	scaffold_1	mRNA	Uncharacterized protein (74%U)
scaffold_1	0.766081871345029	0.7902779379541	0.024196066609071	7851046	7851289	hyper	+	CG	intronic	Thecc1EG001552	scaffold_1	mRNA	Farnesylcysteine lyase (68%P)
scaffold_1	0.698529411764706	0.978260869565218	0.279731457800512	7869532	7869857	hyper	-	CG	exonic	Thecc1EG001554	scaffold_1	mRNA	Cysteine-rich RLK (RECEPTOR-like protein kinase) 8 (10%T)
scaffold_1	0.547817047817048	0.62306674229533	0.075249694478282	7879188	7880399	hyper	+	CG	intronic	Thecc1EG001555	scaffold_1	mRNA	c("Retrotransposon"	" unclassified"	" expressed"	" putative-like protein (26%U)")
scaffold_1	0.630315934065934	0.630702494155955	0.000386560090021373	7891192	7892618	hyper	+	CG	UTR3	Thecc1EG001558	scaffold_1	mRNA	Unknown
scaffold_1	0.748590108704265	0.429231936940626	-0.319358171763639	7897765	7899459	hypo	+	CG	upstream	Thecc1EG001559	scaffold_1	mRNA	Unknown
scaffold_1	0.661290322580645	0.96551724137931	0.304226918798665	7905003	7905003	hyper	-	CG	exonic	Thecc1EG001561	scaffold_1	mRNA	Sirtuin 2 (73%T)
scaffold_1	0.975609756097561	0.75609756097561	-0.219512195121951	7927977	7927977	hypo	-	CG	intronic	Thecc1EG001563	scaffold_1	mRNA	Uncharacterized protein
scaffold_1	0.785714285714286	1	0.214285714285714	7921909	7921909	hyper	-	CG	intronic	Thecc1EG001564	scaffold_1	mRNA	c("Polyprotein"	" putative (49%U)")
scaffold_1	0.268670065285177	0.116773504273504	-0.151896561011673	7928543	7930076	hypo	+	CG	intronic	Thecc1EG001566	scaffold_1	mRNA	Unknown
scaffold_1	0.566796039205235	0.281688393609312	-0.285107645595923	7953159	7953802	hyper	-	CG	intronic	Thecc1EG001569	scaffold_1	mRNA	c("PAD4"	" putative (51%U)")
scaffold_1	0.848911726495832	0.455851092124111	-0.393060634371721	7949207	7950778	hyper	-	CG	exonic	Thecc1EG001570	scaffold_1	mRNA	Uncharacterized protein
scaffold_1	0.4	0.612903225806452	0.212903225806452	7970325	7970325	hyper	-	CG	intronic	Thecc1EG001572	scaffold_1	mRNA	c("PAD4"	" putative (50%U)")
scaffold_1	0.847863247863248	0.818321559392988	-0.02954168847026	7978095	7978917	hypo	+	CG	intronic	Thecc1EG001575	scaffold_1	mRNA	Unknown
scaffold_1	0.681941899798997	0.187320095223208	-0.494621804575789	7980275	7981030	hypo	-	CG	intronic	Thecc1EG001576	scaffold_1	mRNA	Uncharacterized protein
scaffold_1	0.454545454545455	0.111111111111111	-0.343434343434343	8001729	8001729	hypo	-	CG	upstream	Thecc1EG001581	scaffold_1	mRNA	Ankyrin repeat-containing protein (63%P)
scaffold_1	0.461538461538462	0.8	0.338461538461538	8018070	8018070	hyper	-	CG	intronic	Thecc1EG001584	scaffold_1	mRNA	Unknown
scaffold_1	0.94772003595533	0.552631514277651	-0.395088521677679	8022548	8022623	hypo	+	CG	intronic	Thecc1EG001586	scaffold_1	mRNA	c("Leucine-rich repeat containing protein"	" putative (39%U)")
scaffold_1	1	0.75	-0.25	8041077	8041077	hypo	-	CG	exonic	Thecc1EG001587	scaffold_1	mRNA	c("LINE-type retrotransposon LIb DNA"	" Insertion at the S11 site (12%U)")
scaffold_1	0.485714285714286	0.72	0.234285714285714	8060447	8060447	hyper	+	CG	upstream	Thecc1EG001590	scaffold_1	mRNA	c("Beta-galactosidase 10"	" putative (38%T)")
scaffold_1	0.2	0	-0.2	8090875	8090875	hypo	-	CG	upstream;downstream	Thecc1EG001592	scaffold_1	mRNA	Beta-galactosidase 3 (73%P)
scaffold_1	0.483090783090783	0.561240842490842	0.0781500594000594	8111569	8111910	hypo	+	CG	exonic	Thecc1EG001596	scaffold_1	mRNA	Eukaryotic aspartyl protease family protein (71%T)
scaffold_1	0.375	0.12	-0.255	8132147	8132147	hypo	+	CG	exonic	Thecc1EG001597	scaffold_1	mRNA	SEC6 (90%T)
scaffold_1	0.398744113029828	0.127272727272727	-0.2714713857571	8146846	8147198	hypo	-	CG	upstream;downstream	Thecc1EG001600	scaffold_1	mRNA	Unknown
scaffold_1	0.357142857142857	0.816326530612245	0.459183673469388	8152454	8152454	hyper	+	CG	intronic	Thecc1EG001601	scaffold_1	mRNA	RING/FYVE/PHD zinc finger superfamily protein (63%T)
scaffold_1	1	0.652173913043478	-0.347826086956522	8151017	8151017	hypo	+	CG	intronic	Thecc1EG001602	scaffold_1	mRNA	Uncharacterized protein (45%P)
scaffold_1	0.783627752176139	0.915421308620066	0.131793556443927	8165060	8165916	hypo	+	CG	upstream	Thecc1EG001603	scaffold_1	mRNA	Uncharacterized protein (22%U)
scaffold_1	0.806969696969697	0.239540229885057	-0.56742946708464	8178006	8178081	hypo	-	CG	upstream	Thecc1EG001605	scaffold_1	mRNA	c("TGACG-sequence-specific DNA-binding protein TGA-2.1"	" putative (53%P)")
scaffold_1	0.699134199134199	0.697916666666667	-0.00121753246753248	8189235	8189496	hyper	+	CG	upstream	Thecc1EG001606	scaffold_1	mRNA	Uncharacterized protein (67%P)
scaffold_1	0.89012803680968	0.182623418596189	-0.707504618213491	8190929	8191734	hypo	+	CG	intergenic	Thecc1EG001608	scaffold_1	mRNA	Uncharacterized protein (37%U)
scaffold_1	0.428571428571429	0.837837837837838	0.409266409266409	8196949	8196949	hyper	-	CG	intergenic	Thecc1EG001609	scaffold_1	mRNA	NAD(P)H dehydrogenase C1 (73%P)
scaffold_1	0.258333333333334	0.513416815742397	0.255083482409063	8230384	8230385	hyper	+	CG	upstream	Thecc1EG001612	scaffold_1	mRNA	CBS / octicosapeptide/Phox/Bemp1 (PB1) domains-containing protein (73%T)
scaffold_1	0.404156731649204	0.148742819474527	-0.255413912174677	8243246	8243406	hypo	+	CG	exonic	Thecc1EG001613	scaffold_1	mRNA	Uncharacterized protein (12%U)
scaffold_1	0.298010385958736	0.211957457558089	-0.0860529284006474	8247773	8248041	hypo	+	CG	exonic	Thecc1EG001614	scaffold_1	mRNA	Uncharacterized protein (71%P)
scaffold_1	0.74183831781871	0.430455936705937	-0.311382381112773	8272846	8273544	hypo	+	CG	intronic	Thecc1EG001617	scaffold_1	mRNA	Uncharacterized protein (71%P)
scaffold_1	0.671647727272727	0.661713286713287	-0.00993444055944075	8284435	8284575	hypo	+	CG	splicing	Thecc1EG001619	scaffold_1	mRNA	3-deoxy-D-arabino-heptulosonate 7-phosphate synthase 1 (80%T)
scaffold_1	0.285714285714286	0	-0.285714285714286	8288924	8288924	hypo	+	CG	intronic	Thecc1EG001620	scaffold_1	mRNA	c("Zinc finger WD40 repeat protein 1"	" putative (56%P)")
scaffold_1	0.642904509283819	0.362745098039216	-0.280159411244604	8286579	8286580	hypo	+	CG	intronic	Thecc1EG001621	scaffold_1	mRNA	Eukaryotic translation initiation factor 2 family protein (69%P)
scaffold_1	0.395237057333832	0.138471177944862	-0.256765879388969	8307486	8307528	hypo	+	CG	UTR3	Thecc1EG001622	scaffold_1	mRNA	S-adenosyl-L-methionine-dependent methyltransferases superfamily protein (65%P)
scaffold_1	0.142857142857143	0.434210526315789	0.291353383458647	8323880	8323880	hyper	-	CG	intronic	Thecc1EG001624	scaffold_1	mRNA	Uncharacterized protein (72%T)
scaffold_1	0.636363636363636	0.933333333333333	0.296969696969697	8344571	8344571	hyper	-	CG	upstream	Thecc1EG001625	scaffold_1	mRNA	c("U6 snRNA-specific terminal uridylyltransferase 1"	" putative (55%P)")
scaffold_1	0.505952380952381	0.290513833992095	-0.215438546960286	8392994	8393008	hypo	+	CG	intergenic	Thecc1EG001633	scaffold_1	mRNA	Leucine-rich repeat transmembrane protein kinase (34%T)
scaffold_1	0.922195640616693	0.786397459165154	-0.135798181451539	8423220	8423782	hyper	+	CG	upstream	Thecc1EG001634	scaffold_1	mRNA	Uncharacterized protein (59%P)
scaffold_1	0.602651515151515	0.755754475703325	0.15310296055181	8402901	8404100	hyper	+	CG	UTR5	Thecc1EG001635	scaffold_1	mRNA	Unknown
scaffold_1	0.9	0.863636363636364	-0.0363636363636365	8405391	8405630	hypo	-	CG	exonic	Thecc1EG001636	scaffold_1	mRNA	Unknown
scaffold_1	0.835454545454545	0.747573683692055	-0.08788086176249	8427279	8428364	hypo	+	CG	intergenic	Thecc1EG001637	scaffold_1	mRNA	Unknown
scaffold_1	1	0.782608695652174	-0.217391304347826	8441996	8441996	hypo	-	CG	intronic	Thecc1EG001639	scaffold_1	mRNA	Cysteine-rich RLK (RECEPTOR-like protein kinase) 8 (17%T)
scaffold_1	0.75	1	0.25	8458607	8458607	hyper	-	CG	upstream	Thecc1EG001640	scaffold_1	mRNA	TCP-1/cpn60 chaperonin family protein (92%T)
scaffold_1	0.75	1	0.25	8471518	8471518	hyper	-	CG	intergenic	Thecc1EG001641	scaffold_1	mRNA	ATPase E1 (82%T)
scaffold_1	0.818181818181818	0.36	-0.458181818181818	8516610	8516610	hypo	+	CG	intronic	Thecc1EG001646	scaffold_1	mRNA	c("Smr (Small MutS Related) domain-containing protein"	" putative (42%T)")
scaffold_1	0.47300388927019	0.417797888386124	-0.055206000884066	8513364	8513995	hypo	+	CG	exonic	Thecc1EG001647	scaffold_1	mRNA	Ubiquitin 1 (97%T)
scaffold_1	0.661933106575964	0.978180203917975	0.316247097342011	8520437	8520728	hyper	-	CG	upstream	Thecc1EG001648	scaffold_1	mRNA	c("Carboxyesterase 18"	" putative (57%T)")
scaffold_1	0.884868773785152	0.321650553864166	-0.563218219920986	8539733	8541178	hyper	+	CG	upstream	Thecc1EG001650	scaffold_1	mRNA	Carboxyesterase 18 (66%T)
scaffold_1	0.580807035154861	0.94530202572482	0.364494990569958	8543225	8544502	hyper	+	CG	upstream	Thecc1EG001651	scaffold_1	mRNA	Uncharacterized protein
scaffold_1	0.387755102040816	0.6	0.212244897959184	8542474	8542474	hyper	+	CG	exonic	Thecc1EG001652	scaffold_1	mRNA	Uncharacterized protein (67%P)
scaffold_1	1	0.75	-0.25	8550583	8550583	hypo	+	CG	intronic	Thecc1EG001653	scaffold_1	mRNA	Unknown
scaffold_1	0.696350762527233	0.973981900452489	0.277631137925256	8561652	8562486	hyper	-	CG	intergenic	Thecc1EG001654	scaffold_1	mRNA	Uncharacterized protein (39%P)
scaffold_1	0.7	0.966666666666667	0.266666666666667	8565661	8565661	hyper	+	CG	upstream;downstream	Thecc1EG001655	scaffold_1	mRNA	Uncharacterized protein (38%P)
scaffold_1	0.605135387488329	0.577475669582163	-0.0276597179061657	8580709	8580948	hypo	+	CG	intronic	Thecc1EG001657	scaffold_1	mRNA	c("SET domain-containing protein"	" putative (57%U)")
scaffold_1	0.479071075123707	0.130781499202552	-0.348289575921155	8586136	8586182	hypo	-	CG	exonic	Thecc1EG001659	scaffold_1	mRNA	Catalytic LigB subunit of aromatic ring-opening dioxygenase family (69%T)
scaffold_1	0.916666666666667	0.410752688172043	-0.505913978494624	8596431	8596496	hypo	-	CG	upstream	Thecc1EG001660	scaffold_1	mRNA	c("Homeobox protein 21"	" putative (59%P)")
scaffold_1	0.3	0.580645161290323	0.280645161290323	8605698	8605698	hyper	+	CG	intronic	Thecc1EG001662	scaffold_1	mRNA	Uncharacterized protein (45%P)
scaffold_1	0.764844804318489	0.852490421455939	0.0876456171374503	8609611	8610526	hypo	+	CG	exonic	Thecc1EG001663	scaffold_1	mRNA	Unknown
scaffold_1	0.342123732825343	0.124609374011574	-0.217514358813769	8618076	8618829	hypo	+	CG	exonic	Thecc1EG001664	scaffold_1	mRNA	Peroxidase superfamily protein (71%T)
scaffold_1	0.928571428571429	0.32	-0.608571428571429	8625679	8625679	hypo	-	CG	intronic	Thecc1EG001666	scaffold_1	mRNA	c("GDSL-like Lipase/Acylhydrolase superfamily protein"	" putative (58%T)")
scaffold_1	0	0.238095238095238	0.238095238095238	8643264	8643264	hyper	+	CG	intronic	Thecc1EG001669	scaffold_1	mRNA	c("Tetratricopeptide repeat-like superfamily protein"	" putative (58%P)")
scaffold_1	0.835872297637003	0.636694547282783	-0.199177750354221	8649053	8650233	hypo	+	CG	exonic	Thecc1EG001670	scaffold_1	mRNA	Uncharacterized protein (61%P)
scaffold_1	0.772727272727273	0.976744186046512	0.204016913319239	8656562	8656562	hyper	+	CG	UTR5	Thecc1EG001671	scaffold_1	mRNA	c("VQ motif-containing protein"	" putative (54%T)")
scaffold_1	0.742745098039216	0.409968710888611	-0.332776387150605	8655355	8655776	hypo	+	CG	upstream	Thecc1EG001672	scaffold_1	mRNA	Uncharacterized protein (43%U)
scaffold_1	0.766949685534591	0.62763019701579	-0.139319488518801	8658580	8659406	hypo	+	CG	UTR3	Thecc1EG001673	scaffold_1	mRNA	Uncharacterized protein
scaffold_1	0.456924315619968	0.374037861452049	-0.0828864541679187	8663345	8664602	hypo	+	CG	UTR5	Thecc1EG001675	scaffold_1	mRNA	Unknown
scaffold_1	0.93226608161953	0.429336806561705	-0.502929275057825	8672142	8672929	hypo	+	CG	intronic	Thecc1EG001676	scaffold_1	mRNA	Thioesterase superfamily protein (68%T)
scaffold_1	0.257326007326007	0.694736842105263	0.437410834779256	8685887	8685902	hyper	+	CG	UTR3	Thecc1EG001677	scaffold_1	mRNA	Calcium-dependent protein kinase 2 (79%T)
scaffold_1	0.710516609241099	0.976927437641723	0.266410828400624	8694287	8695127	hyper	-	CG	upstream	Thecc1EG001679	scaffold_1	mRNA	Uncharacterized protein
scaffold_1	0.736858575315256	0.107703468278735	-0.629155107036521	8707438	8707516	hypo	+	CG	upstream	Thecc1EG001680	scaffold_1	mRNA	Uncharacterized protein
scaffold_1	0.338359788359788	0.104462659380692	-0.233897128979096	8746993	8747141	hypo	+	CG	UTR3	Thecc1EG001687	scaffold_1	mRNA	Adaptin ear-binding coat-associated protein 1 NECAP-1 (72%P)
scaffold_1	0.470146415662194	0.136713914040872	-0.333432501621322	8765408	8765635	hypo	+	CG	intergenic	Thecc1EG001690	scaffold_1	mRNA	c("Basic helix-loop-helix DNA-binding superfamily protein"	" putative (57%P)")
scaffold_1	0.214285714285714	0	-0.214285714285714	8787373	8787373	hypo	+	CG	downstream	Thecc1EG001692	scaffold_1	mRNA	c("Senescence-associated gene 12"	" putative (52%T)")
scaffold_1	0.508333333333334	0.891304347826087	0.382971014492754	8792543	8792631	hyper	-	CG	upstream	Thecc1EG001694	scaffold_1	mRNA	Dipeptide transport ATP-binding protein dppF (70%P)
scaffold_1	0.900564837465746	0.655071131360312	-0.245493706105434	8793936	8794123	hypo	+	CG	intergenic	Thecc1EG001695	scaffold_1	mRNA	Unknown
scaffold_1	1	0.785714285714286	-0.214285714285714	8795640	8795640	hypo	+	CG	exonic	Thecc1EG001696	scaffold_1	mRNA	Unknown
scaffold_1	0.235294117647059	0.615384615384615	0.380090497737557	8799144	8799144	hyper	+	CG	exonic	Thecc1EG001697	scaffold_1	mRNA	Transducin/WD40 repeat-like superfamily protein (76%P)
scaffold_1	0.714285714285714	0.352941176470588	-0.361344537815126	8833511	8833511	hypo	+	CG	intronic	Thecc1EG001702	scaffold_1	mRNA	DNA/RNA polymerases superfamily protein (67%P)
scaffold_1	1	0.580676691729323	-0.419323308270677	8897101	8898912	hypo	+	CG	upstream;downstream	Thecc1EG001707	scaffold_1	mRNA	Phosphoenolpyruvate carboxylase 3 (88%T)
scaffold_1	0.733333333333333	0.53125	-0.202083333333333	8891856	8891856	hypo	-	CG	exonic	Thecc1EG001708	scaffold_1	mRNA	Unknown
scaffold_1	0.707352941176471	1	0.292647058823529	8936769	8937800	hyper	-	CG	intergenic	Thecc1EG001709	scaffold_1	mRNA	Unknown
scaffold_1	0.558974358974359	0.289510985116939	-0.269463373857421	8955016	8955035	hypo	-	CG	upstream	Thecc1EG001710	scaffold_1	mRNA	Pleckstrin domain-containing family N member 1 (83%P)
scaffold_1	0.844110275689223	0.901515151515152	0.0574048758259287	8979324	8980598	hyper	+	CG	upstream	Thecc1EG001712	scaffold_1	mRNA	Cysteine-rich RLK (RECEPTOR-like protein kinase) 8 (33%T)
scaffold_1	0.655701754385965	0.895380434782609	0.239678680396644	9032020	9032499	hyper	+	CG	UTR5	Thecc1EG001717	scaffold_1	mRNA	Unknown
scaffold_1	0.892845883400853	0.476830475918659	-0.416015407482195	9030267	9030760	hypo	+	CG	UTR5	Thecc1EG001718	scaffold_1	mRNA	Uncharacterized protein (23%U)
scaffold_1	0.480158730158731	0.75	0.269841269841269	9041321	9041697	hyper	-	CG	exonic	Thecc1EG001719	scaffold_1	mRNA	c("RNA-directed DNA polymerase (Reverse transcriptase)"	" Ribonuclease H (71%U)")
scaffold_1	0.353172594948911	0.09375	-0.259422594948911	9048944	9050494	hyper	+	CG	upstream	Thecc1EG001720	scaffold_1	mRNA	Unknown
scaffold_1	0.230769230769231	0	-0.230769230769231	9053180	9053180	hypo	-	CG	upstream	Thecc1EG001721	scaffold_1	mRNA	Uncharacterized protein (82%P)
scaffold_1	0.0857142857142857	0.333333333333333	0.247619047619048	9064927	9064927	hyper	+	CG	downstream	Thecc1EG001725	scaffold_1	mRNA	Unknown
scaffold_1	0.629827504624253	0.327408702408702	-0.30241880221555	9083895	9084116	hypo	+	CG	exonic	Thecc1EG001728	scaffold_1	mRNA	c("LINE-type retrotransposon LIb DNA"	" Insertion at the S11 site-like protein (16%U)")
scaffold_1	0.707386363636364	0.973899371069183	0.266513007432819	9087713	9087821	hyper	-	CG	intronic	Thecc1EG001729	scaffold_1	mRNA	Unknown
scaffold_1	0.577273497754047	0.507319434951014	-0.069954062803033	9095007	9096356	hyper	-	CG	UTR3	Thecc1EG001730	scaffold_1	mRNA	Multiprotein bridging factor 1B (84%T)
scaffold_1	0.762728773285447	0.494736842105263	-0.267991931180184	9114806	9115100	hypo	-	CG	intronic	Thecc1EG001735	scaffold_1	mRNA	c("Ribosomal protein L1p/L10e family"	" putative (54%T)")
scaffold_1	0.607588489941431	0.94780701754386	0.340218527602429	9130148	9130358	hyper	+	CG	intergenic	Thecc1EG001737	scaffold_1	mRNA	Peroxidase superfamily protein (71%P)
scaffold_1	0.772058823529412	0.219583333333333	-0.552475490196078	9159052	9159058	hypo	+	CG	upstream	Thecc1EG001742	scaffold_1	mRNA	c("Pentatricopeptide repeat superfamily protein"	" putative (59%P)")
scaffold_1	0.894750816993464	0.552311067646959	-0.342439749346505	9159088	9159163	hypo	+	CG	upstream	Thecc1EG001743	scaffold_1	mRNA	Ribosomal L5P family protein (96%T)
scaffold_1	0.285714285714286	0.0697674418604651	-0.215946843853821	9166316	9166316	hypo	-	CG	intergenic	Thecc1EG001744	scaffold_1	mRNA	Uncharacterized protein (54%P)
scaffold_1	0.791666666666667	0.871515151515152	0.0798484848484848	9199582	9200956		-	CG	intergenic	Thecc1EG001747	scaffold_1	mRNA	Uncharacterized protein (71%P)
scaffold_1	0.687585157447858	0.885633255633256	0.198048098185398	9204538	9206036	hyper	-	CG	intronic	Thecc1EG001748	scaffold_1	mRNA	Uncharacterized protein (74%P)
scaffold_1	0.671374924358795	0.877089545495617	0.205714621136822	9213310	9214749	hyper	-	CG	downstream	Thecc1EG001749	scaffold_1	mRNA	Jojoba acyl CoA reductase-related male sterility protein (92%P)
scaffold_1	0.371875	0.081282513005202	-0.290592486994798	9255009	9255024	hypo	+	CG	upstream	Thecc1EG001753	scaffold_1	mRNA	Unknown
scaffold_1	0.892807938809553	0.303327536305621	-0.589480402503933	9258915	9260730	hyper	+	CG	downstream	Thecc1EG001754	scaffold_1	mRNA	Leucine-rich repeat receptor protein kinase family protein (84%P)
scaffold_1	0.764705882352941	1	0.235294117647059	9272058	9272058	hyper	-	CG	exonic	Thecc1EG001755	scaffold_1	mRNA	Uncharacterized protein
scaffold_1	0.667669340463458	0.73270697167756	0.0650376312141017	9267218	9267811	hyper	+	CG	intronic	Thecc1EG001756	scaffold_1	mRNA	Uncharacterized protein (49%P)
scaffold_1	0.74937343358396	0.699101090480401	-0.0502723431035591	9280946	9282445	hyper	+	CG	intronic	Thecc1EG001757	scaffold_1	mRNA	Unknown
scaffold_1	0.715686274509804	0.925	0.209313725490196	9289576	9289576	hyper	+	CG	downstream	Thecc1EG001760	scaffold_1	mRNA	Kinase family protein with leucine-rich repeat domain (21%T)
scaffold_1	0.902616902616903	0.733862433862434	-0.168754468754469	9343118	9343400	hypo	+	CG	UTR5	Thecc1EG001765	scaffold_1	mRNA	Uncharacterized protein (79%P)
scaffold_1	0.7	0.961538461538462	0.261538461538462	9348190	9348190	hyper	-	CG	intronic	Thecc1EG001766	scaffold_1	mRNA	Uncharacterized protein (83%P)
scaffold_1	0.614396868726264	0.22653887325825	-0.387857995468014	9344715	9344930	hypo	-	CG	intronic	Thecc1EG001767	scaffold_1	mRNA	Unknown
scaffold_1	0.48936170212766	0.769230769230769	0.27986906710311	9377841	9377841	hyper	+	CG	UTR3	Thecc1EG001771	scaffold_1	mRNA	c("4-hydroxyphenylacetaldehyde oxime monooxygenase"	" putative (56%U)")
scaffold_1	0.449616858237548	0.166041052566937	-0.283575805670611	9385660	9386906	hypo	+	CG	exonic	Thecc1EG001772	scaffold_1	mRNA	F-box and associated interaction domains-containing-like protein (15%T)
scaffold_1	0.3	0.538461538461538	0.238461538461538	9388883	9388883	hyper	+	CG	downstream	Thecc1EG001773	scaffold_1	mRNA	Uncharacterized protein
scaffold_1	0.366943187531423	0.0846759756534193	-0.282267211878004	9404514	9404971	hypo	-	CG	intronic	Thecc1EG001776	scaffold_1	mRNA	Uncharacterized protein
scaffold_1	0.666666666666667	0.954545454545455	0.287878787878788	9407453	9407453	hyper	+	CG	intronic	Thecc1EG001777	scaffold_1	mRNA	Unknown
scaffold_1	0.544444444444444	0.594444444444444	0.05	9413241	9413311	hyper	+	CG	UTR3	Thecc1EG001779	scaffold_1	mRNA	c("S-domain-2 5"	" putative (50%P)")
scaffold_1	0.710482715813598	0.948083910137482	0.237601194323883	9427254	9428184	hyper	+	CG	upstream	Thecc1EG001782	scaffold_1	mRNA	Nucleotide/sugar transporter family protein (69%P)
scaffold_1	0	0.222222222222222	0.222222222222222	9438901	9438901	hyper	+	CG	upstream	Thecc1EG001785	scaffold_1	mRNA	c("Alpha-crystallin domain 32.1"	" putative (51%P)")
scaffold_1	0.774677002583979	0.979166666666667	0.204489664082687	9469511	9469881		-	CG	UTR3	Thecc1EG001790	scaffold_1	mRNA	Uncharacterized protein (61%P)
scaffold_1	0.586805555555556	0.203448275862069	-0.383357279693486	9474217	9474218	hypo	+	CG	intronic	Thecc1EG001792	scaffold_1	mRNA	Ribonuclease H protein (72%P)
scaffold_1	0.870335917312661	0.607919254658385	-0.262416662654276	9491747	9491958	hypo	+	CG	intronic	Thecc1EG001797	scaffold_1	mRNA	Myb-like HTH transcriptional regulator family protein (63%P)
scaffold_1	0.383185669163844	0	-0.383185669163844	9495119	9495636	hypo	+	CG	intronic	Thecc1EG001799	scaffold_1	mRNA	Leucine-rich repeat transmembrane protein kinase (63%T)
scaffold_1	0.517812407898615	0.322222222222222	-0.195590185676393	9525250	9526594	hyper	+	CG	intronic	Thecc1EG001801	scaffold_1	mRNA	Uncharacterized protein (27%U)
scaffold_1	0.666666666666667	0.884615384615385	0.217948717948718	9532441	9532441	hyper	-	CG	UTR5	Thecc1EG001802	scaffold_1	mRNA	Unknown
scaffold_1	0.777777777777778	1	0.222222222222222	9532205	9532205	hyper	-	CG	UTR5	Thecc1EG001803	scaffold_1	mRNA	Unknown
scaffold_1	0.432432432432432	0.0192307692307692	-0.413201663201663	9547473	9547473	hypo	-	CG	intronic	Thecc1EG001805	scaffold_1	mRNA	Unknown
scaffold_1	0.878018018018018	0.573246753246753	-0.304771264771265	9568563	9568573	hypo	+	CG	intronic	Thecc1EG001811	scaffold_1	mRNA	Senescence-associated gene 12 (70%P)
scaffold_1	0.78021700363336	0.487074377249878	-0.293142626383482	9576322	9576952	hypo	+	CG	exonic	Thecc1EG001814	scaffold_1	mRNA	Senescence-associated gene 12 (71%P)
scaffold_1	0.757142857142857	0.872514619883041	0.115371762740184	9577861	9578886	hyper	+	CG	intronic	Thecc1EG001816	scaffold_1	mRNA	Uncharacterized protein
scaffold_1	0.315384615384615	0.708333333333333	0.392948717948718	9591663	9591667	hyper	-	CG	upstream	Thecc1EG001817	scaffold_1	mRNA	Coenzyme Q 3 (68%P)
scaffold_1	0.615368140230985	0.937221362874722	0.321853222643737	9605505	9606587	hyper	+	CG	intronic	Thecc1EG001820	scaffold_1	mRNA	Receptor like protein 29 (65%P)
scaffold_1	0.658802177858439	0.298809523809524	-0.359992654048916	9627565	9627697	hypo	-	CG	exonic	Thecc1EG001822	scaffold_1	mRNA	c("Pentatricopeptide repeat superfamily protein"	" putative (54%P)")
scaffold_1	0.307692307692308	0.666666666666667	0.358974358974359	9620891	9620891	hyper	+	CG	intronic	Thecc1EG001823	scaffold_1	mRNA	Unknown
scaffold_1	0.428571428571429	0.8	0.371428571428571	9637854	9637854	hyper	+	CG	upstream	Thecc1EG001824	scaffold_1	mRNA	Phosphatase 5.2 (82%T)
scaffold_1	0.708800054565081	0.818661660610102	0.109861606045021	9653520	9655138	hypo	+	CG	intergenic	Thecc1EG001827	scaffold_1	mRNA	Unknown
scaffold_1	0.463955796936346	0.00303431534811872	-0.460921481588227	9694392	9694490	hypo	+	CG	upstream	Thecc1EG001833	scaffold_1	mRNA	Unknown
scaffold_1	0.520676691729323	0.504105090311987	-0.0165716014173365	9726408	9727002	hyper	-	CG	intergenic	Thecc1EG001836	scaffold_1	mRNA	c("BED zinc finger"	"hAT family dimerization domain (63%P)")
scaffold_1	0.90625	0.230434782608696	-0.675815217391305	9734228	9734229	hypo	+	CG	intergenic	Thecc1EG001839	scaffold_1	mRNA	Uncharacterized protein (75%P)
scaffold_1	0.772727272727273	1	0.227272727272727	9743986	9743986	hyper	-	CG	upstream	Thecc1EG001840	scaffold_1	mRNA	Uncharacterized protein (68%P)
scaffold_1	0.727272727272727	0.961538461538462	0.234265734265734	9754525	9754525	hyper	+	CG	upstream	Thecc1EG001841	scaffold_1	mRNA	K-box region and MADS-box transcription factor family protein (73%P)
scaffold_1	0.6	0.6	0	9785951	9786384	hypo	-	CG	upstream	Thecc1EG001844	scaffold_1	mRNA	Uncharacterized protein (69%P)
scaffold_1	0.764705882352941	1	0.235294117647059	9792392	9792392	hyper	+	CG	UTR3	Thecc1EG001846	scaffold_1	mRNA	Gag-pro-like protein (21%U)
scaffold_1	0.723577235772358	0.988372093023256	0.264794857250898	9796698	9797124	hyper	+	CG	exonic	Thecc1EG001847	scaffold_1	mRNA	Uncharacterized protein
scaffold_1	0.703703703703704	0.495238095238095	-0.208465608465608	9801143	9801143	hypo	-	CG	UTR3	Thecc1EG001848	scaffold_1	mRNA	Uncharacterized protein
scaffold_1	0.812121212121212	0.481358281358281	-0.330762930762931	9815215	9815238	hypo	+	CG	intergenic	Thecc1EG001851	scaffold_1	mRNA	Uncharacterized protein
scaffold_1	0.704146944097473	0.432472457724474	-0.271674486372999	9820225	9821010	hypo	+	CG	exonic	Thecc1EG001853	scaffold_1	mRNA	Unknown
scaffold_1	0.264912280701754	0	-0.264912280701754	9827751	9827752	hypo	+	CG	upstream	Thecc1EG001855	scaffold_1	mRNA	c("Protodermal factor 1.3"	" putative (58%P)")
scaffold_1	0.436653261059626	0.53150623885918	0.0948529777995542	9836304	9837642	hypo	+	CG	intergenic	Thecc1EG001856	scaffold_1	mRNA	Uncharacterized protein (35%U)
scaffold_1	0.600838615732565	0.971774193548387	0.370935577815822	9843110	9843314	hyper	+	CG	UTR3	Thecc1EG001857	scaffold_1	mRNA	Cytochrome P450 (69%P)
scaffold_1	0.615384615384615	1	0.384615384615385	9853077	9853077	hyper	-	CG	intergenic	Thecc1EG001858	scaffold_1	mRNA	Haloacid dehalogenase superfamily protein (63%P)
scaffold_1	0.827850836003181	0.108009086145861	-0.71984174985732	9856748	9858420	hypo	+	CG	upstream	Thecc1EG001859	scaffold_1	mRNA	Cysteine-rich RLK (RECEPTOR-like protein kinase) 8 (24%T)
scaffold_1	0.614646464646465	0.0858990147783251	-0.528747449868139	9862900	9863079	hypo	+	CG	intronic	Thecc1EG001861	scaffold_1	mRNA	c("Xyloglucan endo-transglycosylase"	" putative (47%U)")
scaffold_1	0.55	0.175	-0.375	9871574	9871580	hypo	+	CG	intergenic	Thecc1EG001862	scaffold_1	mRNA	Unknown
scaffold_1	0.86549565200881	0.390667741922388	-0.474827910086422	9873297	9873634	hypo	-	CG	upstream	Thecc1EG001863	scaffold_1	mRNA	Uncharacterized protein
scaffold_1	0.837633689839572	0.480816098409762	-0.35681759142981	9906019	9906069	hypo	+	CG	upstream	Thecc1EG001868	scaffold_1	mRNA	MAP kinase 20 (80%P)
scaffold_1	0.230769230769231	0.543478260869565	0.312709030100334	9927747	9927747	hyper	+	CG	intergenic	Thecc1EG001869	scaffold_1	mRNA	Unknown
scaffold_1	0.65	0.951754385964912	0.301754385964912	9934046	9934089	hyper	+	CG	intergenic	Thecc1EG001870	scaffold_1	mRNA	MEI2-like protein 5 (69%P)
scaffold_1	0.643548173475914	0.43394819466248	-0.209599978813433	9941944	9943057	hyper	+	CG	intronic	Thecc1EG001871	scaffold_1	mRNA	Uncharacterized protein
scaffold_1	0.0909090909090909	0.314814814814815	0.223905723905724	9953230	9953230	hyper	-	CG	upstream	Thecc1EG001872	scaffold_1	mRNA	Phosphoribosyltransferase family protein (84%P)
scaffold_1	0	0.25	0.25	9955785	9955785	hyper	+	CG	intergenic	Thecc1EG001873	scaffold_1	mRNA	Glycerol-3-phosphate acyltransferase 1 (68%P)
scaffold_1	0.659641556065034	0.390261742145616	-0.269379813919418	9983274	9984859	hypo	+	CG	UTR3	Thecc1EG001878	scaffold_1	mRNA	AT-hook DNA-binding family protein (77%P)
scaffold_1	0.216666666666667	0.342105263157895	0.125438596491228	9990651	9991102	hyper	-	CG	upstream	Thecc1EG001879	scaffold_1	mRNA	Uncharacterized protein (16%T)
scaffold_1	0.71875	0.389655172413793	-0.329094827586207	10007170	10007171	hypo	+	CG	UTR3	Thecc1EG001882	scaffold_1	mRNA	c("Calcium-activated outward-rectifying potassium channel"	" putative (69%U)")
scaffold_1	0.714285714285715	0.359375	-0.354910714285715	10038224	10038225	hypo	+	CG	downstream	Thecc1EG001887	scaffold_1	mRNA	Uncharacterized protein
scaffold_1	0.44940080853475	0.154125548245614	-0.295275260289135	10087193	10087814	hypo	+	CG	intronic	Thecc1EG001890	scaffold_1	mRNA	Glucan synthase-like 7 (75%T)
scaffold_1	0.119047619047619	0.556451612903226	0.437403993855607	10060501	10060502	hyper	+	CG	intronic	Thecc1EG001891	scaffold_1	mRNA	Cysteine-rich RLK (RECEPTOR-like protein kinase) 8 (10%T)
scaffold_1	0.384615384615385	0.904761904761905	0.52014652014652	10109686	10109686	hyper	-	CG	intronic	Thecc1EG001894	scaffold_1	mRNA	Glucan synthase-like 7 (65%T)
scaffold_1	0.5	0.162790697674419	-0.337209302325581	10107881	10107881	hypo	-	CG	intronic	Thecc1EG001895	scaffold_1	mRNA	DEAD-box ATP-dependent RNA helicase 53 (66%P)
scaffold_1	0.525641025641026	0.626537986955755	0.10089696131473	10120511	10120770	hypo	+	CG	intronic	Thecc1EG001896	scaffold_1	mRNA	Unknown
scaffold_1	0.574945704633205	0.290023894862604	-0.2849218097706	10134677	10134716	hypo	+	CG	intronic	Thecc1EG001898	scaffold_1	mRNA	Unknown
scaffold_1	0.275087719298246	0.360064055186007	0.084976335887761	10144408	10145344	hyper	-	CG	upstream	Thecc1EG001899	scaffold_1	mRNA	Membrane-associated progesterone binding protein 4 (74%T)
scaffold_1	0.754638009049774	0.173982711364115	-0.580655297685658	10145774	10145827	hypo	+	CG	intergenic	Thecc1EG001900	scaffold_1	mRNA	Endoplasmic reticulum vesicle transporter protein (84%T)
scaffold_1	0.683224684878577	0.364308117796113	-0.318916567082464	10153712	10153896	hypo	-	CG	UTR3	Thecc1EG001901	scaffold_1	mRNA	Tetratricopeptide repeat (TPR)-containing protein (67%T)
scaffold_1	0.64539715331858	0.449194672953947	-0.196202480364632	10160820	10161369	hypo	-	CG	intronic	Thecc1EG001902	scaffold_1	mRNA	Tetratricopeptide repeat-like superfamily protein (74%P)
scaffold_1	0.485527544351074	0.16574497337817	-0.319782570972904	10174466	10174485	hypo	+	CG	upstream	Thecc1EG001903	scaffold_1	mRNA	TT12-2 MATE transporter (95%P)
scaffold_1	0.953571428571429	0.54911623363529	-0.404455194936139	10181217	10183127	hypo	+	CG	upstream	Thecc1EG001904	scaffold_1	mRNA	TT12-2 MATE transporter (95%P)
scaffold_1	0.674242424242425	0.225	-0.449242424242424	10191018	10191076	hypo	+	CG	intronic	Thecc1EG001905	scaffold_1	mRNA	TT12-2 MATE transporter (77%U)
scaffold_1	0.7	0.96551724137931	0.26551724137931	10201067	10201067	hyper	-	CG	upstream;downstream	Thecc1EG001906	scaffold_1	mRNA	Auxin response factor 6 (72%P)
scaffold_1	0.523153228233442	0.144422553710479	-0.378730674522963	10218061	10218607	hyper	+	CG	intergenic	Thecc1EG001909	scaffold_1	mRNA	Polyamine oxidase 2 (80%P)
scaffold_1	0.638064516129033	0.958898818836759	0.320834302707727	10225819	10225871	hyper	-	CG	upstream;downstream	Thecc1EG001910	scaffold_1	mRNA	Uncharacterized protein (72%P)
scaffold_1	0.505713718283707	0.951847777191027	0.44613405890732	10227497	10228766	hyper	+	CG	upstream	Thecc1EG001911	scaffold_1	mRNA	Uncharacterized protein
scaffold_1	0.927163338453661	0.498138623265398	-0.429024715188263	10247622	10248459	hypo	+	CG	upstream	Thecc1EG001913	scaffold_1	mRNA	c("Phytochrome interacting factor 3-like 6"	" putative (51%P)")
scaffold_1	0.274545420180095	0.042141038048597	-0.232404382131498	10260034	10261424	hypo	+	CG	UTR3	Thecc1EG001915	scaffold_1	mRNA	Unknown
scaffold_1	0.8125	0.543747238179408	-0.268752761820592	10265946	10265986	hypo	-	CG	downstream	Thecc1EG001916	scaffold_1	mRNA	NAD(P)-linked oxidoreductase superfamily protein (77%T)
scaffold_1	1	0.740740740740741	-0.259259259259259	10272568	10272568	hypo	+	CG	UTR5	Thecc1EG001917	scaffold_1	mRNA	Uncharacterized protein (22%U)
scaffold_1	0.71983793517407	0.961720867208672	0.241882932034602	10270618	10272046	hyper	+	CG	upstream	Thecc1EG001918	scaffold_1	mRNA	Unknown
scaffold_1	0.794097590964599	0.632166006920565	-0.161931584044033	10282533	10282967	hypo	+	CG	intergenic	Thecc1EG001923	scaffold_1	mRNA	c("RING-H2 finger protein ATL5F"	" putative (39%P)")
scaffold_1	0.613356643356643	0.370326747720365	-0.243029895636279	10289040	10289878	hypo	-	CG	intronic	Thecc1EG001924	scaffold_1	mRNA	Uncharacterized protein
scaffold_1	0.640619380619381	0.957575757575758	0.316956376956377	10286133	10286728	hyper	-	CG	downstream	Thecc1EG001926	scaffold_1	mRNA	Uncharacterized protein
scaffold_1	0.973684210526316	0.620265151515151	-0.353419059011164	10292656	10293052	hypo	+	CG	exonic	Thecc1EG001927	scaffold_1	mRNA	Unknown
scaffold_1	0.630952380952381	0.582068311195446	-0.048884069756935	10314357	10315132	hyper	+	CG	intronic	Thecc1EG001930	scaffold_1	mRNA	Unknown
scaffold_1	0.587878787878788	0.86017316017316	0.272294372294372	10341947	10343644	hyper	+	CG	intergenic	Thecc1EG001932	scaffold_1	mRNA	c("Transposase tnp2"	" putative (36%U)")
scaffold_1	0.403703703703704	0.742592592592593	0.338888888888889	10348913	10349270	hyper	+	CG	intergenic	Thecc1EG001933	scaffold_1	mRNA	Uncharacterized protein (80%P)
scaffold_1	0.3	0	-0.3	10357423	10357423	hypo	+	CG	upstream	Thecc1EG001934	scaffold_1	mRNA	c("ATP-dependent RNA helicase"	" putative (67%U)")
scaffold_1	0.695053544110148	0.653061224489796	-0.041992319620352	10368665	10369575	hyper	-	CG	exonic	Thecc1EG001935	scaffold_1	mRNA	Uncharacterized protein (58%P)
scaffold_1	0.591346153846154	0.123541083099907	-0.467805070746247	10386758	10387343	hypo	-	CG	intronic	Thecc1EG001937	scaffold_1	mRNA	Unknown
scaffold_1	0.337144378341857	0.0182259182259182	-0.318918460115939	10389353	10390807	hypo	-	CG	intronic	Thecc1EG001938	scaffold_1	mRNA	c("T28P6.8 protein"	" putative (59%U)")
scaffold_1	0.214285714285714	0	-0.214285714285714	10392422	10392422	hypo	-	CG	UTR3	Thecc1EG001939	scaffold_1	mRNA	c("TRAM"	" LAG1 and CLN8 (TLC) lipid-sensing domain containing protein (73%T)")
scaffold_1	0.659798534798535	0.961261922230374	0.30146338743184	10417741	10418447	hyper	-	CG	intergenic	Thecc1EG001941	scaffold_1	mRNA	Unknown
scaffold_1	0.526315789473684	0.823529411764706	0.297213622291022	10424134	10424134	hyper	-	CG	intronic	Thecc1EG001943	scaffold_1	mRNA	Gag-pol polyprotein-like protein (30%U)
scaffold_1	0.71358024691358	0.644042232277527	-0.0695380146360537	10436168	10436920	hyper	-	CG	upstream	Thecc1EG001944	scaffold_1	mRNA	Preprotein translocase Sec (63%P)
scaffold_1	0.62125	0.938420348058902	0.317170348058903	10455316	10456888	hyper	+	CG	upstream	Thecc1EG001946	scaffold_1	mRNA	Uncharacterized protein (76%P)
scaffold_1	0.706349206349206	0.900724637681159	0.194375431331953	10480556	10481840	hypo	-	CG	upstream	Thecc1EG001948	scaffold_1	mRNA	Cysteine-rich RLK (RECEPTOR-like protein kinase) 8 (20%T)
scaffold_1	0.675888278388278	0.665964890229596	-0.00992338815868234	10491452	10492262	hypo	+	CG	upstream	Thecc1EG001949	scaffold_1	mRNA	Glutathione S-transferase PHI 9 (72%T)
scaffold_1	0.75	1	0.25	10499347	10499347	hyper	+	CG	upstream	Thecc1EG001950	scaffold_1	mRNA	Unknown
scaffold_1	0.705741626794258	0.986486486486487	0.280744859692229	10550459	10550822	hyper	+	CG	intergenic	Thecc1EG001955	scaffold_1	mRNA	NAC domain-containing protein 42 (60%P)
scaffold_1	0.713359618229059	0.317921904961955	-0.395437713267104	10573086	10574203	hypo	+	CG	exonic	Thecc1EG001956	scaffold_1	mRNA	Uncharacterized protein (17%U)
scaffold_1	0.784981684981685	0.993827160493827	0.208845475512142	10579066	10580137	hyper	-	CG	upstream	Thecc1EG001957	scaffold_1	mRNA	Pleckstrin domain-containing protein (76%P)
scaffold_1	0.64047619047619	0.963414634146341	0.322938443670151	10580682	10580832	hyper	+	CG	UTR5	Thecc1EG001959	scaffold_1	mRNA	Unknown
scaffold_1	0.333333333333333	0	-0.333333333333333	10604983	10604983	hypo	+	CG	intronic	Thecc1EG001961	scaffold_1	mRNA	Uncharacterized protein
scaffold_1	0.765133988818199	0.768262001156738	0.00312801233853884	10611967	10612560	hyper	-	CG	upstream	Thecc1EG001962	scaffold_1	mRNA	Unknown
scaffold_1	0.464285714285715	0.090909090909091	-0.373376623376623	10615752	10615769	hypo	+	CG	intergenic	Thecc1EG001963	scaffold_1	mRNA	Phytoene desaturation 1 (77%T)
scaffold_1	1	0.591911764705882	-0.408088235294118	10623141	10623202	hypo	+	CG	upstream	Thecc1EG001964	scaffold_1	mRNA	Uncharacterized protein (46%P)
scaffold_1	0.806349206349206	0.886102403343783	0.0797531969945763	10646457	10647547	hyper	-	CG	intronic	Thecc1EG001968	scaffold_1	mRNA	Phytoene desaturation 1 (63%T)
scaffold_1	0.7575682382134	0.971065493646139	0.213497255432739	10654198	10654983		-	CG	intronic	Thecc1EG001969	scaffold_1	mRNA	Unknown
scaffold_1	0.736030378356274	0.979761904761905	0.24373152640563	10670226	10671033	hyper	+	CG	intronic	Thecc1EG001970	scaffold_1	mRNA	Uncharacterized protein (51%P)
scaffold_1	0.624051490514905	0.904265873015873	0.280214382500968	10714735	10714737	hyper	+	CG	intronic	Thecc1EG001972	scaffold_1	mRNA	GDSL Lipase/Acylhydrolase superfamily protein (80%P)
scaffold_1	0.303030303030303	0.0553030303030303	-0.247727272727272	10700538	10700976	hypo	-	CG	intronic	Thecc1EG001973	scaffold_1	mRNA	Unknown
scaffold_1	0.785170250896058	0.830882352941177	0.045712102045119	10712775	10714531	hypo	+	CG	intronic	Thecc1EG001974	scaffold_1	mRNA	Uncharacterized protein (87%P)
scaffold_1	0.736842105263158	1	0.263157894736842	10734699	10734699	hyper	-	CG	upstream;downstream	Thecc1EG001975	scaffold_1	mRNA	Uncharacterized protein (76%P)
scaffold_1	0.92156862745098	0.813392857142857	-0.108175770308123	10740611	10742090	hyper	+	CG	intergenic	Thecc1EG001977	scaffold_1	mRNA	c("Phytoene desaturation 1"	" putative (49%T)")
scaffold_1	0.8	1	0.2	10749097	10749097		+	CG	intergenic	Thecc1EG001978	scaffold_1	mRNA	GDSL Lipase/Acylhydrolase superfamily protein (80%P)
scaffold_1	1	0.729166666666667	-0.270833333333333	10764980	10764980	hypo	-	CG	upstream	Thecc1EG001979	scaffold_1	mRNA	Uncharacterized protein (58%P)
scaffold_1	0.8	0.491792065663474	-0.308207934336525	10760683	10761677	hypo	+	CG	intronic	Thecc1EG001980	scaffold_1	mRNA	Unknown
scaffold_1	0.827777777777778	0.706644144144144	-0.121133633633634	10776021	10776097		-	CG	intergenic	Thecc1EG001981	scaffold_1	mRNA	Uncharacterized protein
scaffold_1	0.5	0.85	0.35	10787998	10787999	hyper	+	CG	intronic	Thecc1EG001984	scaffold_1	mRNA	Unknown
scaffold_1	0.787037037037037	0.890452898550725	0.103415861513688	10794677	10795703	hyper	-	CG	exonic	Thecc1EG001985	scaffold_1	mRNA	Unknown
scaffold_1	0.659684130569224	0.769254554968841	0.109570424399617	10796829	10797446	hypo	-	CG	intronic	Thecc1EG001986	scaffold_1	mRNA	Glyoxalase II 3 (80%P)
scaffold_1	0.386367064308241	0.00227272727272727	-0.384094337035514	10816701	10816760	hypo	+	CG	intergenic	Thecc1EG001988	scaffold_1	mRNA	Ribosomal protein L18ae/LX family protein (92%T)
scaffold_1	0.676371759660169	0.293301435406698	-0.383070324253471	10824319	10824739	hypo	+	CG	UTR3	Thecc1EG001990	scaffold_1	mRNA	c("Zinc ion binding"	"transcription regulators"	" putative (53%P)")
scaffold_1	0.412481146304676	0.30339068825911	-0.109090458045566	10855245	10855582	hypo	+	CG	intronic	Thecc1EG001994	scaffold_1	mRNA	TRNA-methyltransferase (65%P)
scaffold_1	0.732886334610473	0.807936507936508	0.0750501733260353	10869388	10869697	hypo	-	CG	upstream	Thecc1EG001997	scaffold_1	mRNA	Unknown
scaffold_1	0.80051689051689	0.795954811506561	-0.00456207901033026	10863339	10864513	hypo	+	CG	intronic	Thecc1EG001998	scaffold_1	mRNA	Uncharacterized protein
scaffold_1	0.272727272727273	0	-0.272727272727273	10887884	10887884	hypo	+	CG	intronic	Thecc1EG002002	scaffold_1	mRNA	Uncharacterized protein (68%P)
scaffold_1	0.354370593844278	0.0318452380952381	-0.32252535574904	10884486	10884762	hypo	-	CG	exonic	Thecc1EG002003	scaffold_1	mRNA	Uncharacterized protein (53%P)
scaffold_1	0.8	1	0.2	10895171	10895171		+	CG	intronic	Thecc1EG002004	scaffold_1	mRNA	Uncharacterized protein (80%P)
scaffold_1	0.749350649350649	0.729824561403508	-0.0195260879471405	10911674	10911724	hypo	+	CG	intronic	Thecc1EG002005	scaffold_1	mRNA	c("Glucan synthase-like 7"	" putative (59%T)")
scaffold_1	0.804188508367131	0.33700091617649	-0.467187592190641	10930531	10930611	hypo	+	CG	exonic	Thecc1EG002006	scaffold_1	mRNA	Uncharacterized protein (22%U)
scaffold_1	0.803030303030303	0.857142857142857	0.054112554112554	10940691	10940692	hyper	+	CG	intergenic	Thecc1EG002007	scaffold_1	mRNA	2-oxoglutarate and Fe(II)-dependent oxygenase superfamily protein (66%P)
scaffold_1	0.56	0.966666666666667	0.406666666666667	10955399	10955399	hyper	+	CG	intergenic	Thecc1EG002008	scaffold_1	mRNA	S-adenosyl-L-methionine-dependent methyltransferases superfamily protein (71%P)
scaffold_1	0.732577661117841	0.434034851745576	-0.298542809372265	10967406	10967796	hypo	+	CG	UTR3	Thecc1EG002009	scaffold_1	mRNA	c("Topoisomerase II-associated protein PAT1"	" putative (54%T)")
scaffold_1	0.752938832784767	0.666524862894128	-0.0864139698906387	10979128	10979589	hypo	+	CG	intergenic	Thecc1EG002010	scaffold_1	mRNA	Uncharacterized protein (45%P)
scaffold_1	0.658119658119658	0.975	0.316880341880342	10987534	10988024	hyper	+	CG	upstream	Thecc1EG002012	scaffold_1	mRNA	Unknown
scaffold_1	0	0.222222222222222	0.222222222222222	10998967	10998967	hyper	+	CG	intergenic	Thecc1EG002013	scaffold_1	mRNA	c("UDP-Glycosyltransferase superfamily protein"	" putative (53%P)")
scaffold_1	0.928571428571429	0.842151675485009	-0.0864197530864197	11016037	11017295	hypo	-	CG	upstream	Thecc1EG002016	scaffold_1	mRNA	Unknown
scaffold_1	0.923076923076923	0.523809523809524	-0.399267399267399	11019477	11019477	hypo	+	CG	upstream	Thecc1EG002018	scaffold_1	mRNA	Uncharacterized protein (56%P)
scaffold_1	0.648809523809524	0.934582309582309	0.285772785772786	11038799	11038848	hyper	-	CG	intergenic	Thecc1EG002020	scaffold_1	mRNA	Ribosomal L27e protein family (89%T)
scaffold_1	0.142857142857143	0.538461538461538	0.395604395604396	11041275	11041275	hyper	-	CG	upstream;downstream	Thecc1EG002021	scaffold_1	mRNA	SCL domain class transcription factor (79%U)
scaffold_1	0.596617378027392	0.889061192263957	0.292443814236565	11075941	11077365	hyper	-	CG	upstream	Thecc1EG002025	scaffold_1	mRNA	Gag protease polyprotein (68%P)
scaffold_1	0.526940458930204	0.509389519931882	-0.017550938998322	11100175	11101112	hypo	+	CG	UTR3	Thecc1EG002027	scaffold_1	mRNA	Pyridoxal phosphate-dependent transferases superfamily protein (83%P)
scaffold_1	0.833333333333333	0.225806451612903	-0.60752688172043	11109122	11109122	hypo	-	CG	UTR3	Thecc1EG002028	scaffold_1	mRNA	DHHC-type zinc finger family protein (68%P)
scaffold_1	0.666666666666667	0.333333333333333	-0.333333333333333	11117100	11117100	hypo	+	CG	intergenic	Thecc1EG002030	scaffold_1	mRNA	FRS (FAR1 Related Sequences) transcription factor family (68%T)
scaffold_1	0.554548229548229	0.230759980759981	-0.323788248788249	11122562	11123273	hypo	+	CG	UTR3	Thecc1EG002031	scaffold_1	mRNA	c("FRS transcription factor family"	" putative (56%P)")
scaffold_1	0.478571428571428	0.768207282913165	0.289635854341736	11170986	11171251	hyper	-	CG	upstream	Thecc1EG002036	scaffold_1	mRNA	Uncharacterized protein (42%P)
scaffold_1	0.7	1	0.3	11182668	11182668	hyper	+	CG	intronic	Thecc1EG002038	scaffold_1	mRNA	Zinc transporter 5 precursor (66%P)
scaffold_1	0.31316425120773	0	-0.31316425120773	11188768	11189409	hypo	+	CG	intronic	Thecc1EG002039	scaffold_1	mRNA	Uncharacterized protein (48%P)
scaffold_1	0.764705882352941	1	0.235294117647059	11216869	11216869	hyper	+	CG	exonic	Thecc1EG002041	scaffold_1	mRNA	Copia-like retrotransposable element (23%U)
scaffold_1	1	0.4	-0.6	11258279	11258279	hypo	+	CG	intronic	Thecc1EG002046	scaffold_1	mRNA	c("UDP-glucosyl transferase 71C5"	" putative (42%P)")
scaffold_1	0.212136356064392	0	-0.212136356064392	11263208	11263929	hypo	+	CG	intronic	Thecc1EG002048	scaffold_1	mRNA	Uncharacterized protein
scaffold_1	0.355436129487933	0.6528089569161	0.297372827428167	11277390	11278038	hyper	+	CG	exonic	Thecc1EG002049	scaffold_1	mRNA	c("UDP-Glycosyltransferase superfamily protein"	" putative (46%T)")
scaffold_1	0.978260869565218	0.647443181818182	-0.330817687747035	11293248	11293833	hypo	+	CG	intronic	Thecc1EG002050	scaffold_1	mRNA	c("Tetratricopeptide repeat (TPR)-like superfamily protein"	" putative (54%T)")
scaffold_1	0.65418118466899	0.598214285714285	-0.055966898954704	11287426	11287782	hypo	-	CG	exonic	Thecc1EG002052	scaffold_1	mRNA	c("RNA-directed DNA polymerase (Reverse transcriptase)"	" Ribonuclease H-like protein (23%U)")
scaffold_1	0.693933823529411	0.909090909090909	0.215157085561497	11297603	11297631	hyper	-	CG	downstream	Thecc1EG002053	scaffold_1	mRNA	c("Ribonuclease H protein"	" putative (36%P)")
scaffold_1	0.266666666666666	0.03125	-0.235416666666666	11313339	11313340	hypo	+	CG	intronic	Thecc1EG002055	scaffold_1	mRNA	c("UDP-glucosyl transferase 71C4"	" putative (44%T)")
scaffold_1	0.789433111954459	0.633066917067451	-0.156366194887008	11332596	11333528	hypo	+	CG	upstream	Thecc1EG002058	scaffold_1	mRNA	Uncharacterized protein (48%P)
scaffold_1	1	0.75	-0.25	11339546	11339546	hypo	-	CG	upstream	Thecc1EG002059	scaffold_1	mRNA	Unknown
scaffold_1	0.577443064182195	0.517407815368476	-0.0600352488137184	11351937	11352336	hyper	+	CG	intronic	Thecc1EG002061	scaffold_1	mRNA	c("Carbohydrate-binding X8 domain superfamily protein"	" putative (59%P)")
scaffold_1	0.75625	0.713929219600726	-0.0423207803992742	11391005	11391952	hyper	+	CG	upstream;downstream	Thecc1EG002065	scaffold_1	mRNA	Unknown
scaffold_1	0.583333333333333	0.933082706766917	0.349749373433584	11396470	11396699	hyper	+	CG	upstream	Thecc1EG002067	scaffold_1	mRNA	Bifunctional inhibitor/lipid-transfer protein/seed storage 2S albumin superfamily protein (85%P)
scaffold_1	0.744171122994652	0.903734628897673	0.15956350590302	11414409	11415265	hyper	-	CG	upstream	Thecc1EG002068	scaffold_1	mRNA	Uncharacterized protein
scaffold_1	0.473762010347376	0.0303030303030303	-0.443458980044346	11429796	11429797	hypo	+	CG	intergenic	Thecc1EG002070	scaffold_1	mRNA	Unknown
scaffold_1	0.5	0.108108108108108	-0.391891891891892	11435566	11435566	hypo	-	CG	intergenic	Thecc1EG002071	scaffold_1	mRNA	c("Homeodomain-like superfamily protein"	" putative (38%T)")
scaffold_1	0.275467775467776	0.767094017094017	0.491626241626242	11446235	11446469	hyper	+	CG	upstream	Thecc1EG002072	scaffold_1	mRNA	Regulator of chromosome condensation family protein (71%P)
scaffold_1	0.953405112044818	0.674917484476308	-0.27848762756851	11448140	11448264	hypo	-	CG	intronic	Thecc1EG002074	scaffold_1	mRNA	c("Auxin-induced protein 5NG4"	" putative (53%P)")
scaffold_1	0.498251748251748	0.498675847457627	0.000424099205879006	11467868	11468042	hypo	-	CG	exonic	Thecc1EG002076	scaffold_1	mRNA	Coproporphyrinogen III oxidase (74%T)
scaffold_1	0.6875	0.971428571428571	0.283928571428571	11464713	11464713	hyper	-	CG	intronic	Thecc1EG002077	scaffold_1	mRNA	Unknown
scaffold_1	0.650227272727273	0.931328320802005	0.281101048074732	11475038	11475952	hyper	+	CG	intergenic	Thecc1EG002078	scaffold_1	mRNA	Methionine aminopeptidase 2B (85%P)
scaffold_1	0.708333333333333	1	0.291666666666667	11486818	11486818	hyper	-	CG	UTR5	Thecc1EG002079	scaffold_1	mRNA	c("Eukaryotic aspartyl protease family protein"	" putative (45%P)")
scaffold_1	0.983870967741935	0.729885057471265	-0.253985910270671	11486182	11486566	hypo	-	CG	upstream	Thecc1EG002080	scaffold_1	mRNA	Uncharacterized protein (50%P)
scaffold_1	0.873906485671191	0.796728497600591	-0.077177988070601	11496236	11497487	hypo	+	CG	upstream	Thecc1EG002081	scaffold_1	mRNA	Uncharacterized protein (68%P)
scaffold_1	0.448037069233824	0.131246589544909	-0.316790479688915	11503511	11504213	hypo	+	CG	exonic	Thecc1EG002082	scaffold_1	mRNA	MuDRA transposase-like (14%U)
scaffold_1	0.8	1	0.2	11515100	11515100		-	CG	intergenic	Thecc1EG002085	scaffold_1	mRNA	Unknown
scaffold_1	0.861111111111111	0.791666666666667	-0.0694444444444445	11544371	11545031	hypo	-	CG	intergenic	Thecc1EG002089	scaffold_1	mRNA	Uncharacterized protein (39%P)
scaffold_1	0.672188408199999	0.383036870536871	-0.289151537663128	11546883	11547381	hypo	+	CG	exonic	Thecc1EG002090	scaffold_1	mRNA	Uncharacterized protein (38%P)
scaffold_1	0.823174603174603	0.176825347649608	-0.646349255524995	11579680	11579826	hypo	+	CG	upstream	Thecc1EG002091	scaffold_1	mRNA	Alpha/beta-Hydrolases superfamily protein (84%P)
scaffold_1	0.7	0.671370967741935	-0.0286290322580645	11603921	11604613	hypo	-	CG	intergenic	Thecc1EG002092	scaffold_1	mRNA	c("Cellulose synthase-like B3"	" putative (55%P)")
scaffold_1	0.948351160387527	0.655008498084593	-0.293342662302933	11638415	11639492	hypo	-	CG	intergenic	Thecc1EG002095	scaffold_1	mRNA	Uncharacterized protein (45%P)
scaffold_1	0.746939783818666	0.355247909440456	-0.39169187437821	11658945	11660452	hypo	-	CG	intronic	Thecc1EG002099	scaffold_1	mRNA	c("Cellulose synthase-like B4"	" putative (39%T)")
scaffold_1	0.598901098901099	0.872093023255814	0.273191924354715	11685255	11685330	hyper	+	CG	intergenic	Thecc1EG002100	scaffold_1	mRNA	Uncharacterized protein (81%P)
scaffold_1	0.761574074074074	0.618758434547908	-0.142815639526166	11695916	11695965	hypo	-	CG	upstream	Thecc1EG002101	scaffold_1	mRNA	Unknown
scaffold_1	0.625	0.411764705882353	-0.213235294117647	11703834	11703834	hypo	-	CG	upstream	Thecc1EG002102	scaffold_1	mRNA	Uncharacterized protein (57%P)
scaffold_1	0.591905901116427	0.905208333333334	0.313302432216906	11737716	11738938	hyper	+	CG	intergenic	Thecc1EG002105	scaffold_1	mRNA	Unknown
scaffold_1	0.785211110235265	0.846100340217987	0.0608892299827224	11739529	11740859	hypo	+	CG	intronic	Thecc1EG002106	scaffold_1	mRNA	c("UDP-glucosyl transferase 71C4"	" putative (46%T)")
scaffold_1	0.825	0.803630952380953	-0.0213690476190475	11748901	11750564	hypo	+	CG	exonic	Thecc1EG002107	scaffold_1	mRNA	Uncharacterized protein (63%P)
scaffold_1	0.678528514327105	0.879456786030062	0.200928271702956	11754531	11755799	hyper	-	CG	intronic	Thecc1EG002108	scaffold_1	mRNA	Uncharacterized protein (78%P)
scaffold_1	0.727829537612146	0.989583333333333	0.261753795721187	11791793	11792649	hyper	+	CG	upstream	Thecc1EG002112	scaffold_1	mRNA	Unknown
scaffold_1	0.363636363636364	1	0.636363636363636	11806279	11806279	hyper	+	CG	intergenic	Thecc1EG002114	scaffold_1	mRNA	c("Cell differentiation"	" Rcd1-like protein"	" putative (39%T)")
scaffold_1	0.407407407407407	0.75	0.342592592592593	11819277	11819277	hyper	-	CG	exonic	Thecc1EG002115	scaffold_1	mRNA	Dentin sialophosphoprotein-related (12%T)
scaffold_1	0.648421052631579	0.96875	0.320328947368421	11816459	11816460	hyper	+	CG	exonic	Thecc1EG002116	scaffold_1	mRNA	Uncharacterized protein (71%P)
scaffold_1	0.694118286816401	0.653489291858186	-0.0406289949582151	11825300	11827252	hypo	+	CG	intronic	Thecc1EG002120	scaffold_1	mRNA	Unknown
scaffold_1	0.488421760186466	0.20625134264232	-0.282170417544146	11847274	11848256	hypo	-	CG	exonic	Thecc1EG002123	scaffold_1	mRNA	c("Core-2/I-branching beta-1"	"6-N-acetylglucosaminyltransferase family protein"	" putative (52%T)")
scaffold_1	0.877272727272727	0.760910916392844	-0.116361810879883	11853126	11854242	hyper	-	CG	upstream	Thecc1EG002124	scaffold_1	mRNA	Acid phosphatase/vanadium-dependent haloperoxidase-related protein (82%T)
scaffold_1	0.567203878406709	0.298800453932033	-0.268403424474676	11865755	11865814	hypo	-	CG	exonic	Thecc1EG002125	scaffold_1	mRNA	ERD (early-responsive to dehydration stress) family protein (76%T)
scaffold_1	0.561206941206941	0.20031007751938	-0.360896863687561	11869804	11869973	hypo	-	CG	upstream	Thecc1EG002126	scaffold_1	mRNA	Ubiquitin fusion degradation UFD1 family protein (72%T)
scaffold_1	0.64002664002664	0.562289562289562	-0.0777370777370777	11870988	11871507	hypo	-	CG	intergenic	Thecc1EG002127	scaffold_1	mRNA	Unknown
scaffold_1	0.778775510204082	0.5375	-0.241275510204081	11903351	11903575	hyper	+	CG	upstream	Thecc1EG002134	scaffold_1	mRNA	c("UDP-glucosyl transferase 71B6"	" putative (44%T)")
scaffold_1	0.905219466026788	0.0300278164900239	-0.875191649536764	11903721	11904570	hypo	+	CG	UTR5	Thecc1EG002135	scaffold_1	mRNA	Unknown
scaffold_1	0.591666666666667	0.973855092276145	0.382188425609479	11914299	11914328	hyper	-	CG	upstream	Thecc1EG002136	scaffold_1	mRNA	Zinc transporter 5 precursor (67%P)
scaffold_1	0.270056670829505	0.00588679245283019	-0.264169878376674	11930925	11931216	hypo	+	CG	UTR3	Thecc1EG002137	scaffold_1	mRNA	c("Chitin elicitor receptor kinase 1"	" RLK1"	" putative (52%T)")
scaffold_1	0.2	0	-0.2	11939902	11939902	hypo	-	CG	intronic	Thecc1EG002139	scaffold_1	mRNA	c("Chitin elicitor receptor kinase 1"	" RLK1 (74%T)")
scaffold_1	0.166666666666667	0.470588235294118	0.303921568627451	11968833	11968833	hyper	-	CG	intronic	Thecc1EG002145	scaffold_1	mRNA	RmlC-like cupins superfamily protein (68%T)
scaffold_1	0.783229166666667	0.182878728414443	-0.600350438252224	11980247	11980628	hyper	+	CG	intergenic	Thecc1EG002147	scaffold_1	mRNA	Uncharacterized protein
scaffold_1	0.763963963963964	0.863636363636364	0.0996723996723995	11987177	11987763	hyper	-	CG	intergenic	Thecc1EG002148	scaffold_1	mRNA	Uncharacterized protein (51%P)
scaffold_1	0.666666666666667	0.375	-0.291666666666667	12002671	12002671	hypo	-	CG	intronic	Thecc1EG002150	scaffold_1	mRNA	Unknown
scaffold_1	0.731818181818182	0.494205495818399	-0.237612685999783	11999304	11999322	hyper	+	CG	downstream	Thecc1EG002151	scaffold_1	mRNA	Uncharacterized protein
scaffold_1	0.613739157624299	0.406086564129815	-0.207652593494484	12024452	12025624	hypo	+	CG	downstream	Thecc1EG002155	scaffold_1	mRNA	Uncharacterized protein (73%P)
scaffold_1	0.767543859649123	0.545123180291154	-0.222420679357969	12039661	12041311	hypo	-	CG	upstream	Thecc1EG002157	scaffold_1	mRNA	Major facilitator superfamily protein (77%P)
scaffold_1	0.681818181818181	0.283333333333333	-0.398484848484848	12039383	12039387	hypo	+	CG	intronic	Thecc1EG002158	scaffold_1	mRNA	Uncharacterized protein (69%P)
scaffold_1	0.220486111111111	0	-0.220486111111111	12068369	12068370	hypo	+	CG	intronic	Thecc1EG002161	scaffold_1	mRNA	Nodulin MtN21 /EamA-like transporter family protein (64%P)
scaffold_1	0.645198790978842	0.970870870870871	0.325672079892029	12091563	12092970	hyper	-	CG	intronic	Thecc1EG002162	scaffold_1	mRNA	Uncharacterized protein (74%P)
scaffold_1	0.727272727272727	0.972972972972973	0.245700245700246	12093487	12093487	hyper	+	CG	upstream	Thecc1EG002163	scaffold_1	mRNA	Unknown
scaffold_1	0.395238244870598	0	-0.395238244870598	12157184	12157816	hypo	+	CG	UTR3	Thecc1EG002175	scaffold_1	mRNA	Unknown
scaffold_1	0.769491786882604	0.21893395481942	-0.550557832063184	12171187	12171604	hypo	+	CG	upstream	Thecc1EG002177	scaffold_1	mRNA	Uncharacterized protein (28%U)
scaffold_1	0.161363636363636	0.467891426679907	0.306527790316271	12183668	12183821	hyper	+	CG	upstream	Thecc1EG002180	scaffold_1	mRNA	Uncharacterized protein (48%U)
scaffold_1	0.933333333333333	0.552631578947368	-0.380701754385965	12184203	12184203	hypo	+	CG	exonic	Thecc1EG002181	scaffold_1	mRNA	c("Retrotransposon"	" unclassified"	" putative-like protein (27%U)")
scaffold_1	0.731545554561441	0.924047773968877	0.192502219407436	12187561	12188513	hypo	+	CG	downstream	Thecc1EG002182	scaffold_1	mRNA	c("Retrotransposon protein"	" unclassified"	" putative (44%U)")
scaffold_1	0.945945945945946	0.72	-0.225945945945946	12234372	12234372	hypo	-	CG	upstream	Thecc1EG002185	scaffold_1	mRNA	Transducin/WD40 repeat-like superfamily protein (81%T)
scaffold_1	0.720346324361424	0.953230396407212	0.232884072045788	12262803	12264539	hyper	-	CG	upstream	Thecc1EG002189	scaffold_1	mRNA	Uncharacterized protein (54%P)
scaffold_1	0.6875	0.935483870967742	0.247983870967742	12277747	12277747	hyper	+	CG	upstream;downstream	Thecc1EG002191	scaffold_1	mRNA	Unknown
scaffold_1	0.727272727272727	0.952380952380952	0.225108225108225	12279831	12279831	hyper	-	CG	intronic	Thecc1EG002192	scaffold_1	mRNA	c("Eukaryotic translation initiation factor 2c"	" putative (68%U)")
scaffold_1	0.645108755701411	0.134362770668308	-0.510745985033102	12290115	12291028	hypo	+	CG	exonic	Thecc1EG002193	scaffold_1	mRNA	Unknown
scaffold_1	0.384615384615385	0	-0.384615384615385	12297223	12297223	hypo	-	CG	intronic	Thecc1EG002196	scaffold_1	mRNA	Unknown
scaffold_1	0.466666666666666	0.458904109589041	-0.00776255707762551	12301702	12302368	hypo	-	CG	downstream	Thecc1EG002197	scaffold_1	mRNA	c("F13M7.2 protein"	" putative (55%U)")
scaffold_1	0.838915470494418	0.908235294117647	0.0693198236232293	12308745	12310193	hyper	-	CG	intergenic	Thecc1EG002198	scaffold_1	mRNA	Gag-pol polymerase-like protein (24%U)
scaffold_1	0.692307692307692	1	0.307692307692308	12316013	12316013	hyper	+	CG	downstream	Thecc1EG002199	scaffold_1	mRNA	Myzus persicae-induced lipase 1 (71%P)
scaffold_1	0.772718617150365	0.0562049139336716	-0.716513703216694	12332798	12333540	hypo	-	CG	intronic	Thecc1EG002202	scaffold_1	mRNA	PDI-like 2-2 (80%T)
scaffold_1	0.404761904761905	0.14	-0.264761904761905	12339831	12339831	hypo	+	CG	exonic	Thecc1EG002203	scaffold_1	mRNA	c("Tetratricopeptide repeat-like superfamily protein"	" putative (56%P)")
scaffold_1	0.8	1	0.2	12354496	12354496		-	CG	intronic	Thecc1EG002204	scaffold_1	mRNA	c("Centromere/kinetochore protein (ZW10)"	" putative (66%T)")
scaffold_1	0.953238551210401	0.309640437194099	-0.643598114016303	12363289	12364328	hypo	+	CG	upstream	Thecc1EG002205	scaffold_1	mRNA	Uncharacterized protein (43%P)
scaffold_1	0.689814814814815	0.924206815511164	0.234392000696349	12369809	12369877	hyper	+	CG	intergenic	Thecc1EG002206	scaffold_1	mRNA	GDSL-like Lipase/Acylhydrolase superfamily protein (67%T)
scaffold_1	0.709211775878442	0.615503972194638	-0.093707803683805	12383331	12383926	hyper	-	CG	upstream	Thecc1EG002208	scaffold_1	mRNA	Unknown
scaffold_1	0.377705627705627	0.0277777777777778	-0.34992784992785	12429928	12430165	hypo	+	CG	intronic	Thecc1EG002209	scaffold_1	mRNA	Uncharacterized protein (53%P)
scaffold_1	0.714285714285714	1	0.285714285714286	12409146	12409146	hyper	-	CG	UTR3	Thecc1EG002211	scaffold_1	mRNA	Uncharacterized protein (73%P)
scaffold_1	0.267647058823529	0	-0.267647058823529	12416619	12416706	hypo	-	CG	intronic	Thecc1EG002212	scaffold_1	mRNA	Uncharacterized protein (67%P)
scaffold_1	0.890418644844245	0.593907028314981	-0.296511616529264	12435520	12436888	hyper	+	CG	upstream	Thecc1EG002214	scaffold_1	mRNA	GDSL-like Lipase/Acylhydrolase superfamily protein (66%P)
scaffold_1	0.325	0.709677419354839	0.384677419354839	12453704	12455082	hyper	+	CG	intergenic	Thecc1EG002216	scaffold_1	mRNA	c("Ubiquitin and WLM domain-containing protein C1442.07c"	" putative (56%P)")
scaffold_1	0.363636363636364	0	-0.363636363636364	12469146	12469146	hypo	-	CG	intergenic	Thecc1EG002217	scaffold_1	mRNA	Indole-3-butyric acid response 5 (70%P)
scaffold_1	0.5	0.182926829268293	-0.317073170731707	12466573	12466573	hypo	-	CG	intronic	Thecc1EG002218	scaffold_1	mRNA	Uncharacterized protein
scaffold_1	0.758089074990484	0.969387755102041	0.211298680111558	12473535	12473612	hyper	-	CG	upstream	Thecc1EG002219	scaffold_1	mRNA	Unknown
scaffold_1	0.855382643281579	0.80874861572536	-0.0466340275562195	12482150	12482706	hyper	+	CG	intergenic	Thecc1EG002220	scaffold_1	mRNA	Uncharacterized protein (61%P)
scaffold_1	0.75	1	0.25	12518470	12518470	hyper	+	CG	intergenic	Thecc1EG002228	scaffold_1	mRNA	Unknown
scaffold_1	0.954190978286806	0.532823679407571	-0.421367298879235	12519781	12519901	hypo	+	CG	intergenic	Thecc1EG002229	scaffold_1	mRNA	Cysteine-rich RLK (RECEPTOR-like protein kinase) 8 (13%T)
scaffold_1	0.577329468776837	0.627959796942467	0.05063032816563	12533527	12533821	hypo	+	CG	upstream	Thecc1EG002230	scaffold_1	mRNA	PTB domain-containing engulfment adapter protein 1 (64%P)
scaffold_1	0.581310876623377	0.125925436277102	-0.455385440346274	12531758	12531826	hypo	+	CG	intronic	Thecc1EG002231	scaffold_1	mRNA	Unknown
scaffold_1	0.456557734204793	0.828548644338118	0.371990910133325	12529345	12529801	hyper	+	CG	exonic	Thecc1EG002232	scaffold_1	mRNA	Uncharacterized protein
scaffold_1	0.546794871794872	0.753063725490196	0.206268853695324	12550309	12550390	hyper	+	CG	upstream	Thecc1EG002235	scaffold_1	mRNA	Uncharacterized protein (66%P)
scaffold_1	0.864624505928854	0.833333333333333	-0.0312911725955205	12552122	12553131	hypo	+	CG	exonic	Thecc1EG002236	scaffold_1	mRNA	Gag-pro-like protein (18%U)
scaffold_1	0.571605477855478	0.319550894812353	-0.252054583043124	12566977	12567407	hypo	+	CG	intronic	Thecc1EG002239	scaffold_1	mRNA	Immunoglobulin E-set superfamily protein (69%P)
scaffold_1	0.680834798375888	0.132969131758624	-0.547865666617263	12577977	12578194	hypo	+	CG	exonic	Thecc1EG002240	scaffold_1	mRNA	Unknown
scaffold_1	0.545428028761362	0.490275405565216	-0.0551526231961465	12600986	12602339	hypo	+	CG	intronic	Thecc1EG002246	scaffold_1	mRNA	Unknown
scaffold_1	0.670447037510657	0.908127217384293	0.237680179873636	12615366	12616752	hyper	+	CG	intergenic	Thecc1EG002248	scaffold_1	mRNA	Uncharacterized protein (46%P)
scaffold_1	0.976923076923077	0.586657667898077	-0.390265409025	12619516	12620347	hypo	-	CG	exonic	Thecc1EG002249	scaffold_1	mRNA	Unknown
scaffold_1	0.708592556775965	0.95355070124807	0.244958144472105	12626687	12628022	hyper	-	CG	intergenic	Thecc1EG002250	scaffold_1	mRNA	Unknown
scaffold_1	0.683207829929141	0.962918312756024	0.279710482826883	12629100	12630785	hyper	+	CG	UTR3	Thecc1EG002251	scaffold_1	mRNA	Unknown
scaffold_1	0.8	1	0.2	12660722	12660722		-	CG	upstream	Thecc1EG002253	scaffold_1	mRNA	Unknown
scaffold_1	0.700728090460699	0.217494169408882	-0.483233921051817	12683292	12683683	hypo	-	CG	upstream	Thecc1EG002255	scaffold_1	mRNA	Uncharacterized protein (65%P)
scaffold_1	0.292596944770858	0	-0.292596944770858	12718218	12718219	hypo	+	CG	exonic	Thecc1EG002261	scaffold_1	mRNA	c("Nucleic acid-binding"	" OB-fold-like protein (89%T)")
scaffold_1	0.453221304965491	0.375	-0.0782213049654912	12723177	12723268	hypo	+	CG	intronic	Thecc1EG002263	scaffold_1	mRNA	Uncharacterized protein (63%P)
scaffold_1	0.28	0	-0.28	12721135	12721135	hypo	-	CG	exonic	Thecc1EG002264	scaffold_1	mRNA	Lipid-binding serum glycoprotein family protein (65%T)
scaffold_1	0.598715743306239	0.285735773431994	-0.312979969874244	12728511	12729066	hypo	+	CG	exonic	Thecc1EG002265	scaffold_1	mRNA	Metallo-hydrolase/oxidoreductase superfamily protein (73%T)
scaffold_1	0.522222222222222	0.808206686930091	0.285984464707869	12741378	12741773	hyper	+	CG	upstream	Thecc1EG002266	scaffold_1	mRNA	3-oxoacyl-[acyl-carrier-protein] synthase (75%U)
scaffold_1	0.699098003445829	0.931034482758621	0.231936479312791	12744981	12746066	hyper	-	CG	intergenic	Thecc1EG002267	scaffold_1	mRNA	Uncharacterized protein (68%P)
scaffold_1	0.75	1	0.25	12764327	12764327	hyper	-	CG	intergenic	Thecc1EG002268	scaffold_1	mRNA	Uncharacterized protein
scaffold_1	0.570550971584806	0.38086322908869	-0.189687742496117	12765134	12765517	hyper	-	CG	upstream	Thecc1EG002269	scaffold_1	mRNA	Unknown
scaffold_1	0.439525691699605	0.366647897897898	-0.0728777938017067	12768046	12769334	hypo	+	CG	exonic	Thecc1EG002270	scaffold_1	mRNA	Unknown
scaffold_1	0.941176470588235	0.714285714285714	-0.226890756302521	12777587	12777587	hypo	-	CG	upstream	Thecc1EG002271	scaffold_1	mRNA	Uncharacterized protein (55%P)
scaffold_1	1	0.625	-0.375	12789512	12789512	hypo	-	CG	intergenic	Thecc1EG002274	scaffold_1	mRNA	Uncharacterized protein (57%P)
scaffold_1	0.623479640401903	0.335626535626536	-0.287853104775368	12817495	12817645	hypo	-	CG	upstream;downstream	Thecc1EG002276	scaffold_1	mRNA	Unknown
scaffold_1	0.677326543470053	0.915379419665167	0.238052876195115	12830509	12832192	hyper	+	CG	upstream	Thecc1EG002280	scaffold_1	mRNA	Unknown
scaffold_1	0.777777777777778	1	0.222222222222222	12869213	12869213	hyper	-	CG	downstream	Thecc1EG002282	scaffold_1	mRNA	Polygalacturonase (66%U)
scaffold_1	0.227272727272727	0	-0.227272727272727	12873034	12873034	hypo	+	CG	exonic	Thecc1EG002284	scaffold_1	mRNA	Unknown
scaffold_1	0.326388888888889	0.34375	0.0173611111111115	12875609	12876026	hypo	+	CG	UTR5	Thecc1EG002285	scaffold_1	mRNA	Uncharacterized protein (41%P)
scaffold_1	0.287645811240721	0.0119047619047619	-0.275741049335959	12894518	12894524	hypo	+	CG	intronic	Thecc1EG002288	scaffold_1	mRNA	MuDRA transposase-like (13%U)
scaffold_1	0.216071428571429	0.395959595959596	0.179888167388167	12899879	12900007	hypo	+	CG	intronic	Thecc1EG002289	scaffold_1	mRNA	Polygalacturonase (62%U)
scaffold_1	0.461988304093568	0.75	0.288011695906433	12924831	12926181	hyper	-	CG	upstream	Thecc1EG002293	scaffold_1	mRNA	Uncharacterized protein (59%P)
scaffold_1	0.691308691308691	0.320883251115809	-0.370425440192882	12986336	12986396	hypo	-	CG	UTR3	Thecc1EG002302	scaffold_1	mRNA	Unknown
scaffold_1	0.765746753246753	0.99468085106383	0.228934097817076	13027313	13028371		-	CG	intergenic	Thecc1EG002305	scaffold_1	mRNA	Uncharacterized protein (78%P)
scaffold_1	0.475757575757576	0.743256743256743	0.267499167499168	13054513	13055307	hyper	+	CG	intergenic	Thecc1EG002309	scaffold_1	mRNA	Serine/threonine protein phosphatase 7 long form (64%P)
scaffold_1	1	0.648648648648649	-0.351351351351351	13066588	13066588	hypo	-	CG	intergenic	Thecc1EG002310	scaffold_1	mRNA	c("Binding protein"	" putative (74%U)")
scaffold_1	0.95973886328725	0.594311230135895	-0.365427633151355	13072385	13072431	hypo	+	CG	intronic	Thecc1EG002311	scaffold_1	mRNA	Kinase superfamily protein (77%T)
scaffold_1	0.738713407804317	0.201397119099551	-0.537316288704766	13076857	13077863	hypo	+	CG	upstream	Thecc1EG002312	scaffold_1	mRNA	DGCR14-related (72%P)
scaffold_1	0.787490878923104	0.868686868686869	0.0811959897637648	13092245	13093648	hypo	+	CG	intergenic	Thecc1EG002313	scaffold_1	mRNA	Unknown
scaffold_1	0.766666666666667	0.760869565217392	-0.0057971014492755	13095160	13096108	hyper	-	CG	exonic	Thecc1EG002314	scaffold_1	mRNA	Unknown
scaffold_1	0.802424242424243	0.534959706959707	-0.267464535464535	13119887	13121315	hypo	+	CG	upstream	Thecc1EG002315	scaffold_1	mRNA	c("Retrotransposon protein"	" putative (37%U)")
scaffold_1	0.1	0.304347826086957	0.204347826086957	13137563	13137563	hyper	+	CG	intronic	Thecc1EG002316	scaffold_1	mRNA	Unknown
scaffold_1	0.8	1	0.2	13135230	13135230		-	CG	UTR5	Thecc1EG002318	scaffold_1	mRNA	c("Zinc-dependent activator protein-1"	" putative (49%P)")
scaffold_1	0.75	0.975	0.225	13145857	13145860	hyper	-	CG	intergenic	Thecc1EG002319	scaffold_1	mRNA	GRAS family transcription factor (76%P)
scaffold_1	0.575666216251605	0.625076863048561	0.0494106467969558	13145145	13145746	hypo	+	CG	upstream	Thecc1EG002320	scaffold_1	mRNA	Unknown
scaffold_1	0.943569723657194	0.40843235453431	-0.535137369122884	13153973	13155015	hypo	-	CG	exonic	Thecc1EG002324	scaffold_1	mRNA	Uncharacterized protein (73%P)
scaffold_1	0.681159420289855	0.354166666666667	-0.326992753623188	13161981	13161982	hypo	+	CG	intronic	Thecc1EG002325	scaffold_1	mRNA	Glycosyl hydrolase 1 (71%U)
scaffold_1	0.663636363636363	0.407894736842106	-0.255741626794258	13175026	13175037	hypo	-	CG	upstream	Thecc1EG002326	scaffold_1	mRNA	c("CHASE domain containing histidine kinase protein"	" putative (59%P)")
scaffold_1	0.491152402402402	0.535607183821775	0.0444547814193722	13189414	13190739	hyper	+	CG	upstream;downstream	Thecc1EG002327	scaffold_1	mRNA	Oberon 2 (72%U)
scaffold_1	0.607575757575757	0.853174603174603	0.245598845598846	13205451	13205753	hyper	+	CG	exonic	Thecc1EG002330	scaffold_1	mRNA	Uncharacterized protein
scaffold_1	0.632704876822524	0.970769230769231	0.338064353946707	13209343	13209390	hyper	-	CG	upstream	Thecc1EG002331	scaffold_1	mRNA	c("Pentatricopeptide repeat-containing protein"	" putative (58%P)")
scaffold_1	0.220578231292517	0	-0.220578231292517	13232696	13232697	hypo	+	CG	intronic	Thecc1EG002334	scaffold_1	mRNA	c("Nucleoporin"	" Nup133/Nup155-like"	" putative (58%T)")
scaffold_1	0.779761904761905	0.925925925925926	0.146164021164021	13282131	13282274	hyper	-	CG	UTR5	Thecc1EG002340	scaffold_1	mRNA	Unknown
scaffold_1	0.446882081424319	0.189132345952969	-0.25774973547135	13283077	13284082	hypo	+	CG	upstream;downstream	Thecc1EG002342	scaffold_1	mRNA	c("Retrotransposon protein"	" putative (56%U)")
scaffold_1	0.286244019138756	0.0100040016006403	-0.276240017538116	13289159	13289271	hypo	+	CG	intergenic	Thecc1EG002344	scaffold_1	mRNA	Uncharacterized protein
scaffold_1	0.888062397372742	0.757636111988027	-0.130426285384715	13299798	13301312	hypo	-	CG	intergenic	Thecc1EG002345	scaffold_1	mRNA	Uncharacterized protein (77%P)
scaffold_1	0.73614881850176	0.757539682539682	0.021390864037923	13304850	13304924	hypo	-	CG	intergenic	Thecc1EG002346	scaffold_1	mRNA	Tetratricopeptide repeat (TPR)-like superfamily protein (61%T)
scaffold_1	0.597637386148298	0.355337690631808	-0.242299695516489	13313989	13315560	hypo	+	CG	upstream	Thecc1EG002348	scaffold_1	mRNA	Uncharacterized protein
scaffold_1	0.616477272727272	0.937979539641943	0.321502266914671	13320609	13320718	hyper	+	CG	intergenic	Thecc1EG002349	scaffold_1	mRNA	Cc-nbs-lrr resistance-like protein (26%U)
scaffold_1	0.41048741048741	0.74370709382151	0.3332196833341	13324123	13324324	hyper	-	CG	exonic	Thecc1EG002350	scaffold_1	mRNA	Cc-nbs-lrr resistance-like protein (34%U)
scaffold_1	1	0	-1	13327165	13327165	hypo	+	CG	UTR3	Thecc1EG002351	scaffold_1	mRNA	c("Phosphoprotein phosphatase"	" putative (56%P)")
scaffold_1	0.181818181818182	0.411764705882353	0.229946524064171	13328398	13328398	hyper	+	CG	exonic	Thecc1EG002352	scaffold_1	mRNA	Uncharacterized protein (19%U)
scaffold_1	0.442480359147026	0.36944263717198	-0.073037721975046	13337228	13337907	hypo	+	CG	upstream	Thecc1EG002354	scaffold_1	mRNA	Unknown
scaffold_1	0.8	1	0.2	13339516	13339516		+	CG	downstream	Thecc1EG002355	scaffold_1	mRNA	Uncharacterized protein (61%P)
scaffold_1	0.752525252525252	0.984375	0.231849747474748	13355533	13355967	hyper	+	CG	intronic	Thecc1EG002357	scaffold_1	mRNA	Uncharacterized protein (26%U)
scaffold_1	0.669123174889695	0.863741540795569	0.194618365905874	13394495	13396392	hypo	+	CG	intergenic	Thecc1EG002361	scaffold_1	mRNA	c("Gag protease polyprotein"	" putative (56%P)")
scaffold_1	0.77972661262707	0.431180426870182	-0.348546185756889	13407586	13408609	hyper	+	CG	intronic	Thecc1EG002363	scaffold_1	mRNA	Unknown
scaffold_1	0.717861811391223	0.971313826735514	0.25345201534429	13433402	13433687	hyper	-	CG	upstream	Thecc1EG002367	scaffold_1	mRNA	Uncharacterized protein (51%P)
scaffold_1	0.721626984126984	0.978418267891952	0.256791283764968	13481855	13483007	hyper	-	CG	upstream	Thecc1EG002369	scaffold_1	mRNA	Uncharacterized protein (21%U)
scaffold_1	0.70747123133904	0.984599797365755	0.277128566026714	13480035	13481149	hyper	-	CG	intronic	Thecc1EG002370	scaffold_1	mRNA	Uncharacterized protein (81%P)
scaffold_1	0.886363636363636	0.861111111111111	-0.0252525252525255	13502127	13503083	hypo	+	CG	downstream	Thecc1EG002374	scaffold_1	mRNA	Uncharacterized protein (53%P)
scaffold_1	0.88013468013468	0.618248976739543	-0.261885703395137	13510303	13511186	hypo	+	CG	exonic	Thecc1EG002375	scaffold_1	mRNA	Uncharacterized protein (68%P)
scaffold_1	0.75	0.485714285714286	-0.264285714285714	13508752	13508752	hypo	-	CG	intronic	Thecc1EG002376	scaffold_1	mRNA	Uncharacterized protein (57%P)
scaffold_1	0.75	0.986371853706021	0.236371853706021	13516352	13516398	hyper	-	CG	upstream	Thecc1EG002377	scaffold_1	mRNA	Uncharacterized protein (60%P)
scaffold_1	0.666666666666667	0.886363636363636	0.21969696969697	13526732	13526732	hyper	-	CG	downstream	Thecc1EG002379	scaffold_1	mRNA	Uncharacterized protein (59%P)
scaffold_1	0.74737804775839	0.8967199185245	0.14934187076611	13535836	13537150	hyper	+	CG	upstream	Thecc1EG002380	scaffold_1	mRNA	Secretory laccase (75%U)
scaffold_1	0.542910602910603	0.497518460864092	-0.045392142046511	13539933	13540227	hypo	+	CG	intergenic	Thecc1EG002381	scaffold_1	mRNA	Unknown
scaffold_1	0.795047380654389	0.943612596553773	0.148565215899384	13559349	13560729	hyper	+	CG	intronic	Thecc1EG002383	scaffold_1	mRNA	Ribonuclease H protein (62%P)
scaffold_1	0.670454545454546	0.916495522878501	0.246040977423956	13567948	13568206	hyper	+	CG	intronic	Thecc1EG002384	scaffold_1	mRNA	c("Gag protease polyprotein"	" putative (56%P)")
scaffold_1	0.661144551709167	0.909963218609202	0.248818666900035	13562918	13564297	hypo	+	CG	intronic	Thecc1EG002385	scaffold_1	mRNA	c("Retrotransposon protein"	" putative (59%U)")
scaffold_1	0.745407009609949	0.984375	0.238967990390051	13565347	13565707	hyper	-	CG	intronic	Thecc1EG002386	scaffold_1	mRNA	c("RNA-directed DNA polymerase (Reverse transcriptase)"	" Ribonuclease H (61%U)")
scaffold_1	1	0.641025641025641	-0.358974358974359	13572688	13572688	hypo	-	CG	exonic	Thecc1EG002389	scaffold_1	mRNA	Gag-pro-like protein (31%U)
scaffold_1	0.914285714285714	0.695652173913043	-0.218633540372671	13574680	13574680	hypo	-	CG	exonic	Thecc1EG002390	scaffold_1	mRNA	Uncharacterized protein (87%P)
scaffold_1	0.613792677910325	0.90305330634278	0.289260628432455	13607956	13608968	hyper	-	CG	upstream	Thecc1EG002393	scaffold_1	mRNA	Receptor like protein 20 (15%T)
scaffold_1	0.8	1	0.2	13617368	13617368		-	CG	UTR3	Thecc1EG002394	scaffold_1	mRNA	Glucose-6-phosphate dehydrogenase 1 (82%P)
scaffold_1	0.880457380457381	0.659029649595687	-0.221427730861693	13649467	13649468	hypo	+	CG	upstream;downstream	Thecc1EG002399	scaffold_1	mRNA	Unknown
scaffold_1	0.871191369606004	0.546190503703549	-0.325000865902455	13658316	13658590	hypo	-	CG	intergenic	Thecc1EG002400	scaffold_1	mRNA	Phytochrome C (69%T)
scaffold_1	0.677502621602	0.910800753228121	0.23329813162612	13674663	13676307	hyper	-	CG	intergenic	Thecc1EG002403	scaffold_1	mRNA	Uncharacterized protein (72%P)
scaffold_1	0.319230769230769	0.381290322580645	0.062059553349876	13692045	13692078	hyper	+	CG	intronic	Thecc1EG002406	scaffold_1	mRNA	Uncharacterized protein (15%U)
scaffold_1	0.948232853106841	0.681510055746202	-0.266722797360639	13720915	13721768	hypo	+	CG	intronic	Thecc1EG002408	scaffold_1	mRNA	Uncharacterized protein (49%P)
scaffold_1	0.84375	0.842261904761905	-0.00148809523809501	13745153	13745187	hyper	-	CG	upstream	Thecc1EG002410	scaffold_1	mRNA	Nuclear transcription factor Y subunit B-3 (73%P)
scaffold_1	0.555555555555556	1	0.444444444444444	13760757	13760757	hyper	-	CG	upstream	Thecc1EG002412	scaffold_1	mRNA	Uncharacterized protein (29%U)
scaffold_1	0.7	1	0.3	13765527	13765527	hyper	-	CG	intronic	Thecc1EG002413	scaffold_1	mRNA	FASCICLIN-like arabinogalactan 2 (61%T)
scaffold_1	0.540585910253429	0.415189873417722	-0.125396036835708	13813590	13814730	hyper	-	CG	intergenic	Thecc1EG002421	scaffold_1	mRNA	Uncharacterized protein (37%P)
scaffold_1	1	0.781818181818182	-0.218181818181818	13841337	13841337	hypo	-	CG	intergenic	Thecc1EG002424	scaffold_1	mRNA	Pentatricopeptide repeat (PPR) superfamily protein (23%T)
scaffold_1	0.416666666666667	0	-0.416666666666667	13844220	13844220	hypo	+	CG	intergenic	Thecc1EG002426	scaffold_1	mRNA	Acetoacetyl-CoA thiolase 2 (86%T)
scaffold_1	0.411567379988433	0.073529411764706	-0.338037968223727	13849887	13850426	hypo	+	CG	exonic	Thecc1EG002427	scaffold_1	mRNA	Uncharacterized protein
scaffold_1	0.900486111111111	0.657724459448597	-0.242761651662514	13865423	13866117	hypo	-	CG	exonic	Thecc1EG002430	scaffold_1	mRNA	Emp24/gp25L/p24 family/GOLD family protein (74%T)
scaffold_1	0.782608695652174	1	0.217391304347826	13876665	13876665	hyper	+	CG	UTR5	Thecc1EG002431	scaffold_1	mRNA	Rubisco methyltransferase family protein (20%T)
scaffold_1	0.472345301757066	0.350172388819344	-0.122172912937722	13874763	13876236	hyper	+	CG	intronic	Thecc1EG002433	scaffold_1	mRNA	Copia LTR rider-like protein (26%U)
scaffold_1	0.631158461147665	0.114895556649588	-0.516262904498077	13885631	13886503	hypo	-	CG	intronic	Thecc1EG002434	scaffold_1	mRNA	c("Indole-3-glycerol phosphate synthase"	" chloroplastic"	" putative (51%U)")
scaffold_1	0.6	1	0.4	13883600	13883600	hyper	-	CG	intronic	Thecc1EG002435	scaffold_1	mRNA	RPM1-interacting protein 4 family protein (66%P)
scaffold_1	0.516129032258065	0.8125	0.296370967741935	13894645	13894645	hyper	-	CG	intronic	Thecc1EG002436	scaffold_1	mRNA	Coated vesicle membrane protein-like (30%U)
scaffold_1	0.576388888888889	0.544117647058823	-0.0322712418300655	13908793	13909283	hyper	+	CG	intronic	Thecc1EG002437	scaffold_1	mRNA	Mutator-like transposase (12%U)
scaffold_1	0.833333333333333	0.592592592592593	-0.240740740740741	13911943	13911943	hypo	-	CG	intronic	Thecc1EG002438	scaffold_1	mRNA	Uncharacterized protein (17%T)
scaffold_1	0.958333333333333	0.309006211180124	-0.64932712215321	13932013	13932014	hypo	+	CG	intronic	Thecc1EG002440	scaffold_1	mRNA	Rubisco methyltransferase family protein (74%T)
scaffold_1	0.625	0.887427536231884	0.262427536231884	13928548	13928849	hyper	-	CG	intronic	Thecc1EG002441	scaffold_1	mRNA	Uncharacterized protein (63%P)
scaffold_1	0.165625	0.47875816993464	0.31313316993464	13943920	13943950	hyper	+	CG	intronic	Thecc1EG002442	scaffold_1	mRNA	AMP-dependent synthetase and ligase family protein (71%T)
scaffold_1	0.392432012432012	0.579774774774775	0.187342762342762	13947858	13948792	hyper	+	CG	upstream	Thecc1EG002445	scaffold_1	mRNA	RNA-binding family protein (68%P)
scaffold_1	0.738486842105263	0.970588235294118	0.232101393188855	13966254	13966302	hyper	-	CG	upstream	Thecc1EG002447	scaffold_1	mRNA	Unknown
scaffold_1	0.702766436832244	0.95710197919488	0.254335542362636	13963158	13963333	hyper	-	CG	intronic	Thecc1EG002448	scaffold_1	mRNA	Uncharacterized protein (70%P)
scaffold_1	1	0.789473684210526	-0.210526315789474	13982543	13982543	hypo	-	CG	intronic	Thecc1EG002451	scaffold_1	mRNA	Uncharacterized protein
scaffold_1	0.8	1	0.2	13985234	13985234		-	CG	UTR3	Thecc1EG002452	scaffold_1	mRNA	Uncharacterized protein (45%P)
scaffold_1	0.497317073170731	0.255077073648153	-0.242239999522579	14007548	14007717	hypo	-	CG	UTR3	Thecc1EG002455	scaffold_1	mRNA	RNAse E/G-like (63%P)
scaffold_1	0.341439159395816	0.380743661100804	0.0393045017049884	14010398	14010541	hyper	-	CG	upstream	Thecc1EG002456	scaffold_1	mRNA	c("RING/U-box superfamily protein"	" putative (59%T)")
scaffold_1	0	0.260869565217391	0.260869565217391	14016097	14016097	hyper	+	CG	upstream	Thecc1EG002457	scaffold_1	mRNA	Uncharacterized protein (56%P)
scaffold_1	0.732142857142857	1	0.267857142857143	14043236	14043487	hyper	-	CG	downstream	Thecc1EG002459	scaffold_1	mRNA	Uncharacterized protein (42%P)
scaffold_1	0.900149410614218	0.510472586952116	-0.389676823662102	14048312	14048802	hypo	+	CG	upstream	Thecc1EG002460	scaffold_1	mRNA	c("Period circadian protein"	" putative (41%P)")
scaffold_1	0.755710955710956	0.799432418128542	0.043721462417586	14057964	14059290	hyper	+	CG	upstream	Thecc1EG002461	scaffold_1	mRNA	Transposon-like protein (25%U)
scaffold_1	0.583333333333333	0.837209302325581	0.253875968992248	14057771	14057771	hyper	+	CG	exonic	Thecc1EG002462	scaffold_1	mRNA	Unknown
scaffold_1	0.272727272727273	0	-0.272727272727273	14068923	14068923	hypo	-	CG	intergenic	Thecc1EG002463	scaffold_1	mRNA	Got1/Sft2-like vescicle transport protein family (72%T)
scaffold_1	0.421428571428571	0.306521739130435	-0.114906832298137	14073525	14073701	hypo	+	CG	UTR3	Thecc1EG002464	scaffold_1	mRNA	Uncharacterized protein
scaffold_1	0.0185185185185185	0.405476369092273	0.386957850573755	14077911	14077912	hyper	+	CG	intronic	Thecc1EG002465	scaffold_1	mRNA	Uncharacterized protein (63%P)
scaffold_1	0.739130434782609	0.96969696969697	0.230566534914361	14082824	14082824	hyper	-	CG	UTR5	Thecc1EG002466	scaffold_1	mRNA	Uncharacterized protein (63%P)
scaffold_1	0.692307692307692	0.978723404255319	0.286415711947627	14088431	14088431	hyper	+	CG	UTR5	Thecc1EG002468	scaffold_1	mRNA	Uncharacterized protein (61%P)
scaffold_1	0.716577540106952	1	0.283422459893048	14086451	14087188	hyper	+	CG	intronic	Thecc1EG002469	scaffold_1	mRNA	Uncharacterized protein (93%P)
scaffold_1	0.474358974358974	0.807692307692307	0.333333333333333	14102101	14102114	hyper	+	CG	intronic	Thecc1EG002470	scaffold_1	mRNA	c("RNA-directed DNA polymerase (Reverse transcriptase)"	" Ribonuclease H"	" putative (36%U)")
scaffold_1	0.795441595441596	0.911478919631094	0.116037324189498	14103635	14104196	hypo	+	CG	upstream	Thecc1EG002471	scaffold_1	mRNA	Uncharacterized protein (74%P)
scaffold_1	0.88774384497844	0.575713148639978	-0.312030696338462	14108474	14108688	hyper	+	CG	downstream	Thecc1EG002473	scaffold_1	mRNA	Exostosin family protein (66%P)
scaffold_1	0.753383458646616	0.991071428571429	0.237687969924812	14122216	14123594	hyper	+	CG	upstream	Thecc1EG002475	scaffold_1	mRNA	Uncharacterized protein (85%P)
scaffold_1	0.264957264957265	0.188811188811189	-0.076146076146076	14138847	14140590	hypo	+	CG	upstream	Thecc1EG002476	scaffold_1	mRNA	Copia LTR rider-like protein (26%U)
scaffold_1	0.461538461538462	0.25	-0.211538461538462	14171420	14171420	hypo	+	CG	intronic	Thecc1EG002480	scaffold_1	mRNA	c("Polyprotein"	" related"	" putative (55%U)")
scaffold_1	0.916666666666667	0.375	-0.541666666666667	14190803	14190804	hypo	+	CG	upstream	Thecc1EG002484	scaffold_1	mRNA	Uncharacterized protein (38%U)
scaffold_1	0.605042016806723	0.93048128342246	0.325439266615737	14207241	14207306	hyper	-	CG	UTR5	Thecc1EG002485	scaffold_1	mRNA	DNA/RNA polymerases superfamily protein (66%P)
scaffold_1	0.465323166303559	0.89483449293696	0.429511326633401	14208153	14208891	hyper	+	CG	upstream	Thecc1EG002486	scaffold_1	mRNA	Uncharacterized protein (78%P)
scaffold_1	0.701058201058201	0.930992953695715	0.229934752637514	14226077	14226554	hyper	+	CG	UTR3	Thecc1EG002488	scaffold_1	mRNA	Uncharacterized protein (51%U)
scaffold_1	0.935351920552842	0.404517936676848	-0.530833983875994	14249367	14249506	hypo	+	CG	intergenic	Thecc1EG002490	scaffold_1	mRNA	RAB GTPase B1C (92%T)
scaffold_1	0.708771929824561	1	0.291228070175439	14260396	14260419	hyper	-	CG	upstream	Thecc1EG002491	scaffold_1	mRNA	Uncharacterized protein (18%U)
scaffold_1	0.75	1	0.25	14263797	14263797	hyper	+	CG	intergenic	Thecc1EG002492	scaffold_1	mRNA	ADP glucose pyrophosphorylase 1 (84%T)
scaffold_1	0.476874003189793	0.584085213032582	0.107211209842789	14270275	14271046	hypo	+	CG	downstream	Thecc1EG002493	scaffold_1	mRNA	Uncharacterized protein (63%P)
scaffold_1	1	0.6875	-0.3125	14301941	14301941	hypo	+	CG	intergenic	Thecc1EG002494	scaffold_1	mRNA	Uncharacterized protein
scaffold_1	0.774193548387097	1	0.225806451612903	14302934	14302934	hyper	-	CG	upstream	Thecc1EG002495	scaffold_1	mRNA	Uncharacterized protein (61%P)
scaffold_1	0.735294117647059	0.967741935483871	0.232447817836812	14311039	14311039	hyper	-	CG	exonic	Thecc1EG002496	scaffold_1	mRNA	Unknown
scaffold_1	0.69047619047619	0.933684210526316	0.243208020050125	14309001	14309023	hyper	+	CG	intronic	Thecc1EG002497	scaffold_1	mRNA	Uncharacterized protein (26%T)
scaffold_1	0.545454545454545	0.888888888888889	0.343434343434343	14319386	14319386	hyper	-	CG	upstream	Thecc1EG002499	scaffold_1	mRNA	Uncharacterized protein (53%P)
scaffold_1	0.675875208382948	0.553258335867031	-0.122616872515917	14333148	14333539	hypo	+	CG	upstream	Thecc1EG002501	scaffold_1	mRNA	Uncharacterized protein (54%P)
scaffold_1	0.731313131313131	0.963725490196078	0.232412358882947	14342503	14343716	hyper	-	CG	upstream	Thecc1EG002502	scaffold_1	mRNA	Uncharacterized protein (68%P)
scaffold_1	0.731707317073171	1	0.268292682926829	14350675	14350675	hyper	+	CG	upstream	Thecc1EG002504	scaffold_1	mRNA	Uncharacterized protein (52%P)
scaffold_1	0.549084249084249	0.279850340136054	-0.269233908948195	14381991	14383059	hypo	+	CG	upstream	Thecc1EG002508	scaffold_1	mRNA	Uncharacterized protein (20%U)
scaffold_1	0.717163244794824	0.164657217959648	-0.552506026835176	14413962	14414257	hyper	-	CG	upstream	Thecc1EG002512	scaffold_1	mRNA	Uncharacterized protein (68%P)
scaffold_1	1	0.1	-0.9	14414997	14414997	hypo	-	CG	intergenic	Thecc1EG002513	scaffold_1	mRNA	Uncharacterized protein
scaffold_1	0.286785714285714	0.620328106852497	0.333542392566783	14434191	14434290	hyper	-	CG	upstream;downstream	Thecc1EG002516	scaffold_1	mRNA	Uncharacterized protein (64%P)
scaffold_1	0.737037037037037	0.943650793650793	0.206613756613756	14443547	14443628	hyper	-	CG	intronic	Thecc1EG002518	scaffold_1	mRNA	Unknown
scaffold_1	0.533676301865139	0.425809212573918	-0.10786708929122	14453097	14453569	hypo	+	CG	exonic	Thecc1EG002519	scaffold_1	mRNA	Unknown
scaffold_1	0.95	0.467391304347826	-0.482608695652174	14457071	14457072	hypo	+	CG	intergenic	Thecc1EG002520	scaffold_1	mRNA	Endomembrane protein 70 protein family (85%T)
scaffold_1	0.646584880636605	0.846572871572872	0.199987990936267	14469137	14469403	hypo	-	CG	upstream	Thecc1EG002522	scaffold_1	mRNA	c("Translation elongation factor Ts (EF-Ts)"	" putative (63%T)")
scaffold_1	0.769230769230769	0.394736842105263	-0.374493927125506	14478967	14478967	hypo	+	CG	upstream	Thecc1EG002525	scaffold_1	mRNA	Regulator of chromosome condensation family protein (65%P)
scaffold_1	0.282608695652174	0.482758620689655	0.200149925037481	14488853	14488853	hyper	+	CG	exonic	Thecc1EG002529	scaffold_1	mRNA	Glyceraldehyde-3-phosphate dehydrogenase A (62%P)
scaffold_1	0.769230769230769	0.47373949579832	-0.29549127343245	14493477	14493478	hypo	+	CG	intronic	Thecc1EG002530	scaffold_1	mRNA	HhH-GPD base excision DNA repair family protein (63%P)
scaffold_1	0.366666666666667	0.588235294117647	0.22156862745098	14489980	14489980	hyper	+	CG	exonic	Thecc1EG002531	scaffold_1	mRNA	Glyoxylate reductase 1 (83%T)
scaffold_1	0.25	0.53125	0.28125	14509287	14509287	hyper	+	CG	intronic	Thecc1EG002532	scaffold_1	mRNA	Homeodomain-like transcriptional regulator (60%P)
scaffold_1	0.730864898989899	0.919196710942441	0.188331811952542	14539214	14540174		+	CG	upstream	Thecc1EG002536	scaffold_1	mRNA	Unknown
scaffold_1	0.564862107444604	0.85258064516129	0.287718537716686	14534904	14536009	hyper	-	CG	intronic	Thecc1EG002537	scaffold_1	mRNA	c("Cysteine-rich RLK (RECEPTOR-like protein kinase) 8"	" putative (50%T)")
scaffold_1	0.696551724137931	0.949072957693647	0.252521233555716	14540852	14541153	hyper	+	CG	upstream	Thecc1EG002538	scaffold_1	mRNA	Uncharacterized protein (75%P)
scaffold_1	0.877721937297861	0.627699739853044	-0.250022197444817	14550803	14551596	hyper	-	CG	intergenic	Thecc1EG002539	scaffold_1	mRNA	c("Cytochrome b561/ferric reductase transmembrane with DOMON related domain"	" putative (57%T)")
scaffold_1	0.691503267973856	0.850023342670401	0.158520074696545	14562441	14563036	hypo	-	CG	upstream	Thecc1EG002541	scaffold_1	mRNA	Unknown
scaffold_1	0.728395061728395	0.635555555555556	-0.0928395061728393	14586782	14587014	hypo	+	CG	intergenic	Thecc1EG002543	scaffold_1	mRNA	Uncharacterized protein (30%U)
scaffold_1	0.632655971479501	0.880362674927892	0.247706703448392	14589669	14590668	hyper	+	CG	intergenic	Thecc1EG002544	scaffold_1	mRNA	Uncharacterized protein (51%U)
scaffold_1	1	0.578947368421053	-0.421052631578947	14598372	14598372	hypo	-	CG	upstream	Thecc1EG002545	scaffold_1	mRNA	Unknown
scaffold_1	0.575900182419859	0.834870779098283	0.258970596678424	14624855	14625353	hyper	+	CG	intronic	Thecc1EG002548	scaffold_1	mRNA	Uncharacterized protein (86%P)
scaffold_1	0.714285714285714	0.928571428571429	0.214285714285714	14653351	14653351	hyper	-	CG	intronic	Thecc1EG002550	scaffold_1	mRNA	Uncharacterized protein (61%P)
scaffold_1	0.804730776469907	0.729897245611531	-0.0748335308583757	14649860	14650606	hyper	+	CG	intronic	Thecc1EG002551	scaffold_1	mRNA	Unknown
scaffold_1	0.676190476190476	0.927836765336766	0.251646289146289	14685892	14687502	hyper	+	CG	upstream	Thecc1EG002552	scaffold_1	mRNA	Unknown
scaffold_1	0.607668368116129	0.9467633207129	0.339094952596771	14683739	14684441	hyper	+	CG	intronic	Thecc1EG002553	scaffold_1	mRNA	Unknown
scaffold_1	0.728406184608231	0.97905585106383	0.250649666455599	14703634	14703722	hyper	-	CG	upstream	Thecc1EG002554	scaffold_1	mRNA	Uncharacterized protein (75%P)
scaffold_1	0.6875	0.947368421052632	0.259868421052632	14791425	14791425	hyper	+	CG	intronic	Thecc1EG002556	scaffold_1	mRNA	Uncharacterized protein (13%U)
scaffold_1	0.640811688311689	0.66893115942029	0.0281194711086015	14789521	14790268	hypo	+	CG	intronic	Thecc1EG002557	scaffold_1	mRNA	Unknown
scaffold_1	0.735173602845168	0.96	0.224826397154832	14799016	14800638	hyper	-	CG	downstream	Thecc1EG002558	scaffold_1	mRNA	Uncharacterized protein (78%P)
scaffold_1	0.828947368421052	0.807692307692307	-0.021255060728745	14804806	14805969	hypo	-	CG	intronic	Thecc1EG002559	scaffold_1	mRNA	Unknown
scaffold_1	0.652934065934066	0.982285714285714	0.329351648351649	14848929	14849576	hyper	-	CG	intergenic	Thecc1EG002560	scaffold_1	mRNA	Uncharacterized protein (70%P)
scaffold_1	0.699553571428571	0.9375	0.237946428571429	14856173	14856495	hyper	+	CG	intergenic	Thecc1EG002561	scaffold_1	mRNA	Gag protease polyprotein (65%P)
scaffold_1	0.701754385964912	0.934285714285714	0.232531328320802	14866835	14868676	hyper	-	CG	intronic	Thecc1EG002562	scaffold_1	mRNA	Retrotransposon-like protein (26%U)
scaffold_1	0.586916818863698	0.956979912138422	0.370063093274723	14879814	14881176	hyper	+	CG	upstream	Thecc1EG002564	scaffold_1	mRNA	Uncharacterized protein (60%P)
scaffold_1	0.909090909090909	0.514244471744472	-0.394846437346437	14885021	14885111	hypo	-	CG	upstream	Thecc1EG002565	scaffold_1	mRNA	Unknown
scaffold_1	0.581964969896004	0.865740740740741	0.283775770844736	14893199	14894142	hyper	-	CG	upstream	Thecc1EG002566	scaffold_1	mRNA	Unknown
scaffold_1	0.68	0.9	0.22	14893039	14893039	hyper	+	CG	intronic	Thecc1EG002567	scaffold_1	mRNA	c("Defensin-like family protein"	" putative (48%P)")
scaffold_1	0.711111111111111	0.447899159663866	-0.263211951447246	14904101	14904106	hypo	+	CG	upstream	Thecc1EG002569	scaffold_1	mRNA	RNI-like superfamily protein (60%T)
scaffold_1	0.447115384615385	0.868686868686869	0.421571484071484	14907524	14907993	hyper	+	CG	intergenic	Thecc1EG002570	scaffold_1	mRNA	Unknown
scaffold_1	0.755555555555556	1	0.244444444444444	14922696	14922696	hyper	+	CG	intergenic	Thecc1EG002572	scaffold_1	mRNA	Ribosomal protein L5 B (66%T)
scaffold_1	0.962962962962963	0.666666666666667	-0.296296296296296	14936623	14936623	hypo	-	CG	exonic	Thecc1EG002574	scaffold_1	mRNA	Unknown
scaffold_1	1	0.782608695652174	-0.217391304347826	14933199	14933199	hypo	+	CG	exonic	Thecc1EG002575	scaffold_1	mRNA	Uncharacterized protein (55%P)
scaffold_1	0.243750683308211	0.311502505615245	0.0677518223070345	14946360	14946423	hypo	+	CG	upstream	Thecc1EG002578	scaffold_1	mRNA	Mediator of RNA polymerase II transcription subunit 19 (73%P)
scaffold_1	0.685714285714286	0.418604651162791	-0.267109634551495	14956781	14956781	hypo	-	CG	intronic	Thecc1EG002580	scaffold_1	mRNA	Uncharacterized protein (31%U)
scaffold_1	0.6	0.893617021276596	0.293617021276596	14989651	14989651	hyper	+	CG	intronic	Thecc1EG002584	scaffold_1	mRNA	Uncharacterized protein (67%P)
scaffold_1	0.725126165754522	0.845616715585756	0.120490549831234	14981047	14981530	hyper	-	CG	intronic	Thecc1EG002585	scaffold_1	mRNA	Uncharacterized protein (34%U)
scaffold_1	0.625	1	0.375	14984448	14984448	hyper	-	CG	intronic	Thecc1EG002586	scaffold_1	mRNA	Unknown
scaffold_1	0.408653846153846	0.685714285714285	0.277060439560439	15016091	15016143	hyper	-	CG	UTR3	Thecc1EG002587	scaffold_1	mRNA	Unknown
scaffold_1	0.713191023535851	0.762698412698413	0.0495073891625617	14999190	14999722	hyper	+	CG	intronic	Thecc1EG002588	scaffold_1	mRNA	Unknown
scaffold_1	0.636363636363636	0.91304347826087	0.276679841897233	15012809	15012809	hyper	-	CG	intronic	Thecc1EG002589	scaffold_1	mRNA	c("UDP-xylose phenolic glycosyltransferase"	" putative (56%U)")
scaffold_1	0.56	0.348837209302326	-0.211162790697674	15021157	15021157	hypo	-	CG	UTR3	Thecc1EG002590	scaffold_1	mRNA	c("Non-LTR retrolelement reverse transcriptase"	" putative-like protein (28%U)")
scaffold_1	0.738636363636364	0.744642857142857	0.0060064935064935	15025344	15025423	hyper	-	CG	upstream	Thecc1EG002592	scaffold_1	mRNA	Unknown
scaffold_1	0.727272727272727	0.952380952380952	0.225108225108225	15049226	15049226	hyper	-	CG	intergenic	Thecc1EG002594	scaffold_1	mRNA	c("UDP-xylose phenolic glycosyltransferase"	" putative (58%U)")
scaffold_1	0.735616870215403	0.836533497340899	0.100916627125495	15064602	15066196	hypo	+	CG	upstream	Thecc1EG002595	scaffold_1	mRNA	Unknown
scaffold_1	0.333333333333333	0.617021276595745	0.283687943262411	15077415	15077415	hyper	-	CG	UTR3	Thecc1EG002597	scaffold_1	mRNA	Unknown
scaffold_1	0.529411764705882	1	0.470588235294118	15081338	15081338	hyper	+	CG	intergenic	Thecc1EG002599	scaffold_1	mRNA	Unknown
scaffold_1	0.866666666666667	0.900900900900901	0.0342342342342343	15118909	15119007		+	CG	intronic	Thecc1EG002607	scaffold_1	mRNA	Tetratricopeptide repeat (TPR)-like superfamily protein (63%T)
scaffold_1	0.288095238095238	0.0387096774193548	-0.249385560675883	15124345	15124346	hypo	+	CG	exonic	Thecc1EG002609	scaffold_1	mRNA	c("Rhodanese/Cell cycle control phosphatase superfamily protein"	" putative (56%P)")
scaffold_1	0.374509803921569	0.496955931495405	0.122446127573836	15128717	15130147	hyper	+	CG	UTR3	Thecc1EG002610	scaffold_1	mRNA	Uncharacterized protein (52%P)
scaffold_1	0.71453781512605	0.828749606959438	0.114211791833388	15142282	15144157	hyper	+	CG	upstream	Thecc1EG002611	scaffold_1	mRNA	Uncharacterized protein (56%P)
scaffold_1	0.78233518205932	0.922338883749615	0.140003701690295	15151845	15152075	hyper	+	CG	upstream	Thecc1EG002613	scaffold_1	mRNA	Bacterial hemolysin-related (81%P)
scaffold_1	0.842988866800894	0.335303207904667	-0.507685658896227	15153909	15153988	hypo	+	CG	intergenic	Thecc1EG002614	scaffold_1	mRNA	Photosystem I reaction center subunit XI (81%P)
scaffold_1	0.705952380952381	1	0.294047619047619	15158952	15159111	hyper	+	CG	exonic	Thecc1EG002615	scaffold_1	mRNA	Unknown
scaffold_1	0.588888888888889	0.5	-0.088888888888889	15157370	15158314	hypo	+	CG	downstream	Thecc1EG002616	scaffold_1	mRNA	Uncharacterized protein (60%P)
scaffold_1	0.803478177047971	0.717012858616274	-0.0864653184316968	15160612	15161604		-	CG	downstream	Thecc1EG002617	scaffold_1	mRNA	Unknown
scaffold_1	0.625874688374689	0.365370904973045	-0.260503783401643	15166143	15166521	hypo	+	CG	upstream	Thecc1EG002618	scaffold_1	mRNA	c("Ribonuclease H protein"	" putative (55%P)")
scaffold_1	0.646026016993759	0.587428841325478	-0.058597175668281	15173796	15174715	hypo	+	CG	UTR3	Thecc1EG002620	scaffold_1	mRNA	Uncharacterized protein
scaffold_1	0.578947368421053	1	0.421052631578947	15200546	15200546	hyper	+	CG	intergenic	Thecc1EG002622	scaffold_1	mRNA	Cysteine-rich RLK (RECEPTOR-like protein kinase) 8 (14%T)
scaffold_1	0.891176470588235	0.886128364389234	-0.00504810619900125	15215402	15216831	hypo	-	CG	UTR5	Thecc1EG002624	scaffold_1	mRNA	Uncharacterized protein (73%P)
scaffold_1	0.363636363636364	0.0416666666666667	-0.321969696969697	15229492	15229492	hypo	+	CG	intronic	Thecc1EG002626	scaffold_1	mRNA	c("Glutamate receptor 1.1"	" putative (47%P)")
scaffold_1	0.845614035087719	0.916783543712015	0.0711695086242957	15254679	15255552		-	CG	intronic	Thecc1EG002630	scaffold_1	mRNA	Uncharacterized protein (75%P)
scaffold_1	0.668691067895575	0.77436883757942	0.105677769683845	15264677	15266564	hypo	+	CG	intergenic	Thecc1EG002632	scaffold_1	mRNA	Unknown
scaffold_1	0.761259079903148	1	0.238740920096852	15278466	15278586	hyper	-	CG	upstream	Thecc1EG002634	scaffold_1	mRNA	Unknown
scaffold_1	0.757575757575758	0.977777777777778	0.22020202020202	15322488	15322488	hyper	+	CG	upstream	Thecc1EG002636	scaffold_1	mRNA	Uncharacterized protein (63%P)
scaffold_1	0.61969696969697	0.2	-0.41969696969697	15359917	15360060	hypo	-	CG	upstream	Thecc1EG002639	scaffold_1	mRNA	Uncharacterized protein
scaffold_1	0.547870813397129	0.415559038662487	-0.132311774734642	15372206	15372904	hyper	+	CG	UTR3	Thecc1EG002640	scaffold_1	mRNA	Integral membrane HRF1 family protein (71%T)
scaffold_1	0.402517106549365	0.509151785714286	0.106634679164921	15375413	15376868	hyper	+	CG	exonic	Thecc1EG002641	scaffold_1	mRNA	Tetratricopeptide repeat-like superfamily protein (65%P)
scaffold_1	0.593957788243502	0.235119415731661	-0.358838372511842	15399605	15400000	hyper	+	CG	downstream	Thecc1EG002644	scaffold_1	mRNA	Uncharacterized protein (80%P)
scaffold_1	0.769736842105263	0.75	-0.019736842105263	15417946	15418315	hypo	+	CG	intergenic	Thecc1EG002645	scaffold_1	mRNA	Uncharacterized protein (48%P)
scaffold_1	0.705882352941177	1	0.294117647058823	15431518	15431518	hyper	-	CG	intronic	Thecc1EG002647	scaffold_1	mRNA	Far-red impaired responsive family protein (79%P)
scaffold_1	0.814778325123153	0.855555555555556	0.0407772304324027	15443365	15444400	hypo	+	CG	intronic	Thecc1EG002649	scaffold_1	mRNA	c("RNA-directed DNA polymerase (Reverse transcriptase)"	" Ribonuclease H"	" putative (47%U)")
scaffold_1	0.565660978598285	0.619586769226163	0.0539257906278779	15456164	15457734	hyper	+	CG	intronic	Thecc1EG002653	scaffold_1	mRNA	Far-red impaired responsive family protein (75%P)
scaffold_1	0.962962962962963	0.727272727272727	-0.235690235690236	15461289	15461289	hypo	+	CG	intronic	Thecc1EG002654	scaffold_1	mRNA	Far-red impaired responsive family protein (67%P)
scaffold_1	0.328567408790014	0.100268648035173	-0.228298760754841	15482127	15483702	hypo	+	CG	exonic	Thecc1EG002659	scaffold_1	mRNA	Unknown
scaffold_1	0.857032743207503	0.385036916629398	-0.471995826578105	15488638	15490299	hypo	+	CG	intronic	Thecc1EG002660	scaffold_1	mRNA	FAD-dependent oxidoreductase family protein (61%P)
scaffold_1	0.259259259259259	0	-0.259259259259259	15486139	15486139	hypo	-	CG	intronic	Thecc1EG002661	scaffold_1	mRNA	c("Lipoxygenase"	" putative (39%U)")
scaffold_1	0.828620689655172	0.492482837528604	-0.336137852126568	15504690	15504716	hypo	+	CG	intronic	Thecc1EG002662	scaffold_1	mRNA	c("Polynucleotidyl transferase"	" ribonuclease H-like superfamily protein"	" putative (55%T)")
scaffold_1	0.581444991789819	0.441713227608088	-0.139731764181732	15511197	15511932	hypo	-	CG	UTR3	Thecc1EG002663	scaffold_1	mRNA	Serine carboxypeptidase-like 20 (70%T)
scaffold_1	0.769230769230769	0.972602739726027	0.203371970495258	15518669	15518669	hyper	-	CG	upstream	Thecc1EG002664	scaffold_1	mRNA	SKU5 similar 3 (81%P)
scaffold_1	0.727272727272727	0.931818181818182	0.204545454545454	15527127	15527127	hyper	+	CG	intergenic	Thecc1EG002666	scaffold_1	mRNA	Sodium Bile acid symporter family (73%P)
scaffold_1	0.625	0.827586206896552	0.202586206896552	15545653	15545653	hyper	-	CG	intergenic	Thecc1EG002669	scaffold_1	mRNA	Uncharacterized protein (39%U)
scaffold_1	0.75	0.5	-0.25	15550753	15550753	hypo	-	CG	intronic	Thecc1EG002670	scaffold_1	mRNA	Uncharacterized protein (35%U)
scaffold_1	0.830533281619446	0.466902963829824	-0.363630317789623	15548189	15549864		+	CG	exonic	Thecc1EG002671	scaffold_1	mRNA	Uncharacterized protein (32%U)
scaffold_1	0.80430024161598	0.755697716791147	-0.0486025248248332	15554414	15556028	hyper	-	CG	downstream	Thecc1EG002672	scaffold_1	mRNA	Uncharacterized protein (57%P)
scaffold_1	0.696428571428571	0.476923076923077	-0.219505494505494	15570108	15570108	hypo	-	CG	exonic	Thecc1EG002673	scaffold_1	mRNA	Actin binding Calponin (CH) domain-containing protein (83%T)
scaffold_1	0.436363636363636	0.173104649765709	-0.263258986597927	15575223	15575299	hypo	+	CG	intronic	Thecc1EG002675	scaffold_1	mRNA	Unknown
scaffold_1	0.325174825174825	0	-0.325174825174825	15609561	15609562	hypo	+	CG	UTR3	Thecc1EG002681	scaffold_1	mRNA	Gb:AAB97010.1 (79%U)
scaffold_1	0.777777777777778	0.981818181818182	0.204040404040404	15614516	15614516	hyper	+	CG	intronic	Thecc1EG002682	scaffold_1	mRNA	Uncharacterized protein (72%P)
scaffold_1	0.632340777502068	0.676515151515152	0.0441743740130837	15631857	15632739	hyper	-	CG	intronic	Thecc1EG002683	scaffold_1	mRNA	Unknown
scaffold_1	0.701078431372549	0.955319202792304	0.254240771419755	15629180	15629577	hyper	+	CG	intronic	Thecc1EG002685	scaffold_1	mRNA	Uncharacterized protein (60%P)
scaffold_1	0.775	0.986486486486487	0.211486486486486	15657884	15658724		+	CG	upstream	Thecc1EG002691	scaffold_1	mRNA	Unknown
scaffold_1	0.810064935064935	0.810087719298245	2,28E+09	15674992	15675911	hypo	-	CG	intergenic	Thecc1EG002692	scaffold_1	mRNA	Unknown
scaffold_1	0.8	1	0.2	15688769	15688769		-	CG	intergenic	Thecc1EG002693	scaffold_1	mRNA	Stomagen (71%P)
scaffold_1	0.676923076923077	0.833124253285544	0.156201176362466	15694977	15695072	hyper	+	CG	upstream	Thecc1EG002694	scaffold_1	mRNA	c("Aspartyl-tRNA synthetase"	" putative (60%U)")
scaffold_1	0.696969696969697	0.947368421052632	0.250398724082935	15707217	15707317	hyper	+	CG	upstream	Thecc1EG002695	scaffold_1	mRNA	c("Receptor-like protein kinase-related family protein"	" putative (59%T)")
scaffold_1	0.913043478260869	0.685936672087117	-0.227106806173753	15712618	15712643	hypo	-	CG	UTR5	Thecc1EG002696	scaffold_1	mRNA	Unknown
scaffold_1	0.754188034188034	1	0.245811965811966	15729192	15729438	hyper	+	CG	intronic	Thecc1EG002700	scaffold_1	mRNA	RAB GTPase A5B (81%T)
scaffold_1	0.764705882352941	1	0.235294117647059	15768982	15768982	hyper	-	CG	upstream	Thecc1EG002703	scaffold_1	mRNA	Uncharacterized protein (73%P)
scaffold_1	0.8	1	0.2	15770942	15770942		-	CG	UTR5	Thecc1EG002704	scaffold_1	mRNA	Uncharacterized protein (76%P)
scaffold_1	0.967741935483871	0.739130434782609	-0.228611500701262	15772825	15772825	hypo	-	CG	UTR5;UTR3	Thecc1EG002705	scaffold_1	mRNA	c("RNA-directed DNA polymerase (Reverse transcriptase)"	" Ribonuclease H-like protein (33%U)")
scaffold_1	0.873484848484848	0.588103438849707	-0.285381409635141	15798566	15798628	hypo	+	CG	intergenic	Thecc1EG002709	scaffold_1	mRNA	Transducin/WD40 repeat-like superfamily protein (70%T)
scaffold_1	0.774047562894132	0.328284228284228	-0.445763334609904	15814993	15816147	hyper	-	CG	intronic	Thecc1EG002712	scaffold_1	mRNA	c("CDNA clone:J033068D01"	" full insert sequence"	" putative (35%U)")
scaffold_1	0.888889211811207	0.497244693712085	-0.391644518099122	15833073	15833608	hypo	+	CG	intergenic	Thecc1EG002715	scaffold_1	mRNA	Unknown
scaffold_1	0.820588235294117	0.829365079365079	0.00877684407096149	15845941	15846239	hypo	-	CG	upstream;downstream	Thecc1EG002716	scaffold_1	mRNA	c("H0502G05.11 protein"	" putative (51%P)")
scaffold_1	0.767298929141035	0.342221810626368	-0.425077118514667	15848086	15848277	hypo	+	CG	upstream	Thecc1EG002717	scaffold_1	mRNA	Uncharacterized protein
scaffold_1	0.25	0	-0.25	15857399	15857399	hypo	-	CG	intergenic	Thecc1EG002718	scaffold_1	mRNA	c("AGC"	" putative (58%P)")
scaffold_1	0.767316017316018	1	0.232683982683982	15867349	15867420	hyper	+	CG	upstream	Thecc1EG002719	scaffold_1	mRNA	Unknown
scaffold_1	0.578947368421053	0.0666666666666667	-0.512280701754386	15868738	15868738	hypo	-	CG	upstream	Thecc1EG002721	scaffold_1	mRNA	c("Histidine triad (Hit) protein"	" putative (67%U)")
scaffold_1	0.538060521994346	0.250347222222222	-0.287713299772124	15872909	15873562	hypo	+	CG	exonic	Thecc1EG002723	scaffold_1	mRNA	Carboxyl terminus of HSC70-interacting protein (66%T)
scaffold_1	0.692073170731707	0.918585526315789	0.226512355584082	15919152	15919353	hyper	-	CG	intergenic	Thecc1EG002725	scaffold_1	mRNA	c("Sulfate/thiosulfate import ATP-binding protein cysA"	" putative (53%P)")
scaffold_1	0.738002572824001	0.616374269005848	-0.121628303818153	15920128	15921418	hyper	+	CG	upstream	Thecc1EG002727	scaffold_1	mRNA	Uncharacterized protein (52%P)
scaffold_1	0.831746031746032	0.895833333333333	0.0640873015873017	15929897	15930778	hypo	+	CG	upstream	Thecc1EG002728	scaffold_1	mRNA	Uncharacterized protein (60%P)
scaffold_1	0.71875	0.791467938526762	0.072717938526762	15939046	15939420	hyper	+	CG	intronic	Thecc1EG002730	scaffold_1	mRNA	Transposase tnp2 (69%U)
scaffold_1	0.928176950485796	0.330330813866881	-0.597846136618915	15943674	15944561	hypo	-	CG	downstream	Thecc1EG002731	scaffold_1	mRNA	c("Transposase"	" putative-like protein (22%U)")
scaffold_1	0.540865384615385	0.523755656108597	-0.0171097285067875	15940693	15941222	hyper	-	CG	intronic	Thecc1EG002732	scaffold_1	mRNA	Uncharacterized protein (55%P)
scaffold_1	0.623965938276283	0.953279055848256	0.329313117571973	15956465	15957139	hyper	-	CG	intergenic	Thecc1EG002733	scaffold_1	mRNA	Unknown
scaffold_1	0.717460317460318	0.978494623655914	0.261034306195596	15969350	15969851	hyper	-	CG	intergenic	Thecc1EG002736	scaffold_1	mRNA	Unknown
scaffold_1	0.875534188034188	0.491929945054945	-0.383604242979243	15991204	15991583	hypo	+	CG	intergenic	Thecc1EG002738	scaffold_1	mRNA	Cellulose-synthase-like C6 (80%T)
scaffold_1	0.454545454545455	0.846153846153846	0.391608391608392	16003656	16003656	hyper	-	CG	upstream	Thecc1EG002739	scaffold_1	mRNA	40S ribosomal protein S8 (88%U)
scaffold_1	0.5	0.956521739130435	0.456521739130435	16029187	16029187	hyper	+	CG	upstream	Thecc1EG002742	scaffold_1	mRNA	Unknown
scaffold_1	0.323809523809524	0.209859584859585	-0.113949938949939	16042866	16043371	hyper	-	CG	UTR3	Thecc1EG002745	scaffold_1	mRNA	Uncharacterized protein
scaffold_1	0.255813953488372	0.0172413793103448	-0.238572574178027	16063945	16063945	hypo	+	CG	exonic	Thecc1EG002749	scaffold_1	mRNA	Uncharacterized protein (51%P)
scaffold_1	0.777615717615718	0.837375268409751	0.059759550794034	16073693	16074043	hyper	-	CG	intergenic	Thecc1EG002750	scaffold_1	mRNA	Uncharacterized protein (79%P)
scaffold_1	0.871951219512195	0.806737588652482	-0.0652136308597125	16082010	16083058	hypo	-	CG	upstream	Thecc1EG002751	scaffold_1	mRNA	Unknown
scaffold_1	0.783076982370855	0.320338426342365	-0.46273855602849	16095745	16096873	hypo	-	CG	intronic	Thecc1EG002756	scaffold_1	mRNA	Uncharacterized protein
scaffold_1	0.634587200674001	0.493459106806564	-0.141128093867437	16101408	16101925	hyper	-	CG	intronic	Thecc1EG002757	scaffold_1	mRNA	c("Pentatricopeptide repeat (PPR) superfamily protein"	" putative (49%T)")
scaffold_1	0.34593837535014	0.0492063492063492	-0.296732026143791	16139533	16139592	hypo	+	CG	upstream;downstream	Thecc1EG002761	scaffold_1	mRNA	Unknown
scaffold_1	0.321428571428572	0.0657894736842105	-0.255639097744361	16140614	16140816	hypo	-	CG	exonic	Thecc1EG002763	scaffold_1	mRNA	Unknown
scaffold_1	0.721248850835544	0.969755098374215	0.248506247538671	16146770	16148157	hyper	+	CG	intergenic	Thecc1EG002764	scaffold_1	mRNA	Uncharacterized protein (61%P)
scaffold_1	0.684307623175921	0.97001211810752	0.285704494931598	16157448	16158743	hyper	+	CG	intergenic	Thecc1EG002765	scaffold_1	mRNA	Unknown
scaffold_1	0.688422514003909	0.9511566673542	0.262734153350291	16161796	16162057	hyper	-	CG	downstream	Thecc1EG002766	scaffold_1	mRNA	Uncharacterized protein (59%P)
scaffold_1	0.752941176470588	0.967741935483871	0.214800759013282	16180252	16180550		-	CG	upstream	Thecc1EG002767	scaffold_1	mRNA	Uncharacterized protein (82%P)
scaffold_1	0.958333333333333	0.529411764705882	-0.428921568627451	16191082	16191082	hypo	-	CG	upstream	Thecc1EG002768	scaffold_1	mRNA	Uncharacterized protein (63%P)
scaffold_1	0.49702380952381	0.5	0.00297619047619049	16206924	16207494	hyper	+	CG	UTR5	Thecc1EG002770	scaffold_1	mRNA	Unknown
scaffold_1	0.637254901960784	0.982131254061079	0.344876352100294	16216925	16217110	hyper	-	CG	intronic	Thecc1EG002771	scaffold_1	mRNA	Unknown
scaffold_1	0.76948051948052	1	0.23051948051948	16254939	16255495	hyper	+	CG	intergenic	Thecc1EG002774	scaffold_1	mRNA	Cyclin family protein (80%T)
scaffold_1	0.766666666666666	0.972222222222222	0.205555555555555	16258445	16259108	hyper	+	CG	upstream	Thecc1EG002775	scaffold_1	mRNA	Uncharacterized protein (54%P)
scaffold_1	0.637853457172343	0.925975938429052	0.288122481256709	16274191	16274884	hyper	+	CG	intergenic	Thecc1EG002776	scaffold_1	mRNA	Uncharacterized protein
scaffold_1	0.667690958210026	0.918717707024159	0.251026748814132	16281345	16281777	hyper	-	CG	intergenic	Thecc1EG002777	scaffold_1	mRNA	Uncharacterized protein
scaffold_1	0.681818181818182	1	0.318181818181818	16281827	16281827	hyper	+	CG	intergenic	Thecc1EG002778	scaffold_1	mRNA	Unknown
scaffold_1	0.658653846153846	0.942307692307693	0.283653846153846	16285674	16287337	hyper	+	CG	exonic	Thecc1EG002779	scaffold_1	mRNA	c("Copia-like retrotransposable element"	" putative (39%U)")
scaffold_1	0.703703703703704	0.95109359239794	0.247389888694237	16297475	16299011	hyper	-	CG	upstream	Thecc1EG002780	scaffold_1	mRNA	Uncharacterized protein (75%P)
scaffold_1	0.822418173224625	0.750625692045468	-0.0717924811791562	16330070	16331376	hypo	+	CG	intergenic	Thecc1EG002784	scaffold_1	mRNA	Cytochrome P450 (66%U)
scaffold_1	0.764705882352941	0.979591836734694	0.214885954381753	16370845	16370845	hyper	+	CG	exonic	Thecc1EG002785	scaffold_1	mRNA	Uncharacterized protein (77%P)
scaffold_1	0.988888888888889	0.708333333333333	-0.280555555555556	16388046	16388111	hypo	-	CG	upstream	Thecc1EG002788	scaffold_1	mRNA	Uncharacterized protein (58%P)
scaffold_1	0.728403755868545	0.9765625	0.248158744131455	16415371	16416207	hyper	-	CG	upstream	Thecc1EG002789	scaffold_1	mRNA	Uncharacterized protein
scaffold_1	0.746090851102606	0.97530888030888	0.229218029206274	16422444	16423259	hyper	+	CG	upstream	Thecc1EG002790	scaffold_1	mRNA	Ty3-gypsy retrotransposon-like protein (27%U)
scaffold_1	0.769230769230769	1	0.230769230769231	16430662	16430662	hyper	+	CG	intergenic	Thecc1EG002791	scaffold_1	mRNA	Uncharacterized protein (25%U)
scaffold_1	0.931262509841866	0.692283113391984	-0.238979396449882	16444985	16445089	hypo	-	CG	UTR5	Thecc1EG002793	scaffold_1	mRNA	Unknown
scaffold_1	0.750738916256158	1	0.249261083743843	16443418	16444537	hyper	-	CG	intronic	Thecc1EG002795	scaffold_1	mRNA	c("Cytochrome P450"	" family 82"	" subfamily C"	" polypeptide 2"	" putative (38%T)")
scaffold_1	0.708333333333333	0.942307692307693	0.233974358974359	16460405	16461340	hyper	-	CG	intergenic	Thecc1EG002797	scaffold_1	mRNA	Uncharacterized protein (66%P)
scaffold_1	0.72310405643739	0.990990990990991	0.267886934553601	16483069	16483514	hyper	+	CG	intronic	Thecc1EG002798	scaffold_1	mRNA	Unknown
scaffold_1	0.653846153846154	0.875	0.221153846153846	16479253	16479253	hyper	+	CG	intronic	Thecc1EG002799	scaffold_1	mRNA	Uncharacterized protein (48%U)
scaffold_1	0.794117647058823	1	0.205882352941177	16482246	16482246	hyper	+	CG	intronic	Thecc1EG002801	scaffold_1	mRNA	Unknown
scaffold_1	0.560975609756098	0.925925925925926	0.364950316169828	16486672	16486672	hyper	+	CG	exonic	Thecc1EG002802	scaffold_1	mRNA	Unknown
scaffold_1	0.75	0.977272727272728	0.227272727272727	16497710	16499162	hyper	-	CG	upstream	Thecc1EG002803	scaffold_1	mRNA	Unknown
scaffold_1	0.642857142857143	1	0.357142857142857	16497536	16497536	hyper	-	CG	intronic	Thecc1EG002804	scaffold_1	mRNA	Unknown
scaffold_1	0.682220455429284	0.930159883502273	0.247939428072989	16518194	16519484	hyper	-	CG	intergenic	Thecc1EG002805	scaffold_1	mRNA	c("Cytochrome P450 82A3"	" putative (56%P)")
scaffold_1	0.297025016903313	0.364237614237614	0.0672125973343013	16523530	16524847	hyper	-	CG	intronic	Thecc1EG002806	scaffold_1	mRNA	Unknown
scaffold_1	0.605263157894737	0.861111111111111	0.255847953216374	16537132	16537132	hyper	+	CG	intronic	Thecc1EG002807	scaffold_1	mRNA	Unknown
scaffold_1	0.916666666666667	0.704545454545455	-0.212121212121212	16564160	16564160	hypo	+	CG	intronic	Thecc1EG002809	scaffold_1	mRNA	Unknown
scaffold_1	0.453755838473003	0.860084015490888	0.406328177017884	16602382	16602954	hyper	+	CG	intergenic	Thecc1EG002812	scaffold_1	mRNA	c("Retrotransposon"	" putative-like protein (28%U)")
scaffold_1	0.710526315789474	0.919354838709677	0.208828522920204	16609479	16609479	hyper	+	CG	intronic	Thecc1EG002813	scaffold_1	mRNA	Uncharacterized protein (82%P)
scaffold_1	0.645161290322581	0.864406779661017	0.219245489338436	16620108	16620108	hyper	-	CG	upstream	Thecc1EG002814	scaffold_1	mRNA	c("Gag/pol protein"	" putative (54%U)")
scaffold_1	0.75	1	0.25	16650916	16650916	hyper	-	CG	intergenic	Thecc1EG002817	scaffold_1	mRNA	c("Integrase"	" catalytic region"	" Zinc finger"	" CCHC-type"	" Peptidase aspartic"	" catalytic (62%U)")
scaffold_1	0.6	0.977272727272727	0.377272727272727	16686558	16686558	hyper	-	CG	intronic	Thecc1EG002819	scaffold_1	mRNA	Unknown
scaffold_1	0.738060200668896	0.901517767671523	0.163457567002627	16691020	16691833	hypo	-	CG	intronic	Thecc1EG002820	scaffold_1	mRNA	Unknown
scaffold_1	0.727272727272727	1	0.272727272727273	16701945	16701945	hyper	+	CG	upstream	Thecc1EG002821	scaffold_1	mRNA	c("UPF0737 protein AFP3"	" putative (40%P)")
scaffold_1	0.733333333333333	0.944444444444444	0.211111111111111	16711383	16711383	hyper	-	CG	intronic	Thecc1EG002822	scaffold_1	mRNA	Uncharacterized protein (54%U)
scaffold_1	0.736842105263158	1	0.263157894736842	16724885	16724885	hyper	-	CG	intronic	Thecc1EG002823	scaffold_1	mRNA	c("Cysteine-rich RLK (RECEPTOR-like protein kinase) 8"	" putative (37%T)")
scaffold_1	0.777777777777778	1	0.222222222222222	16726886	16726886	hyper	-	CG	UTR3	Thecc1EG002824	scaffold_1	mRNA	Unknown
scaffold_1	0.853682584388441	0.486929525105921	-0.36675305928252	16732707	16733468	hyper	-	CG	exonic	Thecc1EG002826	scaffold_1	mRNA	c("Nuclear transport factor 2 family protein with RNA binding domain"	" putative (57%P)")
scaffold_1	0.681395364322194	0.646116335771508	-0.0352790285506853	16734676	16736402	hypo	-	CG	exonic	Thecc1EG002827	scaffold_1	mRNA	Unknown
scaffold_1	0.333333333333333	0.1	-0.233333333333333	16742121	16742121	hypo	-	CG	upstream;downstream	Thecc1EG002828	scaffold_1	mRNA	Nucleotide-diphospho-sugar transferases superfamily protein (82%T)
scaffold_1	0.787878787878788	1	0.212121212121212	16750274	16750274	hyper	-	CG	intronic	Thecc1EG002829	scaffold_1	mRNA	Uncharacterized protein (61%P)
scaffold_1	0.777777777777778	1	0.222222222222222	16755854	16755854	hyper	-	CG	upstream	Thecc1EG002830	scaffold_1	mRNA	Unknown
scaffold_1	0.713194444444444	0.407450206236859	-0.305744238207585	16760684	16761443	hyper	+	CG	intergenic	Thecc1EG002831	scaffold_1	mRNA	Uncharacterized protein (53%P)
scaffold_1	0.333704115684094	0	-0.333704115684094	16792168	16792169	hypo	+	CG	intronic	Thecc1EG002832	scaffold_1	mRNA	Uncharacterized protein (52%P)
scaffold_1	0.985294117647059	0.298071469086784	-0.687222648560275	16794988	16795004	hypo	-	CG	intergenic	Thecc1EG002833	scaffold_1	mRNA	Uncharacterized protein
scaffold_1	0.782893061530832	0.54766153253206	-0.235231528998773	16794029	16794930	hyper	+	CG	upstream	Thecc1EG002834	scaffold_1	mRNA	Unknown
scaffold_1	0.895745259175693	0.494006610749873	-0.40173864842582	16827211	16828213	hypo	+	CG	intergenic	Thecc1EG002835	scaffold_1	mRNA	Integrase-type DNA-binding superfamily protein (69%P)
scaffold_1	0.606197637073075	0.193221806847001	-0.412975830226073	16834746	16835153	hypo	+	CG	exonic	Thecc1EG002837	scaffold_1	mRNA	c("Mitochondrial import inner membrane translocase subunit Tim17/Tim22/Tim23 family protein"	" putative (51%P)")
scaffold_1	0.7	0.973684210526316	0.273684210526315	16847497	16848244	hyper	-	CG	intronic	Thecc1EG002841	scaffold_1	mRNA	c("Retrotransposon"	" Ty1-copia subclass"	" putative-like protein (17%U)")
scaffold_1	0.766666666666666	1	0.233333333333334	16883060	16883061		+	CG	upstream	Thecc1EG002843	scaffold_1	mRNA	c("Transcriptional activator"	" putative (68%U)")
scaffold_1	0.666666666666667	0.433333333333333	-0.233333333333333	16909581	16909581	hypo	+	CG	intergenic	Thecc1EG002846	scaffold_1	mRNA	Dolichol-phosphate mannosyltransferase-related (84%T)
scaffold_1	0.864565505553878	0.412841325341325	-0.451724180212553	16928254	16928529	hypo	+	CG	exonic	Thecc1EG002848	scaffold_1	mRNA	Uncharacterized protein (59%P)
scaffold_1	0.842105263157895	0	-0.842105263157895	16940776	16940776	hypo	+	CG	intergenic	Thecc1EG002851	scaffold_1	mRNA	c("Polyprotein"	" putative (47%U)")
scaffold_1	0.678775918600716	0.183204633204633	-0.495571285396083	16940816	16941120	hypo	+	CG	intergenic	Thecc1EG002853	scaffold_1	mRNA	FatA acyl-ACP thioesterase (69%T)
scaffold_1	0.677893668759283	0.484801407742584	-0.193092261016699	16949785	16951226	hyper	+	CG	intronic	Thecc1EG002854	scaffold_1	mRNA	Cysteine-rich RLK (RECEPTOR-like protein kinase) 8 (16%T)
scaffold_1	0.242424242424242	0	-0.242424242424242	16955247	16955247	hypo	-	CG	downstream	Thecc1EG002855	scaffold_1	mRNA	P-loop containing nucleoside triphosphate hydrolases superfamily protein (78%P)
scaffold_1	0.961538461538461	0.687326549491212	-0.274211912047249	16959724	16959733	hypo	-	CG	upstream	Thecc1EG002858	scaffold_1	mRNA	Unknown
scaffold_1	0.70612995734947	0.961864406779661	0.255734449430191	16970926	16971754	hyper	+	CG	intergenic	Thecc1EG002860	scaffold_1	mRNA	Unknown
scaffold_1	0.658882277482041	0.923663655185394	0.264781377703354	16988683	16990251	hyper	-	CG	intergenic	Thecc1EG002861	scaffold_1	mRNA	Unknown
scaffold_1	0.646294117647059	0.973122529644269	0.32682841199721	16993189	16993668	hyper	-	CG	intronic	Thecc1EG002862	scaffold_1	mRNA	Unknown
scaffold_1	0.63021978021978	0.924242424242424	0.294022644022644	17000121	17001017	hyper	+	CG	intronic	Thecc1EG002863	scaffold_1	mRNA	c("Retrotransposon protein"	" putative (37%U)")
scaffold_1	0.678986710963455	0.74941724941725	0.0704305384537943	17002093	17002204	hypo	+	CG	intronic	Thecc1EG002864	scaffold_1	mRNA	Unknown
scaffold_1	0.806544651759009	0.813944630248978	0.00739997848996925	17060595	17061580	hypo	-	CG	upstream	Thecc1EG002869	scaffold_1	mRNA	Uncharacterized protein (30%U)
scaffold_1	0.480769230769231	0.906862745098039	0.426093514328808	17073460	17073461	hyper	+	CG	intergenic	Thecc1EG002870	scaffold_1	mRNA	Unknown
scaffold_1	0.730769230769231	0.947368421052632	0.216599190283401	17085579	17085579	hyper	-	CG	upstream	Thecc1EG002871	scaffold_1	mRNA	Unknown
scaffold_1	0.1	0.444444444444444	0.344444444444444	17089341	17089341	hyper	-	CG	upstream;downstream	Thecc1EG002872	scaffold_1	mRNA	Unknown
scaffold_1	0.690860990860991	0.179342723004695	-0.511518267856296	17111270	17111363	hypo	+	CG	exonic	Thecc1EG002878	scaffold_1	mRNA	Uncharacterized protein (54%P)
scaffold_1	0.705882352941177	0.906976744186046	0.20109439124487	17128321	17128321	hyper	-	CG	intergenic	Thecc1EG002879	scaffold_1	mRNA	Sterile alpha motif domain-containing protein (63%P)
scaffold_1	0.285714285714286	0.551724137931034	0.266009852216749	17131213	17131213	hyper	+	CG	intronic	Thecc1EG002880	scaffold_1	mRNA	Uncharacterized protein
scaffold_1	0.697826086956521	0.96078431372549	0.262958226768969	17142463	17143185	hyper	-	CG	upstream	Thecc1EG002881	scaffold_1	mRNA	GPI transamidase component PIG-S-related (63%T)
scaffold_1	0.759538950715422	0.98936170212766	0.229822751412238	17158281	17158337	hyper	-	CG	intergenic	Thecc1EG002884	scaffold_1	mRNA	Uncharacterized protein
scaffold_1	0.784615384615384	1	0.215384615384616	17188081	17189133	hyper	+	CG	intronic	Thecc1EG002885	scaffold_1	mRNA	Uncharacterized protein (49%P)
scaffold_1	0.705270849198984	0.911264075682163	0.20599322648318	17186514	17187153	hypo	+	CG	intronic	Thecc1EG002886	scaffold_1	mRNA	Unknown
scaffold_1	0.687494755879884	0.9875	0.300005244120116	17197647	17198590	hyper	+	CG	UTR3	Thecc1EG002887	scaffold_1	mRNA	Unknown
scaffold_1	0.701914244319563	0.874265896337204	0.172351652017641	17201566	17203169	hyper	+	CG	upstream	Thecc1EG002888	scaffold_1	mRNA	Uncharacterized protein (66%P)
scaffold_1	0.746588693957115	1	0.253411306042885	17214945	17215911	hyper	+	CG	exonic	Thecc1EG002889	scaffold_1	mRNA	Uncharacterized protein (69%P)
scaffold_1	0.721343873517787	0.925793650793651	0.204449777275864	17223412	17223480	hyper	+	CG	upstream	Thecc1EG002891	scaffold_1	mRNA	Unknown
scaffold_1	0.678042328042328	0.94827964805476	0.270237320012432	17226120	17227585	hyper	-	CG	intergenic	Thecc1EG002894	scaffold_1	mRNA	c("Copia-like retrotransposable element"	" putative (42%U)")
scaffold_1	0.711833932657731	0.860742705570292	0.148908772912561	17249080	17249613	hyper	+	CG	upstream;downstream	Thecc1EG002897	scaffold_1	mRNA	GPI transamidase component Gpi16 subunit family protein (62%T)
scaffold_1	0.428456510809452	0.454464285714286	0.0260077749048337	17258113	17259612	hypo	+	CG	upstream	Thecc1EG002901	scaffold_1	mRNA	c("Xyloglucan endotransglucosylase/hydrolase protein 2"	" putative (59%P)")
scaffold_1	0.503846153846154	0.452380952380952	-0.0514652014652015	17292293	17292750	hyper	-	CG	downstream	Thecc1EG002905	scaffold_1	mRNA	Endoplasmic reticulum retention defective 2B (89%T)
scaffold_1	0.432806324110672	0.725332594235033	0.292526270124361	17300234	17300237	hyper	-	CG	exonic	Thecc1EG002906	scaffold_1	mRNA	Uncharacterized protein
scaffold_1	0.666666666666667	1	0.333333333333333	17303912	17303912	hyper	+	CG	intronic	Thecc1EG002907	scaffold_1	mRNA	Ubiquitin carboxyl-terminal hydrolase family protein (71%T)
scaffold_1	1	0.8	-0.2	17302024	17302024		-	CG	intronic	Thecc1EG002908	scaffold_1	mRNA	Uncharacterized protein (45%P)
scaffold_1	0.721146500558265	0.98534255599473	0.264196055436465	17316765	17317845	hyper	-	CG	upstream	Thecc1EG002909	scaffold_1	mRNA	Uncharacterized protein (47%P)
scaffold_1	0.738877721194794	0.994505494505495	0.2556277733107	17327824	17328904	hyper	+	CG	upstream	Thecc1EG002910	scaffold_1	mRNA	Unknown
scaffold_1	0.727272727272727	0.956521739130435	0.229249011857708	17343275	17343275	hyper	-	CG	intergenic	Thecc1EG002911	scaffold_1	mRNA	c("RNA-directed DNA polymerase (Reverse transcriptase)"	" Ribonuclease H-like protein (28%U)")
scaffold_1	1	0.566666666666667	-0.433333333333333	17345504	17345504	hypo	-	CG	intergenic	Thecc1EG002912	scaffold_1	mRNA	Unknown
scaffold_1	0.658370746827961	0.862487561935236	0.204116815107275	17359107	17360574	hyper	-	CG	upstream	Thecc1EG002913	scaffold_1	mRNA	Unknown
scaffold_1	0.668623363323824	0.958868249237102	0.290244885913278	17371911	17373400	hyper	+	CG	intergenic	Thecc1EG002914	scaffold_1	mRNA	c("X-ray induced transcript 1"	" putative (58%P)")
scaffold_1	0.868326118326118	0.368581730769231	-0.499744387556887	17404480	17405166	hyper	-	CG	intergenic	Thecc1EG002917	scaffold_1	mRNA	Non-LTR retroelement reverse transcriptase-like (25%U)
scaffold_1	0.924342105263158	0.421327849588719	-0.503014255674439	17411091	17411410	hypo	+	CG	UTR3	Thecc1EG002918	scaffold_1	mRNA	Uncharacterized protein (82%P)
scaffold_1	0.704953891138101	0.981818181818182	0.27686429068008	17415093	17415167	hyper	+	CG	intergenic	Thecc1EG002919	scaffold_1	mRNA	c("Pentatricopeptide repeat-containing protein"	" putative (71%U)")
scaffold_1	0.905517255501027	0.239254651868029	-0.666262603632997	17426241	17426612	hypo	+	CG	intronic	Thecc1EG002920	scaffold_1	mRNA	Uncharacterized protein
scaffold_1	0.697901197901198	0.984848484848485	0.286947286947287	17434875	17436014	hyper	-	CG	intronic	Thecc1EG002922	scaffold_1	mRNA	Transposase-like protein (25%U)
scaffold_1	0.545454545454545	0.942857142857143	0.397402597402597	17469203	17469203	hyper	-	CG	intronic	Thecc1EG002923	scaffold_1	mRNA	Uncharacterized protein (82%P)
scaffold_1	0.745989304812834	0.45417348608838	-0.291815818724455	17514889	17514890	hypo	+	CG	intronic	Thecc1EG002929	scaffold_1	mRNA	Leucine-rich repeat protein kinase family protein (73%P)
scaffold_1	0.533417501775428	0.397307692307692	-0.136109809467736	17532300	17532870	hyper	+	CG	upstream	Thecc1EG002932	scaffold_1	mRNA	Uncharacterized protein (69%P)
scaffold_1	0.574786324786325	0.906976744186047	0.332190419399722	17537301	17538497	hyper	-	CG	upstream	Thecc1EG002933	scaffold_1	mRNA	Ribosomal protein L13 family protein (94%T)
scaffold_1	0.866541353383459	0.868421052631579	0.00187969924812	17560815	17561563	hyper	+	CG	intronic	Thecc1EG002934	scaffold_1	mRNA	Unknown
scaffold_1	0.659722222222222	1	0.340277777777778	17548958	17549768	hyper	+	CG	intronic	Thecc1EG002935	scaffold_1	mRNA	Unknown
scaffold_1	0.883333333333334	0.851515151515151	-0.031818181818182	17562496	17562586	hyper	-	CG	intronic	Thecc1EG002938	scaffold_1	mRNA	Unknown
scaffold_1	0.671428571428571	0.956521739130435	0.285093167701863	17569477	17569478	hyper	+	CG	upstream;downstream	Thecc1EG002939	scaffold_1	mRNA	Unknown
scaffold_1	0.903571428571428	0.663636363636363	-0.239935064935065	17570038	17570133	hypo	-	CG	intronic	Thecc1EG002940	scaffold_1	mRNA	Unknown
scaffold_1	0.373416784030595	0.078351219002903	-0.295065565027692	17587883	17588313	hypo	-	CG	downstream	Thecc1EG002943	scaffold_1	mRNA	Uncharacterized protein (39%P)
scaffold_1	0.581876456876457	0.957442658761117	0.37556620188466	17601653	17601913	hyper	+	CG	upstream;downstream	Thecc1EG002945	scaffold_1	mRNA	Unknown
scaffold_1	0.846153846153846	0.881132075471698	0.034978229317852	17606342	17606814	hyper	+	CG	upstream	Thecc1EG002947	scaffold_1	mRNA	Uncharacterized protein (38%U)
scaffold_1	0.777777777777778	0.979166666666667	0.201388888888889	17611917	17611917	hyper	-	CG	downstream	Thecc1EG002948	scaffold_1	mRNA	Uncharacterized protein
scaffold_1	0.35	0	-0.35	17617226	17617227	hypo	+	CG	intronic	Thecc1EG002949	scaffold_1	mRNA	Uncharacterized protein
scaffold_1	0.723809523809523	0.938330170777989	0.214520646968465	17614937	17614938	hyper	+	CG	intronic	Thecc1EG002950	scaffold_1	mRNA	c("BSD domain-containing protein"	" putative (51%P)")
scaffold_1	0.347826086956522	0.666666666666667	0.318840579710145	17626652	17626652	hyper	-	CG	intronic	Thecc1EG002951	scaffold_1	mRNA	c("Kip-related cyclin-dependent kinase inhibitor 3"	" putative (49%P)")
scaffold_1	0.693363499245852	0.960470085470085	0.267106586224233	17657969	17658579	hyper	-	CG	upstream	Thecc1EG002955	scaffold_1	mRNA	Uncharacterized protein (61%P)
scaffold_1	0.153947368421052	0.441379310344828	0.287431941923775	17660658	17660659	hyper	+	CG	intergenic	Thecc1EG002956	scaffold_1	mRNA	Unknown
scaffold_1	0.326595948699591	0.268345044649393	-0.0582509040501991	17668040	17668460	hypo	-	CG	exonic	Thecc1EG002957	scaffold_1	mRNA	c("Proteolysis 1"	" putative (46%P)")
scaffold_1	0.782048014709305	0.540932508037771	-0.241115506671534	17685448	17686410	hypo	-	CG	upstream	Thecc1EG002961	scaffold_1	mRNA	EamA-like transporter family (63%T)
scaffold_1	0.655555555555555	0.936666666666667	0.281111111111111	17702590	17702791	hyper	-	CG	intergenic	Thecc1EG002962	scaffold_1	mRNA	Unknown
scaffold_1	0.494192799070848	0.770817704426106	0.276624905355259	17717011	17717158	hyper	+	CG	upstream	Thecc1EG002963	scaffold_1	mRNA	Uncharacterized protein (54%P)
scaffold_1	0.275862068965517	0.0526315789473684	-0.223230490018149	17727416	17727416	hypo	-	CG	UTR3	Thecc1EG002964	scaffold_1	mRNA	Uncharacterized protein (52%P)
scaffold_1	0.619812994812995	0.957654940894853	0.337841946081858	17731236	17731472	hyper	-	CG	intergenic	Thecc1EG002965	scaffold_1	mRNA	Kinase superfamily protein (66%T)
scaffold_1	0.545454545454545	0.510416666666667	-0.035037878787879	17743464	17743694	hyper	-	CG	UTR3	Thecc1EG002967	scaffold_1	mRNA	Uncharacterized protein (51%P)
scaffold_1	0.900963966813416	0.541545309444731	-0.359418657368685	17754352	17754708	hypo	+	CG	upstream	Thecc1EG002968	scaffold_1	mRNA	c("NHL domain-containing protein"	" putative (51%P)")
scaffold_1	0.536196700902584	0.358922663358147	-0.177274037544436	17780513	17782050	hypo	+	CG	upstream;downstream	Thecc1EG002971	scaffold_1	mRNA	Unknown
scaffold_1	0.827030410889809	0.37606688259608	-0.450963528293728	17788388	17788963	hypo	+	CG	upstream	Thecc1EG002972	scaffold_1	mRNA	Uncharacterized protein (58%P)
scaffold_1	0.654154154154154	0.363095238095238	-0.291058916058916	17786689	17786690	hypo	+	CG	exonic	Thecc1EG002973	scaffold_1	mRNA	Uncharacterized protein
scaffold_1	0.7625	0.982758620689655	0.220258620689655	17804177	17804251	hyper	-	CG	intronic	Thecc1EG002974	scaffold_1	mRNA	Uncharacterized protein (79%P)
scaffold_1	0.647735737204915	0.819325184619302	0.171589447414387	17823038	17824048	hypo	-	CG	upstream	Thecc1EG002975	scaffold_1	mRNA	Uncharacterized protein (68%P)
scaffold_1	0.859465397004097	0.520028564785598	-0.339436832218499	17850069	17850939	hypo	+	CG	upstream	Thecc1EG002978	scaffold_1	mRNA	Uncharacterized protein (65%P)
scaffold_1	0.699724757351876	0.762820512820513	0.063095755468637	17863033	17863095	hyper	+	CG	intergenic	Thecc1EG002980	scaffold_1	mRNA	Unknown
scaffold_1	0.7	0.954545454545455	0.254545454545455	17871800	17871800	hyper	-	CG	upstream	Thecc1EG002981	scaffold_1	mRNA	Vesicle-associated membrane protein 726 (84%T)
scaffold_1	0.77999597999598	0.488883945128253	-0.291112034867727	17883127	17883922	hypo	-	CG	upstream	Thecc1EG002982	scaffold_1	mRNA	c("Pantoate-beta-alanine ligase"	" putative (79%U)")
scaffold_1	0.563066494503283	0.613208736884584	0.0501422423813013	17902030	17903736	hyper	+	CG	intronic	Thecc1EG002984	scaffold_1	mRNA	Alba DNA/RNA-binding protein (72%P)
scaffold_1	0.475468975468975	0.459259259259259	-0.016209716209716	17894305	17895028	hypo	+	CG	exonic	Thecc1EG002986	scaffold_1	mRNA	Unknown
scaffold_1	0.656478956202987	0.0231195640975748	-0.633359392105412	17916742	17917045	hypo	+	CG	intronic	Thecc1EG002988	scaffold_1	mRNA	Uncharacterized protein (56%P)
scaffold_1	0.62979242979243	0.905152318945423	0.275359889152992	17925455	17925766	hyper	+	CG	UTR5	Thecc1EG002990	scaffold_1	mRNA	Uncharacterized protein (65%P)
scaffold_1	0.549679487179487	0.966216216216216	0.416536729036729	17922310	17924176	hyper	-	CG	UTR3	Thecc1EG002991	scaffold_1	mRNA	Gag protease polyprotein (75%P)
scaffold_1	0.78235294117647	0.765625	-0.0167279411764705	17948459	17949606		-	CG	intergenic	Thecc1EG002992	scaffold_1	mRNA	Gag protease polyprotein (67%P)
scaffold_1	0.613988245510024	0.85813041819698	0.244142172686956	17959920	17961071	hyper	-	CG	exonic	Thecc1EG002994	scaffold_1	mRNA	Unknown
scaffold_1	0.721187025534852	0.972222222222222	0.251035196687371	17970646	17972625	hyper	+	CG	intronic	Thecc1EG002995	scaffold_1	mRNA	Uncharacterized protein (58%P)
scaffold_1	0.612125313283208	0.977777777777778	0.36565246449457	17981340	17982764	hyper	-	CG	upstream	Thecc1EG002996	scaffold_1	mRNA	Unknown
scaffold_1	0.707575757575758	0.975694444444444	0.268118686868687	17989415	17989576	hyper	+	CG	intergenic	Thecc1EG002997	scaffold_1	mRNA	Uncharacterized protein (87%P)
scaffold_1	0.710326721884958	0.890461164222774	0.180134442337816	18000815	18002225	hypo	-	CG	upstream	Thecc1EG002998	scaffold_1	mRNA	Unknown
scaffold_1	1	0.8	-0.2	18018246	18018246		+	CG	upstream	Thecc1EG003001	scaffold_1	mRNA	Unknown
scaffold_1	0.9	0.9	0	18020854	18021214		-	CG	intronic	Thecc1EG003002	scaffold_1	mRNA	Unknown
scaffold_1	0.647222222222222	0.767793024585477	0.120570802363255	18250163	18250808	hypo	-	CG	upstream	Thecc1EG003005	scaffold_1	mRNA	Unknown
scaffold_1	0.683854944416791	0.947048611111111	0.26319366669432	18068406	18069689	hyper	-	CG	intronic	Thecc1EG003006	scaffold_1	mRNA	Uncharacterized protein
scaffold_1	0.631578947368421	0.85	0.218421052631579	18074334	18074334	hyper	-	CG	intronic	Thecc1EG003007	scaffold_1	mRNA	Unknown
scaffold_1	0.781681190994916	0.875	0.0933188090050837	18083036	18083588	hyper	-	CG	intronic	Thecc1EG003008	scaffold_1	mRNA	Peroxisomal 3-ketoacyl-CoA thiolase 3 (75%T)
scaffold_1	0.699800159845985	0.884503286013003	0.184703126167018	18085394	18086783	hyper	+	CG	intronic	Thecc1EG003009	scaffold_1	mRNA	Unknown
scaffold_1	0.785714285714286	1	0.214285714285714	18098214	18098214	hyper	-	CG	intronic	Thecc1EG003011	scaffold_1	mRNA	c("Serine/threonine protein kinase"	" putative (45%U)")
scaffold_1	0.76	1	0.24	18113010	18113010	hyper	-	CG	exonic	Thecc1EG003012	scaffold_1	mRNA	Uncharacterized protein (60%P)
scaffold_1	0.65625	0.943407960199005	0.287157960199005	18141402	18141681	hyper	-	CG	intronic	Thecc1EG003016	scaffold_1	mRNA	Unknown
scaffold_1	0.8	1	0.2	18148177	18148177		-	CG	intronic	Thecc1EG003017	scaffold_1	mRNA	Unknown
scaffold_1	0.757971014492753	0.972222222222222	0.214251207729468	18194978	18196727	hyper	+	CG	intronic	Thecc1EG003020	scaffold_1	mRNA	Unknown
scaffold_1	0.586382113821138	0.944919217687075	0.358537103865937	18199614	18199743	hyper	-	CG	intronic	Thecc1EG003022	scaffold_1	mRNA	Uncharacterized protein
scaffold_1	0.665156702777966	0.894588561647416	0.22943185886945	18209513	18211126	hyper	-	CG	intronic	Thecc1EG003023	scaffold_1	mRNA	Uncharacterized protein (74%P)
scaffold_1	0.626666666666667	0.85	0.223333333333333	18237591	18237591	hyper	-	CG	intronic	Thecc1EG003025	scaffold_1	mRNA	DNA/RNA polymerases superfamily protein (70%P)
scaffold_1	0.348447369163095	0.0484006734006734	-0.300046695762421	18286185	18286352	hypo	+	CG	intronic	Thecc1EG003028	scaffold_1	mRNA	c("C2H2-like zinc finger protein"	" putative (55%P)")
scaffold_1	0.666666666666667	0.91304347826087	0.246376811594203	18305128	18305388	hyper	-	CG	intergenic	Thecc1EG003029	scaffold_1	mRNA	Pectin lyase-like superfamily protein (83%P)
scaffold_1	0.814285714285714	0.585213032581454	-0.229072681704261	18312064	18312702	hypo	+	CG	intergenic	Thecc1EG003030	scaffold_1	mRNA	Unknown
scaffold_1	0.763888888888889	1	0.236111111111111	18319327	18319389	hyper	-	CG	exonic	Thecc1EG003031	scaffold_1	mRNA	Uncharacterized protein (72%P)
scaffold_1	0.714285714285714	0.952380952380952	0.238095238095238	18334815	18334815	hyper	-	CG	intergenic	Thecc1EG003032	scaffold_1	mRNA	Uncharacterized protein (36%U)
scaffold_1	0.713568252307793	0.965679441021852	0.252111188714059	18371219	18372666	hyper	-	CG	upstream	Thecc1EG003035	scaffold_1	mRNA	Unknown
scaffold_1	0.654284839578957	0.927356902356902	0.273072062777945	18416259	18417744	hyper	+	CG	intergenic	Thecc1EG003041	scaffold_1	mRNA	Unknown
scaffold_1	0.790697674418605	1	0.209302325581395	18435519	18435519	hyper	+	CG	intergenic	Thecc1EG003042	scaffold_1	mRNA	c("Retrotransposon"	" Ty3-gypsy sub-class"	" putative-like protein (33%U)")
scaffold_1	0.571611253196931	0.722943722943723	0.151332469746792	18448137	18448582	hypo	+	CG	upstream	Thecc1EG003043	scaffold_1	mRNA	Unknown
scaffold_1	0.736842105263158	1	0.263157894736842	18484900	18484900	hyper	+	CG	intronic	Thecc1EG003044	scaffold_1	mRNA	c("Retrotransposon protein"	" putative (44%U)")
scaffold_1	0.768046847788227	0.916666666666667	0.14861981887844	18482062	18483513	hypo	+	CG	exonic	Thecc1EG003045	scaffold_1	mRNA	Gag protease polyprotein (61%P)
scaffold_1	0.784192403323955	0.930759803921569	0.146567400597614	18533805	18534835	hyper	+	CG	intergenic	Thecc1EG003046	scaffold_1	mRNA	c("Retrotransposon protein"	" Ty3-gypsy subclass"	" putative (35%U)")
scaffold_1	0.70651361022878	0.960708352179834	0.254194741951054	18600428	18601859	hyper	+	CG	upstream	Thecc1EG003047	scaffold_1	mRNA	Retrotransposon-like protein (34%U)
scaffold_1	0.912768031189084	0.722654931275621	-0.190113099913463	18608905	18609957	hypo	+	CG	intergenic	Thecc1EG003048	scaffold_1	mRNA	Uncharacterized protein (33%U)
scaffold_1	0.660431887027797	0.89375	0.233318112972203	18633114	18634727	hyper	-	CG	intergenic	Thecc1EG003049	scaffold_1	mRNA	Unknown
scaffold_1	0.685960591133005	0.939024390243902	0.253063799110897	18660567	18661335	hyper	+	CG	exonic	Thecc1EG003051	scaffold_1	mRNA	c("Retrotransposon protein"	" putative (39%U)")
scaffold_1	0.666706278470985	0.764001501501501	0.0972952230305172	18658581	18660348	hyper	+	CG	intronic	Thecc1EG003052	scaffold_1	mRNA	Unknown
scaffold_1	0.941176470588235	0.652173913043478	-0.289002557544757	18676745	18676745	hypo	+	CG	upstream	Thecc1EG003053	scaffold_1	mRNA	Unknown
scaffold_1	0.852673083018705	0.597951635053084	-0.254721447965621	18691300	18693043	hypo	-	CG	upstream	Thecc1EG003054	scaffold_1	mRNA	Unknown
scaffold_1	0.761069340016709	0.584038220551378	-0.17703111946533	18684674	18684701	hypo	+	CG	UTR3	Thecc1EG003055	scaffold_1	mRNA	Unknown
scaffold_1	0.790119110485243	0.925830200501253	0.13571109001601	18698771	18699731	hypo	+	CG	upstream	Thecc1EG003056	scaffold_1	mRNA	c("ABI3"	" putative (53%U)")
scaffold_1	0.565789473684211	0.959935897435898	0.394146423751687	18702112	18702351	hyper	-	CG	intergenic	Thecc1EG003057	scaffold_1	mRNA	Uncharacterized protein (37%P)
scaffold_1	0.674799093481093	0.935189983672701	0.260390890191608	18716315	18718179	hyper	-	CG	upstream	Thecc1EG003058	scaffold_1	mRNA	Uncharacterized protein (52%P)
scaffold_1	0.711044535750418	0.946678321678322	0.235633785927904	18719828	18720966	hyper	-	CG	upstream	Thecc1EG003059	scaffold_1	mRNA	Uncharacterized protein (72%P)
scaffold_1	0.741643323996265	0.990740740740741	0.249097416744476	18728541	18728569	hyper	+	CG	upstream	Thecc1EG003060	scaffold_1	mRNA	Uncharacterized protein
scaffold_1	0.696969696969697	0.95	0.253030303030303	18729619	18729985	hyper	+	CG	intronic	Thecc1EG003061	scaffold_1	mRNA	Unknown
scaffold_1	0.858968253968254	0.7666426748675	-0.0923255791007544	18739585	18741082	hypo	+	CG	downstream	Thecc1EG003062	scaffold_1	mRNA	Unknown
scaffold_1	0.790615502294748	0.666681022733468	-0.12393447956128	18748702	18749808	hyper	+	CG	intronic	Thecc1EG003064	scaffold_1	mRNA	Unknown
scaffold_1	0.757135446142237	0.856679182311222	0.099543736168985	18751830	18753018	hyper	+	CG	intronic	Thecc1EG003065	scaffold_1	mRNA	Uncharacterized protein (20%U)
scaffold_1	0.692564717398346	0.759179197994988	0.0666144805966411	18809167	18810598	hyper	-	CG	upstream	Thecc1EG003066	scaffold_1	mRNA	Uncharacterized protein (55%P)
scaffold_1	0.8	1	0.2	18928092	18928092		+	CG	upstream	Thecc1EG003068	scaffold_1	mRNA	Unknown
scaffold_1	0.69223418937506	0.841026385862987	0.148792196487927	18856458	18858231	hyper	-	CG	intronic	Thecc1EG003069	scaffold_1	mRNA	Uncharacterized protein (61%P)
scaffold_1	0.769629678525559	0.87133663649682	0.10170695797126	18873831	18875330	hyper	+	CG	intronic	Thecc1EG003070	scaffold_1	mRNA	Uncharacterized protein
scaffold_1	1	0.8	-0.2	18863276	18863276		+	CG	intronic	Thecc1EG003071	scaffold_1	mRNA	Unknown
scaffold_1	0.81	0.869380594343	0.0593805943430004	18884275	18885578	hyper	-	CG	intronic	Thecc1EG003072	scaffold_1	mRNA	Uncharacterized protein
scaffold_1	0.924055289120215	0.598336908512532	-0.325718380607683	18887058	18887291	hypo	-	CG	intronic	Thecc1EG003073	scaffold_1	mRNA	Unknown
scaffold_1	0.933333333333333	0.735449735449735	-0.197883597883598	18913548	18914983		-	CG	intronic	Thecc1EG003074	scaffold_1	mRNA	Mitochondrial ribosomal L11-like protein (33%T)
scaffold_1	0.5	0.91304347826087	0.41304347826087	18919051	18919051	hyper	+	CG	intronic	Thecc1EG003075	scaffold_1	mRNA	Uncharacterized protein
scaffold_1	0.810780423280423	0.748886437145303	-0.0618939861351202	18932434	18934122	hyper	-	CG	intergenic	Thecc1EG003076	scaffold_1	mRNA	Unknown
scaffold_1	0.380952380952381	0.586206896551724	0.205254515599343	18957025	18957025	hyper	+	CG	intergenic	Thecc1EG003079	scaffold_1	mRNA	Uncharacterized protein (39%U)
scaffold_1	1	0.774193548387097	-0.225806451612903	18958997	18958997	hypo	+	CG	upstream	Thecc1EG003080	scaffold_1	mRNA	c("Retrotransposon"	" Ty3-gypsy subclass"	" putative-like protein (31%U)")
scaffold_1	0.696811868686869	0.8215625	0.124750631313131	19008815	19009702	hyper	+	CG	downstream	Thecc1EG003082	scaffold_1	mRNA	Gag protease polyprotein (65%P)
scaffold_1	0.751884920634921	0.906897926634769	0.155013005999848	19022244	19023479	hyper	+	CG	intronic	Thecc1EG003083	scaffold_1	mRNA	c("Retrotransposon protein"	" putative (51%U)")
scaffold_1	0.762548249241798	0.908757011576561	0.146208762334763	19029761	19030758	hypo	+	CG	intronic	Thecc1EG003084	scaffold_1	mRNA	Uncharacterized protein (61%P)
scaffold_1	0.704434521647731	0.758383244245944	0.0539487225982133	19039592	19041415	hypo	+	CG	upstream	Thecc1EG003085	scaffold_1	mRNA	Unknown
scaffold_1	0.695403748031857	0.931304319586726	0.235900571554869	19075037	19076697	hyper	+	CG	UTR5	Thecc1EG003088	scaffold_1	mRNA	Unknown
scaffold_1	0.648039215686275	0.895833333333333	0.247794117647058	19063855	19065356	hyper	+	CG	exonic	Thecc1EG003091	scaffold_1	mRNA	Uncharacterized protein (67%U)
scaffold_1	0.728670634920635	0.96969696969697	0.241026334776335	19073541	19074710	hyper	-	CG	intronic	Thecc1EG003093	scaffold_1	mRNA	DNA/RNA polymerases superfamily protein (9%T)
scaffold_1	0.821774749373434	0.879365079365079	0.0575903299916458	19094225	19096029	hyper	+	CG	intronic	Thecc1EG003095	scaffold_1	mRNA	Unknown
scaffold_1	0.561111111111111	0.97265221878225	0.411541107671139	19110752	19111076		-	CG	upstream	Thecc1EG003096	scaffold_1	mRNA	Uncharacterized protein (6%U)
scaffold_1	0.682539682539683	1	0.317460317460317	19119916	19120216	hyper	+	CG	upstream;downstream	Thecc1EG003097	scaffold_1	mRNA	c("Retrotransposon"	" Ty3-gypsy subclass"	" putative-like protein (29%U)")
scaffold_1	0.785714285714286	1	0.214285714285714	19154591	19154591	hyper	-	CG	intergenic	Thecc1EG003098	scaffold_1	mRNA	Unknown
scaffold_1	0.694557823129252	0.900840336134454	0.206282513005202	19156861	19158699	hypo	-	CG	intergenic	Thecc1EG003099	scaffold_1	mRNA	Uncharacterized protein (61%P)
scaffold_1	0.691066997518611	0.96	0.26893300248139	19160673	19162067	hyper	+	CG	intronic	Thecc1EG003100	scaffold_1	mRNA	Uncharacterized protein (46%U)
scaffold_1	0.769230769230769	0.975	0.205769230769231	19212425	19212425	hyper	-	CG	intergenic	Thecc1EG003101	scaffold_1	mRNA	Unknown
scaffold_1	0.689871933621933	0.892050310800311	0.202178377178377	19239371	19241099	hyper	-	CG	intergenic	Thecc1EG003102	scaffold_1	mRNA	Unknown
scaffold_1	0.704736842105263	0.800310012568077	0.095573170462814	19258274	19260162	hyper	+	CG	intergenic	Thecc1EG003103	scaffold_1	mRNA	Retrotransposon-like protein (27%U)
scaffold_1	0.672626649638144	0.732117812061711	0.0594911624235673	19289194	19290905	hyper	+	CG	intergenic	Thecc1EG003104	scaffold_1	mRNA	c("Retrotransposon protein"	" Ty3-gypsy subclass"	" putative (51%U)")
scaffold_1	0.807878112225938	0.661846496106785	-0.146031616119153	19322463	19322646	hypo	+	CG	upstream	Thecc1EG003106	scaffold_1	mRNA	c("Retrotransposon protein"	" Ty1-copia subclass"	" putative (63%U)")
scaffold_1	0.625	0.970588235294118	0.345588235294118	19326384	19326384	hyper	-	CG	upstream;downstream	Thecc1EG003108	scaffold_1	mRNA	Uncharacterized protein (85%P)
scaffold_1	0.787464681645146	0.880335238571621	0.0928705569264758	19331398	19333051	hypo	+	CG	exonic	Thecc1EG003109	scaffold_1	mRNA	Uncharacterized protein (59%P)
scaffold_1	0.666453809950243	0.921176225386752	0.254722415436509	19360267	19361316	hyper	-	CG	intergenic	Thecc1EG003111	scaffold_1	mRNA	Unknown
scaffold_1	0.709090909090909	0.459459459459459	-0.24963144963145	19371003	19371003	hypo	-	CG	upstream	Thecc1EG003112	scaffold_1	mRNA	Unknown
scaffold_1	0.958333333333333	0.727272727272727	-0.231060606060606	19389924	19389924	hypo	-	CG	intergenic	Thecc1EG003113	scaffold_1	mRNA	Uncharacterized protein (19%U)
scaffold_1	0.620838088691124	0.917593653514557	0.296755564823433	19393241	19394753	hyper	-	CG	intergenic	Thecc1EG003114	scaffold_1	mRNA	Uncharacterized protein (65%P)
scaffold_1	0.628133903133903	0.938235465979368	0.310101562845465	19399659	19401255	hyper	+	CG	intronic	Thecc1EG003115	scaffold_1	mRNA	Unknown
scaffold_1	0.826058452417148	0.72619704856547	-0.0998614038516785	19401972	19403452	hypo	+	CG	exonic	Thecc1EG003116	scaffold_1	mRNA	c("S-protein"	" putative (40%T)")
scaffold_1	0.684210526315789	0.914285714285714	0.230075187969925	19419787	19419787	hyper	+	CG	upstream;downstream	Thecc1EG003119	scaffold_1	mRNA	Uncharacterized protein (73%P)
scaffold_1	0.595192307692307	0.659117305458768	0.063924997766461	19437358	19437873	hypo	-	CG	intergenic	Thecc1EG003121	scaffold_1	mRNA	Uncharacterized protein (34%P)
scaffold_1	0.603535353535353	0.286968041066402	-0.316567312468952	19444274	19444295	hypo	-	CG	exonic	Thecc1EG003124	scaffold_1	mRNA	Unknown
scaffold_1	0.954220779220779	0.621702369217897	-0.332518410002882	19459735	19459989	hypo	+	CG	intergenic	Thecc1EG003125	scaffold_1	mRNA	c("Phytochrome interacting factor 3-like 5"	" putative (53%P)")
scaffold_1	0.567176488724454	0.589756320806852	0.0225798320823987	19467400	19467705	hyper	+	CG	exonic	Thecc1EG003127	scaffold_1	mRNA	DNA/RNA polymerases superfamily protein (76%P)
scaffold_1	0.619047619047619	0.277777777777778	-0.341269841269841	19474639	19474639	hypo	+	CG	upstream;downstream	Thecc1EG003131	scaffold_1	mRNA	Uncharacterized protein
scaffold_1	0.653571428571429	0.958333333333333	0.304761904761905	19594166	19594261	hyper	-	CG	intronic	Thecc1EG003132	scaffold_1	mRNA	Unknown
scaffold_1	0.688617370559465	0.957868016886313	0.269250646326848	19521383	19522114	hyper	-	CG	intronic	Thecc1EG003133	scaffold_1	mRNA	Uncharacterized protein (85%P)
scaffold_1	0.7	0.928571428571429	0.228571428571429	19545241	19545241	hyper	-	CG	intronic	Thecc1EG003135	scaffold_1	mRNA	Unknown
scaffold_1	0.636011306349623	0.928211332930026	0.292200026580403	19555489	19556364	hyper	-	CG	UTR5	Thecc1EG003136	scaffold_1	mRNA	Uncharacterized protein (74%P)
scaffold_1	0.662321523505734	0.974660627828101	0.312339104322367	19553908	19555449	hyper	-	CG	intronic	Thecc1EG003137	scaffold_1	mRNA	Unknown
scaffold_1	0.759090909090909	0.977407407407407	0.218316498316498	19579679	19579789	hyper	+	CG	intronic	Thecc1EG003138	scaffold_1	mRNA	Unknown
scaffold_1	0.691929800683829	0.947939034145931	0.256009233462102	19619180	19620543	hyper	-	CG	upstream	Thecc1EG003139	scaffold_1	mRNA	Uncharacterized protein (61%P)
scaffold_1	0.761831550802139	0.658730158730159	-0.10310139207198	19642151	19643716	hyper	+	CG	upstream	Thecc1EG003141	scaffold_1	mRNA	Uncharacterized protein (74%P)
scaffold_1	0.355665839536807	0.316666666666667	-0.0389991728701403	19661328	19661940	hyper	+	CG	upstream	Thecc1EG003142	scaffold_1	mRNA	Unknown
scaffold_1	0.764705882352941	1	0.235294117647059	19681743	19681743	hyper	-	CG	intergenic	Thecc1EG003144	scaffold_1	mRNA	Uncharacterized protein (57%U)
scaffold_1	0.894814814814815	0.714420861019599	-0.180393953795216	19689008	19690011	hypo	-	CG	intergenic	Thecc1EG003145	scaffold_1	mRNA	Uncharacterized protein (74%P)
scaffold_1	0.708993212669683	0.177796847220576	-0.531196365449107	19721197	19721516	hypo	+	CG	upstream	Thecc1EG003147	scaffold_1	mRNA	Non-imprinted in Prader-Willi/Angelman syndrome region protein (81%P)
scaffold_1	0.561481481481482	0.974796514892272	0.413315033410791	19735839	19737530	hyper	-	CG	intronic	Thecc1EG003148	scaffold_1	mRNA	Uncharacterized protein
scaffold_1	0.761462675255778	0.766904761904762	0.00544208664898349	19762543	19763877	hypo	+	CG	intergenic	Thecc1EG003149	scaffold_1	mRNA	Unknown
scaffold_1	0.691287878787879	0.95879784466741	0.267509965879531	19766654	19766850	hyper	+	CG	upstream	Thecc1EG003150	scaffold_1	mRNA	Uncharacterized protein (29%U)
scaffold_1	0.677498019409784	1	0.322501980590216	19804953	19806192	hyper	+	CG	UTR3	Thecc1EG003152	scaffold_1	mRNA	Uncharacterized protein (72%P)
scaffold_1	0.665062967650301	0.920155067619755	0.255092099969453	19810818	19811107	hyper	-	CG	upstream	Thecc1EG003153	scaffold_1	mRNA	Uncharacterized protein (58%P)
scaffold_1	0.588095238095238	0.797600502312865	0.209505264217626	19825906	19826357	hyper	-	CG	upstream	Thecc1EG003154	scaffold_1	mRNA	Unknown
scaffold_1	0.752573939274707	0.85	0.0974260607252933	19837467	19838410	hyper	-	CG	upstream	Thecc1EG003155	scaffold_1	mRNA	Uncharacterized protein (76%P)
scaffold_1	0.62037037037037	1	0.37962962962963	19852498	19853711	hyper	+	CG	intergenic	Thecc1EG003156	scaffold_1	mRNA	Unknown
scaffold_1	0.619780580571037	0.910958765768321	0.291178185197284	19882862	19884642	hyper	+	CG	intergenic	Thecc1EG003157	scaffold_1	mRNA	Unknown
scaffold_1	0.763384754990926	0.638681002905141	-0.124703752085785	19900438	19902405	hypo	+	CG	upstream	Thecc1EG003158	scaffold_1	mRNA	Unknown
scaffold_1	0.81875	0.855263157894737	0.036513157894737	19906276	19906791	hyper	-	CG	intronic	Thecc1EG003159	scaffold_1	mRNA	Unknown
scaffold_1	0.541353383458646	0.906976744186047	0.3656233607274	19904549	19905194	hyper	-	CG	intronic	Thecc1EG003160	scaffold_1	mRNA	Cysteine-rich RLK (RECEPTOR-like protein kinase) 8 (7%T)
scaffold_1	0.472222222222222	0.76	0.287777777777777	19933393	19933413	hyper	-	CG	intergenic	Thecc1EG003161	scaffold_1	mRNA	Ammonium transporter 3 member 1 (82%P)
scaffold_1	0.722241041854863	0.975945017182131	0.253703975327268	19941643	19942669	hyper	-	CG	intergenic	Thecc1EG003162	scaffold_1	mRNA	Uncharacterized protein (58%P)
scaffold_1	0.953488372093023	0.74468085106383	-0.208807521029194	19959485	19959485	hypo	-	CG	exonic	Thecc1EG003163	scaffold_1	mRNA	Uncharacterized protein (53%U)
scaffold_1	0.471804511278196	0.794444444444445	0.322639933166249	19961744	19961999	hyper	-	CG	intergenic	Thecc1EG003164	scaffold_1	mRNA	Uncharacterized protein (19%U)
scaffold_1	0.741830065359477	0.964912280701754	0.223082215342277	19965770	19965824	hyper	-	CG	intergenic	Thecc1EG003165	scaffold_1	mRNA	Peptidase family C54 protein (65%P)
scaffold_1	0.775862068965517	0.751322751322752	-0.024539317642766	19981091	19982062	hypo	+	CG	intergenic	Thecc1EG003166	scaffold_1	mRNA	Unknown
scaffold_1	0.649097815764482	0.829365079365079	0.180267263600597	19988075	19988404	hyper	+	CG	upstream	Thecc1EG003167	scaffold_1	mRNA	Unknown
scaffold_1	0.64187271062271	0.978673572563505	0.336800861940794	20013267	20014362	hyper	+	CG	upstream	Thecc1EG003169	scaffold_1	mRNA	Uncharacterized protein (23%U)
scaffold_1	0.834428149250131	0.642920833461928	-0.191507315788203	20025057	20025135	hypo	+	CG	intergenic	Thecc1EG003170	scaffold_1	mRNA	Eukaryotic release factor 1-3 (91%T)
scaffold_1	0.692307692307692	1	0.307692307692308	20052550	20052550	hyper	-	CG	intronic	Thecc1EG003171	scaffold_1	mRNA	Uncharacterized protein (61%P)
scaffold_1	0.756942519442519	0.907106769192585	0.150164249750065	20067180	20068780	hypo	-	CG	intergenic	Thecc1EG003174	scaffold_1	mRNA	Unknown
scaffold_1	0.789473684210526	1	0.210526315789474	20078189	20078189	hyper	-	CG	upstream	Thecc1EG003176	scaffold_1	mRNA	Unknown
scaffold_1	0.681818181818182	0.914285714285714	0.232467532467532	20135277	20135277	hyper	+	CG	intronic	Thecc1EG003178	scaffold_1	mRNA	Uncharacterized protein (78%P)
scaffold_1	0.6475106685633	0.785476190476191	0.13796552191289	20152455	20153636	hyper	-	CG	intronic	Thecc1EG003179	scaffold_1	mRNA	Unknown
scaffold_1	0.70063025210084	0.945054945054945	0.244424692954105	20163110	20163655	hyper	+	CG	intronic	Thecc1EG003180	scaffold_1	mRNA	Unknown
scaffold_1	0.463768115942029	0.727272727272727	0.263504611330698	20186812	20186812	hyper	+	CG	upstream	Thecc1EG003182	scaffold_1	mRNA	Uncharacterized protein (76%P)
scaffold_1	0.692455188500438	0.920716078101642	0.228260889601204	20210255	20211447	hyper	-	CG	intergenic	Thecc1EG003183	scaffold_1	mRNA	Uncharacterized protein (26%U)
scaffold_1	0.896551724137931	0.575757575757576	-0.320794148380355	20221488	20221488	hypo	-	CG	exonic	Thecc1EG003184	scaffold_1	mRNA	Uncharacterized protein (39%U)
scaffold_1	0.656174381174381	0.901045362860282	0.244870981685901	20231729	20233008	hypo	-	CG	upstream	Thecc1EG003185	scaffold_1	mRNA	Uncharacterized protein (29%U)
scaffold_1	0.937531615122139	0.381273866908937	-0.556257748213202	20283570	20284147	hypo	+	CG	upstream	Thecc1EG003186	scaffold_1	mRNA	Unknown
scaffold_1	0.92935606060606	0.55480405011655	-0.37455201048951	20285436	20285526	hypo	+	CG	intergenic	Thecc1EG003188	scaffold_1	mRNA	Kinase superfamily protein (79%T)
scaffold_1	0.681818181818182	0.945121951219512	0.26330376940133	20295488	20295924	hyper	-	CG	intergenic	Thecc1EG003189	scaffold_1	mRNA	Unknown
scaffold_1	0.532730263157895	0.757142857142857	0.224412593984962	20321535	20322730	hyper	-	CG	intronic	Thecc1EG003192	scaffold_1	mRNA	Uncharacterized protein (80%P)
scaffold_1	0.644444444444444	0.975308641975309	0.330864197530864	20359404	20360840	hyper	+	CG	intronic	Thecc1EG003193	scaffold_1	mRNA	Unknown
scaffold_1	0.757142857142857	1	0.242857142857143	20385746	20386664	hyper	-	CG	intronic	Thecc1EG003194	scaffold_1	mRNA	Unknown
scaffold_1	0.645669774105541	0.903214515331598	0.257544741226057	20393253	20394626	hyper	-	CG	intronic	Thecc1EG003195	scaffold_1	mRNA	Unknown
scaffold_1	1	0.774193548387097	-0.225806451612903	20406159	20406159	hypo	-	CG	intronic	Thecc1EG003196	scaffold_1	mRNA	Unknown
scaffold_1	0.583894472960969	0.428246103246103	-0.155648369714866	20403257	20404233	hypo	+	CG	intronic	Thecc1EG003197	scaffold_1	mRNA	c("Retrotransposon protein"	" Ty3-gypsy subclass"	" putative (37%U)")
scaffold_1	0.690656565656566	0.825255762755763	0.134599197099197	20432207	20433149	hyper	+	CG	upstream	Thecc1EG003198	scaffold_1	mRNA	Uncharacterized protein
scaffold_1	0.72	1	0.28	20431180	20431180	hyper	+	CG	intronic	Thecc1EG003199	scaffold_1	mRNA	Uncharacterized protein (88%P)
scaffold_1	0.666558203828644	0.947331844571397	0.280773640742753	20455059	20456124		-	CG	intergenic	Thecc1EG003200	scaffold_1	mRNA	DNA/RNA polymerases superfamily protein (7%T)
scaffold_1	0.656881989645855	0.965778746015219	0.308896756369364	20483751	20485274	hyper	+	CG	upstream	Thecc1EG003201	scaffold_1	mRNA	c("Retrotransposon protein"	" putative (40%U)")
scaffold_1	0.594303175815781	0.816117467966207	0.221814292150426	20512877	20514344	hyper	+	CG	upstream	Thecc1EG003202	scaffold_1	mRNA	Uncharacterized protein (87%P)
scaffold_1	0.675675675675676	0.405405405405405	-0.27027027027027	20541593	20541593	hypo	-	CG	upstream	Thecc1EG003203	scaffold_1	mRNA	Uncharacterized protein (18%U)
scaffold_1	0.711538461538461	0.964912280701754	0.253373819163293	20551012	20551392	hyper	-	CG	intergenic	Thecc1EG003205	scaffold_1	mRNA	Uncharacterized protein (67%P)
scaffold_1	0.734872574861311	0.970565149136578	0.235692574275266	20602963	20603403	hyper	-	CG	intronic	Thecc1EG003206	scaffold_1	mRNA	Uncharacterized protein (82%P)
scaffold_1	0.748828828828829	0.900909531360113	0.152080702531284	20610286	20610793	hyper	+	CG	intronic	Thecc1EG003209	scaffold_1	mRNA	Unknown
scaffold_1	0.769230769230769	0.972972972972973	0.203742203742204	20630309	20630309	hyper	-	CG	intronic	Thecc1EG003210	scaffold_1	mRNA	Gag protease polyprotein (74%P)
scaffold_1	0.828257703081232	0.885568181818182	0.0573104787369494	20636774	20638257	hyper	+	CG	intronic	Thecc1EG003211	scaffold_1	mRNA	Gag protease polyprotein (65%P)
scaffold_1	0.542857142857143	0.815363881401617	0.272506738544474	20651159	20652845	hyper	-	CG	intronic	Thecc1EG003212	scaffold_1	mRNA	c("Retrotransposon protein"	" putative (41%U)")
scaffold_1	0.863636363636364	0.9	0.0363636363636365	20696113	20696949		+	CG	intronic	Thecc1EG003213	scaffold_1	mRNA	c("Retrotransposon protein"	" Ty3-gypsy sub-class"	" putative (35%U)")
scaffold_1	0.741935483870968	0.961538461538462	0.219602977667494	20680684	20680684	hyper	+	CG	intronic	Thecc1EG003214	scaffold_1	mRNA	c("Retrotransposon protein"	" putative (59%U)")
scaffold_1	0.655172413793103	0.866666666666667	0.211494252873563	20742157	20742157	hyper	+	CG	intronic	Thecc1EG003215	scaffold_1	mRNA	Uncharacterized protein (48%P)
scaffold_1	0.705365013870761	0.969090909090909	0.263725895220148	20725538	20725756	hyper	+	CG	intronic	Thecc1EG003216	scaffold_1	mRNA	Unknown
scaffold_1	0.66188141923436	0.947937826961134	0.286056407726774	20733306	20733650	hyper	+	CG	intronic	Thecc1EG003217	scaffold_1	mRNA	Uncharacterized protein (74%P)
scaffold_1	0.449604977184471	0.866553455532222	0.416948478347751	20739445	20739849	hyper	-	CG	intronic	Thecc1EG003218	scaffold_1	mRNA	c("Retrotransposon protein"	" Ty3-gypsy subclass"	" putative (39%U)")
scaffold_1	0.691137343422089	0.970631052598266	0.279493709176176	20758714	20760246	hyper	+	CG	intronic	Thecc1EG003219	scaffold_1	mRNA	Unknown
scaffold_1	0.471861471861472	0.525	0.053138528138528	20778055	20778145	hypo	-	CG	upstream	Thecc1EG003222	scaffold_1	mRNA	Uncharacterized protein (60%P)
scaffold_1	0.587437941026965	0.870081223058051	0.282643282031086	20827743	20828051	hyper	+	CG	upstream	Thecc1EG003224	scaffold_1	mRNA	RING/U-box superfamily protein (60%T)
scaffold_1	0.737041828796866	0.996124031007752	0.259082202210886	20853884	20854676	hyper	+	CG	intronic	Thecc1EG003225	scaffold_1	mRNA	c("Retrotransposon"	" Ty3-gypsy sub-class"	" putative-like protein (34%U)")
scaffold_1	0.954545454545455	0.684210526315789	-0.270334928229665	20889098	20889098	hypo	-	CG	intergenic	Thecc1EG003228	scaffold_1	mRNA	Uncharacterized protein (81%P)
scaffold_1	0.739130434782609	0.513513513513513	-0.225616921269095	20912318	20912318	hypo	-	CG	intergenic	Thecc1EG003229	scaffold_1	mRNA	Unknown
scaffold_1	0.6930077284537	0.939979307372817	0.246971578919116	20945090	20945550	hyper	-	CG	intronic	Thecc1EG003231	scaffold_1	mRNA	Uncharacterized protein (23%U)
scaffold_1	0.666666666666667	0.877551020408163	0.210884353741497	20948736	20948736	hyper	+	CG	intronic	Thecc1EG003232	scaffold_1	mRNA	c("Retrotransposon protein"	" Ty1-copia subclass"	" putative (60%U)")
scaffold_1	1	0.777777777777778	-0.222222222222222	20967160	20967160	hypo	-	CG	intergenic	Thecc1EG003233	scaffold_1	mRNA	Unknown
scaffold_1	0.735294117647059	1	0.264705882352941	20993547	20993547	hyper	+	CG	intergenic	Thecc1EG003236	scaffold_1	mRNA	Unknown
scaffold_1	0.805576519916143	0.885625	0.0800484800838575	21006081	21007188	hypo	-	CG	intergenic	Thecc1EG003237	scaffold_1	mRNA	Uncharacterized protein (71%P)
scaffold_1	0.726086956521739	0.982142857142857	0.256055900621118	21024720	21025473		-	CG	upstream	Thecc1EG003238	scaffold_1	mRNA	Uncharacterized protein (73%P)
scaffold_1	0.722844693432929	0.976190476190476	0.253345782757547	21035245	21036215	hyper	-	CG	intergenic	Thecc1EG003239	scaffold_1	mRNA	Uncharacterized protein (22%U)
scaffold_1	0.695310245310245	0.765910452231207	0.0706002069209616	21066362	21067924	hypo	+	CG	upstream	Thecc1EG003241	scaffold_1	mRNA	Uncharacterized protein (78%P)
scaffold_1	0.716151809355693	0.929411764705882	0.213259955350189	21068186	21068777	hyper	-	CG	intergenic	Thecc1EG003242	scaffold_1	mRNA	c("Retrotransposon protein"	" Ty1-copia subclass"	" putative (52%U)")
scaffold_1	0.767695750930933	0.483049791465724	-0.28464595946521	21069281	21070922	hypo	+	CG	upstream	Thecc1EG003243	scaffold_1	mRNA	Unknown
scaffold_1	0.667279411764706	0.937100893997446	0.26982148223274	21079219	21079342	hyper	+	CG	intronic	Thecc1EG003244	scaffold_1	mRNA	Uncharacterized protein (69%P)
scaffold_1	0.664114861808393	0.956252264955257	0.292137403146864	21087149	21088670	hyper	+	CG	intergenic	Thecc1EG003245	scaffold_1	mRNA	Uncharacterized protein (60%P)
scaffold_1	0.769230769230769	0.975	0.205769230769231	21127146	21127146	hyper	+	CG	intronic	Thecc1EG003247	scaffold_1	mRNA	Uncharacterized protein (78%P)
scaffold_1	0.700026192047517	0.947477522477522	0.247451330430006	21105799	21106213	hyper	+	CG	intronic	Thecc1EG003248	scaffold_1	mRNA	Unknown
scaffold_1	0.689285714285715	0.916666666666667	0.227380952380952	21124831	21125236	hyper	-	CG	intronic	Thecc1EG003249	scaffold_1	mRNA	Unknown
scaffold_1	0.659523809523809	0.960648148148148	0.301124338624339	21128492	21128619	hyper	-	CG	upstream;downstream	Thecc1EG003250	scaffold_1	mRNA	DNA/RNA polymerases superfamily protein (7%T)
scaffold_1	0.706349206349207	0.961538461538462	0.255189255189255	21149399	21149603	hyper	-	CG	intergenic	Thecc1EG003251	scaffold_1	mRNA	Uncharacterized protein (63%P)
scaffold_1	0.703405017921147	0.971264367816092	0.267859349894945	21157984	21159152	hyper	+	CG	upstream	Thecc1EG003252	scaffold_1	mRNA	Uncharacterized protein (88%P)
scaffold_1	0.735298691561955	0.901213080302107	0.165914388740152	21172212	21173366	hyper	-	CG	upstream	Thecc1EG003254	scaffold_1	mRNA	Uncharacterized protein (67%P)
scaffold_1	0.655921418787736	0.58757215007215	-0.0683492687155862	21171137	21171730	hyper	-	CG	intronic	Thecc1EG003255	scaffold_1	mRNA	Uncharacterized protein (21%U)
scaffold_1	0.666666666666667	1	0.333333333333333	21183827	21183827	hyper	+	CG	intergenic	Thecc1EG003256	scaffold_1	mRNA	Uncharacterized protein (53%P)
scaffold_1	0.840909090909091	0.855203619909502	0.0142945290004115	21250776	21251319	hypo	+	CG	intronic	Thecc1EG003263	scaffold_1	mRNA	Cysteine-rich RLK (RECEPTOR-like protein kinase) 8 (10%T)
scaffold_1	0.6	0.923076923076923	0.323076923076923	21297491	21297491	hyper	-	CG	intronic	Thecc1EG003267	scaffold_1	mRNA	Unknown
scaffold_1	0.785714285714286	1	0.214285714285714	21341831	21341831	hyper	+	CG	intronic	Thecc1EG003268	scaffold_1	mRNA	Uncharacterized protein (53%P)
scaffold_1	0.603715170278638	0.990196078431372	0.386480908152735	21325497	21325570	hyper	-	CG	intronic	Thecc1EG003269	scaffold_1	mRNA	Unknown
scaffold_1	0.775	0.975609756097561	0.200609756097561	21340476	21340476	hyper	-	CG	intronic	Thecc1EG003271	scaffold_1	mRNA	Unknown
scaffold_1	0.603846153846154	0.447115384615384	-0.156730769230769	21355265	21355690	hypo	+	CG	intergenic	Thecc1EG003272	scaffold_1	mRNA	c("RING finger protein"	" putative (45%P)")
scaffold_1	1	0.8	-0.2	21374492	21374492		-	CG	UTR5	Thecc1EG003274	scaffold_1	mRNA	Uncharacterized protein (66%P)
scaffold_1	0.684210526315789	0.944444444444444	0.260233918128655	21406483	21406483	hyper	-	CG	intronic	Thecc1EG003279	scaffold_1	mRNA	Unknown
scaffold_1	0.775862068965517	0.528571428571429	-0.247290640394089	21419968	21419968	hypo	+	CG	upstream	Thecc1EG003281	scaffold_1	mRNA	Uncharacterized protein (54%U)
scaffold_1	0.777777777777778	1	0.222222222222222	21433137	21433137	hyper	-	CG	intronic	Thecc1EG003282	scaffold_1	mRNA	Unknown
scaffold_1	0.614497920380273	0.958333333333333	0.34383541295306	21431863	21431907	hyper	-	CG	intronic	Thecc1EG003283	scaffold_1	mRNA	Unknown
scaffold_1	0.722089963607821	0.899153748778808	0.177063785170987	21448922	21450716	hypo	+	CG	intronic	Thecc1EG003284	scaffold_1	mRNA	Unknown
scaffold_1	0.730476046241608	0.816087138667784	0.0856110924261763	21442746	21443016	hyper	-	CG	intergenic	Thecc1EG003285	scaffold_1	mRNA	c("Retrotransposon"	" unclassified"	" putative-like protein (23%U)")
scaffold_1	0.618562526482688	0.976849025324415	0.358286498841727	21459355	21460673	hyper	-	CG	UTR3	Thecc1EG003286	scaffold_1	mRNA	Unknown
scaffold_1	0.776014821573898	0.508445945945946	-0.267568875627953	21466621	21466642	hypo	-	CG	upstream	Thecc1EG003287	scaffold_1	mRNA	Uncharacterized protein (23%U)
scaffold_1	0.681269841269841	0.989309764309764	0.308039923039923	21498587	21498832	hyper	-	CG	upstream	Thecc1EG003289	scaffold_1	mRNA	Uncharacterized protein (55%P)
scaffold_1	0.715909090909091	0.957792207792208	0.241883116883117	21499929	21500061	hyper	-	CG	intergenic	Thecc1EG003290	scaffold_1	mRNA	Uncharacterized protein (27%U)
scaffold_1	0.59375	0.82	0.22625	21511858	21511858	hyper	-	CG	intergenic	Thecc1EG003291	scaffold_1	mRNA	Uncharacterized protein (82%P)
scaffold_1	0.75	0.954545454545455	0.204545454545455	21513998	21513998	hyper	+	CG	intronic	Thecc1EG003292	scaffold_1	mRNA	Cysteine-rich RLK (RECEPTOR-like protein kinase) 8 (12%T)
scaffold_1	0.772727272727273	0.976744186046512	0.204016913319239	21539913	21539913	hyper	-	CG	upstream	Thecc1EG003293	scaffold_1	mRNA	Uncharacterized protein (67%P)
scaffold_1	0.716470658113566	0.985281385281385	0.268810727167819	21568958	21569767		+	CG	intergenic	Thecc1EG003294	scaffold_1	mRNA	Uncharacterized protein (68%P)
scaffold_1	0.746923076923077	0.970089285714286	0.223166208791209	21577163	21577226	hyper	+	CG	intronic	Thecc1EG003295	scaffold_1	mRNA	Cysteine-rich RLK (RECEPTOR-like protein kinase) 8 (16%T)
scaffold_1	0.544117647058823	0.893630179344465	0.349512532285642	21653350	21654766	hyper	-	CG	upstream	Thecc1EG003296	scaffold_1	mRNA	Uncharacterized protein (77%U)
scaffold_1	0.619204260651629	0.940618336886994	0.321414076235364	21584497	21584532	hyper	-	CG	intronic	Thecc1EG003297	scaffold_1	mRNA	Uncharacterized protein (23%U)
scaffold_1	0.7514033680834	0.173076923076923	-0.578326445006477	21589304	21589305	hypo	+	CG	intronic	Thecc1EG003298	scaffold_1	mRNA	DNA/RNA polymerases superfamily protein (62%P)
scaffold_1	0.571428571428572	0.882598784194529	0.311170212765957	21622428	21622571	hyper	-	CG	intronic	Thecc1EG003300	scaffold_1	mRNA	c("Gag/pol protein"	" putative (36%U)")
scaffold_1	0.67385349025974	0.968577777360852	0.294724287101112	21625251	21627149	hyper	-	CG	intronic	Thecc1EG003301	scaffold_1	mRNA	Uncharacterized protein (57%P)
scaffold_1	0.571094962602287	0.619169180935707	0.0480742183334197	21628659	21630635	hyper	-	CG	intronic	Thecc1EG003302	scaffold_1	mRNA	c("Retroelement pol polyprotein-like"	" putative (55%U)")
scaffold_1	0.639891874593226	0.911315536315536	0.27142366172231	21651436	21652488	hyper	-	CG	intronic	Thecc1EG003303	scaffold_1	mRNA	Unknown
scaffold_1	0.613253968253968	0.961363636363636	0.348109668109668	21657051	21658110	hyper	+	CG	upstream	Thecc1EG003304	scaffold_1	mRNA	Uncharacterized protein (28%U)
scaffold_1	0.851581547332654	0.5772787668621	-0.274302780470554	21662120	21662515	hyper	-	CG	upstream	Thecc1EG003305	scaffold_1	mRNA	Uncharacterized protein (88%P)
scaffold_1	0.562456140350877	0.397243270852137	-0.16521286949874	21693815	21694811	hypo	-	CG	UTR3	Thecc1EG003307	scaffold_1	mRNA	c("Response regulator 24"	" putative (54%P)")
scaffold_1	0.692307692307692	0.916666666666667	0.224358974358974	21733340	21733340	hyper	-	CG	UTR5	Thecc1EG003308	scaffold_1	mRNA	CLIP-associated protein (74%T)
scaffold_1	0.769230769230769	1	0.230769230769231	21730794	21730794	hyper	-	CG	UTR5	Thecc1EG003310	scaffold_1	mRNA	Gag/pol-like protein (23%U)
scaffold_1	0.717105263157894	0.931521739130435	0.21441647597254	21729362	21729889	hyper	-	CG	intronic	Thecc1EG003311	scaffold_1	mRNA	c("Retrotransposon protein"	" Ty3-gypsy subclass"	" putative (58%U)")
scaffold_1	0.724003146611842	0.972785829307568	0.248782682695726	21731766	21732844	hyper	+	CG	exonic	Thecc1EG003312	scaffold_1	mRNA	Uncharacterized protein (55%U)
scaffold_1	0.71771978021978	0.968895033615268	0.251175253395488	21746586	21748132	hyper	+	CG	intronic	Thecc1EG003313	scaffold_1	mRNA	Gag protease polyprotein (77%P)
scaffold_1	0.879972327914217	0.726979297466113	-0.152993030448103	21766427	21767210	hypo	+	CG	intergenic	Thecc1EG003314	scaffold_1	mRNA	Unknown
scaffold_1	0.758064516129032	1	0.241935483870968	21787440	21787440	hyper	-	CG	upstream	Thecc1EG003316	scaffold_1	mRNA	Unknown
scaffold_1	0.676039244186047	0.922186044942304	0.246146800756257	21789513	21790602	hyper	-	CG	intronic	Thecc1EG003317	scaffold_1	mRNA	c("Copia-type pol polyprotein"	" putative (60%U)")
scaffold_1	0.748815628815629	0.982758620689655	0.233942991874026	21797518	21798807	hyper	+	CG	intergenic	Thecc1EG003318	scaffold_1	mRNA	Uncharacterized protein (26%U)
scaffold_1	0.75	0.976744186046512	0.226744186046512	21828979	21828979	hyper	+	CG	upstream	Thecc1EG003320	scaffold_1	mRNA	Uncharacterized protein (28%U)
scaffold_1	0.695125919637804	0.856322245006455	0.161196325368652	21877260	21879031	hypo	-	CG	upstream	Thecc1EG003321	scaffold_1	mRNA	c("Retrotransposon protein"	" putative (44%U)")
scaffold_1	0.753764753764754	0.96176242058595	0.207997666821196	21887624	21887743	hyper	-	CG	upstream	Thecc1EG003322	scaffold_1	mRNA	Uncharacterized protein (65%P)
scaffold_1	0.920595533498759	0.432085561497326	-0.488509972001433	21908950	21909085	hypo	-	CG	upstream	Thecc1EG003323	scaffold_1	mRNA	Uncharacterized protein (80%P)
scaffold_1	0.722222222222223	0.98	0.257777777777778	21946564	21946958	hyper	-	CG	exonic	Thecc1EG003325	scaffold_1	mRNA	Cysteine-rich RLK (RECEPTOR-like protein kinase) 8 (22%T)
scaffold_1	0.720282131661442	0.942619047619047	0.222336915957606	21937474	21938718	hyper	-	CG	intronic	Thecc1EG003326	scaffold_1	mRNA	Uncharacterized protein
scaffold_1	0.814579504316347	0.888633588035528	0.0740540837191813	21941342	21943171	hyper	-	CG	intronic	Thecc1EG003327	scaffold_1	mRNA	Cysteine-rich RLK (RECEPTOR-like protein kinase) 8 (10%T)
scaffold_1	0.554838709677419	0.489952153110048	-0.0648865565673715	21977075	21977710	hypo	+	CG	intergenic	Thecc1EG003328	scaffold_1	mRNA	Uncharacterized protein (67%P)
scaffold_1	0.725954270597128	0.861483426261751	0.135529155664624	21978280	21979514	hyper	-	CG	intergenic	Thecc1EG003329	scaffold_1	mRNA	Mutator-like transposase (10%U)
scaffold_1	0.72972972972973	0.962264150943396	0.232534421213667	21983229	21983229	hyper	+	CG	UTR3	Thecc1EG003330	scaffold_1	mRNA	Uncharacterized protein (69%P)
scaffold_1	0.77093837535014	0.983566810344828	0.212628434994688	22002039	22002358		+	CG	intronic	Thecc1EG003332	scaffold_1	mRNA	Unknown
scaffold_1	0	0.304347826086957	0.304347826086957	22011104	22011104	hyper	-	CG	intergenic	Thecc1EG003333	scaffold_1	mRNA	Cysteine-rich RLK (RECEPTOR-like protein kinase) 8 (7%T)
scaffold_1	0.733333333333333	1	0.266666666666667	22039349	22039349	hyper	+	CG	upstream	Thecc1EG003334	scaffold_1	mRNA	Ferrochelatase 2 (81%P)
scaffold_1	0.723462223004557	0.914177584429301	0.190715361424744	22057002	22058217	hyper	-	CG	upstream	Thecc1EG003335	scaffold_1	mRNA	Unknown
scaffold_1	0.574194577352472	0.96328320802005	0.389088630667578	22070044	22070772	hyper	-	CG	upstream	Thecc1EG003336	scaffold_1	mRNA	Uncharacterized protein (36%U)
scaffold_1	0.723905723905724	0.958944281524927	0.235038557619203	22066867	22068215	hyper	-	CG	intronic	Thecc1EG003337	scaffold_1	mRNA	c("Polyprotein"	" 77260-80472"	" putative (55%U)")
scaffold_1	0.529411764705882	0.898550724637681	0.369138959931799	22076028	22076028	hyper	+	CG	upstream	Thecc1EG003338	scaffold_1	mRNA	Unknown
scaffold_1	0.808035714285714	0.893870304315691	0.0858345900299772	22090895	22092597	hyper	-	CG	upstream	Thecc1EG003339	scaffold_1	mRNA	Unknown
scaffold_1	0.876620277976113	0.433260191528512	-0.443360086447601	22121060	22121640	hypo	+	CG	intergenic	Thecc1EG003342	scaffold_1	mRNA	ENTH/VHS/GAT family protein (69%P)
scaffold_1	0.804801407742584	0.724374724374724	-0.0804266833678597	22130875	22132627	hypo	-	CG	intronic	Thecc1EG003343	scaffold_1	mRNA	Uncharacterized protein (27%U)
scaffold_1	0.972431077694235	0.517980899256254	-0.454450178437981	22135802	22136693	hypo	+	CG	intronic	Thecc1EG003344	scaffold_1	mRNA	Unknown
scaffold_1	0.679251108711379	0.958287655537578	0.279036546826199	22148000	22149199	hyper	+	CG	upstream	Thecc1EG003345	scaffold_1	mRNA	Unknown
scaffold_1	0.948717948717949	0.714285714285714	-0.234432234432234	22146754	22146754	hypo	-	CG	intronic	Thecc1EG003346	scaffold_1	mRNA	Unknown
scaffold_1	0.571739130434783	0.385093035619351	-0.186646094815431	22164107	22164983	hyper	+	CG	upstream	Thecc1EG003348	scaffold_1	mRNA	Unknown
scaffold_1	0.676414342973992	0.918936050863709	0.242521707889717	22170001	22171754	hyper	-	CG	upstream;downstream	Thecc1EG003349	scaffold_1	mRNA	c("Retrotransposon"	" putative-like protein (34%U)")
scaffold_1	0.708614864864865	0.92831541218638	0.219700547321515	22167029	22167068	hyper	+	CG	intergenic	Thecc1EG003350	scaffold_1	mRNA	Unknown
scaffold_1	0.678572292800968	0.971401515151515	0.292829222350547	22174998	22175810	hyper	+	CG	intergenic	Thecc1EG003351	scaffold_1	mRNA	Uncharacterized protein (53%U)
scaffold_1	0.704199865175475	0.665449934854526	-0.0387499303209489	22177888	22178282	hyper	-	CG	intronic	Thecc1EG003352	scaffold_1	mRNA	Unknown
scaffold_1	0.8	1	0.2	22202666	22202666		-	CG	intronic	Thecc1EG003353	scaffold_1	mRNA	DNA/RNA polymerases superfamily protein (5%T)
scaffold_1	0.791666666666667	0.742374727668845	-0.049291938997821	22204560	22204657	hypo	+	CG	intronic	Thecc1EG003354	scaffold_1	mRNA	Uncharacterized protein (23%U)
scaffold_1	0.573411534701857	0.944444444444444	0.371032909742587	22216288	22217289	hyper	+	CG	intronic	Thecc1EG003355	scaffold_1	mRNA	Uncharacterized protein (67%P)
scaffold_1	0.753282995296884	0.943966421850599	0.190683426553715	22213391	22215065	hyper	+	CG	UTR3	Thecc1EG003356	scaffold_1	mRNA	Unknown
scaffold_1	0.666666666666667	0.954545454545455	0.287878787878788	22232398	22232398	hyper	-	CG	intronic	Thecc1EG003358	scaffold_1	mRNA	Uncharacterized protein (22%U)
scaffold_1	0.636149626235833	0.832806722689076	0.196657096453243	22237756	22239273	hyper	+	CG	intergenic	Thecc1EG003359	scaffold_1	mRNA	Unknown
scaffold_1	0.71474358974359	0.77972027972028	0.06497668997669	22246695	22247020	hypo	-	CG	intergenic	Thecc1EG003360	scaffold_1	mRNA	c("Retrotransposon protein"	" Ty3-gypsy subclass"	" putative (43%U)")
scaffold_1	0.7	0.930803571428572	0.230803571428571	22253536	22253590	hyper	-	CG	intergenic	Thecc1EG003362	scaffold_1	mRNA	Uncharacterized protein (60%U)
scaffold_1	0.733579700353894	0.897128736928487	0.163549036574593	22276733	22277996	hyper	-	CG	UTR3	Thecc1EG003365	scaffold_1	mRNA	DNA/RNA polymerases superfamily protein (65%P)
scaffold_1	0.75	0.951612903225806	0.201612903225806	22305794	22305794	hyper	+	CG	upstream	Thecc1EG003366	scaffold_1	mRNA	c("Retrotransposon"	" Ty1-copia subclass"	" putative-like protein (32%U)")
scaffold_1	0.781034482758621	0.849462365591398	0.068427882832777	22324719	22325063		+	CG	intronic	Thecc1EG003370	scaffold_1	mRNA	Uncharacterized protein (71%P)
scaffold_1	0.763869349375414	0.824949154960078	0.0610798055846641	22333157	22334896	hyper	-	CG	intronic	Thecc1EG003371	scaffold_1	mRNA	Cysteine-rich RLK (RECEPTOR-like protein kinase) 8 (33%T)
scaffold_1	0.791666666666667	1	0.208333333333333	22343171	22343171	hyper	-	CG	upstream	Thecc1EG003372	scaffold_1	mRNA	Uncharacterized protein (18%U)
scaffold_1	0.602222222222222	0.956533776301218	0.354311554078996	22369533	22370020	hyper	+	CG	intergenic	Thecc1EG003373	scaffold_1	mRNA	Zinc knuckle (CCHC-type) family protein (19%T)
scaffold_1	0.763501902894707	0.889583333333333	0.126081430438627	22372878	22374486	hypo	+	CG	downstream	Thecc1EG003374	scaffold_1	mRNA	c("Retroelement pol polyprotein"	" putative (59%U)")
scaffold_1	0.784783813747228	0.915991902834008	0.13120808908678	22397927	22399088	hyper	+	CG	upstream	Thecc1EG003375	scaffold_1	mRNA	c("Gag protease polyprotein"	" putative (52%P)")
scaffold_1	0.663518216018216	0.943723382473382	0.280205166455166	22400704	22402084		+	CG	intergenic	Thecc1EG003377	scaffold_1	mRNA	Uncharacterized protein (53%P)
scaffold_1	0.585470085470085	0.972972972972973	0.387502887502888	22416503	22416555	hyper	-	CG	intergenic	Thecc1EG003378	scaffold_1	mRNA	Ty3-gypsy retrotransposon-like protein (22%U)
scaffold_1	0.672180865729253	0.931746031746032	0.259565166016779	22423038	22424247	hyper	-	CG	UTR5	Thecc1EG003379	scaffold_1	mRNA	Uncharacterized protein (32%U)
scaffold_1	0.777777777777778	0.980392156862745	0.202614379084967	22421371	22421371	hyper	-	CG	intronic	Thecc1EG003380	scaffold_1	mRNA	GroES-like zinc-binding alcohol dehydrogenase family protein (76%T)
scaffold_1	0.693347684923772	0.985294117647059	0.291946432723287	22437776	22438062	hyper	-	CG	intronic	Thecc1EG003381	scaffold_1	mRNA	Uncharacterized protein (61%P)
scaffold_1	0.734748054849286	0.875557247282198	0.140809192432912	22444120	22445794		+	CG	intronic	Thecc1EG003382	scaffold_1	mRNA	Uncharacterized protein
scaffold_1	0.967741935483871	0.722222222222222	-0.245519713261649	22453796	22453796	hypo	-	CG	exonic	Thecc1EG003383	scaffold_1	mRNA	Unknown
scaffold_1	0.72742474916388	0.562016253869969	-0.165408495293911	22460175	22461323	hypo	-	CG	intronic	Thecc1EG003384	scaffold_1	mRNA	Unknown
scaffold_1	0.851495726495726	0.663807098074339	-0.187688628421387	22476378	22476834	hypo	+	CG	intergenic	Thecc1EG003385	scaffold_1	mRNA	Unknown
scaffold_1	0.704690021508742	0.954545454545454	0.249855433036712	22480656	22482227	hyper	-	CG	intronic	Thecc1EG003386	scaffold_1	mRNA	Uncharacterized protein (76%P)
scaffold_1	0.535340777615394	0.671542288194394	0.136201510579	22494349	22495671	hyper	-	CG	upstream	Thecc1EG003387	scaffold_1	mRNA	Uncharacterized protein (60%P)
scaffold_1	0.657023809523809	0.956008771929825	0.298984962406015	22514552	22516038	hyper	+	CG	upstream	Thecc1EG003388	scaffold_1	mRNA	c("F7F22.17"	" putative (58%U)")
scaffold_1	0.694707286983365	0.935727632767411	0.241020345784046	22513025	22513273	hyper	+	CG	intronic	Thecc1EG003389	scaffold_1	mRNA	Uncharacterized protein (79%P)
scaffold_1	0.666666666666667	1	0.333333333333333	22511210	22511210	hyper	+	CG	intronic	Thecc1EG003390	scaffold_1	mRNA	Unknown
scaffold_1	0.647275668789133	0.911420865337791	0.264145196548658	22519834	22521488	hyper	-	CG	upstream	Thecc1EG003392	scaffold_1	mRNA	Unknown
scaffold_1	0.635380340017437	0.849413259850311	0.214032919832874	22525036	22526543	hyper	-	CG	intergenic	Thecc1EG003393	scaffold_1	mRNA	MAC/Perforin domain-containing protein (67%T)
scaffold_1	0.661135039300001	0.888073276275412	0.226938236975411	22555608	22556752	hyper	-	CG	upstream	Thecc1EG003395	scaffold_1	mRNA	Uncharacterized protein (24%U)
scaffold_1	0.699191402898948	0.958777985518519	0.259586582619571	22566763	22567649		+	CG	upstream	Thecc1EG003397	scaffold_1	mRNA	Uncharacterized protein (22%U)
scaffold_1	0.641250680606254	0.294393437980126	-0.346857242626129	22574734	22575906	hypo	-	CG	upstream	Thecc1EG003398	scaffold_1	mRNA	Uncharacterized protein (66%P)
scaffold_1	0.765957446808511	0.981481481481482	0.215524034672971	22583029	22583029	hyper	-	CG	UTR3	Thecc1EG003399	scaffold_1	mRNA	Uncharacterized protein (66%P)
scaffold_1	0.694384414451698	0.945554445554446	0.251170031102748	22587910	22589155	hyper	+	CG	upstream	Thecc1EG003400	scaffold_1	mRNA	Unknown
scaffold_1	0.715997426486557	0.852623163487286	0.136625737000729	22595246	22597057	hypo	-	CG	upstream	Thecc1EG003401	scaffold_1	mRNA	Unknown
scaffold_1	0.429667519181586	0.824074074074074	0.394406554892488	22597212	22597701	hyper	+	CG	intergenic	Thecc1EG003402	scaffold_1	mRNA	Unknown
scaffold_1	0.637669801462905	0.881138975966562	0.243469174503657	22600297	22600938	hyper	-	CG	intronic	Thecc1EG003403	scaffold_1	mRNA	Unknown
scaffold_1	0.623931623931624	0.888030888030888	0.264099264099265	22638566	22639108	hyper	+	CG	intronic	Thecc1EG003404	scaffold_1	mRNA	Uncharacterized protein (75%P)
scaffold_1	0.694332854694005	0.824106491149814	0.12977363645581	22619742	22621482	hyper	+	CG	intronic	Thecc1EG003405	scaffold_1	mRNA	c("Retrotransposon protein"	" putative (59%U)")
scaffold_1	0.709965103182838	0.983250620347395	0.273285517164557	22629555	22630435	hyper	+	CG	intronic	Thecc1EG003406	scaffold_1	mRNA	c("Retrotransposon protein"	" Ty1-copia subclass"	" putative (47%U)")
scaffold_1	0.651224712107065	0.920163246533785	0.26893853442672	22631370	22633211	hyper	-	CG	intronic	Thecc1EG003407	scaffold_1	mRNA	Uncharacterized protein (43%U)
scaffold_1	0.641759406465289	0.943616492796821	0.301857086331532	22643732	22643898	hyper	+	CG	intronic	Thecc1EG003408	scaffold_1	mRNA	Uncharacterized protein (42%P)
scaffold_1	0.689205955334988	0.741164758586361	0.051958803251374	22654535	22655972	hyper	-	CG	intronic	Thecc1EG003409	scaffold_1	mRNA	Unknown
scaffold_1	0.433223864258347	0.313798309178744	-0.119425555079603	22656063	22656751	hypo	+	CG	intronic	Thecc1EG003410	scaffold_1	mRNA	Retrotransposon gag-like protein (27%U)
scaffold_1	0.755816993464052	0.967361111111111	0.211544117647059	22661343	22661928	hyper	-	CG	intronic	Thecc1EG003411	scaffold_1	mRNA	c("Retroelement pol polyprotein-like"	" putative (39%U)")
scaffold_1	0.731923508590175	0.98537296037296	0.253449451782785	22670034	22671319	hyper	+	CG	intronic	Thecc1EG003412	scaffold_1	mRNA	Uncharacterized protein (69%P)
scaffold_1	0.68756038647343	1	0.31243961352657	22687259	22688049	hyper	+	CG	intergenic	Thecc1EG003413	scaffold_1	mRNA	Uncharacterized protein (27%U)
scaffold_1	0.630718954248366	0.862745098039216	0.23202614379085	22740327	22740398	hyper	+	CG	intronic	Thecc1EG003414	scaffold_1	mRNA	Uncharacterized protein (77%P)
scaffold_1	0.64182999646189	0.826488620846024	0.184658624384134	22713697	22715134	hyper	+	CG	intronic	Thecc1EG003415	scaffold_1	mRNA	Unknown
scaffold_1	0.774193548387097	1	0.225806451612903	22741195	22741195	hyper	-	CG	intronic	Thecc1EG003416	scaffold_1	mRNA	Uncharacterized protein (46%P)
scaffold_1	0.552281746031746	0.803921568627451	0.251639822595705	22729413	22730674	hyper	+	CG	UTR3	Thecc1EG003417	scaffold_1	mRNA	Uncharacterized protein (28%U)
scaffold_1	0.739181286549707	0.96969696969697	0.230515683147263	22737042	22737333	hyper	-	CG	intronic	Thecc1EG003418	scaffold_1	mRNA	Uncharacterized protein (35%U)
scaffold_1	0.742438271604938	0.97736816642477	0.234929894819832	22738473	22739925	hyper	-	CG	intronic	Thecc1EG003420	scaffold_1	mRNA	Unknown
scaffold_1	0.67630662020906	0.712121212121212	0.0358145919121525	22762592	22763172	hyper	+	CG	downstream	Thecc1EG003423	scaffold_1	mRNA	Unknown
scaffold_1	0.785714285714286	1	0.214285714285714	22772351	22772351	hyper	+	CG	intergenic	Thecc1EG003424	scaffold_1	mRNA	Uncharacterized protein (46%U)
scaffold_1	0.760117048933738	0.973001402524544	0.212884353590806	22786488	22788190	hyper	+	CG	intronic	Thecc1EG003425	scaffold_1	mRNA	DNA/RNA polymerases superfamily protein (4%T)
scaffold_1	0.772727272727273	1	0.227272727272727	22812599	22812599	hyper	+	CG	upstream	Thecc1EG003427	scaffold_1	mRNA	Unknown
scaffold_1	0.598277455885815	0.887621453795376	0.289343997909561	22830270	22831570	hypo	+	CG	intronic	Thecc1EG003428	scaffold_1	mRNA	Uncharacterized protein (89%P)
scaffold_1	0.681818181818182	0.92156862745098	0.239750445632799	22839248	22839248	hyper	+	CG	intronic	Thecc1EG003430	scaffold_1	mRNA	Transposase-like protein (33%U)
scaffold_1	0.70677196222275	0.84919916787547	0.14242720565272	22840509	22841522	hyper	-	CG	intronic	Thecc1EG003431	scaffold_1	mRNA	Uncharacterized protein (83%P)
scaffold_1	0.615384615384615	1	0.384615384615385	22861458	22861458	hyper	-	CG	UTR5	Thecc1EG003432	scaffold_1	mRNA	Unknown
scaffold_1	0.711316407693219	0.960542929292929	0.24922652159971	22859742	22861292	hyper	-	CG	intronic	Thecc1EG003433	scaffold_1	mRNA	Small GTP-binding protein (84%P)
scaffold_1	0.75	0.5	-0.25	22869195	22869195	hypo	-	CG	intronic	Thecc1EG003434	scaffold_1	mRNA	Unknown
scaffold_1	0.753160474716202	0.559343434343434	-0.193817040372768	22918248	22919815	hypo	+	CG	intronic	Thecc1EG003437	scaffold_1	mRNA	Unknown
scaffold_1	0.692833580725738	0.909996367362537	0.2171627866368	22933709	22935167	hyper	+	CG	intergenic	Thecc1EG003438	scaffold_1	mRNA	Unknown
scaffold_1	0.5	1	0.5	22942153	22942153	hyper	+	CG	intergenic	Thecc1EG003440	scaffold_1	mRNA	Gag protease polyprotein (85%P)
scaffold_1	0.66732572982573	0.9183005521049	0.25097482227917	22977202	22978751	hyper	+	CG	intergenic	Thecc1EG003441	scaffold_1	mRNA	c("Retrotransposon protein"	" putative (44%U)")
scaffold_1	0.738489455438394	0.873639973186201	0.135150517747807	22987462	22988321	hyper	+	CG	intergenic	Thecc1EG003442	scaffold_1	mRNA	Uncharacterized protein (76%P)
scaffold_1	1	0.714285714285714	-0.285714285714286	23002828	23002828	hypo	-	CG	upstream	Thecc1EG003443	scaffold_1	mRNA	c("Retrotransposon"	" Ty1-copia subclass"	" putative-like protein (15%U)")
scaffold_1	0.699786324786325	0.732275132275132	0.0324888074888073	23014643	23014953	hyper	+	CG	upstream	Thecc1EG003445	scaffold_1	mRNA	Uncharacterized protein (75%P)
scaffold_1	0.831743637625991	0.879009362730293	0.0472657251043024	23015680	23016424	hypo	+	CG	intergenic	Thecc1EG003446	scaffold_1	mRNA	Uncharacterized protein (61%P)
scaffold_1	0.6875	1	0.3125	23072149	23072149	hyper	+	CG	intergenic	Thecc1EG003447	scaffold_1	mRNA	Unknown
scaffold_1	0.739467520703934	0.951813214108296	0.212345693404362	23078056	23079365	hypo	-	CG	upstream	Thecc1EG003448	scaffold_1	mRNA	Uncharacterized protein (86%P)
scaffold_1	0.724002643861515	0.982180627832802	0.258177983971287	23108271	23109995	hyper	+	CG	intergenic	Thecc1EG003449	scaffold_1	mRNA	Uncharacterized protein (60%P)
scaffold_1	0.718181818181818	0.985294117647059	0.267112299465241	23139075	23139761		+	CG	intronic	Thecc1EG003450	scaffold_1	mRNA	Uncharacterized protein (43%U)
scaffold_1	0.789473684210526	1	0.210526315789474	23141568	23141568	hyper	-	CG	intronic	Thecc1EG003451	scaffold_1	mRNA	c("Integrase"	" catalytic region"	" Zinc finger"	" CCHC-type"	" Peptidase aspartic"	" catalytic"	" putative (53%U)")
scaffold_1	0.678571428571429	1	0.321428571428571	23144172	23144172	hyper	+	CG	exonic	Thecc1EG003452	scaffold_1	mRNA	Unknown
scaffold_1	0.785714285714286	1	0.214285714285714	23163829	23163829	hyper	-	CG	downstream	Thecc1EG003453	scaffold_1	mRNA	Uncharacterized protein (74%P)
scaffold_1	0.709259259259259	0.979166666666667	0.269907407407407	23180764	23181866	hyper	+	CG	intronic	Thecc1EG003454	scaffold_1	mRNA	Uncharacterized protein (79%P)
scaffold_1	0.771860095389507	0.976250525430853	0.204390430041346	23218500	23219712	hyper	+	CG	upstream	Thecc1EG003457	scaffold_1	mRNA	c("Retrotransposon gag protein"	" putative (51%U)")
scaffold_1	0.6455525606469	0.901098901098901	0.255546340452001	23251341	23251341	hyper	+	CG	upstream	Thecc1EG003459	scaffold_1	mRNA	Uncharacterized protein (68%P)
scaffold_1	0.761904761904762	1	0.238095238095238	23297162	23297280	hyper	+	CG	upstream	Thecc1EG003460	scaffold_1	mRNA	Uncharacterized protein (79%P)
scaffold_1	0.759781027795734	0.944338453466493	0.184557425670759	23382645	23384288	hyper	+	CG	upstream	Thecc1EG003461	scaffold_1	mRNA	Uncharacterized protein (67%P)
scaffold_1	0.75	1	0.25	23370976	23370976	hyper	+	CG	intronic	Thecc1EG003462	scaffold_1	mRNA	Cysteine-rich RLK (RECEPTOR-like protein kinase) 8 (16%T)
scaffold_1	0.746428571428571	1	0.253571428571429	23380333	23381304	hyper	+	CG	intronic	Thecc1EG003463	scaffold_1	mRNA	c("Retrotransposon protein"	" putative (36%U)")
scaffold_1	0.726283037696081	0.658706403172845	-0.067576634523236	23389985	23391723	hypo	-	CG	intergenic	Thecc1EG003464	scaffold_1	mRNA	c("Retrotransposon"	" Ty3-gypsy sub-class"	" putative-like protein (34%U)")
scaffold_1	0.670353920204375	0.71975	0.0493960797956254	23466596	23467118	hypo	+	CG	UTR5	Thecc1EG003465	scaffold_1	mRNA	Unknown
scaffold_1	0.714285714285714	0.964285714285715	0.25	23441287	23441838	hyper	+	CG	upstream	Thecc1EG003466	scaffold_1	mRNA	Retrotransposon-like protein (30%U)
scaffold_1	0.698706938201834	0.959559984752378	0.260853046550544	23464409	23465822	hyper	-	CG	intergenic	Thecc1EG003467	scaffold_1	mRNA	Uncharacterized protein (30%U)
scaffold_1	0.648313924523602	0.980769230769231	0.332455306245628	23482476	23483200	hyper	+	CG	intronic	Thecc1EG003468	scaffold_1	mRNA	Uncharacterized protein (58%P)
scaffold_1	0.683712121212121	1	0.316287878787879	23497871	23499239	hyper	+	CG	upstream	Thecc1EG003469	scaffold_1	mRNA	Uncharacterized protein (69%P)
scaffold_1	0.707391304347826	0.974396135265701	0.267004830917875	23506673	23506931	hyper	+	CG	upstream	Thecc1EG003470	scaffold_1	mRNA	c("Gag protease polyprotein"	" putative (59%P)")
scaffold_1	0.700014280304477	0.877679865424431	0.177665585119954	23513074	23514080	hyper	-	CG	intronic	Thecc1EG003471	scaffold_1	mRNA	c("Retrotransposon protein"	" putative (47%U)")
scaffold_1	0.705266067781423	0.95748057013479	0.252214502353367	23542105	23542947	hyper	-	CG	upstream	Thecc1EG003472	scaffold_1	mRNA	Uncharacterized protein (81%P)
scaffold_1	0.680772946859903	0.918062982768865	0.237290035908962	23558397	23558472	hyper	+	CG	upstream	Thecc1EG003473	scaffold_1	mRNA	Uncharacterized protein (69%P)
scaffold_1	0.718137254901961	0.976508295625942	0.258371040723982	23568688	23570239	hyper	-	CG	upstream	Thecc1EG003474	scaffold_1	mRNA	Gag protease polyprotein (60%P)
scaffold_1	0.564588554720134	0.809382846814374	0.244794292094241	23576512	23578198	hypo	-	CG	intergenic	Thecc1EG003475	scaffold_1	mRNA	Uncharacterized protein (85%P)
scaffold_1	0.745471014492753	0.991803278688524	0.246332264195771	23581015	23582622	hyper	+	CG	intronic	Thecc1EG003476	scaffold_1	mRNA	Unknown
scaffold_1	0.5208954816286	0.882381213497283	0.361485731868683	23626775	23627051	hyper	+	CG	intronic	Thecc1EG003477	scaffold_1	mRNA	Unknown
scaffold_1	0.756756756756757	1	0.243243243243243	23612001	23612001	hyper	-	CG	intronic	Thecc1EG003479	scaffold_1	mRNA	Uncharacterized protein (63%U)
scaffold_1	0.581748584340942	0.945785760965671	0.364037176624729	23624552	23626297	hyper	-	CG	intronic	Thecc1EG003480	scaffold_1	mRNA	Unknown
scaffold_1	0.713022205336035	0.87624666999667	0.163224464660635	23643217	23644274	hyper	-	CG	exonic	Thecc1EG003481	scaffold_1	mRNA	DNA/RNA polymerases superfamily protein (4%T)
scaffold_1	0.609300772416563	0.933789404337333	0.32448863192077	23644890	23645880	hyper	+	CG	upstream	Thecc1EG003482	scaffold_1	mRNA	Uncharacterized protein (94%P)
scaffold_1	0.661695415008108	0.914251773634714	0.252556358626605	23656496	23657525		-	CG	upstream	Thecc1EG003483	scaffold_1	mRNA	Unknown
scaffold_1	0.714285714285714	0.929824561403509	0.215538847117794	23666468	23666468	hyper	+	CG	intronic	Thecc1EG003484	scaffold_1	mRNA	SEC14 cytosolic factor family protein / phosphoglyceride transfer family protein (66%P)
scaffold_1	0.727272727272728	0.803088803088803	0.0758160758160755	23676126	23676461	hypo	+	CG	upstream	Thecc1EG003486	scaffold_1	mRNA	Unknown
scaffold_1	0.72321481853611	0.831135531135531	0.107920712599421	23715957	23716993	hyper	-	CG	upstream	Thecc1EG003488	scaffold_1	mRNA	Uncharacterized protein (62%P)
scaffold_1	0.466666666666667	0.727272727272727	0.260606060606061	23710052	23710052	hyper	+	CG	intronic	Thecc1EG003489	scaffold_1	mRNA	Unknown
scaffold_1	0.523809523809524	0.854166666666667	0.330357142857143	23712181	23712181	hyper	+	CG	intronic	Thecc1EG003490	scaffold_1	mRNA	Uncharacterized protein (51%U)
scaffold_1	0.76984126984127	1	0.23015873015873	23726802	23727324	hyper	+	CG	upstream	Thecc1EG003491	scaffold_1	mRNA	Unknown
scaffold_1	0.889824561403509	0.763888888888889	-0.12593567251462	23758369	23758948	hypo	+	CG	intergenic	Thecc1EG003492	scaffold_1	mRNA	Unknown
scaffold_1	0.706608005521049	0.964300847457627	0.257692841936578	23771426	23772740	hyper	-	CG	upstream	Thecc1EG003493	scaffold_1	mRNA	Uncharacterized protein (61%P)
scaffold_1	0.631889935461364	0.752722422642396	0.120832487181032	23777466	23779195	hyper	-	CG	intergenic	Thecc1EG003494	scaffold_1	mRNA	Unknown
scaffold_1	0.694210846606482	0.94893351905547	0.254722672448988	23792427	23792586	hyper	-	CG	upstream	Thecc1EG003495	scaffold_1	mRNA	Unknown
scaffold_1	0.624458874458874	0.875816993464052	0.251358119005178	23806887	23808019	hyper	+	CG	intergenic	Thecc1EG003496	scaffold_1	mRNA	Unknown
scaffold_1	0.698695267580717	0.987179487179487	0.288484219598771	23814937	23816066	hyper	+	CG	intronic	Thecc1EG003497	scaffold_1	mRNA	Uncharacterized protein (55%P)
scaffold_1	0.647058823529412	1	0.352941176470588	23813554	23813554	hyper	+	CG	intronic	Thecc1EG003498	scaffold_1	mRNA	c("Retrotransposon"	" Ty3-gypsy subclass"	" putative-like protein (33%U)")
scaffold_1	0.759498995628028	0.910378787878788	0.15087979225076	23826367	23827412	hyper	+	CG	intronic	Thecc1EG003499	scaffold_1	mRNA	Uncharacterized protein (78%P)
scaffold_1	0.838259441707717	0.828853046594982	-0.0094063951127355	23840667	23841220	hyper	+	CG	intronic	Thecc1EG003501	scaffold_1	mRNA	Uncharacterized protein (68%P)
scaffold_1	0.871863640829158	0.781177156177156	-0.090686484652002	23875885	23876753	hypo	-	CG	upstream	Thecc1EG003502	scaffold_1	mRNA	c("Retrotransposon protein"	" Ty3-gypsy subclass"	" putative (49%U)")
scaffold_1	0.607440476190476	0.614337568058076	0.0068970918676	23871289	23871632	hyper	+	CG	intronic	Thecc1EG003503	scaffold_1	mRNA	Unknown
scaffold_1	0.728722258134023	1	0.271277741865977	23918855	23920004	hyper	-	CG	upstream	Thecc1EG003506	scaffold_1	mRNA	Unknown
scaffold_1	0.497241725148231	0.785084819395164	0.287843094246933	23929844	23931631	hyper	-	CG	intergenic	Thecc1EG003508	scaffold_1	mRNA	Uncharacterized protein (28%U)
scaffold_1	0.756768740031898	0.836022311022311	0.079253570990413	23938564	23939637	hypo	-	CG	UTR3	Thecc1EG003509	scaffold_1	mRNA	Cysteine-rich RLK (RECEPTOR-like protein kinase) 8 (11%T)
scaffold_1	0.375472073146492	0.696356275303644	0.320884202157152	23971463	23972302	hyper	+	CG	intergenic	Thecc1EG003512	scaffold_1	mRNA	c("Gag protease polyprotein"	" putative (58%P)")
scaffold_1	0.77046332046332	0.981132075471698	0.210668755008378	23972556	23973182	hyper	-	CG	upstream	Thecc1EG003513	scaffold_1	mRNA	c("Retrotransposon protein"	" putative (37%U)")
scaffold_1	0.606942065599975	0.813688610240334	0.20674654464036	23988377	23990313	hyper	+	CG	intronic	Thecc1EG003514	scaffold_1	mRNA	Uncharacterized protein (60%P)
scaffold_1	0.7	0.954545454545455	0.254545454545455	24023291	24023291	hyper	-	CG	upstream;downstream	Thecc1EG003515	scaffold_1	mRNA	Uncharacterized protein (31%U)
scaffold_1	0.733333333333334	0.948275862068966	0.214942528735632	24030069	24030168		+	CG	intronic	Thecc1EG003517	scaffold_1	mRNA	c("Pentatricopeptide repeat-containing protein"	" putative (58%P)")
scaffold_1	0.814683411826269	0.79659544068411	-0.0180879711421587	24050595	24052420	hypo	+	CG	intronic	Thecc1EG003518	scaffold_1	mRNA	Uncharacterized protein (48%P)
scaffold_1	0.685087307299513	0.811952424407224	0.126865117107711	24048787	24049176	hyper	-	CG	intronic	Thecc1EG003519	scaffold_1	mRNA	Unknown
scaffold_1	0.70537768331886	0.977777777777778	0.272400094458918	24069278	24070248	hyper	+	CG	UTR3	Thecc1EG003520	scaffold_1	mRNA	Unknown
scaffold_1	0.718055555555556	0.990196078431373	0.272140522875817	24090058	24091486	hyper	+	CG	upstream	Thecc1EG003521	scaffold_1	mRNA	Cysteine-rich RLK (RECEPTOR-like protein kinase) 8 (8%T)
scaffold_1	0.48640414904996	0.942708333333333	0.456304184283373	24095834	24097076	hyper	+	CG	upstream	Thecc1EG003522	scaffold_1	mRNA	Unknown
scaffold_1	0.730918299439186	0.742817059483726	0.01189876004454	24118289	24119479	hyper	+	CG	upstream	Thecc1EG003524	scaffold_1	mRNA	Uncharacterized protein (65%P)
scaffold_1	0.764642034378876	0.981424148606811	0.216782114227935	24127292	24128532	hyper	-	CG	intergenic	Thecc1EG003525	scaffold_1	mRNA	c("Gag protease polyprotein"	" putative (57%P)")
scaffold_1	0.670847279649499	0.961980689805881	0.291133410156382	24137473	24139158	hyper	+	CG	intronic	Thecc1EG003526	scaffold_1	mRNA	Uncharacterized protein (41%U)
scaffold_1	0.382656885842793	0.621891503572538	0.239234617729745	24603903	24604703	hyper	+	CG	intronic	Thecc1EG003527	scaffold_1	mRNA	Unknown
scaffold_1	0.75	0.896464646464646	0.146464646464646	24139494	24139723	hypo	+	CG	intronic	Thecc1EG003528	scaffold_1	mRNA	c("Polyprotein"	" putative (36%U)")
scaffold_1	0.680914967981431	0.954216743677528	0.273301775696097	24157487	24158986	hyper	+	CG	intronic	Thecc1EG003530	scaffold_1	mRNA	Uncharacterized protein (71%P)
scaffold_1	0.749551143359193	0.814712604782291	0.0651614614230981	24160266	24160941	hyper	+	CG	intronic	Thecc1EG003531	scaffold_1	mRNA	Uncharacterized protein
scaffold_1	0.160377358490566	0.408823529411764	0.248446170921199	24174092	24174885	hyper	-	CG	intronic	Thecc1EG003532	scaffold_1	mRNA	c("Calcium-dependent lipid-binding family protein"	" putative (45%P)")
scaffold_1	0.888888888888889	0.420454545454545	-0.468434343434343	24177360	24177999	hypo	-	CG	intronic	Thecc1EG003533	scaffold_1	mRNA	c("C-8"	"7 sterol isomerase (60%T)")
scaffold_1	0.646428571428572	0.42156862745098	-0.224859943977591	24179478	24180266	hypo	+	CG	intronic	Thecc1EG003534	scaffold_1	mRNA	Uncharacterized protein
scaffold_1	0.711830357142857	0.958333333333333	0.246502976190476	24197684	24197934	hyper	-	CG	intronic	Thecc1EG003535	scaffold_1	mRNA	Elongation factor family protein (83%T)
scaffold_1	0.25	0.551724137931034	0.301724137931034	24188100	24188100	hyper	+	CG	intronic	Thecc1EG003536	scaffold_1	mRNA	Uncharacterized protein
scaffold_1	0.836363636363636	0.855121227115289	0.0187575907516532	24243157	24243585	hypo	+	CG	intronic	Thecc1EG003538	scaffold_1	mRNA	c("Retrotransposon protein"	" putative (46%U)")
scaffold_1	0.822595704948646	0.904123533471359	0.0815278285227137	24222702	24223891	hypo	+	CG	intronic	Thecc1EG003539	scaffold_1	mRNA	Unknown
scaffold_1	0.683722231548319	0.928844493772352	0.245122262224033	24231821	24231890	hyper	+	CG	intronic	Thecc1EG003540	scaffold_1	mRNA	c("Retrotransposon protein"	" putative (60%U)")
scaffold_1	0.805200341005968	0.878835562549174	0.0736352215432063	24235590	24237117	hyper	+	CG	intronic	Thecc1EG003541	scaffold_1	mRNA	c("Retrotransposon"	" Ty1-copia subclass"	" putative-like protein (26%U)")
scaffold_1	0.75408820515502	0.832274951419826	0.0781867462648058	24259601	24261376	hypo	-	CG	intronic	Thecc1EG003543	scaffold_1	mRNA	Unknown
scaffold_1	0.567690058479532	0.777777777777778	0.210087719298246	24255396	24255513	hyper	-	CG	UTR3	Thecc1EG003544	scaffold_1	mRNA	Unknown
scaffold_1	0.692307692307692	0.384615384615385	-0.307692307692308	24261991	24261991	hypo	+	CG	intronic	Thecc1EG003545	scaffold_1	mRNA	Unknown
scaffold_1	0.6	0.967213114754099	0.367213114754098	24265221	24265863	hyper	-	CG	intronic	Thecc1EG003546	scaffold_1	mRNA	c("Integrase"	" putative (36%U)")
scaffold_1	0.708333333333333	1	0.291666666666667	24271911	24272090	hyper	-	CG	intronic	Thecc1EG003547	scaffold_1	mRNA	Unknown
scaffold_1	0.411771561771562	0.1125	-0.299271561771562	24277906	24278549	hypo	-	CG	intronic	Thecc1EG003548	scaffold_1	mRNA	LOB domain-containing protein 2 (60%P)
scaffold_1	0.68922305764411	0.977212121212121	0.287989063568011	24283563	24284063	hyper	+	CG	intronic	Thecc1EG003549	scaffold_1	mRNA	Kinase C substrate (60%P)
scaffold_1	0.775	1	0.225	24321263	24322217		+	CG	intronic	Thecc1EG003550	scaffold_1	mRNA	Unknown
scaffold_1	0.793103448275862	1	0.206896551724138	24322720	24322720	hyper	-	CG	UTR5	Thecc1EG003551	scaffold_1	mRNA	Unknown
scaffold_1	0.589481821589205	0.656658957148918	0.0671771355597127	24336796	24338526	hyper	+	CG	intronic	Thecc1EG003552	scaffold_1	mRNA	Uncharacterized protein (74%P)
scaffold_1	0.726102941176471	0.983333333333334	0.257230392156863	24338829	24338837	hyper	-	CG	intronic	Thecc1EG003553	scaffold_1	mRNA	Unknown
scaffold_1	0.790218990866857	0.521270715644117	-0.26894827522274	24339855	24339976	hypo	+	CG	intronic	Thecc1EG003554	scaffold_1	mRNA	Unknown
scaffold_1	0.672157244964263	0.945861678004535	0.273704433040272	24343802	24344431	hyper	+	CG	intronic	Thecc1EG003555	scaffold_1	mRNA	Unknown
scaffold_1	0.431818181818182	0.134615384615385	-0.297202797202797	24377753	24377784	hypo	-	CG	intronic	Thecc1EG003557	scaffold_1	mRNA	c("Cyclin-dependent kinase B1"	"2 (88%T)")
scaffold_1	0.616452991452991	0.863906926406926	0.247453934953935	24415700	24416965	hyper	-	CG	intronic	Thecc1EG003558	scaffold_1	mRNA	Uncharacterized protein (82%P)
scaffold_1	0.822222222222222	0.785	-0.0372222222222223	24404076	24405862		+	CG	intronic	Thecc1EG003559	scaffold_1	mRNA	c("Integrase core domain"	" putative-like protein (32%U)")
scaffold_1	0.721351205758433	0.709729228091467	-0.0116219776669661	24431820	24433126	hypo	-	CG	intronic	Thecc1EG003560	scaffold_1	mRNA	Unknown
scaffold_1	0.765669515669516	0.991228070175439	0.225558554505923	24449795	24451450	hyper	-	CG	intronic	Thecc1EG003561	scaffold_1	mRNA	c("Integrase"	" identical"	" putative-like protein (27%U)")
scaffold_1	0.721233766233766	0.967442645074224	0.246208878840458	24444399	24445659	hyper	-	CG	intronic	Thecc1EG003562	scaffold_1	mRNA	Cysteine-rich RLK (RECEPTOR-like protein kinase) 8 (15%T)
scaffold_1	0.718281718281718	0.993421052631579	0.275139334349861	24481025	24481117	hyper	+	CG	intronic	Thecc1EG003563	scaffold_1	mRNA	Unknown
scaffold_1	0.78388455988456	0.842626050420168	0.0587414905356082	24470812	24471562	hyper	+	CG	intronic	Thecc1EG003564	scaffold_1	mRNA	Uncharacterized protein (64%P)
scaffold_1	0.77719298245614	0.898550724637681	0.121357742181541	24493665	24493841	hypo	+	CG	intronic	Thecc1EG003565	scaffold_1	mRNA	Uncharacterized protein (46%P)
scaffold_1	0.759578544061303	0.733560090702948	-0.026018453358355	24483790	24485558	hypo	+	CG	exonic	Thecc1EG003567	scaffold_1	mRNA	Uncharacterized protein (20%U)
scaffold_1	0.673739002438159	0.950297310191591	0.276558307753431	24490321	24492008	hyper	-	CG	intronic	Thecc1EG003568	scaffold_1	mRNA	Unknown
scaffold_1	0.696846448570586	0.983333333333333	0.286486884762747	24495454	24496171	hyper	-	CG	UTR3	Thecc1EG003569	scaffold_1	mRNA	CCHC-type integrase (99%U)
scaffold_1	0.747497430106126	0.989583333333333	0.242085903227208	24502174	24503311	hyper	-	CG	intronic	Thecc1EG003571	scaffold_1	mRNA	c("Retrotransposon"	" Ty3-gypsy subclass"	" putative-like protein (28%U)")
scaffold_1	0.768199630432012	0.91866028708134	0.150460656649327	24511026	24511762	hyper	+	CG	intronic	Thecc1EG003572	scaffold_1	mRNA	Unknown
scaffold_1	0.432062146892655	0.930701754385965	0.49863960749331	24529275	24529486	hyper	-	CG	intronic	Thecc1EG003574	scaffold_1	mRNA	c("Cysteine proteinases superfamily protein"	" putative (54%T)")
scaffold_1	0.791304347826087	1	0.208695652173913	24534802	24535832	hyper	-	CG	exonic	Thecc1EG003576	scaffold_1	mRNA	c("Retrotransposon protein"	" Ty3-gypsy subclass"	" putative (77%U)")
scaffold_1	0.701754385964912	1	0.298245614035087	24563581	24563745	hyper	+	CG	intronic	Thecc1EG003577	scaffold_1	mRNA	Uncharacterized protein (62%P)
scaffold_1	0.674679487179487	0.935778985507246	0.261099498327759	24555362	24556922	hyper	-	CG	UTR3	Thecc1EG003578	scaffold_1	mRNA	Uncharacterized protein (76%P)
scaffold_1	0.76271186440678	0.96969696969697	0.20698510529019	24600419	24600419	hyper	+	CG	intronic	Thecc1EG003581	scaffold_1	mRNA	Gag protease polyprotein (72%P)
scaffold_1	0.718479337277291	0.876926054974835	0.158446717697544	24598044	24599030	hyper	-	CG	intronic	Thecc1EG003582	scaffold_1	mRNA	c("Retrotransposon"	" Ty3-gypsy subclass"	" putative-like protein (33%U)")
scaffold_1	0.807407407407408	0.797872340425532	-0.00953506698187549	24629463	24630348		-	CG	exonic	Thecc1EG003583	scaffold_1	mRNA	Unknown
scaffold_1	0.71479041607771	0.951012588943624	0.236222172865913	24641743	24642067	hyper	+	CG	intronic	Thecc1EG003584	scaffold_1	mRNA	Unknown
scaffold_1	0.737060257749913	0.965466783728417	0.228406525978504	24662781	24664271	hyper	+	CG	intronic	Thecc1EG003585	scaffold_1	mRNA	Unknown
scaffold_1	0.666666666666667	0.918918918918919	0.252252252252252	24667964	24667964	hyper	-	CG	intronic	Thecc1EG003586	scaffold_1	mRNA	Uncharacterized protein (73%P)
scaffold_1	0.688649919636047	0.939161475636766	0.25051155600072	24669059	24671010	hyper	-	CG	intronic	Thecc1EG003587	scaffold_1	mRNA	Uncharacterized protein (79%P)
scaffold_1	0.872340425531915	0.880585898709036	0.0082454731771215	24674256	24674407	hyper	+	CG	intronic	Thecc1EG003588	scaffold_1	mRNA	Unknown
scaffold_1	0.722222222222222	1	0.277777777777778	24684714	24684714	hyper	-	CG	intronic	Thecc1EG003593	scaffold_1	mRNA	Uncharacterized protein (79%P)
scaffold_1	0.610539001937984	0.938815977270674	0.328276975332689	24702858	24704668	hyper	-	CG	intronic	Thecc1EG003595	scaffold_1	mRNA	Unknown
scaffold_1	0.567836257309942	0.879514963880289	0.311678706570348	24707503	24708228	hyper	+	CG	intronic	Thecc1EG003596	scaffold_1	mRNA	Reverse transcriptase (RNA-dependent DNA polymerase)-like protein (18%T)
scaffold_1	0.724763979665941	0.96195652173913	0.23719254207319	24761815	24762664	hyper	-	CG	intronic	Thecc1EG003598	scaffold_1	mRNA	Unknown
scaffold_1	0.66	0.891891891891892	0.231891891891892	24777522	24777522	hyper	+	CG	exonic	Thecc1EG003599	scaffold_1	mRNA	Uncharacterized protein (61%U)
scaffold_1	0.741935483870968	0.972972972972973	0.231037489102005	24734177	24734177	hyper	+	CG	intronic	Thecc1EG003600	scaffold_1	mRNA	c("Retrotransposon protein"	" putative (59%U)")
scaffold_1	0.848484848484849	0.615384615384615	-0.233100233100233	24773778	24773778	hypo	+	CG	intronic	Thecc1EG003601	scaffold_1	mRNA	Retrotransposon-like protein (20%U)
scaffold_1	0.744830910083988	0.773315814620162	0.0284849045361744	24775602	24776456	hyper	-	CG	UTR5	Thecc1EG003602	scaffold_1	mRNA	Uncharacterized protein (47%P)
scaffold_1	0.755	1	0.245	24795908	24796046	hyper	+	CG	intronic	Thecc1EG003604	scaffold_1	mRNA	Uncharacterized protein (62%P)
scaffold_1	0.685064935064935	0.709677419354839	0.0246124842899035	24800664	24800874	hypo	-	CG	UTR3	Thecc1EG003605	scaffold_1	mRNA	Uncharacterized protein (63%P)
scaffold_1	0.660714285714285	0.981481481481482	0.320767195767196	24801414	24801777	hyper	-	CG	upstream	Thecc1EG003606	scaffold_1	mRNA	Uncharacterized protein (60%P)
scaffold_1	0.752942251461988	0.92304625199362	0.170104000531632	24823431	24823956	hyper	-	CG	upstream	Thecc1EG003608	scaffold_1	mRNA	Unknown
scaffold_1	0.709298121233605	0.865193226226661	0.155895104993056	24825717	24827003	hyper	+	CG	intergenic	Thecc1EG003609	scaffold_1	mRNA	Unknown
scaffold_1	0.794871794871795	1	0.205128205128205	24830062	24830062	hyper	+	CG	intergenic	Thecc1EG003610	scaffold_1	mRNA	Uncharacterized protein (61%P)
scaffold_1	0.717022844509948	1	0.282977155490052	24830660	24831392	hyper	+	CG	upstream	Thecc1EG003611	scaffold_1	mRNA	Uncharacterized protein (24%U)
scaffold_1	0.682051282051282	0.938548293811452	0.256497011760169	24836034	24837352	hyper	-	CG	intronic	Thecc1EG003612	scaffold_1	mRNA	Unknown
scaffold_1	0.829953770125937	0.90051282051282	0.0705590503868838	24871182	24871537	hypo	+	CG	upstream	Thecc1EG003614	scaffold_1	mRNA	Uncharacterized protein
scaffold_1	0.654980657640232	0.968468468468469	0.313487810828236	24896823	24897687	hyper	+	CG	upstream	Thecc1EG003615	scaffold_1	mRNA	Gag protease polyprotein (73%P)
scaffold_1	0.702586206896551	0.96078431372549	0.258198106828939	24894446	24894745	hyper	+	CG	intronic	Thecc1EG003616	scaffold_1	mRNA	Uncharacterized protein (9%U)
scaffold_1	0.959206657629395	0.613189130562532	-0.346017527066863	24922769	24922965	hypo	+	CG	intergenic	Thecc1EG003618	scaffold_1	mRNA	Uncharacterized protein (48%P)
scaffold_1	0.692831678125796	0.752334438048724	0.059502759922928	24940218	24940831	hyper	-	CG	upstream	Thecc1EG003620	scaffold_1	mRNA	Unknown
scaffold_1	0.51221244536462	0.591077441077441	0.0788649957128217	24940932	24941835	hypo	+	CG	upstream	Thecc1EG003621	scaffold_1	mRNA	Sodium/calcium exchanger family protein / calcium-binding EF hand family protein (61%P)
scaffold_1	0.75	1	0.25	25009209	25009209	hyper	-	CG	intronic	Thecc1EG003624	scaffold_1	mRNA	Uncharacterized protein (62%P)
scaffold_1	0.583333333333333	0.903225806451613	0.31989247311828	25006965	25006965	hyper	+	CG	intronic	Thecc1EG003625	scaffold_1	mRNA	Unknown
scaffold_1	0.577777777777778	0.958333333333333	0.380555555555556	25017239	25017239	hyper	-	CG	intergenic	Thecc1EG003626	scaffold_1	mRNA	Uncharacterized protein (57%P)
scaffold_1	0.664909497819131	0.940219490598885	0.275309992779754	25023685	25025090	hyper	-	CG	upstream	Thecc1EG003627	scaffold_1	mRNA	Unknown
scaffold_1	0.71549671592775	0.986909090909091	0.271412374981341	25032161	25033785	hyper	+	CG	upstream	Thecc1EG003628	scaffold_1	mRNA	Unknown
scaffold_1	0.694444444444444	0.982142857142857	0.287698412698413	25044826	25044826	hyper	+	CG	intronic	Thecc1EG003629	scaffold_1	mRNA	Uncharacterized protein (63%P)
scaffold_1	0.713097259277226	0.974131559497413	0.261034300220188	25040309	25040613	hyper	+	CG	intronic	Thecc1EG003630	scaffold_1	mRNA	c("F7F22.17"	" putative (53%U)")
scaffold_1	0.686037624926514	0.935727466977467	0.249689842050953	25041547	25041613	hyper	+	CG	intronic	Thecc1EG003631	scaffold_1	mRNA	Unknown
scaffold_1	0.595293595293595	0.89293747188484	0.297643876591245	25046929	25047444	hyper	+	CG	intronic	Thecc1EG003632	scaffold_1	mRNA	c("Retrotransposon protein"	" unclassified"	" putative (53%U)")
scaffold_1	0.816489147935689	0.897307263973931	0.0808181160382418	25069958	25071542	hyper	+	CG	upstream	Thecc1EG003633	scaffold_1	mRNA	Retrotransposon-like protein (23%U)
scaffold_1	0.428977272727272	0.948529411764706	0.519552139037433	25079407	25079543	hyper	-	CG	intergenic	Thecc1EG003635	scaffold_1	mRNA	Plasmodesmata callose-binding protein 5 (62%P)
scaffold_1	0.75	0.5	-0.25	25087924	25087924	hypo	+	CG	intergenic	Thecc1EG003637	scaffold_1	mRNA	c("Ring finger protein"	" putative (47%U)")
scaffold_1	0.679376657824934	0.968981481481481	0.289604823656547	25129666	25130498	hyper	+	CG	intronic	Thecc1EG003638	scaffold_1	mRNA	Unknown
scaffold_1	0.702518338143338	0.956620644727441	0.254102306584103	25110731	25111419	hyper	+	CG	intronic	Thecc1EG003639	scaffold_1	mRNA	Unknown
scaffold_1	0.621899236038775	0.963669909824395	0.34177067378562	25141106	25142447	hyper	-	CG	intergenic	Thecc1EG003640	scaffold_1	mRNA	Cysteine-rich RLK (RECEPTOR-like protein kinase) 8 (8%T)
scaffold_1	0.825846274182187	0.576081543728603	-0.249764730453585	25166363	25166556	hypo	+	CG	exonic	Thecc1EG003641	scaffold_1	mRNA	Unknown
scaffold_1	0.680289897424773	0.26172633735462	-0.418563560070153	25165656	25166231	hypo	+	CG	exonic	Thecc1EG003643	scaffold_1	mRNA	Unknown
scaffold_1	0.820994203752825	0.925061425061425	0.104067221308601	25214218	25214459	hyper	-	CG	intronic	Thecc1EG003647	scaffold_1	mRNA	Uncharacterized protein (17%U)
scaffold_1	0.703703703703704	0.923076923076923	0.219373219373219	25241398	25241398	hyper	-	CG	intergenic	Thecc1EG003649	scaffold_1	mRNA	Unknown
scaffold_1	0.664926680434595	0.952121467873385	0.28719478743879	25261029	25262286	hyper	+	CG	UTR3	Thecc1EG003650	scaffold_1	mRNA	Uncharacterized protein (18%U)
scaffold_1	0.644317814333847	0.953550099606464	0.309232285272617	25262595	25264467	hyper	+	CG	upstream	Thecc1EG003651	scaffold_1	mRNA	Uncharacterized protein (57%P)
scaffold_1	0.701264880952381	0.893574201107321	0.19230932015494	25283788	25285534	hyper	+	CG	UTR5	Thecc1EG003654	scaffold_1	mRNA	Uncharacterized protein (52%P)
scaffold_1	1	0.722222222222222	-0.277777777777778	25282018	25282018	hypo	+	CG	intronic	Thecc1EG003655	scaffold_1	mRNA	Unknown
scaffold_1	0.733671497584541	0.972380600871041	0.238709103286501	25306527	25307563		+	CG	intronic	Thecc1EG003656	scaffold_1	mRNA	Uncharacterized protein (78%P)
scaffold_1	0.774973893065998	0.784222814222814	0.009248921156816	25304097	25305269	hypo	+	CG	intronic	Thecc1EG003658	scaffold_1	mRNA	Uncharacterized protein (65%P)
scaffold_1	0.650954151003187	0.941305802331416	0.290351651328229	25325977	25327487	hyper	+	CG	intronic	Thecc1EG003659	scaffold_1	mRNA	c("Polyprotein"	" putative (40%U)")
scaffold_1	0.777777777777778	1	0.222222222222222	25332137	25332137	hyper	+	CG	intronic	Thecc1EG003660	scaffold_1	mRNA	Uncharacterized protein (20%U)
scaffold_1	0.8	1	0.2	25339063	25339063		-	CG	upstream	Thecc1EG003661	scaffold_1	mRNA	Unknown
scaffold_1	0.640839243498818	0.927155727155727	0.286316483656909	25350135	25350828	hyper	-	CG	upstream	Thecc1EG003662	scaffold_1	mRNA	Unknown
scaffold_1	0.714285714285714	1	0.285714285714286	25353564	25353564	hyper	+	CG	intronic	Thecc1EG003664	scaffold_1	mRNA	c("Integrase"	" catalytic region"	" Zinc finger"	" CCHC-type"	" Peptidase aspartic"	" catalytic"	" putative (46%U)")
scaffold_1	0.692661859069869	0.93624537534312	0.243583516273251	25385383	25387045	hyper	-	CG	exonic	Thecc1EG003665	scaffold_1	mRNA	Copia-like retrotransposable element (30%U)
scaffold_1	0.136363636363636	0.340909090909091	0.204545454545455	25372465	25372465	hyper	+	CG	exonic	Thecc1EG003666	scaffold_1	mRNA	Unknown
scaffold_1	0.777777777777778	1	0.222222222222222	25382296	25382296	hyper	-	CG	UTR5	Thecc1EG003667	scaffold_1	mRNA	Unknown
scaffold_1	0.791590771098967	0.561188811188811	-0.230401959910156	25383476	25383509	hypo	-	CG	UTR5	Thecc1EG003668	scaffold_1	mRNA	c("Gag protease polyprotein"	" putative (53%P)")
scaffold_1	0.8	1	0.2	25404312	25404312		-	CG	exonic	Thecc1EG003669	scaffold_1	mRNA	Unknown
scaffold_1	0.777777777777778	0.822465571594491	0.0446877938167137	25401586	25402390	hypo	-	CG	downstream	Thecc1EG003670	scaffold_1	mRNA	Uncharacterized protein (25%U)
scaffold_1	0.72	0.971428571428571	0.251428571428571	25403309	25403309	hyper	+	CG	upstream	Thecc1EG003671	scaffold_1	mRNA	Unknown
scaffold_1	0.75	0.808755760368663	0.0587557603686635	25410193	25410876	hyper	+	CG	intergenic	Thecc1EG003672	scaffold_1	mRNA	Unknown
scaffold_1	0.8	1	0.2	25427761	25427761		+	CG	intergenic	Thecc1EG003673	scaffold_1	mRNA	Uncharacterized protein (58%P)
scaffold_1	0.96	0.549444444444445	-0.410555555555556	25457327	25457328	hypo	+	CG	intronic	Thecc1EG003675	scaffold_1	mRNA	Unknown
scaffold_1	0.724553571428572	0.990740740740741	0.266187169312169	25459324	25459492	hyper	+	CG	intronic	Thecc1EG003676	scaffold_1	mRNA	Unknown
scaffold_1	0.770159791898923	0.506564943649033	-0.263594848249889	25475357	25475444	hypo	-	CG	intergenic	Thecc1EG003677	scaffold_1	mRNA	Uncharacterized protein (71%P)
scaffold_1	0.78997270144716	0.825957792207792	0.0359850907606326	25491775	25492983	hyper	+	CG	upstream	Thecc1EG003678	scaffold_1	mRNA	Cysteine-rich RLK (RECEPTOR-like protein kinase) 8 (25%T)
scaffold_1	0.863636363636364	0.888888888888889	0.0252525252525255	25528831	25529432	hyper	+	CG	intronic	Thecc1EG003679	scaffold_1	mRNA	c("Gag protease polyprotein"	" putative (52%P)")
scaffold_1	0.698390804597701	0.995	0.296609195402299	25517068	25518254	hyper	-	CG	intronic	Thecc1EG003680	scaffold_1	mRNA	Unknown
scaffold_1	0.9	0.863636363636364	-0.0363636363636365	25522826	25523045	hypo	-	CG	exonic	Thecc1EG003681	scaffold_1	mRNA	Unknown
scaffold_1	0.815789473684211	0.825892857142857	0.0101033834586465	25526333	25526334	hypo	+	CG	intronic	Thecc1EG003682	scaffold_1	mRNA	Uncharacterized protein (51%P)
scaffold_1	0.629411764705883	1	0.370588235294117	25539252	25539296	hyper	-	CG	upstream	Thecc1EG003683	scaffold_1	mRNA	Uncharacterized protein (64%P)
scaffold_1	0.5849727782003	0.960728744939271	0.375755966738971	25539361	25540050	hyper	-	CG	upstream	Thecc1EG003684	scaffold_1	mRNA	Cysteine-rich RLK (RECEPTOR-like protein kinase) 8 (12%T)
scaffold_1	0.821428571428572	0.851102941176471	0.029674369747899	25559507	25559836	hyper	+	CG	intronic	Thecc1EG003685	scaffold_1	mRNA	Unknown
scaffold_1	0.642857142857143	0.852941176470588	0.210084033613445	25564293	25564293	hyper	-	CG	upstream;downstream	Thecc1EG003686	scaffold_1	mRNA	Unknown
scaffold_1	0.8	1	0.2	25558059	25558059		+	CG	intronic	Thecc1EG003687	scaffold_1	mRNA	Unknown
scaffold_1	0.727843137254902	0.955151515151515	0.227308377896613	25572173	25573833		-	CG	upstream	Thecc1EG003688	scaffold_1	mRNA	Uncharacterized protein (56%P)
scaffold_1	0.714239532019704	0.969130434782609	0.254890902762904	25585142	25586431	hyper	+	CG	upstream	Thecc1EG003689	scaffold_1	mRNA	Uncharacterized protein (61%P)
scaffold_1	0.690185948387892	0.422297163245439	-0.267888785142453	25605625	25607092		+	CG	upstream	Thecc1EG003690	scaffold_1	mRNA	Uncharacterized protein (32%U)
scaffold_1	0.764705882352941	1	0.235294117647059	25640176	25640176	hyper	-	CG	intergenic	Thecc1EG003691	scaffold_1	mRNA	Unknown
scaffold_1	0.707467532467532	0.981486928104575	0.274019395637043	25658618	25660264	hyper	-	CG	upstream	Thecc1EG003692	scaffold_1	mRNA	Unknown
scaffold_1	0.850140056022409	0.888573232323232	0.0384331763008233	25662723	25663434	hyper	-	CG	upstream	Thecc1EG003693	scaffold_1	mRNA	Uncharacterized protein (33%U)
scaffold_1	0.763333333333333	0.958333333333333	0.195	25663948	25664796	hypo	-	CG	intergenic	Thecc1EG003694	scaffold_1	mRNA	Cysteine-rich RLK (RECEPTOR-like protein kinase) 8 (29%T)
scaffold_1	0.723651960784313	0.986111111111111	0.262459150326798	25680208	25680291	hyper	+	CG	intergenic	Thecc1EG003695	scaffold_1	mRNA	Retrotransposon gag-like protein (34%U)
scaffold_1	0.648333333333333	0.920634920634921	0.272301587301587	25688629	25689036	hyper	+	CG	intronic	Thecc1EG003696	scaffold_1	mRNA	Uncharacterized protein (60%P)
scaffold_1	0.626407273790821	0.888509571118267	0.262102297327446	25771330	25773030	hyper	+	CG	intronic	Thecc1EG003697	scaffold_1	mRNA	Unknown
scaffold_1	0.566083720997638	0.705881211180124	0.139797490182486	25727815	25729689	hyper	-	CG	intronic	Thecc1EG003698	scaffold_1	mRNA	DNA/RNA polymerases superfamily protein (61%P)
scaffold_1	0.660350187376006	0.916436532985072	0.256086345609066	25738761	25738889	hyper	+	CG	intronic	Thecc1EG003699	scaffold_1	mRNA	Uncharacterized protein (69%P)
scaffold_1	0.731034482758621	0.942690058479532	0.211655575720912	25745162	25745187	hyper	-	CG	intronic	Thecc1EG003700	scaffold_1	mRNA	Uncharacterized protein (77%P)
scaffold_1	0.74913160010721	0.970947368421053	0.221815768313843	25757551	25758569	hyper	+	CG	intronic	Thecc1EG003701	scaffold_1	mRNA	Uncharacterized protein (53%P)
scaffold_1	0.61060794044665	0.831373103605409	0.220765163158758	25769089	25770293	hyper	-	CG	intronic	Thecc1EG003702	scaffold_1	mRNA	Uncharacterized protein (71%P)
scaffold_1	0.88656535551683	0.257446252876539	-0.629119102640291	25780097	25780964	hypo	+	CG	intergenic	Thecc1EG003703	scaffold_1	mRNA	c("Global transcription factor group E4"	" putative (58%P)")
scaffold_1	0.686781043303294	0.938567124204888	0.251786080901593	25792207	25792889	hyper	+	CG	intergenic	Thecc1EG003704	scaffold_1	mRNA	Uncharacterized protein
scaffold_1	0.773785650623886	0.882051282051282	0.108265631427396	25799416	25800834	hypo	+	CG	upstream	Thecc1EG003705	scaffold_1	mRNA	c("Retrotransposon protein"	" putative (40%U)")
scaffold_1	0.723750214697583	0.954722283366351	0.230972068668768	25803045	25803741	hyper	-	CG	upstream	Thecc1EG003706	scaffold_1	mRNA	Uncharacterized protein (43%P)
scaffold_1	0.714285714285714	1	0.285714285714286	25829306	25829306	hyper	-	CG	intergenic	Thecc1EG003707	scaffold_1	mRNA	Unknown
scaffold_1	0.644292111397375	0.940842490842491	0.296550379445116	25838236	25838617	hyper	-	CG	upstream	Thecc1EG003708	scaffold_1	mRNA	c("Retrotransposon"	" putative-like protein (32%U)")
scaffold_1	0.892857142857143	0.647058823529412	-0.245798319327731	25862253	25862253	hypo	+	CG	intergenic	Thecc1EG003711	scaffold_1	mRNA	Uncharacterized protein (49%P)
scaffold_1	0.719951923076923	0.405380333951762	-0.314571589125161	25862783	25863581	hypo	-	CG	intergenic	Thecc1EG003712	scaffold_1	mRNA	Uncharacterized protein (47%P)
scaffold_1	1	0.790491118077325	-0.209508881922675	25875510	25876246	hypo	+	CG	exonic	Thecc1EG003713	scaffold_1	mRNA	Uncharacterized protein (58%P)
scaffold_1	0.636434470936575	0.929742438363128	0.293307967426553	25872938	25873831	hyper	-	CG	intronic	Thecc1EG003714	scaffold_1	mRNA	c("Retrotransposon"	" Ty3-gypsy subclass"	" putative-like protein (31%U)")
scaffold_1	0.971218487394958	0.680451387542179	-0.290767099852779	25899927	25899949	hypo	+	CG	intergenic	Thecc1EG003715	scaffold_1	mRNA	Uncharacterized protein (76%P)
scaffold_1	0.882784602986963	0.50480357825152	-0.377981024735444	25903356	25904335	hypo	+	CG	intergenic	Thecc1EG003716	scaffold_1	mRNA	Uncharacterized protein (29%U)
scaffold_1	0.72431844291269	0.699006656958602	-0.0253117859540878	25928084	25928711	hypo	+	CG	exonic	Thecc1EG003717	scaffold_1	mRNA	c("Polyprotein"	" putative (9%U)")
scaffold_1	0.715139296187683	0.903921568627451	0.188782272439768	25929388	25930366	hypo	+	CG	upstream	Thecc1EG003718	scaffold_1	mRNA	Uncharacterized protein (57%P)
scaffold_1	0.877780001255611	0.835867546544238	-0.0419124547113729	25988982	25990308	hyper	+	CG	upstream	Thecc1EG003719	scaffold_1	mRNA	Cysteine-rich RLK (RECEPTOR-like protein kinase) 8 (13%T)
scaffold_1	0.799020737327189	0.792787541846007	-0.00623319548118226	25942022	25942368	hyper	-	CG	intronic	Thecc1EG003720	scaffold_1	mRNA	Unknown
scaffold_1	0.822222222222222	0.864583333333333	0.042361111111111	25972847	25973539		-	CG	intronic	Thecc1EG003721	scaffold_1	mRNA	Unknown
scaffold_1	0.714198179271709	0.979444444444444	0.265246265172736	25991073	25991438	hyper	+	CG	intergenic	Thecc1EG003722	scaffold_1	mRNA	Uncharacterized protein (71%P)
scaffold_1	0.674104784104784	0.91097009485788	0.236865310753096	26017995	26019760	hyper	-	CG	upstream	Thecc1EG003723	scaffold_1	mRNA	Unknown
scaffold_1	0.625051419169066	0.919786096256685	0.294734677087618	26025024	26026448	hyper	+	CG	intergenic	Thecc1EG003724	scaffold_1	mRNA	Uncharacterized protein (47%U)
scaffold_1	0.732736572890025	0.969600725952813	0.236864153062788	26032523	26033429	hyper	+	CG	intronic	Thecc1EG003725	scaffold_1	mRNA	Uncharacterized protein (85%P)
scaffold_1	0.683818185704514	0.910569105691057	0.226750919986543	26050311	26051456	hyper	-	CG	upstream	Thecc1EG003726	scaffold_1	mRNA	Unknown
scaffold_1	0.76758658008658	0.778846153846154	0.0112595737595737	26089052	26090683	hypo	+	CG	intronic	Thecc1EG003728	scaffold_1	mRNA	Unknown
scaffold_1	0.651515151515151	0.914285714285714	0.262770562770563	26105350	26105708	hyper	-	CG	intergenic	Thecc1EG003729	scaffold_1	mRNA	Unknown
scaffold_1	0.860805860805861	0.827751196172249	-0.033054664633612	26085901	26086676	hypo	+	CG	intronic	Thecc1EG003730	scaffold_1	mRNA	Unknown
scaffold_1	0.770062295428149	0.881955928101221	0.111893632673072	26111854	26112753		+	CG	intergenic	Thecc1EG003731	scaffold_1	mRNA	Unknown
scaffold_1	0.689516129032258	0.94	0.250483870967742	26133092	26133294	hyper	+	CG	intergenic	Thecc1EG003732	scaffold_1	mRNA	Uncharacterized protein (60%P)
scaffold_1	0.719453304979621	1	0.280546695020379	26146407	26146587	hyper	+	CG	upstream	Thecc1EG003733	scaffold_1	mRNA	Unknown
scaffold_1	0.318487394957984	0.02	-0.298487394957983	26154924	26154925	hypo	+	CG	upstream;downstream	Thecc1EG003734	scaffold_1	mRNA	Trichome birefringence-like 39 (67%T)
scaffold_1	0.673256311510483	0.776194366635543	0.10293805512506	26162749	26164205	hyper	-	CG	UTR3	Thecc1EG003736	scaffold_1	mRNA	c("RNA-directed DNA polymerase (Reverse transcriptase)"	" Ribonuclease H (64%U)")
scaffold_1	0.822916666666667	0.87204784704422	0.0491311803775533	26712095	26712313	hyper	-	CG	exonic	Thecc1EG003737	scaffold_1	mRNA	RNA-directed DNA polymerase (87%P)
scaffold_1	0.713636363636363	0.980769230769231	0.267132867132867	26199198	26199257	hyper	-	CG	intronic	Thecc1EG003738	scaffold_1	mRNA	Uncharacterized protein (79%P)
scaffold_1	0.718686868686869	0.968157004830918	0.249470136144049	26201535	26202854	hyper	-	CG	intronic	Thecc1EG003739	scaffold_1	mRNA	Uncharacterized protein (24%U)
scaffold_1	0.64957264957265	0.915578762676773	0.266006113104123	26217700	26219044	hyper	-	CG	intronic	Thecc1EG003743	scaffold_1	mRNA	Unknown
scaffold_1	0.569638694638695	0.697458071278826	0.127819376640131	26235328	26235868	hypo	-	CG	intronic	Thecc1EG003744	scaffold_1	mRNA	Uncharacterized protein (79%T)
scaffold_1	0.758577103647526	0.790683229813665	0.0321061261661385	26248940	26249683	hypo	-	CG	intronic	Thecc1EG003746	scaffold_1	mRNA	Uncharacterized protein (60%U)
scaffold_1	0.65113900072428	0.940993571014493	0.289854570290213	26254136	26256132	hyper	-	CG	intronic	Thecc1EG003747	scaffold_1	mRNA	Gag protease polyprotein (69%P)
scaffold_1	0.662189662189662	0.172168257081628	-0.490021405108035	26262455	26263361	hypo	-	CG	intronic	Thecc1EG003748	scaffold_1	mRNA	Uncharacterized protein (80%P)
scaffold_1	0.894736842105263	0.682926829268293	-0.21181001283697	26269916	26269916	hypo	+	CG	intronic	Thecc1EG003749	scaffold_1	mRNA	Senescence-associated gene 12 (69%P)
scaffold_1	0.562382723918692	0.898361692117894	0.335978968199201	26285343	26286796	hyper	-	CG	intronic	Thecc1EG003751	scaffold_1	mRNA	c("RNI-like superfamily protein"	" putative (48%T)")
scaffold_1	0.715032679738562	0.967487684729064	0.252455004990502	26288253	26289231	hyper	-	CG	intronic	Thecc1EG003752	scaffold_1	mRNA	Unknown
scaffold_1	0.739031169346833	0.96875	0.229718830653167	26359433	26359442	hyper	+	CG	intronic	Thecc1EG003753	scaffold_1	mRNA	Retrotransposon-like protein (30%U)
scaffold_1	0.798880158123855	0.880504459308807	0.0816243011849517	26358029	26358214	hypo	-	CG	UTR5	Thecc1EG003754	scaffold_1	mRNA	Uncharacterized protein (71%P)
scaffold_1	0.520676691729323	0.751068376068376	0.230391684339053	26388399	26389631	hyper	+	CG	intronic	Thecc1EG003755	scaffold_1	mRNA	Uncharacterized protein (81%P)
scaffold_1	0.633333333333334	0.886363636363636	0.253030303030303	26387196	26387305	hyper	-	CG	intronic	Thecc1EG003757	scaffold_1	mRNA	Unknown
scaffold_1	0.712340799297321	0.946618357487923	0.234277558190602	26398721	26399289	hyper	+	CG	intronic	Thecc1EG003760	scaffold_1	mRNA	Unknown
scaffold_1	0.651629072681704	0.938644688644689	0.287015615962985	26426395	26427933	hyper	-	CG	intronic	Thecc1EG003761	scaffold_1	mRNA	Uncharacterized protein (30%U)
scaffold_1	0.622722022030362	0.915480024537996	0.292758002507633	26439058	26439811	hyper	-	CG	intronic	Thecc1EG003762	scaffold_1	mRNA	c("Tetraspanin family protein"	" putative (55%P)")
scaffold_1	0.65	0.678030303030303	0.028030303030303	26446546	26447542	hyper	-	CG	intronic	Thecc1EG003763	scaffold_1	mRNA	Unknown
scaffold_1	0.302206115796664	0.0214285714285714	-0.280777544368092	26460208	26460260	hypo	+	CG	intronic	Thecc1EG003764	scaffold_1	mRNA	Uncharacterized protein (58%P)
scaffold_1	0.647233201581028	1	0.352766798418972	26471417	26471876	hyper	+	CG	intronic	Thecc1EG003765	scaffold_1	mRNA	Uncharacterized protein (75%P)
scaffold_1	0.722988505747126	0.989583333333333	0.266594827586207	26504170	26505994	hyper	-	CG	intronic	Thecc1EG003766	scaffold_1	mRNA	Uncharacterized protein (52%P)
scaffold_1	0.620252948163206	0.914000155469309	0.293747207306103	26508499	26509858	hyper	+	CG	intronic	Thecc1EG003767	scaffold_1	mRNA	Uncharacterized protein (68%P)
scaffold_1	0.614386118276433	0.890766815719259	0.276380697442826	26511496	26513451	hyper	+	CG	intronic	Thecc1EG003768	scaffold_1	mRNA	Uncharacterized protein (63%P)
scaffold_1	0.230769230769231	0	-0.230769230769231	26536038	26536038	hypo	+	CG	intronic	Thecc1EG003769	scaffold_1	mRNA	Uncharacterized protein (13%U)
scaffold_1	0.678157800241979	0.916205837173579	0.2380480369316	26542503	26543535	hyper	-	CG	intronic	Thecc1EG003770	scaffold_1	mRNA	Uncharacterized protein (80%P)
scaffold_1	0.583333333333333	0.933333333333333	0.35	26549676	26549676	hyper	+	CG	intronic	Thecc1EG003771	scaffold_1	mRNA	Photosystem I subunit E-2 (66%P)
scaffold_1	0.518518518518518	0.304347826086957	-0.214170692431562	26554759	26554759	hypo	+	CG	exonic	Thecc1EG003772	scaffold_1	mRNA	Uncharacterized protein
scaffold_1	0.642857142857143	0.328947368421052	-0.31390977443609	26555604	26555767	hypo	-	CG	intronic	Thecc1EG003775	scaffold_1	mRNA	Glutathione S-transferase tau 7-like protein (28%T)
scaffold_1	0.919942542647561	0.328926805069076	-0.591015737578485	26565867	26565983	hypo	+	CG	intronic	Thecc1EG003777	scaffold_1	mRNA	Glutaredoxin family protein (78%P)
scaffold_1	0.633086441356876	0.933949438569004	0.300862997212128	26581210	26581880	hyper	+	CG	intronic	Thecc1EG003778	scaffold_1	mRNA	Uncharacterized protein (20%U)
scaffold_1	0.776388888888889	0.989795918367347	0.213407029478458	26579061	26579141	hyper	+	CG	intronic	Thecc1EG003779	scaffold_1	mRNA	Uncharacterized protein (79%P)
scaffold_1	0.631725421713761	0.810330511093192	0.178605089379432	26582148	26583720	hyper	-	CG	UTR5	Thecc1EG003780	scaffold_1	mRNA	c("Retrotransposon protein"	" Ty3-gypsy subclass"	" expressed"	" putative (52%U)")
scaffold_1	0.713636363636363	0.98936170212766	0.275725338491296	26598310	26598317	hyper	-	CG	intronic	Thecc1EG003781	scaffold_1	mRNA	Unknown
scaffold_1	0.748114630467572	0.822916666666667	0.074802036199095	26631057	26631245	hyper	+	CG	intronic	Thecc1EG003783	scaffold_1	mRNA	Unknown
scaffold_1	0.625980973587911	0.84089977237506	0.214918798787149	26640685	26641306	hyper	+	CG	intronic	Thecc1EG003786	scaffold_1	mRNA	Uncharacterized protein (64%P)
scaffold_1	0.752808988764045	0.973214285714286	0.220405296950241	26650823	26650823	hyper	-	CG	intronic	Thecc1EG003787	scaffold_1	mRNA	Uncharacterized protein (40%U)
scaffold_1	0.850639711700147	0.505972653213343	-0.344667058486803	26657354	26658814	hypo	-	CG	intronic	Thecc1EG003789	scaffold_1	mRNA	Uncharacterized protein (22%U)
scaffold_1	0.672131147540984	1	0.327868852459016	26675127	26675127	hyper	-	CG	UTR3	Thecc1EG003790	scaffold_1	mRNA	Uncharacterized protein (53%U)
scaffold_1	0.742634032634033	0.994285714285714	0.251651681651682	26680725	26681789	hyper	-	CG	intronic	Thecc1EG003791	scaffold_1	mRNA	Gag protease polyprotein (61%P)
scaffold_1	0.682639474981612	0.898415340493423	0.215775865511811	26682299	26683951	hyper	-	CG	intronic	Thecc1EG003792	scaffold_1	mRNA	DNA/RNA polymerases superfamily protein (10%T)
scaffold_1	0.651939605110337	0.826926406926407	0.17498680181607	26708209	26708938	hypo	+	CG	intronic	Thecc1EG003793	scaffold_1	mRNA	Uncharacterized protein (81%P)
scaffold_1	0.6875	1	0.3125	26722840	26722840	hyper	-	CG	intronic	Thecc1EG003794	scaffold_1	mRNA	c("RNA-directed DNA polymerase (Reverse transcriptase)"	" Ribonuclease H"	" putative (35%U)")
scaffold_1	0.753246753246753	1	0.246753246753247	26719805	26719805	hyper	-	CG	intronic	Thecc1EG003795	scaffold_1	mRNA	Uncharacterized protein (71%P)
scaffold_1	0.712592592592593	0.954022988505747	0.241430395913154	26730421	26730483	hyper	-	CG	intergenic	Thecc1EG003797	scaffold_1	mRNA	Unknown
scaffold_1	0.558444065738183	0.932015703594651	0.373571637856468	26738832	26739936	hyper	+	CG	upstream	Thecc1EG003798	scaffold_1	mRNA	Unknown
scaffold_1	0.785714285714286	1	0.214285714285714	26746287	26746287	hyper	+	CG	intergenic	Thecc1EG003799	scaffold_1	mRNA	Unknown
scaffold_1	0.518592171717172	0.179425064599483	-0.339167107117689	26767996	26768112	hypo	+	CG	upstream	Thecc1EG003801	scaffold_1	mRNA	Unknown
scaffold_1	0.982686828840675	0.719280180167178	-0.263406648673497	26798994	26799727	hypo	+	CG	intronic	Thecc1EG003802	scaffold_1	mRNA	Myosin 2 (78%T)
scaffold_1	0.423261858349578	0.333333333333333	-0.0899285250162443	26790093	26791796	hypo	+	CG	intronic	Thecc1EG003804	scaffold_1	mRNA	Uncharacterized protein (84%P)
scaffold_1	0.5925	0.89377990430622	0.30127990430622	26817003	26817018	hyper	-	CG	intronic	Thecc1EG003805	scaffold_1	mRNA	Unknown
scaffold_1	0.583514887436456	0.886621634299653	0.303106746863197	26832932	26833044	hyper	-	CG	UTR5	Thecc1EG003806	scaffold_1	mRNA	Gag protease polyprotein (60%P)
scaffold_1	0.64	0.897727272727273	0.257727272727273	26830643	26830643	hyper	+	CG	intronic	Thecc1EG003807	scaffold_1	mRNA	c("Gag protease polyprotein"	" putative (37%U)")
scaffold_1	0.927109974424552	0.698512585812357	-0.228597388612195	26857299	26857309	hypo	-	CG	intergenic	Thecc1EG003810	scaffold_1	mRNA	C2 calcium/lipid-binding plant phosphoribosyltransferase family protein (20%T)
scaffold_1	0.845611695068217	0.841084093211752	-0.004527601856464	26864128	26865539	hypo	+	CG	UTR3	Thecc1EG003811	scaffold_1	mRNA	c("Calcium-dependent lipid-binding (CaLB domain) plant phosphoribosyltransferase family protein"	" putative (41%T)")
scaffold_1	0.684210526315789	0.227272727272727	-0.456937799043062	26892613	26892613	hypo	+	CG	intronic	Thecc1EG003812	scaffold_1	mRNA	PfkB-like carbohydrate kinase family protein (68%T)
scaffold_1	0.75	0.98989898989899	0.23989898989899	26930198	26930636	hyper	+	CG	intergenic	Thecc1EG003815	scaffold_1	mRNA	Unknown
scaffold_1	0.746153846153846	0.961538461538461	0.215384615384616	26928895	26929279		-	CG	intronic	Thecc1EG003816	scaffold_1	mRNA	Uncharacterized protein (63%P)
scaffold_1	0.775	0.990909090909091	0.215909090909091	26933258	26933407	hyper	+	CG	upstream	Thecc1EG003817	scaffold_1	mRNA	c("Gag protease polyprotein"	" putative (59%P)")
scaffold_1	0.74468085106383	1	0.25531914893617	26941812	26941812	hyper	-	CG	exonic	Thecc1EG003818	scaffold_1	mRNA	Retrotransposon protein (64%U)
scaffold_1	0.888121096534073	0.481295015838732	-0.406826080695341	26958026	26958825	hypo	-	CG	downstream	Thecc1EG003819	scaffold_1	mRNA	Transducin family protein / WD-40 repeat family protein (62%P)
scaffold_1	0.63040293040293	0.625137085137085	-0.0052658452658454	26960339	26961226	hyper	+	CG	intronic	Thecc1EG003820	scaffold_1	mRNA	Unknown
scaffold_1	0.911764705882353	0.601262626262626	-0.310502079619727	26975559	26975560	hypo	+	CG	intergenic	Thecc1EG003821	scaffold_1	mRNA	c("Retrotransposon protein"	" Ty3-gypsy subclass"	" putative (36%U)")
scaffold_1	0.802777777777778	0.632262798929466	-0.170514978848312	26988292	26988346	hypo	+	CG	UTR5	Thecc1EG003824	scaffold_1	mRNA	Unknown
scaffold_1	0.657989417989418	0.895833333333333	0.237843915343915	26998338	26999316	hyper	+	CG	upstream	Thecc1EG003826	scaffold_1	mRNA	Uncharacterized protein (22%U)
scaffold_1	0.617323574970673	0.958370617808163	0.341047042837491	27014083	27014869	hyper	-	CG	upstream	Thecc1EG003828	scaffold_1	mRNA	Uncharacterized protein (69%P)
scaffold_1	0.607303807303807	0.900088702022444	0.292784894718637	27013180	27013864	hyper	+	CG	intronic	Thecc1EG003829	scaffold_1	mRNA	Uncharacterized protein (63%P)
scaffold_1	0.779468599033816	0.754613095238095	-0.024855503795721	27167825	27168514	hypo	-	CG	upstream	Thecc1EG003830	scaffold_1	mRNA	Retrotransposon-like protein (31%U)
scaffold_1	0.83764367816092	0.533091202582728	-0.304552475578191	27036400	27036401	hypo	+	CG	intronic	Thecc1EG003832	scaffold_1	mRNA	Uncharacterized protein (64%P)
[truncated: 22,938 more rows]
[truncated: 2 more columns]
