# Supplementary material for: Single-base resolution methylomes of somatic embryogenesis in Theobroma cacao L. reveal epigenome modifications associated with somatic embryo abnormalities
Source: Sci Rep. 2022 Sep 5;12:15097. doi: 10.1038/s41598-022-18035-9 (PMC9445004; doi:10.1038/s41598-022-18035-9)
Supplement: Supplementary file 4 — Supplementary Table S7. [file 41598_2022_18035_MOESM4_ESM.csv]

Chr	MCCS_TC4	MCCS_TC6	MCCS_TC6.MCCS_TC4.delta_mean	Start	End	Comment	Strand	Context	Region	Gene	seqnames	type	Name
scaffold_1	0.673994933858711	0.298728123728124	-0.375266810130587	6551	6876	hypo	+	CG	intergenic	Thecc1EG000002	scaffold_1	mRNA	Cystathionine beta-synthase (CBS) family protein (82%T)
scaffold_1	0.603338451816203	0.391165309792304	-0.2121731420239	8799	10055	hypo	+	CG	intronic	Thecc1EG000003	scaffold_1	mRNA	Phospholipid/glycerol acyltransferase family protein (64%T)
scaffold_1	0.942307692307693	0.636904761904762	-0.30540293040293	15499	15621	hypo	-	CG	exonic	Thecc1EG000005	scaffold_1	mRNA	Kinesin-like calmodulin-binding protein (ZWICHEL) (74%T)
scaffold_1	0.46128136569313	0.491130298273155	0.029848932580025	25739	27043	hypo	-	CG	exonic	Thecc1EG000006	scaffold_1	mRNA	Clathrin adaptor complex small chain family protein (34%T)
scaffold_1	0.340961098398169	0.0817241379310345	-0.259236960467135	30579	30580	hypo	+	CG	intronic	Thecc1EG000007	scaffold_1	mRNA	FAD/NAD(P)-binding oxidoreductase family protein (30%T)
scaffold_1	0.265993265993266	0.0257266542980829	-0.240266611695183	40058	40074	hypo	+	CG	intronic	Thecc1EG000008	scaffold_1	mRNA	c("Clathrin adaptor complex small chain family protein"	" putative (49%T)")
scaffold_1	0.25531914893617	0.566666666666667	0.311347517730496	53882	53882	hyper	+	CG	UTR5	Thecc1EG000013	scaffold_1	mRNA	c("Vacuolar iron transporter family protein"	" putative (52%P)")
scaffold_1	0.63452380952381	0.222905738122168	-0.411618071401641	58896	58936	hypo	-	CG	intronic	Thecc1EG000014	scaffold_1	mRNA	Diacylglycerol acyltransferase family (69%T)
scaffold_1	0.670055411359759	0.669654646608981	-0.00040076475077834	73547	75030	hyper	+	CG	intronic	Thecc1EG000017	scaffold_1	mRNA	Unknown
scaffold_1	0.853634885042957	0.52065083661369	-0.332984048429267	71142	72592	hyper	+	CG	exonic	Thecc1EG000018	scaffold_1	mRNA	Uncharacterized protein
scaffold_1	0.933333333333333	0.631578947368421	-0.301754385964912	93255	93255	hypo	-	CG	intronic	Thecc1EG000022	scaffold_1	mRNA	Uncharacterized protein
scaffold_1	0.727272727272727	0.152542372881356	-0.574730354391371	122526	122526	hypo	-	CG	downstream	Thecc1EG000029	scaffold_1	mRNA	Plant intracellular ras group-related LRR 4 (69%P)
scaffold_1	0.282465431824904	0.0239835700362016	-0.258481861788702	126083	126235	hypo	+	CG	UTR3	Thecc1EG000030	scaffold_1	mRNA	Translation initiation factor IF6 (93%T)
scaffold_1	0.612844369426257	0.259549315378325	-0.353295054047932	147897	148080	hypo	+	CG	exonic	Thecc1EG000034	scaffold_1	mRNA	Basic helix-loop-helix DNA-binding superfamily protein (61%P)
scaffold_1	0.638190267905959	0.219128329297821	-0.419061938608139	160741	160742	hypo	+	CG	upstream	Thecc1EG000038	scaffold_1	mRNA	Uncharacterized protein
scaffold_1	0.760964912280702	0.209615384615384	-0.551349527665317	160750	160751	hypo	+	CG	upstream	Thecc1EG000039	scaffold_1	mRNA	Auxin efflux carrier family protein (68%T)
scaffold_1	0.696536546995889	0.309355432146755	-0.387181114849134	173732	174096	hypo	+	CG	intronic	Thecc1EG000041	scaffold_1	mRNA	Kinase superfamily protein (70%T)
scaffold_1	0.157894736842105	0.375	0.217105263157895	169655	169655	hyper	+	CG	intronic	Thecc1EG000042	scaffold_1	mRNA	Unknown
scaffold_1	0.402159244264507	0.133861236802413	-0.268298007462094	216194	216195	hypo	+	CG	exonic	Thecc1EG000055	scaffold_1	mRNA	Uncharacterized protein
scaffold_1	0	0.263157894736842	0.263157894736842	230027	230027	hyper	-	CG	upstream;downstream	Thecc1EG000058	scaffold_1	mRNA	Unknown
scaffold_1	0.625	0.3	-0.325	236167	236167	hypo	+	CG	intronic	Thecc1EG000059	scaffold_1	mRNA	Uncharacterized protein (57%P)
scaffold_1	0.314068100358423	0.0357142857142857	-0.278353814644137	246993	246994	hypo	+	CG	intronic	Thecc1EG000061	scaffold_1	mRNA	c("Phosphatidylinositolglycan-related"	" putative (52%T)")
scaffold_1	0.539885196502844	0.221278421278421	-0.318606775224422	281834	282127	hypo	+	CG	intronic	Thecc1EG000070	scaffold_1	mRNA	Rab escort protein (60%P)
scaffold_1	0.680656304024293	0.481404025611403	-0.199252278412889	289677	290327	hypo	+	CG	intronic	Thecc1EG000071	scaffold_1	mRNA	c("Kinase superfamily protein"	" 32 (71%P)")
scaffold_1	0.550987353397794	0.447540950413149	-0.103446402984646	330112	330749	hypo	-	CG	exonic	Thecc1EG000079	scaffold_1	mRNA	c("Cyclin B2"	"1 (70%P)")
scaffold_1	0.429917740042877	0.440848049463136	0.0109303094202586	345720	347037	hypo	-	CG	UTR3	Thecc1EG000081	scaffold_1	mRNA	Golgi-localized GRIP domain-containing protein (68%P)
scaffold_1	0.511511511511512	0.510746606334841	-0.000764905176669495	368498	368610	hypo	+	CG	exonic	Thecc1EG000087	scaffold_1	mRNA	c("Calcium-dependent phosphotriesterase superfamily protein"	" putative (51%T)")
scaffold_1	0.358064516129032	0.5	0.141935483870967	373993	374338	hyper	-	CG	upstream	Thecc1EG000089	scaffold_1	mRNA	MATE efflux family protein (67%P)
scaffold_1	0.423076923076923	0.447544642857143	0.02446771978022	370543	372201	hypo	+	CG	exonic	Thecc1EG000090	scaffold_1	mRNA	Unknown
scaffold_1	0.60906812390508	0.847851335656214	0.238783211751133	376976	378543	hyper	-	CG	intergenic	Thecc1EG000091	scaffold_1	mRNA	Uncharacterized protein (25%U)
scaffold_1	0.765656565656566	0.713768115942029	-0.0518884497145368	390903	391535	hypo	+	CG	downstream	Thecc1EG000092	scaffold_1	mRNA	Acyl activating enzyme 1 (60%P)
scaffold_1	0.80225	0.842600619195046	0.0403506191950464	395576	396777		-	CG	intronic	Thecc1EG000094	scaffold_1	mRNA	c("RPM1-interacting protein 4 family protein"	" putative (57%P)")
scaffold_1	0.161290322580645	0.384615384615385	0.223325062034739	406756	406756	hyper	+	CG	intergenic	Thecc1EG000096	scaffold_1	mRNA	Basic chitinase (72%P)
scaffold_1	0.633533606536044	0.369564187421354	-0.26396941911469	416627	417550	hypo	+	CG	exonic	Thecc1EG000099	scaffold_1	mRNA	c("Selection and upkeep of intraepithelial T-cells protein 6"	" putative (49%P)")
scaffold_1	0.763392857142857	0.409209837781266	-0.354183019361591	444451	444596	hypo	+	CG	exonic	Thecc1EG000109	scaffold_1	mRNA	c("GDSL-like Lipase/Acylhydrolase superfamily protein"	" putative (46%P)")
scaffold_1	0.715686274509804	0.964264264264264	0.24857798975446	457053	457193	hyper	+	CG	intronic	Thecc1EG000110	scaffold_1	mRNA	UPF0548 protein (74%U)
scaffold_1	0.558275058275058	0.437759439859965	-0.120515618415093	464586	464599	hyper	+	CG	intronic	Thecc1EG000112	scaffold_1	mRNA	SEC14 cytosolic factor family protein / phosphoglyceride transfer family protein (87%T)
scaffold_1	0.5	0.95	0.45	474818	474818	hyper	+	CG	exonic	Thecc1EG000117	scaffold_1	mRNA	Unknown
scaffold_1	0.454545454545455	0.112487360970677	-0.342058093574778	482317	482327	hypo	+	CG	intergenic	Thecc1EG000120	scaffold_1	mRNA	c("ROTUNDIFOLIA like 6"	" putative (50%P)")
scaffold_1	0.488721804511278	0.56066411238825	0.071942307876972	492036	492786	hyper	-	CG	intronic	Thecc1EG000122	scaffold_1	mRNA	c("Wound-responsive family protein"	" putative (56%P)")
scaffold_1	0.774628879892038	0.876426426426427	0.101797546534389	498920	499469	hypo	-	CG	exonic	Thecc1EG000124	scaffold_1	mRNA	Ankyrin repeat protein (60%P)
scaffold_1	0.183673469387755	0.416666666666667	0.232993197278912	507894	507894	hyper	-	CG	exonic	Thecc1EG000126	scaffold_1	mRNA	Uncharacterized protein (24%U)
scaffold_1	0.557447139303483	0.672929987212276	0.115482847908793	508008	509883	hyper	-	CG	exonic	Thecc1EG000129	scaffold_1	mRNA	Uncharacterized protein
scaffold_1	0.674025974025974	0.95592070689394	0.281894732867966	533965	534353	hyper	+	CG	intergenic	Thecc1EG000133	scaffold_1	mRNA	Aconitase 1 (91%T)
scaffold_1	0.676651735288365	0.280853626842165	-0.3957981084462	553310	553788	hypo	+	CG	upstream;downstream	Thecc1EG000137	scaffold_1	mRNA	Unknown
scaffold_1	0.665615822441295	0.357091814909055	-0.30852400753224	565595	565819	hypo	+	CG	intergenic	Thecc1EG000141	scaffold_1	mRNA	Uncharacterized protein (66%P)
scaffold_1	0.33917603206548	0.0888092323832837	-0.250366799682197	571395	571981	hypo	-	CG	splicing	Thecc1EG000143	scaffold_1	mRNA	Unknown
scaffold_1	0.817869171832533	0.351783820249814	-0.466085351582719	586782	586883	hypo	+	CG	intronic	Thecc1EG000146	scaffold_1	mRNA	Methyltransferase family protein (70%P)
scaffold_1	0.193448888276475	0.272839853715783	0.0793909654393087	583695	584254	hypo	+	CG	UTR3	Thecc1EG000147	scaffold_1	mRNA	Uncharacterized protein (70%P)
scaffold_1	0.835897435897436	0.5	-0.335897435897436	615894	615897	hypo	-	CG	exonic	Thecc1EG000155	scaffold_1	mRNA	Unknown
scaffold_1	0.729119435545802	0.467883777931475	-0.261235657614326	618238	618851	hypo	-	CG	intronic	Thecc1EG000157	scaffold_1	mRNA	S phase kinase-associated protein 1 (85%P)
scaffold_1	0.269230769230769	0	-0.269230769230769	628472	628480	hypo	-	CG	intergenic	Thecc1EG000159	scaffold_1	mRNA	F-box family protein (66%P)
scaffold_1	0.756722139501001	0.346775875100998	-0.409946264400002	653059	653354	hypo	+	CG	UTR3	Thecc1EG000164	scaffold_1	mRNA	Ubiquitin-conjugating enzyme 28 (92%T)
scaffold_1	0.5	0.755555555555556	0.255555555555556	654074	654074	hyper	-	CG	exonic	Thecc1EG000165	scaffold_1	mRNA	Unknown
scaffold_1	0.680376756066411	0.407371888017049	-0.273004868049362	657065	657357	hypo	-	CG	UTR3	Thecc1EG000166	scaffold_1	mRNA	RAC-like 1 (90%T)
scaffold_1	0.755718954248366	0.472222222222222	-0.283496732026144	666964	666965	hypo	+	CG	exonic	Thecc1EG000168	scaffold_1	mRNA	S-adenosyl-L-methionine-dependent methyltransferases superfamily protein (63%P)
scaffold_1	0.726950354609929	0.480075901328273	-0.246874453281656	683373	683382	hypo	+	CG	upstream	Thecc1EG000173	scaffold_1	mRNA	Tetratricopeptide repeat-like superfamily protein (73%P)
scaffold_1	0.273325226403	0.459949269933822	0.186624043530821	689139	689983	hypo	-	CG	intronic	Thecc1EG000175	scaffold_1	mRNA	Uncharacterized protein (76%P)
scaffold_1	0.646209938748237	0.35970388543918	-0.286506053309057	701591	702194	hypo	-	CG	UTR3	Thecc1EG000177	scaffold_1	mRNA	Histidine kinase 1 (72%P)
scaffold_1	0.670775629599159	0.390167422221495	-0.280608207377664	703786	703999	hypo	-	CG	exonic	Thecc1EG000182	scaffold_1	mRNA	Unknown
scaffold_1	0.823352764529235	0.53962703962704	-0.283725724902195	716945	717084	hypo	+	CG	intronic	Thecc1EG000183	scaffold_1	mRNA	Glycosyl hydrolase family 38 protein (69%T)
scaffold_1	0.471147971652004	0.35191570881226	-0.119232262839743	713363	713438	hypo	+	CG	intronic	Thecc1EG000184	scaffold_1	mRNA	Unknown
scaffold_1	0.625	0.298311444652908	-0.326688555347092	720329	720340	hypo	-	CG	exonic	Thecc1EG000185	scaffold_1	mRNA	26S proteasome non-ATPase regulatory subunit 4 (79%P)
scaffold_1	0.83981472747353	0.280855778300503	-0.558958949173027	727154	727508	hypo	+	CG	exonic	Thecc1EG000187	scaffold_1	mRNA	Rhodanese/Cell cycle control phosphatase superfamily protein (64%P)
scaffold_1	0.833938294010889	0.835403726708075	0.00146543269718551	731079	731635	hyper	-	CG	intronic	Thecc1EG000188	scaffold_1	mRNA	c("Receptor region transmembrane domain ring H2 motif protein 1"	" putative (49%T)")
scaffold_1	0.704081632653061	0.481740989362941	-0.222340643290121	728213	728937	hypo	+	CG	exonic	Thecc1EG000189	scaffold_1	mRNA	S-adenosyl-L-methionine-dependent methyltransferases superfamily protein (64%T)
scaffold_1	0.728468392184136	0.509427209512789	-0.219041182671346	732269	733363	hyper	+	CG	intronic	Thecc1EG000190	scaffold_1	mRNA	Oligopeptide transporter 7 (73%T)
scaffold_1	0.275943396226415	0.0232558139534884	-0.252687582272927	736600	737221	hypo	+	CG	intronic	Thecc1EG000191	scaffold_1	mRNA	Major facilitator superfamily protein (65%T)
scaffold_1	0.799663299663299	0.547292143401983	-0.252371156261316	786189	787322	hyper	+	CG	upstream	Thecc1EG000201	scaffold_1	mRNA	c("Chaperone DnaJ-domain superfamily protein"	" putative (58%P)")
scaffold_1	0.426303018548865	0.67485119047619	0.248548171927326	795538	795619	hyper	+	CG	exonic	Thecc1EG000202	scaffold_1	mRNA	Uncharacterized protein
scaffold_1	0.704925236110779	0.389389271246968	-0.315535964863811	798950	799814	hypo	+	CG	intronic	Thecc1EG000203	scaffold_1	mRNA	Endonuclease/exonuclease/phosphatase family protein (61%P)
scaffold_1	0.216049382716049	0.287340087018638	0.0712907043025883	796940	798692	hyper	+	CG	exonic	Thecc1EG000205	scaffold_1	mRNA	Uncharacterized protein
scaffold_1	0.583333333333333	0.0625	-0.520833333333333	808368	808368	hypo	+	CG	upstream	Thecc1EG000206	scaffold_1	mRNA	Calcium dependent protein kinase 16 (71%U)
scaffold_1	0.473684210526316	0.258064516129032	-0.215619694397284	852526	852526	hypo	-	CG	upstream	Thecc1EG000214	scaffold_1	mRNA	Transducin/WD40 repeat-like superfamily protein (77%P)
scaffold_1	0.567857142857143	0.429761904761905	-0.138095238095238	870300	870617	hypo	-	CG	exonic	Thecc1EG000217	scaffold_1	mRNA	Uncharacterized protein (53%P)
scaffold_1	0.516666666666667	0.117647058823529	-0.399019607843137	875771	875771	hypo	+	CG	intronic	Thecc1EG000219	scaffold_1	mRNA	P-loop containing nucleoside triphosphate hydrolases superfamily protein (33%T)
scaffold_1	0.863769700873427	0.508009395229664	-0.355760305643763	885965	886130	hypo	+	CG	upstream	Thecc1EG000221	scaffold_1	mRNA	EG (66%U)
scaffold_1	0.74426688568059	0.506608887204202	-0.237657998476389	906836	907582	hypo	-	CG	intergenic	Thecc1EG000225	scaffold_1	mRNA	Unknown
scaffold_1	0.945861367684628	0.346903773247859	-0.598957594436769	909315	909901	hypo	+	CG	intronic	Thecc1EG000226	scaffold_1	mRNA	Ribosomal protein L2 family (95%T)
scaffold_1	0.303030303030303	0	-0.303030303030303	912755	912755	hypo	+	CG	UTR3	Thecc1EG000227	scaffold_1	mRNA	Peptide methionine sulfoxide reductase family protein (72%T)
scaffold_1	0.529186602870814	0.545886730053742	0.0167001271829275	914594	914696	hypo	+	CG	exonic	Thecc1EG000228	scaffold_1	mRNA	Peptidylprolyl cis/trans isomerase (76%P)
scaffold_1	0.875	0.459459459459459	-0.415540540540541	924136	924136	hypo	-	CG	upstream	Thecc1EG000230	scaffold_1	mRNA	NAD(P)-binding Rossmann-fold superfamily protein (86%T)
scaffold_1	0.566904761904762	0.43903796461936	-0.127866797285402	931884	932125	hypo	+	CG	exonic	Thecc1EG000231	scaffold_1	mRNA	Uncharacterized protein (73%P)
scaffold_1	0.600313986125856	0.313659231134314	-0.286654754991542	960049	960793	hypo	+	CG	exonic	Thecc1EG000238	scaffold_1	mRNA	c("ATPase"	" F0/V0 complex"	" subunit C protein (100%T)")
scaffold_1	0.694483875690047	0.485583173762974	-0.208900701927073	962554	962910	hyper	-	CG	intronic	Thecc1EG000239	scaffold_1	mRNA	Uncharacterized protein (20%U)
scaffold_1	0.893449197860962	0.497239412231459	-0.396209785629504	988243	988384	hypo	+	CG	downstream	Thecc1EG000244	scaffold_1	mRNA	B-box type zinc finger family protein (78%P)
scaffold_1	0.689052795031056	0.35218253968254	-0.336870255348516	1001268	1001390	hypo	-	CG	exonic	Thecc1EG000246	scaffold_1	mRNA	Fructose-bisphosphate aldolase 2 (87%T)
scaffold_1	0.8125	0.564102564102564	-0.248397435897436	1005518	1005518	hypo	-	CG	UTR3	Thecc1EG000248	scaffold_1	mRNA	Uncharacterized protein (68%P)
scaffold_1	0.633333333333333	0.972972972972973	0.33963963963964	1022023	1022023	hyper	+	CG	exonic	Thecc1EG000254	scaffold_1	mRNA	Transmembrane and coiled-coil domain-containing protein 4 (70%P)
scaffold_1	0.638713766485659	0.48319660193965	-0.15551716454601	1028268	1028942	hypo	-	CG	exonic	Thecc1EG000255	scaffold_1	mRNA	Uncharacterized protein (39%U)
scaffold_1	0.47158564378244	0.199496306954206	-0.272089336828234	1031484	1032353	hypo	+	CG	exonic	Thecc1EG000256	scaffold_1	mRNA	c("Ferulic acid 5-hydroxylase 1"	" putative (35%T)")
scaffold_1	0.736792452830188	0.471953188054883	-0.264839264775306	1036827	1036828	hypo	+	CG	exonic	Thecc1EG000257	scaffold_1	mRNA	Uncharacterized protein (72%P)
scaffold_1	0.404761904761905	0.0227272727272727	-0.382034632034632	1083911	1083911	hypo	-	CG	intronic	Thecc1EG000264	scaffold_1	mRNA	Leucine-rich repeat (LRR) family protein (63%T)
scaffold_1	0.854251012145749	0.788888888888889	-0.06536212325686	1092586	1093467	hyper	-	CG	upstream	Thecc1EG000266	scaffold_1	mRNA	c("K-box region and MADS-box transcription factor family protein"	" putative (59%P)")
scaffold_1	0.25	0.0408163265306122	-0.209183673469388	1112873	1112873	hypo	-	CG	upstream	Thecc1EG000273	scaffold_1	mRNA	Unknown
scaffold_1	0.363636363636364	0.73469387755102	0.371057513914657	1127229	1127229	hyper	+	CG	intergenic	Thecc1EG000275	scaffold_1	mRNA	Unknown
scaffold_1	0.837253800593926	0.233727776247048	-0.603526024346878	1148658	1148960	hypo	+	CG	intergenic	Thecc1EG000277	scaffold_1	mRNA	Nodulin MtN21 /EamA-like transporter family protein (63%T)
scaffold_1	0.68169905997527	0.352773366871832	-0.328925693103437	1154029	1154424	hypo	+	CG	exonic	Thecc1EG000279	scaffold_1	mRNA	c("Thioredoxin H-type 1"	" H1"	"TRX1 (87%T)")
scaffold_1	0.551169497971602	0.242691992691993	-0.30847750527961	1174550	1174604	hypo	+	CG	exonic	Thecc1EG000285	scaffold_1	mRNA	Unknown
scaffold_1	0.896283384039711	0.594658054149153	-0.301625329890558	1185525	1185984	hypo	+	CG	exonic	Thecc1EG000287	scaffold_1	mRNA	Cytochrome P450 superfamily protein (67%T)
scaffold_1	0.708333333333333	0.928571428571429	0.220238095238095	1187492	1187492	hyper	+	CG	exonic	Thecc1EG000289	scaffold_1	mRNA	FAD-linked oxidases family protein (73%T)
scaffold_1	0.205769230769231	0	-0.205769230769231	1193159	1193160	hypo	+	CG	UTR3	Thecc1EG000290	scaffold_1	mRNA	Ubiquitin-conjugating enzyme 16 (86%T)
scaffold_1	0.313000449842555	0.405185451487721	0.092185001645166	1208474	1209443	hypo	+	CG	UTR3	Thecc1EG000293	scaffold_1	mRNA	Folate transporter 1 (80%T)
scaffold_1	0.366397595464411	0.178682857758488	-0.187714737705924	1219779	1219935	hypo	+	CG	exonic	Thecc1EG000297	scaffold_1	mRNA	Myb-like HTH transcriptional regulator family protein (78%P)
scaffold_1	0.230769230769231	0.444444444444444	0.213675213675214	1229616	1229616	hyper	+	CG	intronic	Thecc1EG000299	scaffold_1	mRNA	Pentatricopeptide repeat (PPR) superfamily protein (60%T)
scaffold_1	0.925925925925926	0.330103359173127	-0.595822566752799	1236049	1236371	hypo	-	CG	upstream	Thecc1EG000301	scaffold_1	mRNA	P-loop containing nucleoside triphosphate hydrolases superfamily protein (63%P)
scaffold_1	0.573376238370185	0.243081684481189	-0.330294553888996	1254207	1255056	hypo	+	CG	UTR3	Thecc1EG000304	scaffold_1	mRNA	c("Basic leucine-zipper 44"	" putative (42%T)")
scaffold_1	0.457360885746659	0.254112554112554	-0.203248331634104	1278572	1279417	hypo	+	CG	exonic	Thecc1EG000308	scaffold_1	mRNA	Phosducin-like protein 3 (77%T)
scaffold_1	0.727272727272727	0.976190476190476	0.248917748917749	1294522	1294522	hyper	+	CG	downstream	Thecc1EG000312	scaffold_1	mRNA	c("P-loop containing nucleoside triphosphate hydrolases superfamily protein"	" putative (54%P)")
scaffold_1	0.530460858585859	0.397101449275363	-0.133359409310496	1313498	1315001	hyper	+	CG	upstream	Thecc1EG000321	scaffold_1	mRNA	Unknown
scaffold_1	0.419047619047619	0.608796296296296	0.189748677248677	1324828	1325008	hyper	+	CG	intronic	Thecc1EG000322	scaffold_1	mRNA	TIM-barrel signal transduction protein (75%P)
scaffold_1	0.720034795465312	0.474622699620062	-0.245412095845249	1325898	1326344	hyper	+	CG	upstream	Thecc1EG000323	scaffold_1	mRNA	c("Heavy metal transport/detoxification superfamily protein"	" putative (47%P)")
scaffold_1	0.632860132081489	0.737284144427001	0.104424012345512	1339964	1341348	hyper	+	CG	intronic	Thecc1EG000325	scaffold_1	mRNA	c("S-adenosyl-L-methionine-dependent methyltransferases superfamily protein"	" putative (40%T)")
scaffold_1	0.313461538461538	0.0748465564133768	-0.238614982048162	1362038	1363689	hypo	+	CG	upstream	Thecc1EG000331	scaffold_1	mRNA	c("S-adenosyl-L-methionine-dependent methyltransferases superfamily protein"	" putative (39%T)")
scaffold_1	0.574131420798087	0.152162832426947	-0.421968588371141	1366823	1367014	hypo	+	CG	upstream	Thecc1EG000332	scaffold_1	mRNA	Unknown
scaffold_1	0.631812631812632	0.491710875331565	-0.140101756481067	1371306	1371849	hyper	+	CG	intergenic	Thecc1EG000334	scaffold_1	mRNA	Cysteine-rich RLK (RECEPTOR-like protein kinase) 8 (31%T)
scaffold_1	0.454545454545455	0.0476190476190476	-0.406926406926407	1375793	1375793	hypo	-	CG	upstream;downstream	Thecc1EG000335	scaffold_1	mRNA	Uncharacterized protein (69%P)
scaffold_1	0.296054888507719	0.0128205128205128	-0.283234375687205	1399169	1399170	hypo	+	CG	exonic	Thecc1EG000340	scaffold_1	mRNA	Glycosyl hydrolase superfamily protein (76%P)
scaffold_1	0.707840046847397	0.785309845892126	0.0774697990447288	1403840	1404395	hyper	+	CG	intronic	Thecc1EG000341	scaffold_1	mRNA	GTP-binding protein Era (77%P)
scaffold_1	0.825969879779563	0.306743676151209	-0.519226203628354	1412350	1413059	hypo	-	CG	intergenic	Thecc1EG000344	scaffold_1	mRNA	c("Dihydroflavonol-4-reductase"	" putative (46%U)")
scaffold_1	0.800557040998217	0.720102317102519	-0.0804547238956984	1431411	1432053	hypo	+	CG	UTR3	Thecc1EG000346	scaffold_1	mRNA	c("Gamma carbonic anhydrase 1"	" CA1 (86%T)")
scaffold_1	0.344988344988345	0.612364672364673	0.267376327376327	1449341	1449822	hyper	+	CG	intronic	Thecc1EG000352	scaffold_1	mRNA	c("Alpha/beta-hydrolase domain-containing protein"	" putative (52%P)")
scaffold_1	0.0217391304347826	0.234280792420327	0.212541661985544	1453897	1453898	hyper	+	CG	exonic	Thecc1EG000353	scaffold_1	mRNA	4-phosphopantetheine adenylyltransferase (76%T)
scaffold_1	0.696428571428571	0.442307692307692	-0.254120879120879	1499279	1499279	hypo	+	CG	UTR5	Thecc1EG000367	scaffold_1	mRNA	RAD-like 6 (33%T)
scaffold_1	0.413513278642937	0.204238816738817	-0.20927446190412	1499442	1499831	hypo	-	CG	UTR5	Thecc1EG000368	scaffold_1	mRNA	Unknown
scaffold_1	0.614042207792208	0.324175824175824	-0.289866383616384	1509425	1509550	hypo	+	CG	exonic	Thecc1EG000370	scaffold_1	mRNA	c("Late embryogenesis abundant protein"	" putative (39%P)")
scaffold_1	0.756756756756757	1	0.243243243243243	1555223	1555223	hyper	-	CG	intronic	Thecc1EG000378	scaffold_1	mRNA	ADP-ribosylation factor family protein (89%T)
scaffold_1	0.80952380952381	0.526315789473684	-0.283208020050125	1557778	1557778	hypo	+	CG	intronic	Thecc1EG000379	scaffold_1	mRNA	Uncharacterized protein
scaffold_1	0.463333926875593	0.493045632920578	0.0297117060449847	1562201	1562732	hypo	+	CG	intronic	Thecc1EG000382	scaffold_1	mRNA	Uncharacterized protein (82%P)
scaffold_1	0.760869565217392	0.324892419728567	-0.435977145488824	1573868	1574000	hypo	+	CG	intronic	Thecc1EG000385	scaffold_1	mRNA	RAD-like 1 (62%P)
scaffold_1	0.83843537414966	0.794237052301569	-0.0441983218480913	1577796	1577970	hypo	-	CG	intronic	Thecc1EG000387	scaffold_1	mRNA	FAD/NAD(P)-binding oxidoreductase family protein (81%T)
scaffold_1	0.441192478187447	0.136441140451396	-0.304751337736052	1589493	1590568	hypo	+	CG	UTR3	Thecc1EG000390	scaffold_1	mRNA	c("Methyltransferase family protein"	" putative (57%T)")
scaffold_1	0.566066426570629	0.459459459459459	-0.106606967111169	1599897	1600051	hypo	-	CG	UTR3	Thecc1EG000391	scaffold_1	mRNA	Vacuolar sorting protein 39 (68%T)
scaffold_1	0.62025935715104	0.1817321286937	-0.438527228457339	1617773	1618044	hypo	+	CG	intronic	Thecc1EG000397	scaffold_1	mRNA	Uncharacterized protein
scaffold_1	0.558333333333333	0.163771712158809	-0.394561621174525	1652208	1652209	hypo	+	CG	intergenic	Thecc1EG000402	scaffold_1	mRNA	Cytochrome P450 superfamily protein (72%T)
scaffold_1	0.713538407595819	0.494648321867571	-0.218890085728248	1682189	1683161	hypo	+	CG	UTR3	Thecc1EG000406	scaffold_1	mRNA	c("Sulfite exporter TauE/SafE family protein"	" putative (58%T)")
scaffold_1	0.361426234627216	0.0971478627438379	-0.264278371883378	1692730	1693662	hypo	+	CG	UTR3	Thecc1EG000409	scaffold_1	mRNA	Roline-rich extensin-like receptor kinase 4 (65%P)
scaffold_1	0.3	0.5	0.2	1699370	1699370	hyper	-	CG	intronic	Thecc1EG000412	scaffold_1	mRNA	c("F-box family protein"	" putative (54%P)")
scaffold_1	0.510749513108848	0.376362196022183	-0.134387317086665	1710192	1711238	hypo	+	CG	intronic	Thecc1EG000416	scaffold_1	mRNA	Plant-specific TFIIB-related protein (72%P)
scaffold_1	0.5125	0.510204081632653	-0.00229591836734702	1732846	1734676	hypo	+	CG	upstream;downstream	Thecc1EG000424	scaffold_1	mRNA	Unknown
scaffold_1	0.574804630247048	0.311640676442641	-0.263163953804407	1741235	1741814	hypo	-	CG	exonic	Thecc1EG000426	scaffold_1	mRNA	Tetratricopeptide repeat (TPR)-like superfamily protein (69%T)
scaffold_1	0.294314381270903	0.0201023391812865	-0.274212042089617	1746517	1746529	hypo	+	CG	UTR3	Thecc1EG000427	scaffold_1	mRNA	Splicing factor U2af large subunit A (79%P)
scaffold_1	0.742745320476461	0.350856425286446	-0.391888895190015	1767585	1767637	hypo	+	CG	downstream	Thecc1EG000431	scaffold_1	mRNA	Phosphatase 2C family protein (60%P)
scaffold_1	0.403407949317919	0.674888833992095	0.271480884674176	1793886	1793994	hyper	+	CG	exonic	Thecc1EG000436	scaffold_1	mRNA	G-box binding factor 1 (67%P)
scaffold_1	0.569230769230769	0.0729442970822281	-0.496286472148541	1811754	1811762	hypo	-	CG	upstream	Thecc1EG000439	scaffold_1	mRNA	Quinone reductase family protein (70%T)
scaffold_1	0.446851271866168	0.198863636363636	-0.247987635502531	1813744	1814289	hypo	-	CG	intronic	Thecc1EG000440	scaffold_1	mRNA	Aminopeptidase P1 (78%T)
scaffold_1	0.593837535014006	0.232903328555503	-0.360934206458503	1831256	1831455	hypo	+	CG	UTR3	Thecc1EG000443	scaffold_1	mRNA	c("UDP-glucosyl transferase 72E1"	" putative (53%T)")
scaffold_1	0.612044817927171	0.888095238095238	0.276050420168067	1834800	1835207	hyper	-	CG	downstream	Thecc1EG000444	scaffold_1	mRNA	c("UDP-glucosyl transferase 72E1"	" putative (58%T)")
scaffold_1	0.770940170940171	0.824561403508772	0.053621232568601	1837770	1839085		-	CG	upstream	Thecc1EG000445	scaffold_1	mRNA	c("UDP-glucosyl transferase 72E1"	" putative (51%T)")
scaffold_1	0.666666666666667	0.909090909090909	0.242424242424242	1843370	1843370	hyper	+	CG	upstream	Thecc1EG000446	scaffold_1	mRNA	Anthocyanidin 3-O-glucosyltransferase 5 (62%U)
scaffold_1	0.813271057969467	0.513313703437219	-0.299957354532248	1873328	1873932	hypo	-	CG	intronic	Thecc1EG000455	scaffold_1	mRNA	Geranylgeranyl pyrophosphate synthase 1 (67%T)
scaffold_1	0.633547008547009	0.381493506493506	-0.252053502053502	1886452	1886609	hypo	+	CG	exonic	Thecc1EG000459	scaffold_1	mRNA	Unknown
scaffold_1	0.25	0.0476190476190476	-0.202380952380952	1931995	1931995	hypo	+	CG	intergenic	Thecc1EG000467	scaffold_1	mRNA	c("Calmodulin-like 41"	" putative (59%P)")
scaffold_1	0.509454925381005	0.691604980550214	0.182150055169209	1937743	1938456	hyper	-	CG	intronic	Thecc1EG000470	scaffold_1	mRNA	c("Kinase family protein / peptidoglycan-binding LysM domain-containing protein"	" putative (59%P)")
scaffold_1	0.422193877551021	0.138823529411765	-0.283370348139256	1948951	1948952	hypo	+	CG	exonic	Thecc1EG000472	scaffold_1	mRNA	c("LRR receptor-like serine/threonine-protein kinase"	" putative (55%P)")
scaffold_1	0.324324324324324	0.583333333333333	0.259009009009009	1951286	1951286	hyper	+	CG	exonic	Thecc1EG000473	scaffold_1	mRNA	c("Tetratricopeptide repeat (TPR)-like superfamily protein"	" putative (58%T)")
scaffold_1	0.0769230769230769	0.441860465116279	0.364937388193202	2008033	2008033	hyper	-	CG	intronic	Thecc1EG000486	scaffold_1	mRNA	c("G2484-1 protein"	" putative (57%P)")
scaffold_1	0.363636363636364	0.156862745098039	-0.206773618538324	2028892	2028892	hypo	+	CG	downstream	Thecc1EG000491	scaffold_1	mRNA	CAP (70%P)
scaffold_1	0.285714285714286	0.0731707317073171	-0.212543554006969	2030936	2030936	hypo	-	CG	upstream	Thecc1EG000493	scaffold_1	mRNA	Uncharacterized protein
scaffold_1	0.537766830870279	0.0978260869565216	-0.439940743913757	2046766	2046767	hypo	+	CG	intronic	Thecc1EG000496	scaffold_1	mRNA	Uncharacterized protein (40%P)
scaffold_1	0.368148148148148	0.438138760472572	0.069990612324424	2063415	2063637	hyper	+	CG	exonic	Thecc1EG000501	scaffold_1	mRNA	Phototropic-responsive NPH3 family protein (65%P)
scaffold_1	0.96	0.639953542392567	-0.320046457607433	2064915	2064916	hypo	+	CG	intronic	Thecc1EG000503	scaffold_1	mRNA	Synechocystis YCF37 (66%P)
scaffold_1	1	0.789473684210526	-0.210526315789474	2077177	2077177	hypo	+	CG	upstream	Thecc1EG000506	scaffold_1	mRNA	Uncharacterized protein (57%P)
scaffold_1	0.758733634299767	0.669325816843074	-0.0894078174566934	2117043	2118530	hypo	+	CG	exonic	Thecc1EG000511	scaffold_1	mRNA	Unknown
scaffold_1	0.306021341463415	0.0571895424836601	-0.248831798979754	2124072	2124073	hypo	+	CG	exonic	Thecc1EG000513	scaffold_1	mRNA	DSBA oxidoreductase family protein (75%P)
scaffold_1	0.744565217391304	0.509615384615385	-0.23494983277592	2166863	2166864	hypo	+	CG	intronic	Thecc1EG000520	scaffold_1	mRNA	Uncharacterized protein (39%P)
scaffold_1	0.671440886699507	0.499107142857143	-0.172333743842364	2168275	2170171	hypo	+	CG	exonic	Thecc1EG000522	scaffold_1	mRNA	Unknown
scaffold_1	0.25	0.037037037037037	-0.212962962962963	2182981	2182981	hypo	+	CG	exonic	Thecc1EG000525	scaffold_1	mRNA	Ankyrin repeat-containing protein (83%P)
scaffold_1	0.803571428571428	0.464607464607464	-0.338963963963964	2198247	2198340	hypo	+	CG	intronic	Thecc1EG000527	scaffold_1	mRNA	Uncharacterized protein
scaffold_1	0.261453936674908	0.482997272054171	0.221543335379262	2205836	2207818	hyper	-	CG	intronic	Thecc1EG000531	scaffold_1	mRNA	c("Methyl esterase 3"	" putative (40%T)")
scaffold_1	0.1	0.358974358974359	0.258974358974359	2208599	2208599	hyper	+	CG	exonic	Thecc1EG000532	scaffold_1	mRNA	c("Methyl esterase 10"	" putative (47%T)")
scaffold_1	0.565384615384615	0.139434523809524	-0.425950091575092	2217267	2218400	hypo	+	CG	upstream	Thecc1EG000534	scaffold_1	mRNA	c("Methyl esterase 1"	" putative (59%T)")
scaffold_1	0.595934851481964	0.458113183113183	-0.137821668368781	2227598	2228584	hypo	+	CG	upstream	Thecc1EG000538	scaffold_1	mRNA	c("Methyl esterase 3"	" putative (57%T)")
scaffold_1	0.923452685421995	0.636864283638477	-0.286588401783518	2238938	2239322	hypo	+	CG	UTR5	Thecc1EG000540	scaffold_1	mRNA	c("Methyl esterase 6"	" putative (58%T)")
scaffold_1	0.727272727272727	0.958333333333333	0.231060606060606	2242381	2242381	hyper	+	CG	upstream	Thecc1EG000542	scaffold_1	mRNA	c("Salicylic acid-binding protein 2"	" putative (56%P)")
scaffold_1	0.312121212121212	0.0166666666666666	-0.295454545454546	2247150	2248436	hypo	+	CG	upstream;downstream	Thecc1EG000545	scaffold_1	mRNA	Unknown
scaffold_1	0.536928651059086	0.231410256410256	-0.305518394648829	2260496	2260902	hypo	-	CG	intronic	Thecc1EG000547	scaffold_1	mRNA	c("Methyl esterase 10"	" putative (58%T)")
scaffold_1	0.345877080913666	0.0873302064478535	-0.258546874465813	2296858	2297415	hypo	+	CG	exonic	Thecc1EG000555	scaffold_1	mRNA	c("Nbs-lrr resistance protein"	" putative (47%U)")
scaffold_1	0.70600790513834	0.219633668218574	-0.486374236919766	2311425	2311565	hypo	+	CG	upstream	Thecc1EG000557	scaffold_1	mRNA	c("SWIB complex BAF60b domain-containing protein"	" putative (59%P)")
scaffold_1	0.7	0.404761904761905	-0.295238095238095	2340459	2340459	hypo	-	CG	upstream	Thecc1EG000560	scaffold_1	mRNA	ASYMMETRIC LEAVES 2-like 1 (65%P)
scaffold_1	0.75	1	0.25	2345823	2345823	hyper	+	CG	upstream	Thecc1EG000561	scaffold_1	mRNA	c("Ribosomal protein L25/Gln-tRNA synthetase"	" anti-codon-binding domain (66%T)")
scaffold_1	0.95687275809227	0.644299005133222	-0.312573752959048	2355908	2356327	hypo	-	CG	exonic	Thecc1EG000563	scaffold_1	mRNA	Uncharacterized protein (54%P)
scaffold_1	0.220939293842235	0.00396825396825397	-0.216971039873981	2361525	2361670	hypo	+	CG	exonic	Thecc1EG000565	scaffold_1	mRNA	Peptidyl-prolyl cis-trans isomerase / cyclophilin-40 (CYP40) / rotamase (78%T)
scaffold_1	0.485549527385312	0.698467621072884	0.212918093687572	2364856	2366414	hyper	+	CG	exonic	Thecc1EG000566	scaffold_1	mRNA	Unknown
scaffold_1	0.629217124890058	0.209015487249913	-0.420201637640146	2391374	2391716	hypo	+	CG	exonic	Thecc1EG000572	scaffold_1	mRNA	c("SAP domain-containing protein"	" putative (52%P)")
scaffold_1	0.342407407407407	0.693088452088452	0.350681044681045	2491364	2491641	hyper	+	CG	upstream	Thecc1EG000589	scaffold_1	mRNA	Acyl transferase/acyl hydrolase/lysophospholipase superfamily protei (62%T)
scaffold_1	0.375	0.0238095238095238	-0.351190476190476	2501251	2501251	hypo	-	CG	exonic	Thecc1EG000590	scaffold_1	mRNA	C-terminal LisH motif (65%P)
scaffold_1	0.709507840116016	0.507713714856572	-0.201794125259444	2506565	2507361	hyper	-	CG	UTR3	Thecc1EG000592	scaffold_1	mRNA	Acyl transferase/acyl hydrolase/lysophospholipase superfamily protei (73%P)
scaffold_1	1	0.538461538461538	-0.461538461538462	2510428	2510428	hypo	-	CG	intronic	Thecc1EG000594	scaffold_1	mRNA	Unknown
scaffold_1	0.978260869565218	0.698025551684089	-0.280235317881129	2530164	2530165	hypo	+	CG	upstream	Thecc1EG000596	scaffold_1	mRNA	Uncharacterized protein (67%P)
scaffold_1	0.854891304347826	0.739035087719298	-0.115856216628528	2555868	2556843	hypo	-	CG	upstream	Thecc1EG000603	scaffold_1	mRNA	ATP-dependent RNA helicase eIF4A (68%P)
scaffold_1	0.566675220812963	0.100888665325285	-0.465786555487678	2564342	2564363	hypo	+	CG	intergenic	Thecc1EG000604	scaffold_1	mRNA	Uncharacterized protein (58%P)
scaffold_1	0.553141373287986	0.18906068524971	-0.364080688038276	2575262	2575745	hypo	-	CG	exonic	Thecc1EG000605	scaffold_1	mRNA	Unknown
scaffold_1	0.747619047619048	0.836927223719677	0.089308176100629	2580225	2580397	hyper	-	CG	upstream	Thecc1EG000606	scaffold_1	mRNA	AP2/ERF domain-containing transcription factor-like protein (30%U)
scaffold_1	0.721468074409251	0.413504691962464	-0.307963382446787	2586107	2586496	hypo	+	CG	intronic	Thecc1EG000607	scaffold_1	mRNA	c("Pentatricopeptide repeat superfamily protein"	" putative (52%P)")
scaffold_1	0.666666666666667	0.926829268292683	0.260162601626016	2588402	2588402	hyper	-	CG	intronic	Thecc1EG000608	scaffold_1	mRNA	Centrin2 (82%T)
scaffold_1	0.643181818181818	0.363636363636364	-0.279545454545454	2607354	2607373	hypo	+	CG	upstream	Thecc1EG000612	scaffold_1	mRNA	Uncharacterized protein (64%P)
scaffold_1	0.561751152073733	0.28462174452253	-0.277129407551203	2619044	2619045	hypo	+	CG	upstream;downstream	Thecc1EG000614	scaffold_1	mRNA	c("Glutamate receptor 2 plant"	" putative (49%P)")
scaffold_1	0.285714285714286	0.0645161290322581	-0.221198156682028	2642866	2642866	hypo	-	CG	intronic	Thecc1EG000618	scaffold_1	mRNA	c("Glutamate receptor 2 plant"	" putative (59%P)")
scaffold_1	0.714285714285714	0.448275862068966	-0.266009852216749	2653124	2653124	hypo	-	CG	intergenic	Thecc1EG000620	scaffold_1	mRNA	Uncharacterized protein (74%P)
scaffold_1	0.857142857142857	0.642857142857143	-0.214285714285714	2681740	2681740	hypo	-	CG	intergenic	Thecc1EG000624	scaffold_1	mRNA	Unknown
scaffold_1	0.846491228070175	0.898338220918866	0.0518469928486907	2692808	2693947	hyper	+	CG	intergenic	Thecc1EG000627	scaffold_1	mRNA	c("Alpha/beta-Hydrolases superfamily protein"	" putative (48%T)")
scaffold_1	0.652083333333334	0.291867954911433	-0.3602153784219	2716147	2716333	hypo	+	CG	intergenic	Thecc1EG000630	scaffold_1	mRNA	Uncharacterized protein
scaffold_1	0.272727272727273	0.027027027027027	-0.245700245700246	2730596	2730596	hypo	-	CG	intergenic	Thecc1EG000633	scaffold_1	mRNA	c("Ralf-like 34"	" putative (59%P)")
scaffold_1	0.543871348164031	0.284317534317534	-0.259553813846497	2760200	2760933	hypo	+	CG	exonic	Thecc1EG000644	scaffold_1	mRNA	Uncharacterized protein
scaffold_1	0.286657832622469	0.0420439920439921	-0.244613840578477	2787515	2787725	hypo	-	CG	intronic	Thecc1EG000648	scaffold_1	mRNA	Nicotinate phosphoribosyltransferase 2 (82%T)
scaffold_1	0.212121212121212	0.197916666666666	-0.0142045454545455	2801716	2801755	hypo	-	CG	intergenic	Thecc1EG000650	scaffold_1	mRNA	c("RING/U-box superfamily protein"	" putative (38%P)")
scaffold_1	0.814888028598035	0.431368786218142	-0.383519242379893	2813346	2814864	hypo	+	CG	UTR3	Thecc1EG000653	scaffold_1	mRNA	Uncharacterized protein
scaffold_1	0.604444960094421	0.346432548140456	-0.258012411953965	2818052	2818223	hypo	+	CG	exonic	Thecc1EG000654	scaffold_1	mRNA	PLC-like phosphodiesterases superfamily protein (70%T)
scaffold_1	0.380952380952381	0.107142857142857	-0.273809523809524	2841810	2841810	hypo	-	CG	upstream	Thecc1EG000659	scaffold_1	mRNA	Uncharacterized protein
scaffold_1	0.604504504504505	0.339646464646465	-0.26485803985804	2847706	2847802	hypo	-	CG	exonic	Thecc1EG000660	scaffold_1	mRNA	c("HXXXD-type acyl-transferase family protein"	" putative (47%P)")
scaffold_1	0.820765675083767	0.274115276330064	-0.546650398753702	2860355	2862049	hypo	+	CG	intergenic	Thecc1EG000663	scaffold_1	mRNA	Uncharacterized protein
scaffold_1	0.521929824561403	0.893920595533499	0.371990770972096	2908277	2908278	hyper	+	CG	exonic	Thecc1EG000666	scaffold_1	mRNA	Unknown
scaffold_1	0.7	0.241379310344828	-0.458620689655172	2915115	2915115	hypo	-	CG	upstream	Thecc1EG000668	scaffold_1	mRNA	Cystathionine beta-synthase family protein (73%P)
scaffold_1	0.333333333333333	0.0232558139534884	-0.310077519379845	2923410	2923410	hypo	+	CG	intergenic	Thecc1EG000669	scaffold_1	mRNA	c("DREB and EAR motif protein 2"	" putative (56%T)")
scaffold_1	0.925207405688634	0.290831164911591	-0.634376240777043	2968047	2969647	hypo	+	CG	upstream	Thecc1EG000676	scaffold_1	mRNA	Uncharacterized protein (48%P)
scaffold_1	0.937037037037037	0.290870893812071	-0.646166143224967	2969669	2969757	hypo	+	CG	intergenic	Thecc1EG000677	scaffold_1	mRNA	2-oxoglutarate (2OG) and Fe(II)-dependent oxygenase superfamily protein (71%T)
scaffold_1	0.3	0.0625	-0.2375	2988694	2988694	hypo	+	CG	intergenic	Thecc1EG000681	scaffold_1	mRNA	Unknown
scaffold_1	0.674335025804969	0.40263748597082	-0.271697539834149	3009566	3009770	hypo	-	CG	exonic	Thecc1EG000685	scaffold_1	mRNA	Rer1 family protein (76%P)
scaffold_1	1	0.576923076923077	-0.423076923076923	3006920	3006920	hypo	+	CG	intronic	Thecc1EG000686	scaffold_1	mRNA	c("Phosphatidylinositol-3"	"4"	"5-trisphosphate 3-phosphatase and dual-specificity protein phosphatase PTEN (64%P)")
scaffold_1	0.47775	0.463615190528563	-0.014134809471437	3014869	3016471	hypo	+	CG	exonic	Thecc1EG000688	scaffold_1	mRNA	Unknown
scaffold_1	0.159663865546218	0.402777777777778	0.243113912231559	3042053	3042054	hyper	+	CG	exonic	Thecc1EG000691	scaffold_1	mRNA	ADP-ribosylation factor A1F (90%P)
scaffold_1	1	0.6	-0.4	3099290	3099290	hypo	-	CG	intronic	Thecc1EG000701	scaffold_1	mRNA	Uncharacterized protein (59%P)
scaffold_1	0.325150571323826	0.269184405942299	-0.0559661653815272	3118582	3119104	hyper	+	CG	intronic	Thecc1EG000706	scaffold_1	mRNA	Uncharacterized protein
scaffold_1	0	0.293003851091143	0.293003851091143	3123312	3123313	hyper	+	CG	intronic	Thecc1EG000707	scaffold_1	mRNA	c("ATP binding protein"	" putative (40%U)")
scaffold_1	0.645454545454545	0.988505747126437	0.343051201671891	3146853	3147343	hyper	+	CG	intergenic	Thecc1EG000713	scaffold_1	mRNA	c("Cytochrome p450 81d1"	" putative (40%T)")
scaffold_1	0.718704537512065	0.475567637969807	-0.243136899542257	3155915	3156785	hyper	+	CG	intronic	Thecc1EG000715	scaffold_1	mRNA	c("Cytochrome P450"	" family 81"	" subfamily D"	" polypeptide 5"	" putative (51%T)")
scaffold_1	0.5	0.225806451612903	-0.274193548387097	3159121	3159121	hypo	+	CG	exonic	Thecc1EG000717	scaffold_1	mRNA	WD-40 repeat family protein (66%T)
scaffold_1	0.86965811965812	0.311455905205905	-0.558202214452215	3183633	3183669	hypo	+	CG	intergenic	Thecc1EG000722	scaffold_1	mRNA	Uncharacterized protein (43%P)
scaffold_1	0.4	0.921052631578947	0.521052631578947	3191006	3191006	hyper	-	CG	intergenic	Thecc1EG000723	scaffold_1	mRNA	Auxin-responsive GH3 family protein (81%T)
scaffold_1	0.600745781862814	0.260618357629419	-0.340127424233395	3217509	3218586	hypo	+	CG	intronic	Thecc1EG000731	scaffold_1	mRNA	c("FRIGIDA-like protein"	" putative (59%P)")
scaffold_1	0.798337446866859	0.773043662097957	-0.0252937847689015	3221505	3222679	hyper	+	CG	exonic	Thecc1EG000732	scaffold_1	mRNA	Aspartyl protease family protein (65%P)
scaffold_1	0.338624338624338	0.0208333333333333	-0.317791005291005	3228335	3228336	hypo	+	CG	intronic	Thecc1EG000733	scaffold_1	mRNA	RING/U-box superfamily protein with ARM repeat domain (62%T)
scaffold_1	0.229751288587129	0.00833333333333332	-0.221417955253796	3236388	3236398	hypo	+	CG	UTR3	Thecc1EG000735	scaffold_1	mRNA	Uncharacterized protein (48%P)
scaffold_1	0.657679738562091	0.128743690747232	-0.528936047814859	3255324	3255395	hypo	+	CG	intronic	Thecc1EG000738	scaffold_1	mRNA	Transducin family protein / WD-40 repeat family protein (61%P)
scaffold_1	0.202152014652015	0.267293233082707	0.0651412184306923	3253363	3253670	hyper	-	CG	intronic	Thecc1EG000739	scaffold_1	mRNA	Uncharacterized protein
scaffold_1	0.780379080379081	0.946130030959752	0.165750950580672	3280030	3280531	hypo	+	CG	intergenic	Thecc1EG000742	scaffold_1	mRNA	Tetratricopeptide repeat-like superfamily protein (71%P)
scaffold_1	0.63658276247562	0.667171268443803	0.0305885059681832	3266904	3267029	hypo	+	CG	UTR3	Thecc1EG000743	scaffold_1	mRNA	Unknown
scaffold_1	0.582532051282051	0.191938616938617	-0.390593434343434	3345500	3345690	hypo	+	CG	upstream	Thecc1EG000756	scaffold_1	mRNA	Uncharacterized protein family protein SERF (84%P)
scaffold_1	0.225251677031467	0.46876442036724	0.243512743335773	3354667	3355311	hyper	-	CG	exonic	Thecc1EG000757	scaffold_1	mRNA	Casein kinase II subunit alpha-2 (92%P)
scaffold_1	0.646448480948481	0.7640547060825	0.117606225134019	3363798	3364459	hypo	-	CG	downstream	Thecc1EG000760	scaffold_1	mRNA	Phototropic-responsive NPH3 family protein (74%P)
scaffold_1	0.391737891737892	0.350146627565982	-0.0415912641719097	3413172	3413806	hyper	-	CG	intergenic	Thecc1EG000767	scaffold_1	mRNA	Uncharacterized protein
scaffold_1	0.372400475341652	0.599077822762033	0.226677347420381	3425779	3427241	hyper	+	CG	intronic	Thecc1EG000772	scaffold_1	mRNA	Uncharacterized protein (73%P)
scaffold_1	0.812474329636801	0.553049289891395	-0.259425039745406	3428014	3428458	hyper	+	CG	intronic	Thecc1EG000773	scaffold_1	mRNA	Kinase superfamily protein (89%P)
scaffold_1	0.3	0.0294117647058824	-0.270588235294118	3477755	3477755	hypo	+	CG	UTR3	Thecc1EG000784	scaffold_1	mRNA	Formin (69%P)
scaffold_1	0.804653679653679	0.203557312252965	-0.601096367400715	3511617	3511618	hypo	+	CG	intergenic	Thecc1EG000789	scaffold_1	mRNA	Calcium ATPase 2 (85%T)
scaffold_1	0.727272727272727	1	0.272727272727273	3529155	3529155	hyper	-	CG	upstream	Thecc1EG000794	scaffold_1	mRNA	Adenosine-5\'-phosphosulfate kinase 3 (69%P)
scaffold_1	0.407460825193383	0.433882418898157	0.0264215937047735	3537369	3537611	hyper	+	CG	exonic	Thecc1EG000796	scaffold_1	mRNA	Uncharacterized protein
scaffold_1	0.73540260908682	0.775132275132275	0.0397296660454553	3540293	3540821	hypo	-	CG	intronic	Thecc1EG000797	scaffold_1	mRNA	Uncharacterized protein (53%P)
scaffold_1	0.574401766690628	0.498051156051156	-0.0763506106394724	3541328	3543153	hyper	+	CG	intronic	Thecc1EG000799	scaffold_1	mRNA	Unknown
scaffold_1	0.373158336761278	0.175744012091723	-0.197414324669555	3568013	3569150	hypo	-	CG	intronic	Thecc1EG000805	scaffold_1	mRNA	c("Tetratricopeptide repeat-like superfamily protein"	" putative (55%P)")
scaffold_1	0.677811990876507	0.311023535851122	-0.366788455025385	3574805	3576545	hypo	+	CG	exonic	Thecc1EG000806	scaffold_1	mRNA	Ribosomal protein L12/ ATP-dependent Clp protease adaptor protein ClpS family protein (61%P)
scaffold_1	0.851851851851852	0.583333333333333	-0.268518518518518	3585582	3585582	hypo	+	CG	exonic	Thecc1EG000807	scaffold_1	mRNA	Homeodomain-like/winged-helix DNA-binding family protein (66%P)
scaffold_1	0.5	0.724137931034483	0.224137931034483	3584211	3584211	hyper	-	CG	upstream	Thecc1EG000808	scaffold_1	mRNA	NADH-ubiquinone oxidoreductase-related (76%P)
scaffold_1	0.209090909090909	0.435490196078431	0.226399286987522	3601284	3601287	hyper	+	CG	exonic	Thecc1EG000811	scaffold_1	mRNA	Uncharacterized protein
scaffold_1	0.763809523809524	0.591820987654321	-0.171988536155203	3605636	3606412	hypo	+	CG	intronic	Thecc1EG000812	scaffold_1	mRNA	Uncharacterized protein conserved protein (54%P)
scaffold_1	0.408177050828653	0.696545085437903	0.28836803460925	3603224	3603657	hyper	+	CG	exonic	Thecc1EG000813	scaffold_1	mRNA	CCCH-type zinc fingerfamily protein with RNA-binding domain (76%P)
scaffold_1	0.894124562050525	0.607373271889401	-0.286751290161124	3626675	3626681	hypo	+	CG	exonic	Thecc1EG000817	scaffold_1	mRNA	Galactosyl transferase GMA12/MNN10 family protein (67%T)
scaffold_1	0.606060606060606	0.0765742194313622	-0.529486386629244	3650499	3651155	hypo	-	CG	upstream	Thecc1EG000822	scaffold_1	mRNA	Uncharacterized protein conserved protein UCP031279 (55%P)
scaffold_1	0.25	0.0454545454545455	-0.204545454545455	3689610	3689610	hypo	+	CG	upstream	Thecc1EG000831	scaffold_1	mRNA	Uncharacterized protein (81%P)
scaffold_1	0.3125	0	-0.3125	3693314	3693314	hypo	-	CG	downstream	Thecc1EG000832	scaffold_1	mRNA	c("Phytosulfokines 3 precursor"	" putative (54%P)")
scaffold_1	0.646153846153846	0.951515151515151	0.305361305361305	3703076	3703334	hyper	+	CG	intergenic	Thecc1EG000835	scaffold_1	mRNA	c("Basic leucine-zipper 5"	" putative (53%P)")
scaffold_1	0.50593395252838	0.373139347202296	-0.132794605326084	3739077	3739698	hyper	-	CG	UTR3	Thecc1EG000843	scaffold_1	mRNA	NAD(P)-binding Rossmann-fold superfamily protein (74%P)
scaffold_1	0.677777777777778	0.9	0.222222222222222	3768898	3768909	hyper	-	CG	intergenic	Thecc1EG000849	scaffold_1	mRNA	Uncharacterized protein
scaffold_1	0.966666666666667	0.622641509433962	-0.344025157232704	3774008	3774008	hypo	-	CG	intergenic	Thecc1EG000850	scaffold_1	mRNA	Squalene monooxygenase (77%P)
scaffold_1	0.485576923076923	0.457061457061457	-0.028515466015466	3785152	3785853	hypo	+	CG	exonic	Thecc1EG000851	scaffold_1	mRNA	c("Tetratricopeptide repeat (TPR)-like superfamily protein"	" putative (51%T)")
scaffold_1	0.806112910351128	0.595588908567006	-0.210524001784121	3824587	3825885	hypo	-	CG	UTR5	Thecc1EG000856	scaffold_1	mRNA	Pentatricopeptide repeat (PPR) superfamily protein (68%T)
scaffold_1	0.764441631643849	0.464794014609759	-0.29964761703409	3804167	3804600	hypo	+	CG	exonic	Thecc1EG000857	scaffold_1	mRNA	Uncharacterized protein (72%P)
scaffold_1	0.92051282051282	0.544571428571429	-0.375941391941392	3824522	3824556	hypo	-	CG	upstream	Thecc1EG000859	scaffold_1	mRNA	Unknown
scaffold_1	0.502397486772487	0.171389287422286	-0.331008199350201	3855341	3855565	hypo	+	CG	intronic	Thecc1EG000861	scaffold_1	mRNA	c("Myb domain protein 84"	" putative (59%P)")
scaffold_1	0.6	0.34647550776583	-0.25352449223417	3863476	3863477	hypo	+	CG	intronic	Thecc1EG000863	scaffold_1	mRNA	Branched-chain amino acid aminotransferase 5 / branched-chain amino acid transaminase 5 (BCAT5) (72%T)
scaffold_1	0.333333333333333	0	-0.333333333333333	3870069	3870069	hypo	-	CG	intronic	Thecc1EG000864	scaffold_1	mRNA	c("Little nuclei4"	" putative (56%P)")
scaffold_1	0.648342657311715	0.360968581136985	-0.28737407617473	3940679	3942035	hypo	+	CG	upstream;downstream	Thecc1EG000877	scaffold_1	mRNA	Cytochrome c oxidase-related (70%P)
scaffold_1	0.272727272727273	0.804347826086957	0.531620553359684	3950085	3950085	hyper	+	CG	intergenic	Thecc1EG000881	scaffold_1	mRNA	Cysteine-rich RLK (RECEPTOR-like protein kinase) 8 (24%T)
scaffold_1	0.736842105263158	0.955555555555556	0.218713450292398	3966439	3966439	hyper	+	CG	intronic	Thecc1EG000884	scaffold_1	mRNA	Unknown
scaffold_1	0.375910364145659	0.236802413273001	-0.139107950872657	3988657	3989408	hyper	+	CG	intronic	Thecc1EG000889	scaffold_1	mRNA	Unknown
scaffold_1	0.443970588235294	0.405847775412993	-0.038122812822301	4035410	4036042	hypo	-	CG	UTR3	Thecc1EG000896	scaffold_1	mRNA	c("Mitochondrial editing factor 22"	" putative (48%P)")
scaffold_1	0.34080378250591	0.285497835497836	-0.0553059470080743	4039108	4039365	hypo	+	CG	exonic	Thecc1EG000897	scaffold_1	mRNA	Transducin/WD40 repeat-like superfamily protein (77%T)
scaffold_1	0	0.258620689655172	0.258620689655172	4055778	4055778	hyper	+	CG	intronic	Thecc1EG000899	scaffold_1	mRNA	Major facilitator superfamily protein (69%P)
scaffold_1	0.82967691528738	0.587590528146743	-0.242086387140638	4066850	4067932	hypo	-	CG	intronic	Thecc1EG000900	scaffold_1	mRNA	UDP-Glycosyltransferase superfamily protein (63%P)
scaffold_1	0.458518518518518	0.575257121716611	0.116738603198093	4063097	4063759	hyper	+	CG	intronic	Thecc1EG000901	scaffold_1	mRNA	Uncharacterized protein
scaffold_1	0.572623951182304	0.49087965577881	-0.0817442954034938	4071320	4071445	hypo	+	CG	exonic	Thecc1EG000902	scaffold_1	mRNA	c("SPT2 chromatin protein"	" putative (49%P)")
scaffold_1	0.391941391941392	0.667711255259467	0.275769863318075	4068541	4069144	hyper	+	CG	intronic	Thecc1EG000903	scaffold_1	mRNA	Uncharacterized protein (57%P)
scaffold_1	0.539321385998405	0.236650578007121	-0.302670807991284	4091237	4091517	hypo	+	CG	exonic	Thecc1EG000906	scaffold_1	mRNA	LisH/CRA/RING-U-box domains-containing protein (69%P)
scaffold_1	0.828268726845577	0.520084566596195	-0.308184160249382	4106384	4106389	hypo	+	CG	upstream	Thecc1EG000907	scaffold_1	mRNA	c("Zinc finger family protein"	" putative (53%P)")
scaffold_1	0.55355249204666	0.303245436105477	-0.250307055941183	4171587	4171588	hypo	+	CG	intronic	Thecc1EG000919	scaffold_1	mRNA	Uncharacterized protein (59%P)
scaffold_1	0.538461538461538	0.0526315789473684	-0.48582995951417	4176127	4176127	hypo	-	CG	exonic	Thecc1EG000920	scaffold_1	mRNA	Mitochondrial HSO70 2 (82%T)
scaffold_1	0.714285714285714	0.952380952380952	0.238095238095238	4185020	4185020	hyper	-	CG	upstream	Thecc1EG000923	scaffold_1	mRNA	Uncharacterized protein
scaffold_1	0.604632879918093	0.456659619450317	-0.147973260467776	4204308	4205338	hypo	-	CG	UTR3	Thecc1EG000925	scaffold_1	mRNA	Brick 1 (86%P)
scaffold_1	0.529686449292361	0.357816124056121	-0.17187032523624	4212754	4213843	hypo	+	CG	upstream;downstream	Thecc1EG000926	scaffold_1	mRNA	Zincin-like metalloproteases family protein (80%P)
scaffold_1	0.588888888888889	0.227309727309727	-0.361579161579162	4237582	4237624	hypo	-	CG	intergenic	Thecc1EG000931	scaffold_1	mRNA	c("AGAMOUS-like 21"	" putative (59%T)")
scaffold_1	0.721222321130522	0.625902457757297	-0.0953198633732253	4242275	4242946	hypo	+	CG	upstream	Thecc1EG000932	scaffold_1	mRNA	Unknown
scaffold_1	0.833333333333333	0.933333333333333	0.1	4246782	4247439		-	CG	intergenic	Thecc1EG000933	scaffold_1	mRNA	Concanavalin A-like lectin protein kinase family protein (63%P)
scaffold_1	0.272727272727273	1	0.727272727272727	4263315	4263315	hyper	-	CG	UTR3	Thecc1EG000935	scaffold_1	mRNA	Uncharacterized protein (50%P)
scaffold_1	0.537317565406789	0.211683759632542	-0.325633805774247	4264152	4265566	hyper	-	CG	exonic	Thecc1EG000937	scaffold_1	mRNA	Concanavalin A-like lectin protein kinase family protein (65%P)
scaffold_1	0.607142857142857	0.926570048309179	0.319427191166321	4295459	4296265	hyper	-	CG	intergenic	Thecc1EG000941	scaffold_1	mRNA	Uncharacterized protein
scaffold_1	0.453703703703704	0.900839054157132	0.447135350453428	4300801	4301063	hyper	+	CG	upstream	Thecc1EG000942	scaffold_1	mRNA	Concanavalin A-like lectin protein kinase family protein (65%P)
scaffold_1	0.753296703296703	0.929472527472527	0.176175824175824	4336923	4337775	hyper	-	CG	intergenic	Thecc1EG000947	scaffold_1	mRNA	Geraniol dehydrogenase 1 (82%P)
scaffold_1	0.673913043478261	0.657407407407408	-0.0165056360708535	4377941	4377942	hyper	+	CG	upstream;downstream	Thecc1EG000951	scaffold_1	mRNA	Unknown
scaffold_1	0.64	1	0.36	4357342	4357342	hyper	+	CG	intronic	Thecc1EG000952	scaffold_1	mRNA	Geraniol dehydrogenase 1 (90%P)
scaffold_1	0.583333333333333	0.947916666666667	0.364583333333333	4372794	4372794	hyper	+	CG	intronic	Thecc1EG000953	scaffold_1	mRNA	Unknown
scaffold_1	0.571428571428571	0.87719298245614	0.305764411027569	4380743	4380743	hyper	+	CG	UTR5	Thecc1EG000954	scaffold_1	mRNA	Unknown
scaffold_1	0.674638035598226	0.936944357284155	0.262306321685928	4379299	4380704	hyper	+	CG	upstream	Thecc1EG000955	scaffold_1	mRNA	Unknown
scaffold_1	0.69358809737817	0.416681978347878	-0.276906119030292	4404746	4404930	hypo	+	CG	intronic	Thecc1EG000958	scaffold_1	mRNA	c("Zinc finger protein"	" putative (54%U)")
scaffold_1	0.55670281415321	0.293995036024964	-0.262707778128245	4417092	4418222	hypo	-	CG	intronic	Thecc1EG000961	scaffold_1	mRNA	TRNA/rRNA methyltransferase family protein (64%P)
scaffold_1	0.693918743528277	0.911915603267041	0.217996859738764	4425953	4427454	hyper	+	CG	intergenic	Thecc1EG000962	scaffold_1	mRNA	Exostosin family protein (76%T)
scaffold_1	0.527774049047341	0.96737474411893	0.439600695071589	4449905	4451125	hyper	-	CG	intergenic	Thecc1EG000965	scaffold_1	mRNA	1-deoxy-D-xylulose-5-phosphate synthase (74%P)
scaffold_1	0.314574314574315	0.340201849518935	0.0256275349446208	4465075	4465269	hyper	-	CG	upstream	Thecc1EG000967	scaffold_1	mRNA	c("Pentatricopeptide repeat (PPR) superfamily protein"	" putative (50%T)")
scaffold_1	0.821468360071301	0.510480615010231	-0.31098774506107	4482302	4482764	hypo	-	CG	UTR3	Thecc1EG000970	scaffold_1	mRNA	c("UDP-Glycosyltransferase superfamily protein"	" putative (58%P)")
scaffold_1	0.55759399103322	0.186976135560731	-0.37061785547249	4489971	4490168	hypo	+	CG	intergenic	Thecc1EG000972	scaffold_1	mRNA	c("ROP binding protein kinases 1"	" putative (59%T)")
scaffold_1	0.466155810983397	0.463301818726347	-0.00285399225704999	4561811	4561958	hypo	+	CG	exonic	Thecc1EG000984	scaffold_1	mRNA	Haloacid dehalogenase-like hydrolase superfamily protein (69%P)
scaffold_1	0.606612868051963	0.290411499297235	-0.316201368754728	4559034	4559850	hypo	+	CG	UTR3	Thecc1EG000986	scaffold_1	mRNA	MSCS-like 2 (66%P)
scaffold_1	0.383040935672515	0.297619047619048	-0.085421888053467	4572821	4573051	hypo	+	CG	intronic	Thecc1EG000987	scaffold_1	mRNA	NADPH-dependent thioredoxin reductase A (75%T)
scaffold_1	0.96	0.696969696969697	-0.263030303030303	4590904	4590904	hypo	-	CG	intergenic	Thecc1EG000991	scaffold_1	mRNA	c("Tyrosine phosphatase-like"	" PTPLA (80%T)")
scaffold_1	0.658821130560261	0.382384389200749	-0.276436741359513	4629663	4629828	hypo	+	CG	exonic	Thecc1EG000994	scaffold_1	mRNA	c("Alkaline-phosphatase-like family protein"	" putative (54%T)")
scaffold_1	0.386111111111111	0.0262345679012346	-0.359876543209877	4640591	4641794	hypo	+	CG	intronic	Thecc1EG000995	scaffold_1	mRNA	Uncharacterized protein
scaffold_1	0.25	0.0409698996655519	-0.209030100334449	4644148	4644160	hypo	-	CG	UTR3	Thecc1EG000996	scaffold_1	mRNA	Unknown
scaffold_1	0.846711798839458	0.490576496674058	-0.356135302165401	4683270	4683271	hypo	+	CG	exonic	Thecc1EG001001	scaffold_1	mRNA	Uncharacterized protein (59%P)
scaffold_1	0.369218500797448	0.384615384615385	0.0153968838179365	4685204	4685382	hyper	-	CG	intronic	Thecc1EG001003	scaffold_1	mRNA	Unknown
scaffold_1	0.333333333333333	0.705882352941177	0.372549019607843	4738364	4738364	hyper	-	CG	intronic	Thecc1EG001009	scaffold_1	mRNA	Unknown
scaffold_1	0.152777777777778	0.415813953488372	0.263036175710594	4760264	4760265	hyper	+	CG	upstream	Thecc1EG001015	scaffold_1	mRNA	c("Folic acid and derivative biosynthetic process"	" putative (58%T)")
scaffold_1	0.61875	0.625757575757576	0.00700757575757549	4763576	4763900	hypo	-	CG	intronic	Thecc1EG001017	scaffold_1	mRNA	Unknown
scaffold_1	0.363636363636364	1	0.636363636363636	4816261	4816261	hyper	-	CG	downstream	Thecc1EG001025	scaffold_1	mRNA	c("Argonaute protein group"	" putative (58%U)")
scaffold_1	0.2	0	-0.2	4826605	4826605	hypo	+	CG	exonic	Thecc1EG001027	scaffold_1	mRNA	Histone superfamily protein (100%T)
scaffold_1	0.885454545454545	0.327722832722833	-0.557731712731713	4832129	4832180	hypo	-	CG	upstream	Thecc1EG001028	scaffold_1	mRNA	Uncharacterized protein (56%P)
scaffold_1	0.640122204692861	0.606349206349206	-0.0337729983436543	4850938	4851963	hypo	-	CG	intergenic	Thecc1EG001031	scaffold_1	mRNA	c("Basic helix-loop-helix DNA-binding superfamily protein"	" putative (50%P)")
scaffold_1	0.647727272727272	0.93289124668435	0.285163973957077	4870630	4870955	hyper	-	CG	intergenic	Thecc1EG001032	scaffold_1	mRNA	c("RING/U-box superfamily protein"	" putative (46%P)")
scaffold_1	0.605707024337019	0.437148772552499	-0.16855825178452	4890029	4890407	hypo	-	CG	intronic	Thecc1EG001034	scaffold_1	mRNA	c("Helicase domain-containing protein / IBR domain-containing protein / zinc finger protein-related"	" putative (58%T)")
scaffold_1	0.365208796639486	0.6727199354318	0.307511138792314	4892923	4893371	hyper	+	CG	exonic	Thecc1EG001037	scaffold_1	mRNA	Unknown
scaffold_1	0.818181818181818	0.585365853658537	-0.232815964523282	4934985	4934985	hypo	+	CG	intergenic	Thecc1EG001041	scaffold_1	mRNA	Uncharacterized protein (45%P)
scaffold_1	0.590909090909091	0.383333333333333	-0.207575757575758	4956686	4956686	hypo	+	CG	intronic	Thecc1EG001043	scaffold_1	mRNA	Unknown
scaffold_1	0.2	0	-0.2	4954752	4954752	hypo	-	CG	intronic	Thecc1EG001044	scaffold_1	mRNA	Uncharacterized protein (64%P)
scaffold_1	0.624007936507937	0.449513426952452	-0.174494509555485	4964012	4964729	hyper	+	CG	intronic	Thecc1EG001046	scaffold_1	mRNA	Histone superfamily protein (100%T)
scaffold_1	0.635557881446039	0.85480827294686	0.219250391500821	4998129	4998405	hyper	+	CG	intergenic	Thecc1EG001055	scaffold_1	mRNA	c("S-adenosyl-L-methionine-dependent methyltransferases superfamily protein"	" putative (58%T)")
scaffold_1	0.866666666666667	0.666666666666667	-0.2	5012047	5012047	hypo	+	CG	intergenic	Thecc1EG001057	scaffold_1	mRNA	Unknown
scaffold_1	0.28139534883721	0.342124542124542	0.0607291932873325	5013261	5013477	hyper	-	CG	intergenic	Thecc1EG001058	scaffold_1	mRNA	White-brown complex protein 11 (67%P)
scaffold_1	0.5	0.884615384615385	0.384615384615385	5019173	5019173	hyper	+	CG	intronic	Thecc1EG001059	scaffold_1	mRNA	Uncharacterized protein (75%P)
scaffold_1	0.766836208167477	0.91332760376878	0.146491395601303	5025477	5026923	hyper	+	CG	intronic	Thecc1EG001060	scaffold_1	mRNA	Uncharacterized protein (75%P)
scaffold_1	0.679997901708428	0.861677788278321	0.181679886569893	5029592	5031012	hyper	-	CG	intronic	Thecc1EG001061	scaffold_1	mRNA	Uncharacterized protein (43%U)
scaffold_1	0.651696474487172	0.787702917771883	0.136006443284711	5046394	5047189		+	CG	UTR3	Thecc1EG001063	scaffold_1	mRNA	Unknown
scaffold_1	0.456041041285898	0.702190690599847	0.24614964931395	5048683	5050100	hyper	-	CG	UTR3	Thecc1EG001064	scaffold_1	mRNA	c("Cysteine-rich RLK (RECEPTOR-like protein kinase) 8"	" putative (39%T)")
scaffold_1	0.137362637362638	0.411764705882353	0.274402068519715	5060043	5060055	hyper	-	CG	exonic	Thecc1EG001067	scaffold_1	mRNA	Unknown
scaffold_1	0.1	0.525423728813559	0.425423728813559	5070329	5070329	hyper	+	CG	upstream	Thecc1EG001070	scaffold_1	mRNA	Unknown
scaffold_1	0.55	0.153846153846154	-0.396153846153846	5078758	5078758	hypo	+	CG	upstream	Thecc1EG001072	scaffold_1	mRNA	Uncharacterized protein (58%P)
scaffold_1	0.555052286982731	0.323717566311523	-0.231334720671207	5082054	5082718	hypo	-	CG	intronic	Thecc1EG001073	scaffold_1	mRNA	Uncharacterized protein (59%P)
scaffold_1	0.2774064171123	0.266415261756876	-0.0109911553554225	5103197	5103259	hyper	-	CG	exonic	Thecc1EG001078	scaffold_1	mRNA	Haloacid dehalogenase-like hydrolase superfamily protein (76%P)
scaffold_1	0.642168373833134	0.806857695572679	0.164689321739545	5113008	5113583	hypo	+	CG	intergenic	Thecc1EG001080	scaffold_1	mRNA	UDP-glucosyl transferase 85A2 (64%P)
scaffold_1	0.3125	0.0588235294117647	-0.253676470588235	5132653	5132653	hypo	+	CG	downstream	Thecc1EG001084	scaffold_1	mRNA	UDP-glucosyl transferase 85A2 (63%P)
scaffold_1	0.540368441531232	0.22911714770798	-0.311251293823253	5148073	5148929	hypo	-	CG	intronic	Thecc1EG001087	scaffold_1	mRNA	Alpha/beta-Hydrolases superfamily protein (68%T)
scaffold_1	0.919294871794872	0.480202535041244	-0.439092336753627	5200337	5201066	hypo	+	CG	upstream	Thecc1EG001095	scaffold_1	mRNA	Uncharacterized protein (64%P)
scaffold_1	0.397058823529412	0.316980514348936	-0.0800783091804763	5222895	5223307	hyper	-	CG	intronic	Thecc1EG001099	scaffold_1	mRNA	Unknown
scaffold_1	0.645833333333333	0.545717988152199	-0.100115345181135	5230301	5230710	hypo	-	CG	upstream	Thecc1EG001101	scaffold_1	mRNA	Uncharacterized protein (41%P)
scaffold_1	0.136424731182796	0.442307692307693	0.305882961124897	5255231	5255587	hyper	+	CG	UTR3	Thecc1EG001103	scaffold_1	mRNA	Uncharacterized protein
scaffold_1	0.548333333333334	0.666666666666667	0.118333333333333	5257848	5258455	hypo	+	CG	intronic	Thecc1EG001104	scaffold_1	mRNA	c("C-CAP/cofactor C-like domain-containing protein"	" C"	" putative (58%P)")
scaffold_1	0.53600076394194	0.653727804681195	0.117727040739254	5278429	5278853	hypo	+	CG	intergenic	Thecc1EG001108	scaffold_1	mRNA	c("Calmodulin-binding transcription activator protein with CG-1 and Ankyrin domains"	" putative (54%P)")
scaffold_1	0.555555555555556	0.802380952380952	0.246825396825397	5287966	5288552	hyper	+	CG	intergenic	Thecc1EG001109	scaffold_1	mRNA	Uncharacterized protein (29%U)
scaffold_1	0.957005538860597	0.518281869631284	-0.438723669229313	5290728	5291079	hypo	-	CG	upstream	Thecc1EG001110	scaffold_1	mRNA	Uncharacterized protein (73%P)
scaffold_1	0.324754901960784	0.594936315625971	0.270181413665186	5314598	5314717	hyper	-	CG	intronic	Thecc1EG001114	scaffold_1	mRNA	c("Ribosomal protein L23/L15e family protein"	" putative (58%T)")
scaffold_1	0.604669092708308	0.388220829349862	-0.216448263358447	5328204	5328934	hypo	-	CG	exonic	Thecc1EG001119	scaffold_1	mRNA	Uncharacterized protein
scaffold_1	0.529304029304029	0.408712121212121	-0.120591908091908	5366753	5367201	hypo	+	CG	intronic	Thecc1EG001126	scaffold_1	mRNA	Unknown
scaffold_1	0.416964285714286	0.482267176963733	0.0653028912494467	5402871	5403166	hyper	-	CG	exonic	Thecc1EG001131	scaffold_1	mRNA	c("Major facilitator superfamily protein"	" putative (50%T)")
scaffold_1	0.642857142857143	0.964285714285714	0.321428571428571	5412059	5412059	hyper	-	CG	intergenic	Thecc1EG001133	scaffold_1	mRNA	Uncharacterized protein
scaffold_1	0.638857368006304	0.900973020787262	0.262115652780958	5439399	5439949	hyper	-	CG	exonic	Thecc1EG001138	scaffold_1	mRNA	Uncharacterized protein (67%P)
scaffold_1	0.520979020979021	0.865853658536585	0.344874637557565	5458812	5459563	hyper	-	CG	intergenic	Thecc1EG001141	scaffold_1	mRNA	c("Lipase/lipooxygenase"	" PLAT/LH2 family protein (64%T)")
scaffold_1	0.758333333333334	0.457142857142857	-0.301190476190477	5462595	5463101	hypo	-	CG	upstream;downstream	Thecc1EG001143	scaffold_1	mRNA	c("Late embryogenesis abundant hydroxyproline-rich glycoprotein family"	" putative (39%P)")
scaffold_1	0.574635770027074	0.93227193773968	0.357636167712605	5490788	5492495	hyper	+	CG	upstream	Thecc1EG001145	scaffold_1	mRNA	Unknown
scaffold_1	0.708333333333333	0.371505376344086	-0.336827956989247	5510834	5511922	hypo	-	CG	intergenic	Thecc1EG001148	scaffold_1	mRNA	Unknown
scaffold_1	0.642857142857143	0.928571428571429	0.285714285714286	5522041	5522041	hyper	+	CG	upstream	Thecc1EG001149	scaffold_1	mRNA	c("Tether containing UBX domain for GLUT4"	" putative (44%P)")
scaffold_1	0.529411764705882	0.828125	0.298713235294118	5538369	5538369	hyper	-	CG	UTR3	Thecc1EG001151	scaffold_1	mRNA	HAT transposon superfamily (82%P)
scaffold_1	0.178787878787879	0.50438596491228	0.325598086124402	5549265	5549266	hyper	+	CG	exonic	Thecc1EG001155	scaffold_1	mRNA	Bristled-like protein (63%U)
scaffold_1	0.541243131868132	0.698587127158556	0.157343995290424	5616541	5617603	hypo	+	CG	exonic	Thecc1EG001166	scaffold_1	mRNA	Unknown
scaffold_1	0.855144855144855	0.657536091359621	-0.197608763785235	5615053	5615581	hypo	+	CG	intronic	Thecc1EG001167	scaffold_1	mRNA	Uncharacterized protein (82%P)
scaffold_1	0.620782083413662	0.461200598329442	-0.15958148508422	5633679	5634353	hypo	+	CG	exonic	Thecc1EG001169	scaffold_1	mRNA	DNA polymerase III polC-type (70%P)
scaffold_1	0.375	0.0416666666666667	-0.333333333333333	5644530	5644530	hypo	+	CG	exonic	Thecc1EG001172	scaffold_1	mRNA	Unknown
scaffold_1	0.310344827586207	0.0869565217391304	-0.223388305847076	5648024	5648024	hypo	-	CG	UTR3	Thecc1EG001174	scaffold_1	mRNA	Cupredoxin superfamily protein (89%P)
scaffold_1	0.8	1	0.2	5674336	5674346		-	CG	upstream	Thecc1EG001180	scaffold_1	mRNA	c("FASCICLIN-like arabinogalactan protein 21 precursor"	" putative (52%P)")
scaffold_1	0.204106280193237	0.43948717948718	0.235380899293943	5686403	5686908	hyper	+	CG	exonic	Thecc1EG001182	scaffold_1	mRNA	c("AGAMOUS-like 104"	" putative (51%P)")
scaffold_1	0.235294117647059	0	-0.235294117647059	5684029	5684029	hypo	+	CG	exonic	Thecc1EG001183	scaffold_1	mRNA	FK506-binding protein 16-2 (74%P)
scaffold_1	0.2	0	-0.2	5703007	5703007	hypo	+	CG	upstream;downstream	Thecc1EG001186	scaffold_1	mRNA	Eukaryotic aspartyl protease family protein (66%P)
scaffold_1	0.76	0.513513513513513	-0.246486486486487	5699293	5699293	hypo	-	CG	intronic	Thecc1EG001187	scaffold_1	mRNA	Unknown
scaffold_1	0.833333333333333	0.0970519723526941	-0.736281360980639	5716876	5716952	hypo	+	CG	intergenic	Thecc1EG001188	scaffold_1	mRNA	Binding (82%T)
scaffold_1	0.764705882352941	0.411764705882353	-0.352941176470588	5733565	5733565	hypo	-	CG	upstream	Thecc1EG001191	scaffold_1	mRNA	RNase L inhibitor protein-related (69%T)
scaffold_1	0.5	0.474436090225564	-0.025563909774436	5741592	5741798	hypo	+	CG	intronic	Thecc1EG001192	scaffold_1	mRNA	SAP domain-containing protein (61%P)
scaffold_1	0.260869565217391	0.536585365853659	0.275715800636267	5753051	5753051	hyper	-	CG	intronic	Thecc1EG001194	scaffold_1	mRNA	Uncharacterized protein (29%U)
scaffold_1	0.523934332575637	0.0793119876099503	-0.444622344965686	5749264	5749588	hypo	-	CG	exonic	Thecc1EG001195	scaffold_1	mRNA	Uncharacterized protein
scaffold_1	0.191274455518642	0.450952643946792	0.259678188428151	5763773	5764230	hyper	+	CG	intronic	Thecc1EG001196	scaffold_1	mRNA	Uncharacterized protein
scaffold_1	0.30893642305407	0.644350782211563	0.335414359157493	5764802	5765546	hyper	-	CG	intronic	Thecc1EG001197	scaffold_1	mRNA	Unknown
scaffold_1	0.351351351351351	0.087719298245614	-0.263632053105737	5772908	5772908	hypo	-	CG	exonic	Thecc1EG001200	scaffold_1	mRNA	ENTH/VHS family protein (63%P)
scaffold_1	0.404166666666667	0.16304347826087	-0.241123188405797	5783750	5784041	hypo	-	CG	intergenic	Thecc1EG001201	scaffold_1	mRNA	NAD(P)-binding Rossmann-fold superfamily protein (75%T)
scaffold_1	0.806944405622775	0.77813860068762	-0.028805804935155	5811296	5812970	hyper	+	CG	intergenic	Thecc1EG001204	scaffold_1	mRNA	Unknown
scaffold_1	0.96	0.75	-0.21	5849945	5849945	hypo	-	CG	upstream	Thecc1EG001210	scaffold_1	mRNA	Unknown
scaffold_1	0.637254901960784	0.304274630361587	-0.332980271599198	5865021	5865312	hypo	+	CG	exonic	Thecc1EG001211	scaffold_1	mRNA	Unknown
scaffold_1	0.611149068322981	0.833693263258481	0.222544194935499	5870505	5872474	hypo	-	CG	upstream	Thecc1EG001213	scaffold_1	mRNA	Alanine:glyoxylate aminotransferase 2 (81%T)
scaffold_1	0.666240409207161	0.326013513513513	-0.340226895693648	5885098	5885148	hypo	-	CG	intergenic	Thecc1EG001216	scaffold_1	mRNA	c("Translation initiation factor IF-2"	" putative (54%P)")
scaffold_1	0.205128205128205	0	-0.205128205128205	5893889	5893889	hypo	-	CG	upstream	Thecc1EG001217	scaffold_1	mRNA	Tetratricopeptide repeat (TPR)-like superfamily protein (67%T)
scaffold_1	0.60976430976431	0.33687417654809	-0.27289013321622	5902806	5902889	hypo	-	CG	exonic	Thecc1EG001222	scaffold_1	mRNA	c("Mitochondrial transcription termination factor family protein"	" putative (54%P)")
scaffold_1	0.115384615384615	0.333333333333333	0.217948717948718	5905707	5905707	hyper	-	CG	exonic	Thecc1EG001223	scaffold_1	mRNA	ABC2 (79%P)
scaffold_1	0.545454545454545	0.0434782608695652	-0.50197628458498	5958166	5958166	hypo	-	CG	upstream	Thecc1EG001227	scaffold_1	mRNA	KPC1 (70%T)
scaffold_1	0.891200688097425	0.739702791402059	-0.151497896695367	5967478	5968382	hypo	-	CG	intronic	Thecc1EG001230	scaffold_1	mRNA	Myosin-H heavy chain (64%P)
scaffold_1	0.741604010025063	0.632249322493225	-0.109354687531838	6013439	6013930		-	CG	intronic	Thecc1EG001240	scaffold_1	mRNA	Unknown
scaffold_1	0.732954545454545	0.382217524077989	-0.350737021376556	6043063	6043646	hypo	+	CG	exonic	Thecc1EG001248	scaffold_1	mRNA	c("Tetratricopeptide repeat (TPR)-like superfamily protein"	" putative (55%T)")
scaffold_1	0.441360879843766	0.151542649727768	-0.289818230115998	6052279	6052299	hypo	+	CG	exonic	Thecc1EG001249	scaffold_1	mRNA	Unknown
scaffold_1	0.4	1	0.6	6069730	6069730	hyper	+	CG	intergenic	Thecc1EG001252	scaffold_1	mRNA	GTP-binding protein-related (91%T)
scaffold_1	0.40625	0.777777777777778	0.371527777777778	6082321	6082497	hyper	-	CG	intronic	Thecc1EG001253	scaffold_1	mRNA	Defence response (65%P)
scaffold_1	0.538461538461538	0.743589743589744	0.205128205128205	6092246	6092246	hyper	-	CG	intronic	Thecc1EG001256	scaffold_1	mRNA	c("Programmed cell death 2 C-terminal domain-containing protein"	" putative (52%P)")
scaffold_1	0.572126349495935	0.390805676239785	-0.181320673256149	6096444	6097890	hyper	+	CG	intronic	Thecc1EG001257	scaffold_1	mRNA	Unknown
scaffold_1	0.728021978021978	0.971756915477846	0.243734937455868	6107230	6108071	hyper	+	CG	intergenic	Thecc1EG001259	scaffold_1	mRNA	Cytochrome P450 (64%U)
scaffold_1	0.946369547056046	0.687586782514319	-0.258782764541727	6114957	6115737	hypo	+	CG	intergenic	Thecc1EG001260	scaffold_1	mRNA	Unknown
scaffold_1	0.291666666666667	0	-0.291666666666667	6121397	6121397	hypo	-	CG	upstream	Thecc1EG001261	scaffold_1	mRNA	Uncharacterized protein (44%P)
scaffold_1	0.738948626045401	0.367307692307693	-0.371640933737708	6124798	6124799	hypo	+	CG	UTR5	Thecc1EG001263	scaffold_1	mRNA	Uncharacterized protein
scaffold_1	0.65807962529274	0.710714285714285	0.0526346604215455	6134749	6135290	hyper	-	CG	intergenic	Thecc1EG001264	scaffold_1	mRNA	Ras-related small GTP-binding family protein (74%T)
scaffold_1	0.2	0.416666666666667	0.216666666666667	6161369	6161369	hyper	+	CG	intronic	Thecc1EG001267	scaffold_1	mRNA	Chloroplast-localized ISCA-like protein (78%P)
scaffold_1	0.329940776815777	0.3654960668276	0.035555290011823	6166636	6167692	hypo	+	CG	intronic	Thecc1EG001268	scaffold_1	mRNA	Ribosomal protein L4/L1 family (84%T)
scaffold_1	0.772367079509937	0.317730694773582	-0.454636384736354	6173176	6173443	hypo	-	CG	exonic	Thecc1EG001269	scaffold_1	mRNA	Uncharacterized protein
scaffold_1	0.422268907563025	0.386248736097068	-0.036020171465957	6188252	6188823	hyper	-	CG	intronic	Thecc1EG001271	scaffold_1	mRNA	c("Domain of Uncharacterized protein function (DUF1726)"	"Putative ATPase (DUF699) (72%T)")
scaffold_1	0.694444444444444	0.683035714285715	-0.0114087301587305	6185421	6185624	hypo	+	CG	exonic	Thecc1EG001272	scaffold_1	mRNA	Tetratricopeptide repeat-like superfamily protein (62%P)
scaffold_1	0.438598367603899	0.228061227693467	-0.210537139910432	6188969	6189970	hyper	+	CG	intronic	Thecc1EG001273	scaffold_1	mRNA	Violaxanthin de-epoxidase-related (66%T)
scaffold_1	0.25	0	-0.25	6197024	6197024	hypo	-	CG	upstream;downstream	Thecc1EG001274	scaffold_1	mRNA	c("O-Glycosyl hydrolases family 17 protein"	" putative (55%T)")
scaffold_1	0.52	0.863636363636364	0.343636363636364	6226482	6226482	hyper	+	CG	exonic	Thecc1EG001278	scaffold_1	mRNA	Uncharacterized protein (19%U)
scaffold_1	0.6002331002331	0.687228233390636	0.086995133157536	6261836	6261969	hypo	+	CG	upstream	Thecc1EG001280	scaffold_1	mRNA	c("Basic chitinase"	" putative (39%T)")
scaffold_1	0.964285714285714	0.666666666666667	-0.297619047619048	6261265	6261265	hypo	-	CG	UTR5	Thecc1EG001281	scaffold_1	mRNA	Gag-pol polyprotein-like protein (26%U)
scaffold_1	0.758891142663962	0.909090909090909	0.150199766426947	6288104	6288706	hyper	+	CG	upstream	Thecc1EG001283	scaffold_1	mRNA	Cysteine-rich RLK (RECEPTOR-like protein kinase) 8 (13%T)
scaffold_1	0.488211298505416	0.0864026324552641	-0.401808666050152	6320483	6321978	hypo	-	CG	upstream	Thecc1EG001286	scaffold_1	mRNA	Unknown
scaffold_1	0.76031746031746	0.858220211161388	0.0979027508439273	6322512	6323179	hypo	+	CG	UTR5	Thecc1EG001288	scaffold_1	mRNA	Uncharacterized protein conserved protein UCP009193 (55%P)
scaffold_1	0.564745196324143	0.239153439153439	-0.325591757170705	6325705	6326452	hypo	-	CG	intronic	Thecc1EG001290	scaffold_1	mRNA	Unknown
scaffold_1	0.65	0.41304347826087	-0.23695652173913	6329606	6329606	hypo	+	CG	intronic	Thecc1EG001291	scaffold_1	mRNA	Uncharacterized protein conserved protein UCP009193 (61%P)
scaffold_1	0.712982157498529	0.522194842493318	-0.19078731500521	6331819	6333581	hypo	+	CG	exonic	Thecc1EG001293	scaffold_1	mRNA	Unknown
scaffold_1	0.378048780487805	0.175675675675676	-0.202373104812129	6339024	6339024	hypo	+	CG	exonic	Thecc1EG001294	scaffold_1	mRNA	N-terminal nucleophile aminohydrolases superfamily protein (86%P)
scaffold_1	0.570738095582816	0.0982573756992361	-0.47248071988358	6345996	6347817	hypo	+	CG	intronic	Thecc1EG001296	scaffold_1	mRNA	Uncharacterized protein (65%P)
scaffold_1	0.556210404483431	0.172274870839841	-0.383935533643589	6372136	6372529	hypo	+	CG	exonic	Thecc1EG001299	scaffold_1	mRNA	Ribosomal RNA processing 4 (77%T)
scaffold_1	0.575396825396826	0.365617433414043	-0.209779391982782	6376729	6377034	hypo	-	CG	intronic	Thecc1EG001300	scaffold_1	mRNA	Uncharacterized protein
scaffold_1	0.877205528676117	0.357304039388184	-0.519901489287933	6403002	6403328	hypo	+	CG	exonic	Thecc1EG001302	scaffold_1	mRNA	Ribonucleotide reductase 1 (89%T)
scaffold_1	0.920442216572247	0.652535612535613	-0.267906604036635	6408810	6408854	hypo	-	CG	intergenic	Thecc1EG001303	scaffold_1	mRNA	c("Dihydrodipicolinate reductase"	" bacterial/plant (71%T)")
scaffold_1	0.753304457868077	0.42203988948175	-0.331264568386327	6416760	6417476	hypo	+	CG	intronic	Thecc1EG001305	scaffold_1	mRNA	Splicing factor (73%P)
scaffold_1	0.51965811965812	0.639169472502806	0.119511352844686	6460062	6460184	hyper	+	CG	exonic	Thecc1EG001312	scaffold_1	mRNA	Uncharacterized protein (57%P)
scaffold_1	1	0.692307692307692	-0.307692307692308	6466342	6466342	hypo	-	CG	exonic	Thecc1EG001313	scaffold_1	mRNA	c("Fasciclin-like arabinogalactan protein 18"	" putative (48%U)")
scaffold_1	0.77208663476019	0.394816191292229	-0.377270443467961	6471416	6471822	hypo	+	CG	intronic	Thecc1EG001317	scaffold_1	mRNA	Uncharacterized protein (59%P)
scaffold_1	0.741110956961401	0.365075960195008	-0.376034996766393	6502553	6502860	hypo	+	CG	exonic	Thecc1EG001322	scaffold_1	mRNA	Citrate-binding protein precursor (65%P)
scaffold_1	0.58984126984127	0.316312741312741	-0.273528528528528	6505546	6506239	hypo	+	CG	intronic	Thecc1EG001324	scaffold_1	mRNA	Unknown
scaffold_1	0.706841137355843	0.917961704132454	0.211120566776611	6513611	6515310	hyper	-	CG	intronic	Thecc1EG001326	scaffold_1	mRNA	Gag-pro-like protein (30%U)
scaffold_1	0.650501672240802	0.953260869565217	0.302759197324415	6517111	6517883	hyper	+	CG	intronic	Thecc1EG001327	scaffold_1	mRNA	c("RNA-directed DNA polymerase (Reverse transcriptase)"	" Ribonuclease H"	" putative (57%U)")
scaffold_1	0.78235294117647	0.985294117647059	0.202941176470589	6522498	6523486		-	CG	exonic	Thecc1EG001328	scaffold_1	mRNA	Unknown
scaffold_1	0.6	0.961538461538462	0.361538461538462	6540270	6540270	hyper	+	CG	upstream	Thecc1EG001329	scaffold_1	mRNA	c("Endonuclease or glycosyl hydrolase"	" putative (46%P)")
scaffold_1	0.344440070687477	0.540177477618861	0.195737406931385	6554720	6556273	hypo	+	CG	upstream	Thecc1EG001331	scaffold_1	mRNA	Uncharacterized protein (24%U)
scaffold_1	0.633925592258926	0.88034188034188	0.246416288082955	6553322	6554013	hyper	-	CG	exonic	Thecc1EG001332	scaffold_1	mRNA	Unknown
scaffold_1	0.733333333333333	1	0.266666666666667	6574310	6574310	hyper	+	CG	upstream;downstream	Thecc1EG001335	scaffold_1	mRNA	c("MADS-box transcription factor family protein"	" putative (44%P)")
scaffold_1	0.472856772856773	0.780979039909904	0.308122267053131	6611846	6613148	hyper	-	CG	upstream	Thecc1EG001340	scaffold_1	mRNA	Uncharacterized protein (62%P)
scaffold_1	0.791157460051469	0.948605488079172	0.157448028027703	6614725	6615374	hypo	-	CG	downstream	Thecc1EG001341	scaffold_1	mRNA	Unknown
scaffold_1	1	0.730769230769231	-0.269230769230769	6622326	6622326	hypo	-	CG	downstream	Thecc1EG001342	scaffold_1	mRNA	Uncharacterized protein (56%P)
scaffold_1	0.5	0.230769230769231	-0.269230769230769	6627304	6627304	hypo	+	CG	upstream	Thecc1EG001343	scaffold_1	mRNA	c("Auxin-induced protein 5NG4"	" putative (50%U)")
scaffold_1	0.4375	0.666666666666667	0.229166666666667	6641083	6641083	hyper	-	CG	upstream;downstream	Thecc1EG001344	scaffold_1	mRNA	Unknown
scaffold_1	0.947222222222222	0.651709401709402	-0.295512820512821	6665276	6665852	hypo	-	CG	exonic	Thecc1EG001351	scaffold_1	mRNA	Plastid-lipid associated protein PAP / fibrillin family protein (61%P)
scaffold_1	0.323809523809524	0.513237440066708	0.189427916257185	6680621	6681381	hyper	+	CG	upstream;downstream	Thecc1EG001355	scaffold_1	mRNA	Uncharacterized protein
scaffold_1	0.65625	0.416666666666667	-0.239583333333333	6690049	6690049	hypo	+	CG	exonic	Thecc1EG001357	scaffold_1	mRNA	Copper ion binding (65%T)
scaffold_1	0.530012771392081	0.773809523809524	0.243796752417442	6698434	6698995	hyper	+	CG	exonic	Thecc1EG001360	scaffold_1	mRNA	Unknown
scaffold_1	0.580769230769231	0.591856060606061	0.01108682983683	6695903	6696067	hyper	+	CG	intronic	Thecc1EG001363	scaffold_1	mRNA	Unknown
scaffold_1	0.714912280701754	0.967857142857143	0.252944862155388	6724481	6724525	hyper	+	CG	intergenic	Thecc1EG001370	scaffold_1	mRNA	c("RING/U-box superfamily protein"	" putative (50%T)")
scaffold_1	0.317167919799499	0.0586195718416514	-0.258548347957847	6757016	6757113	hypo	+	CG	exonic	Thecc1EG001374	scaffold_1	mRNA	Uncharacterized protein (67%P)
scaffold_1	0.139423076923077	0.605510907003444	0.466087830080367	6752583	6752584	hyper	+	CG	UTR3	Thecc1EG001376	scaffold_1	mRNA	Uncharacterized protein
scaffold_1	0.517241379310345	0.177215189873418	-0.340026189436927	6759302	6759302	hypo	+	CG	UTR3	Thecc1EG001377	scaffold_1	mRNA	Unknown
scaffold_1	0.472431077694235	0.717532467532468	0.245101389838232	6767277	6769212	hyper	-	CG	upstream	Thecc1EG001378	scaffold_1	mRNA	Uncharacterized protein (67%P)
scaffold_1	0.852298317446101	0.583121268835554	-0.269177048610546	6802103	6802141	hypo	+	CG	upstream	Thecc1EG001381	scaffold_1	mRNA	Uncharacterized protein
scaffold_1	0.461538461538462	0.807692307692308	0.346153846153846	6805619	6805619	hyper	+	CG	intergenic	Thecc1EG001382	scaffold_1	mRNA	Uncharacterized protein
scaffold_1	0.76840400978332	0.627142857142857	-0.141261152640463	6809334	6810009	hypo	-	CG	intergenic	Thecc1EG001383	scaffold_1	mRNA	Kinase family protein (70%P)
scaffold_1	0.71031409203823	0.769126743139901	0.0588126511016712	6814531	6815927	hypo	-	CG	intronic	Thecc1EG001384	scaffold_1	mRNA	Unknown
scaffold_1	0.727272727272727	0.942857142857143	0.215584415584416	6833756	6833756	hyper	-	CG	downstream	Thecc1EG001388	scaffold_1	mRNA	Receptor-like protein kinase 1 (62%P)
scaffold_1	0.5	0.195121951219512	-0.304878048780488	6846044	6846044	hypo	-	CG	intergenic	Thecc1EG001390	scaffold_1	mRNA	Uncharacterized protein
scaffold_1	0.368421052631579	0.153846153846154	-0.214574898785425	6853449	6853449	hypo	+	CG	upstream	Thecc1EG001391	scaffold_1	mRNA	Uncharacterized protein (23%U)
scaffold_1	0.581168831168831	0.37860699276568	-0.202561838403151	6865395	6866404	hyper	-	CG	exonic	Thecc1EG001394	scaffold_1	mRNA	No lysine kinase 6 (65%P)
scaffold_1	0.769230769230769	0.979591836734694	0.210361067503925	6870668	6870668	hyper	-	CG	exonic	Thecc1EG001395	scaffold_1	mRNA	c("Tetratricopeptide repeat-containing protein"	" putative (58%P)")
scaffold_1	0.786288187814228	0.446076029259767	-0.34021215855446	6900507	6901801	hyper	+	CG	upstream	Thecc1EG001397	scaffold_1	mRNA	Unknown
scaffold_1	0.607142857142857	0.516666666666667	-0.0904761904761905	6936239	6936411	hyper	+	CG	intronic	Thecc1EG001404	scaffold_1	mRNA	c("TATA binding protein 1"	" putative (59%T)")
scaffold_1	0.689670605084139	0.931705331705332	0.242034726621193	6950633	6951289	hyper	+	CG	upstream	Thecc1EG001407	scaffold_1	mRNA	Unknown
scaffold_1	0.747612158905317	0.956362413386407	0.20875025448109	6960545	6962429	hyper	-	CG	upstream	Thecc1EG001408	scaffold_1	mRNA	Unknown
scaffold_1	0.768421052631579	1	0.231578947368421	6963989	6964833	hyper	-	CG	intergenic	Thecc1EG001409	scaffold_1	mRNA	c("Ankyrin repeat family protein"	" putative (56%P)")
scaffold_1	0.492234169653525	0.461098398169336	-0.031135771484188	6969032	6969346	hypo	-	CG	exonic	Thecc1EG001410	scaffold_1	mRNA	c("Copia LTR rider"	" putative (35%U)")
scaffold_1	0.235294117647059	0.0333333333333333	-0.201960784313725	6986728	6986728	hypo	-	CG	UTR3	Thecc1EG001411	scaffold_1	mRNA	Ankyrin repeat family protein (62%P)
scaffold_1	0.5	0.807692307692308	0.307692307692308	6994200	6994200	hyper	-	CG	intronic	Thecc1EG001412	scaffold_1	mRNA	Unknown
scaffold_1	0.653790174471993	0.919466812457862	0.265676637985869	6998386	6999527		-	CG	intronic	Thecc1EG001413	scaffold_1	mRNA	Uncharacterized protein (63%P)
scaffold_1	0.394909729611052	0.545409652076319	0.150499922465267	7026690	7026891	hyper	+	CG	upstream	Thecc1EG001414	scaffold_1	mRNA	Uncharacterized protein (48%P)
scaffold_1	0.584826974267968	0.774329255511729	0.18950228124376	7021907	7023285		+	CG	intronic	Thecc1EG001415	scaffold_1	mRNA	RNase H family protein (23%U)
scaffold_1	0.411833333333333	0.247646450278029	-0.164186883055304	7039221	7040411		+	CG	intergenic	Thecc1EG001418	scaffold_1	mRNA	c("Ankyrin repeat family protein"	" putative (38%T)")
scaffold_1	0.6005291005291	0.816666666666667	0.216137566137567	7047256	7047378	hyper	-	CG	intronic	Thecc1EG001420	scaffold_1	mRNA	Uncharacterized protein (42%U)
scaffold_1	0.711866088370832	0.95196002407392	0.240093935703087	7052173	7053983	hyper	+	CG	UTR3	Thecc1EG001421	scaffold_1	mRNA	Unknown
scaffold_1	0.63939393939394	0.702429149797571	0.0630352104036315	7063481	7064359	hyper	+	CG	upstream	Thecc1EG001422	scaffold_1	mRNA	TCP-1/cpn60 chaperonin family protein (88%T)
scaffold_1	0.282051282051282	0.0563157894736842	-0.225735492577598	7075699	7075700	hypo	+	CG	intronic	Thecc1EG001423	scaffold_1	mRNA	Uncharacterized protein
scaffold_1	0.522023809523809	0.286031042128603	-0.235992767395206	7085117	7086330	hypo	-	CG	intronic	Thecc1EG001426	scaffold_1	mRNA	Unknown
scaffold_1	0.533333333333333	0.22875816993464	-0.304575163398693	7094744	7094749	hypo	+	CG	intergenic	Thecc1EG001428	scaffold_1	mRNA	Ribosomal protein L17 family protein (89%T)
scaffold_1	0.294117647058824	0	-0.294117647058824	7104674	7104674	hypo	-	CG	intergenic	Thecc1EG001429	scaffold_1	mRNA	Plant glycogenin-like starch initiation protein 1 (75%P)
scaffold_1	0.295887225594002	0.0342322975701909	-0.261654928023811	7122781	7123924	hypo	-	CG	exonic	Thecc1EG001432	scaffold_1	mRNA	c("Zinc finger C-x8-C-x5-C-x3-H type family protein"	" putative (44%P)")
scaffold_1	0.398809523809524	0.385387488328665	-0.013422035480859	7140096	7141219	hypo	+	CG	upstream	Thecc1EG001436	scaffold_1	mRNA	Uncharacterized protein (51%P)
scaffold_1	0.241379310344828	0	-0.241379310344828	7148547	7148547	hypo	+	CG	intronic	Thecc1EG001438	scaffold_1	mRNA	Tracheary element differentiation-related 7 (67%P)
scaffold_1	0.686274509803922	0.991071428571428	0.304796918767507	7160634	7160705	hyper	-	CG	upstream;downstream	Thecc1EG001439	scaffold_1	mRNA	Transducin/WD40 repeat-like superfamily protein (67%T)
scaffold_1	0.2	0	-0.2	7168210	7168210	hypo	-	CG	downstream	Thecc1EG001441	scaffold_1	mRNA	Squalene monooxygenase (93%P)
scaffold_1	0.501709401709402	0.885897435897436	0.384188034188034	7171710	7172065	hyper	+	CG	intergenic	Thecc1EG001443	scaffold_1	mRNA	Unknown
scaffold_1	0.551282051282051	1	0.448717948717949	7177443	7178087	hyper	+	CG	upstream	Thecc1EG001444	scaffold_1	mRNA	Uncharacterized protein (51%P)
scaffold_1	0.488888888888889	0.551839464882943	0.0629505759940545	7203623	7204250	hypo	-	CG	exonic	Thecc1EG001451	scaffold_1	mRNA	Squalene monooxygenase (92%P)
scaffold_1	0.632298812298812	0.606060606060606	-0.0262382062382062	7228584	7229187	hyper	+	CG	upstream	Thecc1EG001452	scaffold_1	mRNA	Cysteine-rich RLK (RECEPTOR-like protein kinase) 8 (23%T)
scaffold_1	0.713636363636363	0.75	0.0363636363636365	7230997	7231445	hyper	+	CG	intergenic	Thecc1EG001454	scaffold_1	mRNA	Chloroplastic NIFS-like cysteine desulfurase (63%P)
scaffold_1	0.752945937067095	0.640473643458239	-0.112472293608855	7273588	7274495	hypo	+	CG	exonic	Thecc1EG001460	scaffold_1	mRNA	Flavin-containing monooxygenase family protein (60%T)
scaffold_1	0.480127360562143	0.0494041306872696	-0.430723229874874	7305468	7305484	hypo	-	CG	upstream;downstream	Thecc1EG001466	scaffold_1	mRNA	Phosphatidylinositol 4-OH kinase beta1 (70%T)
scaffold_1	0.277777777777778	0.5	0.222222222222222	7314881	7314881	hyper	+	CG	intronic	Thecc1EG001468	scaffold_1	mRNA	Uncharacterized protein
scaffold_1	0.590909090909091	0.357142857142857	-0.233766233766234	7318314	7318314	hypo	+	CG	intronic	Thecc1EG001470	scaffold_1	mRNA	Unknown
scaffold_1	0.887730777033881	0.572161402393961	-0.315569374639921	7319027	7319328	hypo	-	CG	intronic	Thecc1EG001471	scaffold_1	mRNA	Eukaryotic translation initiation factor 3 subunit A (75%P)
scaffold_1	0.714285714285714	0.921052631578947	0.206766917293233	7373454	7373454	hyper	-	CG	upstream	Thecc1EG001477	scaffold_1	mRNA	Transducin/WD40 repeat-like superfamily protein (60%T)
scaffold_1	0.262799856784819	0.0614216701173223	-0.201378186667497	7379942	7379975	hypo	+	CG	exonic	Thecc1EG001478	scaffold_1	mRNA	P-loop containing nucleoside triphosphate hydrolases superfamily protein (64%P)
scaffold_1	0.533723196881092	0.74534942182001	0.211626224938918	7408641	7408987	hyper	+	CG	intergenic	Thecc1EG001481	scaffold_1	mRNA	NAD(P)H:plastoquinone dehydrogenase complex subunit O (74%P)
scaffold_1	0.7	0.976190476190476	0.276190476190476	7428888	7428888	hyper	-	CG	intergenic	Thecc1EG001485	scaffold_1	mRNA	Ankyrin repeat-containing protein (61%P)
scaffold_1	0.48	0.966666666666667	0.486666666666667	7442743	7442743	hyper	-	CG	intergenic	Thecc1EG001488	scaffold_1	mRNA	Uncharacterized protein (58%P)
scaffold_1	0.928571428571429	0.551724137931034	-0.376847290640394	7445736	7445736	hypo	-	CG	intronic	Thecc1EG001489	scaffold_1	mRNA	Unknown
scaffold_1	0.383333333333334	0.110119047619048	-0.273214285714286	7453603	7453604	hypo	+	CG	intergenic	Thecc1EG001490	scaffold_1	mRNA	c("Ankyrin repeat-containing protein"	" putative (54%P)")
scaffold_1	0.363636363636364	0.833333333333333	0.46969696969697	7482696	7482696	hyper	-	CG	UTR3	Thecc1EG001492	scaffold_1	mRNA	c("RNA-directed DNA polymerase (Reverse transcriptase)"	" Ribonuclease H-like protein (24%U)")
scaffold_1	0.723716759431045	0.971014492753623	0.247297733322578	7484667	7484824	hyper	-	CG	upstream	Thecc1EG001493	scaffold_1	mRNA	Uncharacterized protein (93%P)
scaffold_1	0.481060606060606	0.849624060150376	0.36856345408977	7501701	7501702	hyper	+	CG	downstream	Thecc1EG001497	scaffold_1	mRNA	Regulatory particle AAA-ATPase 2A (96%T)
scaffold_1	0.5	0.7	0.2	7506734	7506734		-	CG	intronic	Thecc1EG001498	scaffold_1	mRNA	Photosystem I reaction center subunit PSI (70%T)
scaffold_1	0.84	0.5	-0.34	7519870	7519870	hypo	-	CG	intergenic	Thecc1EG001500	scaffold_1	mRNA	Uncharacterized protein (67%P)
scaffold_1	0.43205133237813	0.26748852683466	-0.164562805543469	7538880	7539592	hypo	+	CG	exonic	Thecc1EG001502	scaffold_1	mRNA	Ras-related protein Rab-18 (86%U)
scaffold_1	0.7	0.457142857142857	-0.242857142857143	7549517	7549517	hypo	-	CG	upstream	Thecc1EG001505	scaffold_1	mRNA	Unknown
scaffold_1	0.889583333333333	0.79023646071701	-0.0993468726163233	7559626	7559941	hypo	+	CG	upstream	Thecc1EG001507	scaffold_1	mRNA	c("Spotted leaf protein"	" putative (52%U)")
scaffold_1	0.9	0.355530968918393	-0.544469031081607	7567267	7567275	hypo	+	CG	intergenic	Thecc1EG001508	scaffold_1	mRNA	Vacuolar sorting protein 39 (74%T)
scaffold_1	0.386363636363636	0.666666666666667	0.28030303030303	7573374	7573374	hyper	+	CG	exonic	Thecc1EG001510	scaffold_1	mRNA	Intron maturase (65%P)
scaffold_1	0.782298136645963	0.879622427716802	0.0973242910708388	7596281	7597392	hypo	+	CG	upstream	Thecc1EG001513	scaffold_1	mRNA	Thiamin diphosphate-binding fold (THDP-binding) superfamily protein (65%T)
scaffold_1	0.591833013842383	0.11041489801511	-0.481418115827273	7616314	7616696	hypo	+	CG	intergenic	Thecc1EG001516	scaffold_1	mRNA	Histone deacetylase 14 (75%P)
scaffold_1	0.657261887334351	0.874470511567286	0.217208624232935	7632305	7633931		-	CG	intronic	Thecc1EG001523	scaffold_1	mRNA	Unknown
scaffold_1	0.814767562280535	0.531456193588546	-0.283311368691989	7641225	7641896	hypo	+	CG	UTR3	Thecc1EG001524	scaffold_1	mRNA	c("Tetratricopeptide repeat-like superfamily protein"	" putative (55%P)")
scaffold_1	0.538461538461538	0.882352941176471	0.343891402714932	7652203	7652203	hyper	+	CG	intergenic	Thecc1EG001526	scaffold_1	mRNA	Trichome birefringence-like 14 (85%P)
scaffold_1	0.541765169424744	0.271957671957672	-0.269807497467072	7678062	7678186	hypo	-	CG	exonic	Thecc1EG001528	scaffold_1	mRNA	c("Trichome birefringence-like 14"	" putative (46%T)")
scaffold_1	0.4375	0.638888888888889	0.201388888888889	7693170	7693170	hyper	-	CG	intronic	Thecc1EG001531	scaffold_1	mRNA	Nuclear transcription factor Y subunit B-7 (67%P)
scaffold_1	0.705128205128205	0.977777777777778	0.272649572649573	7718362	7718508	hyper	+	CG	intergenic	Thecc1EG001533	scaffold_1	mRNA	UDP-Glycosyltransferase superfamily protein (70%T)
scaffold_1	0.510619188503804	0.239639850545499	-0.270979337958305	7735694	7737083	hypo	+	CG	intronic	Thecc1EG001535	scaffold_1	mRNA	Copine family (73%P)
scaffold_1	0.133458646616541	0.156862745098039	0.023404098481498	7770519	7770691	hypo	+	CG	UTR3	Thecc1EG001537	scaffold_1	mRNA	c("Membrane lipoprotein"	" putative (42%P)")
scaffold_1	0.82625	0.599358974358974	-0.226891025641026	7781090	7781335	hypo	-	CG	exonic	Thecc1EG001538	scaffold_1	mRNA	Glucose-inhibited division family A protein (77%T)
scaffold_1	0.745	0.384615384615385	-0.360384615384616	7778404	7778780	hypo	-	CG	intronic	Thecc1EG001539	scaffold_1	mRNA	Uncharacterized protein (62%P)
scaffold_1	0.651633986928105	0.183412519796616	-0.468221467131489	7801122	7802260	hypo	+	CG	intergenic	Thecc1EG001542	scaffold_1	mRNA	c("Coiled-coil domain-containing protein"	" putative (84%U)")
scaffold_1	0.813852813852814	0.529616724738675	-0.284236089114138	7813898	7813899	hypo	+	CG	intronic	Thecc1EG001548	scaffold_1	mRNA	Uncharacterized protein (74%U)
scaffold_1	0.766081871345029	0.802005012531328	0.0359231411862993	7851046	7851289	hyper	+	CG	intronic	Thecc1EG001552	scaffold_1	mRNA	Farnesylcysteine lyase (68%P)
scaffold_1	0.297297297297297	0.604651162790698	0.3073538654934	7879188	7879188	hyper	+	CG	intronic	Thecc1EG001555	scaffold_1	mRNA	c("Retrotransposon"	" unclassified"	" expressed"	" putative-like protein (26%U)")
scaffold_1	0.693367346938776	0.652187260518593	-0.0411800864201824	7891192	7892504	hyper	+	CG	UTR3	Thecc1EG001558	scaffold_1	mRNA	Unknown
scaffold_1	0.748414242903399	0.44676081330357	-0.30165342959983	7897765	7899459	hypo	+	CG	upstream	Thecc1EG001559	scaffold_1	mRNA	Unknown
scaffold_1	0.661290322580645	0.904761904761905	0.24347158218126	7905003	7905003	hyper	-	CG	exonic	Thecc1EG001561	scaffold_1	mRNA	Sirtuin 2 (73%T)
scaffold_1	0.923076923076923	0.5	-0.423076923076923	7928366	7928366	hypo	-	CG	intronic	Thecc1EG001563	scaffold_1	mRNA	Uncharacterized protein
scaffold_1	0.785714285714286	0.526315789473684	-0.259398496240602	7921909	7921909	hypo	-	CG	intronic	Thecc1EG001564	scaffold_1	mRNA	c("Polyprotein"	" putative (49%U)")
scaffold_1	0.416153127917834	0.174806892453951	-0.241346235463882	7929571	7929914	hypo	+	CG	intronic	Thecc1EG001566	scaffold_1	mRNA	Unknown
scaffold_1	0.557925216925475	0.311040245789368	-0.246884971136107	7953088	7953776	hypo	-	CG	intronic	Thecc1EG001569	scaffold_1	mRNA	c("PAD4"	" putative (51%U)")
scaffold_1	0.871057377184375	0.479552552815279	-0.391504824369096	7949704	7950778	hypo	-	CG	exonic	Thecc1EG001570	scaffold_1	mRNA	Uncharacterized protein
scaffold_1	0.9	0.526315789473684	-0.373684210526316	7978095	7978095	hypo	+	CG	intronic	Thecc1EG001575	scaffold_1	mRNA	Unknown
scaffold_1	0.752071242703394	0.289380658911968	-0.462690583791425	7980201	7980552	hypo	-	CG	intronic	Thecc1EG001576	scaffold_1	mRNA	Uncharacterized protein
scaffold_1	0.580645161290323	0.372093023255814	-0.208552138034509	7986647	7986647	hypo	-	CG	exonic	Thecc1EG001579	scaffold_1	mRNA	Unknown
scaffold_1	0.7	0.388888888888889	-0.311111111111111	8001029	8001029	hypo	+	CG	intergenic	Thecc1EG001581	scaffold_1	mRNA	Ankyrin repeat-containing protein (63%P)
scaffold_1	1	0.62962962962963	-0.37037037037037	8012433	8012433	hypo	+	CG	intronic	Thecc1EG001582	scaffold_1	mRNA	Glycosyl hydrolases family 31 protein (81%T)
scaffold_1	0.461538461538462	0.666666666666667	0.205128205128205	8009379	8009379	hyper	+	CG	exonic	Thecc1EG001583	scaffold_1	mRNA	BTB/POZ domain-containing protein TNFAIP1 (65%P)
scaffold_1	0.46778677462888	0.429422521542905	-0.0383642530859754	8017065	8018070	hypo	-	CG	intronic	Thecc1EG001584	scaffold_1	mRNA	Unknown
scaffold_1	0.94772003595533	0.602841021992321	-0.344879013963009	8022548	8022623	hypo	+	CG	intronic	Thecc1EG001586	scaffold_1	mRNA	c("Leucine-rich repeat containing protein"	" putative (39%U)")
scaffold_1	0.760504201680672	0.760536398467433	3,22E+09	8061700	8061701	hypo	+	CG	intergenic	Thecc1EG001590	scaffold_1	mRNA	c("Beta-galactosidase 10"	" putative (38%T)")
scaffold_1	1	0.75	-0.25	8065740	8065740	hypo	-	CG	upstream	Thecc1EG001591	scaffold_1	mRNA	c("Retrotransposon protein"	" unclassified"	" putative (41%U)")
scaffold_1	0.380341880341881	0.448153027863173	0.0678111475212923	8111592	8111910	hypo	+	CG	exonic	Thecc1EG001596	scaffold_1	mRNA	Eukaryotic aspartyl protease family protein (71%T)
scaffold_1	0.355058275058275	0.27020202020202	-0.0848562548562547	8132027	8132594	hyper	+	CG	exonic	Thecc1EG001597	scaffold_1	mRNA	SEC6 (90%T)
scaffold_1	0.456839351125066	0.20200839937682	-0.254830951748245	8147197	8147200	hypo	+	CG	exonic	Thecc1EG001600	scaffold_1	mRNA	Unknown
scaffold_1	0.790093394260061	0.763520069112174	-0.0265733251478865	8152454	8153245	hyper	+	CG	intronic	Thecc1EG001601	scaffold_1	mRNA	RING/FYVE/PHD zinc finger superfamily protein (63%T)
scaffold_1	0.762439186200796	0.526856688621394	-0.235582497579402	8150264	8151017	hypo	+	CG	exonic	Thecc1EG001602	scaffold_1	mRNA	Uncharacterized protein (45%P)
scaffold_1	0.788141025641026	0.914059714795009	0.125918689153983	8165244	8165938	hypo	+	CG	intergenic	Thecc1EG001603	scaffold_1	mRNA	Uncharacterized protein (22%U)
scaffold_1	0.806969696969697	0.25717573031666	-0.549793966653037	8178006	8178081	hypo	-	CG	upstream	Thecc1EG001605	scaffold_1	mRNA	c("TGACG-sequence-specific DNA-binding protein TGA-2.1"	" putative (53%P)")
scaffold_1	0.699134199134199	0.773809523809524	0.074675324675325	8189235	8189496	hyper	+	CG	upstream	Thecc1EG001606	scaffold_1	mRNA	Uncharacterized protein (67%P)
scaffold_1	0.904807534509075	0.36451266223838	-0.540294872270695	8190929	8191734	hypo	+	CG	intergenic	Thecc1EG001608	scaffold_1	mRNA	Uncharacterized protein (37%U)
scaffold_1	0.428571428571429	0.666666666666667	0.238095238095238	8196949	8196949	hyper	-	CG	intergenic	Thecc1EG001609	scaffold_1	mRNA	NAD(P)H dehydrogenase C1 (73%P)
scaffold_1	0.25	0.666666666666667	0.416666666666667	8230384	8230384	hyper	+	CG	upstream	Thecc1EG001612	scaffold_1	mRNA	CBS / octicosapeptide/Phox/Bemp1 (PB1) domains-containing protein (73%T)
scaffold_1	0.476190476190476	0.260869565217391	-0.215320910973085	8243257	8243257	hypo	-	CG	exonic	Thecc1EG001613	scaffold_1	mRNA	Uncharacterized protein (12%U)
scaffold_1	0.250733086027204	0.235236985236985	-0.0154961007902183	8247933	8248040	hyper	+	CG	exonic	Thecc1EG001614	scaffold_1	mRNA	Uncharacterized protein (71%P)
scaffold_1	0.645833333333333	0.778207774337806	0.132374441004472	8256264	8256794	hyper	+	CG	upstream	Thecc1EG001616	scaffold_1	mRNA	SAUR-like auxin-responsive protein family (72%P)
scaffold_1	0.737671651152043	0.441033477329754	-0.296638173822289	8272229	8273544	hypo	+	CG	exonic	Thecc1EG001617	scaffold_1	mRNA	Uncharacterized protein (71%P)
scaffold_1	0.666363636363636	0.513804713804714	-0.152558922558922	8284435	8284575	hypo	+	CG	splicing	Thecc1EG001619	scaffold_1	mRNA	3-deoxy-D-arabino-heptulosonate 7-phosphate synthase 1 (80%T)
scaffold_1	0.285714285714286	0.03125	-0.254464285714286	8288924	8288924	hypo	+	CG	intronic	Thecc1EG001620	scaffold_1	mRNA	c("Zinc finger WD40 repeat protein 1"	" putative (56%P)")
scaffold_1	0.257142857142857	0.0526315789473684	-0.204511278195489	8307486	8307486	hypo	+	CG	UTR3	Thecc1EG001622	scaffold_1	mRNA	S-adenosyl-L-methionine-dependent methyltransferases superfamily protein (65%P)
scaffold_1	0.508730158730159	0.564094713206777	0.0553645544766183	8323507	8323880		+	CG	intronic	Thecc1EG001624	scaffold_1	mRNA	Uncharacterized protein (72%T)
scaffold_1	0.675324675324675	0.947798742138364	0.272474066813689	8344571	8345389	hyper	-	CG	upstream	Thecc1EG001625	scaffold_1	mRNA	c("U6 snRNA-specific terminal uridylyltransferase 1"	" putative (55%P)")
scaffold_1	0.866666666666666	0.869005847953217	0.00233918128655	8387960	8389050	hypo	-	CG	upstream	Thecc1EG001632	scaffold_1	mRNA	Amino acid permease family protein (78%P)
scaffold_1	0.505952380952381	0.227642276422764	-0.278310104529616	8392994	8393008	hypo	+	CG	intergenic	Thecc1EG001633	scaffold_1	mRNA	Leucine-rich repeat transmembrane protein kinase (34%T)
scaffold_1	0.777777777777778	1	0.222222222222222	8423220	8423220	hyper	+	CG	upstream	Thecc1EG001634	scaffold_1	mRNA	Uncharacterized protein (59%P)
scaffold_1	0.545454545454545	0.875	0.329545454545455	8402901	8402901	hyper	+	CG	UTR5	Thecc1EG001635	scaffold_1	mRNA	Unknown
scaffold_1	0.515151515151515	0.272727272727273	-0.242424242424242	8404722	8404722	hypo	+	CG	intronic	Thecc1EG001636	scaffold_1	mRNA	Unknown
scaffold_1	0.752121212121212	0.922407857560389	0.170286645439177	8427311	8428364	hypo	-	CG	intergenic	Thecc1EG001637	scaffold_1	mRNA	Unknown
scaffold_1	0.619047619047619	0.41025641025641	-0.208791208791209	8441968	8441968	hypo	-	CG	intronic	Thecc1EG001639	scaffold_1	mRNA	Cysteine-rich RLK (RECEPTOR-like protein kinase) 8 (17%T)
scaffold_1	0.75	1	0.25	8471518	8471518	hyper	-	CG	intergenic	Thecc1EG001641	scaffold_1	mRNA	ATPase E1 (82%T)
scaffold_1	0.7	0.935483870967742	0.235483870967742	8490418	8490418	hyper	+	CG	intergenic	Thecc1EG001643	scaffold_1	mRNA	DNA-methyltransferase family protein (66%P)
scaffold_1	0.966666666666667	0.462121212121212	-0.504545454545455	8516037	8516353	hypo	+	CG	intronic	Thecc1EG001646	scaffold_1	mRNA	c("Smr (Small MutS Related) domain-containing protein"	" putative (42%T)")
scaffold_1	0.684028779862113	0.97768239476176	0.293653614899646	8520437	8520750	hyper	-	CG	upstream	Thecc1EG001648	scaffold_1	mRNA	c("Carboxyesterase 18"	" putative (57%T)")
scaffold_1	0.917868674856122	0.371574538653761	-0.546294136202362	8539784	8540239	hypo	+	CG	upstream	Thecc1EG001650	scaffold_1	mRNA	Carboxyesterase 18 (66%T)
scaffold_1	0.471496924128503	0.861018327101928	0.389521402973425	8543947	8544502	hyper	+	CG	intronic	Thecc1EG001651	scaffold_1	mRNA	Uncharacterized protein
scaffold_1	0.741935483870968	1	0.258064516129032	8542358	8542358	hyper	-	CG	exonic	Thecc1EG001652	scaffold_1	mRNA	Uncharacterized protein (67%P)
scaffold_1	0.655042016806723	0.952991452991453	0.29794943618473	8561685	8562426	hyper	-	CG	intergenic	Thecc1EG001654	scaffold_1	mRNA	Uncharacterized protein (39%P)
scaffold_1	0.967213114754098	0.75	-0.217213114754098	8577389	8577389	hypo	-	CG	upstream	Thecc1EG001656	scaffold_1	mRNA	CAI-1 autoinducer sensor kinase/phosphatase cqsS (73%P)
scaffold_1	0.62508080155139	0.434196218737942	-0.190884582813448	8580540	8580948	hypo	-	CG	exonic	Thecc1EG001657	scaffold_1	mRNA	c("SET domain-containing protein"	" putative (57%U)")
scaffold_1	0.435897435897436	0.166666666666667	-0.269230769230769	8586181	8586181	hypo	+	CG	exonic	Thecc1EG001659	scaffold_1	mRNA	Catalytic LigB subunit of aromatic ring-opening dioxygenase family (69%T)
scaffold_1	0.833333333333333	0.5	-0.333333333333333	8596496	8596496	hypo	+	CG	upstream	Thecc1EG001660	scaffold_1	mRNA	c("Homeobox protein 21"	" putative (59%P)")
scaffold_1	0.736842105263158	1	0.263157894736842	8610526	8610526	hyper	+	CG	exonic	Thecc1EG001663	scaffold_1	mRNA	Unknown
scaffold_1	0.349129597392496	0.222083426439143	-0.127046170953353	8618083	8618828	hypo	-	CG	exonic	Thecc1EG001664	scaffold_1	mRNA	Peroxidase superfamily protein (71%T)
scaffold_1	0.928571428571429	0.537476280834915	-0.391095147736514	8625679	8625716	hypo	-	CG	intronic	Thecc1EG001666	scaffold_1	mRNA	c("GDSL-like Lipase/Acylhydrolase superfamily protein"	" putative (58%T)")
scaffold_1	0.454545454545455	0.25	-0.204545454545455	8643265	8643265	hypo	-	CG	intronic	Thecc1EG001669	scaffold_1	mRNA	c("Tetratricopeptide repeat-like superfamily protein"	" putative (58%P)")
scaffold_1	0.884615384615385	0.833241758241759	-0.0513736263736265	8649053	8649833	hypo	+	CG	exonic	Thecc1EG001670	scaffold_1	mRNA	Uncharacterized protein (61%P)
scaffold_1	0.739393939393939	0.316425539788826	-0.422968399605114	8655356	8655734	hypo	-	CG	upstream	Thecc1EG001672	scaffold_1	mRNA	Uncharacterized protein (43%U)
scaffold_1	0.918720025580573	0.720338801376434	-0.198381224204139	8658580	8659406	hypo	+	CG	UTR3	Thecc1EG001673	scaffold_1	mRNA	Uncharacterized protein
scaffold_1	0.524511418533158	0.510119047619047	-0.01439237091411	8663345	8664602	hypo	+	CG	UTR5	Thecc1EG001675	scaffold_1	mRNA	Unknown
scaffold_1	0.934482821417089	0.591223341996553	-0.343259479420535	8672142	8672929	hypo	+	CG	intronic	Thecc1EG001676	scaffold_1	mRNA	Thioesterase superfamily protein (68%T)
scaffold_1	0.214285714285714	0.473684210526316	0.259398496240602	8685902	8685902	hyper	-	CG	UTR3	Thecc1EG001677	scaffold_1	mRNA	Calcium-dependent protein kinase 2 (79%T)
scaffold_1	0.687902314127359	0.971896383186706	0.283994069059346	8694287	8695128	hyper	-	CG	upstream	Thecc1EG001679	scaffold_1	mRNA	Uncharacterized protein
scaffold_1	0.758482670215283	0.38274412300102	-0.375738547214263	8707438	8707539	hypo	+	CG	upstream	Thecc1EG001680	scaffold_1	mRNA	Uncharacterized protein
scaffold_1	1	0.666666666666667	-0.333333333333333	8738747	8738747	hypo	-	CG	upstream;downstream	Thecc1EG001686	scaffold_1	mRNA	Uncharacterized protein (16%T)
scaffold_1	0.311111111111111	0.0675675675675675	-0.243543543543543	8746994	8747141	hypo	-	CG	UTR3	Thecc1EG001687	scaffold_1	mRNA	Adaptin ear-binding coat-associated protein 1 NECAP-1 (72%P)
scaffold_1	0.388935115876454	0.131335129997428	-0.257599985879026	8765415	8765686	hypo	+	CG	intergenic	Thecc1EG001690	scaffold_1	mRNA	c("Basic helix-loop-helix DNA-binding superfamily protein"	" putative (57%P)")
scaffold_1	0.508333333333334	0.840909090909091	0.332575757575758	8792543	8792631	hyper	-	CG	upstream	Thecc1EG001694	scaffold_1	mRNA	Dipeptide transport ATP-binding protein dppF (70%P)
scaffold_1	0.842090984026845	0.802320483749055	-0.0397705002777893	8793673	8794123	hyper	-	CG	intergenic	Thecc1EG001695	scaffold_1	mRNA	Unknown
scaffold_1	0.92	0.714285714285714	-0.205714285714286	8795657	8795657	hypo	+	CG	exonic	Thecc1EG001696	scaffold_1	mRNA	Unknown
scaffold_1	0.826867816091954	0.875555555555556	0.0486877394636017	8833407	8834342	hypo	+	CG	intronic	Thecc1EG001702	scaffold_1	mRNA	DNA/RNA polymerases superfamily protein (67%P)
scaffold_1	0.968421052631579	0.728414918414919	-0.24000613421666	8897102	8898912	hypo	-	CG	upstream;downstream	Thecc1EG001707	scaffold_1	mRNA	Phosphoenolpyruvate carboxylase 3 (88%T)
scaffold_1	0.707352941176471	0.961538461538461	0.254185520361991	8936769	8937800	hyper	-	CG	intergenic	Thecc1EG001709	scaffold_1	mRNA	Unknown
scaffold_1	0.54313725490196	0.279545454545454	-0.263591800356506	8955016	8955036	hypo	-	CG	upstream	Thecc1EG001710	scaffold_1	mRNA	Pleckstrin domain-containing family N member 1 (83%P)
scaffold_1	0.703703703703704	0.816666666666667	0.112962962962963	9032020	9032503	hyper	+	CG	UTR5	Thecc1EG001717	scaffold_1	mRNA	Unknown
scaffold_1	0.893184259713212	0.537657634153985	-0.355526625559227	9030267	9030730	hypo	+	CG	UTR5	Thecc1EG001718	scaffold_1	mRNA	Uncharacterized protein (23%U)
scaffold_1	0.896825396825397	0.886363636363636	-0.0104617604617605	9039940	9041697	hypo	+	CG	exonic	Thecc1EG001719	scaffold_1	mRNA	c("RNA-directed DNA polymerase (Reverse transcriptase)"	" Ribonuclease H (71%U)")
scaffold_1	0.383415646960539	0.177763341216154	-0.205652305744384	9048944	9050494	hyper	+	CG	upstream	Thecc1EG001720	scaffold_1	mRNA	Unknown
scaffold_1	0.634615384615385	0.37037037037037	-0.264245014245014	9064687	9064687	hypo	+	CG	downstream	Thecc1EG001725	scaffold_1	mRNA	Unknown
scaffold_1	0.447222222222222	0.169117647058824	-0.278104575163398	9084087	9084116	hypo	-	CG	UTR5	Thecc1EG001728	scaffold_1	mRNA	c("LINE-type retrotransposon LIb DNA"	" Insertion at the S11 site-like protein (16%U)")
scaffold_1	0.714015151515151	0.958694083694084	0.244678932178932	9087713	9087976	hyper	-	CG	intronic	Thecc1EG001729	scaffold_1	mRNA	Unknown
scaffold_1	0.586206896551724	1	0.413793103448276	9095220	9095220	hyper	+	CG	intronic	Thecc1EG001730	scaffold_1	mRNA	Multiprotein bridging factor 1B (84%T)
scaffold_1	0.960403726708075	0.740842490842491	-0.219561235865584	9114805	9114806	hypo	+	CG	intronic	Thecc1EG001735	scaffold_1	mRNA	c("Ribosomal protein L1p/L10e family"	" putative (54%T)")
scaffold_1	0.625668449197861	0.958687258687259	0.333018809489398	9130274	9130358	hyper	+	CG	intergenic	Thecc1EG001737	scaffold_1	mRNA	Peroxidase superfamily protein (71%P)
scaffold_1	0.772058823529412	0.429033387548568	-0.343025435980844	9159052	9159058	hypo	+	CG	upstream	Thecc1EG001742	scaffold_1	mRNA	c("Pentatricopeptide repeat superfamily protein"	" putative (59%P)")
scaffold_1	0.909349040691545	0.593681308626961	-0.315667732064585	9159088	9159163	hypo	+	CG	upstream	Thecc1EG001743	scaffold_1	mRNA	Ribosomal L5P family protein (96%T)
scaffold_1	0.285714285714286	0	-0.285714285714286	9166316	9166316	hypo	-	CG	intergenic	Thecc1EG001744	scaffold_1	mRNA	Uncharacterized protein (54%P)
scaffold_1	0.822435897435898	0.743819077426824	-0.0786168200090731	9199258	9200956	hyper	+	CG	intergenic	Thecc1EG001747	scaffold_1	mRNA	Uncharacterized protein (71%P)
scaffold_1	0.591200602516392	0.826639645757293	0.235439043240901	9204327	9206037	hyper	+	CG	intronic	Thecc1EG001748	scaffold_1	mRNA	Uncharacterized protein (74%P)
scaffold_1	0.655909090909091	0.747835497835498	0.0919264069264067	9213310	9214250	hyper	-	CG	downstream	Thecc1EG001749	scaffold_1	mRNA	Jojoba acyl CoA reductase-related male sterility protein (92%P)
scaffold_1	0.391666666666667	0.0769230769230769	-0.31474358974359	9255009	9255023	hypo	+	CG	upstream	Thecc1EG001753	scaffold_1	mRNA	Unknown
scaffold_1	0.898186071000808	0.327362647805995	-0.570823423194813	9258915	9260730	hyper	+	CG	downstream	Thecc1EG001754	scaffold_1	mRNA	Leucine-rich repeat receptor protein kinase family protein (84%P)
scaffold_1	0.764705882352941	1	0.235294117647059	9272058	9272058	hyper	-	CG	exonic	Thecc1EG001755	scaffold_1	mRNA	Uncharacterized protein
scaffold_1	0.588235294117647	1	0.411764705882353	9267224	9267224	hyper	+	CG	intronic	Thecc1EG001756	scaffold_1	mRNA	Uncharacterized protein (49%P)
scaffold_1	0.845138888888889	0.713621794871795	-0.131517094017094	9280946	9282677	hyper	+	CG	intronic	Thecc1EG001757	scaffold_1	mRNA	Unknown
scaffold_1	0.925	0.555921052631579	-0.369078947368421	9343118	9343399	hypo	+	CG	UTR5	Thecc1EG001765	scaffold_1	mRNA	Uncharacterized protein (79%P)
scaffold_1	0.766666666666666	0.976470588235294	0.209803921568628	9348199	9348517		-	CG	UTR5	Thecc1EG001766	scaffold_1	mRNA	Uncharacterized protein (83%P)
scaffold_1	0.558328874050464	0.254412756697946	-0.303916117352517	9344728	9344930	hypo	+	CG	intronic	Thecc1EG001767	scaffold_1	mRNA	Unknown
scaffold_1	0.96551724137931	0.705882352941177	-0.259634888438134	9365945	9365945	hypo	+	CG	intergenic	Thecc1EG001769	scaffold_1	mRNA	Unknown
scaffold_1	0.605266161245618	0.964912280701754	0.359646119456136	9377841	9377918	hyper	+	CG	UTR3	Thecc1EG001771	scaffold_1	mRNA	c("4-hydroxyphenylacetaldehyde oxime monooxygenase"	" putative (56%U)")
scaffold_1	0.507950191570881	0.181264568764569	-0.326685622806312	9385660	9386907	hypo	+	CG	exonic	Thecc1EG001772	scaffold_1	mRNA	F-box and associated interaction domains-containing-like protein (15%T)
scaffold_1	0.366943187531423	0.111829573934837	-0.255113613596586	9404514	9404971	hypo	-	CG	intronic	Thecc1EG001776	scaffold_1	mRNA	Uncharacterized protein
scaffold_1	0.666666666666667	0.866666666666667	0.2	9407453	9407453	hyper	+	CG	intronic	Thecc1EG001777	scaffold_1	mRNA	Unknown
scaffold_1	0.723538961038961	0.919770302757118	0.196231341718157	9427254	9428184	hyper	+	CG	upstream	Thecc1EG001782	scaffold_1	mRNA	Nucleotide/sugar transporter family protein (69%P)
scaffold_1	0.784237726098191	1	0.215762273901808	9469881	9470342	hyper	+	CG	UTR3	Thecc1EG001790	scaffold_1	mRNA	Uncharacterized protein (61%P)
scaffold_1	0.586805555555556	0.244599303135889	-0.342206252419667	9474217	9474218	hypo	+	CG	intronic	Thecc1EG001792	scaffold_1	mRNA	Ribonuclease H protein (72%P)
scaffold_1	0.644736842105263	0.606060606060606	-0.038676236044657	9491715	9492299	hyper	-	CG	intronic	Thecc1EG001797	scaffold_1	mRNA	Myb-like HTH transcriptional regulator family protein (63%P)
scaffold_1	0.383185669163844	0.0532132923437271	-0.329972376820117	9495119	9495636	hypo	+	CG	intronic	Thecc1EG001799	scaffold_1	mRNA	Leucine-rich repeat transmembrane protein kinase (63%T)
scaffold_1	0.494677762812404	0.333417508417508	-0.161260254394896	9526032	9526594	hypo	+	CG	exonic	Thecc1EG001801	scaffold_1	mRNA	Uncharacterized protein (27%U)
scaffold_1	0.432432432432432	0.0465116279069767	-0.385920804525456	9547473	9547473	hypo	-	CG	intronic	Thecc1EG001805	scaffold_1	mRNA	Unknown
scaffold_1	0.0909090909090909	0.4375	0.346590909090909	9554815	9554815	hyper	-	CG	upstream	Thecc1EG001806	scaffold_1	mRNA	Uncharacterized protein
scaffold_1	0.848262548262549	0.623355263157894	-0.224907285104653	9568563	9568564	hypo	+	CG	intronic	Thecc1EG001811	scaffold_1	mRNA	Senescence-associated gene 12 (70%P)
scaffold_1	0.457627118644068	0.758620689655172	0.300993571011105	9569098	9569098	hyper	+	CG	exonic	Thecc1EG001813	scaffold_1	mRNA	Unknown
scaffold_1	0.906590200404821	0.677784175321121	-0.2288060250837	9576322	9576328	hypo	+	CG	exonic	Thecc1EG001814	scaffold_1	mRNA	Senescence-associated gene 12 (71%P)
scaffold_1	0.85	0.750384024577573	-0.099615975422427	9577861	9578886	hyper	+	CG	intronic	Thecc1EG001816	scaffold_1	mRNA	Uncharacterized protein
scaffold_1	0.315384615384615	0.757142857142857	0.441758241758242	9591663	9591667	hyper	-	CG	upstream	Thecc1EG001817	scaffold_1	mRNA	Coenzyme Q 3 (68%P)
scaffold_1	0.616812885932851	0.949145775387545	0.332332889454693	9605505	9606587	hyper	+	CG	intronic	Thecc1EG001820	scaffold_1	mRNA	Receptor like protein 29 (65%P)
scaffold_1	0.549051857585139	0.317675438596491	-0.231376418988648	9627564	9627698	hypo	+	CG	exonic	Thecc1EG001822	scaffold_1	mRNA	c("Pentatricopeptide repeat superfamily protein"	" putative (54%P)")
scaffold_1	0.3	0.527777777777778	0.227777777777778	9620892	9620892	hyper	-	CG	intronic	Thecc1EG001823	scaffold_1	mRNA	Unknown
scaffold_1	0.645435729847495	0.761305581073023	0.115869851225529	9653520	9654845	hypo	+	CG	intergenic	Thecc1EG001827	scaffold_1	mRNA	Unknown
scaffold_1	0.463955796936346	0.0621694603442606	-0.401786336592085	9694392	9694490	hypo	+	CG	upstream	Thecc1EG001833	scaffold_1	mRNA	Unknown
scaffold_1	0.520676691729323	0.491133004926108	-0.0295436868032145	9726408	9727002	hyper	-	CG	intergenic	Thecc1EG001836	scaffold_1	mRNA	c("BED zinc finger"	"hAT family dimerization domain (63%P)")
scaffold_1	0.90625	0.359722222222222	-0.546527777777778	9734228	9734229	hypo	+	CG	intergenic	Thecc1EG001839	scaffold_1	mRNA	Uncharacterized protein (75%P)
scaffold_1	0.928072024593764	0.779315223542728	-0.148756801051036	9743986	9744669	hyper	-	CG	upstream	Thecc1EG001840	scaffold_1	mRNA	Uncharacterized protein (68%P)
scaffold_1	0.727272727272727	0.941176470588235	0.213903743315508	9754525	9754525	hyper	+	CG	upstream	Thecc1EG001841	scaffold_1	mRNA	K-box region and MADS-box transcription factor family protein (73%P)
scaffold_1	0.456919191919192	0.46876173841184	0.0118425464926478	9785889	9786384	hyper	+	CG	upstream	Thecc1EG001844	scaffold_1	mRNA	Uncharacterized protein (69%P)
scaffold_1	0.871241830065359	0.888888888888889	0.0176470588235295	9791811	9792392		-	CG	exonic	Thecc1EG001846	scaffold_1	mRNA	Gag-pro-like protein (21%U)
scaffold_1	0.723577235772358	0.951612903225806	0.228035667453448	9796698	9797124	hyper	+	CG	exonic	Thecc1EG001847	scaffold_1	mRNA	Uncharacterized protein
scaffold_1	0.909090909090909	0.666666666666667	-0.242424242424242	9800777	9800777	hypo	+	CG	upstream;downstream	Thecc1EG001848	scaffold_1	mRNA	Uncharacterized protein
scaffold_1	0.854545454545454	0.574404761904762	-0.280140692640693	9815215	9815238	hypo	+	CG	intergenic	Thecc1EG001851	scaffold_1	mRNA	Uncharacterized protein
scaffold_1	0.919667053813395	0.677492877492878	-0.242174176320518	9820225	9821010	hypo	+	CG	exonic	Thecc1EG001853	scaffold_1	mRNA	Unknown
scaffold_1	0.264912280701754	0.0369674185463659	-0.227944862155389	9827751	9827752	hypo	+	CG	upstream	Thecc1EG001855	scaffold_1	mRNA	c("Protodermal factor 1.3"	" putative (58%P)")
scaffold_1	0.508035374880764	0.475054030002543	-0.0329813448782214	9836304	9837454	hypo	+	CG	intergenic	Thecc1EG001856	scaffold_1	mRNA	Uncharacterized protein (35%U)
scaffold_1	0.600838615732565	0.915041236443925	0.31420262071136	9843110	9843314	hyper	+	CG	UTR3	Thecc1EG001857	scaffold_1	mRNA	Cytochrome P450 (69%P)
scaffold_1	0.615384615384615	0.904761904761905	0.289377289377289	9853077	9853077	hyper	-	CG	intergenic	Thecc1EG001858	scaffold_1	mRNA	Haloacid dehalogenase superfamily protein (63%P)
scaffold_1	0.827850836003181	0.273818263913141	-0.554032572090041	9857075	9858420	hypo	+	CG	upstream	Thecc1EG001859	scaffold_1	mRNA	Cysteine-rich RLK (RECEPTOR-like protein kinase) 8 (24%T)
scaffold_1	0.660652680652681	0.15530225030225	-0.50535043035043	9862900	9863079	hypo	+	CG	intronic	Thecc1EG001861	scaffold_1	mRNA	c("Xyloglucan endo-transglycosylase"	" putative (47%U)")
scaffold_1	0.416666666666667	0.208513931888545	-0.208152734778122	9871224	9871580		-	CG	intergenic	Thecc1EG001862	scaffold_1	mRNA	Unknown
scaffold_1	0.857364891730217	0.415642470428615	-0.441722421301602	9873297	9873634	hypo	-	CG	upstream	Thecc1EG001863	scaffold_1	mRNA	Uncharacterized protein
scaffold_1	0.25	0.470588235294118	0.220588235294118	9889671	9889671	hyper	+	CG	intergenic	Thecc1EG001867	scaffold_1	mRNA	c("DNA N-glycosylase/DNA-(Apurinic or apyrimidinic site) lyase"	" putative (40%U)")
scaffold_1	0.866844919786096	0.503522012578616	-0.36332290720748	9906020	9906069	hypo	-	CG	upstream	Thecc1EG001868	scaffold_1	mRNA	MAP kinase 20 (80%P)
scaffold_1	0.448717948717949	0.479411764705883	0.0306938159879335	9927747	9927748	hyper	+	CG	intergenic	Thecc1EG001869	scaffold_1	mRNA	Unknown
scaffold_1	0.65	0.938492063492063	0.288492063492064	9934046	9934089	hyper	+	CG	intergenic	Thecc1EG001870	scaffold_1	mRNA	MEI2-like protein 5 (69%P)
scaffold_1	0.405472675674972	0.179245283018868	-0.226227392656104	9942448	9943057	hypo	-	CG	intronic	Thecc1EG001871	scaffold_1	mRNA	Uncharacterized protein
scaffold_1	0.657236614576195	0.425769876907338	-0.231466737668857	9983274	9984859	hypo	+	CG	UTR3	Thecc1EG001878	scaffold_1	mRNA	AT-hook DNA-binding family protein (77%P)
scaffold_1	0.5	0.553376906318082	0.053376906318083	9990651	9991257	hyper	-	CG	upstream	Thecc1EG001879	scaffold_1	mRNA	Uncharacterized protein (16%T)
scaffold_1	0.71875	0.40952380952381	-0.30922619047619	10007170	10007171	hypo	+	CG	UTR3	Thecc1EG001882	scaffold_1	mRNA	c("Calcium-activated outward-rectifying potassium channel"	" putative (69%U)")
scaffold_1	0.714285714285715	0.336917562724014	-0.3773681515617	10038224	10038225	hypo	+	CG	downstream	Thecc1EG001887	scaffold_1	mRNA	Uncharacterized protein
scaffold_1	0.461335200465635	0.151518522092873	-0.309816678372762	10087193	10087814	hypo	+	CG	intronic	Thecc1EG001890	scaffold_1	mRNA	Glucan synthase-like 7 (75%T)
scaffold_1	0.336940836940837	0.623469623469624	0.286528786528786	10059633	10060502	hyper	-	CG	exonic	Thecc1EG001891	scaffold_1	mRNA	Cysteine-rich RLK (RECEPTOR-like protein kinase) 8 (10%T)
scaffold_1	0.384615384615385	0.821428571428571	0.436813186813187	10109686	10109686	hyper	-	CG	intronic	Thecc1EG001894	scaffold_1	mRNA	Glucan synthase-like 7 (65%T)
scaffold_1	0.230769230769231	0.653846153846154	0.423076923076923	10107922	10107922	hyper	+	CG	intronic	Thecc1EG001895	scaffold_1	mRNA	DEAD-box ATP-dependent RNA helicase 53 (66%P)
scaffold_1	0.642307692307692	0.879039278546668	0.236731586238976	10120512	10120770	hyper	-	CG	intronic	Thecc1EG001896	scaffold_1	mRNA	Unknown
scaffold_1	0.608588516746411	0.605710955710956	-0.00287756103545549	10144408	10145708	hyper	-	CG	upstream	Thecc1EG001899	scaffold_1	mRNA	Membrane-associated progesterone binding protein 4 (74%T)
scaffold_1	0.754638009049774	0.235189957536552	-0.519448051513222	10145774	10145827	hypo	+	CG	intergenic	Thecc1EG001900	scaffold_1	mRNA	Endoplasmic reticulum vesicle transporter protein (84%T)
scaffold_1	0.768921837347677	0.490982176737991	-0.277939660609687	10152994	10153726	hypo	+	CG	exonic	Thecc1EG001901	scaffold_1	mRNA	Tetratricopeptide repeat (TPR)-containing protein (67%T)
scaffold_1	0.41683569979716	0.380244755244755	-0.036590944552405	10160991	10161369	hypo	+	CG	exonic	Thecc1EG001902	scaffold_1	mRNA	Tetratricopeptide repeat-like superfamily protein (74%P)
scaffold_1	0.585434173669468	0.325396825396825	-0.260037348272643	10174467	10174485	hypo	-	CG	upstream	Thecc1EG001903	scaffold_1	mRNA	TT12-2 MATE transporter (95%P)
scaffold_1	0.94491341991342	0.618180957055638	-0.326732462857782	10181217	10183128	hypo	+	CG	upstream	Thecc1EG001904	scaffold_1	mRNA	TT12-2 MATE transporter (95%P)
scaffold_1	0.681818181818182	0.291666666666667	-0.390151515151515	10191076	10191076	hypo	+	CG	intronic	Thecc1EG001905	scaffold_1	mRNA	TT12-2 MATE transporter (77%U)
scaffold_1	0.7	0.939393939393939	0.239393939393939	10201067	10201067	hyper	-	CG	upstream;downstream	Thecc1EG001906	scaffold_1	mRNA	Auxin response factor 6 (72%P)
scaffold_1	0.525678480758695	0.184570311843039	-0.341108168915656	10218199	10218607	hyper	+	CG	intergenic	Thecc1EG001909	scaffold_1	mRNA	Polyamine oxidase 2 (80%P)
scaffold_1	0.698957647575159	0.931097296061282	0.232139648486122	10225808	10226384	hyper	-	CG	upstream;downstream	Thecc1EG001910	scaffold_1	mRNA	Uncharacterized protein (72%P)
scaffold_1	0.505713718283707	0.956465504241688	0.450751785957981	10227497	10228766	hyper	+	CG	upstream	Thecc1EG001911	scaffold_1	mRNA	Uncharacterized protein
scaffold_1	0.830952380952381	0.347826086956522	-0.483126293995859	10247622	10247623	hypo	+	CG	upstream	Thecc1EG001913	scaffold_1	mRNA	c("Phytochrome interacting factor 3-like 6"	" putative (51%P)")
scaffold_1	0.8125	0.491120976692563	-0.321379023307436	10265946	10265986	hypo	-	CG	downstream	Thecc1EG001916	scaffold_1	mRNA	NAD(P)-linked oxidoreductase superfamily protein (77%T)
scaffold_1	0.595238095238095	1	0.404761904761905	10272089	10272089	hyper	-	CG	UTR5	Thecc1EG001917	scaffold_1	mRNA	Uncharacterized protein (22%U)
scaffold_1	0.693894538947655	0.802730468456275	0.10883592950862	10270618	10271684	hyper	+	CG	upstream	Thecc1EG001918	scaffold_1	mRNA	Unknown
scaffold_1	0.827974606854251	0.575911412980379	-0.252063193873872	10282533	10282967	hypo	+	CG	intergenic	Thecc1EG001923	scaffold_1	mRNA	c("RING-H2 finger protein ATL5F"	" putative (39%P)")
scaffold_1	0.385897435897436	0.104575163398693	-0.281322272498743	10289040	10289878	hypo	-	CG	intronic	Thecc1EG001924	scaffold_1	mRNA	Uncharacterized protein
scaffold_1	0.744747899159664	0.934782608695652	0.190034709535988	10286132	10286645	hypo	+	CG	downstream	Thecc1EG001926	scaffold_1	mRNA	Uncharacterized protein
scaffold_1	0.947368421052632	0.7	-0.247368421052632	10293052	10293052	hypo	-	CG	intronic	Thecc1EG001927	scaffold_1	mRNA	Unknown
scaffold_1	0.645833333333333	0.875	0.229166666666667	10314281	10315132	hyper	-	CG	intronic	Thecc1EG001930	scaffold_1	mRNA	Unknown
scaffold_1	1	0.75	-0.25	10312197	10312197	hypo	+	CG	intronic	Thecc1EG001931	scaffold_1	mRNA	Uncharacterized protein (75%P)
scaffold_1	0.67304625199362	0.978066037735849	0.305019785742229	10341947	10342480	hyper	+	CG	intergenic	Thecc1EG001932	scaffold_1	mRNA	c("Transposase tnp2"	" putative (36%U)")
scaffold_1	0.52797619047619	0.86155462184874	0.333578431372549	10348913	10350833	hyper	+	CG	intergenic	Thecc1EG001933	scaffold_1	mRNA	Uncharacterized protein (80%P)
scaffold_1	0.3	0	-0.3	10357423	10357423	hypo	+	CG	upstream	Thecc1EG001934	scaffold_1	mRNA	c("ATP-dependent RNA helicase"	" putative (67%U)")
scaffold_1	0.683847215830649	0.659782608695652	-0.024064607134997	10369575	10369625	hypo	+	CG	exonic	Thecc1EG001935	scaffold_1	mRNA	Uncharacterized protein (58%P)
scaffold_1	0.591346153846154	0.160900673400673	-0.43044548044548	10386758	10387343	hypo	-	CG	intronic	Thecc1EG001937	scaffold_1	mRNA	Unknown
scaffold_1	0.361954407743178	0.0656460254288216	-0.296308382314356	10389831	10390807	hypo	+	CG	intronic	Thecc1EG001938	scaffold_1	mRNA	c("T28P6.8 protein"	" putative (59%U)")
scaffold_1	0.60515873015873	0.944333206203916	0.339174476045185	10417845	10418447	hyper	+	CG	intergenic	Thecc1EG001941	scaffold_1	mRNA	Unknown
scaffold_1	0.75	0.978723404255319	0.228723404255319	10423712	10423712	hyper	+	CG	intronic	Thecc1EG001943	scaffold_1	mRNA	Gag-pol polyprotein-like protein (30%U)
scaffold_1	0.727305737109659	0.639515455304929	-0.08779028180473	10436168	10436920	hyper	-	CG	upstream	Thecc1EG001944	scaffold_1	mRNA	Preprotein translocase Sec (63%P)
scaffold_1	0.729338709677419	0.916431924882629	0.18709321520521	10455316	10456888	hyper	+	CG	upstream	Thecc1EG001946	scaffold_1	mRNA	Uncharacterized protein (76%P)
scaffold_1	0.630687830687831	0.954545454545455	0.323857623857624	10480576	10481840	hyper	-	CG	upstream	Thecc1EG001948	scaffold_1	mRNA	Cysteine-rich RLK (RECEPTOR-like protein kinase) 8 (20%T)
scaffold_1	0.661	0.700539460539461	0.0395394605394606	10491453	10492240	hyper	-	CG	upstream	Thecc1EG001949	scaffold_1	mRNA	Glutathione S-transferase PHI 9 (72%T)
scaffold_1	0.75	0.954545454545455	0.204545454545455	10499347	10499347	hyper	+	CG	upstream	Thecc1EG001950	scaffold_1	mRNA	Unknown
scaffold_1	1	0.59375	-0.40625	10543021	10543021	hypo	+	CG	intergenic	Thecc1EG001954	scaffold_1	mRNA	Uncharacterized protein (50%P)
scaffold_1	0.705741626794258	0.946197991391678	0.24045636459742	10550459	10550822	hyper	+	CG	intergenic	Thecc1EG001955	scaffold_1	mRNA	NAC domain-containing protein 42 (60%P)
scaffold_1	0.785557006874836	0.416106442577031	-0.369450564297805	10573116	10573207	hypo	+	CG	exonic	Thecc1EG001956	scaffold_1	mRNA	Uncharacterized protein (17%U)
scaffold_1	0.777978883861237	1	0.222021116138763	10579066	10580393	hyper	-	CG	upstream	Thecc1EG001957	scaffold_1	mRNA	Pleckstrin domain-containing protein (76%P)
scaffold_1	0.64047619047619	0.878483835005574	0.238007644529383	10580682	10580832	hyper	+	CG	UTR5	Thecc1EG001959	scaffold_1	mRNA	Unknown
scaffold_1	0.435897435897435	0.147058823529412	-0.288838612368024	10604983	10605277	hypo	+	CG	intronic	Thecc1EG001961	scaffold_1	mRNA	Uncharacterized protein
scaffold_1	0.802166129609739	0.80493745885451	0.00277132924477099	10610634	10612560	hypo	+	CG	intergenic	Thecc1EG001962	scaffold_1	mRNA	Unknown
scaffold_1	0.428571428571429	0	-0.428571428571429	10615769	10615769	hypo	+	CG	intergenic	Thecc1EG001963	scaffold_1	mRNA	Phytoene desaturation 1 (77%T)
scaffold_1	1	0.748245614035087	-0.251754385964913	10623141	10623202	hypo	+	CG	upstream	Thecc1EG001964	scaffold_1	mRNA	Uncharacterized protein (46%P)
scaffold_1	0.869047619047619	0.737592172433352	-0.131455446614267	10630405	10630837	hyper	-	CG	intronic	Thecc1EG001965	scaffold_1	mRNA	Uncharacterized protein (76%P)
scaffold_1	0.388888888888889	0.615384615384615	0.226495726495727	10649077	10649077	hyper	+	CG	intronic	Thecc1EG001967	scaffold_1	mRNA	Cysteine-rich RLK (RECEPTOR-like protein kinase) 8 (11%T)
scaffold_1	0.688095238095238	0.818330280830281	0.130235042735043	10646457	10647548	hyper	-	CG	intronic	Thecc1EG001968	scaffold_1	mRNA	Phytoene desaturation 1 (63%T)
scaffold_1	0.824234904880066	0.874074074074074	0.049839169194008	10654982	10655786	hyper	+	CG	intronic	Thecc1EG001969	scaffold_1	mRNA	Unknown
scaffold_1	0.705051675842751	0.945448717948718	0.240397042105967	10670542	10670647	hyper	+	CG	intronic	Thecc1EG001970	scaffold_1	mRNA	Uncharacterized protein (51%P)
scaffold_1	0.624051490514905	0.895189995189995	0.27113850467509	10714735	10714737	hyper	+	CG	intronic	Thecc1EG001972	scaffold_1	mRNA	GDSL Lipase/Acylhydrolase superfamily protein (80%P)
scaffold_1	0.787634408602151	0.768620268620269	-0.019014139981882	10712775	10714531	hypo	+	CG	intronic	Thecc1EG001974	scaffold_1	mRNA	Uncharacterized protein (87%P)
scaffold_1	0.782173174872666	0.833096254148886	0.05092307927622	10734699	10735047	hyper	-	CG	upstream;downstream	Thecc1EG001975	scaffold_1	mRNA	Uncharacterized protein (76%P)
scaffold_1	0.808914728682171	0.793040293040293	-0.0158744356418775	10736729	10737166	hypo	+	CG	upstream	Thecc1EG001976	scaffold_1	mRNA	Unknown
scaffold_1	0.790616246498599	0.887556221889055	0.096939975390456	10740551	10742090	hyper	+	CG	intergenic	Thecc1EG001977	scaffold_1	mRNA	c("Phytoene desaturation 1"	" putative (49%T)")
scaffold_1	0.973684210526316	0.745348837209302	-0.228335373317013	10764980	10765201	hypo	-	CG	upstream	Thecc1EG001979	scaffold_1	mRNA	Uncharacterized protein (58%P)
scaffold_1	0.783783783783784	1	0.216216216216216	10760419	10760419	hyper	+	CG	intronic	Thecc1EG001980	scaffold_1	mRNA	Unknown
scaffold_1	0.841666666666667	0.559139784946237	-0.282526881720431	10776096	10776097	hypo	+	CG	intergenic	Thecc1EG001981	scaffold_1	mRNA	Uncharacterized protein
scaffold_1	0.669659442724458	0.850737874097007	0.181078431372549	10787998	10788229	hyper	+	CG	intronic	Thecc1EG001984	scaffold_1	mRNA	Unknown
scaffold_1	0.524305555555556	0.809808612440192	0.285503056884636	10794677	10795401	hyper	-	CG	exonic	Thecc1EG001985	scaffold_1	mRNA	Unknown
scaffold_1	0.522397891963109	0.858479532163743	0.336081640200633	10797370	10797384	hyper	-	CG	exonic	Thecc1EG001986	scaffold_1	mRNA	Glyoxalase II 3 (80%P)
scaffold_1	0.407948913831267	0.0491380972324711	-0.358810816598796	10816701	10816760	hypo	+	CG	intergenic	Thecc1EG001988	scaffold_1	mRNA	Ribosomal protein L18ae/LX family protein (92%T)
scaffold_1	0.676371759660169	0.317022397891963	-0.359349361768206	10824319	10824739	hypo	+	CG	UTR3	Thecc1EG001990	scaffold_1	mRNA	c("Zinc ion binding"	"transcription regulators"	" putative (53%P)")
scaffold_1	0.483333333333334	0.235092864125122	-0.248240469208211	10855399	10855400	hypo	+	CG	intronic	Thecc1EG001994	scaffold_1	mRNA	TRNA-methyltransferase (65%P)
scaffold_1	0.558139534883721	0.918918918918919	0.360779384035198	10869669	10869669	hyper	-	CG	upstream;downstream	Thecc1EG001997	scaffold_1	mRNA	Unknown
scaffold_1	0.74019536019536	0.850340136054422	0.110144775859062	10863339	10864513	hypo	+	CG	intronic	Thecc1EG001998	scaffold_1	mRNA	Uncharacterized protein
scaffold_1	0.272727272727273	0	-0.272727272727273	10887884	10887884	hypo	+	CG	intronic	Thecc1EG002002	scaffold_1	mRNA	Uncharacterized protein (68%P)
scaffold_1	0.354370593844278	0.0543478260869565	-0.300022767757322	10884486	10884762	hypo	-	CG	exonic	Thecc1EG002003	scaffold_1	mRNA	Uncharacterized protein (53%P)
scaffold_1	0.752525252525252	0.719387755102041	-0.033137497423212	10911675	10911724	hypo	-	CG	intronic	Thecc1EG002005	scaffold_1	mRNA	c("Glucan synthase-like 7"	" putative (59%T)")
scaffold_1	0.857785168760779	0.409849597148262	-0.447935571612516	10930560	10930591	hypo	+	CG	exonic	Thecc1EG002006	scaffold_1	mRNA	Uncharacterized protein (22%U)
scaffold_1	0.606060606060606	0.928571428571429	0.322510822510823	10940691	10940691	hyper	+	CG	intergenic	Thecc1EG002007	scaffold_1	mRNA	2-oxoglutarate and Fe(II)-dependent oxygenase superfamily protein (66%P)
scaffold_1	0.56	1	0.44	10955399	10955399	hyper	+	CG	intergenic	Thecc1EG002008	scaffold_1	mRNA	S-adenosyl-L-methionine-dependent methyltransferases superfamily protein (71%P)
scaffold_1	0.7363161384564	0.466538676308791	-0.269777462147608	10967406	10967796	hypo	+	CG	UTR3	Thecc1EG002009	scaffold_1	mRNA	c("Topoisomerase II-associated protein PAT1"	" putative (54%T)")
scaffold_1	0.690468975468975	0.752985408548068	0.0625164330790931	10979129	10979859	hypo	-	CG	intergenic	Thecc1EG002010	scaffold_1	mRNA	Uncharacterized protein (45%P)
scaffold_1	0.538461538461538	0.943396226415094	0.404934687953556	10988024	10988024	hyper	+	CG	upstream	Thecc1EG002012	scaffold_1	mRNA	Unknown
scaffold_1	0.967133620689655	0.738636363636364	-0.228497257053291	11006826	11007084	hypo	+	CG	intergenic	Thecc1EG002015	scaffold_1	mRNA	Gag-pro-like protein (19%U)
scaffold_1	0.916083916083916	0.516666666666666	-0.39941724941725	11019456	11019477	hypo	+	CG	upstream	Thecc1EG002018	scaffold_1	mRNA	Uncharacterized protein (56%P)
scaffold_1	0.648809523809524	0.898686679174484	0.24987715536496	11038799	11038848	hyper	-	CG	intergenic	Thecc1EG002020	scaffold_1	mRNA	Ribosomal L27e protein family (89%T)
scaffold_1	0.50916738182748	0.8938729337889	0.38470555196142	11076127	11077365	hyper	+	CG	upstream	Thecc1EG002025	scaffold_1	mRNA	Gag protease polyprotein (68%P)
scaffold_1	0.875	0.566666666666667	-0.308333333333333	11086558	11086558	hypo	-	CG	upstream	Thecc1EG002026	scaffold_1	mRNA	Uncharacterized protein (65%P)
scaffold_1	0.721050254093733	0.763775965636431	0.0427257115426982	11100175	11100914	hypo	+	CG	UTR3	Thecc1EG002027	scaffold_1	mRNA	Pyridoxal phosphate-dependent transferases superfamily protein (83%P)
scaffold_1	0.833333333333333	0.111111111111111	-0.722222222222222	11109122	11109122	hypo	-	CG	UTR3	Thecc1EG002028	scaffold_1	mRNA	DHHC-type zinc finger family protein (68%P)
scaffold_1	0.666666666666667	0.28	-0.386666666666667	11117100	11117100	hypo	+	CG	intergenic	Thecc1EG002030	scaffold_1	mRNA	FRS (FAR1 Related Sequences) transcription factor family (68%T)
scaffold_1	0.668429487179487	0.308835447498238	-0.359594039681249	11122231	11122714	hypo	-	CG	intronic	Thecc1EG002031	scaffold_1	mRNA	c("FRS transcription factor family"	" putative (56%P)")
scaffold_1	0.357142857142857	0.560975609756098	0.20383275261324	11171251	11171251	hyper	+	CG	upstream	Thecc1EG002036	scaffold_1	mRNA	Uncharacterized protein (42%P)
scaffold_1	0.760606060606061	1	0.239393939393939	11181842	11181957	hyper	+	CG	intronic	Thecc1EG002038	scaffold_1	mRNA	Zinc transporter 5 precursor (66%P)
scaffold_1	0.31316425120773	0.0526485788113696	-0.26051567239636	11188768	11189409	hypo	+	CG	intronic	Thecc1EG002039	scaffold_1	mRNA	Uncharacterized protein (48%P)
scaffold_1	0.9375	0.72972972972973	-0.20777027027027	11216297	11216297	hypo	+	CG	upstream	Thecc1EG002042	scaffold_1	mRNA	Copia LTR rider-like protein (24%U)
scaffold_1	0.785714285714286	0.578125	-0.207589285714286	11234705	11234705	hypo	-	CG	intergenic	Thecc1EG002045	scaffold_1	mRNA	Zinc transporter 5 precursor (60%P)
scaffold_1	0.5	0.303439803439803	-0.196560196560197	11257307	11258279	hyper	-	CG	intronic	Thecc1EG002046	scaffold_1	mRNA	c("UDP-glucosyl transferase 71C5"	" putative (42%P)")
scaffold_1	0.217391304347826	0	-0.217391304347826	11263929	11263929	hypo	+	CG	exonic	Thecc1EG002048	scaffold_1	mRNA	Uncharacterized protein
scaffold_1	0.434812472046514	0.675035014005602	0.240222541959088	11277390	11278038	hyper	+	CG	exonic	Thecc1EG002049	scaffold_1	mRNA	c("UDP-Glycosyltransferase superfamily protein"	" putative (46%T)")
scaffold_1	1	0.391304347826087	-0.608695652173913	11293248	11293248	hypo	+	CG	intronic	Thecc1EG002050	scaffold_1	mRNA	c("Tetratricopeptide repeat (TPR)-like superfamily protein"	" putative (54%T)")
scaffold_1	0.704545454545455	0.5	-0.204545454545455	11286070	11286070	hypo	-	CG	intronic	Thecc1EG002051	scaffold_1	mRNA	Uncharacterized protein (76%P)
scaffold_1	0.542892156862745	0.807692307692307	0.264800150829563	11297603	11297630	hyper	-	CG	downstream	Thecc1EG002053	scaffold_1	mRNA	c("Ribonuclease H protein"	" putative (36%P)")
scaffold_1	0.2	0	-0.2	11326828	11326828	hypo	+	CG	intergenic	Thecc1EG002057	scaffold_1	mRNA	Polyubiquitin 10 (100%T)
scaffold_1	0.795614919354839	0.653373015873016	-0.142241903481823	11332596	11333528	hypo	+	CG	upstream	Thecc1EG002058	scaffold_1	mRNA	Uncharacterized protein (48%P)
scaffold_1	1	0.791666666666667	-0.208333333333333	11339546	11339546	hypo	-	CG	upstream	Thecc1EG002059	scaffold_1	mRNA	Unknown
scaffold_1	0.521135265700483	0.461965811965812	-0.059169453734671	11351938	11352336	hyper	-	CG	intronic	Thecc1EG002061	scaffold_1	mRNA	c("Carbohydrate-binding X8 domain superfamily protein"	" putative (59%P)")
scaffold_1	0.745820845820846	0.785391079508727	0.0395702336878807	11390952	11391526	hyper	-	CG	upstream;downstream	Thecc1EG002065	scaffold_1	mRNA	Unknown
scaffold_1	0.583333333333333	0.920343137254902	0.337009803921569	11396470	11396699	hyper	+	CG	upstream	Thecc1EG002067	scaffold_1	mRNA	Bifunctional inhibitor/lipid-transfer protein/seed storage 2S albumin superfamily protein (85%P)
scaffold_1	0.72540554977972	0.972342713502126	0.246937163722405	11414218	11415163	hyper	-	CG	upstream	Thecc1EG002068	scaffold_1	mRNA	Uncharacterized protein
scaffold_1	0.473762010347376	0.121224489795918	-0.352537520551458	11429796	11429797	hypo	+	CG	intergenic	Thecc1EG002070	scaffold_1	mRNA	Unknown
scaffold_1	0.5	0	-0.5	11435566	11435566	hypo	-	CG	intergenic	Thecc1EG002071	scaffold_1	mRNA	c("Homeodomain-like superfamily protein"	" putative (38%T)")
scaffold_1	0.652892069171139	0.659844322344322	0.0069522531731835	11446464	11446686	hypo	+	CG	upstream	Thecc1EG002072	scaffold_1	mRNA	Regulator of chromosome condensation family protein (71%P)
scaffold_1	0.955920072985736	0.655325685258749	-0.300594387726988	11447985	11448264	hypo	-	CG	exonic	Thecc1EG002074	scaffold_1	mRNA	c("Auxin-induced protein 5NG4"	" putative (53%P)")
scaffold_1	0.498251748251748	0.505028735632184	0.0067769873804355	11467868	11468042	hypo	-	CG	exonic	Thecc1EG002076	scaffold_1	mRNA	Coproporphyrinogen III oxidase (74%T)
scaffold_1	0.679599567099567	0.965835646729057	0.28623607962949	11475038	11475952	hyper	+	CG	intergenic	Thecc1EG002078	scaffold_1	mRNA	Methionine aminopeptidase 2B (85%P)
scaffold_1	0.708333333333333	1	0.291666666666667	11486818	11486818	hyper	-	CG	UTR5	Thecc1EG002079	scaffold_1	mRNA	c("Eukaryotic aspartyl protease family protein"	" putative (45%P)")
scaffold_1	0.899019607843137	0.816058567687223	-0.082961040155914	11495560	11497487	hypo	-	CG	upstream	Thecc1EG002081	scaffold_1	mRNA	Uncharacterized protein (68%P)
scaffold_1	0.679012345679012	0.356689062571416	-0.322323283107597	11503754	11504213	hypo	+	CG	exonic	Thecc1EG002082	scaffold_1	mRNA	MuDRA transposase-like (14%U)
scaffold_1	0.8	1	0.2	11526375	11526375		-	CG	upstream	Thecc1EG002086	scaffold_1	mRNA	c("Gag/pol protein"	" putative (38%U)")
scaffold_1	0.857083740632128	0.906274509803922	0.049190769171794	11544371	11545720	hypo	-	CG	intergenic	Thecc1EG002089	scaffold_1	mRNA	Uncharacterized protein (39%P)
scaffold_1	0.694220193394562	0.364750524620895	-0.329469668773666	11546565	11547957	hypo	-	CG	intronic	Thecc1EG002090	scaffold_1	mRNA	Uncharacterized protein (38%P)
scaffold_1	0.823174603174603	0.244294784666113	-0.57887981850849	11579680	11579826	hypo	+	CG	upstream	Thecc1EG002091	scaffold_1	mRNA	Alpha/beta-Hydrolases superfamily protein (84%P)
scaffold_1	0.896796869605073	0.615507194526508	-0.281289675078565	11638372	11639520	hypo	+	CG	intergenic	Thecc1EG002095	scaffold_1	mRNA	Uncharacterized protein (45%P)
scaffold_1	0.9375	0.648648648648649	-0.288851351351351	11649891	11649891	hypo	+	CG	exonic	Thecc1EG002098	scaffold_1	mRNA	c("Cellulose synthase-like B3"	" putative (54%P)")
scaffold_1	0.743113253206421	0.499794110021504	-0.243319143184917	11658945	11660452	hypo	-	CG	intronic	Thecc1EG002099	scaffold_1	mRNA	c("Cellulose synthase-like B4"	" putative (39%T)")
scaffold_1	0.669940476190476	0.953703703703704	0.283763227513228	11685142	11685813		-	CG	intergenic	Thecc1EG002100	scaffold_1	mRNA	Uncharacterized protein (81%P)
scaffold_1	1	0.615384615384615	-0.384615384615385	11695916	11695916	hypo	-	CG	upstream	Thecc1EG002101	scaffold_1	mRNA	Unknown
scaffold_1	0.634146341463415	0.384615384615385	-0.24953095684803	11733473	11733473	hypo	+	CG	upstream	Thecc1EG002104	scaffold_1	mRNA	Unknown
scaffold_1	0.716905901116427	0.916935483870968	0.20002958275454	11737716	11738938	hyper	+	CG	intergenic	Thecc1EG002105	scaffold_1	mRNA	Unknown
scaffold_1	0.776223776223776	0.891330891330891	0.115107115107115	11740310	11740545	hyper	-	CG	intronic	Thecc1EG002106	scaffold_1	mRNA	c("UDP-glucosyl transferase 71C4"	" putative (46%T)")
scaffold_1	0.646081349206349	0.667654808959157	0.0215734597528078	11748902	11750564	hypo	-	CG	exonic	Thecc1EG002107	scaffold_1	mRNA	Uncharacterized protein (63%P)
scaffold_1	0.65821582400372	0.804102212143285	0.145886388139565	11754076	11755610	hypo	+	CG	exonic	Thecc1EG002108	scaffold_1	mRNA	Uncharacterized protein (78%P)
scaffold_1	0.708333333333333	1	0.291666666666667	11792110	11792110	hyper	-	CG	intergenic	Thecc1EG002112	scaffold_1	mRNA	Unknown
scaffold_1	0.363636363636364	1	0.636363636363636	11806279	11806279	hyper	+	CG	intergenic	Thecc1EG002114	scaffold_1	mRNA	c("Cell differentiation"	" Rcd1-like protein"	" putative (39%T)")
scaffold_1	0.56	0.904761904761905	0.344761904761905	11816459	11816459	hyper	+	CG	exonic	Thecc1EG002116	scaffold_1	mRNA	Uncharacterized protein (71%P)
scaffold_1	0.646788034554152	0.681545377044098	0.0347573424899466	11825329	11827252	hyper	+	CG	intronic	Thecc1EG002120	scaffold_1	mRNA	Unknown
scaffold_1	0.58144266191325	0.314673370335217	-0.266769291578033	11847282	11848256	hypo	-	CG	exonic	Thecc1EG002123	scaffold_1	mRNA	c("Core-2/I-branching beta-1"	"6-N-acetylglucosaminyltransferase family protein"	" putative (52%T)")
scaffold_1	0.788034188034188	0.803038309993037	0.015004121958849	11853126	11853951	hyper	-	CG	upstream	Thecc1EG002124	scaffold_1	mRNA	Acid phosphatase/vanadium-dependent haloperoxidase-related protein (82%T)
scaffold_1	0.592086167800454	0.332773730334706	-0.259312437465747	11865755	11865814	hypo	-	CG	exonic	Thecc1EG002125	scaffold_1	mRNA	ERD (early-responsive to dehydration stress) family protein (76%T)
scaffold_1	0.529448329448329	0.218657219973009	-0.31079110947532	11869804	11869973	hypo	-	CG	upstream	Thecc1EG002126	scaffold_1	mRNA	Ubiquitin fusion degradation UFD1 family protein (72%T)
scaffold_1	0.717896917896918	0.641348874384589	-0.0765480435123292	11870987	11871797	hypo	+	CG	intergenic	Thecc1EG002127	scaffold_1	mRNA	Unknown
scaffold_1	0.778576230492197	0.82267151453198	0.0440952840397828	11902901	11903575	hyper	-	CG	upstream	Thecc1EG002134	scaffold_1	mRNA	c("UDP-glucosyl transferase 71B6"	" putative (44%T)")
scaffold_1	0.905219466026788	0.236773682341154	-0.668445783685634	11903721	11904570	hypo	+	CG	UTR5	Thecc1EG002135	scaffold_1	mRNA	Unknown
scaffold_1	0.394444444444444	0.70916698525976	0.314722540815315	11914244	11914328	hyper	+	CG	upstream	Thecc1EG002136	scaffold_1	mRNA	Zinc transporter 5 precursor (67%P)
scaffold_1	0.260585644514216	0.0346500346500346	-0.225935609864181	11930950	11931098	hypo	-	CG	UTR3	Thecc1EG002137	scaffold_1	mRNA	c("Chitin elicitor receptor kinase 1"	" RLK1"	" putative (52%T)")
scaffold_1	0.5	0.736842105263158	0.236842105263158	11942406	11942406	hyper	-	CG	UTR5	Thecc1EG002140	scaffold_1	mRNA	c("Chitin elicitor receptor kinase 1"	" RLK1"	" putative (40%T)")
scaffold_1	0.0714285714285714	0.35	0.278571428571429	11968798	11968798	hyper	+	CG	intronic	Thecc1EG002145	scaffold_1	mRNA	RmlC-like cupins superfamily protein (68%T)
scaffold_1	0.787976190476191	0.340411345264909	-0.447564845211281	11980488	11980628	hypo	+	CG	upstream	Thecc1EG002147	scaffold_1	mRNA	Uncharacterized protein
scaffold_1	0.594594594594595	1	0.405405405405405	11987177	11987177	hyper	-	CG	intergenic	Thecc1EG002148	scaffold_1	mRNA	Uncharacterized protein (51%P)
scaffold_1	0.733333333333333	0.416666666666667	-0.316666666666667	11999305	11999305	hypo	-	CG	downstream	Thecc1EG002151	scaffold_1	mRNA	Uncharacterized protein
scaffold_1	0.67629179331307	0.452380952380952	-0.223910840932117	12024577	12025624	hypo	+	CG	exonic	Thecc1EG002155	scaffold_1	mRNA	Uncharacterized protein (73%P)
scaffold_1	0.766666666666666	0.382728494623656	-0.383938172043011	12039661	12039752	hypo	-	CG	upstream	Thecc1EG002157	scaffold_1	mRNA	Major facilitator superfamily protein (77%P)
scaffold_1	0.681818181818181	0.310317460317461	-0.371500721500721	12039383	12039387	hypo	+	CG	intronic	Thecc1EG002158	scaffold_1	mRNA	Uncharacterized protein (69%P)
scaffold_1	0.21875	0	-0.21875	12068370	12068370	hypo	-	CG	intronic	Thecc1EG002161	scaffold_1	mRNA	Nodulin MtN21 /EamA-like transporter family protein (64%P)
scaffold_1	0.645198790978842	0.965422728231077	0.320223937252235	12091563	12092970	hyper	-	CG	intronic	Thecc1EG002162	scaffold_1	mRNA	Uncharacterized protein (74%P)
scaffold_1	0.666666666666667	0.883720930232558	0.217054263565892	12093460	12093460	hyper	+	CG	upstream	Thecc1EG002163	scaffold_1	mRNA	Unknown
scaffold_1	0.434285893844717	0.0644637832886213	-0.369822110556096	12157184	12157816	hypo	+	CG	UTR3	Thecc1EG002175	scaffold_1	mRNA	Unknown
scaffold_1	0.769491786882604	0.301492555894732	-0.467999230987873	12171187	12171604	hypo	+	CG	upstream	Thecc1EG002177	scaffold_1	mRNA	Uncharacterized protein (28%U)
scaffold_1	0.685802529659771	0.97298900047824	0.28718647081847	12188049	12188513	hyper	+	CG	intergenic	Thecc1EG002182	scaffold_1	mRNA	c("Retrotransposon protein"	" unclassified"	" putative (44%U)")
scaffold_1	0.93963963963964	0.631336405529954	-0.308303234109686	12234372	12234410	hypo	-	CG	upstream	Thecc1EG002185	scaffold_1	mRNA	Transducin/WD40 repeat-like superfamily protein (81%T)
scaffold_1	0.730220139494333	0.978835169318646	0.248615029824312	12263039	12264539	hyper	-	CG	upstream	Thecc1EG002189	scaffold_1	mRNA	Uncharacterized protein (54%P)
scaffold_1	0.649305555555556	0.89167916041979	0.242373604864234	12277698	12277747	hyper	-	CG	upstream;downstream	Thecc1EG002191	scaffold_1	mRNA	Unknown
scaffold_1	0.738636363636364	0.959893048128342	0.221256684491978	12279831	12280188	hyper	-	CG	intronic	Thecc1EG002192	scaffold_1	mRNA	c("Eukaryotic translation initiation factor 2c"	" putative (68%U)")
scaffold_1	0.669091480498955	0.274396169784306	-0.394695310714649	12290115	12291028	hypo	+	CG	exonic	Thecc1EG002193	scaffold_1	mRNA	Unknown
scaffold_1	0.384615384615385	0	-0.384615384615385	12297223	12297223	hypo	-	CG	intronic	Thecc1EG002196	scaffold_1	mRNA	Unknown
scaffold_1	0.7	0.96	0.26	12302368	12302368	hyper	-	CG	upstream;downstream	Thecc1EG002197	scaffold_1	mRNA	c("F13M7.2 protein"	" putative (55%U)")
scaffold_1	0.96875	0.75	-0.21875	12316330	12316330	hypo	-	CG	intergenic	Thecc1EG002199	scaffold_1	mRNA	Myzus persicae-induced lipase 1 (71%P)
scaffold_1	0.760556384992796	0.183938540893687	-0.576617844099109	12332798	12333540	hypo	-	CG	intronic	Thecc1EG002202	scaffold_1	mRNA	PDI-like 2-2 (80%T)
scaffold_1	0.404761904761905	0.177777777777778	-0.226984126984127	12339831	12339831	hypo	+	CG	exonic	Thecc1EG002203	scaffold_1	mRNA	c("Tetratricopeptide repeat-like superfamily protein"	" putative (56%P)")
scaffold_1	0.951902183303945	0.468513161657536	-0.483389021646409	12363289	12364398	hypo	+	CG	upstream	Thecc1EG002205	scaffold_1	mRNA	Uncharacterized protein (43%P)
scaffold_1	0.597833682739344	0.865945945945946	0.268112263206603	12369877	12370206	hyper	+	CG	intergenic	Thecc1EG002206	scaffold_1	mRNA	GDSL-like Lipase/Acylhydrolase superfamily protein (67%T)
scaffold_1	0.823076923076923	0.523255813953488	-0.299821109123435	12383913	12383926	hypo	+	CG	upstream	Thecc1EG002208	scaffold_1	mRNA	Unknown
scaffold_1	0.357361126268689	0.0680886360609862	-0.289272490207703	12429928	12430165	hypo	+	CG	intronic	Thecc1EG002209	scaffold_1	mRNA	Uncharacterized protein (53%P)
scaffold_1	0.666666666666667	0.883720930232558	0.217054263565892	12404544	12404544	hyper	+	CG	intronic	Thecc1EG002210	scaffold_1	mRNA	Uncharacterized protein (67%P)
scaffold_1	0.714285714285714	0.948717948717949	0.234432234432234	12409146	12409146	hyper	-	CG	UTR3	Thecc1EG002211	scaffold_1	mRNA	Uncharacterized protein (73%P)
scaffold_1	0.267647058823529	0.0373737373737374	-0.230273321449792	12416619	12416706	hypo	-	CG	intronic	Thecc1EG002212	scaffold_1	mRNA	Uncharacterized protein (67%P)
scaffold_1	0.89879726803265	0.645694818808026	-0.253102449224624	12435520	12436888	hyper	+	CG	upstream	Thecc1EG002214	scaffold_1	mRNA	GDSL-like Lipase/Acylhydrolase superfamily protein (66%P)
scaffold_1	0.325	0.696969696969697	0.371969696969697	12453704	12455082	hyper	+	CG	intergenic	Thecc1EG002216	scaffold_1	mRNA	c("Ubiquitin and WLM domain-containing protein C1442.07c"	" putative (56%P)")
scaffold_1	0.363636363636364	0.128205128205128	-0.235431235431235	12469146	12469146	hypo	-	CG	intergenic	Thecc1EG002217	scaffold_1	mRNA	Indole-3-butyric acid response 5 (70%P)
scaffold_1	0.5	0.283582089552239	-0.216417910447761	12466573	12466573	hypo	-	CG	intronic	Thecc1EG002218	scaffold_1	mRNA	Uncharacterized protein
scaffold_1	0.723636363636363	0.985294117647059	0.261657754010695	12472481	12472650	hyper	+	CG	intergenic	Thecc1EG002219	scaffold_1	mRNA	Unknown
scaffold_1	1	0.793103448275862	-0.206896551724138	12481797	12481797	hypo	-	CG	intergenic	Thecc1EG002220	scaffold_1	mRNA	Uncharacterized protein (61%P)
scaffold_1	0.873563218390805	0.623946360153256	-0.249616858237547	12489974	12490293	hypo	-	CG	intergenic	Thecc1EG002221	scaffold_1	mRNA	Unknown
scaffold_1	0.775862068965517	0.981132075471698	0.205270006506181	12496490	12496490	hyper	+	CG	upstream	Thecc1EG002223	scaffold_1	mRNA	c("F-box and associated interaction domains-containing protein"	" putative (50%P)")
scaffold_1	0.893987136383224	0.703827994150575	-0.190159142232649	12519657	12519900	hyper	+	CG	intergenic	Thecc1EG002229	scaffold_1	mRNA	Cysteine-rich RLK (RECEPTOR-like protein kinase) 8 (13%T)
scaffold_1	0.5872668997669	0.489644383394383	-0.0976225163725163	12533527	12533821	hypo	+	CG	upstream	Thecc1EG002230	scaffold_1	mRNA	PTB domain-containing engulfment adapter protein 1 (64%P)
scaffold_1	0.581310876623377	0.252475031364542	-0.328835845258835	12531758	12531826	hypo	+	CG	intronic	Thecc1EG002231	scaffold_1	mRNA	Unknown
scaffold_1	0.537777777777778	0.845238095238095	0.307460317460318	12529800	12529801	hyper	+	CG	UTR3	Thecc1EG002232	scaffold_1	mRNA	Uncharacterized protein
scaffold_1	0.243589743589744	0.848901098901099	0.605311355311355	12550309	12550311	hyper	+	CG	upstream	Thecc1EG002235	scaffold_1	mRNA	Uncharacterized protein (66%P)
scaffold_1	0.983333333333333	0.78	-0.203333333333333	12552347	12552347	hypo	-	CG	exonic	Thecc1EG002236	scaffold_1	mRNA	Gag-pro-like protein (18%U)
scaffold_1	0.553087068160597	0.262483710125219	-0.290603358035378	12566977	12567408	hypo	+	CG	intronic	Thecc1EG002239	scaffold_1	mRNA	Immunoglobulin E-set superfamily protein (69%P)
scaffold_1	0.777472755950973	0.265451000786033	-0.51202175516494	12577999	12578194	hypo	-	CG	exonic	Thecc1EG002240	scaffold_1	mRNA	Unknown
scaffold_1	0.58421052631579	0.402584163110479	-0.181626363205311	12600987	12602284	hypo	-	CG	intronic	Thecc1EG002246	scaffold_1	mRNA	Unknown
scaffold_1	0.638641853315766	0.986363636363636	0.34772178304787	12615131	12615505	hyper	+	CG	intergenic	Thecc1EG002248	scaffold_1	mRNA	Uncharacterized protein (46%P)
scaffold_1	0.92156862745098	0.709595959595959	-0.211972667855021	12620075	12621381	hypo	-	CG	downstream	Thecc1EG002249	scaffold_1	mRNA	Unknown
scaffold_1	0.710041385546209	0.947147422953875	0.237106037407665	12626705	12628347	hyper	+	CG	intergenic	Thecc1EG002250	scaffold_1	mRNA	Unknown
scaffold_1	0.732809345826096	0.835755790755791	0.102946444929695	12629286	12630770	hypo	+	CG	UTR3	Thecc1EG002251	scaffold_1	mRNA	Unknown
scaffold_1	0.727242813895206	0.304049602818703	-0.423193211076502	12683292	12683683	hypo	-	CG	upstream	Thecc1EG002255	scaffold_1	mRNA	Uncharacterized protein (65%P)
scaffold_1	0.292596944770858	0.0166666666666666	-0.275930278104191	12718218	12718219	hypo	+	CG	exonic	Thecc1EG002261	scaffold_1	mRNA	c("Nucleic acid-binding"	" OB-fold-like protein (89%T)")
scaffold_1	0.582295379039565	0.437051895129287	-0.145243483910277	12723177	12723269	hypo	+	CG	intronic	Thecc1EG002263	scaffold_1	mRNA	Uncharacterized protein (63%P)
scaffold_1	0.28	0.0232558139534884	-0.256744186046512	12721135	12721135	hypo	-	CG	exonic	Thecc1EG002264	scaffold_1	mRNA	Lipid-binding serum glycoprotein family protein (65%T)
scaffold_1	0.651587301587302	0.369607039433109	-0.281980262154192	12728511	12729066	hypo	+	CG	exonic	Thecc1EG002265	scaffold_1	mRNA	Metallo-hydrolase/oxidoreductase superfamily protein (73%T)
scaffold_1	0.522222222222222	0.827457627118644	0.305235404896422	12741378	12741773	hyper	+	CG	upstream	Thecc1EG002266	scaffold_1	mRNA	3-oxoacyl-[acyl-carrier-protein] synthase (75%U)
scaffold_1	0.769230769230769	1	0.230769230769231	12745204	12745204	hyper	-	CG	intergenic	Thecc1EG002267	scaffold_1	mRNA	Uncharacterized protein (68%P)
scaffold_1	0.75	1	0.25	12764327	12764327	hyper	-	CG	intergenic	Thecc1EG002268	scaffold_1	mRNA	Uncharacterized protein
scaffold_1	0.616571969696969	0.139815169420433	-0.476756800276537	12765415	12765430	hypo	+	CG	upstream	Thecc1EG002269	scaffold_1	mRNA	Unknown
scaffold_1	0.697101449275362	0.621031746031746	-0.076069703243616	12768046	12769365	hypo	+	CG	exonic	Thecc1EG002270	scaffold_1	mRNA	Unknown
scaffold_1	1	0.6	-0.4	12789512	12789512	hypo	-	CG	intergenic	Thecc1EG002274	scaffold_1	mRNA	Uncharacterized protein (57%P)
scaffold_1	0.736842105263158	0.966666666666667	0.229824561403509	12808824	12808824	hyper	-	CG	upstream	Thecc1EG002275	scaffold_1	mRNA	Gag-pol polymerase-like protein (30%U)
scaffold_1	0.98	0.771428571428571	-0.208571428571429	12820176	12820176	hypo	+	CG	upstream;downstream	Thecc1EG002277	scaffold_1	mRNA	F-box and associated interaction domains-containing-like protein (30%T)
scaffold_1	0.936026936026936	0.644230769230769	-0.291796166796167	12821790	12821978	hypo	+	CG	exonic	Thecc1EG002279	scaffold_1	mRNA	Unknown
scaffold_1	0.701225352993862	0.899814266881882	0.19858891388802	12830997	12832192	hyper	-	CG	upstream	Thecc1EG002280	scaffold_1	mRNA	Unknown
scaffold_1	0.777777777777778	1	0.222222222222222	12869213	12869213	hyper	-	CG	downstream	Thecc1EG002282	scaffold_1	mRNA	Polygalacturonase (66%U)
scaffold_1	0.633484162895928	0.364661654135338	-0.268822508760589	12872937	12874791	hypo	-	CG	UTR3	Thecc1EG002284	scaffold_1	mRNA	Unknown
scaffold_1	0.916666666666667	0.710526315789474	-0.206140350877193	12876108	12876108	hypo	-	CG	UTR5	Thecc1EG002285	scaffold_1	mRNA	Uncharacterized protein (41%P)
scaffold_1	0.287645811240721	0	-0.287645811240721	12894518	12894524	hypo	+	CG	intronic	Thecc1EG002288	scaffold_1	mRNA	MuDRA transposase-like (13%U)
scaffold_1	0.174107142857143	0.17984693877551	0.00573979591836701	12899879	12900006	hypo	+	CG	intronic	Thecc1EG002289	scaffold_1	mRNA	Polygalacturonase (62%U)
scaffold_1	0.758620689655172	1	0.241379310344828	12913195	12913195	hyper	-	CG	upstream	Thecc1EG002292	scaffold_1	mRNA	MuDRA transposase-like (22%U)
scaffold_1	0.327352472089314	0.591865357643759	0.264512885554445	12924830	12926182	hyper	+	CG	upstream	Thecc1EG002293	scaffold_1	mRNA	Uncharacterized protein (59%P)
scaffold_1	0.759615384615385	0.983333333333334	0.223717948717949	12943509	12943760	hyper	-	CG	intergenic	Thecc1EG002295	scaffold_1	mRNA	Unknown
scaffold_1	0.679195804195804	0.367685475444096	-0.311510328751708	12986336	12986786	hypo	-	CG	UTR3	Thecc1EG002302	scaffold_1	mRNA	Unknown
scaffold_1	0.978723404255319	0.769230769230769	-0.20949263502455	13014835	13014835	hypo	+	CG	intergenic	Thecc1EG002304	scaffold_1	mRNA	c("RNA-directed DNA polymerase (Reverse transcriptase)"	" Ribonuclease H-like protein (30%U)")
scaffold_1	0.724747474747475	0.964670060896476	0.239922586149001	13027331	13028371	hyper	-	CG	intergenic	Thecc1EG002305	scaffold_1	mRNA	Uncharacterized protein (78%P)
scaffold_1	0.577272727272727	0.600158982511924	0.0228862552391965	13055306	13055307	hypo	+	CG	upstream	Thecc1EG002309	scaffold_1	mRNA	Serine/threonine protein phosphatase 7 long form (64%P)
scaffold_1	0.950400817467399	0.606773542094581	-0.343627275372818	13072301	13072431	hypo	-	CG	intronic	Thecc1EG002311	scaffold_1	mRNA	Kinase superfamily protein (77%T)
scaffold_1	0.738713407804317	0.2264619983075	-0.512251409496817	13076857	13077863	hypo	+	CG	upstream	Thecc1EG002312	scaffold_1	mRNA	DGCR14-related (72%P)
scaffold_1	0.762138188608777	1	0.237861811391223	13092246	13092602	hyper	-	CG	intergenic	Thecc1EG002313	scaffold_1	mRNA	Unknown
scaffold_1	0.666666666666667	0.958333333333333	0.291666666666667	13095160	13095160	hyper	-	CG	exonic	Thecc1EG002314	scaffold_1	mRNA	Unknown
scaffold_1	0.813747228381375	0.574123588829471	-0.239623639551903	13119888	13121315	hypo	-	CG	upstream	Thecc1EG002315	scaffold_1	mRNA	c("Retrotransposon protein"	" putative (37%U)")
scaffold_1	1	0.789473684210526	-0.210526315789474	13136152	13136152	hypo	+	CG	upstream	Thecc1EG002317	scaffold_1	mRNA	Uncharacterized protein (50%U)
scaffold_1	0.777777777777778	1	0.222222222222222	13134747	13134747	hyper	+	CG	intronic	Thecc1EG002318	scaffold_1	mRNA	c("Zinc-dependent activator protein-1"	" putative (49%P)")
scaffold_1	0.75	1	0.25	13145857	13145857	hyper	-	CG	intergenic	Thecc1EG002319	scaffold_1	mRNA	GRAS family transcription factor (76%P)
scaffold_1	0.611493707441983	0.69808295904456	0.0865892516025765	13145145	13145746	hypo	+	CG	upstream	Thecc1EG002320	scaffold_1	mRNA	Unknown
scaffold_1	0.946344016679066	0.538238321226013	-0.408105695453053	13154340	13155015	hypo	+	CG	upstream;downstream	Thecc1EG002324	scaffold_1	mRNA	Uncharacterized protein (73%P)
scaffold_1	0.3	0.1	-0.2	13161702	13161702		+	CG	intronic	Thecc1EG002325	scaffold_1	mRNA	Glycosyl hydrolase 1 (71%U)
scaffold_1	0.6	0.391304347826087	-0.208695652173913	13175037	13175037	hypo	-	CG	intergenic	Thecc1EG002326	scaffold_1	mRNA	c("CHASE domain containing histidine kinase protein"	" putative (59%P)")
scaffold_1	0.516458333333333	0.523807394156231	0.007349060822898	13189414	13190739	hyper	+	CG	upstream;downstream	Thecc1EG002327	scaffold_1	mRNA	Oberon 2 (72%U)
scaffold_1	0.591880341880342	0.923558897243107	0.331678555362766	13209343	13209380	hyper	-	CG	upstream	Thecc1EG002331	scaffold_1	mRNA	c("Pentatricopeptide repeat-containing protein"	" putative (58%P)")
scaffold_1	0.27525728240014	0.201388888888889	-0.0738683935112507	13232696	13233109	hypo	+	CG	intronic	Thecc1EG002334	scaffold_1	mRNA	c("Nucleoporin"	" Nup133/Nup155-like"	" putative (58%T)")
scaffold_1	0.714285714285714	0.972222222222222	0.257936507936508	13282131	13282131	hyper	-	CG	UTR5	Thecc1EG002340	scaffold_1	mRNA	Unknown
scaffold_1	0.439384219384219	0.203910176510796	-0.235474042873424	13283077	13284082	hypo	+	CG	upstream;downstream	Thecc1EG002342	scaffold_1	mRNA	c("Retrotransposon protein"	" putative (56%U)")
scaffold_1	0.286244019138756	0.0250986916309497	-0.261145327507807	13289159	13289271	hypo	+	CG	intergenic	Thecc1EG002344	scaffold_1	mRNA	Uncharacterized protein
scaffold_1	0.908532019704433	0.705705404112865	-0.202826615591569	13299798	13301312	hypo	-	CG	intergenic	Thecc1EG002345	scaffold_1	mRNA	Uncharacterized protein (77%P)
scaffold_1	0.719607843137255	0.955555555555555	0.2359477124183	13304923	13304924	hyper	+	CG	intergenic	Thecc1EG002346	scaffold_1	mRNA	Tetratricopeptide repeat (TPR)-like superfamily protein (61%T)
scaffold_1	0.664929924589745	0.343270881540027	-0.321659043049718	13313989	13315560	hypo	+	CG	upstream	Thecc1EG002348	scaffold_1	mRNA	Uncharacterized protein
scaffold_1	0.692929292929293	0.947420634920635	0.254491341991342	13320609	13321208	hyper	+	CG	intergenic	Thecc1EG002349	scaffold_1	mRNA	Cc-nbs-lrr resistance-like protein (26%U)
scaffold_1	0.513513513513513	0.928571428571429	0.415057915057915	13324123	13324123	hyper	-	CG	exonic	Thecc1EG002350	scaffold_1	mRNA	Cc-nbs-lrr resistance-like protein (34%U)
scaffold_1	1	0.151515151515152	-0.848484848484849	13327165	13327165	hypo	+	CG	UTR3	Thecc1EG002351	scaffold_1	mRNA	c("Phosphoprotein phosphatase"	" putative (56%P)")
scaffold_1	0.442480359147026	0.347524154589372	-0.094956204557654	13337228	13337907	hypo	+	CG	upstream	Thecc1EG002354	scaffold_1	mRNA	Unknown
scaffold_1	0.7	0.945945945945946	0.245945945945946	13341054	13341054	hyper	+	CG	upstream	Thecc1EG002355	scaffold_1	mRNA	Uncharacterized protein (61%P)
scaffold_1	0.909090909090909	0.7	-0.209090909090909	13356629	13356629	hypo	+	CG	intronic	Thecc1EG002357	scaffold_1	mRNA	Uncharacterized protein (26%U)
scaffold_1	0.663660076685045	0.817260469435711	0.153600392750666	13394495	13396392	hypo	+	CG	intergenic	Thecc1EG002361	scaffold_1	mRNA	c("Gag protease polyprotein"	" putative (56%P)")
scaffold_1	0.746009674221917	0.413714052608643	-0.332295621613273	13406666	13408527	hyper	+	CG	intronic	Thecc1EG002363	scaffold_1	mRNA	Unknown
scaffold_1	0.536363636363636	0.755813953488372	0.219450317124736	13412117	13412815	hyper	+	CG	intronic	Thecc1EG002365	scaffold_1	mRNA	Uncharacterized protein
scaffold_1	0.712309368191721	0.950874020494274	0.238564652302553	13433402	13433687	hyper	-	CG	upstream	Thecc1EG002367	scaffold_1	mRNA	Uncharacterized protein (51%P)
scaffold_1	0.975	0.739130434782609	-0.235869565217391	13451397	13451397	hypo	-	CG	upstream	Thecc1EG002368	scaffold_1	mRNA	Uncharacterized protein (66%P)
scaffold_1	0.75026455026455	0.876341050254094	0.126076499989543	13481985	13483007		-	CG	upstream	Thecc1EG002369	scaffold_1	mRNA	Uncharacterized protein (21%U)
scaffold_1	0.694522192074212	0.948807014831451	0.254284822757239	13479906	13481149	hyper	-	CG	intronic	Thecc1EG002370	scaffold_1	mRNA	Uncharacterized protein (81%P)
scaffold_1	0.925396825396826	0.558333333333333	-0.367063492063492	13502127	13502529	hypo	+	CG	downstream	Thecc1EG002374	scaffold_1	mRNA	Uncharacterized protein (53%P)
scaffold_1	0.833391385115523	0.74091024663107	-0.0924811384844526	13510916	13511186	hyper	+	CG	downstream	Thecc1EG002375	scaffold_1	mRNA	Uncharacterized protein (68%P)
scaffold_1	0.801770833333333	0.638184190238985	-0.163586643094349	13508604	13508752	hyper	-	CG	intronic	Thecc1EG002376	scaffold_1	mRNA	Uncharacterized protein (57%P)
scaffold_1	0.833333333333333	0.831818181818182	-0.0015151515151515	13516352	13517915	hyper	-	CG	upstream	Thecc1EG002377	scaffold_1	mRNA	Uncharacterized protein (60%P)
scaffold_1	0.7412421076981	0.880614784825311	0.139372677127211	13535836	13537151	hyper	+	CG	upstream	Thecc1EG002380	scaffold_1	mRNA	Secretory laccase (75%U)
scaffold_1	0.384615384615385	0.0350877192982456	-0.349527665317139	13539933	13539933	hypo	+	CG	intergenic	Thecc1EG002381	scaffold_1	mRNA	Unknown
scaffold_1	0.95	0.596153846153846	-0.353846153846154	13551552	13551552	hypo	-	CG	upstream	Thecc1EG002382	scaffold_1	mRNA	Uncharacterized protein (71%P)
scaffold_1	0.741708385481852	0.985890302066773	0.24418191658492	13559006	13559453	hyper	+	CG	intronic	Thecc1EG002383	scaffold_1	mRNA	Ribonuclease H protein (62%P)
scaffold_1	0.722222222222222	0.956521739130435	0.234299516908213	13568196	13568196	hyper	+	CG	intronic	Thecc1EG002384	scaffold_1	mRNA	c("Gag protease polyprotein"	" putative (56%P)")
scaffold_1	0.597585944400081	0.932798303854259	0.335212359454178	13562919	13564415	hyper	-	CG	intronic	Thecc1EG002385	scaffold_1	mRNA	c("Retrotransposon protein"	" putative (59%U)")
scaffold_1	0.809485459895296	0.924036281179138	0.114550821283842	13565347	13566211	hyper	-	CG	intronic	Thecc1EG002386	scaffold_1	mRNA	c("RNA-directed DNA polymerase (Reverse transcriptase)"	" Ribonuclease H (61%U)")
scaffold_1	0.882254464285714	0.630678426295537	-0.251576037990177	13572456	13572688	hypo	-	CG	UTR5	Thecc1EG002389	scaffold_1	mRNA	Gag-pro-like protein (31%U)
scaffold_1	0.9	0.875	-0.025	13573835	13574194	hypo	+	CG	exonic	Thecc1EG002390	scaffold_1	mRNA	Uncharacterized protein (87%P)
scaffold_1	0.69017925351959	0.959108631415975	0.268929377896385	13607956	13608968	hyper	-	CG	upstream	Thecc1EG002393	scaffold_1	mRNA	Receptor like protein 20 (15%T)
scaffold_1	0.8	1	0.2	13617368	13617368		-	CG	UTR3	Thecc1EG002394	scaffold_1	mRNA	Glucose-6-phosphate dehydrogenase 1 (82%P)
scaffold_1	0.883449883449883	0.786147186147186	-0.0973026973026973	13649467	13649760	hypo	+	CG	upstream;downstream	Thecc1EG002399	scaffold_1	mRNA	Unknown
scaffold_1	0.829075091575092	0.447579365079365	-0.381495726495726	13658316	13658590	hypo	-	CG	intergenic	Thecc1EG002400	scaffold_1	mRNA	Phytochrome C (69%T)
scaffold_1	0.636363636363636	0.357142857142857	-0.279220779220779	13671795	13671795	hypo	-	CG	intergenic	Thecc1EG002402	scaffold_1	mRNA	c("Beta-1"	"2-N-acetylglucosaminyltransferase II (67%T)")
scaffold_1	0.677502621602	0.896120789779326	0.218618168177326	13674663	13676307	hyper	-	CG	intergenic	Thecc1EG002403	scaffold_1	mRNA	Uncharacterized protein (72%P)
scaffold_1	0.341666666666667	0.435160427807487	0.09349376114082	13691969	13692045	hypo	-	CG	intronic	Thecc1EG002406	scaffold_1	mRNA	Uncharacterized protein (15%U)
scaffold_1	0.913201360997762	0.715171445423546	-0.198029915574216	13720915	13721628	hypo	+	CG	intronic	Thecc1EG002408	scaffold_1	mRNA	Uncharacterized protein (49%P)
scaffold_1	0.8	1	0.2	13745121	13745121		+	CG	upstream	Thecc1EG002410	scaffold_1	mRNA	Nuclear transcription factor Y subunit B-3 (73%P)
scaffold_1	0.555555555555556	0.931034482758621	0.375478927203065	13760757	13760757	hyper	-	CG	upstream	Thecc1EG002412	scaffold_1	mRNA	Uncharacterized protein (29%U)
scaffold_1	0.788856198467182	0.852380952380952	0.06352475391377	13796463	13797262	hyper	+	CG	intergenic	Thecc1EG002419	scaffold_1	mRNA	Uncharacterized protein (18%U)
scaffold_1	0.480080213903743	0.3320264294529	-0.148053784450843	13813731	13814730	hyper	+	CG	intergenic	Thecc1EG002421	scaffold_1	mRNA	Uncharacterized protein (37%P)
scaffold_1	0.847494553376906	0.924731182795699	0.0772366294187927	13840095	13841337	hyper	-	CG	upstream	Thecc1EG002424	scaffold_1	mRNA	Pentatricopeptide repeat (PPR) superfamily protein (23%T)
scaffold_1	0.416666666666667	0.189189189189189	-0.227477477477477	13844220	13844220	hypo	+	CG	intergenic	Thecc1EG002426	scaffold_1	mRNA	Acetoacetyl-CoA thiolase 2 (86%T)
scaffold_1	0.437162618083671	0.158271908271908	-0.278890709811763	13849400	13850426	hypo	-	CG	intronic	Thecc1EG002427	scaffold_1	mRNA	Uncharacterized protein
scaffold_1	0.829185185185185	0.581125116713352	-0.248060068471833	13865210	13866116	hypo	-	CG	UTR3	Thecc1EG002430	scaffold_1	mRNA	Emp24/gp25L/p24 family/GOLD family protein (74%T)
scaffold_1	0.847020933977456	0.777777777777778	-0.069243156199678	13876665	13877348	hyper	+	CG	UTR5	Thecc1EG002431	scaffold_1	mRNA	Rubisco methyltransferase family protein (20%T)
scaffold_1	0.438248910675381	0.502958780239258	0.0647098695638767	13874763	13876262	hyper	+	CG	intronic	Thecc1EG002433	scaffold_1	mRNA	Copia LTR rider-like protein (26%U)
scaffold_1	0.683538117275971	0.276614384020951	-0.406923733255021	13886314	13886503	hypo	+	CG	intronic	Thecc1EG002434	scaffold_1	mRNA	c("Indole-3-glycerol phosphate synthase"	" chloroplastic"	" putative (51%U)")
scaffold_1	0.6	0.96551724137931	0.36551724137931	13883600	13883600	hyper	-	CG	intronic	Thecc1EG002435	scaffold_1	mRNA	RPM1-interacting protein 4 family protein (66%P)
scaffold_1	0.714583333333333	0.742063492063492	0.0274801587301587	13908793	13909438	hyper	+	CG	intronic	Thecc1EG002437	scaffold_1	mRNA	Mutator-like transposase (12%U)
scaffold_1	0.958333333333333	0.434959349593496	-0.523373983739837	13932013	13932014	hypo	+	CG	intronic	Thecc1EG002440	scaffold_1	mRNA	Rubisco methyltransferase family protein (74%T)
scaffold_1	0.625	0.935560053981107	0.310560053981106	13928548	13928552	hyper	-	CG	intronic	Thecc1EG002441	scaffold_1	mRNA	Uncharacterized protein (63%P)
scaffold_1	0.305555555555555	0.760869565217392	0.455314009661835	13947858	13947923	hyper	+	CG	upstream	Thecc1EG002445	scaffold_1	mRNA	RNA-binding family protein (68%P)
scaffold_1	0.6875	1	0.3125	13966302	13966302	hyper	-	CG	upstream	Thecc1EG002447	scaffold_1	mRNA	Unknown
scaffold_1	0.701288244766506	0.943011917659805	0.241723672893299	13963333	13963356	hyper	+	CG	intronic	Thecc1EG002448	scaffold_1	mRNA	Uncharacterized protein (70%P)
scaffold_1	0.402615629984051	0.43190846817836	0.0292928381943088	14010398	14010627	hyper	-	CG	upstream	Thecc1EG002456	scaffold_1	mRNA	c("RING/U-box superfamily protein"	" putative (59%T)")
scaffold_1	0.75	0.97512285012285	0.22512285012285	14043236	14043476	hyper	-	CG	downstream	Thecc1EG002459	scaffold_1	mRNA	Uncharacterized protein (42%P)
scaffold_1	0.893552755730794	0.55532716713827	-0.338225588592523	14048312	14048802	hypo	+	CG	upstream	Thecc1EG002460	scaffold_1	mRNA	c("Period circadian protein"	" putative (41%P)")
scaffold_1	0.862819492129837	0.841736694677871	-0.0210827974519658	14057965	14059800	hypo	-	CG	upstream	Thecc1EG002461	scaffold_1	mRNA	Transposon-like protein (25%U)
scaffold_1	0.583333333333333	0.941176470588235	0.357843137254902	14057771	14057771	hyper	+	CG	exonic	Thecc1EG002462	scaffold_1	mRNA	Unknown
scaffold_1	0.272727272727273	0	-0.272727272727273	14068923	14068923	hypo	-	CG	intergenic	Thecc1EG002463	scaffold_1	mRNA	Got1/Sft2-like vescicle transport protein family (72%T)
scaffold_1	0.35	0.650387135199524	0.300387135199523	14073526	14073701	hyper	-	CG	UTR3	Thecc1EG002464	scaffold_1	mRNA	Uncharacterized protein
scaffold_1	0.0679012345679013	0.433091787439613	0.365190552871712	14077646	14077912	hyper	+	CG	exonic	Thecc1EG002465	scaffold_1	mRNA	Uncharacterized protein (63%P)
scaffold_1	0.739130434782609	0.954545454545455	0.215415019762846	14082824	14082824	hyper	-	CG	UTR5	Thecc1EG002466	scaffold_1	mRNA	Uncharacterized protein (63%P)
scaffold_1	0.78997128997129	0.894736842105263	0.104765552133973	14088431	14089083	hyper	+	CG	UTR5	Thecc1EG002468	scaffold_1	mRNA	Uncharacterized protein (61%P)
scaffold_1	0.858288770053476	0.873076923076923	0.014788153023447	14086451	14087188	hyper	+	CG	intronic	Thecc1EG002469	scaffold_1	mRNA	Uncharacterized protein (93%P)
scaffold_1	0.728250915750915	0.783333333333333	0.0550824175824178	14102101	14102687	hyper	+	CG	intronic	Thecc1EG002470	scaffold_1	mRNA	c("RNA-directed DNA polymerase (Reverse transcriptase)"	" Ribonuclease H"	" putative (36%U)")
scaffold_1	0.874724782386073	0.787037037037037	-0.0876877453490357	14103081	14104916	hypo	+	CG	upstream	Thecc1EG002471	scaffold_1	mRNA	Uncharacterized protein (74%P)
scaffold_1	0.940881807268362	0.555294613020284	-0.385587194248078	14108607	14108688	hypo	+	CG	downstream	Thecc1EG002473	scaffold_1	mRNA	Exostosin family protein (66%P)
scaffold_1	0.741138560687433	0.982059990412957	0.240921429725524	14122216	14123594	hyper	+	CG	upstream	Thecc1EG002475	scaffold_1	mRNA	Uncharacterized protein (85%P)
scaffold_1	0.384615384615385	0.166666666666667	-0.217948717948718	14138847	14138847	hypo	+	CG	upstream	Thecc1EG002476	scaffold_1	mRNA	Copia LTR rider-like protein (26%U)
scaffold_1	0.95	0.75	-0.2	14149900	14149900		+	CG	intergenic	Thecc1EG002478	scaffold_1	mRNA	Unknown
scaffold_1	0.732323232323232	0.400417412045319	-0.331905820277913	14190761	14190804	hypo	+	CG	upstream	Thecc1EG002484	scaffold_1	mRNA	Uncharacterized protein (38%U)
scaffold_1	0.592670401493931	0.928463203463203	0.335792801969273	14206411	14207306	hyper	+	CG	UTR3	Thecc1EG002485	scaffold_1	mRNA	DNA/RNA polymerases superfamily protein (66%P)
scaffold_1	0.465323166303559	0.95959595959596	0.494272793292401	14208153	14208891	hyper	+	CG	upstream	Thecc1EG002486	scaffold_1	mRNA	Uncharacterized protein (78%P)
scaffold_1	0.736842105263158	0.966666666666667	0.229824561403509	14221223	14221223	hyper	+	CG	intergenic	Thecc1EG002487	scaffold_1	mRNA	Unknown
scaffold_1	0.69047619047619	0.946002805049089	0.255526614572898	14226203	14226554	hyper	+	CG	upstream;downstream	Thecc1EG002488	scaffold_1	mRNA	Uncharacterized protein (51%U)
scaffold_1	0.8	1	0.2	14246292	14246292		-	CG	upstream	Thecc1EG002489	scaffold_1	mRNA	Uncharacterized protein (73%P)
scaffold_1	0.942385005662762	0.553429657810999	-0.388955347851763	14249367	14249505	hypo	+	CG	intergenic	Thecc1EG002490	scaffold_1	mRNA	RAB GTPase B1C (92%T)
scaffold_1	0.708771929824561	0.982758620689655	0.273986690865094	14260396	14260419	hyper	-	CG	upstream	Thecc1EG002491	scaffold_1	mRNA	Uncharacterized protein (18%U)
scaffold_1	0.727272727272727	0.958333333333333	0.231060606060606	14263513	14263513	hyper	+	CG	intergenic	Thecc1EG002492	scaffold_1	mRNA	ADP glucose pyrophosphorylase 1 (84%T)
scaffold_1	0.636363636363636	0.622331691297209	-0.014031945066428	14270275	14271045	hypo	+	CG	downstream	Thecc1EG002493	scaffold_1	mRNA	Uncharacterized protein (63%P)
scaffold_1	0.774193548387097	1	0.225806451612903	14302934	14302934	hyper	-	CG	upstream	Thecc1EG002495	scaffold_1	mRNA	Uncharacterized protein (61%P)
scaffold_1	0.691709162297398	0.842042042042042	0.150332879744644	14310694	14311119	hyper	+	CG	exonic	Thecc1EG002496	scaffold_1	mRNA	Unknown
scaffold_1	0.69047619047619	0.981481481481482	0.291005291005291	14309001	14309023	hyper	+	CG	intronic	Thecc1EG002497	scaffold_1	mRNA	Uncharacterized protein (26%T)
scaffold_1	0.545454545454545	0.909090909090909	0.363636363636364	14319386	14319386	hyper	-	CG	upstream	Thecc1EG002499	scaffold_1	mRNA	Uncharacterized protein (53%P)
scaffold_1	0.823529411764706	0.830065359477125	0.0065359477124185	14333384	14333539	hypo	-	CG	upstream	Thecc1EG002501	scaffold_1	mRNA	Uncharacterized protein (54%P)
scaffold_1	0.811935140882509	0.790227639165961	-0.0217075017165482	14341889	14343518	hypo	-	CG	upstream	Thecc1EG002502	scaffold_1	mRNA	Uncharacterized protein (68%P)
scaffold_1	0.97	0.72962962962963	-0.24037037037037	14341482	14341733	hypo	+	CG	intronic	Thecc1EG002503	scaffold_1	mRNA	Uncharacterized protein (74%U)
scaffold_1	0.798266351457841	0.904761904761905	0.106495553304064	14350811	14352100	hypo	-	CG	upstream	Thecc1EG002504	scaffold_1	mRNA	Uncharacterized protein (52%P)
scaffold_1	0.884615384615385	0.607843137254902	-0.276772247360483	14381991	14381992	hypo	+	CG	upstream	Thecc1EG002508	scaffold_1	mRNA	Uncharacterized protein (20%U)
scaffold_1	0.717163244794824	0.36106371698477	-0.356099527810054	14413962	14414257	hyper	-	CG	upstream	Thecc1EG002512	scaffold_1	mRNA	Uncharacterized protein (68%P)
scaffold_1	0.919117647058824	0.570236832803111	-0.348880814255713	14414997	14416226	hypo	-	CG	intergenic	Thecc1EG002513	scaffold_1	mRNA	Uncharacterized protein
scaffold_1	0.7	0.446428571428572	-0.253571428571429	14434127	14434238	hypo	+	CG	upstream;downstream	Thecc1EG002516	scaffold_1	mRNA	Uncharacterized protein (64%P)
scaffold_1	1	0.783783783783784	-0.216216216216216	14449328	14449328	hypo	+	CG	exonic	Thecc1EG002517	scaffold_1	mRNA	Uncharacterized protein
scaffold_1	0.747768281101614	0.984201798027407	0.236433516925793	14443547	14443683	hyper	-	CG	intronic	Thecc1EG002518	scaffold_1	mRNA	Unknown
scaffold_1	0.304018912529551	0.0188679245283019	-0.285150988001249	14453486	14453487	hypo	+	CG	exonic	Thecc1EG002519	scaffold_1	mRNA	Unknown
scaffold_1	0.95	0.263888888888889	-0.686111111111111	14457071	14457072	hypo	+	CG	intergenic	Thecc1EG002520	scaffold_1	mRNA	Endomembrane protein 70 protein family (85%T)
scaffold_1	0.706390831390831	0.775138508834161	0.0687476774433298	14469136	14469403	hypo	+	CG	upstream	Thecc1EG002522	scaffold_1	mRNA	c("Translation elongation factor Ts (EF-Ts)"	" putative (63%T)")
scaffold_1	0.769230769230769	0.488888888888889	-0.28034188034188	14478967	14478967	hypo	+	CG	upstream	Thecc1EG002525	scaffold_1	mRNA	Regulator of chromosome condensation family protein (65%P)
scaffold_1	0.282608695652174	0.5	0.217391304347826	14488853	14488853	hyper	+	CG	exonic	Thecc1EG002529	scaffold_1	mRNA	Glyceraldehyde-3-phosphate dehydrogenase A (62%P)
scaffold_1	0.769230769230769	0.488964346349745	-0.280266422881024	14493477	14493478	hypo	+	CG	intronic	Thecc1EG002530	scaffold_1	mRNA	HhH-GPD base excision DNA repair family protein (63%P)
scaffold_1	0.721537157287157	0.917851966873706	0.196314809586549	14539118	14540344	hyper	+	CG	upstream	Thecc1EG002536	scaffold_1	mRNA	Unknown
scaffold_1	0.610255615656224	0.78896647483604	0.178710859179816	14534904	14536009	hyper	-	CG	intronic	Thecc1EG002537	scaffold_1	mRNA	c("Cysteine-rich RLK (RECEPTOR-like protein kinase) 8"	" putative (50%T)")
scaffold_1	0.729824561403509	0.96031746031746	0.230492898913952	14540852	14541016	hyper	+	CG	upstream	Thecc1EG002538	scaffold_1	mRNA	Uncharacterized protein (75%P)
scaffold_1	0.899977919095566	0.557125634504008	-0.342852284591558	14550805	14551596	hyper	-	CG	intergenic	Thecc1EG002539	scaffold_1	mRNA	c("Cytochrome b561/ferric reductase transmembrane with DOMON related domain"	" putative (57%T)")
scaffold_1	0.67437908496732	0.84342085582255	0.169041770855229	14561701	14563036	hyper	+	CG	intergenic	Thecc1EG002541	scaffold_1	mRNA	Unknown
scaffold_1	0.725546058879392	0.753623188405797	0.028077129526405	14586782	14587400	hypo	+	CG	intergenic	Thecc1EG002543	scaffold_1	mRNA	Uncharacterized protein (30%U)
scaffold_1	0.565989304812834	0.924505708716235	0.358516403903401	14589669	14590927	hyper	+	CG	intergenic	Thecc1EG002544	scaffold_1	mRNA	Uncharacterized protein (51%U)
scaffold_1	0.961538461538462	0.684210526315789	-0.277327935222672	14598221	14598221	hypo	-	CG	intergenic	Thecc1EG002545	scaffold_1	mRNA	Unknown
scaffold_1	0.967741935483871	0.764705882352941	-0.20303605313093	14628733	14628733	hypo	+	CG	intronic	Thecc1EG002547	scaffold_1	mRNA	Uncharacterized protein (81%P)
scaffold_1	0.629958117346555	0.802286164128269	0.172328046781714	14624718	14625353	hyper	+	CG	intronic	Thecc1EG002548	scaffold_1	mRNA	Uncharacterized protein (86%P)
scaffold_1	0.681818181818182	0.892857142857143	0.211038961038961	14653350	14653350	hyper	+	CG	intronic	Thecc1EG002550	scaffold_1	mRNA	Uncharacterized protein (61%P)
scaffold_1	0.853224553224553	0.797463802107765	-0.0557607511167883	14649869	14650606		+	CG	intronic	Thecc1EG002551	scaffold_1	mRNA	Unknown
scaffold_1	0.7	0.939727954971858	0.239727954971858	14685892	14687477	hyper	+	CG	upstream	Thecc1EG002552	scaffold_1	mRNA	Unknown
scaffold_1	0.607668368116129	0.920396681266247	0.312728313150117	14683739	14684444	hyper	+	CG	intronic	Thecc1EG002553	scaffold_1	mRNA	Unknown
scaffold_1	0.778800611153552	0.944957264957265	0.166156653803712	14703634	14703930	hyper	-	CG	upstream	Thecc1EG002554	scaffold_1	mRNA	Uncharacterized protein (75%P)
scaffold_1	0.625	0.886363636363636	0.261363636363636	14791164	14791164	hyper	-	CG	intronic	Thecc1EG002556	scaffold_1	mRNA	Uncharacterized protein (13%U)
scaffold_1	0.675844155844156	0.807020392698142	0.131176236853986	14789522	14790268	hypo	-	CG	intronic	Thecc1EG002557	scaffold_1	mRNA	Unknown
scaffold_1	0.733663369907878	0.96279261526421	0.229129245356331	14798915	14800638	hyper	-	CG	downstream	Thecc1EG002558	scaffold_1	mRNA	Uncharacterized protein (78%P)
scaffold_1	0.868421052631579	0.615384615384615	-0.253036437246964	14804806	14804806	hypo	-	CG	intronic	Thecc1EG002559	scaffold_1	mRNA	Unknown
scaffold_1	0.652934065934066	0.948949579831933	0.296015513897867	14848929	14849576	hyper	-	CG	intergenic	Thecc1EG002560	scaffold_1	mRNA	Uncharacterized protein (70%P)
scaffold_1	0.65625	0.875	0.21875	14856495	14856495	hyper	-	CG	intergenic	Thecc1EG002561	scaffold_1	mRNA	Gag protease polyprotein (65%P)
scaffold_1	0.6875	1	0.3125	14862008	14862008	hyper	-	CG	exonic	Thecc1EG002563	scaffold_1	mRNA	Unknown
scaffold_1	0.552667529572337	0.950612244897959	0.397944715325622	14879814	14881044	hyper	+	CG	upstream	Thecc1EG002564	scaffold_1	mRNA	Uncharacterized protein (60%P)
scaffold_1	0.890909090909091	0.538334728764344	-0.352574362144747	14884963	14885111	hypo	-	CG	upstream	Thecc1EG002565	scaffold_1	mRNA	Unknown
scaffold_1	0.68	0.894736842105263	0.214736842105263	14893039	14893039	hyper	+	CG	intronic	Thecc1EG002567	scaffold_1	mRNA	c("Defensin-like family protein"	" putative (48%P)")
scaffold_1	0.734680134680135	0.498568098568099	-0.236112036112036	14904101	14904931	hypo	+	CG	upstream	Thecc1EG002569	scaffold_1	mRNA	RNI-like superfamily protein (60%T)
scaffold_1	0.461538461538462	0.964285714285714	0.502747252747253	14907993	14907993	hyper	-	CG	intergenic	Thecc1EG002570	scaffold_1	mRNA	Unknown
scaffold_1	0.772727272727272	1	0.227272727272728	14922832	14923514	hyper	-	CG	intergenic	Thecc1EG002572	scaffold_1	mRNA	Ribosomal protein L5 B (66%T)
scaffold_1	0.153846153846154	0.363636363636364	0.20979020979021	14946400	14946400	hyper	+	CG	upstream	Thecc1EG002578	scaffold_1	mRNA	Mediator of RNA polymerase II transcription subunit 19 (73%P)
scaffold_1	0.863636363636364	0.872785829307569	0.009149465671205	14956375	14956555	hypo	+	CG	intronic	Thecc1EG002580	scaffold_1	mRNA	Uncharacterized protein (31%U)
scaffold_1	0.6	0.942857142857143	0.342857142857143	14989651	14989651	hyper	+	CG	intronic	Thecc1EG002584	scaffold_1	mRNA	Uncharacterized protein (67%P)
scaffold_1	0.66437074829932	0.929581580177653	0.265210831878333	14980866	14981530	hyper	+	CG	intronic	Thecc1EG002585	scaffold_1	mRNA	Uncharacterized protein (34%U)
scaffold_1	0.770238095238095	0.883333333333333	0.113095238095238	14983935	14984448	hypo	-	CG	intronic	Thecc1EG002586	scaffold_1	mRNA	Unknown
scaffold_1	0.692307692307692	0.971428571428571	0.279120879120879	15016143	15016143	hyper	-	CG	UTR3	Thecc1EG002587	scaffold_1	mRNA	Unknown
scaffold_1	0.795945304658595	0.730632666859847	-0.0653126377987476	14999118	15000594	hypo	+	CG	intronic	Thecc1EG002588	scaffold_1	mRNA	Unknown
scaffold_1	0.818181818181818	0.888636363636363	0.0704545454545455	15012684	15012809		-	CG	intronic	Thecc1EG002589	scaffold_1	mRNA	c("UDP-xylose phenolic glycosyltransferase"	" putative (56%U)")
scaffold_1	0.56	0.285714285714286	-0.274285714285714	15021157	15021157	hypo	-	CG	UTR3	Thecc1EG002590	scaffold_1	mRNA	c("Non-LTR retrolelement reverse transcriptase"	" putative-like protein (28%U)")
scaffold_1	0.727272727272727	0.370967741935484	-0.356304985337243	15025423	15025423	hypo	+	CG	upstream	Thecc1EG002592	scaffold_1	mRNA	Unknown
scaffold_1	0.727272727272727	1	0.272727272727273	15049226	15049226	hyper	-	CG	intergenic	Thecc1EG002594	scaffold_1	mRNA	c("UDP-xylose phenolic glycosyltransferase"	" putative (58%U)")
scaffold_1	0.644406303635513	0.925324675324675	0.280918371689163	15064854	15066196	hyper	+	CG	upstream	Thecc1EG002595	scaffold_1	mRNA	Unknown
scaffold_1	0.591836734693878	0.380952380952381	-0.210884353741497	15078418	15078418	hypo	+	CG	exonic	Thecc1EG002597	scaffold_1	mRNA	Unknown
scaffold_1	0.333333333333333	0	-0.333333333333333	15124346	15124346	hypo	-	CG	exonic	Thecc1EG002609	scaffold_1	mRNA	c("Rhodanese/Cell cycle control phosphatase superfamily protein"	" putative (56%P)")
scaffold_1	0.4375	0.42492816091954	-0.0125718390804597	15128718	15130031	hyper	-	CG	UTR3	Thecc1EG002610	scaffold_1	mRNA	Uncharacterized protein (52%P)
scaffold_1	0.71453781512605	0.865847953216374	0.151310138090324	15142282	15144157	hyper	+	CG	upstream	Thecc1EG002611	scaffold_1	mRNA	Uncharacterized protein (56%P)
scaffold_1	0.710815047021943	0.931002240815076	0.220187193793133	15151845	15152183	hyper	+	CG	upstream	Thecc1EG002613	scaffold_1	mRNA	Bacterial hemolysin-related (81%P)
scaffold_1	0.841609504876957	0.515124660285951	-0.326484844591006	15153909	15153988	hypo	+	CG	intergenic	Thecc1EG002614	scaffold_1	mRNA	Photosystem I reaction center subunit XI (81%P)
scaffold_1	0.580645161290323	0.363636363636364	-0.217008797653959	15158953	15158953	hypo	-	CG	exonic	Thecc1EG002615	scaffold_1	mRNA	Unknown
scaffold_1	0.588888888888889	0.583333333333333	-0.00555555555555551	15157370	15158314	hypo	+	CG	downstream	Thecc1EG002616	scaffold_1	mRNA	Uncharacterized protein (60%P)
scaffold_1	0.944980147475893	0.694966761633428	-0.250013385842465	15161371	15162001		-	CG	upstream	Thecc1EG002617	scaffold_1	mRNA	Unknown
scaffold_1	0.695405633052692	0.39791980910316	-0.297485823949532	15165991	15166521	hypo	+	CG	upstream	Thecc1EG002618	scaffold_1	mRNA	c("Ribonuclease H protein"	" putative (55%P)")
scaffold_1	0.488269794721408	0.484848484848485	-0.0034213098729225	15173796	15174715	hypo	+	CG	UTR3	Thecc1EG002620	scaffold_1	mRNA	Uncharacterized protein
scaffold_1	0.822115384615385	0.8	-0.0221153846153845	15182072	15182128	hyper	+	CG	upstream	Thecc1EG002621	scaffold_1	mRNA	Uncharacterized protein (60%P)
scaffold_1	0.69254955570745	0.991452991452991	0.298903435745541	15199304	15200546	hyper	-	CG	upstream	Thecc1EG002622	scaffold_1	mRNA	Cysteine-rich RLK (RECEPTOR-like protein kinase) 8 (14%T)
scaffold_1	0.573122529644269	0.576923076923077	0.00380054727880799	15227670	15229492	hyper	+	CG	intronic	Thecc1EG002626	scaffold_1	mRNA	c("Glutamate receptor 1.1"	" putative (47%P)")
scaffold_1	0.736842105263158	0.947368421052632	0.210526315789474	15255552	15255552	hyper	+	CG	intronic	Thecc1EG002630	scaffold_1	mRNA	Uncharacterized protein (75%P)
scaffold_1	0.688441104087246	0.878167324704999	0.189726220617753	15264677	15266564	hypo	+	CG	intergenic	Thecc1EG002632	scaffold_1	mRNA	Unknown
scaffold_1	0.761259079903148	0.973870967741935	0.212611887838787	15278466	15278586	hyper	-	CG	upstream	Thecc1EG002634	scaffold_1	mRNA	Unknown
scaffold_1	0.75974025974026	0.967396974439228	0.207656714698968	15322488	15323037	hyper	+	CG	upstream	Thecc1EG002636	scaffold_1	mRNA	Uncharacterized protein (63%P)
scaffold_1	0.786363636363637	1	0.213636363636364	15340115	15340887	hyper	-	CG	upstream	Thecc1EG002638	scaffold_1	mRNA	c("Transposase tnp2"	" putative (58%P)")
scaffold_1	0.915765765765766	0.547297297297297	-0.368468468468468	15359916	15359917	hypo	+	CG	upstream	Thecc1EG002639	scaffold_1	mRNA	Uncharacterized protein
scaffold_1	0.486921850079745	0.515692811488992	0.0287709614092475	15372206	15372904	hyper	+	CG	UTR3	Thecc1EG002640	scaffold_1	mRNA	Integral membrane HRF1 family protein (71%T)
scaffold_1	0.417361585782638	0.51496485824844	0.097603272465802	15375267	15376868	hyper	+	CG	exonic	Thecc1EG002641	scaffold_1	mRNA	Tetratricopeptide repeat-like superfamily protein (65%P)
scaffold_1	1	0.727272727272727	-0.272727272727273	15396824	15396824	hypo	-	CG	upstream	Thecc1EG002643	scaffold_1	mRNA	Unknown
scaffold_1	0.617950752950753	0.368312123700055	-0.249638629250698	15399605	15400000	hyper	+	CG	downstream	Thecc1EG002644	scaffold_1	mRNA	Uncharacterized protein (80%P)
scaffold_1	0.75	0.966666666666667	0.216666666666667	15418315	15418315	hyper	-	CG	intergenic	Thecc1EG002645	scaffold_1	mRNA	Uncharacterized protein (48%P)
scaffold_1	0.732975827277298	0.826984126984127	0.094008299706829	15431099	15431518	hyper	-	CG	intronic	Thecc1EG002647	scaffold_1	mRNA	Far-red impaired responsive family protein (79%P)
scaffold_1	0.845909645909646	0.700134952766532	-0.145774693143114	15443055	15444508	hypo	+	CG	UTR3	Thecc1EG002649	scaffold_1	mRNA	c("RNA-directed DNA polymerase (Reverse transcriptase)"	" Ribonuclease H"	" putative (47%U)")
scaffold_1	0.642845389904213	0.956133056133056	0.313287666228843	15457345	15457687	hyper	+	CG	intronic	Thecc1EG002653	scaffold_1	mRNA	Far-red impaired responsive family protein (75%P)
scaffold_1	0.157200811359026	0.402702702702702	0.245501891343677	15476636	15476804	hyper	-	CG	intronic	Thecc1EG002658	scaffold_1	mRNA	Lipoxygenase (73%U)
scaffold_1	0.417169057613688	0.125426490966615	-0.291742566647073	15482128	15483702	hypo	-	CG	exonic	Thecc1EG002659	scaffold_1	mRNA	Unknown
scaffold_1	0.866548082428593	0.392759492460152	-0.473788589968441	15488638	15488906	hypo	+	CG	intronic	Thecc1EG002660	scaffold_1	mRNA	FAD-dependent oxidoreductase family protein (61%P)
scaffold_1	0.259259259259259	0.0476190476190476	-0.211640211640212	15486139	15486139	hypo	-	CG	intronic	Thecc1EG002661	scaffold_1	mRNA	c("Lipoxygenase"	" putative (39%U)")
scaffold_1	0.828620689655172	0.384111721611722	-0.444508968043451	15504690	15504716	hypo	+	CG	intronic	Thecc1EG002662	scaffold_1	mRNA	c("Polynucleotidyl transferase"	" ribonuclease H-like superfamily protein"	" putative (55%T)")
scaffold_1	0.600126310471138	0.479578183955383	-0.120548126515755	15511197	15511932	hypo	-	CG	UTR3	Thecc1EG002663	scaffold_1	mRNA	Serine carboxypeptidase-like 20 (70%T)
scaffold_1	0.769230769230769	1	0.230769230769231	15518669	15518669	hyper	-	CG	upstream	Thecc1EG002664	scaffold_1	mRNA	SKU5 similar 3 (81%P)
scaffold_1	0.727272727272727	0.944444444444444	0.217171717171717	15527127	15527127	hyper	+	CG	intergenic	Thecc1EG002666	scaffold_1	mRNA	Sodium Bile acid symporter family (73%P)
scaffold_1	0.663586956521739	0.434285714285714	-0.229301242236025	15550402	15550752	hypo	+	CG	exonic	Thecc1EG002670	scaffold_1	mRNA	Uncharacterized protein (35%U)
scaffold_1	0.789990352326517	0.41231634913775	-0.377674003188768	15549265	15549930	hypo	-	CG	upstream	Thecc1EG002671	scaffold_1	mRNA	Uncharacterized protein (32%U)
scaffold_1	0.757729966574306	0.824929286638073	0.0671993200637666	15554414	15556021	hyper	-	CG	downstream	Thecc1EG002672	scaffold_1	mRNA	Uncharacterized protein (57%P)
scaffold_1	0.696428571428571	0.333333333333333	-0.363095238095238	15570108	15570108	hypo	-	CG	exonic	Thecc1EG002673	scaffold_1	mRNA	Actin binding Calponin (CH) domain-containing protein (83%T)
scaffold_1	0.636363636363636	0.41025641025641	-0.226107226107226	15575223	15575223	hypo	+	CG	intronic	Thecc1EG002675	scaffold_1	mRNA	Unknown
scaffold_1	0.325174825174825	0.0252199413489736	-0.299954883825852	15609561	15609562	hypo	+	CG	UTR3	Thecc1EG002681	scaffold_1	mRNA	Gb:AAB97010.1 (79%U)
scaffold_1	0.978494623655914	0.688610240334378	-0.289884383321536	15632053	15632739	hypo	-	CG	exonic	Thecc1EG002683	scaffold_1	mRNA	Unknown
scaffold_1	0.625898692810458	0.813083028083028	0.187184335272571	15629180	15630576	hyper	+	CG	intronic	Thecc1EG002685	scaffold_1	mRNA	Uncharacterized protein (60%P)
scaffold_1	0.8	1	0.2	15688673	15688673		-	CG	intergenic	Thecc1EG002693	scaffold_1	mRNA	Stomagen (71%P)
scaffold_1	0.615384615384615	0.938095238095238	0.322710622710623	15694977	15695035	hyper	+	CG	upstream	Thecc1EG002694	scaffold_1	mRNA	c("Aspartyl-tRNA synthetase"	" putative (60%U)")
scaffold_1	0.666666666666667	0.956521739130435	0.289855072463768	15707217	15707217	hyper	+	CG	upstream	Thecc1EG002695	scaffold_1	mRNA	c("Receptor-like protein kinase-related family protein"	" putative (59%T)")
scaffold_1	0.733333333333333	0.972222222222222	0.238888888888889	15729301	15729301	hyper	-	CG	intronic	Thecc1EG002700	scaffold_1	mRNA	RAB GTPase A5B (81%T)
scaffold_1	0.77124183006536	1	0.22875816993464	15768982	15769253	hyper	-	CG	upstream	Thecc1EG002703	scaffold_1	mRNA	Uncharacterized protein (73%P)
scaffold_1	0.933333333333333	0.866666666666667	-0.0666666666666667	15770700	15770942		+	CG	intronic	Thecc1EG002704	scaffold_1	mRNA	Uncharacterized protein (76%P)
scaffold_1	0.95	0.742857142857143	-0.207142857142857	15772720	15772720	hypo	+	CG	exonic	Thecc1EG002705	scaffold_1	mRNA	c("RNA-directed DNA polymerase (Reverse transcriptase)"	" Ribonuclease H-like protein (33%U)")
scaffold_1	0.873484848484848	0.511327888687235	-0.362156959797613	15798566	15798628	hypo	+	CG	intergenic	Thecc1EG002709	scaffold_1	mRNA	Transducin/WD40 repeat-like superfamily protein (70%T)
scaffold_1	0.774970174922565	0.408102002191503	-0.366868172731062	15816022	15816147	hypo	+	CG	UTR3	Thecc1EG002712	scaffold_1	mRNA	c("CDNA clone:J033068D01"	" full insert sequence"	" putative (35%U)")
scaffold_1	0.891667054173448	0.614645600175554	-0.277021453997894	15833074	15833608	hypo	-	CG	intergenic	Thecc1EG002715	scaffold_1	mRNA	Unknown
scaffold_1	0.7	0.977777777777778	0.277777777777778	15846239	15846239	hyper	+	CG	downstream	Thecc1EG002716	scaffold_1	mRNA	c("H0502G05.11 protein"	" putative (51%P)")
scaffold_1	0.767298929141035	0.418719568787035	-0.348579360353999	15848086	15848277	hypo	+	CG	upstream	Thecc1EG002717	scaffold_1	mRNA	Uncharacterized protein
scaffold_1	0.25	0.0181818181818182	-0.231818181818182	15857399	15857399	hypo	-	CG	intergenic	Thecc1EG002718	scaffold_1	mRNA	c("AGC"	" putative (58%P)")
scaffold_1	0.761904761904762	0.976190476190476	0.214285714285714	15867420	15867420	hyper	+	CG	upstream	Thecc1EG002719	scaffold_1	mRNA	Unknown
scaffold_1	0.578947368421053	0.145833333333333	-0.433114035087719	15868738	15868738	hypo	-	CG	upstream	Thecc1EG002721	scaffold_1	mRNA	c("Histidine triad (Hit) protein"	" putative (67%U)")
scaffold_1	0.620046346998219	0.358688693975775	-0.261357653022443	15872909	15873581	hypo	+	CG	exonic	Thecc1EG002723	scaffold_1	mRNA	Carboxyl terminus of HSC70-interacting protein (66%T)
scaffold_1	0.722222222222222	0.965277777777778	0.243055555555556	15919152	15919329	hyper	-	CG	intergenic	Thecc1EG002725	scaffold_1	mRNA	c("Sulfate/thiosulfate import ATP-binding protein cysA"	" putative (53%P)")
scaffold_1	0.665169534412955	0.672206480674223	0.007036946261267	15921316	15921773	hyper	+	CG	UTR3	Thecc1EG002727	scaffold_1	mRNA	Uncharacterized protein (52%P)
scaffold_1	0.866666666666666	0.772378516624041	-0.0942881500426255	15929732	15930102	hypo	+	CG	upstream	Thecc1EG002728	scaffold_1	mRNA	Uncharacterized protein (60%P)
scaffold_1	0.8	1	0.2	15939241	15939241		-	CG	intronic	Thecc1EG002730	scaffold_1	mRNA	Transposase tnp2 (69%U)
scaffold_1	0.928120596473563	0.363396502295933	-0.56472409417763	15944257	15944561	hypo	+	CG	intergenic	Thecc1EG002731	scaffold_1	mRNA	c("Transposase"	" putative-like protein (22%U)")
scaffold_1	0.785714285714286	1	0.214285714285714	15940486	15940486	hyper	-	CG	exonic	Thecc1EG002732	scaffold_1	mRNA	Uncharacterized protein (55%P)
scaffold_1	0.637880510294303	0.94963768115942	0.311757170865117	15956465	15957139	hyper	-	CG	intergenic	Thecc1EG002733	scaffold_1	mRNA	Unknown
scaffold_1	0.683333333333333	0.9184350132626	0.235101679929266	15969350	15969850	hyper	-	CG	intergenic	Thecc1EG002736	scaffold_1	mRNA	Unknown
scaffold_1	0.852564102564103	0.490981649069884	-0.361582453494218	15991204	15991583	hypo	+	CG	intergenic	Thecc1EG002738	scaffold_1	mRNA	Cellulose-synthase-like C6 (80%T)
scaffold_1	0.627272727272728	0.907894736842106	0.280622009569378	16003656	16003934	hyper	-	CG	upstream	Thecc1EG002739	scaffold_1	mRNA	40S ribosomal protein S8 (88%U)
scaffold_1	0.5	0.971830985915493	0.471830985915493	16029187	16029187	hyper	+	CG	upstream	Thecc1EG002742	scaffold_1	mRNA	Unknown
scaffold_1	0.497527472527473	0.217758985200846	-0.279768487326627	16042818	16043371	hypo	-	CG	UTR3	Thecc1EG002745	scaffold_1	mRNA	Uncharacterized protein
scaffold_1	0.269230769230769	0.0625	-0.206730769230769	16063946	16063946	hypo	-	CG	exonic	Thecc1EG002749	scaffold_1	mRNA	Uncharacterized protein (51%P)
scaffold_1	0.730769230769231	0.939393939393939	0.208624708624709	16073693	16073693	hyper	-	CG	intergenic	Thecc1EG002750	scaffold_1	mRNA	Uncharacterized protein (79%P)
scaffold_1	0.963636363636364	0.75609756097561	-0.207538802660754	16082504	16082504	hypo	+	CG	intergenic	Thecc1EG002751	scaffold_1	mRNA	Unknown
scaffold_1	0.783639886958528	0.358707853157212	-0.424932033801316	16095745	16096873	hypo	-	CG	intronic	Thecc1EG002756	scaffold_1	mRNA	Uncharacterized protein
scaffold_1	0.829443079443079	0.538208694330445	-0.291234385112634	16101924	16102944	hypo	+	CG	exonic	Thecc1EG002757	scaffold_1	mRNA	c("Pentatricopeptide repeat (PPR) superfamily protein"	" putative (49%T)")
scaffold_1	0.307692307692308	0.575757575757576	0.268065268065268	16127575	16127575	hyper	-	CG	intergenic	Thecc1EG002760	scaffold_1	mRNA	Unknown
scaffold_1	0.380952380952381	0.153846153846154	-0.227106227106227	16139533	16139533	hypo	+	CG	upstream;downstream	Thecc1EG002761	scaffold_1	mRNA	Unknown
scaffold_1	0.238095238095238	0	-0.238095238095238	16140816	16140816	hypo	-	CG	exonic	Thecc1EG002763	scaffold_1	mRNA	Unknown
scaffold_1	0.635587757830405	0.940530303030303	0.304942545199898	16146935	16148157	hyper	+	CG	intergenic	Thecc1EG002764	scaffold_1	mRNA	Uncharacterized protein (61%P)
scaffold_1	0.676196792216751	0.967452496050057	0.291255703833306	16157448	16158779	hyper	+	CG	intergenic	Thecc1EG002765	scaffold_1	mRNA	Unknown
scaffold_1	0.665644433086293	0.986013986013986	0.320369552927692	16161805	16162057	hyper	-	CG	downstream	Thecc1EG002766	scaffold_1	mRNA	Uncharacterized protein (59%P)
scaffold_1	0.919444444444444	0.757910906298003	-0.161533538146441	16191081	16192158	hypo	+	CG	upstream	Thecc1EG002768	scaffold_1	mRNA	Uncharacterized protein (63%P)
scaffold_1	0.49702380952381	0.5	0.00297619047619049	16206924	16207494	hyper	+	CG	UTR5	Thecc1EG002770	scaffold_1	mRNA	Unknown
scaffold_1	0.631808278867102	0.942709142709143	0.31090086384204	16216147	16217110		-	CG	intronic	Thecc1EG002771	scaffold_1	mRNA	Unknown
scaffold_1	0.767857142857143	0.988372093023256	0.220514950166113	16255361	16255495	hyper	+	CG	intergenic	Thecc1EG002774	scaffold_1	mRNA	Cyclin family protein (80%T)
scaffold_1	0.733333333333333	0.951219512195122	0.217886178861789	16258445	16258445	hyper	+	CG	upstream	Thecc1EG002775	scaffold_1	mRNA	Uncharacterized protein (54%P)
scaffold_1	0.637853457172343	0.914411212760966	0.276557755588624	16274191	16274884	hyper	+	CG	intergenic	Thecc1EG002776	scaffold_1	mRNA	Uncharacterized protein
scaffold_1	0.703703703703704	0.955555555555556	0.251851851851852	16281345	16281345	hyper	-	CG	intergenic	Thecc1EG002777	scaffold_1	mRNA	Uncharacterized protein
scaffold_1	0.8	1	0.2	16283020	16283020		-	CG	upstream	Thecc1EG002778	scaffold_1	mRNA	Unknown
scaffold_1	0.7125	0.921052631578948	0.208552631578947	16285674	16286159	hyper	+	CG	exonic	Thecc1EG002779	scaffold_1	mRNA	c("Copia-like retrotransposable element"	" putative (39%U)")
scaffold_1	0.697530864197531	0.965099715099715	0.267568850902184	16297475	16299011	hyper	-	CG	upstream	Thecc1EG002780	scaffold_1	mRNA	Uncharacterized protein (75%P)
scaffold_1	0.818674658674659	0.842774429871204	0.0240997711965454	16329571	16331376		+	CG	intergenic	Thecc1EG002784	scaffold_1	mRNA	Cytochrome P450 (66%U)
scaffold_1	1	0.741935483870968	-0.258064516129032	16388000	16388000	hypo	+	CG	upstream	Thecc1EG002788	scaffold_1	mRNA	Uncharacterized protein (58%P)
scaffold_1	0.732788176426983	0.958485958485958	0.225697782058976	16415371	16416491	hyper	-	CG	upstream	Thecc1EG002789	scaffold_1	mRNA	Uncharacterized protein
scaffold_1	0.746281362007169	0.971845148315736	0.225563786308568	16422692	16423244	hyper	-	CG	upstream	Thecc1EG002790	scaffold_1	mRNA	Ty3-gypsy retrotransposon-like protein (27%U)
scaffold_1	0.759259259259259	0.977272727272727	0.218013468013468	16429783	16429783	hyper	-	CG	upstream	Thecc1EG002791	scaffold_1	mRNA	Uncharacterized protein (25%U)
scaffold_1	0.935160227613058	0.719583831142971	-0.215576396470087	16444984	16445034	hypo	+	CG	UTR5	Thecc1EG002793	scaffold_1	mRNA	Unknown
scaffold_1	0.742857142857143	0.963636363636364	0.220779220779221	16443418	16443418	hyper	-	CG	intronic	Thecc1EG002795	scaffold_1	mRNA	c("Cytochrome P450"	" family 82"	" subfamily C"	" polypeptide 2"	" putative (38%T)")
scaffold_1	0.8	1	0.2	16457430	16457430		-	CG	upstream	Thecc1EG002796	scaffold_1	mRNA	Uncharacterized protein (27%U)
scaffold_1	0.666666666666667	0.897959183673469	0.231292517006803	16461340	16461340	hyper	+	CG	upstream	Thecc1EG002797	scaffold_1	mRNA	Uncharacterized protein (66%P)
scaffold_1	0.714285714285714	0.972556390977444	0.25827067669173	16483069	16483514	hyper	+	CG	intronic	Thecc1EG002798	scaffold_1	mRNA	Unknown
scaffold_1	0.811298076923077	0.841680814940577	0.0303827380175005	16478564	16479253	hypo	-	CG	intronic	Thecc1EG002799	scaffold_1	mRNA	Uncharacterized protein (48%U)
scaffold_1	0.560975609756098	0.833333333333333	0.272357723577236	16486672	16486672	hyper	+	CG	exonic	Thecc1EG002802	scaffold_1	mRNA	Unknown
scaffold_1	0.696969696969697	0.962995337995338	0.266025641025641	16499162	16499249	hyper	-	CG	intronic	Thecc1EG002803	scaffold_1	mRNA	Unknown
scaffold_1	0.642857142857143	0.948717948717949	0.305860805860806	16497536	16497536	hyper	-	CG	intronic	Thecc1EG002804	scaffold_1	mRNA	Unknown
scaffold_1	0.723497231481554	0.841491972731145	0.11799474124959	16518194	16519485	hyper	-	CG	intergenic	Thecc1EG002805	scaffold_1	mRNA	c("Cytochrome P450 82A3"	" putative (56%P)")
scaffold_1	0.395537525354969	0.339045287637699	-0.0564922377172705	16523530	16524847	hyper	-	CG	intronic	Thecc1EG002806	scaffold_1	mRNA	Unknown
scaffold_1	0.605263157894737	0.880952380952381	0.275689223057644	16537132	16537132	hyper	+	CG	intronic	Thecc1EG002807	scaffold_1	mRNA	Unknown
scaffold_1	0.833333333333333	0.588235294117647	-0.245098039215686	16564161	16564161	hypo	-	CG	intronic	Thecc1EG002809	scaffold_1	mRNA	Unknown
scaffold_1	0.500971910485332	0.886267818999892	0.38529590851456	16602382	16603945	hyper	+	CG	intergenic	Thecc1EG002812	scaffold_1	mRNA	c("Retrotransposon"	" putative-like protein (28%U)")
scaffold_1	0.855263157894737	0.842724978973928	-0.0125381789208095	16609479	16609652	hyper	+	CG	intronic	Thecc1EG002813	scaffold_1	mRNA	Uncharacterized protein (82%P)
scaffold_1	0.645161290322581	0.886363636363636	0.241202346041056	16620108	16620108	hyper	-	CG	upstream	Thecc1EG002814	scaffold_1	mRNA	c("Gag/pol protein"	" putative (54%U)")
scaffold_1	0.707317073170732	0.923076923076923	0.215759849906191	16634721	16634721	hyper	+	CG	upstream	Thecc1EG002816	scaffold_1	mRNA	Unknown
scaffold_1	0.771716378859236	0.983333333333333	0.211616954474097	16650916	16652072		-	CG	intergenic	Thecc1EG002817	scaffold_1	mRNA	c("Integrase"	" catalytic region"	" Zinc finger"	" CCHC-type"	" Peptidase aspartic"	" catalytic (62%U)")
scaffold_1	0.694708777686629	0.945294784580499	0.25058600689387	16685386	16686558	hyper	-	CG	UTR5	Thecc1EG002819	scaffold_1	mRNA	Unknown
scaffold_1	0.705044327653023	0.957039635329109	0.251995307676086	16691663	16691833	hyper	+	CG	intronic	Thecc1EG002820	scaffold_1	mRNA	Unknown
scaffold_1	0.727272727272727	1	0.272727272727273	16701945	16701945	hyper	+	CG	upstream	Thecc1EG002821	scaffold_1	mRNA	c("UPF0737 protein AFP3"	" putative (40%P)")
scaffold_1	0.733333333333333	1	0.266666666666667	16711383	16711383	hyper	-	CG	intronic	Thecc1EG002822	scaffold_1	mRNA	Uncharacterized protein (54%U)
scaffold_1	0.736842105263158	1	0.263157894736842	16724885	16724885	hyper	-	CG	intronic	Thecc1EG002823	scaffold_1	mRNA	c("Cysteine-rich RLK (RECEPTOR-like protein kinase) 8"	" putative (37%T)")
scaffold_1	0.867339623679464	0.454076370571039	-0.413263253108426	16733187	16733468	hypo	+	CG	upstream;downstream	Thecc1EG002826	scaffold_1	mRNA	c("Nuclear transport factor 2 family protein with RNA binding domain"	" putative (57%P)")
scaffold_1	0.96969696969697	0.760869565217391	-0.208827404479578	16734676	16734676	hypo	-	CG	exonic	Thecc1EG002827	scaffold_1	mRNA	Unknown
scaffold_1	0.333333333333333	0.0555555555555556	-0.277777777777778	16742121	16742121	hypo	-	CG	upstream;downstream	Thecc1EG002828	scaffold_1	mRNA	Nucleotide-diphospho-sugar transferases superfamily protein (82%T)
scaffold_1	0.911764705882353	0.666666666666667	-0.245098039215686	16748475	16748475	hypo	+	CG	upstream;downstream	Thecc1EG002829	scaffold_1	mRNA	Uncharacterized protein (61%P)
scaffold_1	0.867448646125117	0.868444055944056	0.000995409818939495	16755745	16756102	hyper	-	CG	upstream	Thecc1EG002830	scaffold_1	mRNA	Unknown
scaffold_1	0.735059523809524	0.700588760035682	-0.0344707637738414	16760417	16761443	hyper	-	CG	intergenic	Thecc1EG002831	scaffold_1	mRNA	Uncharacterized protein (53%P)
scaffold_1	0.333704115684094	0.0526086956521739	-0.281095420031919	16792168	16792169	hypo	+	CG	intronic	Thecc1EG002832	scaffold_1	mRNA	Uncharacterized protein (52%P)
scaffold_1	0.985294117647059	0.47577276524645	-0.509521352400609	16794988	16795004	hypo	-	CG	intergenic	Thecc1EG002833	scaffold_1	mRNA	Uncharacterized protein
scaffold_1	0.793389724310777	0.481099759056382	-0.312289965254395	16794029	16794930	hyper	+	CG	upstream	Thecc1EG002834	scaffold_1	mRNA	Unknown
scaffold_1	0.908842406415232	0.547278048663334	-0.361564357751898	16827165	16828213	hypo	+	CG	intergenic	Thecc1EG002835	scaffold_1	mRNA	Integrase-type DNA-binding superfamily protein (69%P)
scaffold_1	0.676962508829901	0.348577653668655	-0.328384855161246	16834179	16834933	hypo	+	CG	intronic	Thecc1EG002837	scaffold_1	mRNA	c("Mitochondrial import inner membrane translocase subunit Tim17/Tim22/Tim23 family protein"	" putative (51%P)")
scaffold_1	0.7	0.969938107869142	0.269938107869143	16847497	16848244	hyper	-	CG	intronic	Thecc1EG002841	scaffold_1	mRNA	c("Retrotransposon"	" Ty1-copia subclass"	" putative-like protein (17%U)")
scaffold_1	0.733333333333333	1	0.266666666666667	16883061	16883061	hyper	-	CG	upstream	Thecc1EG002843	scaffold_1	mRNA	c("Transcriptional activator"	" putative (68%U)")
scaffold_1	1	0.761904761904762	-0.238095238095238	16922786	16922786	hypo	-	CG	intergenic	Thecc1EG002847	scaffold_1	mRNA	Uncharacterized protein (68%P)
scaffold_1	0.897943722943723	0.554603174603175	-0.343340548340548	16928254	16928529	hypo	+	CG	exonic	Thecc1EG002848	scaffold_1	mRNA	Uncharacterized protein (59%P)
scaffold_1	0.842105263157895	0.0980392156862745	-0.74406604747162	16940776	16940776	hypo	+	CG	intergenic	Thecc1EG002851	scaffold_1	mRNA	c("Polyprotein"	" putative (47%U)")
scaffold_1	0.672857619319884	0.182813434096365	-0.490044185223519	16940816	16941120	hypo	+	CG	intergenic	Thecc1EG002853	scaffold_1	mRNA	FatA acyl-ACP thioesterase (69%T)
scaffold_1	0.445149911816578	0.190239605355884	-0.254910306460694	16950954	16951226	hypo	+	CG	UTR3	Thecc1EG002854	scaffold_1	mRNA	Cysteine-rich RLK (RECEPTOR-like protein kinase) 8 (16%T)
scaffold_1	0.961538461538461	0.745039682539683	-0.216498778998779	16959724	16959733	hypo	-	CG	upstream	Thecc1EG002858	scaffold_1	mRNA	Unknown
scaffold_1	0.645322245322245	0.918758434547909	0.273436189225663	16970927	16971754	hyper	-	CG	intergenic	Thecc1EG002860	scaffold_1	mRNA	Unknown
scaffold_1	0.67616658139495	0.934854805201842	0.258688223806893	16988683	16990251	hyper	-	CG	intergenic	Thecc1EG002861	scaffold_1	mRNA	Unknown
scaffold_1	0.663578431372549	0.975512243878061	0.311933812505512	16993189	16993668	hyper	-	CG	intronic	Thecc1EG002862	scaffold_1	mRNA	Unknown
scaffold_1	0.63021978021978	0.936170212765957	0.305950432546177	17000121	17001017	hyper	+	CG	intronic	Thecc1EG002863	scaffold_1	mRNA	c("Retrotransposon protein"	" putative (37%U)")
scaffold_1	0.669642857142857	0.647435897435898	-0.02220695970696	17002093	17002204	hypo	+	CG	intronic	Thecc1EG002864	scaffold_1	mRNA	Unknown
scaffold_1	0.935483870967742	0.666666666666667	-0.268817204301075	17017688	17017688	hypo	-	CG	intronic	Thecc1EG002865	scaffold_1	mRNA	Uncharacterized protein (82%P)
scaffold_1	0.761904761904762	0.978260869565217	0.216356107660456	17061219	17061219	hyper	+	CG	upstream	Thecc1EG002869	scaffold_1	mRNA	Uncharacterized protein (30%U)
scaffold_1	0.480769230769231	0.838205980066445	0.357436749297214	17073460	17073461	hyper	+	CG	intergenic	Thecc1EG002870	scaffold_1	mRNA	Unknown
scaffold_1	0.730769230769231	0.958333333333333	0.227564102564103	17085579	17085579	hyper	-	CG	upstream	Thecc1EG002871	scaffold_1	mRNA	Unknown
scaffold_1	0.1	0.4	0.3	17089341	17089341	hyper	-	CG	upstream;downstream	Thecc1EG002872	scaffold_1	mRNA	Unknown
scaffold_1	0.604880437023294	0.239449112978525	-0.365431324044769	17111270	17111466	hypo	+	CG	exonic	Thecc1EG002878	scaffold_1	mRNA	Uncharacterized protein (54%P)
scaffold_1	0.705882352941177	0.926829268292683	0.220946915351506	17128321	17128321	hyper	-	CG	intergenic	Thecc1EG002879	scaffold_1	mRNA	Sterile alpha motif domain-containing protein (63%P)
scaffold_1	0.285714285714286	0.538461538461538	0.252747252747253	17131213	17131213	hyper	+	CG	intronic	Thecc1EG002880	scaffold_1	mRNA	Uncharacterized protein
scaffold_1	0.7	1	0.3	17142463	17142463	hyper	-	CG	upstream	Thecc1EG002881	scaffold_1	mRNA	GPI transamidase component PIG-S-related (63%T)
scaffold_1	0.735294117647059	0.976744186046512	0.241450068399453	17158281	17158281	hyper	-	CG	intergenic	Thecc1EG002884	scaffold_1	mRNA	Uncharacterized protein
scaffold_1	0.779352226720648	0.986111111111111	0.206758884390463	17187578	17188081	hyper	-	CG	intronic	Thecc1EG002885	scaffold_1	mRNA	Uncharacterized protein (49%P)
scaffold_1	0.667989417989418	0.907636936706704	0.239647518717286	17186972	17187153	hyper	+	CG	intronic	Thecc1EG002886	scaffold_1	mRNA	Unknown
scaffold_1	0.697670665317724	0.91719125594902	0.219520590631296	17196834	17198359	hyper	-	CG	upstream;downstream	Thecc1EG002887	scaffold_1	mRNA	Unknown
scaffold_1	0.665568801866949	0.93859125868036	0.273022456813411	17201566	17203026	hyper	+	CG	upstream	Thecc1EG002888	scaffold_1	mRNA	Uncharacterized protein (66%P)
scaffold_1	0.730994152046784	0.980392156862745	0.249398004815961	17215599	17215911	hyper	+	CG	intronic	Thecc1EG002889	scaffold_1	mRNA	Uncharacterized protein (69%P)
scaffold_1	0.727870518319177	0.840723514211886	0.112852995892709	17223412	17223480	hyper	+	CG	upstream	Thecc1EG002891	scaffold_1	mRNA	Unknown
scaffold_1	0.700557297109021	0.962295317684775	0.261738020575754	17226120	17227492	hyper	-	CG	intergenic	Thecc1EG002894	scaffold_1	mRNA	c("Copia-like retrotransposable element"	" putative (42%U)")
scaffold_1	0.633540372670807	0.958333333333333	0.324792960662526	17249080	17249613	hyper	+	CG	upstream;downstream	Thecc1EG002897	scaffold_1	mRNA	GPI transamidase component Gpi16 subunit family protein (62%T)
scaffold_1	0.289743589743589	0.218181818181818	-0.0715617715617715	17258113	17259612	hypo	+	CG	upstream	Thecc1EG002901	scaffold_1	mRNA	c("Xyloglucan endotransglucosylase/hydrolase protein 2"	" putative (59%P)")
scaffold_1	0.578321678321678	0.65401816095977	0.0756964826380913	17292292	17292750	hyper	+	CG	downstream	Thecc1EG002905	scaffold_1	mRNA	Endoplasmic reticulum retention defective 2B (89%T)
scaffold_1	0.335403726708075	0.644736842105263	0.309333115397189	17300237	17300306	hyper	-	CG	exonic	Thecc1EG002906	scaffold_1	mRNA	Uncharacterized protein
scaffold_1	0.675324675324675	0.942546583850932	0.267221908526256	17316765	17317845	hyper	-	CG	upstream	Thecc1EG002909	scaffold_1	mRNA	Uncharacterized protein (47%P)
scaffold_1	0.733262108262108	0.971677559912854	0.238415451650746	17327824	17328333	hyper	+	CG	upstream	Thecc1EG002910	scaffold_1	mRNA	Unknown
scaffold_1	0.738636363636364	1	0.261363636363636	17343273	17343275	hyper	-	CG	upstream	Thecc1EG002911	scaffold_1	mRNA	c("RNA-directed DNA polymerase (Reverse transcriptase)"	" Ribonuclease H-like protein (28%U)")
scaffold_1	1	0.645161290322581	-0.354838709677419	17345504	17345504	hypo	-	CG	intergenic	Thecc1EG002912	scaffold_1	mRNA	Unknown
scaffold_1	0.651041222181265	0.858470385424765	0.207429163243501	17359107	17360146	hyper	-	CG	upstream	Thecc1EG002913	scaffold_1	mRNA	Unknown
scaffold_1	0.672591617292078	0.963116176028658	0.29052455873658	17371759	17373317	hyper	-	CG	intergenic	Thecc1EG002914	scaffold_1	mRNA	c("X-ray induced transcript 1"	" putative (58%P)")
scaffold_1	0.868326118326118	0.599814063556457	-0.268512054769661	17404480	17405166	hyper	-	CG	intergenic	Thecc1EG002917	scaffold_1	mRNA	Non-LTR retroelement reverse transcriptase-like (25%U)
scaffold_1	0.875	0.485294117647059	-0.389705882352941	17411352	17411410	hypo	+	CG	upstream;downstream	Thecc1EG002918	scaffold_1	mRNA	Uncharacterized protein (82%P)
scaffold_1	0.669191919191919	0.972222222222222	0.303030303030303	17415167	17416256	hyper	-	CG	intergenic	Thecc1EG002919	scaffold_1	mRNA	c("Pentatricopeptide repeat-containing protein"	" putative (71%U)")
scaffold_1	0.905517255501027	0.326156840813838	-0.579360414687188	17426241	17426612	hypo	+	CG	intronic	Thecc1EG002920	scaffold_1	mRNA	Uncharacterized protein
scaffold_1	0.717481238354104	0.975609756097561	0.258128517743457	17434726	17434875	hyper	-	CG	exonic	Thecc1EG002922	scaffold_1	mRNA	Transposase-like protein (25%U)
scaffold_1	0.785714285714286	1	0.214285714285714	17469715	17469715	hyper	-	CG	intronic	Thecc1EG002923	scaffold_1	mRNA	Uncharacterized protein (82%P)
scaffold_1	0.764705882352941	0.556803594351733	-0.207902288001209	17514889	17514901	hypo	+	CG	intronic	Thecc1EG002929	scaffold_1	mRNA	Leucine-rich repeat protein kinase family protein (73%P)
scaffold_1	0.605869377849177	0.602290566576281	-0.00357881127289643	17532008	17532870	hyper	+	CG	upstream	Thecc1EG002932	scaffold_1	mRNA	Uncharacterized protein (69%P)
scaffold_1	0.574786324786325	0.906976744186047	0.332190419399722	17537301	17538497	hyper	-	CG	upstream	Thecc1EG002933	scaffold_1	mRNA	Ribosomal protein L13 family protein (94%T)
scaffold_1	0.785714285714286	1	0.214285714285714	17560815	17560815	hyper	+	CG	intronic	Thecc1EG002934	scaffold_1	mRNA	Unknown
scaffold_1	0.611111111111111	0.983333333333333	0.372222222222222	17549768	17549768	hyper	-	CG	intronic	Thecc1EG002935	scaffold_1	mRNA	Unknown
scaffold_1	0.772727272727273	1	0.227272727272727	17555497	17555497	hyper	+	CG	intronic	Thecc1EG002937	scaffold_1	mRNA	Uncharacterized protein (62%P)
scaffold_1	0.682266009852216	0.950980392156863	0.268714382304646	17569076	17569478	hyper	+	CG	upstream;downstream	Thecc1EG002939	scaffold_1	mRNA	Unknown
scaffold_1	0.857142857142857	0.571428571428571	-0.285714285714286	17570133	17570133	hypo	-	CG	intronic	Thecc1EG002940	scaffold_1	mRNA	Unknown
scaffold_1	0.396992673812018	0.105597246665179	-0.29139542714684	17587883	17588313	hypo	-	CG	downstream	Thecc1EG002943	scaffold_1	mRNA	Uncharacterized protein (39%P)
scaffold_1	0.581876456876457	1	0.418123543123543	17601653	17601913	hyper	+	CG	upstream;downstream	Thecc1EG002945	scaffold_1	mRNA	Unknown
scaffold_1	1	0.571428571428571	-0.428571428571429	17606814	17606814	hypo	-	CG	upstream	Thecc1EG002947	scaffold_1	mRNA	Uncharacterized protein (38%U)
scaffold_1	0.666666666666667	0.882352941176471	0.215686274509804	17611846	17611846	hyper	+	CG	downstream	Thecc1EG002948	scaffold_1	mRNA	Uncharacterized protein
scaffold_1	0.583333333333333	0.583333333333333	0	17617226	17617780	hypo	+	CG	intronic	Thecc1EG002949	scaffold_1	mRNA	Uncharacterized protein
scaffold_1	0.741758241758242	0.976190476190476	0.234432234432234	17614938	17614985	hyper	-	CG	intronic	Thecc1EG002950	scaffold_1	mRNA	c("BSD domain-containing protein"	" putative (51%P)")
scaffold_1	0.657692307692307	0.927777777777778	0.27008547008547	17658327	17658579	hyper	+	CG	upstream	Thecc1EG002955	scaffold_1	mRNA	Uncharacterized protein (61%P)
scaffold_1	0.345614035087719	0.350877192982456	0.005263157894737	17660609	17660659	hypo	-	CG	intergenic	Thecc1EG002956	scaffold_1	mRNA	Unknown
scaffold_1	0.650584795321637	0.363039399624766	-0.287545395696872	17668409	17668460	hypo	-	CG	intronic	Thecc1EG002957	scaffold_1	mRNA	c("Proteolysis 1"	" putative (46%P)")
scaffold_1	0.890322580645161	0.708333333333333	-0.181989247311828	17685639	17686102		+	CG	upstream	Thecc1EG002961	scaffold_1	mRNA	EamA-like transporter family (63%T)
scaffold_1	0.655555555555555	0.941242937853107	0.285687382297552	17702590	17702791	hyper	-	CG	intergenic	Thecc1EG002962	scaffold_1	mRNA	Unknown
scaffold_1	0.764705882352941	1	0.235294117647059	17716845	17716845	hyper	-	CG	upstream	Thecc1EG002963	scaffold_1	mRNA	Uncharacterized protein (54%P)
scaffold_1	0.275862068965517	0.0208333333333333	-0.255028735632184	17727416	17727416	hypo	-	CG	UTR3	Thecc1EG002964	scaffold_1	mRNA	Uncharacterized protein (52%P)
scaffold_1	0.619812994812995	0.964529984381243	0.344716989568248	17731236	17731472	hyper	-	CG	intergenic	Thecc1EG002965	scaffold_1	mRNA	Kinase superfamily protein (66%T)
scaffold_1	0.961538461538462	0.72972972972973	-0.231808731808732	17743929	17743929	hypo	-	CG	exonic	Thecc1EG002967	scaffold_1	mRNA	Uncharacterized protein (51%P)
scaffold_1	0.925791756579583	0.610062887866216	-0.315728868713366	17754352	17754708	hypo	+	CG	upstream	Thecc1EG002968	scaffold_1	mRNA	c("NHL domain-containing protein"	" putative (51%P)")
scaffold_1	0.53370059134765	0.267450980392157	-0.266249610955493	17780513	17782050	hypo	+	CG	upstream;downstream	Thecc1EG002971	scaffold_1	mRNA	Unknown
scaffold_1	0.806874442053984	0.428175503366427	-0.378698938687556	17788388	17789516	hypo	+	CG	upstream	Thecc1EG002972	scaffold_1	mRNA	Uncharacterized protein (58%P)
scaffold_1	0.654154154154154	0.393846153846154	-0.260308000308	17786689	17786690	hypo	+	CG	exonic	Thecc1EG002973	scaffold_1	mRNA	Uncharacterized protein
scaffold_1	0.73452380952381	0.968897903989182	0.234374094465372	17804177	17804251	hyper	-	CG	intronic	Thecc1EG002974	scaffold_1	mRNA	Uncharacterized protein (79%P)
scaffold_1	0.658234126984127	0.940322580645161	0.282088453661034	17823445	17824048	hyper	+	CG	intergenic	Thecc1EG002975	scaffold_1	mRNA	Uncharacterized protein (68%P)
scaffold_1	0.647058823529412	0.371428571428571	-0.27563025210084	17850938	17850938	hypo	+	CG	upstream	Thecc1EG002978	scaffold_1	mRNA	Uncharacterized protein (65%P)
scaffold_1	0.753036437246964	0.983333333333334	0.23029689608637	17863094	17863543	hyper	+	CG	intergenic	Thecc1EG002980	scaffold_1	mRNA	Unknown
scaffold_1	0.815168593591324	0.60154494753282	-0.213623646058504	17883122	17883922	hypo	+	CG	upstream	Thecc1EG002982	scaffold_1	mRNA	c("Pantoate-beta-alanine ligase"	" putative (79%U)")
scaffold_1	0.587416872343343	0.677361111111111	0.0899442387677682	17902030	17903736	hyper	+	CG	intronic	Thecc1EG002984	scaffold_1	mRNA	Alba DNA/RNA-binding protein (72%P)
scaffold_1	0.213203463203463	0.214285714285714	0.001082251082251	17894586	17895028	hyper	+	CG	exonic	Thecc1EG002986	scaffold_1	mRNA	Unknown
scaffold_1	0.663288405099799	0.185186094817158	-0.478102310282642	17916742	17917378	hypo	+	CG	intronic	Thecc1EG002988	scaffold_1	mRNA	Uncharacterized protein (56%P)
scaffold_1	0.575641025641025	0.821428571428572	0.245787545787546	17925455	17925511	hyper	+	CG	UTR5	Thecc1EG002990	scaffold_1	mRNA	Uncharacterized protein (65%P)
scaffold_1	0.307692307692308	0.774193548387097	0.466501240694789	17922310	17922310	hyper	-	CG	UTR3	Thecc1EG002991	scaffold_1	mRNA	Gag protease polyprotein (75%P)
scaffold_1	0.743790849673203	0.801587301587302	0.057796451914099	17948459	17949606		-	CG	intergenic	Thecc1EG002992	scaffold_1	mRNA	Gag protease polyprotein (67%P)
scaffold_1	0.62990756011532	0.83098247519986	0.201074915084539	17960066	17961018	hyper	+	CG	UTR3	Thecc1EG002994	scaffold_1	mRNA	Unknown
scaffold_1	0.726984126984127	1	0.273015873015873	17970924	17972625	hyper	-	CG	intronic	Thecc1EG002995	scaffold_1	mRNA	Uncharacterized protein (58%P)
scaffold_1	0.56515664160401	0.932915057915058	0.367758416311048	17981340	17982764	hyper	-	CG	upstream	Thecc1EG002996	scaffold_1	mRNA	Unknown
scaffold_1	0.735047547547548	0.988669590643275	0.253622043095728	17987688	17989444	hyper	-	CG	upstream	Thecc1EG002997	scaffold_1	mRNA	Uncharacterized protein (87%P)
scaffold_1	0.665817610451185	0.886418055717639	0.220600445266454	18000946	18002225		+	CG	upstream	Thecc1EG002998	scaffold_1	mRNA	Unknown
scaffold_1	1	0.774193548387097	-0.225806451612903	18018246	18018246	hypo	+	CG	upstream	Thecc1EG003001	scaffold_1	mRNA	Unknown
scaffold_1	0.758620689655172	1	0.241379310344828	18021554	18021554	hyper	-	CG	downstream	Thecc1EG003002	scaffold_1	mRNA	Unknown
scaffold_1	0.852272727272728	0.861486486486487	0.009213759213759	18031991	18032364	hyper	-	CG	UTR5	Thecc1EG003004	scaffold_1	mRNA	Small nuclear ribonucleoprotein family protein (94%T)
scaffold_1	0.644440076869322	0.897570890217949	0.253130813348627	18250514	18250808	hyper	-	CG	upstream	Thecc1EG003005	scaffold_1	mRNA	Unknown
scaffold_1	0.651643990929705	0.91272602003092	0.261082029101215	18068406	18069500	hyper	-	CG	intronic	Thecc1EG003006	scaffold_1	mRNA	Uncharacterized protein
scaffold_1	0.777975383920506	0.752020967538209	-0.025954416382297	18083036	18083537	hyper	-	CG	intronic	Thecc1EG003008	scaffold_1	mRNA	Peroxisomal 3-ketoacyl-CoA thiolase 3 (75%T)
scaffold_1	0.655626855431807	0.921963562753036	0.26633670732123	18085400	18085683	hyper	+	CG	intronic	Thecc1EG003009	scaffold_1	mRNA	Unknown
scaffold_1	0.785714285714286	1	0.214285714285714	18098214	18098214	hyper	-	CG	intronic	Thecc1EG003011	scaffold_1	mRNA	c("Serine/threonine protein kinase"	" putative (45%U)")
scaffold_1	0.76	1	0.24	18113010	18113010	hyper	-	CG	exonic	Thecc1EG003012	scaffold_1	mRNA	Uncharacterized protein (60%P)
scaffold_1	0.967741935483871	0.761904761904762	-0.205837173579109	18115177	18115177	hypo	-	CG	exonic	Thecc1EG003014	scaffold_1	mRNA	Unknown
scaffold_1	0.678240740740741	0.975124378109453	0.296883637368712	18141401	18141681	hyper	+	CG	intronic	Thecc1EG003016	scaffold_1	mRNA	Unknown
scaffold_1	0.653416569879985	0.949029932288844	0.295613362408859	18199614	18201067	hyper	-	CG	intronic	Thecc1EG003022	scaffold_1	mRNA	Uncharacterized protein
scaffold_1	0.645674533524455	0.876518319979427	0.230843786454971	18209513	18211126	hyper	-	CG	intronic	Thecc1EG003023	scaffold_1	mRNA	Uncharacterized protein (74%P)
scaffold_1	0.738095238095238	1	0.261904761904762	18237389	18237389	hyper	-	CG	UTR5	Thecc1EG003026	scaffold_1	mRNA	Uncharacterized protein (33%U)
scaffold_1	0.227272727272727	0.024390243902439	-0.202882483370288	18286351	18286351	hypo	+	CG	exonic	Thecc1EG003028	scaffold_1	mRNA	c("C2H2-like zinc finger protein"	" putative (55%P)")
scaffold_1	0.922757475083056	0.683608058608059	-0.239149416474998	18305229	18305388	hypo	-	CG	intergenic	Thecc1EG003029	scaffold_1	mRNA	Pectin lyase-like superfamily protein (83%P)
scaffold_1	0.821428571428572	0.540106951871657	-0.281321619556914	18312064	18312099	hypo	+	CG	intergenic	Thecc1EG003030	scaffold_1	mRNA	Unknown
scaffold_1	0.733333333333333	0.464285714285714	-0.269047619047619	18318267	18318267	hypo	-	CG	exonic	Thecc1EG003031	scaffold_1	mRNA	Uncharacterized protein (72%P)
scaffold_1	0.741379310344828	0.979166666666667	0.237787356321839	18334675	18334815	hyper	-	CG	intergenic	Thecc1EG003032	scaffold_1	mRNA	Uncharacterized protein (36%U)
scaffold_1	0.713866753597991	0.968722251523007	0.254855497925016	18371219	18372666	hyper	-	CG	upstream	Thecc1EG003035	scaffold_1	mRNA	Unknown
scaffold_1	0.653846153846154	0.866666666666667	0.212820512820513	18387739	18387739	hyper	-	CG	upstream	Thecc1EG003036	scaffold_1	mRNA	Uncharacterized protein (53%P)
scaffold_1	0.68873664161852	0.908694367032376	0.219957725413855	18415982	18417744	hypo	+	CG	intergenic	Thecc1EG003041	scaffold_1	mRNA	Unknown
scaffold_1	0.661764705882353	0.636904761904762	-0.024859943977591	18448137	18448138	hypo	+	CG	upstream	Thecc1EG003043	scaffold_1	mRNA	Unknown
scaffold_1	0.912280701754386	0.825757575757576	-0.0865231259968103	18484900	18485279	hyper	+	CG	intronic	Thecc1EG003044	scaffold_1	mRNA	c("Retrotransposon protein"	" putative (44%U)")
scaffold_1	0.743602693602693	0.844177671068428	0.100574977465734	18481788	18483457	hypo	+	CG	intronic	Thecc1EG003045	scaffold_1	mRNA	Gag protease polyprotein (61%P)
scaffold_1	0.768643057503506	0.898387096774194	0.129744039270687	18533540	18534735		-	CG	intergenic	Thecc1EG003046	scaffold_1	mRNA	c("Retrotransposon protein"	" Ty3-gypsy subclass"	" putative (35%U)")
scaffold_1	0.703053757388123	0.937834419081447	0.234780661693325	18600428	18601859	hyper	+	CG	upstream	Thecc1EG003047	scaffold_1	mRNA	Retrotransposon-like protein (34%U)
scaffold_1	0.9	0.866666666666666	-0.0333333333333335	18609046	18609617		+	CG	intergenic	Thecc1EG003048	scaffold_1	mRNA	Uncharacterized protein (33%U)
scaffold_1	0.741544363564824	0.99047619047619	0.248931826911367	18633667	18634519	hyper	+	CG	intergenic	Thecc1EG003049	scaffold_1	mRNA	Unknown
scaffold_1	0.668147909248576	0.749093281443302	0.0809453721947259	18660510	18661212	hyper	+	CG	exonic	Thecc1EG003051	scaffold_1	mRNA	c("Retrotransposon protein"	" putative (39%U)")
scaffold_1	0.789958407605466	0.847619047619048	0.0576606400135813	18658581	18660370	hyper	+	CG	intronic	Thecc1EG003052	scaffold_1	mRNA	Unknown
scaffold_1	0.829655582512725	0.640868655154369	-0.188786927358356	18691300	18693043	hypo	-	CG	upstream	Thecc1EG003054	scaffold_1	mRNA	Unknown
scaffold_1	0.80952380952381	0.435897435897436	-0.373626373626374	18684701	18684701	hypo	-	CG	exonic	Thecc1EG003055	scaffold_1	mRNA	Unknown
scaffold_1	0.667482809588073	0.909371851507401	0.241889041919329	18698772	18699731	hyper	-	CG	upstream	Thecc1EG003056	scaffold_1	mRNA	c("ABI3"	" putative (53%U)")
scaffold_1	0.565789473684211	0.925925925925926	0.360136452241716	18702112	18702351	hyper	-	CG	intergenic	Thecc1EG003057	scaffold_1	mRNA	Uncharacterized protein (37%P)
scaffold_1	0.671134654818865	0.85215283880417	0.181018183985305	18716303	18718179	hypo	+	CG	upstream	Thecc1EG003058	scaffold_1	mRNA	Uncharacterized protein (52%P)
scaffold_1	0.677296761785253	0.952465392872863	0.27516863108761	18720663	18721236	hyper	+	CG	upstream	Thecc1EG003059	scaffold_1	mRNA	Uncharacterized protein (72%P)
scaffold_1	0.719607843137255	0.985714285714286	0.266106442577031	18728541	18728569	hyper	+	CG	upstream	Thecc1EG003060	scaffold_1	mRNA	Uncharacterized protein
scaffold_1	0.666666666666667	0.904761904761905	0.238095238095238	18729985	18729985	hyper	-	CG	intronic	Thecc1EG003061	scaffold_1	mRNA	Unknown
scaffold_1	0.895238095238095	0.793650793650794	-0.101587301587302	18739830	18740089		-	CG	intergenic	Thecc1EG003062	scaffold_1	mRNA	Unknown
scaffold_1	0.875499445061043	0.628502024291498	-0.246997420769545	18748610	18749808	hypo	-	CG	exonic	Thecc1EG003064	scaffold_1	mRNA	Unknown
scaffold_1	0.708562535370685	0.847588791137178	0.139026255766493	18751830	18752896	hyper	+	CG	intronic	Thecc1EG003065	scaffold_1	mRNA	Uncharacterized protein (20%U)
scaffold_1	0.678988563541358	0.75230284183864	0.0733142782972818	18809167	18810652	hyper	-	CG	upstream	Thecc1EG003066	scaffold_1	mRNA	Uncharacterized protein (55%P)
scaffold_1	0.63958073563517	0.904714437609174	0.265133701974004	18856458	18858231	hyper	-	CG	intronic	Thecc1EG003069	scaffold_1	mRNA	Uncharacterized protein (61%P)
scaffold_1	0.771293701761034	0.882819044309727	0.111525342548694	18873831	18874879	hyper	+	CG	intronic	Thecc1EG003070	scaffold_1	mRNA	Uncharacterized protein
scaffold_1	1	0.75	-0.25	18862458	18862458	hypo	+	CG	intronic	Thecc1EG003071	scaffold_1	mRNA	Unknown
scaffold_1	0.75	1	0.25	18885500	18885500	hyper	+	CG	intronic	Thecc1EG003072	scaffold_1	mRNA	Uncharacterized protein
scaffold_1	0.938241642131244	0.64195323439367	-0.296288407737574	18887058	18887291	hypo	-	CG	intronic	Thecc1EG003073	scaffold_1	mRNA	Unknown
scaffold_1	0.78235294117647	1	0.217647058823529	18913548	18914511		-	CG	intronic	Thecc1EG003074	scaffold_1	mRNA	Mitochondrial ribosomal L11-like protein (33%T)
scaffold_1	0.5	0.777777777777778	0.277777777777778	18919051	18919051	hyper	+	CG	intronic	Thecc1EG003075	scaffold_1	mRNA	Uncharacterized protein
scaffold_1	0.896666666666667	0.817071960297767	-0.0795947063688998	18932434	18933823	hyper	-	CG	intergenic	Thecc1EG003076	scaffold_1	mRNA	Unknown
scaffold_1	0.647058823529412	0.395348837209302	-0.251709986320109	18947061	18947061	hypo	+	CG	intronic	Thecc1EG003077	scaffold_1	mRNA	Unknown
scaffold_1	0.85	0.850427350427351	0.000427350427350509	18956409	18957243	hyper	-	CG	upstream	Thecc1EG003079	scaffold_1	mRNA	Uncharacterized protein (39%U)
scaffold_1	1	0.8	-0.2	18958562	18958562		+	CG	intergenic	Thecc1EG003080	scaffold_1	mRNA	c("Retrotransposon"	" Ty3-gypsy subclass"	" putative-like protein (31%U)")
scaffold_1	0.875	0.555555555555556	-0.319444444444444	18989913	18989913	hypo	+	CG	intergenic	Thecc1EG003081	scaffold_1	mRNA	Unknown
scaffold_1	0.658249158249158	0.956944444444444	0.298695286195286	19008815	19009702	hyper	+	CG	downstream	Thecc1EG003082	scaffold_1	mRNA	Gag protease polyprotein (65%P)
scaffold_1	0.635714285714285	0.986111111111111	0.350396825396825	19022244	19023305	hyper	+	CG	intronic	Thecc1EG003083	scaffold_1	mRNA	c("Retrotransposon protein"	" putative (51%U)")
scaffold_1	0.729706516601678	0.904384619131112	0.174678102529434	19029761	19030758	hypo	+	CG	intronic	Thecc1EG003084	scaffold_1	mRNA	Uncharacterized protein (61%P)
scaffold_1	0.771645021645021	0.766354602092476	-0.00529041955254533	19040086	19041414	hypo	+	CG	upstream	Thecc1EG003085	scaffold_1	mRNA	Unknown
scaffold_1	0.6639130690668	0.880643773085633	0.216730704018833	19075179	19076697		-	CG	UTR5	Thecc1EG003088	scaffold_1	mRNA	Unknown
scaffold_1	0.75	0.951219512195122	0.201219512195122	19062161	19062161	hyper	-	CG	exonic	Thecc1EG003089	scaffold_1	mRNA	Unknown
scaffold_1	0.529411764705882	0.814814814814815	0.285403050108932	19063855	19063855	hyper	+	CG	exonic	Thecc1EG003091	scaffold_1	mRNA	Uncharacterized protein (67%U)
scaffold_1	0.84	0.845238095238096	0.0052380952380955	19066505	19067728	hyper	+	CG	intronic	Thecc1EG003092	scaffold_1	mRNA	Cysteine-rich RLK (RECEPTOR-like protein kinase) 8 (14%T)
scaffold_1	0.766046626984127	0.897646103896104	0.131599476911977	19073541	19074710	hyper	-	CG	intronic	Thecc1EG003093	scaffold_1	mRNA	DNA/RNA polymerases superfamily protein (9%T)
scaffold_1	0.796296296296296	0.910815939278937	0.114519642982641	19094225	19095107	hyper	+	CG	intronic	Thecc1EG003095	scaffold_1	mRNA	Unknown
scaffold_1	0.627777777777778	0.797777777777778	0.17	19110836	19111650	hyper	-	CG	upstream	Thecc1EG003096	scaffold_1	mRNA	Uncharacterized protein (6%U)
scaffold_1	0.678305346700084	0.997260273972603	0.318954927272519	19118986	19120216	hyper	+	CG	intronic	Thecc1EG003097	scaffold_1	mRNA	c("Retrotransposon"	" Ty3-gypsy subclass"	" putative-like protein (29%U)")
scaffold_1	0.793950602312232	0.906976744186047	0.113026141873814	19153021	19154591	hyper	+	CG	upstream	Thecc1EG003098	scaffold_1	mRNA	Unknown
scaffold_1	0.677359307359307	0.876190476190476	0.198831168831169	19157252	19158717	hyper	-	CG	intergenic	Thecc1EG003099	scaffold_1	mRNA	Uncharacterized protein (61%P)
scaffold_1	0.612903225806452	1	0.387096774193548	19160673	19160673	hyper	+	CG	intronic	Thecc1EG003100	scaffold_1	mRNA	Uncharacterized protein (46%U)
scaffold_1	0.729026733500418	0.921909020364903	0.192882286864485	19239371	19241099	hyper	-	CG	intergenic	Thecc1EG003102	scaffold_1	mRNA	Unknown
scaffold_1	0.630232558139535	0.782185411217669	0.151952853078134	19258274	19260162	hyper	+	CG	intergenic	Thecc1EG003103	scaffold_1	mRNA	Retrotransposon-like protein (27%U)
scaffold_1	0.767668092645407	0.883928571428571	0.116260478783165	19289195	19291029	hypo	-	CG	intergenic	Thecc1EG003104	scaffold_1	mRNA	c("Retrotransposon protein"	" Ty3-gypsy subclass"	" putative (51%U)")
scaffold_1	0.951612903225806	0.649122807017544	-0.302490096208263	19307336	19308014	hypo	-	CG	upstream	Thecc1EG003105	scaffold_1	mRNA	c("Retrotransposon protein"	" putative (48%U)")
scaffold_1	0.674972119041261	0.810750507099392	0.13577838805813	19321534	19322646	hyper	+	CG	intergenic	Thecc1EG003106	scaffold_1	mRNA	c("Retrotransposon protein"	" Ty1-copia subclass"	" putative (63%U)")
scaffold_1	0.7125	0.986486486486487	0.273986486486486	19325087	19326384		-	CG	intronic	Thecc1EG003108	scaffold_1	mRNA	Uncharacterized protein (85%P)
scaffold_1	0.785098553125936	0.901051049691567	0.115952496565631	19331380	19332233	hypo	+	CG	exonic	Thecc1EG003109	scaffold_1	mRNA	Uncharacterized protein (59%P)
scaffold_1	0.627785032735228	0.97790404040404	0.350119007668812	19360267	19360979	hyper	-	CG	intergenic	Thecc1EG003111	scaffold_1	mRNA	Unknown
scaffold_1	0.709090909090909	0.484848484848485	-0.224242424242424	19371003	19371003	hypo	-	CG	upstream	Thecc1EG003112	scaffold_1	mRNA	Unknown
scaffold_1	0.647677915530951	0.937330251583739	0.289652336052788	19393241	19394753	hyper	-	CG	intergenic	Thecc1EG003114	scaffold_1	mRNA	Uncharacterized protein (65%P)
scaffold_1	0.607767722473605	0.920941520340834	0.313173797867229	19399284	19401255	hyper	-	CG	intronic	Thecc1EG003115	scaffold_1	mRNA	Unknown
scaffold_1	0.788793915152611	0.655038990397047	-0.133754924755564	19401972	19403452	hypo	+	CG	exonic	Thecc1EG003116	scaffold_1	mRNA	c("S-protein"	" putative (40%T)")
scaffold_1	0.8	1	0.2	19423795	19423795		-	CG	upstream	Thecc1EG003120	scaffold_1	mRNA	Uncharacterized protein (54%P)
scaffold_1	0.620898814447202	0.708052181736392	0.0871533672891907	19437591	19438104	hypo	+	CG	intergenic	Thecc1EG003121	scaffold_1	mRNA	Uncharacterized protein (34%P)
scaffold_1	0.613636363636364	0.187121212121212	-0.426515151515152	19444294	19444295	hypo	+	CG	exonic	Thecc1EG003124	scaffold_1	mRNA	Unknown
scaffold_1	0.948409090909091	0.612098293863	-0.336310797046091	19459735	19459989	hypo	+	CG	intergenic	Thecc1EG003125	scaffold_1	mRNA	c("Phytochrome interacting factor 3-like 5"	" putative (53%P)")
scaffold_1	0.677777777777778	0.446376811594203	-0.231400966183575	19467461	19467727	hypo	-	CG	exonic	Thecc1EG003127	scaffold_1	mRNA	DNA/RNA polymerases superfamily protein (76%P)
scaffold_1	0.619047619047619	0.325581395348837	-0.293466223698782	19474639	19474639	hypo	+	CG	upstream;downstream	Thecc1EG003131	scaffold_1	mRNA	Uncharacterized protein
scaffold_1	0.689285714285714	0.970588235294118	0.281302521008404	19594147	19594260	hyper	-	CG	intronic	Thecc1EG003132	scaffold_1	mRNA	Unknown
scaffold_1	0.668395516873279	0.959365085267863	0.290969568394584	19521700	19522114	hyper	-	CG	intronic	Thecc1EG003133	scaffold_1	mRNA	Uncharacterized protein (85%P)
scaffold_1	0.744736842105263	0.971428571428572	0.226691729323308	19545054	19545241	hyper	-	CG	intronic	Thecc1EG003135	scaffold_1	mRNA	Unknown
scaffold_1	0.726570467989626	0.810402416495025	0.0838319485053988	19555489	19557164	hyper	-	CG	UTR5	Thecc1EG003136	scaffold_1	mRNA	Uncharacterized protein (74%P)
scaffold_1	0.674223595605175	0.943811078082804	0.269587482477629	19553908	19555299	hyper	-	CG	intronic	Thecc1EG003137	scaffold_1	mRNA	Unknown
scaffold_1	0.71529923581797	0.962645749688939	0.247346513870969	19619180	19620543	hyper	-	CG	upstream	Thecc1EG003139	scaffold_1	mRNA	Uncharacterized protein (61%P)
scaffold_1	0.714285714285714	0.933333333333333	0.219047619047619	19621711	19621711	hyper	+	CG	intergenic	Thecc1EG003140	scaffold_1	mRNA	Uncharacterized protein (78%P)
scaffold_1	0.74956574177859	0.864285714285714	0.114719972507124	19642808	19643420	hyper	+	CG	upstream	Thecc1EG003141	scaffold_1	mRNA	Uncharacterized protein (74%P)
scaffold_1	0.615384615384615	0.939393939393939	0.324009324009324	19661328	19661328	hyper	+	CG	upstream	Thecc1EG003142	scaffold_1	mRNA	Unknown
scaffold_1	0.7	0.904761904761905	0.204761904761905	19681913	19681913	hyper	+	CG	intergenic	Thecc1EG003144	scaffold_1	mRNA	Uncharacterized protein (57%U)
scaffold_1	0.881305114638448	0.745139936316407	-0.136165178322041	19689007	19690011	hypo	+	CG	intergenic	Thecc1EG003145	scaffold_1	mRNA	Uncharacterized protein (74%P)
scaffold_1	0.772200226244344	0.4212535414285	-0.350946684815843	19721075	19721402	hypo	+	CG	intergenic	Thecc1EG003147	scaffold_1	mRNA	Non-imprinted in Prader-Willi/Angelman syndrome region protein (81%P)
scaffold_1	0.56	0.968021258768255	0.408021258768255	19735839	19737486	hyper	-	CG	intronic	Thecc1EG003148	scaffold_1	mRNA	Uncharacterized protein
scaffold_1	0.701522615315718	0.733062330623306	0.0315397153075875	19762543	19763155	hypo	+	CG	intergenic	Thecc1EG003149	scaffold_1	mRNA	Unknown
scaffold_1	0.691287878787879	0.964061669324827	0.272773790536948	19766654	19766850	hyper	+	CG	upstream	Thecc1EG003150	scaffold_1	mRNA	Uncharacterized protein (29%U)
scaffold_1	0.586972667855021	0.756756756756757	0.169784088901736	19804460	19806192	hypo	+	CG	upstream;downstream	Thecc1EG003152	scaffold_1	mRNA	Uncharacterized protein (72%P)
scaffold_1	0.653762277088849	0.917911255411255	0.264148978322406	19810859	19810992	hyper	+	CG	upstream	Thecc1EG003153	scaffold_1	mRNA	Uncharacterized protein (58%P)
scaffold_1	0.484126984126984	0.857553366174056	0.373426382047072	19825906	19826357	hyper	-	CG	upstream	Thecc1EG003154	scaffold_1	mRNA	Unknown
scaffold_1	0.615384615384615	0.863636363636364	0.248251748251748	19837886	19837886	hyper	+	CG	upstream	Thecc1EG003155	scaffold_1	mRNA	Uncharacterized protein (76%P)
scaffold_1	0.716413573612545	0.850300748318651	0.133887174706106	19852498	19853711	hyper	+	CG	intergenic	Thecc1EG003156	scaffold_1	mRNA	Unknown
scaffold_1	0.621463921051651	0.917790177009957	0.296326255958306	19883386	19884642	hyper	+	CG	intergenic	Thecc1EG003157	scaffold_1	mRNA	Unknown
scaffold_1	0.605263157894737	0.363636363636364	-0.241626794258373	19902378	19902378	hypo	+	CG	exonic	Thecc1EG003158	scaffold_1	mRNA	Unknown
scaffold_1	0.7	1	0.3	19906276	19906276	hyper	-	CG	intronic	Thecc1EG003159	scaffold_1	mRNA	Unknown
scaffold_1	0.62406015037594	0.950716845878136	0.326656695502197	19904549	19905194	hyper	-	CG	intronic	Thecc1EG003160	scaffold_1	mRNA	Cysteine-rich RLK (RECEPTOR-like protein kinase) 8 (7%T)
scaffold_1	0.472222222222222	0.783333333333333	0.311111111111111	19933393	19933413	hyper	-	CG	intergenic	Thecc1EG003161	scaffold_1	mRNA	Ammonium transporter 3 member 1 (82%P)
scaffold_1	0.747511291779584	0.978388278388278	0.230876986608694	19941643	19942669	hyper	-	CG	intergenic	Thecc1EG003162	scaffold_1	mRNA	Uncharacterized protein (58%P)
scaffold_1	0.7197661673365	0.946169428223267	0.226403260886767	19965177	19965909	hyper	+	CG	intergenic	Thecc1EG003165	scaffold_1	mRNA	Peptidase family C54 protein (65%P)
scaffold_1	0.776774094069353	0.824271556448666	0.0474974623793138	19986605	19988129	hypo	-	CG	intergenic	Thecc1EG003167	scaffold_1	mRNA	Unknown
scaffold_1	0.70039100684262	0.914634146341464	0.214243139498843	19993676	19994368	hyper	+	CG	intergenic	Thecc1EG003168	scaffold_1	mRNA	Uncharacterized protein (68%P)
scaffold_1	0.64187271062271	0.958987681093943	0.317114970471232	20013267	20014362	hyper	+	CG	upstream	Thecc1EG003169	scaffold_1	mRNA	Uncharacterized protein (23%U)
scaffold_1	0.839073426573427	0.696202173176963	-0.142871253396463	20025057	20025327		+	CG	intergenic	Thecc1EG003170	scaffold_1	mRNA	Eukaryotic release factor 1-3 (91%T)
scaffold_1	0.73336038961039	0.950526315789473	0.217165926179084	20067494	20068179	hyper	-	CG	intergenic	Thecc1EG003174	scaffold_1	mRNA	Unknown
scaffold_1	0.789473684210526	1	0.210526315789474	20078189	20078189	hyper	-	CG	upstream	Thecc1EG003176	scaffold_1	mRNA	Unknown
scaffold_1	0.735294117647059	0.949152542372881	0.213858424725823	20136068	20136068	hyper	+	CG	intronic	Thecc1EG003178	scaffold_1	mRNA	Uncharacterized protein (78%P)
scaffold_1	0.564261636587613	0.864753469350243	0.300491832762631	20152455	20153636	hyper	-	CG	intronic	Thecc1EG003179	scaffold_1	mRNA	Unknown
scaffold_1	0.607142857142857	0.848484848484849	0.241341991341991	20163110	20163110	hyper	+	CG	intronic	Thecc1EG003180	scaffold_1	mRNA	Unknown
scaffold_1	0.656102291543781	0.922100358209787	0.265998066666005	20210629	20211641	hyper	-	CG	intergenic	Thecc1EG003183	scaffold_1	mRNA	Uncharacterized protein (26%U)
scaffold_1	0.911238825031929	0.698700410396716	-0.212538414635212	20221488	20221615	hypo	-	CG	exonic	Thecc1EG003184	scaffold_1	mRNA	Uncharacterized protein (39%U)
scaffold_1	0.582819264069264	0.90202329540039	0.319204031331126	20232230	20233008	hyper	-	CG	upstream	Thecc1EG003185	scaffold_1	mRNA	Uncharacterized protein (29%U)
scaffold_1	0.932325916382317	0.573729041197657	-0.35859687518466	20283809	20284147	hypo	+	CG	upstream	Thecc1EG003186	scaffold_1	mRNA	Unknown
scaffold_1	0.92935606060606	0.456067674817675	-0.473288385788386	20285436	20285526	hypo	+	CG	intergenic	Thecc1EG003188	scaffold_1	mRNA	Kinase superfamily protein (79%T)
scaffold_1	0.670454545454546	0.951697699890471	0.281243154435926	20295488	20296102	hyper	-	CG	intergenic	Thecc1EG003189	scaffold_1	mRNA	Unknown
scaffold_1	0.513533834586466	0.730427764326069	0.216893929739603	20321574	20322730	hyper	-	CG	intronic	Thecc1EG003192	scaffold_1	mRNA	Uncharacterized protein (80%P)
scaffold_1	0.644444444444444	0.984126984126984	0.33968253968254	20359404	20360840	hyper	+	CG	intronic	Thecc1EG003193	scaffold_1	mRNA	Unknown
scaffold_1	0.728110599078341	0.976190476190476	0.248079877112135	20385746	20385876	hyper	-	CG	intronic	Thecc1EG003194	scaffold_1	mRNA	Unknown
scaffold_1	0.674493816930137	0.901656166072785	0.227162349142648	20393253	20394626	hyper	-	CG	intronic	Thecc1EG003195	scaffold_1	mRNA	Unknown
scaffold_1	0.877777777777778	0.9	0.022222222222222	20404379	20406159	hyper	+	CG	upstream	Thecc1EG003196	scaffold_1	mRNA	Unknown
scaffold_1	0.734057971014493	0.78030303030303	0.0462450592885377	20403257	20404188	hypo	+	CG	intronic	Thecc1EG003197	scaffold_1	mRNA	c("Retrotransposon protein"	" Ty3-gypsy subclass"	" putative (37%U)")
scaffold_1	0.737359862359862	0.866905115818159	0.129545253458297	20432207	20433149	hyper	+	CG	upstream	Thecc1EG003198	scaffold_1	mRNA	Uncharacterized protein
scaffold_1	0.72	1	0.28	20431180	20431180	hyper	+	CG	intronic	Thecc1EG003199	scaffold_1	mRNA	Uncharacterized protein (88%P)
scaffold_1	0.661099397023767	0.937118543255521	0.276019146231754	20455059	20456124		-	CG	intergenic	Thecc1EG003200	scaffold_1	mRNA	DNA/RNA polymerases superfamily protein (7%T)
scaffold_1	0.669729870907418	0.947204667258911	0.277474796351493	20483769	20485274	hyper	-	CG	upstream	Thecc1EG003201	scaffold_1	mRNA	c("Retrotransposon protein"	" putative (40%U)")
scaffold_1	0.615848612172142	0.927133695872327	0.311285083700185	20512877	20514344	hyper	+	CG	upstream	Thecc1EG003202	scaffold_1	mRNA	Uncharacterized protein (87%P)
scaffold_1	0.941176470588235	0.606060606060606	-0.335115864527629	20542135	20542135	hypo	+	CG	intergenic	Thecc1EG003203	scaffold_1	mRNA	Uncharacterized protein (18%U)
scaffold_1	0.615384615384615	0.958333333333333	0.342948717948718	20551012	20551012	hyper	-	CG	intergenic	Thecc1EG003205	scaffold_1	mRNA	Uncharacterized protein (67%P)
scaffold_1	0.71792533791032	0.979166666666667	0.261241328756347	20603046	20603403	hyper	-	CG	intronic	Thecc1EG003206	scaffold_1	mRNA	Uncharacterized protein (82%P)
scaffold_1	0.745098039215686	1	0.254901960784314	20682980	20682980	hyper	-	CG	exonic	Thecc1EG003208	scaffold_1	mRNA	Retrotransposon protein (65%U)
scaffold_1	0.734946581196581	0.97979797979798	0.244851398601398	20610234	20610747	hyper	+	CG	intronic	Thecc1EG003209	scaffold_1	mRNA	Unknown
scaffold_1	0.769230769230769	0.972972972972973	0.203742203742204	20630309	20630309	hyper	-	CG	intronic	Thecc1EG003210	scaffold_1	mRNA	Gag protease polyprotein (74%P)
scaffold_1	0.745714285714286	0.981481481481482	0.235767195767196	20637220	20637332	hyper	-	CG	intronic	Thecc1EG003211	scaffold_1	mRNA	Gag protease polyprotein (65%P)
scaffold_1	0.610492332526231	0.738993710691824	0.128501378165593	20651159	20652845	hyper	-	CG	intronic	Thecc1EG003212	scaffold_1	mRNA	c("Retrotransposon protein"	" putative (41%U)")
scaffold_1	0.863636363636364	0.86140350877193	-0.002232854864434	20696244	20696949	hypo	+	CG	intronic	Thecc1EG003213	scaffold_1	mRNA	c("Retrotransposon protein"	" Ty3-gypsy sub-class"	" putative (35%U)")
scaffold_1	0.780487804878049	1	0.219512195121951	20682056	20682056	hyper	+	CG	exonic	Thecc1EG003214	scaffold_1	mRNA	c("Retrotransposon protein"	" putative (59%U)")
scaffold_1	0.655172413793103	0.966666666666667	0.311494252873563	20742157	20742157	hyper	+	CG	intronic	Thecc1EG003215	scaffold_1	mRNA	Uncharacterized protein (48%P)
scaffold_1	0.701586571793468	0.968136557610242	0.266549985816773	20725523	20725756	hyper	-	CG	intronic	Thecc1EG003216	scaffold_1	mRNA	Unknown
scaffold_1	0.641176470588235	0.927391127391128	0.286214656802892	20733508	20733650	hyper	+	CG	intronic	Thecc1EG003217	scaffold_1	mRNA	Uncharacterized protein (74%P)
scaffold_1	0.492506763191383	0.94427469445001	0.451767931258626	20739445	20740116	hyper	-	CG	intronic	Thecc1EG003218	scaffold_1	mRNA	c("Retrotransposon protein"	" Ty3-gypsy subclass"	" putative (39%U)")
scaffold_1	0.741841491841492	0.899279448621554	0.157437956780062	20758755	20759249	hyper	+	CG	intronic	Thecc1EG003219	scaffold_1	mRNA	Unknown
scaffold_1	0.848837209302326	0.863486842105263	0.0146496328029375	20774509	20774765	hypo	+	CG	exonic	Thecc1EG003221	scaffold_1	mRNA	c("Retrotransposon protein"	" putative (54%U)")
scaffold_1	0.681818181818182	1	0.318181818181818	20778145	20778145	hyper	+	CG	upstream	Thecc1EG003222	scaffold_1	mRNA	Uncharacterized protein (60%P)
scaffold_1	0.574929075459389	0.861794106671911	0.286865031212523	20827743	20828050	hyper	+	CG	upstream	Thecc1EG003224	scaffold_1	mRNA	RING/U-box superfamily protein (60%T)
scaffold_1	0.720769891028512	0.960227272727273	0.239457381698761	20854605	20854807	hyper	+	CG	intronic	Thecc1EG003225	scaffold_1	mRNA	c("Retrotransposon"	" Ty3-gypsy sub-class"	" putative-like protein (34%U)")
scaffold_1	0.868551136363636	0.860589836660617	-0.00796129970301925	20887802	20889702		-	CG	upstream	Thecc1EG003228	scaffold_1	mRNA	Uncharacterized protein (81%P)
scaffold_1	0.697216386554622	0.950030010919303	0.252813624364681	20945090	20945657	hyper	-	CG	intronic	Thecc1EG003231	scaffold_1	mRNA	Uncharacterized protein (23%U)
scaffold_1	0.826086956521739	0.533333333333333	-0.292753623188406	20967752	20967752	hypo	+	CG	intergenic	Thecc1EG003234	scaffold_1	mRNA	Uncharacterized protein (24%U)
scaffold_1	0.76764705882353	0.983870967741935	0.216223908918406	20992269	20993547		-	CG	upstream	Thecc1EG003236	scaffold_1	mRNA	Unknown
scaffold_1	0.75835429769392	0.758482142857143	0.000127845163222499	21006081	21007188	hypo	-	CG	intergenic	Thecc1EG003237	scaffold_1	mRNA	Uncharacterized protein (71%P)
scaffold_1	0.652173913043478	0.96875	0.316576086956522	21025473	21025473	hyper	+	CG	intergenic	Thecc1EG003238	scaffold_1	mRNA	Uncharacterized protein (73%P)
scaffold_1	0.676470588235294	0.970588235294118	0.294117647058823	21035523	21035523	hyper	+	CG	intergenic	Thecc1EG003239	scaffold_1	mRNA	Uncharacterized protein (22%U)
scaffold_1	0.702922077922078	0.958565072302558	0.25564299438048	21067862	21067924	hyper	+	CG	intergenic	Thecc1EG003241	scaffold_1	mRNA	Uncharacterized protein (78%P)
scaffold_1	0.650485436893204	0.853658536585366	0.203173099692162	21068186	21068186	hyper	-	CG	intergenic	Thecc1EG003242	scaffold_1	mRNA	c("Retrotransposon protein"	" Ty1-copia subclass"	" putative (52%U)")
scaffold_1	0.788445289693661	0.627254772876893	-0.161190516816769	21069281	21070922	hypo	+	CG	upstream	Thecc1EG003243	scaffold_1	mRNA	Unknown
scaffold_1	0.761139705882353	0.870833333333333	0.10969362745098	21079219	21079388	hyper	+	CG	intronic	Thecc1EG003244	scaffold_1	mRNA	Uncharacterized protein (69%P)
scaffold_1	0.62464732157203	0.951393733516225	0.326746411944195	21087052	21088670	hyper	+	CG	intergenic	Thecc1EG003245	scaffold_1	mRNA	Uncharacterized protein (60%P)
scaffold_1	0.71875	0.966666666666667	0.247916666666667	21106183	21106183	hyper	+	CG	intronic	Thecc1EG003248	scaffold_1	mRNA	Unknown
scaffold_1	0.689285714285715	0.978260869565218	0.288975155279503	21124831	21125236	hyper	-	CG	intronic	Thecc1EG003249	scaffold_1	mRNA	Unknown
scaffold_1	0.659523809523809	0.93136288998358	0.27183908045977	21128492	21128619	hyper	-	CG	upstream;downstream	Thecc1EG003250	scaffold_1	mRNA	DNA/RNA polymerases superfamily protein (7%T)
scaffold_1	0.711111111111111	0.972222222222222	0.261111111111111	21148797	21149603	hyper	-	CG	intergenic	Thecc1EG003251	scaffold_1	mRNA	Uncharacterized protein (63%P)
scaffold_1	0.766190127077224	0.903236504342789	0.137046377265565	21157984	21159152	hyper	+	CG	upstream	Thecc1EG003252	scaffold_1	mRNA	Uncharacterized protein (88%P)
scaffold_1	0.682358429874347	0.935391766126741	0.253033336252394	21172212	21172633	hyper	-	CG	upstream	Thecc1EG003254	scaffold_1	mRNA	Uncharacterized protein (67%P)
scaffold_1	0.630925138934292	0.684507837124116	0.0535826981898237	21171137	21171730	hyper	-	CG	intronic	Thecc1EG003255	scaffold_1	mRNA	Uncharacterized protein (21%U)
scaffold_1	0.72463768115942	0.944444444444444	0.219806763285024	21183827	21184221	hyper	+	CG	intergenic	Thecc1EG003256	scaffold_1	mRNA	Uncharacterized protein (53%P)
scaffold_1	0.840909090909091	0.859375	0.018465909090909	21250776	21251319	hypo	+	CG	intronic	Thecc1EG003263	scaffold_1	mRNA	Cysteine-rich RLK (RECEPTOR-like protein kinase) 8 (10%T)
scaffold_1	0.782608695652174	1	0.217391304347826	21279956	21279956	hyper	-	CG	intronic	Thecc1EG003266	scaffold_1	mRNA	Unknown
scaffold_1	0.6	0.833333333333333	0.233333333333333	21297491	21297491	hyper	-	CG	intronic	Thecc1EG003267	scaffold_1	mRNA	Unknown
scaffold_1	0.785714285714286	1	0.214285714285714	21341831	21341831	hyper	+	CG	intronic	Thecc1EG003268	scaffold_1	mRNA	Uncharacterized protein (53%P)
scaffold_1	0.617112299465241	0.954761904761904	0.337649605296664	21325570	21326299	hyper	-	CG	intronic	Thecc1EG003269	scaffold_1	mRNA	Unknown
scaffold_1	0.664781297134238	0.598148148148148	-0.0666331489860903	21355607	21355690	hypo	+	CG	intergenic	Thecc1EG003272	scaffold_1	mRNA	c("RING finger protein"	" putative (45%P)")
scaffold_1	0.720930232558139	1	0.279069767441861	21374821	21374821	hyper	+	CG	UTR5	Thecc1EG003274	scaffold_1	mRNA	Uncharacterized protein (66%P)
scaffold_1	1	0.75	-0.25	21375749	21375749	hypo	+	CG	intronic	Thecc1EG003275	scaffold_1	mRNA	Uncharacterized protein (38%U)
scaffold_1	0.763157894736842	0.974358974358974	0.211201079622132	21381162	21381162	hyper	-	CG	intronic	Thecc1EG003277	scaffold_1	mRNA	Uncharacterized protein (42%U)
scaffold_1	0.726720647773279	0.955498866213152	0.228778218439873	21405972	21406483	hyper	+	CG	intronic	Thecc1EG003279	scaffold_1	mRNA	Unknown
scaffold_1	0.8	0.8	0	21419371	21419969		-	CG	intergenic	Thecc1EG003281	scaffold_1	mRNA	Uncharacterized protein (54%U)
scaffold_1	0.724137931034483	1	0.275862068965517	21433161	21433161	hyper	-	CG	intronic	Thecc1EG003282	scaffold_1	mRNA	Unknown
scaffold_1	0.539393939393939	0.896049896049896	0.356655956655957	21431863	21431887	hyper	-	CG	intronic	Thecc1EG003283	scaffold_1	mRNA	Unknown
scaffold_1	0.698058231077099	0.950052994170641	0.251994763093542	21449850	21450745	hyper	+	CG	intronic	Thecc1EG003284	scaffold_1	mRNA	Unknown
scaffold_1	0.71830985915493	0.953846153846154	0.235536294691224	21442987	21442987	hyper	-	CG	intergenic	Thecc1EG003285	scaffold_1	mRNA	c("Retrotransposon"	" unclassified"	" putative-like protein (23%U)")
scaffold_1	0.652890549590233	0.954187107683043	0.30129655809281	21459398	21461115	hyper	-	CG	UTR3	Thecc1EG003286	scaffold_1	mRNA	Unknown
scaffold_1	0.788244766505636	0.7	-0.0882447665056363	21466639	21467016	hypo	+	CG	upstream	Thecc1EG003287	scaffold_1	mRNA	Uncharacterized protein (23%U)
scaffold_1	0.668042328042328	1	0.331957671957672	21497250	21498776	hyper	-	CG	intronic	Thecc1EG003289	scaffold_1	mRNA	Uncharacterized protein (55%P)
scaffold_1	0.826311899482632	0.841666666666667	0.0153547671840355	21499569	21499994	hypo	+	CG	intergenic	Thecc1EG003290	scaffold_1	mRNA	Uncharacterized protein (27%U)
scaffold_1	0.655737704918033	0.956521739130435	0.300784034212402	21569767	21569767	hyper	-	CG	upstream	Thecc1EG003294	scaffold_1	mRNA	Uncharacterized protein (68%P)
scaffold_1	0.748461538461539	0.958573438756365	0.210111900294827	21577163	21578640	hyper	+	CG	intronic	Thecc1EG003295	scaffold_1	mRNA	Cysteine-rich RLK (RECEPTOR-like protein kinase) 8 (16%T)
scaffold_1	0.544117647058823	0.822124756335282	0.278007109276459	21653350	21654766	hyper	-	CG	upstream	Thecc1EG003296	scaffold_1	mRNA	Uncharacterized protein (77%U)
scaffold_1	0.619204260651629	0.857142857142857	0.237938596491228	21584497	21584532	hyper	-	CG	intronic	Thecc1EG003297	scaffold_1	mRNA	Uncharacterized protein (23%U)
scaffold_1	0.758620689655172	0.5	-0.258620689655172	21589305	21589305	hypo	-	CG	intronic	Thecc1EG003298	scaffold_1	mRNA	DNA/RNA polymerases superfamily protein (62%P)
scaffold_1	0.571428571428572	0.909722222222222	0.33829365079365	21622428	21622571	hyper	-	CG	intronic	Thecc1EG003300	scaffold_1	mRNA	c("Gag/pol protein"	" putative (36%U)")
scaffold_1	0.681628609876965	0.973732165012407	0.292103555135442	21625251	21627149	hyper	-	CG	intronic	Thecc1EG003301	scaffold_1	mRNA	Uncharacterized protein (57%P)
scaffold_1	0.577478570271805	0.742807035581456	0.165328465309651	21628659	21630336	hyper	-	CG	intronic	Thecc1EG003302	scaffold_1	mRNA	c("Retroelement pol polyprotein-like"	" putative (55%U)")
scaffold_1	0.631789031402034	0.953841884615742	0.322052853213708	21651436	21652189	hyper	-	CG	intronic	Thecc1EG003303	scaffold_1	mRNA	Unknown
scaffold_1	0.565714285714286	0.909363745498199	0.343649459783913	21658109	21658110	hyper	+	CG	intergenic	Thecc1EG003304	scaffold_1	mRNA	Uncharacterized protein (28%U)
scaffold_1	0.829569318077383	0.559757473473518	-0.269811844603865	21662133	21662515	hyper	-	CG	upstream	Thecc1EG003305	scaffold_1	mRNA	Uncharacterized protein (88%P)
scaffold_1	0.713414634146341	0.337792642140468	-0.375621992005873	21693815	21693966	hypo	-	CG	UTR3	Thecc1EG003307	scaffold_1	mRNA	c("Response regulator 24"	" putative (54%P)")
scaffold_1	0.7	1	0.3	21730658	21730658	hyper	+	CG	UTR5	Thecc1EG003310	scaffold_1	mRNA	Gag/pol-like protein (23%U)
scaffold_1	0.684210526315789	0.896551724137931	0.212341197822142	21729362	21729362	hyper	-	CG	intronic	Thecc1EG003311	scaffold_1	mRNA	c("Retrotransposon protein"	" Ty3-gypsy subclass"	" putative (58%U)")
scaffold_1	0.724448377709247	0.953296703296703	0.228848325587456	21731766	21731874	hyper	+	CG	exonic	Thecc1EG003312	scaffold_1	mRNA	Uncharacterized protein (55%U)
scaffold_1	0.748647920706744	0.967137512899897	0.218489592193153	21747833	21748245		+	CG	intronic	Thecc1EG003313	scaffold_1	mRNA	Gag protease polyprotein (77%P)
scaffold_1	0.864406779661017	0.459459459459459	-0.404947320201557	21766427	21766427	hypo	+	CG	intergenic	Thecc1EG003314	scaffold_1	mRNA	Unknown
scaffold_1	0.676039244186047	0.905747676980554	0.229708432794507	21789513	21790602	hyper	-	CG	intronic	Thecc1EG003317	scaffold_1	mRNA	c("Copia-type pol polyprotein"	" putative (60%U)")
scaffold_1	0.7	0.95	0.25	21797518	21797789	hyper	+	CG	intergenic	Thecc1EG003318	scaffold_1	mRNA	Uncharacterized protein (26%U)
scaffold_1	0.629347355153807	0.803884036676748	0.174536681522941	21877260	21879031	hypo	-	CG	upstream	Thecc1EG003321	scaffold_1	mRNA	c("Retrotransposon protein"	" putative (44%U)")
scaffold_1	0.714285714285714	0.980769230769231	0.266483516483516	21887697	21887697	hyper	-	CG	upstream	Thecc1EG003322	scaffold_1	mRNA	Uncharacterized protein (65%P)
scaffold_1	0.919354838709677	0.505471124620061	-0.413883714089616	21909084	21909085	hypo	+	CG	upstream	Thecc1EG003323	scaffold_1	mRNA	Uncharacterized protein (80%P)
scaffold_1	0.72520908004779	0.983870967741935	0.258661887694145	21946665	21946958	hyper	-	CG	exonic	Thecc1EG003325	scaffold_1	mRNA	Cysteine-rich RLK (RECEPTOR-like protein kinase) 8 (22%T)
scaffold_1	0.719318181818182	0.963449635619447	0.244131453801265	21937474	21938515	hyper	-	CG	intronic	Thecc1EG003326	scaffold_1	mRNA	Uncharacterized protein
scaffold_1	0.751503875968992	0.974691358024691	0.223187482055699	21941342	21943116	hyper	-	CG	intronic	Thecc1EG003327	scaffold_1	mRNA	Cysteine-rich RLK (RECEPTOR-like protein kinase) 8 (10%T)
scaffold_1	0.636559139784946	0.66031746031746	0.0237583205325143	21976815	21977710		-	CG	intergenic	Thecc1EG003328	scaffold_1	mRNA	Uncharacterized protein (67%P)
scaffold_1	0.7659139612129	0.883534902119208	0.117620940906307	21978280	21979909	hyper	-	CG	intergenic	Thecc1EG003329	scaffold_1	mRNA	Mutator-like transposase (10%U)
scaffold_1	0.75	0.5	-0.25	21984827	21984827	hypo	+	CG	upstream	Thecc1EG003330	scaffold_1	mRNA	Uncharacterized protein (69%P)
scaffold_1	0.7875	0.850027367268747	0.0625273672687467	22001966	22002555	hypo	-	CG	intronic	Thecc1EG003332	scaffold_1	mRNA	Unknown
scaffold_1	0	0.27906976744186	0.27906976744186	22011104	22011104	hyper	-	CG	intergenic	Thecc1EG003333	scaffold_1	mRNA	Cysteine-rich RLK (RECEPTOR-like protein kinase) 8 (7%T)
scaffold_1	0.659706159248493	0.803521594684385	0.143815435435892	22056442	22058216	hypo	+	CG	upstream	Thecc1EG003335	scaffold_1	mRNA	Unknown
scaffold_1	0.613616427432217	0.946450472034454	0.332834044602237	22069934	22070772	hyper	+	CG	upstream	Thecc1EG003336	scaffold_1	mRNA	Uncharacterized protein (36%U)
scaffold_1	0.617676767676768	0.857876057876058	0.24019929019929	22066835	22068215	hyper	+	CG	intronic	Thecc1EG003337	scaffold_1	mRNA	c("Polyprotein"	" 77260-80472"	" putative (55%U)")
scaffold_1	0.657563025210084	0.954545454545454	0.296982429335371	22075766	22076028	hyper	-	CG	intergenic	Thecc1EG003338	scaffold_1	mRNA	Unknown
scaffold_1	0.794749725771067	0.876049628891104	0.0812999031200372	22090895	22092597	hyper	-	CG	upstream	Thecc1EG003339	scaffold_1	mRNA	Unknown
scaffold_1	0.909085953033321	0.60068389677436	-0.308402056258962	22120925	22121640	hypo	+	CG	intergenic	Thecc1EG003342	scaffold_1	mRNA	ENTH/VHS/GAT family protein (69%P)
scaffold_1	0.748868778280543	0.733333333333334	-0.0155354449472095	22130875	22131713	hypo	-	CG	intronic	Thecc1EG003343	scaffold_1	mRNA	Uncharacterized protein (27%U)
scaffold_1	0.85836962833914	0.739071400918091	-0.11929822742105	22136474	22136693	hyper	+	CG	exonic	Thecc1EG003344	scaffold_1	mRNA	Unknown
scaffold_1	0.656739811912225	0.964788732394366	0.30804892048214	22148227	22149199	hyper	+	CG	upstream	Thecc1EG003345	scaffold_1	mRNA	Unknown
scaffold_1	0.575	0.508241758241758	-0.0667582417582415	22164107	22164983	hyper	+	CG	upstream	Thecc1EG003348	scaffold_1	mRNA	Unknown
scaffold_1	0.706269833684765	0.90235257969146	0.196082746006696	22170008	22171754	hyper	-	CG	upstream;downstream	Thecc1EG003349	scaffold_1	mRNA	c("Retrotransposon"	" putative-like protein (34%U)")
scaffold_1	0.737689393939394	0.964285714285715	0.22659632034632	22167029	22167030	hyper	+	CG	intergenic	Thecc1EG003350	scaffold_1	mRNA	Unknown
scaffold_1	0.782860791826309	0.888004895960832	0.105144104134523	22174999	22175810	hypo	-	CG	intergenic	Thecc1EG003351	scaffold_1	mRNA	Uncharacterized protein (53%U)
scaffold_1	0.720668022453737	0.794324708529482	0.0736566860757449	22177108	22178280	hypo	-	CG	intronic	Thecc1EG003352	scaffold_1	mRNA	Unknown
scaffold_1	0.8	1	0.2	22202868	22202868		-	CG	intronic	Thecc1EG003353	scaffold_1	mRNA	DNA/RNA polymerases superfamily protein (5%T)
scaffold_1	0.678030303030303	0.917701863354037	0.239671560323734	22204657	22204792	hyper	-	CG	intronic	Thecc1EG003354	scaffold_1	mRNA	Uncharacterized protein (23%U)
scaffold_1	0.541935483870967	0.878431372549019	0.336495888678051	22216288	22217289	hyper	+	CG	intronic	Thecc1EG003355	scaffold_1	mRNA	Uncharacterized protein (67%P)
scaffold_1	0.72295524691358	0.957148399900501	0.234193152986921	22213391	22215041	hyper	+	CG	UTR3	Thecc1EG003356	scaffold_1	mRNA	Unknown
scaffold_1	0.761904761904762	1	0.238095238095238	22233604	22233604	hyper	+	CG	upstream	Thecc1EG003357	scaffold_1	mRNA	Uncharacterized protein
scaffold_1	0.666666666666667	0.883333333333333	0.216666666666667	22232398	22232398	hyper	-	CG	intronic	Thecc1EG003358	scaffold_1	mRNA	Uncharacterized protein (22%U)
scaffold_1	0.732456753772543	0.967840290381125	0.235383536608582	22237516	22239159	hyper	-	CG	intergenic	Thecc1EG003359	scaffold_1	mRNA	Unknown
scaffold_1	0.765957070304896	0.819444444444444	0.053487374139548	22246694	22247019	hypo	+	CG	intergenic	Thecc1EG003360	scaffold_1	mRNA	c("Retrotransposon protein"	" Ty3-gypsy subclass"	" putative (43%U)")
scaffold_1	0.8	0.923076923076923	0.123076923076923	22253536	22254709	hyper	-	CG	intergenic	Thecc1EG003362	scaffold_1	mRNA	Uncharacterized protein (60%U)
scaffold_1	0.777777777777778	1	0.222222222222222	22292291	22292291	hyper	-	CG	upstream	Thecc1EG003363	scaffold_1	mRNA	DNA/RNA polymerases superfamily protein (90%P)
scaffold_1	0.765483870967742	0.92463768115942	0.159153810191678	22276694	22276908	hypo	-	CG	UTR3	Thecc1EG003365	scaffold_1	mRNA	DNA/RNA polymerases superfamily protein (65%P)
scaffold_1	0.642857142857143	0.84375	0.200892857142857	22304067	22304373	hyper	-	CG	upstream	Thecc1EG003366	scaffold_1	mRNA	c("Retrotransposon"	" Ty1-copia subclass"	" putative-like protein (32%U)")
scaffold_1	0.836538461538461	0.818181818181818	-0.0183566433566435	22324891	22326328	hyper	-	CG	intronic	Thecc1EG003370	scaffold_1	mRNA	Uncharacterized protein (71%P)
scaffold_1	0.71984126984127	0.899281508875502	0.179440239034232	22333690	22334950	hyper	+	CG	intronic	Thecc1EG003371	scaffold_1	mRNA	Cysteine-rich RLK (RECEPTOR-like protein kinase) 8 (33%T)
scaffold_1	0.75	0.972222222222222	0.222222222222222	22342364	22342364	hyper	-	CG	upstream	Thecc1EG003372	scaffold_1	mRNA	Uncharacterized protein (18%U)
scaffold_1	0.526464646464647	0.837348311906765	0.310883665442118	22369533	22370021	hyper	+	CG	intergenic	Thecc1EG003373	scaffold_1	mRNA	Zinc knuckle (CCHC-type) family protein (19%T)
scaffold_1	0.695652173913043	0.933333333333333	0.23768115942029	22374429	22374429	hyper	+	CG	upstream	Thecc1EG003374	scaffold_1	mRNA	c("Retroelement pol polyprotein"	" putative (59%U)")
scaffold_1	0.713767717497557	0.971869328493648	0.258101610996092	22397222	22398236	hyper	+	CG	upstream	Thecc1EG003375	scaffold_1	mRNA	c("Gag protease polyprotein"	" putative (52%P)")
scaffold_1	0.593165280665281	0.881983355568262	0.288818074902981	22402016	22402084	hyper	-	CG	upstream	Thecc1EG003377	scaffold_1	mRNA	Uncharacterized protein (53%P)
scaffold_1	0.671296296296296	0.974425287356322	0.303128991060025	22415690	22416555	hyper	-	CG	upstream	Thecc1EG003378	scaffold_1	mRNA	Ty3-gypsy retrotransposon-like protein (22%U)
scaffold_1	0.580645161290323	0.914285714285714	0.333640552995392	22423038	22423038	hyper	-	CG	UTR5	Thecc1EG003379	scaffold_1	mRNA	Uncharacterized protein (32%U)
scaffold_1	0.884615384615385	0.615384615384615	-0.269230769230769	22422260	22422260	hypo	+	CG	intronic	Thecc1EG003380	scaffold_1	mRNA	GroES-like zinc-binding alcohol dehydrogenase family protein (76%T)
scaffold_1	0.739208074534161	0.961835748792271	0.222627674258109	22437043	22438062		+	CG	intronic	Thecc1EG003381	scaffold_1	mRNA	Uncharacterized protein (61%P)
scaffold_1	0.705775116527099	0.908556648679062	0.202781532151962	22444406	22445794	hyper	+	CG	intronic	Thecc1EG003382	scaffold_1	mRNA	Uncharacterized protein
scaffold_1	0.967741935483871	0.689655172413793	-0.278086763070078	22453796	22453796	hypo	-	CG	exonic	Thecc1EG003383	scaffold_1	mRNA	Unknown
scaffold_1	0.856521739130435	0.684210526315789	-0.172311212814645	22460113	22461323		+	CG	intronic	Thecc1EG003384	scaffold_1	mRNA	Unknown
scaffold_1	1	0.75609756097561	-0.24390243902439	22476828	22476828	hypo	+	CG	intergenic	Thecc1EG003385	scaffold_1	mRNA	Unknown
scaffold_1	0.662018692393832	0.972399723673417	0.310381031279584	22480656	22482227	hyper	-	CG	intronic	Thecc1EG003386	scaffold_1	mRNA	Uncharacterized protein (76%P)
scaffold_1	0.661416361416362	0.911826897800656	0.250410536384294	22494349	22495631	hyper	-	CG	upstream	Thecc1EG003387	scaffold_1	mRNA	Uncharacterized protein (60%P)
scaffold_1	0.690619047619048	0.972298325722983	0.281679278103936	22514269	22516038	hyper	-	CG	upstream	Thecc1EG003388	scaffold_1	mRNA	c("F7F22.17"	" putative (58%U)")
scaffold_1	0.675178960747721	0.963419776512756	0.288240815765034	22512864	22513955	hyper	+	CG	intronic	Thecc1EG003389	scaffold_1	mRNA	Uncharacterized protein (79%P)
scaffold_1	0.722222222222223	0.979273504273504	0.257051282051282	22511210	22511211	hyper	+	CG	intronic	Thecc1EG003390	scaffold_1	mRNA	Unknown
scaffold_1	0.61809739181125	0.910002804162086	0.291905412350836	22519834	22521448	hyper	-	CG	upstream	Thecc1EG003392	scaffold_1	mRNA	Unknown
scaffold_1	0.770564516129032	0.827580796749939	0.057016280620907	22525036	22526694	hyper	-	CG	intergenic	Thecc1EG003393	scaffold_1	mRNA	MAC/Perforin domain-containing protein (67%T)
scaffold_1	0.729627235509589	0.896560141557136	0.166932906047548	22555608	22556753	hyper	-	CG	upstream	Thecc1EG003395	scaffold_1	mRNA	Uncharacterized protein (24%U)
scaffold_1	0.715376081159883	0.957535218404784	0.242159137244901	22567333	22567649	hyper	-	CG	upstream	Thecc1EG003397	scaffold_1	mRNA	Uncharacterized protein (22%U)
scaffold_1	0.616265377843174	0.341582135980022	-0.274683241863152	22574734	22576406	hypo	-	CG	upstream	Thecc1EG003398	scaffold_1	mRNA	Uncharacterized protein (66%P)
scaffold_1	1	0.777777777777778	-0.222222222222222	22582671	22582671	hypo	-	CG	UTR3	Thecc1EG003399	scaffold_1	mRNA	Uncharacterized protein (66%P)
scaffold_1	0.652452567754064	0.81155303030303	0.159100462548967	22587910	22589543	hyper	+	CG	upstream	Thecc1EG003400	scaffold_1	mRNA	Unknown
scaffold_1	0.685556428006158	0.919763243686153	0.234206815679995	22595334	22597056	hypo	-	CG	upstream	Thecc1EG003401	scaffold_1	mRNA	Unknown
scaffold_1	0.614597657244716	0.893081761006289	0.278484103761573	22597212	22597702	hyper	+	CG	intergenic	Thecc1EG003402	scaffold_1	mRNA	Unknown
scaffold_1	0.608106426584687	0.85100142597874	0.242894999394053	22600149	22600943	hyper	+	CG	intronic	Thecc1EG003403	scaffold_1	mRNA	Unknown
scaffold_1	0.631944444444445	0.711594202898551	0.079649758454106	22639108	22639109	hyper	+	CG	exonic	Thecc1EG003404	scaffold_1	mRNA	Uncharacterized protein (75%P)
scaffold_1	0.633391740534598	0.92936507936508	0.295973338830481	22619743	22621288	hyper	-	CG	intronic	Thecc1EG003405	scaffold_1	mRNA	c("Retrotransposon protein"	" putative (59%U)")
scaffold_1	0.709965103182838	0.959498746867168	0.24953364368433	22629555	22630435	hyper	+	CG	intronic	Thecc1EG003406	scaffold_1	mRNA	c("Retrotransposon protein"	" Ty1-copia subclass"	" putative (47%U)")
scaffold_1	0.654814814814815	0.874327956989247	0.219513142174433	22631618	22633211		+	CG	intronic	Thecc1EG003407	scaffold_1	mRNA	Uncharacterized protein (43%U)
scaffold_1	0.777663337710955	0.759620991253644	-0.0180423464573107	22643425	22644842	hypo	+	CG	intronic	Thecc1EG003408	scaffold_1	mRNA	Uncharacterized protein (42%P)
scaffold_1	0.548387096774194	0.303030303030303	-0.24535679374389	22655972	22655972	hypo	-	CG	intronic	Thecc1EG003409	scaffold_1	mRNA	Unknown
scaffold_1	0.433223864258347	0.339665471923536	-0.0935583923348107	22656063	22656751	hypo	+	CG	intronic	Thecc1EG003410	scaffold_1	mRNA	Retrotransposon gag-like protein (27%U)
scaffold_1	0.767058823529412	0.988636363636364	0.221577540106952	22661343	22661620	hyper	-	CG	intronic	Thecc1EG003411	scaffold_1	mRNA	c("Retroelement pol polyprotein-like"	" putative (39%U)")
scaffold_1	0.732082555007747	0.976070181995889	0.243987626988143	22670234	22671319	hyper	+	CG	intronic	Thecc1EG003412	scaffold_1	mRNA	Uncharacterized protein (69%P)
scaffold_1	0.750048309178744	0.898179539758487	0.148131230579743	22687259	22688049	hyper	+	CG	intergenic	Thecc1EG003413	scaffold_1	mRNA	Uncharacterized protein (27%U)
scaffold_1	0.555555555555556	0.870967741935484	0.315412186379928	22740327	22740327	hyper	+	CG	intronic	Thecc1EG003414	scaffold_1	mRNA	Uncharacterized protein (77%P)
scaffold_1	0.560118443929296	0.84640522875817	0.286286784828874	22713707	22714974	hyper	+	CG	intronic	Thecc1EG003415	scaffold_1	mRNA	Unknown
scaffold_1	0.559789253539253	0.811290322580645	0.251501069041392	22729413	22730674	hyper	+	CG	UTR3	Thecc1EG003417	scaffold_1	mRNA	Uncharacterized protein (28%U)
scaffold_1	0.739181286549707	0.954545454545454	0.215364167995747	22737042	22737333	hyper	-	CG	intronic	Thecc1EG003418	scaffold_1	mRNA	Uncharacterized protein (35%U)
scaffold_1	0.766167046812208	0.928845302541852	0.162678255729644	22739085	22740199	hyper	-	CG	intronic	Thecc1EG003420	scaffold_1	mRNA	Unknown
scaffold_1	0.705882352941177	0.485714285714286	-0.220168067226891	22756031	22756031	hypo	-	CG	upstream	Thecc1EG003421	scaffold_1	mRNA	Uncharacterized protein (69%P)
scaffold_1	0.666666666666667	0.964285714285714	0.297619047619048	22768776	22768776	hyper	+	CG	upstream	Thecc1EG003422	scaffold_1	mRNA	Uncharacterized protein (63%P)
scaffold_1	0.743305795961186	0.827166400850612	0.083860604889426	22762132	22763171	hypo	+	CG	downstream	Thecc1EG003423	scaffold_1	mRNA	Unknown
scaffold_1	1	0.69047619047619	-0.309523809523809	22771601	22772352	hypo	-	CG	intergenic	Thecc1EG003424	scaffold_1	mRNA	Uncharacterized protein (46%U)
scaffold_1	0.754870129870129	1	0.24512987012987	22786581	22786945	hyper	-	CG	intronic	Thecc1EG003425	scaffold_1	mRNA	DNA/RNA polymerases superfamily protein (4%T)
scaffold_1	0.875	0.9	0.025	22783731	22785558	hyper	+	CG	exonic	Thecc1EG003426	scaffold_1	mRNA	Uncharacterized protein (71%P)
scaffold_1	0.605294999745464	0.841175693280061	0.235880693534597	22830270	22831570	hypo	+	CG	intronic	Thecc1EG003428	scaffold_1	mRNA	Uncharacterized protein (89%P)
scaffold_1	0.617326203208556	0.868511368511369	0.251185165302812	22838580	22839288	hyper	-	CG	intronic	Thecc1EG003430	scaffold_1	mRNA	Transposase-like protein (33%U)
scaffold_1	0.672358152907352	0.879979114452798	0.207620961545447	22840477	22841480	hyper	-	CG	intronic	Thecc1EG003431	scaffold_1	mRNA	Uncharacterized protein (83%P)
scaffold_1	0.796794871794872	0.807407407407408	0.0106125356125357	22861458	22862286	hyper	-	CG	UTR5	Thecc1EG003432	scaffold_1	mRNA	Unknown
scaffold_1	0.713103498755673	0.945658263305322	0.232554764549649	22859742	22861292	hyper	-	CG	intronic	Thecc1EG003433	scaffold_1	mRNA	Small GTP-binding protein (84%P)
scaffold_1	0.692307692307692	0.458333333333333	-0.233974358974359	22869194	22869194	hypo	+	CG	intronic	Thecc1EG003434	scaffold_1	mRNA	Unknown
scaffold_1	0.745746943115364	0.857142857142857	0.111395914027493	22918248	22918828	hypo	+	CG	intronic	Thecc1EG003437	scaffold_1	mRNA	Unknown
scaffold_1	0.698075738400282	0.819450392299855	0.121374653899573	22933709	22935370	hyper	+	CG	intergenic	Thecc1EG003438	scaffold_1	mRNA	Unknown
scaffold_1	0.720588235294118	0.823809523809524	0.103221288515406	22942153	22943602	hyper	+	CG	intergenic	Thecc1EG003440	scaffold_1	mRNA	Gag protease polyprotein (85%P)
scaffold_1	0.695290874970678	0.946937821411875	0.251646946441197	22977202	22978751	hyper	+	CG	intergenic	Thecc1EG003441	scaffold_1	mRNA	c("Retrotransposon protein"	" putative (44%U)")
scaffold_1	0.68610188261351	0.966666666666667	0.280564784053156	22987462	22989096	hyper	+	CG	intergenic	Thecc1EG003442	scaffold_1	mRNA	Uncharacterized protein (76%P)
scaffold_1	0.703411172161172	0.779166666666667	0.0757554945054945	23014643	23014953	hyper	+	CG	upstream	Thecc1EG003445	scaffold_1	mRNA	Uncharacterized protein (75%P)
scaffold_1	0.835372574955908	0.869565217391304	0.034192642435396	23015435	23016262	hyper	-	CG	upstream	Thecc1EG003446	scaffold_1	mRNA	Uncharacterized protein (61%P)
scaffold_1	0.746153846153846	0.983333333333334	0.237179487179487	23072050	23072215	hyper	-	CG	upstream	Thecc1EG003447	scaffold_1	mRNA	Unknown
scaffold_1	0.571428571428572	0.854137447405329	0.282708875976758	23078816	23078841	hyper	+	CG	upstream	Thecc1EG003448	scaffold_1	mRNA	Uncharacterized protein (86%P)
scaffold_1	0.71447762940229	0.985576923076923	0.271099293674633	23108271	23109851	hyper	+	CG	intergenic	Thecc1EG003449	scaffold_1	mRNA	Uncharacterized protein (60%P)
scaffold_1	0.718181818181818	0.966666666666667	0.248484848484849	23139075	23139761		+	CG	intronic	Thecc1EG003450	scaffold_1	mRNA	Uncharacterized protein (43%U)
scaffold_1	0.630024737167594	0.868421052631579	0.238396315463985	23141611	23142488	hyper	+	CG	intronic	Thecc1EG003451	scaffold_1	mRNA	c("Integrase"	" catalytic region"	" Zinc finger"	" CCHC-type"	" Peptidase aspartic"	" catalytic"	" putative (53%U)")
scaffold_1	0.736842105263158	1	0.263157894736842	23143433	23143433	hyper	+	CG	UTR5	Thecc1EG003452	scaffold_1	mRNA	Unknown
scaffold_1	0.726190476190476	0.981481481481482	0.255291005291005	23163128	23163829	hyper	-	CG	upstream	Thecc1EG003453	scaffold_1	mRNA	Uncharacterized protein (74%P)
scaffold_1	0.55	0.75	0.2	23180764	23180764		+	CG	intronic	Thecc1EG003454	scaffold_1	mRNA	Uncharacterized protein (79%P)
scaffold_1	0.828947368421053	0.613636363636364	-0.215311004784689	23188217	23188217	hypo	+	CG	exonic	Thecc1EG003455	scaffold_1	mRNA	Unknown
scaffold_1	0.723484848484849	0.967195767195767	0.243710918710918	23186048	23186252	hyper	-	CG	intronic	Thecc1EG003456	scaffold_1	mRNA	Unknown
scaffold_1	0.655641448862776	0.871113664686746	0.21547221582397	23251341	23251373	hyper	+	CG	upstream	Thecc1EG003459	scaffold_1	mRNA	Uncharacterized protein (68%P)
scaffold_1	0.673199023199023	0.906707228741127	0.233508205542104	23296524	23297512	hyper	-	CG	intergenic	Thecc1EG003460	scaffold_1	mRNA	Uncharacterized protein (79%P)
scaffold_1	0.692604862457804	0.933168733649271	0.240563871191467	23382718	23384546	hyper	+	CG	upstream	Thecc1EG003461	scaffold_1	mRNA	Uncharacterized protein (67%P)
scaffold_1	0.774193548387097	1	0.225806451612903	23371858	23371858	hyper	-	CG	intronic	Thecc1EG003462	scaffold_1	mRNA	Cysteine-rich RLK (RECEPTOR-like protein kinase) 8 (16%T)
scaffold_1	0.75	1	0.25	23380333	23380333	hyper	+	CG	intronic	Thecc1EG003463	scaffold_1	mRNA	c("Retrotransposon protein"	" putative (36%U)")
scaffold_1	0.791587278272061	0.680587058409426	-0.111000219862634	23389985	23391566	hypo	-	CG	intergenic	Thecc1EG003464	scaffold_1	mRNA	c("Retrotransposon"	" Ty3-gypsy sub-class"	" putative-like protein (34%U)")
scaffold_1	0.688891986240957	0.793321193609023	0.104429207368066	23466597	23467259	hypo	-	CG	UTR5	Thecc1EG003465	scaffold_1	mRNA	Unknown
scaffold_1	0.794871794871795	1	0.205128205128205	23441589	23441589	hyper	+	CG	intergenic	Thecc1EG003466	scaffold_1	mRNA	Retrotransposon-like protein (30%U)
scaffold_1	0.665370082228964	0.945198379716234	0.27982829748727	23464479	23465874	hyper	+	CG	intergenic	Thecc1EG003467	scaffold_1	mRNA	Uncharacterized protein (30%U)
scaffold_1	0.671715655747914	0.945268628312107	0.273552972564193	23482476	23483200	hyper	+	CG	intronic	Thecc1EG003468	scaffold_1	mRNA	Uncharacterized protein (58%P)
scaffold_1	0.683712121212121	0.947772657450077	0.264060536237956	23497871	23499239	hyper	+	CG	upstream	Thecc1EG003469	scaffold_1	mRNA	Uncharacterized protein (69%P)
scaffold_1	0.737466068553025	0.984277546777547	0.246811478224521	23505163	23506931	hyper	-	CG	intergenic	Thecc1EG003470	scaffold_1	mRNA	c("Gag protease polyprotein"	" putative (59%P)")
scaffold_1	0.769222825582475	0.918645484949833	0.149422659367358	23513074	23513873	hyper	-	CG	intronic	Thecc1EG003471	scaffold_1	mRNA	c("Retrotransposon protein"	" putative (47%U)")
scaffold_1	0.684699585691025	0.932340647857889	0.247641062166864	23542105	23542898	hyper	-	CG	upstream	Thecc1EG003472	scaffold_1	mRNA	Uncharacterized protein (81%P)
scaffold_1	0.680772946859903	0.952112033313368	0.271339086453465	23558397	23558472	hyper	+	CG	upstream	Thecc1EG003473	scaffold_1	mRNA	Uncharacterized protein (69%P)
scaffold_1	0.721708683473389	0.941650197628458	0.219941514155069	23568688	23570239	hyper	-	CG	upstream	Thecc1EG003474	scaffold_1	mRNA	Gag protease polyprotein (60%P)
scaffold_1	0.582912457912458	0.739355742296919	0.156443284384461	23576512	23578198	hypo	-	CG	intergenic	Thecc1EG003475	scaffold_1	mRNA	Uncharacterized protein (85%P)
scaffold_1	0.771739130434783	0.994708994708995	0.222969864274212	23581015	23582833	hyper	+	CG	intronic	Thecc1EG003476	scaffold_1	mRNA	Unknown
scaffold_1	0.5208954816286	0.894938297117	0.3740428154884	23626775	23627051	hyper	+	CG	intronic	Thecc1EG003477	scaffold_1	mRNA	Unknown
scaffold_1	0.667852062588905	0.910714285714285	0.242862223125381	23611037	23612001	hyper	-	CG	intronic	Thecc1EG003479	scaffold_1	mRNA	Uncharacterized protein (63%U)
scaffold_1	0.60011910236579	0.933523608507402	0.333404506141612	23624552	23626297	hyper	-	CG	intronic	Thecc1EG003480	scaffold_1	mRNA	Unknown
scaffold_1	0.715516536401795	0.859063342318059	0.143546805916265	23642784	23644274	hyper	-	CG	upstream;downstream	Thecc1EG003481	scaffold_1	mRNA	DNA/RNA polymerases superfamily protein (4%T)
scaffold_1	0.536554650171494	0.864854489164087	0.328299838992592	23644890	23645879	hyper	+	CG	upstream	Thecc1EG003482	scaffold_1	mRNA	Uncharacterized protein (94%P)
scaffold_1	0.627119268760135	0.924103599773243	0.296984331013107	23657186	23657525	hyper	-	CG	intergenic	Thecc1EG003483	scaffold_1	mRNA	Unknown
scaffold_1	0.746031746031746	1	0.253968253968254	23666468	23666590	hyper	+	CG	intronic	Thecc1EG003484	scaffold_1	mRNA	SEC14 cytosolic factor family protein / phosphoglyceride transfer family protein (66%P)
scaffold_1	0.727272727272728	0.790972222222222	0.0636994949494945	23676126	23676461	hypo	+	CG	upstream	Thecc1EG003486	scaffold_1	mRNA	Unknown
scaffold_1	0.661502100840336	0.985507246376812	0.324005145536476	23715957	23716993	hyper	-	CG	upstream	Thecc1EG003488	scaffold_1	mRNA	Uncharacterized protein (62%P)
scaffold_1	0.466666666666667	0.789473684210526	0.32280701754386	23710052	23710052	hyper	+	CG	intronic	Thecc1EG003489	scaffold_1	mRNA	Unknown
scaffold_1	0.693979933110368	0.91256157635468	0.218581643244312	23712170	23712467	hyper	+	CG	intronic	Thecc1EG003490	scaffold_1	mRNA	Uncharacterized protein (51%U)
scaffold_1	0.735449735449736	0.785714285714286	0.0502645502645503	23726638	23727324	hypo	+	CG	upstream	Thecc1EG003491	scaffold_1	mRNA	Unknown
scaffold_1	0.798204264870932	0.862526402000086	0.0643221371291547	23758021	23759201	hyper	+	CG	upstream	Thecc1EG003492	scaffold_1	mRNA	Unknown
scaffold_1	0.685286404416839	0.983578431372549	0.29829202695571	23771325	23772740	hyper	+	CG	upstream	Thecc1EG003493	scaffold_1	mRNA	Uncharacterized protein (61%P)
scaffold_1	0.764043826543826	0.940945863047312	0.176902036503486	23777459	23779166	hyper	-	CG	intergenic	Thecc1EG003494	scaffold_1	mRNA	Unknown
scaffold_1	0.705155547067312	0.981427648578811	0.2762721015115	23792427	23793608	hyper	-	CG	upstream	Thecc1EG003495	scaffold_1	mRNA	Unknown
scaffold_1	0.714285714285714	0.935483870967742	0.221198156682028	23808019	23808019	hyper	-	CG	upstream	Thecc1EG003496	scaffold_1	mRNA	Unknown
scaffold_1	0.693498452012384	0.970205568566224	0.27670711655384	23814937	23816066	hyper	+	CG	intronic	Thecc1EG003497	scaffold_1	mRNA	Uncharacterized protein (55%P)
scaffold_1	0.723529411764706	0.952380952380953	0.228851540616247	23813554	23813569	hyper	+	CG	intronic	Thecc1EG003498	scaffold_1	mRNA	c("Retrotransposon"	" Ty3-gypsy subclass"	" putative-like protein (33%U)")
scaffold_1	0.677423176710104	0.803491704374057	0.126068527663954	23826014	23827412	hyper	-	CG	intronic	Thecc1EG003499	scaffold_1	mRNA	Uncharacterized protein (78%P)
scaffold_1	0.724137931034483	0.972972972972973	0.24883504193849	23840667	23840667	hyper	+	CG	intronic	Thecc1EG003501	scaffold_1	mRNA	Uncharacterized protein (68%P)
scaffold_1	0.692307692307692	0.940298507462687	0.247990815154994	23876753	23876753	hyper	+	CG	intergenic	Thecc1EG003502	scaffold_1	mRNA	c("Retrotransposon protein"	" Ty3-gypsy subclass"	" putative (49%U)")
scaffold_1	0.607440476190476	0.580827067669173	-0.026613408521303	23871289	23871632	hyper	+	CG	intronic	Thecc1EG003503	scaffold_1	mRNA	Unknown
scaffold_1	0.868421052631579	0.870927318295739	0.00250626566416	23896503	23896504	hyper	+	CG	upstream	Thecc1EG003505	scaffold_1	mRNA	c("Retrotransposon protein"	" putative (39%U)")
scaffold_1	0.715219421101774	0.947169151910531	0.231949730808757	23918868	23920004	hyper	-	CG	upstream	Thecc1EG003506	scaffold_1	mRNA	Unknown
scaffold_1	0.456335035537593	0.807233023893103	0.35089798835551	23929844	23931631	hyper	-	CG	intergenic	Thecc1EG003508	scaffold_1	mRNA	Uncharacterized protein (28%U)
scaffold_1	0.76031746031746	0.861447811447812	0.101130351130351	23939012	23939618	hypo	+	CG	upstream;downstream	Thecc1EG003509	scaffold_1	mRNA	Cysteine-rich RLK (RECEPTOR-like protein kinase) 8 (11%T)
scaffold_1	0.525870958751394	0.795979401861755	0.270108443110361	23971576	23972344	hyper	-	CG	intergenic	Thecc1EG003512	scaffold_1	mRNA	c("Gag protease polyprotein"	" putative (58%P)")
scaffold_1	0.829356318648354	0.825595238095238	-0.0037610805531155	23973182	23973931	hyper	-	CG	UTR5	Thecc1EG003513	scaffold_1	mRNA	c("Retrotransposon protein"	" putative (37%U)")
scaffold_1	0.606383390258794	0.903401360544218	0.297017970285424	23988377	23990313	hyper	+	CG	intronic	Thecc1EG003514	scaffold_1	mRNA	Uncharacterized protein (60%P)
scaffold_1	0.862068965517241	0.642857142857143	-0.219211822660098	24024363	24024363	hypo	-	CG	exonic	Thecc1EG003515	scaffold_1	mRNA	Uncharacterized protein (31%U)
scaffold_1	0.738888888888889	0.961945031712474	0.223056142823585	24030069	24030168		+	CG	intronic	Thecc1EG003517	scaffold_1	mRNA	c("Pentatricopeptide repeat-containing protein"	" putative (58%P)")
scaffold_1	0.869913043478261	0.718157114624506	-0.151755928853755	24050595	24051864	hypo	+	CG	intronic	Thecc1EG003518	scaffold_1	mRNA	Uncharacterized protein (48%P)
scaffold_1	0.684601445352677	0.794474388875345	0.109872943522668	24048787	24050173	hyper	-	CG	intronic	Thecc1EG003519	scaffold_1	mRNA	Unknown
scaffold_1	0.711722999222999	0.953078890419044	0.241355891196045	24069562	24070529	hyper	+	CG	exonic	Thecc1EG003520	scaffold_1	mRNA	Unknown
scaffold_1	0.797042224080268	0.914426523297491	0.117384299217224	24090058	24091486	hyper	+	CG	upstream	Thecc1EG003521	scaffold_1	mRNA	Cysteine-rich RLK (RECEPTOR-like protein kinase) 8 (8%T)
scaffold_1	0.525727841770482	0.671453959030024	0.145726117259542	24095835	24097076	hyper	-	CG	upstream	Thecc1EG003522	scaffold_1	mRNA	Unknown
scaffold_1	0.820443893024538	0.870210036876704	0.0497661438521653	24119231	24119479	hypo	+	CG	intergenic	Thecc1EG003524	scaffold_1	mRNA	Uncharacterized protein (65%P)
scaffold_1	0.734142668925277	0.977011494252874	0.242868825327596	24127305	24127855	hyper	-	CG	intergenic	Thecc1EG003525	scaffold_1	mRNA	c("Gag protease polyprotein"	" putative (57%P)")
scaffold_1	0.646602997137302	0.921702642640858	0.275099645503556	24137595	24139361	hyper	+	CG	intronic	Thecc1EG003526	scaffold_1	mRNA	Uncharacterized protein (41%U)
scaffold_1	0.444960212201592	0.878378378378379	0.433418166176787	24603954	24604703	hyper	+	CG	intronic	Thecc1EG003527	scaffold_1	mRNA	Unknown
scaffold_1	0.8125	0.86520305029353	0.0527030502935303	24139475	24139723	hypo	+	CG	intronic	Thecc1EG003528	scaffold_1	mRNA	c("Polyprotein"	" putative (36%U)")
scaffold_1	0.68308037913907	0.934897511034078	0.251817131895008	24157487	24158717	hyper	+	CG	intronic	Thecc1EG003530	scaffold_1	mRNA	Uncharacterized protein (71%P)
scaffold_1	0.769123972490846	0.928436247869765	0.159312275378919	24160275	24160941	hyper	+	CG	intronic	Thecc1EG003531	scaffold_1	mRNA	Uncharacterized protein
scaffold_1	0.580562659846547	0.355128205128205	-0.225434454718342	24174262	24175170	hypo	-	CG	UTR3	Thecc1EG003532	scaffold_1	mRNA	c("Calcium-dependent lipid-binding family protein"	" putative (45%P)")
scaffold_1	0.888888888888889	0.587826086956521	-0.301062801932367	24177360	24177999	hypo	-	CG	intronic	Thecc1EG003533	scaffold_1	mRNA	c("C-8"	"7 sterol isomerase (60%T)")
scaffold_1	0.9	0.2	-0.7	24179478	24179478	hypo	+	CG	intronic	Thecc1EG003534	scaffold_1	mRNA	Uncharacterized protein
scaffold_1	0.749550110741971	0.984126984126984	0.234576873385013	24197684	24197934	hyper	-	CG	intronic	Thecc1EG003535	scaffold_1	mRNA	Elongation factor family protein (83%T)
scaffold_1	0.25	0.678571428571429	0.428571428571429	24188100	24188100	hyper	+	CG	intronic	Thecc1EG003536	scaffold_1	mRNA	Uncharacterized protein
scaffold_1	0.698484848484848	0.951219512195122	0.252734663710273	24243158	24243586	hyper	-	CG	intronic	Thecc1EG003538	scaffold_1	mRNA	c("Retrotransposon protein"	" putative (46%U)")
scaffold_1	0.733893557422969	0.982142857142857	0.248249299719888	24222785	24223891	hyper	+	CG	intronic	Thecc1EG003539	scaffold_1	mRNA	Unknown
scaffold_1	0.797490347490348	0.872514619883041	0.0750242723926937	24231521	24231890	hypo	+	CG	exonic	Thecc1EG003540	scaffold_1	mRNA	c("Retrotransposon protein"	" putative (60%U)")
scaffold_1	0.749177932042382	0.99290780141844	0.243729869376058	24235590	24237250	hyper	+	CG	intronic	Thecc1EG003541	scaffold_1	mRNA	c("Retrotransposon"	" Ty1-copia subclass"	" putative-like protein (26%U)")
scaffold_1	0.564655172413793	0.986111111111111	0.421455938697318	24259897	24261431	hyper	-	CG	exonic	Thecc1EG003543	scaffold_1	mRNA	Unknown
scaffold_1	0.600186148510812	0.800618363118363	0.200432214607552	24255395	24255513	hyper	+	CG	UTR3	Thecc1EG003544	scaffold_1	mRNA	Unknown
scaffold_1	0.738412698412698	0.92763746803069	0.189224769617992	24265221	24265863	hyper	-	CG	intronic	Thecc1EG003546	scaffold_1	mRNA	c("Integrase"	" putative (36%U)")
scaffold_1	0.411771561771562	0.154529529529529	-0.257242032242032	24277906	24278549	hypo	-	CG	intronic	Thecc1EG003548	scaffold_1	mRNA	LOB domain-containing protein 2 (60%P)
scaffold_1	0.672514619883041	0.966346153846154	0.293831533963113	24283563	24284063	hyper	+	CG	intronic	Thecc1EG003549	scaffold_1	mRNA	Kinase C substrate (60%P)
scaffold_1	0.775862068965517	0.981481481481482	0.205619412515964	24322720	24324008	hyper	-	CG	UTR5	Thecc1EG003551	scaffold_1	mRNA	Unknown
scaffold_1	0.616856060810003	0.75387706717883	0.137021006368827	24336796	24338526	hyper	+	CG	intronic	Thecc1EG003552	scaffold_1	mRNA	Uncharacterized protein (74%P)
scaffold_1	0.711018982060909	0.818713450292398	0.107694468231488	24338829	24339237	hyper	-	CG	intronic	Thecc1EG003553	scaffold_1	mRNA	Unknown
scaffold_1	0.806987283549784	0.652452175543886	-0.154535108005898	24339855	24340456	hypo	+	CG	intronic	Thecc1EG003554	scaffold_1	mRNA	Unknown
scaffold_1	0.986111111111111	0.773076923076923	-0.213034188034188	24346085	24346262	hypo	+	CG	intronic	Thecc1EG003556	scaffold_1	mRNA	Unknown
scaffold_1	0.431818181818182	0.143920068027211	-0.287898113790971	24377753	24377784	hypo	-	CG	intronic	Thecc1EG003557	scaffold_1	mRNA	c("Cyclin-dependent kinase B1"	"2 (88%T)")
scaffold_1	0.761752136752137	0.901960784313726	0.140208647561589	24415700	24416850	hyper	-	CG	intronic	Thecc1EG003558	scaffold_1	mRNA	Uncharacterized protein (82%P)
scaffold_1	0.947368421052632	0.681818181818182	-0.26555023923445	24404439	24404439	hypo	+	CG	intronic	Thecc1EG003559	scaffold_1	mRNA	c("Integrase core domain"	" putative-like protein (32%U)")
scaffold_1	0.756406613184107	0.782751729967906	0.0263451167837993	24431820	24433126	hypo	-	CG	intronic	Thecc1EG003560	scaffold_1	mRNA	Unknown
scaffold_1	0.75	1	0.25	24451450	24451450	hyper	-	CG	exonic	Thecc1EG003561	scaffold_1	mRNA	c("Integrase"	" identical"	" putative-like protein (27%U)")
scaffold_1	0.780757575757576	0.869591161526646	0.0888335857690695	24444817	24445659	hypo	+	CG	intronic	Thecc1EG003562	scaffold_1	mRNA	Cysteine-rich RLK (RECEPTOR-like protein kinase) 8 (15%T)
scaffold_1	0.772727272727273	0.861042183622829	0.088314910895556	24479353	24481111	hypo	+	CG	intronic	Thecc1EG003563	scaffold_1	mRNA	Unknown
scaffold_1	0.681428571428571	0.912885662431942	0.23145709100337	24471263	24471562	hyper	+	CG	intronic	Thecc1EG003564	scaffold_1	mRNA	Uncharacterized protein (64%P)
scaffold_1	0.848308126638435	0.822401960784314	-0.0259061658541214	24493554	24493943	hypo	-	CG	intronic	Thecc1EG003565	scaffold_1	mRNA	Uncharacterized protein (46%P)
scaffold_1	0.76996336996337	1	0.23003663003663	24482208	24483568	hyper	-	CG	intronic	Thecc1EG003566	scaffold_1	mRNA	Uncharacterized protein (83%P)
scaffold_1	0.5	1	0.5	24485558	24485558	hyper	+	CG	intronic	Thecc1EG003567	scaffold_1	mRNA	Uncharacterized protein (20%U)
scaffold_1	0.675542124676956	0.94363999800494	0.268097873327984	24490321	24492033	hyper	-	CG	intronic	Thecc1EG003568	scaffold_1	mRNA	Unknown
scaffold_1	0.763513115237253	0.903550543024227	0.140037427786974	24495074	24496171	hypo	-	CG	exonic	Thecc1EG003569	scaffold_1	mRNA	CCHC-type integrase (99%U)
scaffold_1	0.875	0.588235294117647	-0.286764705882353	24497040	24497040	hypo	-	CG	exonic	Thecc1EG003570	scaffold_1	mRNA	Unknown
scaffold_1	0.744868460375678	0.873313492063492	0.128445031687814	24502174	24503965	hyper	-	CG	intronic	Thecc1EG003571	scaffold_1	mRNA	c("Retrotransposon"	" Ty3-gypsy subclass"	" putative-like protein (28%U)")
scaffold_1	0.762247249479631	0.925537634408602	0.163290384928971	24510781	24511762	hypo	+	CG	intronic	Thecc1EG003572	scaffold_1	mRNA	Unknown
scaffold_1	0.641039826947728	0.835860019683549	0.194820192735821	24529077	24529585	hypo	+	CG	intronic	Thecc1EG003574	scaffold_1	mRNA	c("Cysteine proteinases superfamily protein"	" putative (54%T)")
scaffold_1	0.860869565217391	0.933333333333333	0.072463768115942	24534802	24535832	hyper	-	CG	exonic	Thecc1EG003576	scaffold_1	mRNA	c("Retrotransposon protein"	" Ty3-gypsy subclass"	" putative (77%U)")
scaffold_1	0.702380952380952	0.44	-0.262380952380952	24563107	24563107	hypo	-	CG	intronic	Thecc1EG003577	scaffold_1	mRNA	Uncharacterized protein (62%P)
scaffold_1	0.738451363451364	0.84693415219731	0.108482788745946	24555152	24556922	hyper	-	CG	intronic	Thecc1EG003578	scaffold_1	mRNA	Uncharacterized protein (76%P)
scaffold_1	0.748018648018648	0.973665973665974	0.225647325647326	24600467	24600473	hyper	+	CG	intronic	Thecc1EG003581	scaffold_1	mRNA	Gag protease polyprotein (72%P)
scaffold_1	0.728783226822442	0.891928341384863	0.163145114562421	24598044	24599180	hyper	-	CG	intronic	Thecc1EG003582	scaffold_1	mRNA	c("Retrotransposon"	" Ty3-gypsy subclass"	" putative-like protein (33%U)")
scaffold_1	0.979166666666667	0.769736842105263	-0.209429824561404	24628731	24628785	hypo	-	CG	exonic	Thecc1EG003583	scaffold_1	mRNA	Unknown
scaffold_1	0.739213726275721	0.854761904761905	0.115548178486184	24641251	24642063	hypo	-	CG	intronic	Thecc1EG003584	scaffold_1	mRNA	Unknown
scaffold_1	0.852430555555555	0.818587662337662	-0.0338428932178935	24662431	24663853	hypo	+	CG	intronic	Thecc1EG003585	scaffold_1	mRNA	Unknown
scaffold_1	0.642857142857143	0.432432432432432	-0.21042471042471	24667563	24667563	hypo	+	CG	intronic	Thecc1EG003586	scaffold_1	mRNA	Uncharacterized protein (73%P)
scaffold_1	0.737882432530602	0.976086730988692	0.23820429845809	24669059	24671010	hyper	-	CG	intronic	Thecc1EG003587	scaffold_1	mRNA	Uncharacterized protein (79%P)
scaffold_1	0.758169934640523	0.976190476190476	0.218020541549953	24684054	24684714	hyper	-	CG	intronic	Thecc1EG003593	scaffold_1	mRNA	Uncharacterized protein (79%P)
scaffold_1	0.632102523179814	0.929709079328755	0.29760655614894	24702858	24704668	hyper	-	CG	intronic	Thecc1EG003595	scaffold_1	mRNA	Unknown
scaffold_1	0.618184885290148	0.902915385118775	0.284730499828627	24707503	24708569	hyper	+	CG	intronic	Thecc1EG003596	scaffold_1	mRNA	Reverse transcriptase (RNA-dependent DNA polymerase)-like protein (18%T)
scaffold_1	0.748351457271645	0.971830985915493	0.223479528643848	24761648	24762698	hyper	-	CG	intronic	Thecc1EG003598	scaffold_1	mRNA	Unknown
scaffold_1	0.66	0.941176470588235	0.281176470588235	24777522	24777522	hyper	+	CG	exonic	Thecc1EG003599	scaffold_1	mRNA	Uncharacterized protein (61%U)
scaffold_1	0.782608695652174	1	0.217391304347826	24733945	24733945	hyper	+	CG	intronic	Thecc1EG003600	scaffold_1	mRNA	c("Retrotransposon protein"	" putative (59%U)")
scaffold_1	0.76	0.56	-0.2	24774210	24774210		+	CG	intronic	Thecc1EG003601	scaffold_1	mRNA	Retrotransposon-like protein (20%U)
scaffold_1	0.681913435401807	0.857331048904717	0.175417613502909	24775552	24776456	hyper	+	CG	UTR5	Thecc1EG003602	scaffold_1	mRNA	Uncharacterized protein (47%P)
scaffold_1	0.827753768585687	0.602989500920535	-0.224764267665152	24796046	24796984	hypo	+	CG	UTR3	Thecc1EG003604	scaffold_1	mRNA	Uncharacterized protein (62%P)
scaffold_1	0.856076759061834	0.799206349206349	-0.0568704098554847	24800052	24800874	hypo	-	CG	upstream;downstream	Thecc1EG003605	scaffold_1	mRNA	Uncharacterized protein (63%P)
scaffold_1	0.631868131868131	0.976190476190476	0.344322344322344	24801414	24803113	hyper	-	CG	upstream	Thecc1EG003606	scaffold_1	mRNA	Uncharacterized protein (60%P)
scaffold_1	0.691423001949318	0.921540991308433	0.230117989359115	24823431	24823826	hyper	-	CG	upstream	Thecc1EG003608	scaffold_1	mRNA	Unknown
scaffold_1	0.74047619047619	0.822295937284814	0.0818197468086233	24825718	24826869	hypo	-	CG	intergenic	Thecc1EG003609	scaffold_1	mRNA	Unknown
scaffold_1	0.717022844509948	0.918864097363083	0.201841252853135	24830660	24831392	hyper	+	CG	upstream	Thecc1EG003611	scaffold_1	mRNA	Uncharacterized protein (24%U)
scaffold_1	0.633333333333333	0.935483870967742	0.302150537634409	24836034	24836034	hyper	-	CG	intronic	Thecc1EG003612	scaffold_1	mRNA	Unknown
scaffold_1	0.759090909090909	0.970558115719406	0.211467206628497	24846985	24847751	hyper	-	CG	intergenic	Thecc1EG003613	scaffold_1	mRNA	c("Retrotransposon protein"	" putative (51%U)")
scaffold_1	0.846938004983765	0.821699971854771	-0.0252380331289945	24871378	24871911	hypo	+	CG	upstream	Thecc1EG003614	scaffold_1	mRNA	Uncharacterized protein
scaffold_1	0.795670995670996	0.766685123661868	-0.0289858720091277	24897476	24897687	hypo	-	CG	intergenic	Thecc1EG003615	scaffold_1	mRNA	Gag protease polyprotein (73%P)
scaffold_1	0.75	0.966666666666667	0.216666666666667	24894745	24894745	hyper	+	CG	intronic	Thecc1EG003616	scaffold_1	mRNA	Uncharacterized protein (9%U)
scaffold_1	0.75	0.966666666666667	0.216666666666667	24911892	24911892	hyper	+	CG	upstream	Thecc1EG003617	scaffold_1	mRNA	c("Retrotransposon"	" Ty3-gypsy subclass"	" putative-like protein (25%U)")
scaffold_1	0.925951176264642	0.665731747244352	-0.26021942902029	24922769	24923143	hypo	+	CG	intergenic	Thecc1EG003618	scaffold_1	mRNA	Uncharacterized protein (48%P)
scaffold_1	0.671262254901961	0.673445360945361	0.00218310604340002	24940218	24940831	hyper	-	CG	upstream	Thecc1EG003620	scaffold_1	mRNA	Unknown
scaffold_1	0.311868686868687	0.54125138427464	0.229382697405953	24941257	24941806	hyper	-	CG	intergenic	Thecc1EG003621	scaffold_1	mRNA	Sodium/calcium exchanger family protein / calcium-binding EF hand family protein (61%P)
scaffold_1	0.75	1	0.25	24980244	24980244	hyper	+	CG	intergenic	Thecc1EG003623	scaffold_1	mRNA	Unknown
scaffold_1	0.583333333333333	0.964285714285714	0.380952380952381	25006965	25006965	hyper	+	CG	intronic	Thecc1EG003625	scaffold_1	mRNA	Unknown
scaffold_1	0.577777777777778	1	0.422222222222222	25017239	25017239	hyper	-	CG	intergenic	Thecc1EG003626	scaffold_1	mRNA	Uncharacterized protein (57%P)
scaffold_1	0.660497371778405	0.915438327360741	0.254940955582337	25023740	25025076	hyper	+	CG	upstream	Thecc1EG003627	scaffold_1	mRNA	Unknown
scaffold_1	0.736939805358645	0.910142857142857	0.173203051784212	25032161	25033785	hyper	+	CG	upstream	Thecc1EG003628	scaffold_1	mRNA	Unknown
scaffold_1	0.694444444444444	0.92	0.225555555555556	25044826	25044826	hyper	+	CG	intronic	Thecc1EG003629	scaffold_1	mRNA	Uncharacterized protein (63%P)
scaffold_1	0.712406015037594	0.957773993187738	0.245367978150144	25040454	25040613	hyper	+	CG	intronic	Thecc1EG003630	scaffold_1	mRNA	c("F7F22.17"	" putative (53%U)")
scaffold_1	0.630952380952381	0.923076923076923	0.292124542124542	25041613	25041613	hyper	+	CG	intronic	Thecc1EG003631	scaffold_1	mRNA	Unknown
scaffold_1	0.566017316017316	0.872967479674797	0.306950163657481	25046929	25047360	hyper	+	CG	intronic	Thecc1EG003632	scaffold_1	mRNA	c("Retrotransposon protein"	" unclassified"	" putative (53%U)")
scaffold_1	0.810102301790281	0.904761904761905	0.0946596029716233	25070019	25071469	hyper	+	CG	upstream	Thecc1EG003633	scaffold_1	mRNA	Retrotransposon-like protein (23%U)
scaffold_1	0.431818181818182	0.836481227106227	0.404663045288045	25079407	25079544	hyper	-	CG	intergenic	Thecc1EG003635	scaffold_1	mRNA	Plasmodesmata callose-binding protein 5 (62%P)
scaffold_1	0.634615384615385	0.897959183673469	0.263343799058085	25129666	25129666	hyper	+	CG	intronic	Thecc1EG003638	scaffold_1	mRNA	Unknown
scaffold_1	0.712451591133048	0.96036755697133	0.247915965838283	25111232	25111484	hyper	+	CG	intronic	Thecc1EG003639	scaffold_1	mRNA	Unknown
scaffold_1	0.624368371841244	0.95298559063265	0.328617218791405	25141106	25142447	hyper	-	CG	intergenic	Thecc1EG003640	scaffold_1	mRNA	Cysteine-rich RLK (RECEPTOR-like protein kinase) 8 (8%T)
scaffold_1	0.828781512605042	0.576923076923077	-0.251858435681965	25166391	25166480	hypo	+	CG	exonic	Thecc1EG003641	scaffold_1	mRNA	Unknown
scaffold_1	0.69509655058249	0.312437769203553	-0.382658781378937	25165656	25166231	hypo	+	CG	exonic	Thecc1EG003643	scaffold_1	mRNA	Unknown
scaffold_1	0.695652173913043	0.463414634146341	-0.232237539766702	25227450	25227450	hypo	-	CG	upstream	Thecc1EG003646	scaffold_1	mRNA	Uncharacterized protein (74%P)
scaffold_1	0.856054530874097	0.875	0.0189454691259025	25214459	25215269	hyper	+	CG	intronic	Thecc1EG003647	scaffold_1	mRNA	Uncharacterized protein (17%U)
scaffold_1	0.703703703703704	0.941176470588235	0.237472766884532	25241398	25241398	hyper	-	CG	intergenic	Thecc1EG003649	scaffold_1	mRNA	Unknown
scaffold_1	0.69433861937822	0.932688414643296	0.238349795265076	25261029	25262286	hyper	+	CG	UTR3	Thecc1EG003650	scaffold_1	mRNA	Uncharacterized protein (18%U)
scaffold_1	0.607095445117891	0.916816937845374	0.309721492727483	25262930	25264181	hyper	-	CG	upstream	Thecc1EG003651	scaffold_1	mRNA	Uncharacterized protein (57%P)
scaffold_1	0.753968253968254	0.92987526123302	0.175907007264766	25285140	25285427	hyper	+	CG	UTR3	Thecc1EG003654	scaffold_1	mRNA	Uncharacterized protein (52%P)
scaffold_1	0.654545454545455	0.903846153846154	0.249300699300699	25282212	25282212	hyper	-	CG	intronic	Thecc1EG003655	scaffold_1	mRNA	Unknown
scaffold_1	0.714632107023412	0.948236130446373	0.233604023422962	25306527	25307563		+	CG	intronic	Thecc1EG003656	scaffold_1	mRNA	Uncharacterized protein (78%P)
scaffold_1	0.787271627344223	0.710711561512477	-0.0765600658317458	25304097	25305269	hypo	+	CG	intronic	Thecc1EG003658	scaffold_1	mRNA	Uncharacterized protein (65%P)
scaffold_1	0.626113176170384	0.951438346599637	0.325325170429253	25325977	25327487	hyper	+	CG	intronic	Thecc1EG003659	scaffold_1	mRNA	c("Polyprotein"	" putative (40%U)")
scaffold_1	0.777777777777778	1	0.222222222222222	25332137	25332137	hyper	+	CG	intronic	Thecc1EG003660	scaffold_1	mRNA	Uncharacterized protein (20%U)
scaffold_1	0.942434210526316	0.571212121212122	-0.371222089314195	25339385	25339415	hypo	-	CG	upstream	Thecc1EG003661	scaffold_1	mRNA	Unknown
scaffold_1	0.635280310705843	0.80699001306759	0.171709702361747	25350029	25351182	hyper	-	CG	upstream	Thecc1EG003662	scaffold_1	mRNA	Unknown
scaffold_1	0.714285714285714	0.967741935483871	0.253456221198157	25353564	25353564	hyper	+	CG	intronic	Thecc1EG003664	scaffold_1	mRNA	c("Integrase"	" catalytic region"	" Zinc finger"	" CCHC-type"	" Peptidase aspartic"	" catalytic"	" putative (46%U)")
scaffold_1	0.724140774258421	0.966666666666667	0.242525892408245	25385383	25387045	hyper	-	CG	exonic	Thecc1EG003665	scaffold_1	mRNA	Copia-like retrotransposable element (30%U)
scaffold_1	0.783783783783784	1	0.216216216216216	25382360	25382360	hyper	-	CG	intronic	Thecc1EG003667	scaffold_1	mRNA	Unknown
scaffold_1	0.781818181818182	1	0.218181818181818	25384395	25384395	hyper	-	CG	intronic	Thecc1EG003668	scaffold_1	mRNA	c("Gag protease polyprotein"	" putative (53%P)")
scaffold_1	0.8	1	0.2	25404312	25404312		-	CG	exonic	Thecc1EG003669	scaffold_1	mRNA	Unknown
scaffold_1	0.777777777777778	0.982456140350877	0.204678362573099	25402381	25402381	hyper	-	CG	upstream	Thecc1EG003670	scaffold_1	mRNA	Uncharacterized protein (25%U)
scaffold_1	0.72	0.974358974358974	0.254358974358974	25403309	25403309	hyper	+	CG	upstream	Thecc1EG003671	scaffold_1	mRNA	Unknown
scaffold_1	0.720588235294118	0.821691176470589	0.101102941176471	25410193	25410394	hyper	+	CG	intergenic	Thecc1EG003672	scaffold_1	mRNA	Unknown
scaffold_1	0.8	1	0.2	25427761	25427761		+	CG	intergenic	Thecc1EG003673	scaffold_1	mRNA	Uncharacterized protein (58%P)
scaffold_1	0.96	0.702429149797571	-0.25757085020243	25457327	25457328	hypo	+	CG	intronic	Thecc1EG003675	scaffold_1	mRNA	Unknown
scaffold_1	0.6979335839599	0.85058812822788	0.15265454426798	25458478	25459492	hypo	+	CG	upstream	Thecc1EG003676	scaffold_1	mRNA	Unknown
scaffold_1	0.714285714285714	1	0.285714285714286	25475079	25475079	hyper	-	CG	intergenic	Thecc1EG003677	scaffold_1	mRNA	Uncharacterized protein (71%P)
scaffold_1	0.791928350287483	0.811013703594645	0.019085353307162	25492185	25492983	hyper	+	CG	intergenic	Thecc1EG003678	scaffold_1	mRNA	Cysteine-rich RLK (RECEPTOR-like protein kinase) 8 (25%T)
scaffold_1	0.730769230769231	0.941176470588235	0.210407239819005	25529937	25529937	hyper	+	CG	intronic	Thecc1EG003679	scaffold_1	mRNA	c("Gag protease polyprotein"	" putative (52%P)")
scaffold_1	0.733571428571429	0.976282051282051	0.242710622710623	25517068	25518254	hyper	-	CG	intronic	Thecc1EG003680	scaffold_1	mRNA	Unknown
scaffold_1	1	0.745299145299145	-0.254700854700855	25522191	25522928	hypo	+	CG	intronic	Thecc1EG003681	scaffold_1	mRNA	Unknown
scaffold_1	0.87719298245614	0.76981351981352	-0.107379462642621	25526333	25526365	hypo	+	CG	intronic	Thecc1EG003682	scaffold_1	mRNA	Uncharacterized protein (51%P)
scaffold_1	0.629411764705883	1	0.370588235294117	25539252	25539296	hyper	-	CG	upstream	Thecc1EG003683	scaffold_1	mRNA	Uncharacterized protein (64%P)
scaffold_1	0.680032473178707	0.853644214290667	0.173611741111961	25539361	25540403	hyper	-	CG	upstream	Thecc1EG003684	scaffold_1	mRNA	Cysteine-rich RLK (RECEPTOR-like protein kinase) 8 (12%T)
scaffold_1	0.804029304029304	0.892857142857143	0.088827838827839	25559507	25559836	hyper	+	CG	intronic	Thecc1EG003685	scaffold_1	mRNA	Unknown
scaffold_1	0.696428571428572	0.922794117647059	0.226365546218488	25563661	25564293	hyper	-	CG	UTR3	Thecc1EG003686	scaffold_1	mRNA	Unknown
scaffold_1	0.8	1	0.2	25558059	25558059		+	CG	intronic	Thecc1EG003687	scaffold_1	mRNA	Unknown
scaffold_1	0.718817204301075	0.948160535117057	0.229343330815982	25572173	25573833		-	CG	upstream	Thecc1EG003688	scaffold_1	mRNA	Uncharacterized protein (56%P)
scaffold_1	0.733567095420544	0.904530335564818	0.170963240144275	25585142	25586380	hyper	+	CG	upstream	Thecc1EG003689	scaffold_1	mRNA	Uncharacterized protein (61%P)
scaffold_1	0.701780172483233	0.542083466049155	-0.159696706434078	25605376	25607092		-	CG	upstream	Thecc1EG003690	scaffold_1	mRNA	Uncharacterized protein (32%U)
scaffold_1	0.782467532467533	0.939102564102564	0.156635031635032	25658618	25659968	hyper	-	CG	upstream	Thecc1EG003692	scaffold_1	mRNA	Unknown
scaffold_1	0.891176470588235	0.88132183908046	-0.0098546315077755	25662664	25663435		-	CG	upstream	Thecc1EG003693	scaffold_1	mRNA	Uncharacterized protein (33%U)
scaffold_1	0.754166666666667	0.935294117647059	0.181127450980392	25663948	25664796		-	CG	intergenic	Thecc1EG003694	scaffold_1	mRNA	Cysteine-rich RLK (RECEPTOR-like protein kinase) 8 (29%T)
scaffold_1	0.723651960784313	0.982142857142857	0.258490896358543	25680208	25680291	hyper	+	CG	intergenic	Thecc1EG003695	scaffold_1	mRNA	Retrotransposon gag-like protein (34%U)
scaffold_1	0.739	0.909655049251823	0.170655049251823	25687892	25689036	hypo	+	CG	intronic	Thecc1EG003696	scaffold_1	mRNA	Uncharacterized protein (60%P)
scaffold_1	0.633224213681531	0.910697137668162	0.277472923986631	25771330	25773030	hyper	+	CG	intronic	Thecc1EG003697	scaffold_1	mRNA	Unknown
scaffold_1	0.677424743610181	0.775573691014867	0.0981489474046862	25727815	25729689	hyper	-	CG	intronic	Thecc1EG003698	scaffold_1	mRNA	DNA/RNA polymerases superfamily protein (61%P)
scaffold_1	0.621761485316682	0.877304848880191	0.255543363563509	25738761	25738889	hyper	+	CG	intronic	Thecc1EG003699	scaffold_1	mRNA	Uncharacterized protein (69%P)
scaffold_1	0.731034482758621	0.962962962962963	0.231928480204342	25745162	25745187	hyper	-	CG	intronic	Thecc1EG003700	scaffold_1	mRNA	Uncharacterized protein (77%P)
scaffold_1	0.749787389142228	0.933998100664767	0.184210711522539	25757551	25759334	hyper	+	CG	intronic	Thecc1EG003701	scaffold_1	mRNA	Uncharacterized protein (53%P)
scaffold_1	0.702981674925706	0.857625702674766	0.15464402774906	25769089	25770293	hyper	-	CG	intronic	Thecc1EG003702	scaffold_1	mRNA	Uncharacterized protein (71%P)
scaffold_1	0.882320801809899	0.385556295945816	-0.496764505864083	25780261	25780964	hypo	+	CG	intergenic	Thecc1EG003703	scaffold_1	mRNA	c("Global transcription factor group E4"	" putative (58%P)")
scaffold_1	0.730939291998475	0.860303591646371	0.129364299647896	25791660	25792889	hypo	-	CG	upstream	Thecc1EG003704	scaffold_1	mRNA	Uncharacterized protein
scaffold_1	0.801994224046208	0.853164835164835	0.0511706111186276	25799428	25800856	hypo	-	CG	upstream	Thecc1EG003705	scaffold_1	mRNA	c("Retrotransposon protein"	" putative (40%U)")
scaffold_1	0.708467072591786	0.953286651441846	0.24481957885006	25802710	25803741	hyper	-	CG	intergenic	Thecc1EG003706	scaffold_1	mRNA	Uncharacterized protein (43%P)
scaffold_1	0.714285714285714	1	0.285714285714286	25829306	25829306	hyper	-	CG	intergenic	Thecc1EG003707	scaffold_1	mRNA	Unknown
scaffold_1	0.594098883572568	0.919402751719825	0.325303868147257	25838434	25838617	hyper	+	CG	upstream	Thecc1EG003708	scaffold_1	mRNA	c("Retrotransposon"	" putative-like protein (32%U)")
scaffold_1	0.64	0.857142857142857	0.217142857142857	25841709	25841709	hyper	-	CG	intergenic	Thecc1EG003710	scaffold_1	mRNA	Uncharacterized protein (11%U)
scaffold_1	0.666927246195539	0.578576462297393	-0.0883507838981463	25862783	25863409	hypo	-	CG	intergenic	Thecc1EG003712	scaffold_1	mRNA	Uncharacterized protein (47%P)
scaffold_1	0.8	1	0.2	25874909	25874909		-	CG	intronic	Thecc1EG003713	scaffold_1	mRNA	Uncharacterized protein (58%P)
scaffold_1	0.706766186517239	0.899037999037999	0.192271812520761	25872938	25874256	hyper	-	CG	intronic	Thecc1EG003714	scaffold_1	mRNA	c("Retrotransposon"	" Ty3-gypsy subclass"	" putative-like protein (31%U)")
scaffold_1	0.971218487394958	0.639969087984891	-0.331249399410067	25899927	25899949	hypo	+	CG	intergenic	Thecc1EG003715	scaffold_1	mRNA	Uncharacterized protein (76%P)
scaffold_1	0.91031001135508	0.564247478407927	-0.346062532947153	25903484	25904335	hypo	-	CG	intergenic	Thecc1EG003716	scaffold_1	mRNA	Uncharacterized protein (29%U)
scaffold_1	0.684290618453006	0.799906169364297	0.115615550911291	25927580	25928711	hyper	+	CG	exonic	Thecc1EG003717	scaffold_1	mRNA	c("Polyprotein"	" putative (9%U)")
scaffold_1	0.636363636363636	1	0.363636363636364	25930366	25930366	hyper	-	CG	intergenic	Thecc1EG003718	scaffold_1	mRNA	Uncharacterized protein (57%P)
scaffold_1	0.793478507944446	0.777597402597403	-0.015881105347043	25988982	25989977	hyper	+	CG	upstream	Thecc1EG003719	scaffold_1	mRNA	Cysteine-rich RLK (RECEPTOR-like protein kinase) 8 (13%T)
scaffold_1	0.856835637480799	0.822476489028213	-0.0343591484525854	25941608	25942368	hypo	+	CG	intronic	Thecc1EG003720	scaffold_1	mRNA	Unknown
scaffold_1	0.787878787878788	1	0.212121212121212	25972618	25972618	hyper	-	CG	intronic	Thecc1EG003721	scaffold_1	mRNA	Unknown
scaffold_1	0.720448179271709	0.799435028248588	0.078986848976879	25991073	25991686	hyper	+	CG	intergenic	Thecc1EG003722	scaffold_1	mRNA	Uncharacterized protein (71%P)
scaffold_1	0.633693609022556	0.855121052951042	0.221427443928485	26017995	26019760	hyper	-	CG	upstream	Thecc1EG003723	scaffold_1	mRNA	Unknown
scaffold_1	0.515837104072399	0.850961538461539	0.335124434389141	26025024	26026012	hyper	+	CG	intergenic	Thecc1EG003724	scaffold_1	mRNA	Uncharacterized protein (47%U)
scaffold_1	0.739044622425629	0.855994538407329	0.1169499159817	26032523	26033640	hyper	+	CG	intronic	Thecc1EG003725	scaffold_1	mRNA	Uncharacterized protein (85%P)
scaffold_1	0.513931888544891	0.751794258373205	0.237862369828314	26050843	26051095	hyper	-	CG	upstream	Thecc1EG003726	scaffold_1	mRNA	Unknown
scaffold_1	0.727272727272727	0.436363636363636	-0.290909090909091	26075674	26075674	hypo	-	CG	intergenic	Thecc1EG003727	scaffold_1	mRNA	Unknown
scaffold_1	0.795022796352583	0.816176470588235	0.0211536742356515	26089963	26090683	hypo	-	CG	UTR5	Thecc1EG003728	scaffold_1	mRNA	Unknown
scaffold_1	0.651515151515151	0.883445945945946	0.231930794430795	26105350	26105708	hyper	-	CG	intergenic	Thecc1EG003729	scaffold_1	mRNA	Unknown
scaffold_1	0.882352941176471	0.607142857142857	-0.275210084033613	26086228	26086228	hypo	+	CG	intronic	Thecc1EG003730	scaffold_1	mRNA	Unknown
scaffold_1	0.656630632240388	0.958758503401361	0.302127871160972	26112438	26112701	hyper	-	CG	upstream	Thecc1EG003731	scaffold_1	mRNA	Unknown
scaffold_1	0.74585696561503	0.760680698611733	0.0148237329967032	26132922	26133294	hypo	-	CG	intergenic	Thecc1EG003732	scaffold_1	mRNA	Uncharacterized protein (60%P)
scaffold_1	0.710407647907648	0.949895100580032	0.239487452672384	26146369	26146587	hyper	+	CG	upstream	Thecc1EG003733	scaffold_1	mRNA	Unknown
scaffold_1	0.342857142857143	0.0857142857142857	-0.257142857142857	26154925	26154925	hypo	-	CG	upstream;downstream	Thecc1EG003734	scaffold_1	mRNA	Trichome birefringence-like 39 (67%T)
scaffold_1	0.43859649122807	0.170454545454545	-0.268141945773525	26162838	26162838	hypo	+	CG	UTR3	Thecc1EG003736	scaffold_1	mRNA	c("RNA-directed DNA polymerase (Reverse transcriptase)"	" Ribonuclease H (64%U)")
scaffold_1	0.881944444444445	0.867859272510435	-0.0140851719340093	26711524	26712312	hyper	-	CG	exonic	Thecc1EG003737	scaffold_1	mRNA	RNA-directed DNA polymerase (87%P)
scaffold_1	0.713636363636363	0.98	0.266363636363636	26199198	26199257	hyper	-	CG	intronic	Thecc1EG003738	scaffold_1	mRNA	Uncharacterized protein (79%P)
scaffold_1	0.727272727272727	0.954980842911877	0.22770811563915	26201965	26202035	hyper	-	CG	exonic	Thecc1EG003739	scaffold_1	mRNA	Uncharacterized protein (24%U)
scaffold_1	0.64957264957265	0.93761471503407	0.28804206546142	26217700	26219044	hyper	-	CG	intronic	Thecc1EG003743	scaffold_1	mRNA	Unknown
scaffold_1	0.444444444444444	0.666666666666667	0.222222222222222	26235175	26235175	hyper	+	CG	intronic	Thecc1EG003744	scaffold_1	mRNA	Uncharacterized protein (79%T)
scaffold_1	0.963606286186932	0.71031746031746	-0.253288825869471	26250425	26250459	hypo	-	CG	exonic	Thecc1EG003746	scaffold_1	mRNA	Uncharacterized protein (60%U)
scaffold_1	0.660190591247556	0.921194431629499	0.261003840381943	26254136	26256120	hyper	-	CG	intronic	Thecc1EG003747	scaffold_1	mRNA	Gag protease polyprotein (69%P)
scaffold_1	0.662189662189662	0.218961382488272	-0.44322827970139	26262455	26263361	hypo	-	CG	intronic	Thecc1EG003748	scaffold_1	mRNA	Uncharacterized protein (80%P)
scaffold_1	0.521738749986093	0.838457099820736	0.316718349834643	26285343	26286351	hyper	-	CG	intronic	Thecc1EG003751	scaffold_1	mRNA	c("RNI-like superfamily protein"	" putative (48%T)")
scaffold_1	0.71301247771836	0.948051948051948	0.235039470333588	26287757	26289231	hyper	-	CG	intronic	Thecc1EG003752	scaffold_1	mRNA	Unknown
scaffold_1	0.744905764965565	0.974711484593837	0.229805719628273	26358360	26360097	hyper	+	CG	UTR5	Thecc1EG003753	scaffold_1	mRNA	Retrotransposon-like protein (30%U)
scaffold_1	0.826342456174389	0.871746031746032	0.045403575571643	26356440	26358214	hyper	+	CG	exonic	Thecc1EG003754	scaffold_1	mRNA	Uncharacterized protein (71%P)
scaffold_1	0.684210526315789	0.909090909090909	0.22488038277512	26389631	26389631	hyper	-	CG	intronic	Thecc1EG003755	scaffold_1	mRNA	Uncharacterized protein (81%P)
scaffold_1	0.6	0.86046511627907	0.26046511627907	26387305	26387305	hyper	-	CG	intronic	Thecc1EG003757	scaffold_1	mRNA	Unknown
scaffold_1	0.775985663082438	0.990196078431372	0.214210415348935	26399226	26399578	hyper	-	CG	intronic	Thecc1EG003760	scaffold_1	mRNA	Unknown
scaffold_1	0.78755980861244	0.794642857142857	0.007083048530417	26426395	26426840	hyper	-	CG	intronic	Thecc1EG003761	scaffold_1	mRNA	Uncharacterized protein (30%U)
scaffold_1	0.622722022030362	0.910962494295828	0.288240472265466	26439058	26439811	hyper	-	CG	intronic	Thecc1EG003762	scaffold_1	mRNA	c("Tetraspanin family protein"	" putative (55%P)")
scaffold_1	0.923076923076923	0.705882352941177	-0.217194570135747	26447541	26447541	hypo	+	CG	intronic	Thecc1EG003763	scaffold_1	mRNA	Unknown
scaffold_1	0.414428338018886	0.129787704555506	-0.284640633463379	26460208	26460384	hypo	+	CG	intronic	Thecc1EG003764	scaffold_1	mRNA	Uncharacterized protein (58%P)
scaffold_1	0.673913043478261	0.959259259259259	0.285346215780998	26471417	26472184	hyper	+	CG	intronic	Thecc1EG003765	scaffold_1	mRNA	Uncharacterized protein (75%P)
scaffold_1	0.752057471264368	0.988371197535618	0.23631372627125	26504170	26505106	hyper	-	CG	intronic	Thecc1EG003766	scaffold_1	mRNA	Uncharacterized protein (52%P)
scaffold_1	0.657064841392346	0.909498733901949	0.252433892509603	26508499	26510199	hyper	+	CG	intronic	Thecc1EG003767	scaffold_1	mRNA	Uncharacterized protein (68%P)
scaffold_1	0.585693118942221	0.900455584532664	0.314762465590443	26511496	26513387	hyper	+	CG	intronic	Thecc1EG003768	scaffold_1	mRNA	Uncharacterized protein (63%P)
scaffold_1	0.490384615384616	0.486888111888112	-0.0034965034965035	26534986	26536038	hyper	-	CG	intronic	Thecc1EG003769	scaffold_1	mRNA	Uncharacterized protein (13%U)
scaffold_1	0.699329068497425	0.922513438074314	0.223184369576888	26542750	26543507	hyper	-	CG	intronic	Thecc1EG003770	scaffold_1	mRNA	Uncharacterized protein (80%P)
scaffold_1	0.583333333333333	0.894736842105263	0.31140350877193	26549676	26549676	hyper	+	CG	intronic	Thecc1EG003771	scaffold_1	mRNA	Photosystem I subunit E-2 (66%P)
scaffold_1	0.285714285714286	0	-0.285714285714286	26555767	26555767	hypo	+	CG	intronic	Thecc1EG003775	scaffold_1	mRNA	Glutathione S-transferase tau 7-like protein (28%T)
scaffold_1	0.919931734497218	0.561717197621285	-0.358214536875933	26565867	26565983	hypo	+	CG	intronic	Thecc1EG003777	scaffold_1	mRNA	Glutaredoxin family protein (78%P)
scaffold_1	0.647883287930557	0.929262897677157	0.2813796097466	26581210	26581276	hyper	+	CG	intronic	Thecc1EG003778	scaffold_1	mRNA	Uncharacterized protein (20%U)
scaffold_1	0.775	1	0.225	26579061	26579061	hyper	+	CG	intronic	Thecc1EG003779	scaffold_1	mRNA	Uncharacterized protein (79%P)
scaffold_1	0.654366467524362	0.936280940443826	0.281914472919464	26582136	26583720	hyper	+	CG	UTR5	Thecc1EG003780	scaffold_1	mRNA	c("Retrotransposon protein"	" Ty3-gypsy subclass"	" expressed"	" putative (52%U)")
scaffold_1	0.727272727272727	0.976744186046512	0.249471458773784	26598317	26598317	hyper	-	CG	intronic	Thecc1EG003781	scaffold_1	mRNA	Unknown
scaffold_1	0.776018099547511	0.779069767441861	0.00305166789434899	26631057	26631245	hyper	+	CG	intronic	Thecc1EG003783	scaffold_1	mRNA	Unknown
scaffold_1	0.773460410557185	0.991525423728814	0.218065013171628	26618824	26619250	hyper	+	CG	intronic	Thecc1EG003784	scaffold_1	mRNA	Uncharacterized protein (71%P)
scaffold_1	0.556209925568195	0.865438034188034	0.309228108619839	26640686	26641306	hyper	-	CG	intronic	Thecc1EG003786	scaffold_1	mRNA	Uncharacterized protein (64%P)
scaffold_1	0.752808988764045	1	0.247191011235955	26650823	26650823	hyper	-	CG	intronic	Thecc1EG003787	scaffold_1	mRNA	Uncharacterized protein (40%U)
scaffold_1	0.975609756097561	0.761904761904762	-0.213704994192799	26656417	26656417	hypo	+	CG	intronic	Thecc1EG003788	scaffold_1	mRNA	c("Retrotransposon protein"	" Ty3-gypsy subclass"	" putative (54%U)")
scaffold_1	0.825597578300515	0.503968253968254	-0.321629324332261	26657451	26658814	hypo	+	CG	intronic	Thecc1EG003789	scaffold_1	mRNA	Uncharacterized protein (22%U)
scaffold_1	0.672131147540984	1	0.327868852459016	26675127	26675127	hyper	-	CG	UTR3	Thecc1EG003790	scaffold_1	mRNA	Uncharacterized protein (53%U)
scaffold_1	0.724747474747475	0.981649069884364	0.256901595136889	26680725	26681790	hyper	-	CG	intronic	Thecc1EG003791	scaffold_1	mRNA	Gag protease polyprotein (61%P)
scaffold_1	0.709796167708881	0.917051163162338	0.207254995453456	26682299	26683951	hyper	-	CG	intronic	Thecc1EG003792	scaffold_1	mRNA	DNA/RNA polymerases superfamily protein (10%T)
scaffold_1	0.600793650793651	0.9	0.299206349206349	26708393	26708938	hyper	+	CG	intronic	Thecc1EG003793	scaffold_1	mRNA	Uncharacterized protein (81%P)
scaffold_1	0.850501129305477	0.855092592592593	0.00459146328711525	26719302	26720333		-	CG	UTR5	Thecc1EG003795	scaffold_1	mRNA	Uncharacterized protein (71%P)
scaffold_1	0.863636363636364	0.583333333333333	-0.28030303030303	26717679	26717679	hypo	-	CG	exonic	Thecc1EG003796	scaffold_1	mRNA	Uncharacterized protein (82%P)
scaffold_1	0.700645161290323	0.957264957264957	0.256619795974635	26730431	26730483	hyper	-	CG	intergenic	Thecc1EG003797	scaffold_1	mRNA	Unknown
scaffold_1	0.505747389865037	0.874802367067517	0.36905497720248	26738832	26739936	hyper	+	CG	upstream	Thecc1EG003798	scaffold_1	mRNA	Unknown
scaffold_1	0.523295454545455	0.259288537549407	-0.264006916996048	26767996	26768112	hypo	+	CG	upstream	Thecc1EG003801	scaffold_1	mRNA	Unknown
scaffold_1	0.992857142857143	0.71473587881384	-0.278121264043303	26799058	26799661	hypo	-	CG	intronic	Thecc1EG003802	scaffold_1	mRNA	Myosin 2 (78%T)
scaffold_1	0.684642857142857	0.969512195121951	0.284869337979094	26817003	26817462	hyper	-	CG	intronic	Thecc1EG003805	scaffold_1	mRNA	Unknown
scaffold_1	0.583514887436456	0.847494553376906	0.26397966594045	26832932	26833044	hyper	-	CG	UTR5	Thecc1EG003806	scaffold_1	mRNA	Gag protease polyprotein (60%P)
scaffold_1	0.787741935483871	0.753333333333333	-0.0344086021505375	26830643	26830644		+	CG	intronic	Thecc1EG003807	scaffold_1	mRNA	c("Gag protease polyprotein"	" putative (37%U)")
scaffold_1	0.845410628019324	0.571618625277162	-0.273792002742162	26857298	26857299	hypo	+	CG	intergenic	Thecc1EG003810	scaffold_1	mRNA	C2 calcium/lipid-binding plant phosphoribosyltransferase family protein (20%T)
scaffold_1	0.856410256410256	0.925925925925926	0.0695156695156697	26864889	26865788		-	CG	intronic	Thecc1EG003811	scaffold_1	mRNA	c("Calcium-dependent lipid-binding (CaLB domain) plant phosphoribosyltransferase family protein"	" putative (41%T)")
scaffold_1	0.679761904761905	0.449417661801563	-0.230344242960342	26892683	26893218	hypo	-	CG	intronic	Thecc1EG003812	scaffold_1	mRNA	PfkB-like carbohydrate kinase family protein (68%T)
scaffold_1	0.930232558139535	0.714285714285714	-0.215946843853821	26899356	26899356	hypo	-	CG	intergenic	Thecc1EG003813	scaffold_1	mRNA	Receptor serine/threonine-protein kinase ALE2 (76%P)
scaffold_1	0.692307692307692	0.96	0.267692307692308	26914919	26914919	hyper	-	CG	intergenic	Thecc1EG003814	scaffold_1	mRNA	Unknown
scaffold_1	0.75	0.972652116402116	0.222652116402116	26930198	26930636	hyper	+	CG	intergenic	Thecc1EG003815	scaffold_1	mRNA	Unknown
scaffold_1	0.692307692307692	0.983333333333333	0.291025641025641	26929279	26929279	hyper	-	CG	upstream	Thecc1EG003816	scaffold_1	mRNA	Uncharacterized protein (63%P)
scaffold_1	0.75	1	0.25	26933258	26933258	hyper	+	CG	upstream	Thecc1EG003817	scaffold_1	mRNA	c("Gag protease polyprotein"	" putative (59%P)")
scaffold_1	0.888888888888889	0.666666666666667	-0.222222222222222	26943339	26943339	hypo	-	CG	intronic	Thecc1EG003818	scaffold_1	mRNA	Retrotransposon protein (64%U)
scaffold_1	0.911956118090419	0.584591131433479	-0.327364986656941	26958025	26958825	hypo	+	CG	downstream	Thecc1EG003819	scaffold_1	mRNA	Transducin family protein / WD-40 repeat family protein (62%P)
scaffold_1	0.463492063492063	0.555727554179567	0.0922354906875033	26960339	26960366	hyper	+	CG	intronic	Thecc1EG003820	scaffold_1	mRNA	Unknown
scaffold_1	1	0.571428571428571	-0.428571428571429	26975559	26975559	hypo	+	CG	intergenic	Thecc1EG003821	scaffold_1	mRNA	c("Retrotransposon protein"	" Ty3-gypsy subclass"	" putative (36%U)")
scaffold_1	0.834722222222222	0.827731092436975	-0.0069911297852475	26986886	26988198	hypo	+	CG	intronic	Thecc1EG003824	scaffold_1	mRNA	Unknown
scaffold_1	0.684622212582739	0.808479532163743	0.123857319581004	26998048	26999815	hyper	+	CG	upstream	Thecc1EG003826	scaffold_1	mRNA	Uncharacterized protein (22%U)
scaffold_1	0.651784887572639	0.916470799962103	0.264685912389465	27014083	27015348	hyper	-	CG	upstream	Thecc1EG003828	scaffold_1	mRNA	Uncharacterized protein (69%P)
scaffold_1	0.632603815937149	0.905181771633385	0.272577955696235	27013180	27013864	hyper	+	CG	intronic	Thecc1EG003829	scaffold_1	mRNA	Uncharacterized protein (63%P)
scaffold_1	0.785700138641315	0.826187015503876	0.040486876862561	27167825	27168514	hypo	-	CG	upstream	Thecc1EG003830	scaffold_1	mRNA	Retrotransposon-like protein (31%U)
scaffold_1	0.916666666666667	0.526315789473684	-0.390350877192982	27036401	27036401	hypo	-	CG	intronic	Thecc1EG003832	scaffold_1	mRNA	Uncharacterized protein (64%P)
scaffold_1	0.7	1	0.3	27055222	27055222	hyper	-	CG	intronic	Thecc1EG003833	scaffold_1	mRNA	Uncharacterized protein
scaffold_1	0.84	0.85	0.01	27058561	27059039		+	CG	intronic	Thecc1EG003834	scaffold_1	mRNA	Uncharacterized protein (74%P)
scaffold_1	0.672808628648356	0.585889107357678	-0.0869195212906778	27080676	27082097	hypo	-	CG	intronic	Thecc1EG003835	scaffold_1	mRNA	Unknown
scaffold_1	0.918918918918919	0.7	-0.218918918918919	27084478	27084478	hypo	-	CG	exonic	Thecc1EG003836	scaffold_1	mRNA	c("Retrotransposon protein"	" Ty3-gypsy subclass"	" putative (50%U)")
scaffold_1	0.978099838969404	0.722222222222222	-0.255877616747182	27087464	27087880	hypo	+	CG	UTR5	Thecc1EG003838	scaffold_1	mRNA	Uncharacterized protein (26%U)
scaffold_1	0.646428571428572	0.658963585434174	0.0125350140056025	27114108	27114167	hypo	-	CG	intronic	Thecc1EG003840	scaffold_1	mRNA	Unknown
scaffold_1	0.980769230769231	0.657930107526882	-0.322839123242349	27124589	27124633	hypo	+	CG	intronic	Thecc1EG003841	scaffold_1	mRNA	Unknown
scaffold_1	0.56	0.357142857142857	-0.202857142857143	27127065	27127065	hypo	-	CG	exonic	Thecc1EG003842	scaffold_1	mRNA	c("Retrotransposon protein"	" Ty3-gypsy subclass"	" putative (55%U)")
scaffold_1	0.648468468468469	0.89013774846323	0.241669279994761	27171641	27173225	hyper	-	CG	intergenic	Thecc1EG003843	scaffold_1	mRNA	Gag-protease-integrase-RT-RNaseH polyprotein (87%U)
scaffold_1	0.89594496889665	0.481606799215364	-0.414338169681285	27189212	27189294	hypo	+	CG	intronic	Thecc1EG003844	scaffold_1	mRNA	RmlC-like cupins superfamily protein (79%P)
scaffold_1	0.762384524112213	0.933333333333333	0.17094880922112	27191222	27191440	hyper	-	CG	intronic	Thecc1EG003845	scaffold_1	mRNA	c("Retrotransposon protein"	" Ty3-gypsy subclass"	" putative (35%U)")
scaffold_1	0.638486975986976	0.939779686769519	0.301292710782543	27211438	27211778	hyper	+	CG	intronic	Thecc1EG003846	scaffold_1	mRNA	Unknown
scaffold_1	0.754246433933934	0.741160049627791	-0.0130863843061422	27224866	27225527	hypo	-	CG	intronic	Thecc1EG003847	scaffold_1	mRNA	c("Retrotransposon protein"	" Ty1-copia subclass"	" putative (38%U)")
scaffold_1	0.704882265406163	0.951041666666667	0.246159401260504	27226823	27227558	hyper	-	CG	intronic	Thecc1EG003848	scaffold_1	mRNA	c("Retrotransposon protein"	" putative (37%U)")
scaffold_1	0.622481684981685	0.951100697471665	0.32861901248998	27237124	27238727	hyper	+	CG	intronic	Thecc1EG003849	scaffold_1	mRNA	Unknown
scaffold_1	0.229166666666667	0	-0.229166666666667	27243482	27243482	hypo	-	CG	exonic	Thecc1EG003850	scaffold_1	mRNA	Ammonium transporter 1 member 4 (85%P)
scaffold_1	0.706247755512461	0.927672194629078	0.221424439116616	27246822	27247912	hyper	-	CG	intronic	Thecc1EG003851	scaffold_1	mRNA	GroES-like zinc-binding dehydrogenase family protein (93%T)
scaffold_1	0.610779727095517	0.918878392562603	0.308098665467086	27262257	27263540	hyper	-	CG	intronic	Thecc1EG003852	scaffold_1	mRNA	Uncharacterized protein (66%P)
scaffold_1	0.664002246709014	0.877436109578967	0.213433862869953	27276902	27278561	hyper	-	CG	intronic	Thecc1EG003853	scaffold_1	mRNA	Unknown
scaffold_1	0.708144796380091	0.977272727272728	0.269127930892637	27301301	27301324	hyper	-	CG	intronic	Thecc1EG003855	scaffold_1	mRNA	Tetratricopeptide repeat (TPR)-like superfamily protein (65%T)
scaffold_1	0.770833333333333	0.986111111111111	0.215277777777778	27321429	27321460	hyper	-	CG	intronic	Thecc1EG003857	scaffold_1	mRNA	Unknown
scaffold_1	0.563049853372434	0.948181818181818	0.385131964809384	27340432	27341567	hyper	-	CG	intronic	Thecc1EG003858	scaffold_1	mRNA	Uncharacterized protein (76%P)
scaffold_1	1	0.772727272727273	-0.227272727272727	27359299	27359299	hypo	+	CG	intronic	Thecc1EG003859	scaffold_1	mRNA	c("RPM1 interacting protein 13"	" putative (39%P)")
scaffold_1	0.769349128540305	0.475869525211631	-0.293479603328675	27348725	27349125	hypo	+	CG	exonic	Thecc1EG003860	scaffold_1	mRNA	Uncharacterized protein (86%P)
scaffold_1	0.684210526315789	1	0.315789473684211	27359317	27359317	hyper	+	CG	intronic	Thecc1EG003861	scaffold_1	mRNA	Unknown
scaffold_1	0.657801418439716	0.957264957264957	0.299463538825241	27394641	27394840	hyper	-	CG	intronic	Thecc1EG003863	scaffold_1	mRNA	Unknown
scaffold_1	0.802442528735632	0.763295435615525	-0.0391470931201068	27381821	27382720	hyper	+	CG	intronic	Thecc1EG003864	scaffold_1	mRNA	Unknown
scaffold_1	0.568893642773252	0.906156366156366	0.337262723383115	27392328	27392707	hyper	+	CG	intronic	Thecc1EG003866	scaffold_1	mRNA	Uncharacterized protein (19%U)
scaffold_1	0.684371490475495	0.94950004950005	0.265128559024555	27431218	27432458	hyper	-	CG	intronic	Thecc1EG003867	scaffold_1	mRNA	Uncharacterized protein (84%P)
scaffold_1	0.8	1	0.2	27437369	27437369		-	CG	intronic	Thecc1EG003869	scaffold_1	mRNA	Uncharacterized protein (83%P)
scaffold_1	0.730836849507736	0.869941259531491	0.139104410023756	27441935	27443229	hypo	-	CG	UTR5	Thecc1EG003870	scaffold_1	mRNA	Unknown
scaffold_1	0.708766151214664	0.868465873900657	0.159699722685993	27445766	27446779	hyper	-	CG	intronic	Thecc1EG003871	scaffold_1	mRNA	Uncharacterized protein (23%U)
scaffold_1	0.733333333333333	0.816666666666667	0.0833333333333333	27467307	27468263	hypo	-	CG	intergenic	Thecc1EG003872	scaffold_1	mRNA	c("Retrotransposon protein"	" unclassified"	" putative (14%U)")
scaffold_1	0.681818181818182	0.91304347826087	0.231225296442688	27480005	27480005	hyper	-	CG	UTR5	Thecc1EG003873	scaffold_1	mRNA	Unknown
scaffold_1	0.728364496396629	0.857997031726167	0.129632535329538	27478094	27479868	hypo	+	CG	exonic	Thecc1EG003874	scaffold_1	mRNA	Unknown
scaffold_1	0.670372537094354	0.859910657889866	0.189538120795512	27499928	27500477	hyper	+	CG	intergenic	Thecc1EG003875	scaffold_1	mRNA	Uncharacterized protein (53%P)
scaffold_1	0.484271758957293	0.129564760300615	-0.354706998656677	27535590	27535699	hypo	+	CG	intronic	Thecc1EG003878	scaffold_1	mRNA	DENN (AEX-3) domain-containing protein (63%T)
scaffold_1	0.766666666666667	1	0.233333333333333	27560186	27560186	hyper	+	CG	intronic	Thecc1EG003879	scaffold_1	mRNA	Transducin/WD40 repeat-like superfamily protein (70%T)
scaffold_1	0.715252641415432	0.759950630745233	0.0446979893298016	27558866	27559584	hyper	-	CG	intronic	Thecc1EG003880	scaffold_1	mRNA	Uncharacterized protein (46%P)
scaffold_1	0.799797570850202	0.893627450980392	0.0938298801301897	27581254	27581737	hypo	+	CG	intergenic	Thecc1EG003881	scaffold_1	mRNA	Uncharacterized protein (61%P)
scaffold_1	0.757421837421837	0.798312383237519	0.040890545815682	27589177	27590927	hyper	-	CG	upstream	Thecc1EG003882	scaffold_1	mRNA	Uncharacterized protein (49%U)
scaffold_1	0.689731871998891	0.958699633699634	0.268967761700743	27613018	27614420	hyper	+	CG	intronic	Thecc1EG003884	scaffold_1	mRNA	Uncharacterized protein (77%P)
scaffold_1	0.317460317460318	0.677777777777778	0.36031746031746	27618377	27618750	hyper	-	CG	intergenic	Thecc1EG003885	scaffold_1	mRNA	Unknown
scaffold_1	0.795537500324734	0.879336529933611	0.0837990296088766	27624587	27625905	hypo	-	CG	intergenic	Thecc1EG003886	scaffold_1	mRNA	Uncharacterized protein (34%U)
scaffold_1	0.694123985195242	0.840570923329544	0.146446938134302	27635296	27636809	hyper	+	CG	intergenic	Thecc1EG003887	scaffold_1	mRNA	Uncharacterized protein (52%P)
scaffold_1	0.961865159169081	0.640501792114695	-0.321363367054386	27646475	27646557	hypo	-	CG	intergenic	Thecc1EG003889	scaffold_1	mRNA	Pyridoxal phosphate (PLP)-dependent transferases superfamily protein (79%T)
scaffold_1	0.825595238095238	0.551184263348053	-0.274410974747185	27653415	27653788	hypo	-	CG	intronic	Thecc1EG003890	scaffold_1	mRNA	Unknown
scaffold_1	0.979166666666667	0.769230769230769	-0.209935897435897	27669979	27669979	hypo	-	CG	exonic	Thecc1EG003893	scaffold_1	mRNA	Unknown
scaffold_1	0.46672404810981	0.380595238095238	-0.0861288100145718	27674775	27675305	hyper	+	CG	exonic	Thecc1EG003894	scaffold_1	mRNA	NAD(P)-binding Rossmann-fold superfamily protein (79%P)
scaffold_1	0.05	0.362068965517241	0.312068965517241	27680893	27680893	hyper	+	CG	UTR3	Thecc1EG003895	scaffold_1	mRNA	Uncharacterized protein (47%P)
scaffold_1	0.577272727272727	0.892872117400419	0.315599390127693	27691985	27692879	hyper	-	CG	intergenic	Thecc1EG003896	scaffold_1	mRNA	Uncharacterized protein
scaffold_1	0.720716527633573	0.391433128275233	-0.32928339935834	27705190	27706049	hypo	-	CG	exonic	Thecc1EG003897	scaffold_1	mRNA	Uncharacterized protein
scaffold_1	0.5	0.942307692307692	0.442307692307692	27714090	27714090	hyper	-	CG	intergenic	Thecc1EG003901	scaffold_1	mRNA	Unknown
scaffold_1	0.901785714285715	0.446969696969697	-0.454816017316017	27725913	27725914	hypo	+	CG	upstream	Thecc1EG003902	scaffold_1	mRNA	Leucine-rich repeat receptor-like protein kinase (70%P)
scaffold_1	0.69047619047619	0.359920896506262	-0.330555293969928	27741851	27741852	hypo	+	CG	upstream	Thecc1EG003903	scaffold_1	mRNA	c("Indole-3-acetic acid inducible 11"	" putative (58%P)")
scaffold_1	0.982758620689655	0.638792102206736	-0.343966518482919	27752414	27752415	hypo	+	CG	downstream	Thecc1EG003904	scaffold_1	mRNA	Unknown
scaffold_1	0.276363636363636	0.530931122448979	0.254567486085344	27755357	27755440	hyper	-	CG	exonic	Thecc1EG003905	scaffold_1	mRNA	Unknown
scaffold_1	0.546536796536796	0.236842105263158	-0.309694691273638	27760263	27760368	hypo	+	CG	exonic	Thecc1EG003906	scaffold_1	mRNA	Uncharacterized protein (68%P)
scaffold_1	0.590929448702558	0.979197790227202	0.388268341524644	27763406	27764415	hyper	-	CG	upstream	Thecc1EG003907	scaffold_1	mRNA	Vacuolar protein sorting-associated protein YPR157W (66%P)
scaffold_1	0.378378378378378	0.111111111111111	-0.267267267267267	27782307	27782307	hypo	+	CG	intergenic	Thecc1EG003908	scaffold_1	mRNA	c("Tetratricopeptide repeat-like superfamily protein"	" putative (49%P)")
scaffold_1	0.277777777777778	0	-0.277777777777778	27793449	27793449	hypo	+	CG	intronic	Thecc1EG003909	scaffold_1	mRNA	Nuclear transport factor 2 family protein with RNA binding domain (60%P)
scaffold_1	0.317073170731707	0.0555555555555556	-0.261517615176152	27803312	27803312	hypo	+	CG	intronic	Thecc1EG003910	scaffold_1	mRNA	c("Tetratricopeptide repeat (TPR)-like superfamily protein"	" putative (58%T)")
scaffold_1	0.769230769230769	0.272727272727273	-0.496503496503497	27795972	27795972	hypo	-	CG	intronic	Thecc1EG003911	scaffold_1	mRNA	Unknown
scaffold_1	0.662538699690402	0.913314176245211	0.250775476554809	27814644	27814911	hyper	+	CG	exonic	Thecc1EG003912	scaffold_1	mRNA	Unknown
scaffold_1	0.747435897435897	0.974358974358974	0.226923076923077	27823785	27823852	hyper	-	CG	upstream	Thecc1EG003914	scaffold_1	mRNA	Uncharacterized protein (73%P)
scaffold_1	0.610866054989696	0.792576586465793	0.181710531476096	27831496	27832503		+	CG	upstream;downstream	Thecc1EG003915	scaffold_1	mRNA	Uncharacterized protein (51%P)
scaffold_1	0.65	0.964285714285714	0.314285714285714	27856589	27856589	hyper	+	CG	upstream	Thecc1EG003917	scaffold_1	mRNA	Unknown
scaffold_1	0.529411764705882	0.294117647058824	-0.235294117647059	27864009	27864009	hypo	+	CG	upstream;downstream	Thecc1EG003919	scaffold_1	mRNA	Uncharacterized protein
scaffold_1	0.744827586206896	0.964285714285715	0.219458128078818	27873408	27874490		+	CG	intergenic	Thecc1EG003921	scaffold_1	mRNA	Uncharacterized protein (72%P)
scaffold_1	0.687863549606045	0.970862602402678	0.282999052796633	27884945	27886696	hyper	-	CG	intergenic	Thecc1EG003922	scaffold_1	mRNA	c("Gag protease polyprotein"	" putative (57%P)")
scaffold_1	0.725287356321839	0.412966878083157	-0.312320478238682	27912986	27913052	hypo	+	CG	upstream;downstream	Thecc1EG003924	scaffold_1	mRNA	c("Protodermal factor 2"	" putative (40%P)")
scaffold_1	0.25	0.499511241446725	0.249511241446725	27915398	27915405	hyper	+	CG	exonic	Thecc1EG003925	scaffold_1	mRNA	c("Set domain protein"	" putative (44%U)")
scaffold_1	1	0.761904761904762	-0.238095238095238	27941210	27941210	hypo	+	CG	intronic	Thecc1EG003931	scaffold_1	mRNA	Uncharacterized protein (70%P)
scaffold_1	0.628421052631579	0.948275862068966	0.319854809437386	27964535	27964731	hyper	+	CG	downstream	Thecc1EG003934	scaffold_1	mRNA	Unknown
scaffold_1	0.695611577964519	0.939796762377408	0.244185184412888	27972945	27972994	hyper	+	CG	upstream;downstream	Thecc1EG003936	scaffold_1	mRNA	Uncharacterized protein (14%U)
scaffold_1	0.760942760942761	0.778229448961156	0.0172866880183957	27989884	27989922	hyper	+	CG	upstream	Thecc1EG003938	scaffold_1	mRNA	Uncharacterized protein (84%P)
scaffold_1	0.913078149920255	0.465909090909091	-0.447169059011165	28005376	28005377	hypo	+	CG	upstream	Thecc1EG003939	scaffold_1	mRNA	c("Transcription factor"	" putative (67%U)")
scaffold_1	1	0.743045952317808	-0.256954047682192	28014601	28014639	hypo	+	CG	intronic	Thecc1EG003941	scaffold_1	mRNA	Cellulose synthase A4 (79%T)
scaffold_1	0.382352941176471	0.592592592592593	0.210239651416122	28028509	28028509	hyper	+	CG	upstream	Thecc1EG003942	scaffold_1	mRNA	Leucine-rich repeat receptor-like protein kinase family protein (29%T)
scaffold_1	0.810322580645161	0.888888888888889	0.0785663082437277	28043107	28044064	hyper	-	CG	upstream	Thecc1EG003943	scaffold_1	mRNA	c("Retrotransposon protein"	" putative (45%U)")
scaffold_1	0.717884828349944	0.955555555555555	0.237670727205611	28074184	28074190	hyper	+	CG	upstream	Thecc1EG003945	scaffold_1	mRNA	Gag-pro-like protein (21%U)
scaffold_1	0.49265873015873	0.61984126984127	0.12718253968254	28102469	28103460	hypo	-	CG	intronic	Thecc1EG003951	scaffold_1	mRNA	Unknown
scaffold_1	0.74141749723145	0.746457489878543	0.00503999264709201	28107954	28108174	hypo	-	CG	intronic	Thecc1EG003952	scaffold_1	mRNA	c("Brca1 associated ring domain"	" putative (45%U)")
[truncated: 21,958 more rows]
[truncated: 2 more columns]
