# Supplementary material for: Single-base resolution methylomes of somatic embryogenesis in Theobroma cacao L. reveal epigenome modifications associated with somatic embryo abnormalities
Source: Sci Rep. 2022 Sep 5;12:15097. doi: 10.1038/s41598-022-18035-9 (PMC9445004; doi:10.1038/s41598-022-18035-9)
Supplement: Supplementary file 5 — Supplementary Table S8. [file 41598_2022_18035_MOESM5_ESM.csv]

Chr	MCCS_TC5	MCCS_TC6	MCCS_TC6.MCCS_TC5.delta_mean	Start	End	Comment	Strand	Context	Region	Gene	seqnames	type	Name
scaffold_1	0.0714285714285714	0.296296296296296	0.224867724867725	6721	6721	hyper	+	CG	intergenic	Thecc1EG000002	scaffold_1	mRNA	Cystathionine beta-synthase (CBS) family protein (82%T)
scaffold_1	0.399859943977591	0.603386809269163	0.203526865291571	30143	30171	hyper	-	CG	intronic	Thecc1EG000007	scaffold_1	mRNA	FAD/NAD(P)-binding oxidoreductase family protein (30%T)
scaffold_1	0.0909090909090909	0.380952380952381	0.29004329004329	58895	58895	hyper	+	CG	intronic	Thecc1EG000014	scaffold_1	mRNA	Diacylglycerol acyltransferase family (69%T)
scaffold_1	0.609174950428742	0.671942781529248	0.0627678311005056	74273	75057	hyper	-	CG	intronic	Thecc1EG000017	scaffold_1	mRNA	Unknown
scaffold_1	0.191562350188511	0.478355815790782	0.28679346560227	70909	72063	hyper	-	CG	UTR3	Thecc1EG000018	scaffold_1	mRNA	Uncharacterized protein
scaffold_1	0.357142857142857	0.631578947368421	0.274436090225564	93255	93255	hyper	-	CG	intronic	Thecc1EG000022	scaffold_1	mRNA	Uncharacterized protein
scaffold_1	0.305084745762712	0.580645161290323	0.275560415527611	137276	137276	hyper	-	CG	downstream	Thecc1EG000033	scaffold_1	mRNA	Uncharacterized protein (13%T)
scaffold_1	0.21875	0.54	0.32125	147897	147897	hyper	+	CG	exonic	Thecc1EG000034	scaffold_1	mRNA	Basic helix-loop-helix DNA-binding superfamily protein (61%P)
scaffold_1	0	0.285714285714286	0.285714285714286	160741	160741	hyper	+	CG	upstream	Thecc1EG000038	scaffold_1	mRNA	Uncharacterized protein
scaffold_1	0	0.269230769230769	0.269230769230769	160750	160750	hyper	+	CG	upstream	Thecc1EG000039	scaffold_1	mRNA	Auxin efflux carrier family protein (68%T)
scaffold_1	0.22954822954823	0.513708513708514	0.284160284160284	173923	174077	hyper	+	CG	exonic	Thecc1EG000041	scaffold_1	mRNA	Kinase superfamily protein (70%T)
scaffold_1	0.0625	0.263157894736842	0.200657894736842	230027	230027	hyper	-	CG	upstream;downstream	Thecc1EG000058	scaffold_1	mRNA	Unknown
scaffold_1	0	0.208333333333333	0.208333333333333	278248	278248	hyper	-	CG	intergenic	Thecc1EG000068	scaffold_1	mRNA	c("High mobility group B4"	" putative (56%T)")
scaffold_1	0.586206896551724	0.882352941176471	0.296146044624746	290326	290326	hyper	+	CG	intronic	Thecc1EG000071	scaffold_1	mRNA	c("Kinase superfamily protein"	" 32 (71%P)")
scaffold_1	0.655172413793103	0.896551724137931	0.241379310344828	330749	330749	hyper	-	CG	exonic	Thecc1EG000079	scaffold_1	mRNA	c("Cyclin B2"	"1 (70%P)")
scaffold_1	0.880081300813008	0.612394957983193	-0.267686342829815	346121	346122	hypo	+	CG	intronic	Thecc1EG000081	scaffold_1	mRNA	Golgi-localized GRIP domain-containing protein (68%P)
scaffold_1	0.327391304347826	0.544444444444445	0.217053140096618	368151	368166	hyper	-	CG	exonic	Thecc1EG000087	scaffold_1	mRNA	c("Calcium-dependent phosphotriesterase superfamily protein"	" putative (51%T)")
scaffold_1	0.489878542510122	0.694991789819376	0.205113247309255	371721	371849	hyper	-	CG	exonic	Thecc1EG000090	scaffold_1	mRNA	Unknown
scaffold_1	0.750718390804598	0.755952380952381	0.005233990147783	377250	377328	hyper	-	CG	intergenic	Thecc1EG000091	scaffold_1	mRNA	Uncharacterized protein (25%U)
scaffold_1	0.76374269005848	0.750489620054838	-0.013253070003642	390366	391535		-	CG	upstream;downstream	Thecc1EG000092	scaffold_1	mRNA	Acyl activating enzyme 1 (60%P)
scaffold_1	0.769457013574661	0.816982949248396	0.0475259356737348	395699	396499	hypo	+	CG	intronic	Thecc1EG000094	scaffold_1	mRNA	c("RPM1-interacting protein 4 family protein"	" putative (57%P)")
scaffold_1	0.616993464052287	0.712874164487068	0.0958807004347803	406639	407187	hypo	-	CG	intergenic	Thecc1EG000096	scaffold_1	mRNA	Basic chitinase (72%P)
scaffold_1	0.473684210526316	0.724137931034483	0.250453720508167	417330	417330	hyper	-	CG	UTR3	Thecc1EG000099	scaffold_1	mRNA	c("Selection and upkeep of intraepithelial T-cells protein 6"	" putative (49%P)")
scaffold_1	0.340425531914894	0.6	0.259574468085106	444597	444597	hyper	-	CG	exonic	Thecc1EG000109	scaffold_1	mRNA	c("GDSL-like Lipase/Acylhydrolase superfamily protein"	" putative (46%P)")
scaffold_1	0.684210526315789	0.9	0.215789473684211	456754	456754	hyper	-	CG	exonic	Thecc1EG000110	scaffold_1	mRNA	UPF0548 protein (74%U)
scaffold_1	0.714285714285714	0.433333333333333	-0.280952380952381	464888	464888	hypo	+	CG	exonic	Thecc1EG000112	scaffold_1	mRNA	SEC14 cytosolic factor family protein / phosphoglyceride transfer family protein (87%T)
scaffold_1	0.521739130434783	0.303030303030303	-0.21870882740448	477031	477031	hypo	+	CG	exonic	Thecc1EG000118	scaffold_1	mRNA	Unknown
scaffold_1	0.615384615384615	0.818181818181818	0.202797202797203	492787	492787	hyper	-	CG	exonic	Thecc1EG000122	scaffold_1	mRNA	c("Wound-responsive family protein"	" putative (56%P)")
scaffold_1	0.478260869565217	0.230769230769231	-0.247491638795987	489774	489774	hypo	+	CG	exonic	Thecc1EG000123	scaffold_1	mRNA	Unknown
scaffold_1	0.808823529411764	0.37	-0.438823529411765	508007	509176	hypo	+	CG	exonic	Thecc1EG000129	scaffold_1	mRNA	Uncharacterized protein
scaffold_1	0.280380434782609	0.501063829787234	0.220683395004625	553654	553658	hyper	+	CG	UTR3	Thecc1EG000137	scaffold_1	mRNA	Unknown
scaffold_1	0	0.207142857142857	0.207142857142857	557863	557875	hyper	-	CG	upstream	Thecc1EG000139	scaffold_1	mRNA	Unknown
scaffold_1	0.710526315789473	0.34672619047619	-0.363800125313283	565349	565595	hypo	+	CG	intergenic	Thecc1EG000141	scaffold_1	mRNA	Uncharacterized protein (66%P)
scaffold_1	0.09375	0.454545454545455	0.360795454545455	572621	572621	hyper	-	CG	UTR3	Thecc1EG000143	scaffold_1	mRNA	Unknown
scaffold_1	0.128481222997674	0.39821333938981	0.269732116392136	586829	586881	hyper	-	CG	intronic	Thecc1EG000146	scaffold_1	mRNA	Methyltransferase family protein (70%P)
scaffold_1	0.3125	0.619047619047619	0.306547619047619	615896	615896	hyper	+	CG	exonic	Thecc1EG000155	scaffold_1	mRNA	Unknown
scaffold_1	0.568181818181818	0.674314727336997	0.106132909155179	618198	618282	hyper	-	CG	intronic	Thecc1EG000157	scaffold_1	mRNA	S phase kinase-associated protein 1 (85%P)
scaffold_1	0.13	0.415714285714286	0.285714285714286	653059	653567	hyper	+	CG	UTR3	Thecc1EG000164	scaffold_1	mRNA	Ubiquitin-conjugating enzyme 28 (92%T)
scaffold_1	0.402930402930402	0.369623655913978	-0.0333067470164245	657065	657071	hypo	-	CG	UTR3	Thecc1EG000166	scaffold_1	mRNA	RAC-like 1 (90%T)
scaffold_1	0.196326966063808	0.495385544247024	0.299058578183216	683373	683383	hyper	+	CG	upstream	Thecc1EG000173	scaffold_1	mRNA	Tetratricopeptide repeat-like superfamily protein (73%P)
scaffold_1	0.581159420289855	0.625	0.043840579710145	689679	689984	hyper	+	CG	intronic	Thecc1EG000175	scaffold_1	mRNA	Uncharacterized protein (76%P)
scaffold_1	0.357142857142857	0.612903225806452	0.255760368663594	702272	702272	hyper	-	CG	intronic	Thecc1EG000177	scaffold_1	mRNA	Histidine kinase 1 (72%P)
scaffold_1	1	0.653846153846154	-0.346153846153846	716945	716945	hypo	+	CG	intronic	Thecc1EG000183	scaffold_1	mRNA	Glycosyl hydrolase family 38 protein (69%T)
scaffold_1	0.44	0.75	0.31	713438	713438	hyper	-	CG	exonic	Thecc1EG000184	scaffold_1	mRNA	Unknown
scaffold_1	0.439024390243902	0.230769230769231	-0.208255159474672	720340	720340	hypo	-	CG	exonic	Thecc1EG000185	scaffold_1	mRNA	26S proteasome non-ATPase regulatory subunit 4 (79%P)
scaffold_1	0.0726764021947662	0.314795433701431	0.242119031506665	727154	727508	hyper	+	CG	exonic	Thecc1EG000187	scaffold_1	mRNA	Rhodanese/Cell cycle control phosphatase superfamily protein (64%P)
scaffold_1	0.391961722488038	0.45789034813425	0.065928625646212	728213	728583	hyper	+	CG	exonic	Thecc1EG000189	scaffold_1	mRNA	S-adenosyl-L-methionine-dependent methyltransferases superfamily protein (64%T)
scaffold_1	0.469389382547277	0.796066252587992	0.326676870040714	732562	733304	hyper	-	CG	exonic	Thecc1EG000190	scaffold_1	mRNA	Oligopeptide transporter 7 (73%T)
scaffold_1	0.430208333333334	0.407894736842106	-0.022313596491228	786169	787322	hypo	-	CG	upstream	Thecc1EG000201	scaffold_1	mRNA	c("Chaperone DnaJ-domain superfamily protein"	" putative (58%P)")
scaffold_1	0.656993982665087	0.712278484161857	0.05528450149677	799594	799986	hyper	+	CG	UTR5	Thecc1EG000203	scaffold_1	mRNA	Endonuclease/exonuclease/phosphatase family protein (61%P)
scaffold_1	0.28	0.540540540540541	0.260540540540541	796333	796333	hyper	+	CG	exonic	Thecc1EG000204	scaffold_1	mRNA	Basic helix-loop-helix DNA-binding superfamily protein (64%P)
scaffold_1	0.588235294117647	0.8	0.211764705882353	870617	870617	hyper	+	CG	exonic	Thecc1EG000217	scaffold_1	mRNA	Uncharacterized protein (53%P)
scaffold_1	0.545454545454545	0.333333333333333	-0.212121212121212	875653	875653	hypo	+	CG	exonic	Thecc1EG000219	scaffold_1	mRNA	P-loop containing nucleoside triphosphate hydrolases superfamily protein (33%T)
scaffold_1	0.516651826434435	0.510287267080745	-0.00636455935369	885965	886130	hypo	+	CG	upstream	Thecc1EG000221	scaffold_1	mRNA	EG (66%U)
scaffold_1	0.397451279590137	0.643513957307061	0.246062677716924	906890	907345	hyper	-	CG	intergenic	Thecc1EG000225	scaffold_1	mRNA	Unknown
scaffold_1	0.111322751322751	0.36975986975987	0.258437118437119	909316	909462	hyper	-	CG	intronic	Thecc1EG000226	scaffold_1	mRNA	Ribosomal protein L2 family (95%T)
scaffold_1	0.76797385620915	0.830935550935551	0.0629616947264007	914577	915268	hyper	-	CG	exonic	Thecc1EG000228	scaffold_1	mRNA	Peptidylprolyl cis/trans isomerase (76%P)
scaffold_1	0.823529411764706	0.459459459459459	-0.364069952305246	924136	924136	hypo	-	CG	upstream	Thecc1EG000230	scaffold_1	mRNA	NAD(P)-binding Rossmann-fold superfamily protein (86%T)
scaffold_1	0.558823529411765	0.205128205128205	-0.35369532428356	932126	932126	hypo	-	CG	exonic	Thecc1EG000231	scaffold_1	mRNA	Uncharacterized protein (73%P)
scaffold_1	0.133333333333333	0.358974358974359	0.225641025641026	960089	960089	hyper	-	CG	exonic	Thecc1EG000238	scaffold_1	mRNA	c("ATPase"	" F0/V0 complex"	" subunit C protein (100%T)")
scaffold_1	0.653846153846154	0.715384615384616	0.0615384615384615	1005294	1005518	hyper	+	CG	UTR3	Thecc1EG000248	scaffold_1	mRNA	Uncharacterized protein (68%P)
scaffold_1	0.227272727272727	0.483870967741935	0.256598240469208	1022821	1022821	hyper	-	CG	exonic	Thecc1EG000254	scaffold_1	mRNA	Transmembrane and coiled-coil domain-containing protein 4 (70%P)
scaffold_1	0.829268292682927	0.586206896551724	-0.243061396131203	1029000	1029000	hypo	+	CG	exonic	Thecc1EG000255	scaffold_1	mRNA	Uncharacterized protein (39%U)
scaffold_1	0.386446886446887	0.662301587301587	0.275854700854701	1036827	1036845	hyper	+	CG	exonic	Thecc1EG000257	scaffold_1	mRNA	Uncharacterized protein (72%P)
scaffold_1	0.782467532467533	0.663492063492064	-0.118975468975469	1092831	1093197	hypo	-	CG	upstream	Thecc1EG000266	scaffold_1	mRNA	c("K-box region and MADS-box transcription factor family protein"	" putative (59%P)")
scaffold_1	0.0037037037037037	0.31029674085188	0.306593037148176	1148681	1148869	hyper	+	CG	intergenic	Thecc1EG000277	scaffold_1	mRNA	Nodulin MtN21 /EamA-like transporter family protein (63%T)
scaffold_1	0.487781954887218	0.37117773530817	-0.116604219579048	1154119	1154231	hypo	+	CG	exonic	Thecc1EG000279	scaffold_1	mRNA	c("Thioredoxin H-type 1"	" H1"	"TRX1 (87%T)")
scaffold_1	0.931818181818182	0.705882352941177	-0.225935828877005	1185646	1185646	hypo	-	CG	exonic	Thecc1EG000287	scaffold_1	mRNA	Cytochrome P450 superfamily protein (67%T)
scaffold_1	0.727272727272727	0.5	-0.227272727272727	1219779	1219779	hypo	+	CG	exonic	Thecc1EG000297	scaffold_1	mRNA	Myb-like HTH transcriptional regulator family protein (78%P)
scaffold_1	0	0.225	0.225	1254208	1254214	hyper	-	CG	UTR3	Thecc1EG000304	scaffold_1	mRNA	c("Basic leucine-zipper 44"	" putative (42%T)")
scaffold_1	0.527472527472527	0.333333333333333	-0.194139194139195	1313639	1315001	hyper	+	CG	upstream	Thecc1EG000321	scaffold_1	mRNA	Unknown
scaffold_1	0.530024509803921	0.788194444444444	0.258169934640523	1324828	1324970	hyper	+	CG	intronic	Thecc1EG000322	scaffold_1	mRNA	TIM-barrel signal transduction protein (75%P)
scaffold_1	0.554553444908846	0.595255790907965	0.0407023459991183	1326218	1326287	hyper	+	CG	intergenic	Thecc1EG000323	scaffold_1	mRNA	c("Heavy metal transport/detoxification superfamily protein"	" putative (47%P)")
scaffold_1	0.933333333333333	0.538461538461538	-0.394871794871795	1340929	1340929	hypo	+	CG	intronic	Thecc1EG000325	scaffold_1	mRNA	c("S-adenosyl-L-methionine-dependent methyltransferases superfamily protein"	" putative (40%T)")
scaffold_1	0.547169811320755	0.833333333333333	0.286163522012579	1338652	1338652	hyper	-	CG	intronic	Thecc1EG000326	scaffold_1	mRNA	Salicylate O-methyltransferase (63%U)
scaffold_1	0.782608695652174	1	0.217391304347826	1371073	1371073	hyper	-	CG	intergenic	Thecc1EG000334	scaffold_1	mRNA	Cysteine-rich RLK (RECEPTOR-like protein kinase) 8 (31%T)
scaffold_1	0.352941176470588	0.567567567567568	0.214626391096979	1403922	1403922	hyper	+	CG	exonic	Thecc1EG000341	scaffold_1	mRNA	GTP-binding protein Era (77%P)
scaffold_1	0.134834444789082	0.382983243047471	0.248148798258389	1412350	1412688	hyper	-	CG	intergenic	Thecc1EG000344	scaffold_1	mRNA	c("Dihydroflavonol-4-reductase"	" putative (46%U)")
scaffold_1	0.666666666666667	0.422222222222222	-0.244444444444444	1432436	1432436	hypo	-	CG	intronic	Thecc1EG000346	scaffold_1	mRNA	c("Gamma carbonic anhydrase 1"	" CA1 (86%T)")
scaffold_1	0.75	1	0.25	1449192	1449192	hyper	+	CG	exonic	Thecc1EG000352	scaffold_1	mRNA	c("Alpha/beta-hydrolase domain-containing protein"	" putative (52%P)")
scaffold_1	0.307692307692308	0.586206896551724	0.278514588859416	1499059	1499059	hyper	-	CG	UTR5	Thecc1EG000367	scaffold_1	mRNA	RAD-like 6 (33%T)
scaffold_1	0.538461538461538	0.321428571428571	-0.217032967032967	1499703	1499703	hypo	+	CG	UTR5	Thecc1EG000368	scaffold_1	mRNA	Unknown
scaffold_1	0.235294117647059	0.487179487179487	0.251885369532428	1509426	1509426	hyper	-	CG	exonic	Thecc1EG000370	scaffold_1	mRNA	c("Late embryogenesis abundant protein"	" putative (39%P)")
scaffold_1	0.470588235294118	0.767441860465116	0.296853625170999	1562202	1562202	hyper	-	CG	intronic	Thecc1EG000382	scaffold_1	mRNA	Uncharacterized protein (82%P)
scaffold_1	0.521455223880597	0.498746867167919	-0.0227083567126775	1573556	1573868	hyper	-	CG	exonic	Thecc1EG000385	scaffold_1	mRNA	RAD-like 1 (62%P)
scaffold_1	0.537728937728938	0.874877810361681	0.337148872632744	1577958	1577970	hyper	-	CG	exonic	Thecc1EG000387	scaffold_1	mRNA	FAD/NAD(P)-binding oxidoreductase family protein (81%T)
scaffold_1	0.608695652173913	0.38	-0.228695652173913	1600017	1600017	hypo	-	CG	UTR3	Thecc1EG000391	scaffold_1	mRNA	Vacuolar sorting protein 39 (68%T)
scaffold_1	0	0.290322580645161	0.290322580645161	1618044	1618044	hyper	+	CG	exonic	Thecc1EG000397	scaffold_1	mRNA	Uncharacterized protein
scaffold_1	0.900163627863488	0.751984126984127	-0.148179500879361	1682306	1683190	hypo	+	CG	exonic	Thecc1EG000406	scaffold_1	mRNA	c("Sulfite exporter TauE/SafE family protein"	" putative (58%T)")
scaffold_1	0.2	0.48	0.28	1692731	1692731	hyper	-	CG	UTR3	Thecc1EG000409	scaffold_1	mRNA	Roline-rich extensin-like receptor kinase 4 (65%P)
scaffold_1	0.08	0.5	0.42	1699370	1699370	hyper	-	CG	intronic	Thecc1EG000412	scaffold_1	mRNA	c("F-box family protein"	" putative (54%P)")
scaffold_1	0.802631578947368	0.561576354679802	-0.241055224267565	1732841	1732846	hypo	+	CG	upstream;downstream	Thecc1EG000424	scaffold_1	mRNA	Unknown
scaffold_1	0.130434782608696	0.371428571428571	0.240993788819876	1767636	1767636	hyper	+	CG	downstream	Thecc1EG000431	scaffold_1	mRNA	Phosphatase 2C family protein (60%P)
scaffold_1	0.333333333333333	0.6	0.266666666666667	1793887	1793887	hyper	-	CG	exonic	Thecc1EG000436	scaffold_1	mRNA	G-box binding factor 1 (67%P)
scaffold_1	0.35	0.142857142857143	-0.207142857142857	1813916	1813916	hypo	-	CG	intronic	Thecc1EG000440	scaffold_1	mRNA	Aminopeptidase P1 (78%T)
scaffold_1	0.4	0.666666666666667	0.266666666666667	1831449	1831449	hyper	+	CG	UTR3	Thecc1EG000443	scaffold_1	mRNA	c("UDP-glucosyl transferase 72E1"	" putative (53%T)")
scaffold_1	0.634117647058823	0.369747899159664	-0.26436974789916	1834730	1834965	hypo	+	CG	downstream	Thecc1EG000444	scaffold_1	mRNA	c("UDP-glucosyl transferase 72E1"	" putative (58%T)")
scaffold_1	0.722222222222222	0.928571428571429	0.206349206349206	1870369	1870369	hyper	-	CG	exonic	Thecc1EG000453	scaffold_1	mRNA	RUB1 conjugating enzyme 1 (89%P)
scaffold_1	0.55188679245283	0.81447963800905	0.26259284555622	1867247	1867322	hyper	+	CG	intronic	Thecc1EG000454	scaffold_1	mRNA	Dolichyl-diphosphooligosaccharide-protein glycosyltransferase 48kDa subunit family protein (76%T)
scaffold_1	0.622957516339869	0.875332741792369	0.2523752254525	1873170	1873666	hyper	-	CG	intronic	Thecc1EG000455	scaffold_1	mRNA	Geranylgeranyl pyrophosphate synthase 1 (67%T)
scaffold_1	0.111111111111111	0.5	0.388888888888889	1886453	1886453	hyper	-	CG	exonic	Thecc1EG000459	scaffold_1	mRNA	Unknown
scaffold_1	0.0833333333333333	0.294117647058824	0.21078431372549	1938409	1938409	hyper	-	CG	exonic	Thecc1EG000470	scaffold_1	mRNA	c("Kinase family protein / peptidoglycan-binding LysM domain-containing protein"	" putative (59%P)")
scaffold_1	0.367077497665733	0.6645813881108	0.297503890445067	1951244	1952261	hyper	-	CG	exonic	Thecc1EG000473	scaffold_1	mRNA	c("Tetratricopeptide repeat (TPR)-like superfamily protein"	" putative (58%T)")
scaffold_1	0.266666666666667	0.526315789473684	0.259649122807018	2007691	2007691	hyper	+	CG	exonic	Thecc1EG000486	scaffold_1	mRNA	c("G2484-1 protein"	" putative (57%P)")
scaffold_1	0.304347826086957	0.0857142857142857	-0.218633540372671	2026052	2026052	hypo	-	CG	upstream;downstream	Thecc1EG000489	scaffold_1	mRNA	Uncharacterized protein (38%U)
scaffold_1	0.493991176918006	0.176375115399505	-0.3176160615185	2063416	2063472	hypo	-	CG	exonic	Thecc1EG000501	scaffold_1	mRNA	Phototropic-responsive NPH3 family protein (65%P)
scaffold_1	0.720077024424851	0.837984496124031	0.11790747169918	2117044	2118323	hyper	-	CG	exonic	Thecc1EG000511	scaffold_1	mRNA	Unknown
scaffold_1	0.564102564102564	0.319148936170213	-0.244953627932351	2124118	2124118	hypo	-	CG	exonic	Thecc1EG000513	scaffold_1	mRNA	DSBA oxidoreductase family protein (75%P)
scaffold_1	0.333333333333333	0.657142857142857	0.323809523809524	2169122	2169122	hyper	-	CG	exonic	Thecc1EG000522	scaffold_1	mRNA	Unknown
scaffold_1	0.608695652173913	0.9375	0.328804347826087	2182599	2182599	hyper	+	CG	intronic	Thecc1EG000525	scaffold_1	mRNA	Ankyrin repeat-containing protein (83%P)
scaffold_1	0.46875	0.582335030448238	0.113585030448238	2198090	2198340	hyper	+	CG	exonic	Thecc1EG000527	scaffold_1	mRNA	Uncharacterized protein
scaffold_1	0.63096926713948	0.3502331002331	-0.280736166906379	2205835	2207817	hypo	+	CG	intronic	Thecc1EG000531	scaffold_1	mRNA	c("Methyl esterase 3"	" putative (40%T)")
scaffold_1	0.564069119286511	0.28406015037594	-0.280008968910571	2208169	2208752	hypo	-	CG	UTR5	Thecc1EG000532	scaffold_1	mRNA	c("Methyl esterase 10"	" putative (47%T)")
scaffold_1	0.105263157894737	0.3125	0.207236842105263	2217309	2217309	hyper	+	CG	upstream	Thecc1EG000534	scaffold_1	mRNA	c("Methyl esterase 1"	" putative (59%T)")
scaffold_1	0.661111111111111	0.607407407407407	-0.0537037037037037	2228115	2228210	hyper	+	CG	downstream	Thecc1EG000538	scaffold_1	mRNA	c("Methyl esterase 3"	" putative (57%T)")
scaffold_1	0.782088122605364	0.544018817204301	-0.238069305401063	2238938	2238977	hypo	+	CG	UTR5	Thecc1EG000540	scaffold_1	mRNA	c("Methyl esterase 6"	" putative (58%T)")
scaffold_1	0.666666666666667	0.4	-0.266666666666667	2260617	2260617	hypo	+	CG	intronic	Thecc1EG000547	scaffold_1	mRNA	c("Methyl esterase 10"	" putative (58%T)")
scaffold_1	0.8	0.404761904761905	-0.395238095238095	2340459	2340459	hypo	-	CG	upstream	Thecc1EG000560	scaffold_1	mRNA	ASYMMETRIC LEAVES 2-like 1 (65%P)
scaffold_1	0.787405303030303	0.736535220761712	-0.050870082268591	2356315	2356328	hypo	+	CG	exonic	Thecc1EG000563	scaffold_1	mRNA	Uncharacterized protein (54%P)
scaffold_1	0.563585228662265	0.523083307397033	-0.0405019212652317	2365069	2365602	hypo	-	CG	exonic	Thecc1EG000566	scaffold_1	mRNA	Unknown
scaffold_1	0.0297619047619047	0.329983593109106	0.300221688347201	2391375	2391499	hyper	-	CG	exonic	Thecc1EG000572	scaffold_1	mRNA	c("SAP domain-containing protein"	" putative (52%P)")
scaffold_1	0.161290322580645	0.466666666666667	0.305376344086022	2447973	2447973	hyper	+	CG	intronic	Thecc1EG000583	scaffold_1	mRNA	Unknown
scaffold_1	0.928571428571429	0.58	-0.348571428571429	2491364	2491364	hypo	+	CG	upstream	Thecc1EG000589	scaffold_1	mRNA	Acyl transferase/acyl hydrolase/lysophospholipase superfamily protei (62%T)
scaffold_1	0.114285714285714	0.34	0.225714285714286	2501549	2501549	hyper	+	CG	exonic	Thecc1EG000590	scaffold_1	mRNA	C-terminal LisH motif (65%P)
scaffold_1	0.235930735930736	0.495652173913043	0.259721437982307	2506724	2507360	hyper	+	CG	exonic	Thecc1EG000592	scaffold_1	mRNA	Acyl transferase/acyl hydrolase/lysophospholipase superfamily protei (73%P)
scaffold_1	0.433333333333333	0.527377850907263	0.0940445175739293	2510428	2510703	hypo	-	CG	intronic	Thecc1EG000594	scaffold_1	mRNA	Unknown
scaffold_1	0.352941176470588	0.714285714285714	0.361344537815126	2530339	2530339	hyper	-	CG	intergenic	Thecc1EG000596	scaffold_1	mRNA	Uncharacterized protein (67%P)
scaffold_1	0.804878048780488	0.81140350877193	0.006525459991442	2555868	2556139	hypo	-	CG	upstream	Thecc1EG000603	scaffold_1	mRNA	ATP-dependent RNA helicase eIF4A (68%P)
scaffold_1	0.655172413793103	0.891891891891892	0.236719478098788	2575084	2575084	hyper	+	CG	exonic	Thecc1EG000605	scaffold_1	mRNA	Unknown
scaffold_1	0.25	0.545454545454545	0.295454545454545	2607374	2607374	hyper	-	CG	upstream	Thecc1EG000612	scaffold_1	mRNA	Uncharacterized protein (64%P)
scaffold_1	0.111111111111111	0.365853658536585	0.254742547425474	2619045	2619045	hyper	-	CG	upstream;downstream	Thecc1EG000614	scaffold_1	mRNA	c("Glutamate receptor 2 plant"	" putative (49%P)")
scaffold_1	0.307692307692308	0.0645161290322581	-0.24317617866005	2642866	2642866	hypo	-	CG	intronic	Thecc1EG000618	scaffold_1	mRNA	c("Glutamate receptor 2 plant"	" putative (59%P)")
scaffold_1	0.857142857142857	0.642857142857143	-0.214285714285714	2681740	2681740	hypo	-	CG	intergenic	Thecc1EG000624	scaffold_1	mRNA	Unknown
scaffold_1	0.701754385964912	0.441176470588235	-0.260577915376677	2692729	2692729	hypo	-	CG	intergenic	Thecc1EG000627	scaffold_1	mRNA	c("Alpha/beta-Hydrolases superfamily protein"	" putative (48%T)")
scaffold_1	0.286356821589206	0.551098901098901	0.264742079509696	2716252	2716316	hyper	+	CG	intergenic	Thecc1EG000630	scaffold_1	mRNA	Uncharacterized protein
scaffold_1	0	0.217391304347826	0.217391304347826	2759574	2759574	hyper	-	CG	intronic	Thecc1EG000641	scaffold_1	mRNA	Subtilisin-like serine endopeptidase family protein (64%P)
scaffold_1	0.274572649572649	0.538888888888889	0.264316239316239	2813903	2813904	hyper	+	CG	intronic	Thecc1EG000653	scaffold_1	mRNA	Uncharacterized protein
scaffold_1	0.6822573561704	0.739528072502211	0.057270716331811	2840988	2841179	hyper	-	CG	intergenic	Thecc1EG000659	scaffold_1	mRNA	Uncharacterized protein
scaffold_1	0.556318681318682	0.325757575757575	-0.230561105561105	2847705	2847706	hypo	+	CG	exonic	Thecc1EG000660	scaffold_1	mRNA	c("HXXXD-type acyl-transferase family protein"	" putative (47%P)")
scaffold_1	0.126984126984127	0.336082371170091	0.209098244185964	2860356	2862048	hyper	-	CG	intergenic	Thecc1EG000663	scaffold_1	mRNA	Uncharacterized protein
scaffold_1	0.652173913043478	0.428571428571429	-0.22360248447205	2908287	2908287	hypo	-	CG	exonic	Thecc1EG000666	scaffold_1	mRNA	Unknown
scaffold_1	0.214285714285714	0.444444444444444	0.23015873015873	2933516	2933516	hyper	+	CG	intronic	Thecc1EG000672	scaffold_1	mRNA	P-loop containing nucleoside triphosphate hydrolases superfamily protein (68%T)
scaffold_1	0.0525095474634081	0.327153245196019	0.274643697732611	2968084	2969647	hyper	+	CG	upstream	Thecc1EG000676	scaffold_1	mRNA	Uncharacterized protein (48%P)
scaffold_1	0.0833333333333333	0.382352941176471	0.299019607843137	2969670	2969670	hyper	-	CG	intergenic	Thecc1EG000677	scaffold_1	mRNA	2-oxoglutarate (2OG) and Fe(II)-dependent oxygenase superfamily protein (71%T)
scaffold_1	0.761904761904762	1	0.238095238095238	3009925	3009925	hyper	-	CG	exonic	Thecc1EG000685	scaffold_1	mRNA	Rer1 family protein (76%P)
scaffold_1	0.117647058823529	0.416666666666667	0.299019607843137	3042054	3042054	hyper	-	CG	exonic	Thecc1EG000691	scaffold_1	mRNA	ADP-ribosylation factor A1F (90%P)
scaffold_1	1	0.6	-0.4	3099290	3099290	hypo	-	CG	intronic	Thecc1EG000701	scaffold_1	mRNA	Uncharacterized protein (59%P)
scaffold_1	0	0.210526315789474	0.210526315789474	3118935	3118935	hyper	+	CG	UTR3	Thecc1EG000706	scaffold_1	mRNA	Uncharacterized protein
scaffold_1	0.714285714285714	0.260869565217391	-0.453416149068323	3155545	3155545	hypo	+	CG	UTR3	Thecc1EG000715	scaffold_1	mRNA	c("Cytochrome P450"	" family 81"	" subfamily D"	" polypeptide 5"	" putative (51%T)")
scaffold_1	0	0.375	0.375	3183668	3183668	hyper	+	CG	intergenic	Thecc1EG000722	scaffold_1	mRNA	Uncharacterized protein (43%P)
scaffold_1	0.0510204081632655	0.374458874458874	0.323438466295609	3217769	3218608	hyper	-	CG	UTR5	Thecc1EG000731	scaffold_1	mRNA	c("FRIGIDA-like protein"	" putative (59%P)")
scaffold_1	0.24390243902439	0.521739130434783	0.277836691410392	3235327	3235327	hyper	+	CG	exonic	Thecc1EG000735	scaffold_1	mRNA	Uncharacterized protein (48%P)
scaffold_1	0.333333333333333	0.631578947368421	0.298245614035088	3253385	3253385	hyper	+	CG	intronic	Thecc1EG000739	scaffold_1	mRNA	Uncharacterized protein
scaffold_1	0.787878787878788	1	0.212121212121212	3280532	3280532	hyper	-	CG	intergenic	Thecc1EG000742	scaffold_1	mRNA	Tetratricopeptide repeat-like superfamily protein (71%P)
scaffold_1	0.557389754320701	0.819228086491513	0.261838332170813	3266904	3267029	hyper	+	CG	UTR3	Thecc1EG000743	scaffold_1	mRNA	Unknown
scaffold_1	0.761904761904762	0.459207459207459	-0.302697302697303	3354697	3355311	hypo	+	CG	exonic	Thecc1EG000757	scaffold_1	mRNA	Casein kinase II subunit alpha-2 (92%P)
scaffold_1	0.884615384615385	0.885714285714285	0.001098901098901	3363977	3364459	hypo	+	CG	downstream	Thecc1EG000760	scaffold_1	mRNA	Phototropic-responsive NPH3 family protein (74%P)
scaffold_1	0.631578947368421	0.222222222222222	-0.409356725146199	3425779	3425779	hypo	+	CG	intronic	Thecc1EG000772	scaffold_1	mRNA	Uncharacterized protein (73%P)
scaffold_1	0.857142857142857	0.865079365079365	0.00793650793650801	3427864	3428415	hypo	-	CG	exonic	Thecc1EG000773	scaffold_1	mRNA	Kinase superfamily protein (89%P)
scaffold_1	0.28	0.0434782608695652	-0.236521739130435	3511618	3511618	hypo	-	CG	intergenic	Thecc1EG000789	scaffold_1	mRNA	Calcium ATPase 2 (85%T)
scaffold_1	1	0.714285714285714	-0.285714285714286	3528805	3528805	hypo	+	CG	intergenic	Thecc1EG000794	scaffold_1	mRNA	Adenosine-5\'-phosphosulfate kinase 3 (69%P)
scaffold_1	0.142857142857143	0.421052631578947	0.278195488721804	3537564	3537564	hyper	+	CG	intronic	Thecc1EG000796	scaffold_1	mRNA	Uncharacterized protein
scaffold_1	0.714285714285714	0.5	-0.214285714285714	3540293	3540293	hypo	-	CG	intronic	Thecc1EG000797	scaffold_1	mRNA	Uncharacterized protein (53%P)
scaffold_1	0.332142857142857	0.352272727272728	0.0201298701298705	3542177	3543153	hypo	-	CG	intronic	Thecc1EG000799	scaffold_1	mRNA	Unknown
scaffold_1	0.506769825918762	0.302807179015186	-0.203962646903575	3568569	3568599	hypo	+	CG	intronic	Thecc1EG000805	scaffold_1	mRNA	c("Tetratricopeptide repeat-like superfamily protein"	" putative (55%P)")
scaffold_1	0.733333333333333	0.4	-0.333333333333333	3576545	3576545	hypo	+	CG	upstream;downstream	Thecc1EG000806	scaffold_1	mRNA	Ribosomal protein L12/ ATP-dependent Clp protease adaptor protein ClpS family protein (61%P)
scaffold_1	0.0384615384615385	0.260869565217391	0.222408026755853	3584336	3584336	hyper	-	CG	upstream	Thecc1EG000808	scaffold_1	mRNA	NADH-ubiquinone oxidoreductase-related (76%P)
scaffold_1	0.740740740740741	0.96551724137931	0.22477650063857	3606665	3606665	hyper	+	CG	intronic	Thecc1EG000812	scaffold_1	mRNA	Uncharacterized protein conserved protein (54%P)
scaffold_1	0.838421052631579	0.841463414634146	0.00304236200256749	3603330	3603595	hypo	+	CG	intronic	Thecc1EG000813	scaffold_1	mRNA	CCCH-type zinc fingerfamily protein with RNA-binding domain (76%P)
scaffold_1	0.373385012919896	0.665437788018433	0.292052775098536	3626680	3626681	hyper	+	CG	exonic	Thecc1EG000817	scaffold_1	mRNA	Galactosyl transferase GMA12/MNN10 family protein (67%T)
scaffold_1	1	0.785714285714286	-0.214285714285714	3642914	3642914	hypo	+	CG	upstream	Thecc1EG000820	scaffold_1	mRNA	c("Serine carboxypeptidase-like 2"	" putative (46%T)")
scaffold_1	1	0.8	-0.2	3768898	3768898		-	CG	intergenic	Thecc1EG000849	scaffold_1	mRNA	Uncharacterized protein
scaffold_1	0.75	0.448275862068966	-0.301724137931034	3774784	3774784	hypo	+	CG	intergenic	Thecc1EG000850	scaffold_1	mRNA	Squalene monooxygenase (77%P)
scaffold_1	0.161319073083779	0.376254180602007	0.214935107518228	3824593	3824609	hyper	+	CG	UTR5	Thecc1EG000856	scaffold_1	mRNA	Pentatricopeptide repeat (PPR) superfamily protein (68%T)
scaffold_1	0.628942486085343	0.840290955091714	0.211348469006371	3804370	3804547	hyper	+	CG	exonic	Thecc1EG000857	scaffold_1	mRNA	Uncharacterized protein (72%P)
scaffold_1	0.709893048128343	0.938775510204082	0.228882462075739	3823057	3823080	hyper	+	CG	intronic	Thecc1EG000859	scaffold_1	mRNA	Unknown
scaffold_1	0.485714285714286	0.793103448275862	0.307389162561576	3855823	3855823	hyper	+	CG	exonic	Thecc1EG000861	scaffold_1	mRNA	c("Myb domain protein 84"	" putative (59%P)")
scaffold_1	0.232034632034632	0.467741935483871	0.235707303449239	3863388	3863476	hyper	+	CG	exonic	Thecc1EG000863	scaffold_1	mRNA	Branched-chain amino acid aminotransferase 5 / branched-chain amino acid transaminase 5 (BCAT5) (72%T)
scaffold_1	0.210526315789474	0	-0.210526315789474	3980126	3980126	hypo	-	CG	upstream	Thecc1EG000886	scaffold_1	mRNA	Receptor kinase (76%U)
scaffold_1	0.680851063829787	0.4	-0.280851063829787	3988658	3988658	hypo	-	CG	intronic	Thecc1EG000889	scaffold_1	mRNA	Unknown
scaffold_1	0.342105263157895	0.31712962962963	-0.024975633528265	4035306	4035982	hyper	+	CG	UTR3	Thecc1EG000896	scaffold_1	mRNA	c("Mitochondrial editing factor 22"	" putative (48%P)")
scaffold_1	0.571428571428571	0.833333333333333	0.261904761904762	4039306	4039306	hyper	+	CG	exonic	Thecc1EG000897	scaffold_1	mRNA	Transducin/WD40 repeat-like superfamily protein (77%T)
scaffold_1	0.68	0.46712158808933	-0.21287841191067	4067634	4067932	hypo	+	CG	exonic	Thecc1EG000900	scaffold_1	mRNA	UDP-Glycosyltransferase superfamily protein (63%P)
scaffold_1	0.67741935483871	0.883720930232558	0.206301575393849	4072263	4072263	hyper	+	CG	intronic	Thecc1EG000902	scaffold_1	mRNA	c("SPT2 chromatin protein"	" putative (49%P)")
scaffold_1	0.78060413354531	0.56547619047619	-0.21512794306912	4068738	4069165	hypo	-	CG	intronic	Thecc1EG000903	scaffold_1	mRNA	Uncharacterized protein (57%P)
scaffold_1	0.55	0.235294117647059	-0.314705882352941	4091238	4091238	hypo	-	CG	exonic	Thecc1EG000906	scaffold_1	mRNA	LisH/CRA/RING-U-box domains-containing protein (69%P)
scaffold_1	0.653846153846154	0.372093023255814	-0.28175313059034	4176338	4176338	hypo	-	CG	exonic	Thecc1EG000920	scaffold_1	mRNA	Mitochondrial HSO70 2 (82%T)
scaffold_1	0.498310810810811	0.488372093023256	-0.00993871778755501	4204324	4205338	hyper	-	CG	UTR3	Thecc1EG000925	scaffold_1	mRNA	Brick 1 (86%P)
scaffold_1	0.612684286362594	0.463340295518154	-0.14934399084444	4213248	4213843	hyper	+	CG	UTR3	Thecc1EG000926	scaffold_1	mRNA	Zincin-like metalloproteases family protein (80%P)
scaffold_1	0.102564102564103	0.357142857142857	0.254578754578755	4237624	4237624	hyper	-	CG	intergenic	Thecc1EG000931	scaffold_1	mRNA	c("AGAMOUS-like 21"	" putative (59%T)")
scaffold_1	1	0.769230769230769	-0.230769230769231	4243561	4243561	hypo	+	CG	intergenic	Thecc1EG000932	scaffold_1	mRNA	Unknown
scaffold_1	0.737362637362638	0.8125	0.0751373626373625	4263314	4263315	hypo	+	CG	UTR3	Thecc1EG000935	scaffold_1	mRNA	Uncharacterized protein (50%P)
scaffold_1	0.113777547316567	0.403255411255411	0.289477863938844	4264421	4265480	hyper	+	CG	exonic	Thecc1EG000937	scaffold_1	mRNA	Concanavalin A-like lectin protein kinase family protein (65%P)
scaffold_1	0.684210526315789	0.964285714285714	0.280075187969925	4295148	4295148	hyper	+	CG	upstream	Thecc1EG000941	scaffold_1	mRNA	Uncharacterized protein
scaffold_1	1	0.76	-0.24	4337361	4337361	hypo	+	CG	upstream	Thecc1EG000947	scaffold_1	mRNA	Geraniol dehydrogenase 1 (82%P)
scaffold_1	0.414251207729469	0.475961538461538	0.06171033073207	4404862	4405133	hypo	-	CG	intronic	Thecc1EG000958	scaffold_1	mRNA	c("Zinc finger protein"	" putative (54%U)")
scaffold_1	0.261904761904762	0.555555555555556	0.293650793650794	4482452	4482452	hyper	-	CG	exonic	Thecc1EG000970	scaffold_1	mRNA	c("UDP-Glycosyltransferase superfamily protein"	" putative (58%P)")
scaffold_1	0	0.261904761904762	0.261904761904762	4490141	4490167	hyper	+	CG	intergenic	Thecc1EG000972	scaffold_1	mRNA	c("ROP binding protein kinases 1"	" putative (59%T)")
scaffold_1	0.625	0.235294117647059	-0.389705882352941	4531513	4531513	hypo	-	CG	exonic	Thecc1EG000981	scaffold_1	mRNA	Nicotinamidase 1 (78%P)
scaffold_1	0.642156862745098	0.617424242424242	-0.0247326203208555	4561773	4561811	hyper	+	CG	intronic	Thecc1EG000984	scaffold_1	mRNA	Haloacid dehalogenase-like hydrolase superfamily protein (69%P)
scaffold_1	0.369565217391304	0.587301587301587	0.217736369910283	4559456	4559456	hyper	-	CG	UTR3	Thecc1EG000986	scaffold_1	mRNA	MSCS-like 2 (66%P)
scaffold_1	0.3125	0.583333333333333	0.270833333333333	4572958	4572958	hyper	-	CG	intronic	Thecc1EG000987	scaffold_1	mRNA	NADPH-dependent thioredoxin reductase A (75%T)
scaffold_1	0.418918918918919	0.622222222222222	0.203303303303303	4629827	4629827	hyper	+	CG	intronic	Thecc1EG000994	scaffold_1	mRNA	c("Alkaline-phosphatase-like family protein"	" putative (54%T)")
scaffold_1	0.370355731225297	0.628447024673439	0.258091293448144	4641014	4641015	hyper	+	CG	exonic	Thecc1EG000995	scaffold_1	mRNA	Uncharacterized protein
scaffold_1	0.625	0.346153846153846	-0.278846153846154	4685249	4685249	hypo	+	CG	intronic	Thecc1EG001003	scaffold_1	mRNA	Unknown
scaffold_1	0.625	0.32	-0.305	4760265	4760265	hypo	-	CG	upstream	Thecc1EG001015	scaffold_1	mRNA	c("Folic acid and derivative biosynthetic process"	" putative (58%T)")
scaffold_1	0.0588235294117645	0.348076923076923	0.289253393665159	4832129	4832180	hyper	-	CG	upstream	Thecc1EG001028	scaffold_1	mRNA	Uncharacterized protein (56%P)
scaffold_1	0.0526315789473684	0.351351351351351	0.298719772403983	4850902	4850902	hyper	+	CG	intergenic	Thecc1EG001031	scaffold_1	mRNA	c("Basic helix-loop-helix DNA-binding superfamily protein"	" putative (50%P)")
scaffold_1	0.472727272727272	0.172077922077922	-0.300649350649351	4892986	4893370	hypo	+	CG	exonic	Thecc1EG001037	scaffold_1	mRNA	Unknown
scaffold_1	0.815789473684211	0.585365853658537	-0.230423620025674	4934985	4934985	hypo	+	CG	intergenic	Thecc1EG001041	scaffold_1	mRNA	Uncharacterized protein (45%P)
scaffold_1	0.603569632981398	0.50978835978836	-0.093781273193038	4964013	4964729	hypo	-	CG	intronic	Thecc1EG001046	scaffold_1	mRNA	Histone superfamily protein (100%T)
scaffold_1	0.0714285714285714	0.272727272727273	0.201298701298701	4997118	4997118	hyper	-	CG	intergenic	Thecc1EG001054	scaffold_1	mRNA	Peroxidase superfamily protein (83%T)
scaffold_1	0.0555555555555556	0.296296296296296	0.240740740740741	5013476	5013476	hyper	+	CG	intergenic	Thecc1EG001058	scaffold_1	mRNA	White-brown complex protein 11 (67%P)
scaffold_1	0.878676470588235	0.746187683284458	-0.132488787303778	5025619	5026634	hypo	-	CG	intronic	Thecc1EG001060	scaffold_1	mRNA	Uncharacterized protein (75%P)
scaffold_1	1	0.681818181818182	-0.318181818181818	5030260	5030260	hypo	-	CG	intronic	Thecc1EG001061	scaffold_1	mRNA	Uncharacterized protein (43%U)
scaffold_1	0.904761904761905	0.593103448275862	-0.311658456486043	5046395	5046508	hypo	-	CG	UTR3	Thecc1EG001063	scaffold_1	mRNA	Unknown
scaffold_1	0.921052631578948	0.676406926406927	-0.244645705172021	5049196	5050043	hypo	+	CG	upstream;downstream	Thecc1EG001064	scaffold_1	mRNA	c("Cysteine-rich RLK (RECEPTOR-like protein kinase) 8"	" putative (39%T)")
scaffold_1	0.8	0.272727272727273	-0.527272727272727	5057580	5057580	hypo	+	CG	upstream;downstream	Thecc1EG001065	scaffold_1	mRNA	Unknown
scaffold_1	0.490332975295382	0.566433566433566	0.076100591138185	5082053	5082325	hypo	+	CG	intronic	Thecc1EG001073	scaffold_1	mRNA	Uncharacterized protein (59%P)
scaffold_1	0.375	0.163265306122449	-0.211734693877551	5103259	5103259	hypo	+	CG	exonic	Thecc1EG001078	scaffold_1	mRNA	Haloacid dehalogenase-like hydrolase superfamily protein (76%P)
scaffold_1	0.569114219114219	0.489946018893387	-0.0791682002208318	5113008	5113584	hypo	+	CG	intergenic	Thecc1EG001080	scaffold_1	mRNA	UDP-glucosyl transferase 85A2 (64%P)
scaffold_1	0.227272727272727	0.183695652173913	-0.0435770750988145	5148072	5148928	hyper	+	CG	intronic	Thecc1EG001087	scaffold_1	mRNA	Alpha/beta-Hydrolases superfamily protein (68%T)
scaffold_1	0.736742424242424	0.747362012987013	0.010619588744589	5198468	5198626	hyper	-	CG	exonic	Thecc1EG001094	scaffold_1	mRNA	Uncharacterized protein (57%P)
scaffold_1	0.427083333333333	0.5331541218638	0.106070788530466	5200415	5201099	hypo	+	CG	upstream	Thecc1EG001095	scaffold_1	mRNA	Uncharacterized protein (64%P)
scaffold_1	0.565217391304348	0.275862068965517	-0.289355322338831	5223365	5223365	hypo	-	CG	intronic	Thecc1EG001099	scaffold_1	mRNA	Unknown
scaffold_1	0.810810810810811	0.576555023923445	-0.234255786887366	5230301	5230382	hypo	-	CG	upstream	Thecc1EG001101	scaffold_1	mRNA	Uncharacterized protein (41%P)
scaffold_1	0.677976190476191	0.925	0.24702380952381	5287966	5288592	hyper	+	CG	intergenic	Thecc1EG001109	scaffold_1	mRNA	Uncharacterized protein (29%U)
scaffold_1	0.182194616977225	0.401785714285715	0.219591097308488	5290735	5290759	hyper	-	CG	upstream	Thecc1EG001110	scaffold_1	mRNA	Uncharacterized protein (73%P)
scaffold_1	0.842681258549931	0.608620689655172	-0.234060568894759	5314598	5314716	hypo	-	CG	intronic	Thecc1EG001114	scaffold_1	mRNA	c("Ribosomal protein L23/L15e family protein"	" putative (58%T)")
scaffold_1	0.520962732919255	0.211363636363636	-0.309599096555618	5328463	5328934	hypo	-	CG	exonic	Thecc1EG001119	scaffold_1	mRNA	Uncharacterized protein
scaffold_1	0.331111111111111	0.719354838709678	0.388243727598567	5366754	5366896	hyper	-	CG	intronic	Thecc1EG001126	scaffold_1	mRNA	Unknown
scaffold_1	0.25	0.612903225806452	0.362903225806452	5403166	5403166	hyper	+	CG	intronic	Thecc1EG001131	scaffold_1	mRNA	c("Major facilitator superfamily protein"	" putative (50%T)")
scaffold_1	1	0.772727272727273	-0.227272727272727	5411934	5411934	hypo	+	CG	intergenic	Thecc1EG001133	scaffold_1	mRNA	Uncharacterized protein
scaffold_1	0.0769230769230769	0.346153846153846	0.269230769230769	5433324	5433324	hyper	+	CG	upstream	Thecc1EG001136	scaffold_1	mRNA	Succinate dehydrogenase 2-3 (66%T)
scaffold_1	0.736486486486487	0.75109649122807	0.014610004741584	5490811	5491078	hypo	-	CG	upstream	Thecc1EG001145	scaffold_1	mRNA	Unknown
scaffold_1	1	0.8	-0.2	5610101	5610101		-	CG	intergenic	Thecc1EG001165	scaffold_1	mRNA	c("Chaperone protein dnaJ 20"	" putative (49%P)")
scaffold_1	0.865873015873016	0.609911457460477	-0.255961558412539	5616541	5617578	hypo	+	CG	exonic	Thecc1EG001166	scaffold_1	mRNA	Unknown
scaffold_1	0.862179487179487	0.737179487179487	-0.125	5615071	5615598	hyper	-	CG	intronic	Thecc1EG001167	scaffold_1	mRNA	Uncharacterized protein (82%P)
scaffold_1	0.623626373626374	0.842105263157894	0.218478889531521	5633742	5634143	hyper	+	CG	intronic	Thecc1EG001169	scaffold_1	mRNA	DNA polymerase III polC-type (70%P)
scaffold_1	0.470588235294118	0.686274509803922	0.215686274509804	5699292	5699292	hyper	+	CG	intronic	Thecc1EG001187	scaffold_1	mRNA	Unknown
scaffold_1	0.392857142857143	0.723057644110276	0.330200501253133	5733531	5733564	hyper	-	CG	upstream	Thecc1EG001191	scaffold_1	mRNA	RNase L inhibitor protein-related (69%T)
scaffold_1	0.8	1	0.2	5753050	5753050		+	CG	intronic	Thecc1EG001194	scaffold_1	mRNA	Uncharacterized protein (29%U)
scaffold_1	0	0.28167701863354	0.28167701863354	5749343	5749478	hyper	+	CG	exonic	Thecc1EG001195	scaffold_1	mRNA	Uncharacterized protein
scaffold_1	0.491417069243156	0.406059265811588	-0.0853578034315687	5763774	5764230	hypo	-	CG	intronic	Thecc1EG001196	scaffold_1	mRNA	Uncharacterized protein
scaffold_1	0.476216583124478	0.757678654113289	0.281462070988811	5764802	5765474	hyper	-	CG	intronic	Thecc1EG001197	scaffold_1	mRNA	Unknown
scaffold_1	0.0606060606060606	0.326086956521739	0.265480895915679	5784041	5784041	hyper	+	CG	intergenic	Thecc1EG001201	scaffold_1	mRNA	NAD(P)-binding Rossmann-fold superfamily protein (75%T)
scaffold_1	0.918918918918919	0.717391304347826	-0.201527614571093	5812933	5812933	hypo	-	CG	upstream	Thecc1EG001204	scaffold_1	mRNA	Unknown
scaffold_1	0.2	0.461538461538462	0.261538461538462	5818505	5818505	hyper	-	CG	intergenic	Thecc1EG001205	scaffold_1	mRNA	RING-H2 zinc finger protein RHA2a (60%P)
scaffold_1	0.439088983050848	0.235294117647059	-0.203794865403788	5865979	5866116	hypo	+	CG	intronic	Thecc1EG001211	scaffold_1	mRNA	Unknown
scaffold_1	0.176470588235294	0.5	0.323529411764706	5870504	5870504	hyper	+	CG	upstream	Thecc1EG001213	scaffold_1	mRNA	Alanine:glyoxylate aminotransferase 2 (81%T)
scaffold_1	0.4279176201373	0.584944259962049	0.15702663982475	5885097	5885168	hyper	+	CG	intergenic	Thecc1EG001216	scaffold_1	mRNA	c("Translation initiation factor IF-2"	" putative (54%P)")
scaffold_1	1	0.8	-0.2	5953418	5953418		+	CG	exonic	Thecc1EG001228	scaffold_1	mRNA	Uncharacterized protein
scaffold_1	0.74660620896851	0.692801771871539	-0.053804437096971	5967509	5968012	hypo	-	CG	intronic	Thecc1EG001230	scaffold_1	mRNA	Myosin-H heavy chain (64%P)
scaffold_1	0.366902834008097	0.590529753265602	0.223626919257505	6013861	6014005	hyper	+	CG	intronic	Thecc1EG001240	scaffold_1	mRNA	Unknown
scaffold_1	0.333333333333333	0.31060606060606	-0.022727272727273	6043175	6043390	hypo	-	CG	intronic	Thecc1EG001248	scaffold_1	mRNA	c("Tetratricopeptide repeat (TPR)-like superfamily protein"	" putative (55%T)")
scaffold_1	0.149113082039911	0.369005847953217	0.219892765913306	6052298	6052299	hyper	+	CG	exonic	Thecc1EG001249	scaffold_1	mRNA	Unknown
scaffold_1	0.369047619047619	0.588628762541806	0.219581143494187	6096802	6097867	hyper	-	CG	intronic	Thecc1EG001257	scaffold_1	mRNA	Unknown
scaffold_1	0.589783281733746	0.583663047478837	-0.006120234254909	6114277	6115082	hyper	+	CG	intergenic	Thecc1EG001260	scaffold_1	mRNA	Unknown
scaffold_1	0.619047619047619	0.35	-0.269047619047619	6124798	6124798	hypo	+	CG	UTR5	Thecc1EG001263	scaffold_1	mRNA	Uncharacterized protein
scaffold_1	0.774074074074074	0.793650793650794	0.0195767195767197	6134748	6135290	hyper	+	CG	intergenic	Thecc1EG001264	scaffold_1	mRNA	Ras-related small GTP-binding family protein (74%T)
scaffold_1	0.0555555555555556	0.333333333333333	0.277777777777778	6167250	6167250	hyper	-	CG	exonic	Thecc1EG001268	scaffold_1	mRNA	Ribosomal protein L4/L1 family (84%T)
scaffold_1	0.2	0.18006993006993	-0.01993006993007	6173245	6173443	hypo	-	CG	splicing	Thecc1EG001269	scaffold_1	mRNA	Uncharacterized protein
scaffold_1	0.35	0.724137931034483	0.374137931034483	6189811	6189811	hyper	-	CG	exonic	Thecc1EG001273	scaffold_1	mRNA	Violaxanthin de-epoxidase-related (66%T)
scaffold_1	0.933333333333333	0.714285714285714	-0.219047619047619	6239279	6239279	hypo	-	CG	intergenic	Thecc1EG001277	scaffold_1	mRNA	Uncharacterized protein (70%P)
scaffold_1	1	0.769230769230769	-0.230769230769231	6226370	6226370	hypo	+	CG	intronic	Thecc1EG001278	scaffold_1	mRNA	Uncharacterized protein (19%U)
scaffold_1	0.705882352941177	0.95	0.244117647058823	6288640	6288640	hyper	-	CG	upstream	Thecc1EG001283	scaffold_1	mRNA	Cysteine-rich RLK (RECEPTOR-like protein kinase) 8 (13%T)
scaffold_1	0.903541666666667	0.625457875457875	-0.278083791208791	6322512	6323188	hypo	+	CG	UTR5	Thecc1EG001288	scaffold_1	mRNA	Uncharacterized protein conserved protein UCP009193 (55%P)
scaffold_1	0.404255319148936	0.653846153846154	0.249590834697218	6325704	6325704	hyper	+	CG	intronic	Thecc1EG001290	scaffold_1	mRNA	Unknown
scaffold_1	0.208333333333333	0.461538461538462	0.253205128205128	6328564	6328564	hyper	-	CG	intronic	Thecc1EG001291	scaffold_1	mRNA	Uncharacterized protein conserved protein UCP009193 (61%P)
scaffold_1	0.752073906485671	0.538606839872746	-0.213467066612924	6332521	6333581	hypo	+	CG	intronic	Thecc1EG001293	scaffold_1	mRNA	Unknown
scaffold_1	0.6	0.846153846153846	0.246153846153846	6376332	6376332	hyper	+	CG	intronic	Thecc1EG001300	scaffold_1	mRNA	Uncharacterized protein
scaffold_1	0.262527314987565	0.457243077268751	0.194715762281186	6403002	6403327	hyper	+	CG	exonic	Thecc1EG001302	scaffold_1	mRNA	Ribonucleotide reductase 1 (89%T)
scaffold_1	0.522413793103448	0.774525745257453	0.252111952154005	6416761	6416806	hyper	-	CG	intronic	Thecc1EG001305	scaffold_1	mRNA	Splicing factor (73%P)
scaffold_1	0.683333333333334	1	0.316666666666667	6424639	6424653	hyper	+	CG	exonic	Thecc1EG001306	scaffold_1	mRNA	Uncharacterized protein
scaffold_1	1	0.8	-0.2	6466493	6466493		-	CG	exonic	Thecc1EG001313	scaffold_1	mRNA	c("Fasciclin-like arabinogalactan protein 18"	" putative (48%U)")
scaffold_1	0.446116628957535	0.581995279791968	0.135878650834432	6471653	6471760	hyper	-	CG	intronic	Thecc1EG001317	scaffold_1	mRNA	Uncharacterized protein (59%P)
scaffold_1	0.625	0.727272727272727	0.102272727272727	6474711	6475992	hyper	+	CG	intronic	Thecc1EG001319	scaffold_1	mRNA	Uncharacterized protein (40%P)
scaffold_1	0.166666666666667	0.571428571428571	0.404761904761905	6506081	6506081	hyper	+	CG	intronic	Thecc1EG001324	scaffold_1	mRNA	Unknown
scaffold_1	0.8	1	0.2	6509663	6509663		+	CG	upstream	Thecc1EG001325	scaffold_1	mRNA	Uncharacterized protein (75%P)
scaffold_1	0.855056277056277	0.85244019138756	-0.00261608566871721	6513457	6515310	hypo	+	CG	intronic	Thecc1EG001326	scaffold_1	mRNA	Gag-pro-like protein (30%U)
scaffold_1	0.9375	0.714285714285714	-0.223214285714286	6517405	6517405	hypo	+	CG	intronic	Thecc1EG001327	scaffold_1	mRNA	c("RNA-directed DNA polymerase (Reverse transcriptase)"	" Ribonuclease H"	" putative (57%U)")
scaffold_1	0.683916083916084	0.984126984126984	0.3002109002109	6523669	6523780	hyper	-	CG	upstream	Thecc1EG001328	scaffold_1	mRNA	Unknown
scaffold_1	0.639367491712483	0.376301362250674	-0.263066129461809	6555022	6555949	hypo	-	CG	upstream	Thecc1EG001331	scaffold_1	mRNA	Uncharacterized protein (24%U)
scaffold_1	0.92	0.666666666666667	-0.253333333333333	6553687	6553687	hypo	+	CG	exonic	Thecc1EG001332	scaffold_1	mRNA	Unknown
scaffold_1	0.744186046511628	1	0.255813953488372	6574310	6574310	hyper	+	CG	upstream;downstream	Thecc1EG001335	scaffold_1	mRNA	c("MADS-box transcription factor family protein"	" putative (44%P)")
scaffold_1	0.75	1	0.25	6612338	6612338	hyper	+	CG	upstream	Thecc1EG001340	scaffold_1	mRNA	Uncharacterized protein (62%P)
scaffold_1	0.824690103637472	0.841527725148415	0.0168376215109427	6614725	6615375	hypo	-	CG	downstream	Thecc1EG001341	scaffold_1	mRNA	Unknown
scaffold_1	1	0.730769230769231	-0.269230769230769	6622326	6622326	hypo	-	CG	downstream	Thecc1EG001342	scaffold_1	mRNA	Uncharacterized protein (56%P)
scaffold_1	0.875	0.6	-0.275	6671576	6671576	hypo	-	CG	intergenic	Thecc1EG001352	scaffold_1	mRNA	Unknown
scaffold_1	0.463538462626305	0.598290598290598	0.134752135664293	6680622	6681479	hyper	-	CG	upstream;downstream	Thecc1EG001355	scaffold_1	mRNA	Uncharacterized protein
scaffold_1	0.485714285714286	0.709090909090909	0.223376623376623	6689820	6689820	hyper	+	CG	intronic	Thecc1EG001357	scaffold_1	mRNA	Copper ion binding (65%T)
scaffold_1	0.538461538461538	0.740740740740741	0.202279202279202	6698169	6698169	hyper	+	CG	intronic	Thecc1EG001360	scaffold_1	mRNA	Unknown
scaffold_1	0.596153846153846	0.360606060606061	-0.235547785547785	6695821	6695903	hypo	+	CG	intronic	Thecc1EG001363	scaffold_1	mRNA	Unknown
scaffold_1	0.512820512820513	0.257142857142857	-0.255677655677656	6724198	6724198	hypo	+	CG	intergenic	Thecc1EG001370	scaffold_1	mRNA	c("RING/U-box superfamily protein"	" putative (50%T)")
scaffold_1	0.8	0.315789473684211	-0.48421052631579	6768891	6768891	hypo	-	CG	intergenic	Thecc1EG001378	scaffold_1	mRNA	Uncharacterized protein (67%P)
scaffold_1	0.434297598789941	0.647707231040565	0.213409632250623	6802052	6802141	hyper	-	CG	upstream	Thecc1EG001381	scaffold_1	mRNA	Uncharacterized protein
scaffold_1	0.363636363636364	0.621621621621622	0.257985257985258	6865682	6865682	hyper	-	CG	UTR3	Thecc1EG001394	scaffold_1	mRNA	No lysine kinase 6 (65%P)
scaffold_1	0.13046116759175	0.375142176818934	0.244681009227185	6900519	6901801	hypo	-	CG	upstream	Thecc1EG001397	scaffold_1	mRNA	Unknown
scaffold_1	1	0.764705882352941	-0.235294117647059	6950838	6950838	hypo	-	CG	upstream	Thecc1EG001407	scaffold_1	mRNA	Unknown
scaffold_1	0.840625	0.873194014447884	0.0325690144478844	6961406	6962111	hyper	-	CG	upstream	Thecc1EG001408	scaffold_1	mRNA	Unknown
scaffold_1	0.852941176470589	0.61875	-0.234191176470589	6964350	6965102		-	CG	intergenic	Thecc1EG001409	scaffold_1	mRNA	c("Ankyrin repeat family protein"	" putative (56%P)")
scaffold_1	0.692307692307692	0.904761904761905	0.212454212454212	6986460	6986460	hyper	+	CG	intronic	Thecc1EG001411	scaffold_1	mRNA	Ankyrin repeat family protein (62%P)
scaffold_1	0.6	0.866666666666667	0.266666666666667	6994199	6994199	hyper	+	CG	intronic	Thecc1EG001412	scaffold_1	mRNA	Unknown
scaffold_1	0.663006756756757	0.436296296296297	-0.22671046046046	7026876	7026891	hypo	+	CG	upstream	Thecc1EG001414	scaffold_1	mRNA	Uncharacterized protein (48%P)
scaffold_1	1	0.78235294117647	-0.217647058823529	7021907	7022732		+	CG	intronic	Thecc1EG001415	scaffold_1	mRNA	RNase H family protein (23%U)
scaffold_1	0.875	0.9	0.025	7047256	7047273		-	CG	intronic	Thecc1EG001420	scaffold_1	mRNA	Uncharacterized protein (42%U)
scaffold_1	0.75	1	0.25	7052825	7052825	hyper	-	CG	intronic	Thecc1EG001421	scaffold_1	mRNA	Unknown
scaffold_1	0.655737704918033	0.871794871794872	0.216057166876839	7064360	7064360	hyper	-	CG	upstream	Thecc1EG001422	scaffold_1	mRNA	TCP-1/cpn60 chaperonin family protein (88%T)
scaffold_1	0.233796296296296	0.50765965300849	0.273863356712194	7122752	7122760	hyper	+	CG	exonic	Thecc1EG001432	scaffold_1	mRNA	c("Zinc finger C-x8-C-x5-C-x3-H type family protein"	" putative (44%P)")
scaffold_1	1	0.676470588235294	-0.323529411764706	7140096	7140096	hypo	+	CG	upstream	Thecc1EG001436	scaffold_1	mRNA	Uncharacterized protein (51%P)
scaffold_1	0.6875	0.911764705882353	0.224264705882353	7148290	7148290	hyper	-	CG	exonic	Thecc1EG001438	scaffold_1	mRNA	Tracheary element differentiation-related 7 (67%P)
scaffold_1	0.532158507047272	0.599656851468446	0.0674983444211733	7228735	7229186	hypo	+	CG	upstream	Thecc1EG001452	scaffold_1	mRNA	Cysteine-rich RLK (RECEPTOR-like protein kinase) 8 (23%T)
scaffold_1	0.9	0.880952380952381	-0.019047619047619	7223097	7224481		-	CG	intronic	Thecc1EG001453	scaffold_1	mRNA	Unknown
scaffold_1	0.574404761904762	0.531590413943355	-0.0428143479614065	7273589	7274967	hyper	-	CG	exonic	Thecc1EG001460	scaffold_1	mRNA	Flavin-containing monooxygenase family protein (60%T)
scaffold_1	0.52056277056277	0.523719165085389	0.0031563945226185	7314101	7314882	hypo	+	CG	exonic	Thecc1EG001468	scaffold_1	mRNA	Uncharacterized protein
scaffold_1	0.537045454545455	0.648962148962149	0.111916694416694	7317888	7318315	hyper	-	CG	intronic	Thecc1EG001470	scaffold_1	mRNA	Unknown
scaffold_1	0.326086956521739	0.526315789473684	0.200228832951945	7379570	7379570	hyper	+	CG	intronic	Thecc1EG001478	scaffold_1	mRNA	P-loop containing nucleoside triphosphate hydrolases superfamily protein (64%P)
scaffold_1	0.714285714285715	0.825447570332481	0.111161856046766	7445245	7445347	hypo	-	CG	intronic	Thecc1EG001489	scaffold_1	mRNA	Unknown
scaffold_1	0.416666666666667	0.666666666666667	0.25	7482778	7482778	hyper	-	CG	UTR3	Thecc1EG001492	scaffold_1	mRNA	c("RNA-directed DNA polymerase (Reverse transcriptase)"	" Ribonuclease H-like protein (24%U)")
scaffold_1	0.857142857142857	0.866666666666666	0.00952380952380949	7484161	7484422		-	CG	UTR5	Thecc1EG001493	scaffold_1	mRNA	Uncharacterized protein (93%P)
scaffold_1	0.8	0.5	-0.3	7519870	7519870	hypo	-	CG	intergenic	Thecc1EG001500	scaffold_1	mRNA	Uncharacterized protein (67%P)
scaffold_1	0.255813953488372	0.563636363636364	0.307822410147991	7539504	7539504	hyper	-	CG	intronic	Thecc1EG001502	scaffold_1	mRNA	Ras-related protein Rab-18 (86%U)
scaffold_1	0.137669376693767	0.408231033980201	0.270561657286434	7567267	7567276	hyper	+	CG	intergenic	Thecc1EG001508	scaffold_1	mRNA	Vacuolar sorting protein 39 (74%T)
scaffold_1	0.296296296296296	0.666666666666667	0.37037037037037	7573374	7573374	hyper	+	CG	exonic	Thecc1EG001510	scaffold_1	mRNA	Intron maturase (65%P)
scaffold_1	1	0.748148148148148	-0.251851851851852	7596281	7597090	hypo	+	CG	upstream	Thecc1EG001513	scaffold_1	mRNA	Thiamin diphosphate-binding fold (THDP-binding) superfamily protein (65%T)
scaffold_1	0.263157894736842	0.518518518518518	0.255360623781676	7631121	7631121	hyper	-	CG	UTR3	Thecc1EG001520	scaffold_1	mRNA	Unknown
scaffold_1	0	0.216216216216216	0.216216216216216	7628756	7628756	hyper	+	CG	intronic	Thecc1EG001521	scaffold_1	mRNA	Uncharacterized protein (52%P)
scaffold_1	0.766666666666667	1	0.233333333333333	7633083	7633083	hyper	-	CG	intronic	Thecc1EG001523	scaffold_1	mRNA	Unknown
scaffold_1	0.257437070938215	0.616057233704292	0.358620162766077	7641225	7641897	hyper	+	CG	UTR3	Thecc1EG001524	scaffold_1	mRNA	c("Tetratricopeptide repeat-like superfamily protein"	" putative (55%P)")
scaffold_1	1	0.789473684210526	-0.210526315789474	7652250	7652250	hypo	+	CG	intergenic	Thecc1EG001526	scaffold_1	mRNA	Trichome birefringence-like 14 (85%P)
scaffold_1	1	0.75	-0.25	7678427	7678427	hypo	+	CG	exonic	Thecc1EG001528	scaffold_1	mRNA	c("Trichome birefringence-like 14"	" putative (46%T)")
scaffold_1	0.472222222222222	0.730769230769231	0.258547008547009	7693338	7693338	hyper	-	CG	intronic	Thecc1EG001531	scaffold_1	mRNA	Nuclear transcription factor Y subunit B-7 (67%P)
scaffold_1	0	0.238636363636363	0.238636363636363	7736964	7736993	hyper	-	CG	intronic	Thecc1EG001535	scaffold_1	mRNA	Copine family (73%P)
scaffold_1	0.235294117647059	0.65	0.414705882352941	7781089	7781089	hyper	+	CG	exonic	Thecc1EG001538	scaffold_1	mRNA	Glucose-inhibited division family A protein (77%T)
scaffold_1	0.201851851851852	0.416666666666667	0.214814814814815	7778404	7778813	hyper	-	CG	intronic	Thecc1EG001539	scaffold_1	mRNA	Uncharacterized protein (62%P)
scaffold_1	0.0261437908496732	0.234437397228095	0.208293606378422	7801123	7801207	hyper	-	CG	intergenic	Thecc1EG001542	scaffold_1	mRNA	c("Coiled-coil domain-containing protein"	" putative (84%U)")
scaffold_1	0.544117647058823	0.322843822843823	-0.221273824215	7810121	7810741	hypo	-	CG	exonic	Thecc1EG001543	scaffold_1	mRNA	SsDNA-binding transcriptional regulator (62%T)
scaffold_1	0.64390243902439	0.657894736842106	0.013992297817715	7880398	7880399	hyper	+	CG	exonic	Thecc1EG001555	scaffold_1	mRNA	c("Retrotransposon"	" unclassified"	" expressed"	" putative-like protein (26%U)")
scaffold_1	0.628409090909091	0.568006993006993	-0.060402097902098	7891193	7892617	hypo	-	CG	UTR3	Thecc1EG001558	scaffold_1	mRNA	Unknown
scaffold_1	0.866666666666666	0.636363636363636	-0.230303030303031	7898348	7898526	hypo	+	CG	upstream	Thecc1EG001559	scaffold_1	mRNA	Unknown
scaffold_1	0.928571428571429	0.5	-0.428571428571429	7928366	7928366	hypo	-	CG	intronic	Thecc1EG001563	scaffold_1	mRNA	Uncharacterized protein
scaffold_1	1	0.526315789473684	-0.473684210526316	7921909	7921909	hypo	-	CG	intronic	Thecc1EG001564	scaffold_1	mRNA	c("Polyprotein"	" putative (49%U)")
scaffold_1	0	0.294117647058824	0.294117647058824	7929914	7929914	hyper	-	CG	intronic	Thecc1EG001566	scaffold_1	mRNA	Unknown
scaffold_1	0.262221479500891	0.33641975308642	0.0741982735855287	7953664	7953933	hyper	-	CG	intronic	Thecc1EG001569	scaffold_1	mRNA	c("PAD4"	" putative (51%U)")
scaffold_1	0.710525227460711	0.680832906639358	-0.029692320821353	7949454	7950452	hyper	-	CG	exonic	Thecc1EG001570	scaffold_1	mRNA	Uncharacterized protein
scaffold_1	0.612903225806452	0.4	-0.212903225806452	7970325	7970325	hypo	-	CG	intronic	Thecc1EG001572	scaffold_1	mRNA	c("PAD4"	" putative (50%U)")
scaffold_1	0.666666666666667	1	0.333333333333333	7978917	7978917	hyper	-	CG	intronic	Thecc1EG001575	scaffold_1	mRNA	Unknown
scaffold_1	0.64	0.391304347826087	-0.248695652173913	7980201	7980201	hypo	-	CG	intronic	Thecc1EG001576	scaffold_1	mRNA	Uncharacterized protein
scaffold_1	0.274144958355485	0.361247276688453	0.0871023183329687	8001029	8001729	hypo	+	CG	intergenic	Thecc1EG001581	scaffold_1	mRNA	Ankyrin repeat-containing protein (63%P)
scaffold_1	0.634090909090909	0.602693602693603	-0.031397306397306	8012433	8012434	hypo	+	CG	intronic	Thecc1EG001582	scaffold_1	mRNA	Glycosyl hydrolases family 31 protein (81%T)
scaffold_1	0.405844155844156	0.62280701754386	0.216962861699704	8009379	8009380	hyper	+	CG	exonic	Thecc1EG001583	scaffold_1	mRNA	BTB/POZ domain-containing protein TNFAIP1 (65%P)
scaffold_1	0.432926829268293	0.165158371040724	-0.267768458227569	8017065	8017969	hypo	-	CG	intronic	Thecc1EG001584	scaffold_1	mRNA	Unknown
scaffold_1	0.78	0.492063492063493	-0.287936507936507	8060447	8061700	hypo	+	CG	upstream	Thecc1EG001590	scaffold_1	mRNA	c("Beta-galactosidase 10"	" putative (38%T)")
scaffold_1	0	0.214285714285714	0.214285714285714	8090875	8090875	hyper	-	CG	upstream;downstream	Thecc1EG001592	scaffold_1	mRNA	Beta-galactosidase 3 (73%P)
scaffold_1	0.653846153846154	0.681917211328976	0.028071057482822	8111569	8111910	hyper	+	CG	exonic	Thecc1EG001596	scaffold_1	mRNA	Eukaryotic aspartyl protease family protein (71%T)
scaffold_1	0.481060606060606	0.466039707419018	-0.0150208986415885	8132593	8132594	hyper	+	CG	exonic	Thecc1EG001597	scaffold_1	mRNA	SEC6 (90%T)
scaffold_1	0.901515151515151	0.690734649122807	-0.210780502392344	8152750	8153035	hypo	+	CG	intronic	Thecc1EG001601	scaffold_1	mRNA	RING/FYVE/PHD zinc finger superfamily protein (63%T)
scaffold_1	0.68433908045977	0.413302277432712	-0.271036803027058	8150264	8150527	hypo	+	CG	exonic	Thecc1EG001602	scaffold_1	mRNA	Uncharacterized protein (45%P)
scaffold_1	0.0499911558826429	0.308090663245049	0.258099507362406	8190930	8191469	hyper	-	CG	intergenic	Thecc1EG001608	scaffold_1	mRNA	Uncharacterized protein (37%U)
scaffold_1	0.733333333333333	1	0.266666666666667	8197044	8197044	hyper	+	CG	intergenic	Thecc1EG001609	scaffold_1	mRNA	NAD(P)H dehydrogenase C1 (73%P)
scaffold_1	0	0.208333333333333	0.208333333333333	8243373	8243373	hyper	-	CG	UTR3	Thecc1EG001613	scaffold_1	mRNA	Uncharacterized protein (12%U)
scaffold_1	0.533333333333333	0.0769230769230769	-0.456410256410256	8247934	8247934	hypo	-	CG	exonic	Thecc1EG001614	scaffold_1	mRNA	Uncharacterized protein (71%P)
scaffold_1	0.238095238095238	0.551724137931034	0.313628899835796	8307528	8307528	hyper	-	CG	UTR3	Thecc1EG001622	scaffold_1	mRNA	S-adenosyl-L-methionine-dependent methyltransferases superfamily protein (65%P)
scaffold_1	0.547496706192358	0.605635598622976	0.0581388924306177	8404722	8405391	hypo	+	CG	intronic	Thecc1EG001636	scaffold_1	mRNA	Unknown
scaffold_1	0.60853927770073	0.859456333140544	0.250917055439814	8427279	8427318	hyper	+	CG	intergenic	Thecc1EG001637	scaffold_1	mRNA	Unknown
scaffold_1	0.782608695652174	1	0.217391304347826	8441996	8441996	hyper	-	CG	intronic	Thecc1EG001639	scaffold_1	mRNA	Cysteine-rich RLK (RECEPTOR-like protein kinase) 8 (17%T)
scaffold_1	0.717402597402598	0.525252525252525	-0.192150072150072	8516037	8516610	hypo	+	CG	intronic	Thecc1EG001646	scaffold_1	mRNA	c("Smr (Small MutS Related) domain-containing protein"	" putative (42%T)")
scaffold_1	0.592156862745098	0.499031007751938	-0.09312585499316	8513364	8513433	hyper	+	CG	exonic	Thecc1EG001647	scaffold_1	mRNA	Ubiquitin 1 (97%T)
scaffold_1	0.266405271973188	0.448425721385005	0.182020449411817	8539864	8540751	hyper	+	CG	upstream	Thecc1EG001650	scaffold_1	mRNA	Carboxyesterase 18 (66%T)
scaffold_1	0.63561320754717	0.713286713286714	0.0776735057395435	8543250	8543959	hypo	+	CG	upstream	Thecc1EG001651	scaffold_1	mRNA	Uncharacterized protein
scaffold_1	0.620689655172414	1	0.379310344827586	8542358	8542358	hyper	-	CG	exonic	Thecc1EG001652	scaffold_1	mRNA	Uncharacterized protein (67%P)
scaffold_1	0.791208791208791	1	0.208791208791209	8576035	8576035	hyper	+	CG	intergenic	Thecc1EG001656	scaffold_1	mRNA	CAI-1 autoinducer sensor kinase/phosphatase cqsS (73%P)
scaffold_1	0.556119520227197	0.437159479176286	-0.118960041050911	8580540	8580947	hypo	-	CG	exonic	Thecc1EG001657	scaffold_1	mRNA	c("SET domain-containing protein"	" putative (57%U)")
scaffold_1	0.0909090909090909	0.33399209486166	0.243083003952569	8586136	8586182	hyper	-	CG	exonic	Thecc1EG001659	scaffold_1	mRNA	Catalytic LigB subunit of aromatic ring-opening dioxygenase family (69%T)
scaffold_1	0.354838709677419	1	0.645161290322581	8596431	8596431	hyper	-	CG	upstream	Thecc1EG001660	scaffold_1	mRNA	c("Homeobox protein 21"	" putative (59%P)")
scaffold_1	0.0357142857142857	0.355172413793103	0.319458128078818	8618076	8618082	hyper	+	CG	exonic	Thecc1EG001664	scaffold_1	mRNA	Peroxidase superfamily protein (71%T)
scaffold_1	0.522113289760349	0.79775828460039	0.275644994840041	8649231	8650233	hyper	-	CG	UTR3	Thecc1EG001670	scaffold_1	mRNA	Uncharacterized protein (61%P)
scaffold_1	0.533333333333333	0.635131805863513	0.10179847253018	8655355	8655776	hyper	+	CG	upstream	Thecc1EG001672	scaffold_1	mRNA	Uncharacterized protein (43%U)
scaffold_1	0.206896551724138	0.574074074074075	0.367177522349936	8672324	8672326	hyper	-	CG	UTR5	Thecc1EG001676	scaffold_1	mRNA	Thioesterase superfamily protein (68%T)
scaffold_1	0.742105263157895	0.393092105263158	-0.349013157894737	8685887	8685901	hypo	+	CG	UTR3	Thecc1EG001677	scaffold_1	mRNA	Calcium-dependent protein kinase 2 (79%T)
scaffold_1	0.75	1	0.25	8695128	8695128	hyper	-	CG	intergenic	Thecc1EG001679	scaffold_1	mRNA	Uncharacterized protein
scaffold_1	0.163653220353777	0.435992491163269	0.272339270809493	8707439	8707539	hyper	-	CG	upstream	Thecc1EG001680	scaffold_1	mRNA	Uncharacterized protein
scaffold_1	1	0.666666666666667	-0.333333333333333	8738747	8738747	hypo	-	CG	upstream;downstream	Thecc1EG001686	scaffold_1	mRNA	Uncharacterized protein (16%T)
scaffold_1	0.392319428609751	0.517308140327299	0.124988711717548	8765408	8765426	hyper	+	CG	intergenic	Thecc1EG001690	scaffold_1	mRNA	c("Basic helix-loop-helix DNA-binding superfamily protein"	" putative (57%P)")
scaffold_1	0.573941562313655	0.823076923076923	0.249135360763268	8793984	8794043	hyper	+	CG	intergenic	Thecc1EG001695	scaffold_1	mRNA	Unknown
scaffold_1	0.854395604395604	0.857142857142857	0.0027472527472525	8795640	8795657	hyper	+	CG	exonic	Thecc1EG001696	scaffold_1	mRNA	Unknown
scaffold_1	0.8	1	0.2	8797560	8797560		-	CG	intronic	Thecc1EG001697	scaffold_1	mRNA	Transducin/WD40 repeat-like superfamily protein (76%P)
scaffold_1	0.676470588235294	0.67948717948718	0.0030165912518855	8833407	8833511	hypo	+	CG	intronic	Thecc1EG001702	scaffold_1	mRNA	DNA/RNA polymerases superfamily protein (67%P)
scaffold_1	0.434210526315789	0.775	0.340789473684211	8898881	8898912	hyper	+	CG	intergenic	Thecc1EG001707	scaffold_1	mRNA	Phosphoenolpyruvate carboxylase 3 (88%T)
scaffold_1	0.53125	0.772727272727273	0.241477272727273	8891856	8891856	hyper	-	CG	exonic	Thecc1EG001708	scaffold_1	mRNA	Unknown
scaffold_1	0.777777777777778	0.7375	-0.040277777777778	8979706	8980598	hyper	+	CG	upstream	Thecc1EG001712	scaffold_1	mRNA	Cysteine-rich RLK (RECEPTOR-like protein kinase) 8 (33%T)
scaffold_1	0.730769230769231	1	0.269230769230769	9032123	9032123	hyper	-	CG	UTR5	Thecc1EG001717	scaffold_1	mRNA	Unknown
scaffold_1	0.553929599312401	0.720825393094301	0.166895793781899	9030301	9030760	hyper	+	CG	UTR5	Thecc1EG001718	scaffold_1	mRNA	Uncharacterized protein (23%U)
scaffold_1	0.75	0.439935064935065	-0.310064935064935	9039940	9041321	hypo	+	CG	exonic	Thecc1EG001719	scaffold_1	mRNA	c("RNA-directed DNA polymerase (Reverse transcriptase)"	" Ribonuclease H (71%U)")
scaffold_1	0.717948717948718	0.37037037037037	-0.347578347578348	9064687	9064687	hypo	+	CG	downstream	Thecc1EG001725	scaffold_1	mRNA	Unknown
scaffold_1	0.624094655344655	0.758333333333334	0.134238677988678	9083768	9084086	hypo	+	CG	intronic	Thecc1EG001728	scaffold_1	mRNA	c("LINE-type retrotransposon LIb DNA"	" Insertion at the S11 site-like protein (16%U)")
scaffold_1	0.6121251404373	0.691582491582492	0.0794573511451916	9095220	9096356	hyper	+	CG	intronic	Thecc1EG001730	scaffold_1	mRNA	Multiprotein bridging factor 1B (84%T)
scaffold_1	1	0.666666666666667	-0.333333333333333	9130148	9130148	hypo	+	CG	intergenic	Thecc1EG001737	scaffold_1	mRNA	Peroxidase superfamily protein (71%P)
scaffold_1	0.133333333333333	0.413095238095238	0.279761904761904	9159053	9159058	hyper	-	CG	upstream	Thecc1EG001742	scaffold_1	mRNA	c("Pentatricopeptide repeat superfamily protein"	" putative (59%P)")
scaffold_1	0.793363499245852	0.519575054101909	-0.273788445143944	9199314	9199896	hypo	-	CG	intergenic	Thecc1EG001747	scaffold_1	mRNA	Uncharacterized protein (71%P)
scaffold_1	0.794755244755245	0.796638655462185	0.0018834107069402	9204612	9206036	hypo	-	CG	intronic	Thecc1EG001748	scaffold_1	mRNA	Uncharacterized protein (74%P)
scaffold_1	0.934873949579832	0.684286987522281	-0.25058696205755	9213310	9215238	hypo	-	CG	downstream	Thecc1EG001749	scaffold_1	mRNA	Jojoba acyl CoA reductase-related male sterility protein (92%P)
scaffold_1	0.243443234397182	0.323798096040834	0.0803548616436526	9259471	9260712	hyper	-	CG	intergenic	Thecc1EG001754	scaffold_1	mRNA	Leucine-rich repeat receptor protein kinase family protein (84%P)
scaffold_1	0.735294117647059	0.717634002517723	-0.0176601151293353	9281043	9282702	hyper	+	CG	UTR5	Thecc1EG001757	scaffold_1	mRNA	Unknown
scaffold_1	1	0.75	-0.25	9291448	9291448	hypo	+	CG	intronic	Thecc1EG001760	scaffold_1	mRNA	Kinase family protein with leucine-rich repeat domain (21%T)
scaffold_1	0.727272727272727	0.375	-0.352272727272727	9343399	9343399	hypo	+	CG	UTR5	Thecc1EG001765	scaffold_1	mRNA	Uncharacterized protein (79%P)
scaffold_1	0.925925925925926	0.692307692307692	-0.233618233618234	9344714	9344714	hypo	+	CG	intronic	Thecc1EG001767	scaffold_1	mRNA	Unknown
scaffold_1	0.9375	0.705882352941177	-0.231617647058823	9365945	9365945	hypo	+	CG	intergenic	Thecc1EG001769	scaffold_1	mRNA	Unknown
scaffold_1	0.702797202797202	0.947368421052632	0.244571218255429	9377841	9377855	hyper	+	CG	UTR3	Thecc1EG001771	scaffold_1	mRNA	c("4-hydroxyphenylacetaldehyde oxime monooxygenase"	" putative (56%U)")
scaffold_1	0.151515151515152	0.384615384615385	0.233100233100233	9385974	9385974	hyper	+	CG	intronic	Thecc1EG001772	scaffold_1	mRNA	F-box and associated interaction domains-containing-like protein (15%T)
scaffold_1	0.525	0.536734693877551	0.011734693877551	9413241	9413311	hypo	+	CG	UTR3	Thecc1EG001779	scaffold_1	mRNA	c("S-domain-2 5"	" putative (50%P)")
scaffold_1	0.96	0.75	-0.21	9427668	9427668	hypo	-	CG	intergenic	Thecc1EG001782	scaffold_1	mRNA	Nucleotide/sugar transporter family protein (69%P)
scaffold_1	0.895833333333333	0.880952380952381	-0.0148809523809525	9469522	9470414	hypo	-	CG	UTR3	Thecc1EG001790	scaffold_1	mRNA	Uncharacterized protein (61%P)
scaffold_1	0.582142857142857	0.812223955589773	0.230081098446915	9491715	9491958	hyper	-	CG	intronic	Thecc1EG001797	scaffold_1	mRNA	Myb-like HTH transcriptional regulator family protein (63%P)
scaffold_1	0.322687059529165	0.656140350877193	0.333453291348028	9526019	9526304	hyper	-	CG	exonic	Thecc1EG001801	scaffold_1	mRNA	Uncharacterized protein (27%U)
scaffold_1	0.625	0.866666666666667	0.241666666666667	9568570	9568570	hyper	+	CG	intronic	Thecc1EG001811	scaffold_1	mRNA	Senescence-associated gene 12 (70%P)
scaffold_1	0.448484848484848	0.736453201970443	0.287968353485595	9569098	9570644	hyper	+	CG	exonic	Thecc1EG001813	scaffold_1	mRNA	Unknown
scaffold_1	0.96969696969697	0.756756756756757	-0.212940212940213	9606238	9606238	hypo	+	CG	intronic	Thecc1EG001820	scaffold_1	mRNA	Receptor like protein 29 (65%P)
scaffold_1	0.420289855072464	0.482638888888889	0.062349033816425	9620891	9620892	hypo	+	CG	intronic	Thecc1EG001823	scaffold_1	mRNA	Unknown
scaffold_1	0.9	0.617132867132868	-0.282867132867132	9637854	9637988	hypo	+	CG	upstream	Thecc1EG001824	scaffold_1	mRNA	Phosphatase 5.2 (82%T)
scaffold_1	0.850657108721625	0.895833333333333	0.0451762246117083	9653936	9654845	hyper	+	CG	intergenic	Thecc1EG001827	scaffold_1	mRNA	Unknown
scaffold_1	0.2	0.4	0.2	9734228	9734228	hyper	+	CG	intergenic	Thecc1EG001839	scaffold_1	mRNA	Uncharacterized protein (75%P)
scaffold_1	0.970769230769231	0.758552631578947	-0.212216599190284	9743822	9744669		+	CG	upstream	Thecc1EG001840	scaffold_1	mRNA	Uncharacterized protein (68%P)
scaffold_1	0.714285714285714	0.928571428571429	0.214285714285714	9790153	9790153	hyper	-	CG	upstream	Thecc1EG001845	scaffold_1	mRNA	Uncharacterized protein (77%P)
scaffold_1	0.741935483870968	0.962962962962963	0.221027479091995	9792324	9792324	hyper	+	CG	UTR3	Thecc1EG001846	scaffold_1	mRNA	Gag-pro-like protein (21%U)
scaffold_1	0.384615384615385	0.111111111111111	-0.273504273504274	9837454	9837454	hypo	+	CG	upstream	Thecc1EG001856	scaffold_1	mRNA	Uncharacterized protein (35%U)
scaffold_1	0.0141843971631206	0.282217553688142	0.268033156525021	9858316	9858349	hyper	-	CG	intergenic	Thecc1EG001859	scaffold_1	mRNA	Cysteine-rich RLK (RECEPTOR-like protein kinase) 8 (24%T)
scaffold_1	0.314814814814815	0.371661998132586	0.0568471833177713	9873486	9873633	hypo	+	CG	upstream	Thecc1EG001863	scaffold_1	mRNA	Uncharacterized protein
scaffold_1	0.168956043956044	0.396008403361344	0.2270523594053	9889671	9889709	hyper	+	CG	intergenic	Thecc1EG001867	scaffold_1	mRNA	c("DNA N-glycosylase/DNA-(Apurinic or apyrimidinic site) lyase"	" putative (40%U)")
scaffold_1	0.7	0.4	-0.3	9927748	9927748	hypo	-	CG	intergenic	Thecc1EG001869	scaffold_1	mRNA	Unknown
scaffold_1	0.611263736263736	0.908068783068783	0.296805046805047	9941945	9943007	hyper	-	CG	intronic	Thecc1EG001871	scaffold_1	mRNA	Uncharacterized protein
scaffold_1	0.52	0.592114695340502	0.0721146953405017	9983404	9983772	hypo	+	CG	UTR3	Thecc1EG001878	scaffold_1	mRNA	AT-hook DNA-binding family protein (77%P)
scaffold_1	0.441176470588236	0.468030690537084	0.0268542199488495	9991102	9991257	hyper	-	CG	upstream	Thecc1EG001879	scaffold_1	mRNA	Uncharacterized protein (16%T)
scaffold_1	0.125	0.368421052631579	0.243421052631579	10087742	10087742	hyper	-	CG	intronic	Thecc1EG001890	scaffold_1	mRNA	Glucan synthase-like 7 (75%T)
scaffold_1	0.352941176470588	0.653846153846154	0.300904977375566	10107922	10107922	hyper	+	CG	intronic	Thecc1EG001895	scaffold_1	mRNA	DEAD-box ATP-dependent RNA helicase 53 (66%P)
scaffold_1	0.435715285177651	0.305031741564249	-0.130683543613402	10133993	10134842	hypo	-	CG	exonic	Thecc1EG001898	scaffold_1	mRNA	Unknown
scaffold_1	0.689655172413793	0.916666666666667	0.227011494252873	10145709	10145709	hyper	-	CG	intergenic	Thecc1EG001899	scaffold_1	mRNA	Membrane-associated progesterone binding protein 4 (74%T)
scaffold_1	0.583670715249663	0.685390629119865	0.101719913870202	10161007	10161276	hyper	+	CG	exonic	Thecc1EG001902	scaffold_1	mRNA	Tetratricopeptide repeat-like superfamily protein (74%P)
scaffold_1	0.489766081871345	0.787878787878788	0.298112706007443	10181245	10182829	hyper	+	CG	upstream	Thecc1EG001904	scaffold_1	mRNA	TT12-2 MATE transporter (95%P)
scaffold_1	0.2	0.518518518518518	0.318518518518518	10191018	10191018	hyper	+	CG	intronic	Thecc1EG001905	scaffold_1	mRNA	TT12-2 MATE transporter (77%U)
scaffold_1	0.986111111111111	0.752777777777778	-0.233333333333333	10225058	10226522	hypo	+	CG	upstream	Thecc1EG001910	scaffold_1	mRNA	Uncharacterized protein (72%P)
scaffold_1	0.43452380952381	0.753623188405797	0.319099378881988	10247622	10248459	hyper	+	CG	upstream	Thecc1EG001913	scaffold_1	mRNA	c("Phytochrome interacting factor 3-like 6"	" putative (51%P)")
scaffold_1	0.166666666666667	0.444444444444444	0.277777777777778	10261423	10261423	hyper	+	CG	exonic	Thecc1EG001915	scaffold_1	mRNA	Unknown
scaffold_1	0.666666666666667	1	0.333333333333333	10272089	10272089	hyper	-	CG	UTR5	Thecc1EG001917	scaffold_1	mRNA	Uncharacterized protein (22%U)
scaffold_1	1	0.769230769230769	-0.230769230769231	10270619	10270619	hypo	-	CG	upstream	Thecc1EG001918	scaffold_1	mRNA	Unknown
scaffold_1	1	0.791666666666667	-0.208333333333333	10273382	10273382	hypo	+	CG	UTR3	Thecc1EG001919	scaffold_1	mRNA	Unknown
scaffold_1	0.783882783882784	0.60453052694432	-0.179352256938464	10282550	10282603	hypo	-	CG	intergenic	Thecc1EG001923	scaffold_1	mRNA	c("RING-H2 finger protein ATL5F"	" putative (39%P)")
scaffold_1	0.239130434782609	0.470588235294118	0.231457800511509	10289482	10289482	hyper	+	CG	intronic	Thecc1EG001924	scaffold_1	mRNA	Uncharacterized protein
scaffold_1	0.636363636363636	1	0.363636363636364	10292656	10292656	hyper	+	CG	exonic	Thecc1EG001927	scaffold_1	mRNA	Unknown
scaffold_1	0.531556802244039	0.708333333333333	0.176776531089294	10314912	10315132	hypo	+	CG	intronic	Thecc1EG001930	scaffold_1	mRNA	Unknown
scaffold_1	0.647411616161616	0.585897435897436	-0.0615141802641803	10342480	10343644	hyper	+	CG	intergenic	Thecc1EG001932	scaffold_1	mRNA	c("Transposase tnp2"	" putative (36%U)")
scaffold_1	0.733333333333333	0.533333333333333	-0.2	10350409	10350409		-	CG	upstream	Thecc1EG001933	scaffold_1	mRNA	Uncharacterized protein (80%P)
scaffold_1	0.636469924205773	0.713945578231293	0.0774756540255193	10368514	10369636	hyper	+	CG	exonic	Thecc1EG001935	scaffold_1	mRNA	Uncharacterized protein (58%P)
scaffold_1	0.731283422459893	0.77724358974359	0.0459601672836968	10436175	10436830	hyper	-	CG	upstream	Thecc1EG001944	scaffold_1	mRNA	Preprotein translocase Sec (63%P)
scaffold_1	0.941176470588235	0.666666666666667	-0.274509803921569	10456158	10456158	hypo	+	CG	intergenic	Thecc1EG001946	scaffold_1	mRNA	Uncharacterized protein (76%P)
scaffold_1	0.541666666666667	0.703463203463204	0.161796536796537	10491453	10492262	hyper	-	CG	upstream	Thecc1EG001949	scaffold_1	mRNA	Glutathione S-transferase PHI 9 (72%T)
scaffold_1	1	0.59375	-0.40625	10543021	10543021	hypo	+	CG	intergenic	Thecc1EG001954	scaffold_1	mRNA	Uncharacterized protein (50%P)
scaffold_1	0.168929110105581	0.464426877470356	0.295497767364775	10573208	10574202	hyper	-	CG	intronic	Thecc1EG001956	scaffold_1	mRNA	Uncharacterized protein (17%U)
scaffold_1	1	0.782608695652174	-0.217391304347826	10580832	10580832	hypo	+	CG	UTR5	Thecc1EG001959	scaffold_1	mRNA	Unknown
scaffold_1	0.578947368421053	0.294117647058824	-0.284829721362229	10605277	10605277	hypo	-	CG	intronic	Thecc1EG001961	scaffold_1	mRNA	Uncharacterized protein
scaffold_1	0.549679487179487	0.833333333333333	0.283653846153846	10611532	10612559	hyper	+	CG	intergenic	Thecc1EG001962	scaffold_1	mRNA	Unknown
scaffold_1	0.558823529411765	0.763157894736842	0.204334365325077	10623141	10623141	hyper	+	CG	upstream	Thecc1EG001964	scaffold_1	mRNA	Uncharacterized protein (46%P)
scaffold_1	1	0.722222222222222	-0.277777777777778	10630516	10630516	hypo	-	CG	intronic	Thecc1EG001965	scaffold_1	mRNA	Uncharacterized protein (76%P)
scaffold_1	0.461538461538462	0.685714285714286	0.224175824175824	10647548	10647548	hyper	-	CG	upstream	Thecc1EG001968	scaffold_1	mRNA	Phytoene desaturation 1 (63%T)
scaffold_1	1	0.714285714285714	-0.285714285714286	10655786	10655786	hypo	-	CG	intronic	Thecc1EG001969	scaffold_1	mRNA	Unknown
scaffold_1	1	0.739130434782609	-0.260869565217391	10670753	10670753	hypo	+	CG	intronic	Thecc1EG001970	scaffold_1	mRNA	Uncharacterized protein (51%P)
scaffold_1	0.05	0.321428571428571	0.271428571428571	10700976	10700976	hyper	-	CG	intronic	Thecc1EG001973	scaffold_1	mRNA	Unknown
scaffold_1	0.743880534670008	0.833096254148886	0.0892157194788774	10735046	10735097	hyper	+	CG	intronic	Thecc1EG001975	scaffold_1	mRNA	Uncharacterized protein (76%P)
scaffold_1	0.545454545454545	0.869565217391304	0.324110671936759	10740551	10740551	hyper	+	CG	intergenic	Thecc1EG001977	scaffold_1	mRNA	c("Phytoene desaturation 1"	" putative (49%T)")
scaffold_1	0.909090909090909	0.7	-0.209090909090909	10765201	10765201	hypo	+	CG	intergenic	Thecc1EG001979	scaffold_1	mRNA	Uncharacterized protein (58%P)
scaffold_1	0.588235294117647	1	0.411764705882353	10760683	10760683	hyper	+	CG	intronic	Thecc1EG001980	scaffold_1	mRNA	Unknown
scaffold_1	1	0.752941176470588	-0.247058823529411	10788166	10788291	hypo	+	CG	intronic	Thecc1EG001984	scaffold_1	mRNA	Unknown
scaffold_1	0.414634146341463	0.710526315789474	0.29589216944801	10795401	10795401	hyper	+	CG	intronic	Thecc1EG001985	scaffold_1	mRNA	Unknown
scaffold_1	0.733001373626374	0.726621409811065	-0.0063799638153085	10796618	10797446	hyper	+	CG	exonic	Thecc1EG001986	scaffold_1	mRNA	Glyoxalase II 3 (80%P)
scaffold_1	0.466666666666667	0.260869565217391	-0.205797101449275	10855582	10855582	hypo	-	CG	intronic	Thecc1EG001994	scaffold_1	mRNA	TRNA-methyltransferase (65%P)
scaffold_1	0.773944477083935	0.84397425997426	0.0700297828903246	10869371	10869951	hypo	+	CG	upstream	Thecc1EG001997	scaffold_1	mRNA	Unknown
scaffold_1	0.610169491525424	0.91304347826087	0.302873986735446	10863369	10863369	hyper	-	CG	intronic	Thecc1EG001998	scaffold_1	mRNA	Uncharacterized protein
scaffold_1	0.439507836677648	0.72983930414271	0.290331467465062	10930590	10930611	hyper	+	CG	exonic	Thecc1EG002006	scaffold_1	mRNA	Uncharacterized protein (22%U)
scaffold_1	0.714285714285714	1	0.285714285714286	10940692	10940692	hyper	-	CG	intergenic	Thecc1EG002007	scaffold_1	mRNA	2-oxoglutarate and Fe(II)-dependent oxygenase superfamily protein (66%P)
scaffold_1	0.458333333333333	0.678571428571429	0.220238095238095	10967628	10967628	hyper	-	CG	UTR3	Thecc1EG002009	scaffold_1	mRNA	c("Topoisomerase II-associated protein PAT1"	" putative (54%T)")
scaffold_1	0.590085807911895	0.753990541508073	0.163904733596178	10979129	10979285	hypo	-	CG	intergenic	Thecc1EG002010	scaffold_1	mRNA	Uncharacterized protein (45%P)
scaffold_1	0.222222222222222	0	-0.222222222222222	10998967	10998967	hypo	+	CG	intergenic	Thecc1EG002013	scaffold_1	mRNA	c("UDP-Glycosyltransferase superfamily protein"	" putative (53%P)")
scaffold_1	1	0.789473684210526	-0.210526315789474	11007018	11007018	hypo	+	CG	intergenic	Thecc1EG002015	scaffold_1	mRNA	Gag-pro-like protein (19%U)
scaffold_1	0.763227513227513	1	0.236772486772487	11016037	11017237	hyper	-	CG	upstream	Thecc1EG002016	scaffold_1	mRNA	Unknown
scaffold_1	0.772727272727273	0.5	-0.272727272727273	11019456	11019456	hypo	+	CG	upstream	Thecc1EG002018	scaffold_1	mRNA	Uncharacterized protein (56%P)
scaffold_1	0.538461538461538	0.315789473684211	-0.222672064777328	11041275	11041275	hypo	-	CG	upstream;downstream	Thecc1EG002021	scaffold_1	mRNA	SCL domain class transcription factor (79%U)
scaffold_1	0.852272727272728	0.892857142857143	0.0405844155844155	11076128	11077364	hypo	-	CG	upstream	Thecc1EG002025	scaffold_1	mRNA	Gag protease polyprotein (68%P)
scaffold_1	1	0.566666666666667	-0.433333333333333	11086558	11086558	hypo	-	CG	upstream	Thecc1EG002026	scaffold_1	mRNA	Uncharacterized protein (65%P)
scaffold_1	0.49854216507177	0.668522433638713	0.169980268566942	11100310	11101113	hypo	-	CG	exonic	Thecc1EG002027	scaffold_1	mRNA	Pyridoxal phosphate-dependent transferases superfamily protein (83%P)
scaffold_1	0.383838383838383	0.397435897435897	0.0135975135975135	11122231	11123273	hypo	-	CG	intronic	Thecc1EG002031	scaffold_1	mRNA	c("FRS transcription factor family"	" putative (56%P)")
scaffold_1	0.941176470588235	0.666666666666667	-0.274509803921569	11170986	11170986	hypo	-	CG	upstream	Thecc1EG002036	scaffold_1	mRNA	Uncharacterized protein (42%P)
scaffold_1	0.973684210526316	0.756756756756757	-0.216927453769559	11211860	11211860	hypo	+	CG	intronic	Thecc1EG002040	scaffold_1	mRNA	Unknown
scaffold_1	0.890625	0.864864864864865	-0.025760135135135	11215779	11216297	hyper	-	CG	upstream	Thecc1EG002042	scaffold_1	mRNA	Copia LTR rider-like protein (24%U)
scaffold_1	0.564285714285714	0.279956427015251	-0.284329287270464	11277588	11278037	hypo	+	CG	exonic	Thecc1EG002049	scaffold_1	mRNA	c("UDP-Glycosyltransferase superfamily protein"	" putative (46%T)")
scaffold_1	0.647443181818182	0.648033126293996	0.000589944475814008	11293248	11293833	hypo	+	CG	intronic	Thecc1EG002050	scaffold_1	mRNA	c("Tetratricopeptide repeat (TPR)-like superfamily protein"	" putative (54%T)")
scaffold_1	0.85	0.5	-0.35	11286070	11286070	hypo	-	CG	intronic	Thecc1EG002051	scaffold_1	mRNA	Uncharacterized protein (76%P)
scaffold_1	0.529780564263323	0.588942307692307	0.059161743428985	11297630	11297631	hyper	+	CG	downstream	Thecc1EG002053	scaffold_1	mRNA	c("Ribonuclease H protein"	" putative (36%P)")
scaffold_1	0.0625	0.304347826086957	0.241847826086957	11313339	11313339	hyper	+	CG	intronic	Thecc1EG002055	scaffold_1	mRNA	c("UDP-glucosyl transferase 71C4"	" putative (44%T)")
scaffold_1	0.469175627240143	0.587301587301587	0.118125960061444	11351937	11352336	hypo	+	CG	intronic	Thecc1EG002061	scaffold_1	mRNA	c("Carbohydrate-binding X8 domain superfamily protein"	" putative (59%P)")
scaffold_1	0.545977011494252	0.624183006535948	0.0782059950416945	11391523	11391526	hyper	+	CG	UTR3	Thecc1EG002065	scaffold_1	mRNA	Unknown
scaffold_1	0.786858974358974	0.625133689839572	-0.161725284519402	11446235	11446683	hypo	+	CG	upstream	Thecc1EG002072	scaffold_1	mRNA	Regulator of chromosome condensation family protein (71%P)
scaffold_1	0.666666666666667	0.928571428571429	0.261904761904762	11486182	11486182	hyper	-	CG	upstream	Thecc1EG002080	scaffold_1	mRNA	Uncharacterized protein (50%P)
scaffold_1	0.804267722598031	0.66324973876698	-0.141017983831051	11495560	11496983	hypo	-	CG	upstream	Thecc1EG002081	scaffold_1	mRNA	Uncharacterized protein (68%P)
scaffold_1	0.777777777777778	0.515151515151515	-0.262626262626263	11545721	11545721	hypo	-	CG	upstream	Thecc1EG002089	scaffold_1	mRNA	Uncharacterized protein (39%P)
scaffold_1	0.599311346458558	0.339017806170603	-0.260293540287954	11546565	11547958	hypo	-	CG	intronic	Thecc1EG002090	scaffold_1	mRNA	Uncharacterized protein (38%P)
scaffold_1	0.375	0.75	0.375	11603921	11603921	hyper	-	CG	intergenic	Thecc1EG002092	scaffold_1	mRNA	c("Cellulose synthase-like B3"	" putative (55%P)")
scaffold_1	0.578169574281326	0.798214947825626	0.220045373544301	11638639	11639520	hyper	+	CG	intergenic	Thecc1EG002095	scaffold_1	mRNA	Uncharacterized protein (45%P)
scaffold_1	0.941176470588236	0.708939708939709	-0.232236761648526	11649891	11650377	hypo	+	CG	exonic	Thecc1EG002098	scaffold_1	mRNA	c("Cellulose synthase-like B3"	" putative (54%P)")
scaffold_1	0.280434782608695	0.592292089249493	0.311857306640797	11659538	11660317	hyper	-	CG	intronic	Thecc1EG002099	scaffold_1	mRNA	c("Cellulose synthase-like B4"	" putative (39%T)")
scaffold_1	0.674029046792016	0.932291666666667	0.258262619874651	11685813	11686663	hyper	-	CG	upstream	Thecc1EG002100	scaffold_1	mRNA	Uncharacterized protein (81%P)
scaffold_1	0.761904761904762	1	0.238095238095238	11734484	11734484	hyper	+	CG	intergenic	Thecc1EG002104	scaffold_1	mRNA	Unknown
scaffold_1	0.760964912280702	0.659090909090909	-0.101874003189793	11738759	11739037	hypo	-	CG	upstream	Thecc1EG002105	scaffold_1	mRNA	Unknown
scaffold_1	0.652777777777778	0.785680417259365	0.132902639481587	11739529	11740915	hyper	+	CG	intronic	Thecc1EG002106	scaffold_1	mRNA	c("UDP-glucosyl transferase 71C4"	" putative (46%T)")
scaffold_1	0.732776497695853	0.63710273466371	-0.0956737630321422	11748901	11750284	hyper	+	CG	exonic	Thecc1EG002107	scaffold_1	mRNA	Uncharacterized protein (63%P)
scaffold_1	0.891666666666667	0.652651515151515	-0.239015151515152	11754079	11755799	hypo	+	CG	exonic	Thecc1EG002108	scaffold_1	mRNA	Uncharacterized protein (78%P)
scaffold_1	0.75	0.4	-0.35	11819277	11819277	hypo	-	CG	exonic	Thecc1EG002115	scaffold_1	mRNA	Dentin sialophosphoprotein-related (12%T)
scaffold_1	0.568235624123422	0.547237076648841	-0.020998547474581	11825364	11827251	hypo	-	CG	intronic	Thecc1EG002120	scaffold_1	mRNA	Unknown
scaffold_1	0.803571428571428	0.70101986044015	-0.102551568131278	11853453	11853471	hyper	+	CG	intergenic	Thecc1EG002124	scaffold_1	mRNA	Acid phosphatase/vanadium-dependent haloperoxidase-related protein (82%T)
scaffold_1	0.441860465116279	0.742857142857143	0.300996677740864	11869972	11869972	hyper	+	CG	upstream	Thecc1EG002126	scaffold_1	mRNA	Ubiquitin fusion degradation UFD1 family protein (72%T)
scaffold_1	0.729612870789341	0.653634633930201	-0.0759782368591413	11870987	11871193	hypo	+	CG	intergenic	Thecc1EG002127	scaffold_1	mRNA	Unknown
scaffold_1	0.0141845958028161	0.24953742155777	0.235352825754954	11903813	11904507	hyper	+	CG	UTR5	Thecc1EG002135	scaffold_1	mRNA	Unknown
scaffold_1	0.153846153846154	0.368421052631579	0.214574898785425	11914244	11914244	hyper	+	CG	upstream	Thecc1EG002136	scaffold_1	mRNA	Zinc transporter 5 precursor (67%P)
scaffold_1	0.02	0.25801282051282	0.238012820512821	11930925	11930926	hyper	+	CG	UTR3	Thecc1EG002137	scaffold_1	mRNA	c("Chitin elicitor receptor kinase 1"	" RLK1"	" putative (52%T)")
scaffold_1	0.235294117647059	0.267592592592592	0.032298474945534	11968798	11968833	hyper	+	CG	intronic	Thecc1EG002145	scaffold_1	mRNA	RmlC-like cupins superfamily protein (68%T)
scaffold_1	0.083974358974359	0.373337045666204	0.289362686691845	11980488	11980627	hyper	+	CG	upstream	Thecc1EG002147	scaffold_1	mRNA	Uncharacterized protein
scaffold_1	0.323863636363636	0.565789473684211	0.241925837320574	12002670	12002671	hyper	+	CG	intronic	Thecc1EG002150	scaffold_1	mRNA	Unknown
scaffold_1	0.35	0.8	0.45	11999322	11999322	hyper	-	CG	downstream	Thecc1EG002151	scaffold_1	mRNA	Uncharacterized protein
scaffold_1	0.745762711864407	0.978723404255319	0.232960692390912	12020415	12020415	hyper	+	CG	intergenic	Thecc1EG002153	scaffold_1	mRNA	c("Serine/threonine protein phosphatase 2A 55 kDa regulatory subunit B prime gamma"	" putative (58%P)")
scaffold_1	0.227272727272727	0.6	0.372727272727273	12024452	12024452	hyper	+	CG	downstream	Thecc1EG002155	scaffold_1	mRNA	Uncharacterized protein (73%P)
scaffold_1	0.0925324675324677	0.331018518518518	0.238486050986051	12171188	12171443	hyper	-	CG	upstream	Thecc1EG002177	scaffold_1	mRNA	Uncharacterized protein (28%U)
scaffold_1	0.552631578947368	0.923076923076923	0.370445344129555	12184203	12184203	hyper	+	CG	exonic	Thecc1EG002181	scaffold_1	mRNA	c("Retrotransposon"	" unclassified"	" putative-like protein (27%U)")
scaffold_1	0.787878787878788	1	0.212121212121212	12187561	12187561	hyper	+	CG	downstream	Thecc1EG002182	scaffold_1	mRNA	c("Retrotransposon protein"	" unclassified"	" putative (44%U)")
scaffold_1	0.6	0.866666666666667	0.266666666666667	12233550	12233550	hyper	+	CG	upstream	Thecc1EG002185	scaffold_1	mRNA	Transducin/WD40 repeat-like superfamily protein (81%T)
scaffold_1	0.245745745745746	0.592592592592593	0.346846846846847	12290116	12290236	hyper	-	CG	exonic	Thecc1EG002193	scaffold_1	mRNA	Unknown
scaffold_1	1	0.772727272727273	-0.227272727272727	12310197	12310197	hypo	+	CG	upstream	Thecc1EG002198	scaffold_1	mRNA	Gag-pol polymerase-like protein (24%U)
scaffold_1	0.984848484848485	0.756410256410256	-0.228438228438229	12316306	12316346	hypo	+	CG	downstream	Thecc1EG002199	scaffold_1	mRNA	Myzus persicae-induced lipase 1 (71%P)
scaffold_1	0.0951825951825952	0.32963022529586	0.234447630113265	12333226	12333457	hyper	+	CG	intronic	Thecc1EG002202	scaffold_1	mRNA	PDI-like 2-2 (80%T)
scaffold_1	0.134058841245626	0.43459038878829	0.300531547542664	12363289	12364310	hyper	+	CG	upstream	Thecc1EG002205	scaffold_1	mRNA	Uncharacterized protein (43%P)
scaffold_1	0.72	0.476190476190476	-0.243809523809524	12383510	12383510	hypo	-	CG	upstream	Thecc1EG002208	scaffold_1	mRNA	Unknown
scaffold_1	0.764705882352941	1	0.235294117647059	12417691	12417691	hyper	-	CG	intronic	Thecc1EG002213	scaffold_1	mRNA	Unknown
scaffold_1	0.297872340425532	0.555555555555556	0.257683215130024	12436887	12436887	hyper	+	CG	intergenic	Thecc1EG002214	scaffold_1	mRNA	GDSL-like Lipase/Acylhydrolase superfamily protein (66%P)
scaffold_1	0.948275862068966	0.731707317073171	-0.216568544995795	12472730	12472730	hypo	+	CG	intergenic	Thecc1EG002219	scaffold_1	mRNA	Unknown
scaffold_1	0.768253968253968	0.920281794586578	0.15202782633261	12481797	12482706	hypo	-	CG	intergenic	Thecc1EG002220	scaffold_1	mRNA	Uncharacterized protein (61%P)
scaffold_1	0.931818181818182	0.644444444444444	-0.287373737373737	12489974	12489974	hypo	-	CG	intergenic	Thecc1EG002221	scaffold_1	mRNA	Unknown
scaffold_1	0.464049600103199	0.72670953920954	0.26265993910634	12519657	12519901	hyper	+	CG	intergenic	Thecc1EG002229	scaffold_1	mRNA	Cysteine-rich RLK (RECEPTOR-like protein kinase) 8 (13%T)
scaffold_1	1	0.708333333333333	-0.291666666666667	12533565	12533565	hypo	-	CG	upstream	Thecc1EG002230	scaffold_1	mRNA	PTB domain-containing engulfment adapter protein 1 (64%P)
scaffold_1	0.229508196721311	0.45	0.220491803278689	12531826	12531826	hyper	-	CG	intronic	Thecc1EG002231	scaffold_1	mRNA	Unknown
scaffold_1	0.666666666666667	0.413793103448276	-0.252873563218391	12529345	12529345	hypo	+	CG	exonic	Thecc1EG002232	scaffold_1	mRNA	Uncharacterized protein
scaffold_1	0.470588235294118	0.7	0.229411764705882	12550312	12550312	hyper	-	CG	upstream	Thecc1EG002235	scaffold_1	mRNA	Uncharacterized protein (66%P)
scaffold_1	0.666666666666667	1	0.333333333333333	12552122	12552122	hyper	+	CG	exonic	Thecc1EG002236	scaffold_1	mRNA	Gag-pro-like protein (18%U)
scaffold_1	0.564393939393939	0.239583333333333	-0.324810606060606	12567367	12567558	hypo	-	CG	intronic	Thecc1EG002239	scaffold_1	mRNA	Immunoglobulin E-set superfamily protein (69%P)
scaffold_1	0.099719387755102	0.449049316696376	0.349329928941274	12578012	12578047	hyper	-	CG	exonic	Thecc1EG002240	scaffold_1	mRNA	Unknown
scaffold_1	0.422857142857143	0.38717197673055	-0.0356851661265923	12600987	12602284	hypo	-	CG	intronic	Thecc1EG002246	scaffold_1	mRNA	Unknown
scaffold_1	0.883733842785567	0.856797264360289	-0.0269365784252773	12615131	12616818	hyper	+	CG	intergenic	Thecc1EG002248	scaffold_1	mRNA	Uncharacterized protein (46%P)
scaffold_1	0.534622605080679	0.857517482517482	0.322894877436803	12619516	12620075	hyper	-	CG	exonic	Thecc1EG002249	scaffold_1	mRNA	Unknown
scaffold_1	0.666666666666667	1	0.333333333333333	12629287	12629287	hyper	-	CG	UTR3	Thecc1EG002251	scaffold_1	mRNA	Unknown
scaffold_1	0.175531914893617	0.458177702320317	0.2826457874267	12683498	12683538	hyper	-	CG	intergenic	Thecc1EG002255	scaffold_1	mRNA	Uncharacterized protein (65%P)
scaffold_1	0.636363636363636	0.333333333333333	-0.303030303030303	12723269	12723269	hypo	-	CG	intronic	Thecc1EG002263	scaffold_1	mRNA	Uncharacterized protein (63%P)
scaffold_1	0.508196721311475	0.306122448979592	-0.202074272331884	12728774	12728774	hypo	-	CG	exonic	Thecc1EG002265	scaffold_1	mRNA	Metallo-hydrolase/oxidoreductase superfamily protein (73%T)
scaffold_1	0.708333333333333	0.481481481481481	-0.226851851851852	12745443	12745443	hypo	-	CG	intergenic	Thecc1EG002267	scaffold_1	mRNA	Uncharacterized protein (68%P)
scaffold_1	0.513513513513513	0.5625	0.0489864864864865	12768065	12769365	hyper	-	CG	exonic	Thecc1EG002270	scaffold_1	mRNA	Unknown
scaffold_1	0.714285714285714	0.954545454545455	0.24025974025974	12777587	12777587	hyper	-	CG	upstream	Thecc1EG002271	scaffold_1	mRNA	Uncharacterized protein (55%P)
scaffold_1	0.121621621621622	0.40546218487395	0.283840563252328	12817642	12817645	hyper	+	CG	downstream	Thecc1EG002276	scaffold_1	mRNA	Unknown
scaffold_1	0.803571428571428	0.769230769230769	-0.0343406593406595	12821037	12821978	hyper	-	CG	exonic	Thecc1EG002279	scaffold_1	mRNA	Unknown
scaffold_1	0.725625539257981	0.702380952380952	-0.023244586877029	12872866	12872937	hyper	+	CG	UTR3	Thecc1EG002284	scaffold_1	mRNA	Unknown
scaffold_1	0.868058851447556	0.798111837327524	-0.069947014120032	12888756	12888923	hypo	-	CG	downstream	Thecc1EG002287	scaffold_1	mRNA	Uncharacterized protein (56%P)
scaffold_1	0.733333333333333	0.352941176470588	-0.380392156862745	12900007	12900007	hypo	-	CG	intronic	Thecc1EG002289	scaffold_1	mRNA	Polygalacturonase (62%U)
scaffold_1	0.47960372960373	0.478114478114478	-0.00148925148925151	12926208	12926236	hypo	+	CG	intergenic	Thecc1EG002293	scaffold_1	mRNA	Uncharacterized protein (59%P)
scaffold_1	0	0.2	0.2	13039936	13039936	hyper	+	CG	upstream	Thecc1EG002307	scaffold_1	mRNA	Thymidine kinase (75%U)
scaffold_1	0.785714285714286	0.32258064516129	-0.463133640552995	13054513	13054513	hypo	+	CG	intergenic	Thecc1EG002309	scaffold_1	mRNA	Serine/threonine protein phosphatase 7 long form (64%P)
scaffold_1	0.648648648648649	0.86	0.211351351351351	13066588	13066588	hyper	-	CG	intergenic	Thecc1EG002310	scaffold_1	mRNA	c("Binding protein"	" putative (74%U)")
scaffold_1	0.743589743589744	0.515151515151515	-0.228438228438228	13072428	13072428	hypo	-	CG	intronic	Thecc1EG002311	scaffold_1	mRNA	Kinase superfamily protein (77%T)
scaffold_1	0.32258064516129	0.116279069767442	-0.206301575393848	13077760	13077760	hypo	+	CG	intergenic	Thecc1EG002312	scaffold_1	mRNA	DGCR14-related (72%P)
scaffold_1	0.521739130434783	1	0.478260869565217	13096108	13096108	hyper	+	CG	intronic	Thecc1EG002314	scaffold_1	mRNA	Unknown
scaffold_1	0.88	0.780555555555555	-0.0994444444444447	13119888	13120943	hypo	-	CG	upstream	Thecc1EG002315	scaffold_1	mRNA	c("Retrotransposon protein"	" putative (37%U)")
scaffold_1	0.8	1	0.2	13134747	13134747		+	CG	intronic	Thecc1EG002318	scaffold_1	mRNA	c("Zinc-dependent activator protein-1"	" putative (49%P)")
scaffold_1	0.297727412251373	0.544454756165335	0.246727343913962	13154589	13155015	hyper	+	CG	upstream;downstream	Thecc1EG002324	scaffold_1	mRNA	Uncharacterized protein (73%P)
scaffold_1	0.333333333333333	0.576271186440678	0.242937853107345	13161981	13161981	hyper	+	CG	intronic	Thecc1EG002325	scaffold_1	mRNA	Glycosyl hydrolase 1 (71%U)
scaffold_1	0.283018867924528	0.0487804878048781	-0.23423838011965	13190569	13190569	hypo	+	CG	UTR3	Thecc1EG002327	scaffold_1	mRNA	Oberon 2 (72%U)
scaffold_1	0.777777777777778	0.4	-0.377777777777778	13205451	13205451	hypo	+	CG	exonic	Thecc1EG002330	scaffold_1	mRNA	Uncharacterized protein
scaffold_1	1	0.8	-0.2	13275292	13275292		+	CG	intronic	Thecc1EG002339	scaffold_1	mRNA	Unknown
scaffold_1	0.888888888888889	0.785714285714285	-0.103174603174604	13282273	13282274	hyper	+	CG	intronic	Thecc1EG002340	scaffold_1	mRNA	Unknown
scaffold_1	0.371428571428571	0.625	0.253571428571429	13304850	13304850	hyper	-	CG	intergenic	Thecc1EG002346	scaffold_1	mRNA	Tetratricopeptide repeat (TPR)-like superfamily protein (61%T)
scaffold_1	0.779152356594812	0.521556616961789	-0.257595739633023	13314188	13315559	hypo	-	CG	upstream	Thecc1EG002348	scaffold_1	mRNA	Uncharacterized protein
scaffold_1	0.826086956521739	0.4	-0.426086956521739	13324324	13324324	hypo	-	CG	intronic	Thecc1EG002350	scaffold_1	mRNA	Cc-nbs-lrr resistance-like protein (34%U)
scaffold_1	0.96	0.7	-0.26	13356629	13356629	hypo	+	CG	intronic	Thecc1EG002357	scaffold_1	mRNA	Uncharacterized protein (26%U)
scaffold_1	0.911764705882353	0.707317073170732	-0.204447632711621	13395151	13395151	hypo	-	CG	intergenic	Thecc1EG002361	scaffold_1	mRNA	c("Gag protease polyprotein"	" putative (56%P)")
scaffold_1	0.50611439276634	0.3207685106947	-0.18534588207164	13407782	13408526	hypo	+	CG	intronic	Thecc1EG002363	scaffold_1	mRNA	Unknown
scaffold_1	0.973684210526316	0.75	-0.223684210526316	13432686	13432686	hypo	+	CG	upstream	Thecc1EG002367	scaffold_1	mRNA	Uncharacterized protein (51%P)
scaffold_1	1	0.739130434782609	-0.260869565217391	13451397	13451397	hypo	-	CG	upstream	Thecc1EG002368	scaffold_1	mRNA	Uncharacterized protein (66%P)
scaffold_1	1	0.754180602006689	-0.245819397993311	13481855	13482117	hypo	-	CG	upstream	Thecc1EG002369	scaffold_1	mRNA	Uncharacterized protein (21%U)
scaffold_1	0.722222222222222	1	0.277777777777778	13479906	13479906	hyper	-	CG	intronic	Thecc1EG002370	scaffold_1	mRNA	Uncharacterized protein (81%P)
scaffold_1	0.640740740740741	0.558333333333333	-0.0824074074074073	13502061	13502529		-	CG	UTR3	Thecc1EG002374	scaffold_1	mRNA	Uncharacterized protein (53%P)
scaffold_1	0.857142857142857	0.897435897435898	0.0402930402930405	13510303	13510304	hyper	+	CG	exonic	Thecc1EG002375	scaffold_1	mRNA	Uncharacterized protein (68%P)
scaffold_1	0.713656783468104	0.803174603174603	0.089517819706499	13508528	13508751	hyper	+	CG	intronic	Thecc1EG002376	scaffold_1	mRNA	Uncharacterized protein (57%P)
scaffold_1	0.821789321789322	0.701339285714286	-0.120450036075036	13536813	13537032	hypo	-	CG	intergenic	Thecc1EG002380	scaffold_1	mRNA	Secretory laccase (75%U)
scaffold_1	0.818181818181818	0.596153846153846	-0.222027972027972	13551552	13551552	hypo	-	CG	upstream	Thecc1EG002382	scaffold_1	mRNA	Uncharacterized protein (71%P)
scaffold_1	0.837142857142857	0.585526315789473	-0.251616541353384	13567948	13568911	hypo	+	CG	intronic	Thecc1EG002384	scaffold_1	mRNA	c("Gag protease polyprotein"	" putative (56%P)")
scaffold_1	0.700989010989011	0.965144230769231	0.26415521978022	13562622	13564092	hyper	+	CG	intronic	Thecc1EG002385	scaffold_1	mRNA	c("Retrotransposon protein"	" putative (59%U)")
scaffold_1	0.825581395348837	0.617948717948718	-0.20763267740012	13572468	13572568	hypo	-	CG	UTR5	Thecc1EG002389	scaffold_1	mRNA	Gag-pro-like protein (31%U)
scaffold_1	0.736842105263158	0.527777777777778	-0.20906432748538	13658510	13658510	hypo	-	CG	intergenic	Thecc1EG002400	scaffold_1	mRNA	Phytochrome C (69%T)
scaffold_1	0.891304347826087	0.857142857142857	-0.03416149068323	13721121	13721323	hyper	+	CG	intronic	Thecc1EG002408	scaffold_1	mRNA	Uncharacterized protein (49%P)
scaffold_1	0.902439024390244	0.7	-0.202439024390244	13797167	13797167	hypo	-	CG	intergenic	Thecc1EG002419	scaffold_1	mRNA	Uncharacterized protein (18%U)
scaffold_1	0	0.204545454545455	0.204545454545455	13850177	13850177	hyper	+	CG	intronic	Thecc1EG002427	scaffold_1	mRNA	Uncharacterized protein
scaffold_1	0.899788533834586	0.792053663570692	-0.107734870263895	13877086	13878085	hypo	-	CG	exonic	Thecc1EG002431	scaffold_1	mRNA	Rubisco methyltransferase family protein (20%T)
scaffold_1	0.0957651044607566	0.34094982078853	0.245184716327774	13886443	13886503	hyper	-	CG	intronic	Thecc1EG002434	scaffold_1	mRNA	c("Indole-3-glycerol phosphate synthase"	" chloroplastic"	" putative (51%U)")
scaffold_1	0.773397565922921	0.701157240928408	-0.072240324994513	13909251	13909439	hypo	+	CG	intronic	Thecc1EG002437	scaffold_1	mRNA	Mutator-like transposase (12%U)
scaffold_1	0.592592592592593	1	0.407407407407407	13911943	13911943	hyper	-	CG	intronic	Thecc1EG002438	scaffold_1	mRNA	Uncharacterized protein (17%T)
scaffold_1	0.722222222222222	0.2	-0.522222222222222	13943950	13943950	hypo	+	CG	intronic	Thecc1EG002442	scaffold_1	mRNA	AMP-dependent synthetase and ligase family protein (71%T)
scaffold_1	0.75	1	0.25	13947923	13947923	hyper	+	CG	upstream	Thecc1EG002445	scaffold_1	mRNA	RNA-binding family protein (68%P)
scaffold_1	0.787878787878788	1	0.212121212121212	13954031	13954031	hyper	-	CG	intergenic	Thecc1EG002446	scaffold_1	mRNA	Unknown
scaffold_1	0.358940271320991	0.413082933431771	0.05414266211078	14007548	14007717	hyper	-	CG	UTR3	Thecc1EG002455	scaffold_1	mRNA	RNAse E/G-like (63%P)
scaffold_1	0.4375	0.117647058823529	-0.319852941176471	14010627	14010627	hypo	-	CG	intergenic	Thecc1EG002456	scaffold_1	mRNA	c("RING/U-box superfamily protein"	" putative (59%T)")
scaffold_1	0.763821138211382	0.627240143369176	-0.136580994842207	14048313	14049303	hypo	-	CG	upstream	Thecc1EG002460	scaffold_1	mRNA	c("Period circadian protein"	" putative (41%P)")
scaffold_1	0.864606583147335	0.72093837535014	-0.143668207797194	14057965	14059800	hypo	-	CG	upstream	Thecc1EG002461	scaffold_1	mRNA	Transposon-like protein (25%U)
scaffold_1	0.266666666666666	0.711028632025451	0.444361965358784	14073525	14073526	hyper	+	CG	UTR3	Thecc1EG002464	scaffold_1	mRNA	Uncharacterized protein
scaffold_1	0.344186046511628	0.432971014492754	0.0887849679811255	14077646	14077911	hyper	+	CG	exonic	Thecc1EG002465	scaffold_1	mRNA	Uncharacterized protein (63%P)
scaffold_1	0.980392156862745	0.730030959752322	-0.250361197110423	14088969	14089083		-	CG	intronic	Thecc1EG002468	scaffold_1	mRNA	Uncharacterized protein (61%P)
scaffold_1	0.958333333333333	0.571428571428571	-0.386904761904762	14102102	14102102	hypo	-	CG	intronic	Thecc1EG002470	scaffold_1	mRNA	c("RNA-directed DNA polymerase (Reverse transcriptase)"	" Ribonuclease H"	" putative (36%U)")
scaffold_1	0.928571428571429	0.666666666666667	-0.261904761904762	14103081	14103081	hypo	+	CG	upstream	Thecc1EG002471	scaffold_1	mRNA	Uncharacterized protein (74%P)
scaffold_1	0.772727272727272	0.733193277310924	-0.0395339954163485	14108474	14108475	hypo	+	CG	downstream	Thecc1EG002473	scaffold_1	mRNA	Exostosin family protein (66%P)
scaffold_1	0.8	1	0.2	14122339	14122339		-	CG	upstream	Thecc1EG002475	scaffold_1	mRNA	Uncharacterized protein (85%P)
scaffold_1	1	0.772727272727273	-0.227272727272727	14137273	14137273	hypo	+	CG	exonic	Thecc1EG002477	scaffold_1	mRNA	c("Heavy metal transport/detoxification superfamily protein"	" putative (46%P)")
scaffold_1	0.983870967741935	0.775	-0.208870967741936	14149900	14150742	hypo	+	CG	intergenic	Thecc1EG002478	scaffold_1	mRNA	Unknown
scaffold_1	0.336042476531442	0.568445084529401	0.232402607997959	14249410	14249481	hyper	+	CG	intergenic	Thecc1EG002490	scaffold_1	mRNA	RAB GTPase B1C (92%T)
scaffold_1	0.724137931034483	0.966666666666667	0.242528735632184	14270282	14270282	hyper	-	CG	downstream	Thecc1EG002493	scaffold_1	mRNA	Uncharacterized protein (63%P)
scaffold_1	0.800595238095238	0.929824561403509	0.129229323308271	14301441	14301941	hypo	-	CG	upstream	Thecc1EG002494	scaffold_1	mRNA	Uncharacterized protein
scaffold_1	0.743774131274132	0.855555555555556	0.111781424281424	14310534	14311119	hyper	+	CG	exonic	Thecc1EG002496	scaffold_1	mRNA	Unknown
scaffold_1	0.596736596736597	0.746438746438747	0.14970214970215	14333148	14333384	hyper	+	CG	upstream	Thecc1EG002501	scaffold_1	mRNA	Uncharacterized protein (54%P)
scaffold_1	0.841071428571428	0.520564042303173	-0.320507386268255	14341889	14342739	hypo	-	CG	upstream	Thecc1EG002502	scaffold_1	mRNA	Uncharacterized protein (68%P)
scaffold_1	0.916085271317829	0.685119047619048	-0.230966223698782	14350811	14352101	hypo	-	CG	upstream	Thecc1EG002504	scaffold_1	mRNA	Uncharacterized protein (52%P)
scaffold_1	0.0952380952380952	0.333333333333333	0.238095238095238	14383059	14383059	hyper	-	CG	intergenic	Thecc1EG002508	scaffold_1	mRNA	Uncharacterized protein (20%U)
scaffold_1	0	0.362267206477733	0.362267206477733	14414059	14414137	hyper	-	CG	intergenic	Thecc1EG002512	scaffold_1	mRNA	Uncharacterized protein (68%P)
scaffold_1	0.1	0.4	0.3	14414997	14414997	hyper	-	CG	intergenic	Thecc1EG002513	scaffold_1	mRNA	Uncharacterized protein
scaffold_1	0.715253623188406	0.360187165775401	-0.355066457413005	14434191	14434279	hypo	-	CG	upstream;downstream	Thecc1EG002516	scaffold_1	mRNA	Uncharacterized protein (64%P)
scaffold_1	0.982758620689655	0.772326674500587	-0.210431946189068	14449328	14449398	hypo	+	CG	exonic	Thecc1EG002517	scaffold_1	mRNA	Uncharacterized protein
scaffold_1	0.19047619047619	0.482758620689655	0.292282430213465	14453569	14453569	hyper	-	CG	exonic	Thecc1EG002519	scaffold_1	mRNA	Unknown
scaffold_1	0.5	0.25	-0.25	14457071	14457071	hypo	+	CG	intergenic	Thecc1EG002520	scaffold_1	mRNA	Endomembrane protein 70 protein family (85%T)
scaffold_1	0.735119047619048	0.789285714285715	0.0541666666666665	14469137	14469291	hyper	-	CG	upstream	Thecc1EG002522	scaffold_1	mRNA	c("Translation elongation factor Ts (EF-Ts)"	" putative (63%T)")
scaffold_1	0.966346153846154	0.701459531180893	-0.26488662266526	14540000	14540135	hypo	-	CG	intergenic	Thecc1EG002536	scaffold_1	mRNA	Unknown
scaffold_1	0.76	0.481481481481481	-0.278518518518519	14551368	14551368	hypo	+	CG	upstream	Thecc1EG002539	scaffold_1	mRNA	c("Cytochrome b561/ferric reductase transmembrane with DOMON related domain"	" putative (57%T)")
scaffold_1	0.857142857142857	0.789850357839948	-0.0672924993029095	14562441	14562702	hyper	-	CG	upstream	Thecc1EG002541	scaffold_1	mRNA	Unknown
scaffold_1	0.57258064516129	0.96551724137931	0.39293659621802	14590927	14591365	hyper	+	CG	upstream	Thecc1EG002544	scaffold_1	mRNA	Uncharacterized protein (51%U)
scaffold_1	0.758223684210527	0.842105263157894	0.083881578947368	14598221	14598372	hypo	-	CG	intergenic	Thecc1EG002545	scaffold_1	mRNA	Unknown
scaffold_1	0.980392156862745	0.764705882352941	-0.215686274509804	14628733	14628733	hypo	+	CG	intronic	Thecc1EG002547	scaffold_1	mRNA	Uncharacterized protein (81%P)
scaffold_1	0.461538461538462	0.769230769230769	0.307692307692308	14624718	14624718	hyper	+	CG	intronic	Thecc1EG002548	scaffold_1	mRNA	Uncharacterized protein (86%P)
scaffold_1	0.454545454545455	0.708333333333333	0.253787878787879	14650605	14650605	hyper	+	CG	intronic	Thecc1EG002551	scaffold_1	mRNA	Unknown
scaffold_1	0.646341463414634	0.886363636363636	0.240022172949002	14791164	14791164	hyper	-	CG	intronic	Thecc1EG002556	scaffold_1	mRNA	Uncharacterized protein (13%U)
scaffold_1	0.217391304347826	0.482758620689655	0.265367316341829	14789521	14789521	hyper	+	CG	intronic	Thecc1EG002557	scaffold_1	mRNA	Unknown
scaffold_1	0.8	1	0.2	14862671	14862671		-	CG	intronic	Thecc1EG002563	scaffold_1	mRNA	Unknown
scaffold_1	1	0.736842105263158	-0.263157894736842	14893199	14893199	hypo	-	CG	upstream	Thecc1EG002566	scaffold_1	mRNA	Unknown
scaffold_1	0.883720930232558	0.682051282051282	-0.201669648181276	14904852	14904931		-	CG	intergenic	Thecc1EG002569	scaffold_1	mRNA	RNI-like superfamily protein (60%T)
scaffold_1	0.606060606060606	0.382352941176471	-0.223707664884136	14907524	14907524	hypo	+	CG	intergenic	Thecc1EG002570	scaffold_1	mRNA	Unknown
scaffold_1	0.696969696969697	0.945195195195195	0.248225498225498	14936607	14936623	hyper	-	CG	exonic	Thecc1EG002574	scaffold_1	mRNA	Unknown
scaffold_1	0.278463859920453	0.27301147352525	-0.00545238639520321	14946360	14946477	hyper	+	CG	upstream	Thecc1EG002578	scaffold_1	mRNA	Mediator of RNA polymerase II transcription subunit 19 (73%P)
scaffold_1	0.538461538461538	0.962962962962963	0.424501424501424	14956555	14956555	hyper	-	CG	exonic	Thecc1EG002580	scaffold_1	mRNA	Uncharacterized protein (31%U)
scaffold_1	0.815789473684211	0.576923076923077	-0.238866396761134	14990331	14990331	hypo	-	CG	exonic	Thecc1EG002584	scaffold_1	mRNA	Uncharacterized protein (67%P)
scaffold_1	0.69327731092437	0.806172839506173	0.112895528581803	14981129	14981490	hypo	-	CG	intronic	Thecc1EG002585	scaffold_1	mRNA	Uncharacterized protein (34%U)
scaffold_1	0.85	0.825	-0.025	14983935	14983985	hypo	-	CG	intronic	Thecc1EG002586	scaffold_1	mRNA	Unknown
scaffold_1	0.921960072595281	0.688636363636363	-0.233323708958918	14999118	15000027	hypo	+	CG	intronic	Thecc1EG002588	scaffold_1	mRNA	Unknown
scaffold_1	0.7	1	0.3	15026791	15026791	hyper	-	CG	intronic	Thecc1EG002593	scaffold_1	mRNA	Unknown
scaffold_1	0.772727272727272	0.897058823529411	0.124331550802139	15064602	15065569	hyper	+	CG	upstream	Thecc1EG002595	scaffold_1	mRNA	Unknown
scaffold_1	1	0.785714285714286	-0.214285714285714	15070873	15070873	hypo	+	CG	intergenic	Thecc1EG002596	scaffold_1	mRNA	Unknown
scaffold_1	1	0.727272727272727	-0.272727272727273	15081338	15081338	hypo	+	CG	intergenic	Thecc1EG002599	scaffold_1	mRNA	Unknown
scaffold_1	0.96078431372549	0.75609756097561	-0.20468675274988	15111740	15111740	hypo	-	CG	exonic	Thecc1EG002605	scaffold_1	mRNA	Unknown
scaffold_1	0.702702702702703	0.966666666666667	0.263963963963964	15119007	15119007	hyper	-	CG	intronic	Thecc1EG002607	scaffold_1	mRNA	Tetratricopeptide repeat (TPR)-like superfamily protein (63%T)
scaffold_1	0.90625	0.703703703703704	-0.202546296296296	15130147	15130147	hypo	-	CG	upstream	Thecc1EG002610	scaffold_1	mRNA	Uncharacterized protein (52%P)
scaffold_1	0.791666666666667	1	0.208333333333333	15151846	15151846	hyper	-	CG	upstream	Thecc1EG002613	scaffold_1	mRNA	Bacterial hemolysin-related (81%P)
scaffold_1	0.247276688453159	0.5	0.252723311546841	15153914	15153988	hyper	+	CG	intergenic	Thecc1EG002614	scaffold_1	mRNA	Photosystem I reaction center subunit XI (81%P)
scaffold_1	1	0.778753770739065	-0.221246229260935	15158921	15160177	hypo	+	CG	exonic	Thecc1EG002615	scaffold_1	mRNA	Unknown
scaffold_1	0.727272727272727	0.954545454545455	0.227272727272727	15158188	15158188	hyper	+	CG	exonic	Thecc1EG002616	scaffold_1	mRNA	Uncharacterized protein (60%P)
scaffold_1	0.76901926040525	0.749975800595589	-0.0190434598096617	15160610	15162001		-	CG	downstream	Thecc1EG002617	scaffold_1	mRNA	Unknown
scaffold_1	0.761904761904762	0.964285714285714	0.202380952380952	15215405	15215405	hyper	-	CG	UTR5	Thecc1EG002624	scaffold_1	mRNA	Uncharacterized protein (73%P)
scaffold_1	0.0769230769230769	0.368421052631579	0.291497975708502	15229493	15229493	hyper	-	CG	intronic	Thecc1EG002626	scaffold_1	mRNA	c("Glutamate receptor 1.1"	" putative (47%P)")
scaffold_1	1	0.758620689655172	-0.241379310344828	15266445	15266445	hypo	+	CG	upstream	Thecc1EG002632	scaffold_1	mRNA	Unknown
scaffold_1	0.867857142857143	0.875	0.00714285714285699	15321861	15322875		-	CG	intergenic	Thecc1EG002636	scaffold_1	mRNA	Uncharacterized protein (63%P)
scaffold_1	0.777777777777778	1	0.222222222222222	15341985	15341985	hyper	+	CG	exonic	Thecc1EG002637	scaffold_1	mRNA	c("Integrase"	" catalytic region"	" Zinc finger"	" CCHC-type"	" Peptidase aspartic"	" catalytic"	" putative (41%U)")
scaffold_1	0.952380952380952	0.692307692307692	-0.26007326007326	15340074	15340074	hypo	+	CG	UTR5	Thecc1EG002638	scaffold_1	mRNA	c("Transposase tnp2"	" putative (58%P)")
scaffold_1	0.933333333333333	0.727272727272727	-0.206060606060606	15359859	15359859	hypo	-	CG	upstream	Thecc1EG002639	scaffold_1	mRNA	Uncharacterized protein
scaffold_1	0.379310344827586	0.684210526315789	0.304900181488203	15372904	15372904	hyper	+	CG	downstream	Thecc1EG002640	scaffold_1	mRNA	Integral membrane HRF1 family protein (71%T)
scaffold_1	0.513099154135338	0.358638356528382	-0.154460797606956	15375413	15376686	hypo	+	CG	exonic	Thecc1EG002641	scaffold_1	mRNA	Tetratricopeptide repeat-like superfamily protein (65%P)
scaffold_1	0.948717948717949	0.727272727272727	-0.221445221445221	15396824	15396824	hypo	-	CG	upstream	Thecc1EG002643	scaffold_1	mRNA	Unknown
scaffold_1	0.417592592592593	0.526698435972629	0.109105843380037	15399342	15399975	hypo	-	CG	exonic	Thecc1EG002644	scaffold_1	mRNA	Uncharacterized protein (80%P)
scaffold_1	0.5	0.909090909090909	0.409090909090909	15417946	15417946	hyper	+	CG	intergenic	Thecc1EG002645	scaffold_1	mRNA	Uncharacterized protein (48%P)
scaffold_1	0.74797410192147	0.819047619047619	0.071073517126149	15431098	15431431	hypo	+	CG	intronic	Thecc1EG002647	scaffold_1	mRNA	Far-red impaired responsive family protein (79%P)
scaffold_1	0.88	0.526315789473684	-0.353684210526316	15443336	15443336	hypo	-	CG	intronic	Thecc1EG002649	scaffold_1	mRNA	c("RNA-directed DNA polymerase (Reverse transcriptase)"	" Ribonuclease H"	" putative (47%U)")
scaffold_1	0.600039787798408	0.585511735377327	-0.0145280524210818	15456255	15457716	hypo	-	CG	intronic	Thecc1EG002653	scaffold_1	mRNA	Far-red impaired responsive family protein (75%P)
scaffold_1	0.727272727272727	0.933333333333333	0.206060606060606	15461289	15461289	hyper	+	CG	intronic	Thecc1EG002654	scaffold_1	mRNA	Far-red impaired responsive family protein (67%P)
scaffold_1	0.413793103448276	0.171428571428571	-0.242364532019704	15476635	15476635	hypo	+	CG	intronic	Thecc1EG002658	scaffold_1	mRNA	Lipoxygenase (73%U)
scaffold_1	0.483340489919438	0.206210657297614	-0.277129832621823	15482572	15483702	hypo	-	CG	exonic	Thecc1EG002659	scaffold_1	mRNA	Unknown
scaffold_1	0.594188596491228	0.548611111111111	-0.045577485380117	15504690	15504703	hypo	+	CG	intronic	Thecc1EG002662	scaffold_1	mRNA	c("Polynucleotidyl transferase"	" ribonuclease H-like superfamily protein"	" putative (55%T)")
scaffold_1	0.421052631578947	0.696969696969697	0.27591706539075	15511758	15511758	hyper	+	CG	intronic	Thecc1EG002663	scaffold_1	mRNA	Serine carboxypeptidase-like 20 (70%T)
scaffold_1	0.675986842105263	0.831570466570467	0.155583624465203	15555167	15556028	hypo	+	CG	upstream	Thecc1EG002672	scaffold_1	mRNA	Uncharacterized protein (57%P)
scaffold_1	0.984848484848485	0.754985754985755	-0.22986272986273	15569419	15569846	hypo	+	CG	exonic	Thecc1EG002673	scaffold_1	mRNA	Actin binding Calponin (CH) domain-containing protein (83%T)
scaffold_1	0.227272727272727	0.571428571428571	0.344155844155844	15609680	15609680	hyper	+	CG	exonic	Thecc1EG002681	scaffold_1	mRNA	Gb:AAB97010.1 (79%U)
scaffold_1	0.454545454545455	0.222222222222222	-0.232323232323232	15631857	15631857	hypo	-	CG	intronic	Thecc1EG002683	scaffold_1	mRNA	Unknown
scaffold_1	0.702702702702703	0.921052631578947	0.218349928876245	15648495	15648495	hyper	+	CG	upstream	Thecc1EG002690	scaffold_1	mRNA	Uncharacterized protein
scaffold_1	0.633333333333333	0.951219512195122	0.317886178861789	15674992	15674992	hyper	-	CG	intergenic	Thecc1EG002692	scaffold_1	mRNA	Unknown
scaffold_1	0.428571428571429	0.733333333333333	0.304761904761905	15695071	15695071	hyper	+	CG	upstream	Thecc1EG002694	scaffold_1	mRNA	c("Aspartyl-tRNA synthetase"	" putative (60%U)")
scaffold_1	0.759469696969697	1	0.240530303030303	15769123	15769259	hyper	-	CG	upstream	Thecc1EG002703	scaffold_1	mRNA	Uncharacterized protein (73%P)
scaffold_1	0.807692307692307	0.9	0.0923076923076925	15770700	15771146		+	CG	intronic	Thecc1EG002704	scaffold_1	mRNA	Uncharacterized protein (76%P)
scaffold_1	0.739130434782609	0.944444444444444	0.205314009661836	15772825	15772825	hyper	-	CG	UTR5;UTR3	Thecc1EG002705	scaffold_1	mRNA	c("RNA-directed DNA polymerase (Reverse transcriptase)"	" Ribonuclease H-like protein (33%U)")
scaffold_1	0.202020202020202	0.433511586452763	0.231491384432561	15816132	15816147	hyper	+	CG	UTR3	Thecc1EG002712	scaffold_1	mRNA	c("CDNA clone:J033068D01"	" full insert sequence"	" putative (35%U)")
scaffold_1	0.30952380952381	0.571428571428571	0.261904761904762	15833251	15833251	hyper	+	CG	intergenic	Thecc1EG002715	scaffold_1	mRNA	Unknown
scaffold_1	0.441860465116279	0.742857142857143	0.300996677740864	15919825	15919825	hyper	+	CG	upstream	Thecc1EG002726	scaffold_1	mRNA	Uncharacterized protein (66%P)
scaffold_1	0.753349358974359	0.742861305361305	-0.0104880536130535	15920425	15921580	hyper	+	CG	intronic	Thecc1EG002727	scaffold_1	mRNA	Uncharacterized protein (52%P)
scaffold_1	0.815972222222222	0.794117647058823	-0.0218545751633985	15929732	15929897	hypo	+	CG	upstream	Thecc1EG002728	scaffold_1	mRNA	Uncharacterized protein (60%P)
scaffold_1	0.756756756756757	1	0.243243243243243	15939420	15939420	hyper	-	CG	intronic	Thecc1EG002730	scaffold_1	mRNA	Transposase tnp2 (69%U)
scaffold_1	0.412316715542522	0.676767676767677	0.264450961225155	15943674	15944561	hyper	-	CG	downstream	Thecc1EG002731	scaffold_1	mRNA	c("Transposase"	" putative-like protein (22%U)")
scaffold_1	0.853658536585366	0.58695652173913	-0.266702014846235	15956718	15956718	hypo	+	CG	intergenic	Thecc1EG002733	scaffold_1	mRNA	Unknown
scaffold_1	0.487179487179487	0.694915254237288	0.207735767057801	15991205	15991205	hyper	-	CG	intergenic	Thecc1EG002738	scaffold_1	mRNA	Cellulose-synthase-like C6 (80%T)
scaffold_1	0.697454844006569	0.9125	0.215045155993431	16074043	16074326	hyper	-	CG	intergenic	Thecc1EG002750	scaffold_1	mRNA	Uncharacterized protein (79%P)
scaffold_1	0.821428571428572	0.854239256678281	0.03281068524971	16082010	16082504	hyper	-	CG	upstream	Thecc1EG002751	scaffold_1	mRNA	Unknown
scaffold_1	0.402573529411764	0.345238095238095	-0.0573354341736695	16095791	16096082	hypo	+	CG	intronic	Thecc1EG002756	scaffold_1	mRNA	Uncharacterized protein
scaffold_1	0.166666666666667	0.575757575757576	0.409090909090909	16127575	16127575	hyper	-	CG	intergenic	Thecc1EG002760	scaffold_1	mRNA	Unknown
scaffold_1	0.8	1	0.2	16147504	16147504		+	CG	upstream	Thecc1EG002764	scaffold_1	mRNA	Uncharacterized protein (61%P)
scaffold_1	0.721883173496077	0.708168642951251	-0.013714530544825	16281550	16281777	hyper	-	CG	intergenic	Thecc1EG002777	scaffold_1	mRNA	Uncharacterized protein
scaffold_1	1	0.781818181818182	-0.218181818181818	16287337	16287337	hypo	+	CG	upstream	Thecc1EG002779	scaffold_1	mRNA	c("Copia-like retrotransposable element"	" putative (39%U)")
scaffold_1	0.787878787878788	1	0.212121212121212	16416491	16416491	hyper	+	CG	intergenic	Thecc1EG002789	scaffold_1	mRNA	Uncharacterized protein
scaffold_1	1	0.793103448275862	-0.206896551724138	16422444	16422444	hypo	+	CG	upstream	Thecc1EG002790	scaffold_1	mRNA	Ty3-gypsy retrotransposon-like protein (27%U)
scaffold_1	1	0.796875	-0.203125	16430662	16430662	hypo	+	CG	intergenic	Thecc1EG002791	scaffold_1	mRNA	Uncharacterized protein (25%U)
scaffold_1	0.921052631578947	0.709677419354839	-0.211375212224109	16478564	16478564	hypo	-	CG	intronic	Thecc1EG002799	scaffold_1	mRNA	Uncharacterized protein (48%U)
scaffold_1	0.956521739130435	0.740740740740741	-0.215780998389694	16519184	16519184	hypo	+	CG	upstream	Thecc1EG002805	scaffold_1	mRNA	c("Cytochrome P450 82A3"	" putative (56%P)")
scaffold_1	1	0.777777777777778	-0.222222222222222	16602635	16602635	hypo	-	CG	intergenic	Thecc1EG002812	scaffold_1	mRNA	c("Retrotransposon"	" putative-like protein (28%U)")
scaffold_1	0.857142857142857	0.652173913043478	-0.204968944099379	16608355	16608355	hypo	+	CG	intronic	Thecc1EG002813	scaffold_1	mRNA	Uncharacterized protein (82%P)
scaffold_1	0.578947368421053	1	0.421052631578947	16691020	16691020	hyper	-	CG	intronic	Thecc1EG002820	scaffold_1	mRNA	Unknown
scaffold_1	1	0.793103448275862	-0.206896551724138	16731695	16731695	hypo	-	CG	intronic	Thecc1EG002825	scaffold_1	mRNA	Ac-like transposase (29%U)
scaffold_1	0.626254180602007	0.63375350140056	0.00749932079855399	16733187	16733188	hyper	+	CG	upstream;downstream	Thecc1EG002826	scaffold_1	mRNA	c("Nuclear transport factor 2 family protein with RNA binding domain"	" putative (57%P)")
scaffold_1	1	0.692307692307692	-0.307692307692308	16736402	16736402	hypo	-	CG	intronic	Thecc1EG002827	scaffold_1	mRNA	Unknown
scaffold_1	0.958333333333333	0.666666666666667	-0.291666666666667	16748475	16748475	hypo	+	CG	upstream;downstream	Thecc1EG002829	scaffold_1	mRNA	Uncharacterized protein (61%P)
scaffold_1	1	0.759615384615385	-0.240384615384616	16756089	16756102	hypo	-	CG	upstream	Thecc1EG002830	scaffold_1	mRNA	Unknown
scaffold_1	0.982758620689655	0.765107212475634	-0.217651408214022	16760552	16761294	hypo	+	CG	intergenic	Thecc1EG002831	scaffold_1	mRNA	Uncharacterized protein (53%P)
scaffold_1	0.183110367892977	0.458153580672994	0.275043212780018	16794816	16794866	hyper	+	CG	intergenic	Thecc1EG002834	scaffold_1	mRNA	Unknown
scaffold_1	0.137931034482759	0.363636363636364	0.225705329153605	16827596	16827596	hyper	-	CG	upstream	Thecc1EG002835	scaffold_1	mRNA	Integrase-type DNA-binding superfamily protein (69%P)
scaffold_1	0.212701229843922	0.492845640671728	0.280144410827806	16834747	16835153	hyper	-	CG	exonic	Thecc1EG002837	scaffold_1	mRNA	c("Mitochondrial import inner membrane translocase subunit Tim17/Tim22/Tim23 family protein"	" putative (51%P)")
scaffold_1	0.775510204081633	1	0.224489795918367	16843108	16843108	hyper	+	CG	upstream	Thecc1EG002839	scaffold_1	mRNA	c("Nam protein 1"	" putative (39%P)")
scaffold_1	1	0.761904761904762	-0.238095238095238	16922786	16922786	hypo	-	CG	intergenic	Thecc1EG002847	scaffold_1	mRNA	Uncharacterized protein (68%P)
scaffold_1	0.214285714285714	0.540540540540541	0.326254826254826	16928528	16928528	hyper	+	CG	exonic	Thecc1EG002848	scaffold_1	mRNA	Uncharacterized protein (59%P)
scaffold_1	0.764705882352941	0.971428571428571	0.20672268907563	16950586	16950586	hyper	+	CG	intronic	Thecc1EG002854	scaffold_1	mRNA	Cysteine-rich RLK (RECEPTOR-like protein kinase) 8 (16%T)
scaffold_1	1	0.775510204081633	-0.224489795918367	16970926	16970926	hypo	+	CG	intergenic	Thecc1EG002860	scaffold_1	mRNA	Unknown
scaffold_1	0.803776683087027	0.770833333333333	-0.0329433497536945	17017688	17019159	hypo	-	CG	intronic	Thecc1EG002865	scaffold_1	mRNA	Uncharacterized protein (82%P)
scaffold_1	0.653846153846154	0.884615384615385	0.230769230769231	17060666	17060666	hyper	-	CG	upstream	Thecc1EG002869	scaffold_1	mRNA	Uncharacterized protein (30%U)
scaffold_1	0.352586206896552	0.274722602219182	-0.0778636046773697	17110874	17111466	hypo	+	CG	exonic	Thecc1EG002878	scaffold_1	mRNA	Uncharacterized protein (54%P)
scaffold_1	0.695652173913043	1	0.304347826086957	17130774	17130774	hyper	+	CG	exonic	Thecc1EG002880	scaffold_1	mRNA	Uncharacterized protein
scaffold_1	0.833333333333333	0.625	-0.208333333333333	17143186	17143186	hypo	-	CG	intergenic	Thecc1EG002881	scaffold_1	mRNA	GPI transamidase component PIG-S-related (63%T)
scaffold_1	0.736842105263158	0.722670807453416	-0.014171297809742	17186514	17186753	hyper	+	CG	intronic	Thecc1EG002886	scaffold_1	mRNA	Unknown
scaffold_1	0.357142857142857	1	0.642857142857143	17203169	17203169	hyper	+	CG	exonic	Thecc1EG002888	scaffold_1	mRNA	Uncharacterized protein (66%P)
scaffold_1	0.893115942028985	0.624493927125506	-0.268622014903479	17253181	17253186	hypo	+	CG	upstream;downstream	Thecc1EG002899	scaffold_1	mRNA	Serine carboxypeptidase-like 49 (72%T)
scaffold_1	0.547692307692307	0.559941520467837	0.0122492127755285	17259550	17259613	hyper	-	CG	intronic	Thecc1EG002901	scaffold_1	mRNA	c("Xyloglucan endotransglucosylase/hydrolase protein 2"	" putative (59%P)")
scaffold_1	1	0.555555555555556	-0.444444444444444	17303912	17303912	hypo	+	CG	intronic	Thecc1EG002907	scaffold_1	mRNA	Ubiquitin carboxyl-terminal hydrolase family protein (71%T)
scaffold_1	0.6875	0.954545454545455	0.267045454545455	17302725	17302725	hyper	-	CG	upstream	Thecc1EG002908	scaffold_1	mRNA	Uncharacterized protein (45%P)
scaffold_1	1	0.727272727272727	-0.272727272727273	17327655	17327655	hypo	+	CG	upstream	Thecc1EG002910	scaffold_1	mRNA	Unknown
scaffold_1	1	0.761904761904762	-0.238095238095238	17359442	17359442	hypo	-	CG	upstream	Thecc1EG002913	scaffold_1	mRNA	Unknown
scaffold_1	0.0771634615384615	0.449628127112914	0.372464665574453	17405103	17405104	hyper	+	CG	upstream	Thecc1EG002917	scaffold_1	mRNA	Non-LTR retroelement reverse transcriptase-like (25%U)
scaffold_1	0.421327849588719	0.731283422459893	0.309955572871174	17411091	17411410	hyper	+	CG	UTR3	Thecc1EG002918	scaffold_1	mRNA	Uncharacterized protein (82%P)
scaffold_1	0.0666666666666667	0.3	0.233333333333333	17426430	17426601	hyper	-	CG	intronic	Thecc1EG002920	scaffold_1	mRNA	Uncharacterized protein
scaffold_1	0.942857142857143	0.739130434782609	-0.203726708074534	17469203	17469203	hypo	-	CG	intronic	Thecc1EG002923	scaffold_1	mRNA	Uncharacterized protein (82%P)
scaffold_1	0.401477832512316	0.430361305361306	0.02888347284899	17486283	17486640	hypo	+	CG	intronic	Thecc1EG002925	scaffold_1	mRNA	c("Alcohol dehydrogenase transcription factor Myb/SANT-like family protein"	" putative (48%P)")
scaffold_1	0.733333333333333	1	0.266666666666667	17562586	17562586	hyper	-	CG	intronic	Thecc1EG002938	scaffold_1	mRNA	Unknown
scaffold_1	0.727272727272727	1	0.272727272727273	17570038	17570038	hyper	-	CG	intronic	Thecc1EG002940	scaffold_1	mRNA	Unknown
scaffold_1	0.0666666666666667	0.277777777777778	0.211111111111111	17588191	17588191	hyper	+	CG	intergenic	Thecc1EG002943	scaffold_1	mRNA	Uncharacterized protein (39%P)
scaffold_1	0.8	0.571428571428571	-0.228571428571429	17606814	17606814	hypo	-	CG	upstream	Thecc1EG002947	scaffold_1	mRNA	Uncharacterized protein (38%U)
scaffold_1	0	0.227272727272727	0.227272727272727	17617226	17617226	hyper	+	CG	intronic	Thecc1EG002949	scaffold_1	mRNA	Uncharacterized protein
scaffold_1	0.583333333333333	0.833333333333333	0.25	17614958	17614958	hyper	-	CG	intronic	Thecc1EG002950	scaffold_1	mRNA	c("BSD domain-containing protein"	" putative (51%P)")
scaffold_1	0.487179487179487	0.510526315789473	0.0233468286099865	17625159	17626652	hyper	+	CG	intronic	Thecc1EG002951	scaffold_1	mRNA	c("Kip-related cyclin-dependent kinase inhibitor 3"	" putative (49%P)")
scaffold_1	0.774193548387097	0.387096774193548	-0.387096774193548	17717011	17717011	hypo	+	CG	upstream	Thecc1EG002963	scaffold_1	mRNA	Uncharacterized protein (54%P)
scaffold_1	0.24978354978355	0.524352191018857	0.274568641235308	17754525	17754679	hyper	+	CG	upstream	Thecc1EG002968	scaffold_1	mRNA	c("NHL domain-containing protein"	" putative (51%P)")
scaffold_1	0.666666666666667	0.91304347826087	0.246376811594203	17774104	17774104	hyper	+	CG	upstream	Thecc1EG002970	scaffold_1	mRNA	Uncharacterized protein (78%P)
scaffold_1	0.348659003831418	0.483749055177627	0.135090051346209	17788543	17788788	hyper	+	CG	upstream	Thecc1EG002972	scaffold_1	mRNA	Uncharacterized protein (58%P)
scaffold_1	0.727272727272727	0.95	0.222727272727273	17803991	17803991	hyper	+	CG	intronic	Thecc1EG002974	scaffold_1	mRNA	Uncharacterized protein (79%P)
scaffold_1	0.544513457556936	0.766203703703704	0.221690246146768	17850069	17850939	hyper	+	CG	upstream	Thecc1EG002978	scaffold_1	mRNA	Uncharacterized protein (65%P)
scaffold_1	0.660016454134101	0.781565656565657	0.121549202431555	17862042	17863553	hyper	+	CG	upstream	Thecc1EG002980	scaffold_1	mRNA	Unknown
scaffold_1	0.378349860157641	0.528786710365658	0.150436850208017	17883123	17883922	hypo	-	CG	upstream	Thecc1EG002982	scaffold_1	mRNA	c("Pantoate-beta-alanine ligase"	" putative (79%U)")
scaffold_1	0.0588235294117647	0.342857142857143	0.284033613445378	17916742	17916742	hyper	+	CG	intronic	Thecc1EG002988	scaffold_1	mRNA	Uncharacterized protein (56%P)
scaffold_1	0.636363636363636	0.866666666666667	0.23030303030303	17924191	17924191	hyper	+	CG	UTR5	Thecc1EG002991	scaffold_1	mRNA	Gag protease polyprotein (75%P)
scaffold_1	0.684210526315789	1	0.315789473684211	17949605	17949605	hyper	+	CG	upstream	Thecc1EG002992	scaffold_1	mRNA	Gag protease polyprotein (67%P)
scaffold_1	0.707720588235294	0.670730311355311	-0.036990276879983	17960671	17960803	hypo	-	CG	intronic	Thecc1EG002994	scaffold_1	mRNA	Unknown
scaffold_1	0.866666666666666	0.832427536231884	-0.0342391304347825	17970731	17971720	hyper	+	CG	intronic	Thecc1EG002995	scaffold_1	mRNA	Uncharacterized protein (58%P)
scaffold_1	0.972222222222222	0.695652173913043	-0.276570048309179	17988401	17988401	hypo	+	CG	upstream	Thecc1EG002997	scaffold_1	mRNA	Uncharacterized protein (87%P)
scaffold_1	0.928571428571429	0.727272727272727	-0.201298701298701	18001682	18001682	hypo	-	CG	intergenic	Thecc1EG002998	scaffold_1	mRNA	Unknown
scaffold_1	0.666666666666667	0.958333333333333	0.291666666666667	18021889	18021889	hyper	+	CG	upstream;downstream	Thecc1EG003002	scaffold_1	mRNA	Unknown
scaffold_1	0.761904761904762	0.96551724137931	0.203612479474549	18031990	18031990	hyper	+	CG	UTR5	Thecc1EG003004	scaffold_1	mRNA	Small nuclear ribonucleoprotein family protein (94%T)
scaffold_1	1	0.769230769230769	-0.230769230769231	18082938	18082938	hypo	+	CG	intronic	Thecc1EG003008	scaffold_1	mRNA	Peroxisomal 3-ketoacyl-CoA thiolase 3 (75%T)
scaffold_1	1	0.789473684210526	-0.210526315789474	18085400	18085400	hypo	+	CG	intronic	Thecc1EG003009	scaffold_1	mRNA	Unknown
scaffold_1	1	0.761904761904762	-0.238095238095238	18115177	18115177	hypo	-	CG	exonic	Thecc1EG003014	scaffold_1	mRNA	Unknown
scaffold_1	0.431372549019608	0.636363636363636	0.204991087344028	18199617	18199617	hyper	-	CG	intronic	Thecc1EG003022	scaffold_1	mRNA	Uncharacterized protein
scaffold_1	1	0.794871794871795	-0.205128205128205	18210855	18210855	hypo	+	CG	intronic	Thecc1EG003023	scaffold_1	mRNA	Uncharacterized protein (74%P)
scaffold_1	0.727272727272727	0.9375	0.210227272727273	18238569	18238569	hyper	-	CG	UTR5	Thecc1EG003025	scaffold_1	mRNA	DNA/RNA polymerases superfamily protein (70%P)
scaffold_1	0.65	0.85	0.2	18236762	18236762		-	CG	exonic	Thecc1EG003026	scaffold_1	mRNA	Uncharacterized protein (33%U)
scaffold_1	0.0454545454545455	0.333333333333333	0.287878787878788	18286186	18286186	hyper	-	CG	intronic	Thecc1EG003028	scaffold_1	mRNA	c("C2H2-like zinc finger protein"	" putative (55%P)")
scaffold_1	0.960648148148148	0.603785103785104	-0.356863044363044	18305229	18305260	hypo	-	CG	intergenic	Thecc1EG003029	scaffold_1	mRNA	Pectin lyase-like superfamily protein (83%P)
scaffold_1	0.0714285714285714	0.352941176470588	0.281512605042017	18312099	18312099	hyper	-	CG	intergenic	Thecc1EG003030	scaffold_1	mRNA	Unknown
scaffold_1	1	0.774193548387097	-0.225806451612903	18415982	18416603	hypo	+	CG	intergenic	Thecc1EG003041	scaffold_1	mRNA	Unknown
scaffold_1	0.918518518518519	0.674963924963925	-0.243554593554594	18484471	18485279	hypo	+	CG	intronic	Thecc1EG003044	scaffold_1	mRNA	c("Retrotransposon protein"	" putative (44%U)")
scaffold_1	0.833333333333333	0.878048780487805	0.0447154471544715	18482062	18483513	hyper	+	CG	exonic	Thecc1EG003045	scaffold_1	mRNA	Gag protease polyprotein (61%P)
scaffold_1	0.797222222222222	0.651709401709402	-0.145512820512821	18534081	18535138	hypo	-	CG	intergenic	Thecc1EG003046	scaffold_1	mRNA	c("Retrotransposon protein"	" Ty3-gypsy subclass"	" putative (35%U)")
scaffold_1	0.652777777777778	1	0.347222222222222	18601297	18601297	hyper	-	CG	intergenic	Thecc1EG003047	scaffold_1	mRNA	Retrotransposon-like protein (34%U)
scaffold_1	0.671328671328671	0.975	0.303671328671329	18608905	18609219	hyper	+	CG	intergenic	Thecc1EG003048	scaffold_1	mRNA	Uncharacterized protein (33%U)
scaffold_1	0.63125	0.6796875	0.0484375	18633114	18634519	hypo	-	CG	intergenic	Thecc1EG003049	scaffold_1	mRNA	Unknown
scaffold_1	0.612903225806452	0.328947368421052	-0.283955857385399	18661188	18661212	hypo	+	CG	intronic	Thecc1EG003051	scaffold_1	mRNA	c("Retrotransposon protein"	" putative (39%U)")
scaffold_1	0.691666666666666	0.978260869565218	0.286594202898551	18659628	18660347	hyper	-	CG	intronic	Thecc1EG003052	scaffold_1	mRNA	Unknown
scaffold_1	0.563311688311689	0.839285714285715	0.275974025974026	18692965	18693001	hyper	-	CG	downstream	Thecc1EG003054	scaffold_1	mRNA	Unknown
scaffold_1	0.631578947368421	0.875	0.243421052631579	18684674	18684674	hyper	+	CG	UTR3	Thecc1EG003055	scaffold_1	mRNA	Unknown
scaffold_1	0.833333333333333	0.583333333333333	-0.25	18716303	18716303	hypo	+	CG	upstream	Thecc1EG003058	scaffold_1	mRNA	Uncharacterized protein (52%P)
scaffold_1	1	0.769230769230769	-0.230769230769231	18728542	18728542	hypo	-	CG	upstream	Thecc1EG003060	scaffold_1	mRNA	Uncharacterized protein
scaffold_1	0.715466531440162	0.772727272727273	0.0572607412871103	18740013	18741083	hypo	+	CG	intergenic	Thecc1EG003062	scaffold_1	mRNA	Unknown
scaffold_1	0.913978494623656	0.647147888482933	-0.266830606140723	18748452	18749243	hypo	+	CG	exonic	Thecc1EG003064	scaffold_1	mRNA	Unknown
scaffold_1	0.900568181818182	0.777455001139212	-0.12311318067897	18752524	18753453	hypo	+	CG	intronic	Thecc1EG003065	scaffold_1	mRNA	Uncharacterized protein (20%U)
scaffold_1	0.517647058823529	0.725	0.207352941176471	18810598	18810793	hyper	-	CG	intergenic	Thecc1EG003066	scaffold_1	mRNA	Uncharacterized protein (55%P)
scaffold_1	1	0.769230769230769	-0.230769230769231	18928046	18928046	hypo	+	CG	upstream	Thecc1EG003068	scaffold_1	mRNA	Unknown
scaffold_1	0.75	0.697115384615385	-0.0528846153846155	18856338	18856751	hypo	-	CG	intronic	Thecc1EG003069	scaffold_1	mRNA	Uncharacterized protein (61%P)
scaffold_1	0.786480186480186	0.95	0.163519813519814	18874306	18875608	hyper	-	CG	intronic	Thecc1EG003070	scaffold_1	mRNA	Uncharacterized protein
scaffold_1	1	0.743421052631579	-0.256578947368421	18862424	18862458	hypo	+	CG	intronic	Thecc1EG003071	scaffold_1	mRNA	Unknown
scaffold_1	0.421052631578947	1	0.578947368421053	18885042	18885042	hyper	-	CG	intronic	Thecc1EG003072	scaffold_1	mRNA	Uncharacterized protein
scaffold_1	0.607142857142857	0.833333333333333	0.226190476190476	18887209	18887209	hyper	+	CG	intronic	Thecc1EG003073	scaffold_1	mRNA	Unknown
scaffold_1	0.613526570048309	1	0.386473429951691	18914511	18914983	hyper	+	CG	intronic	Thecc1EG003074	scaffold_1	mRNA	Mitochondrial ribosomal L11-like protein (33%T)
scaffold_1	0.732875154583498	0.867711998146781	0.134836843563283	18932439	18934122	hypo	+	CG	intergenic	Thecc1EG003076	scaffold_1	mRNA	Unknown
scaffold_1	0.678571428571429	0.909090909090909	0.23051948051948	18957945	18957945	hyper	+	CG	intergenic	Thecc1EG003080	scaffold_1	mRNA	c("Retrotransposon"	" Ty3-gypsy subclass"	" putative-like protein (31%U)")
scaffold_1	1	0.555555555555556	-0.444444444444444	18989913	18989913	hypo	+	CG	intergenic	Thecc1EG003081	scaffold_1	mRNA	Unknown
scaffold_1	0.625	0.84	0.215	19008620	19008620	hyper	-	CG	intronic	Thecc1EG003082	scaffold_1	mRNA	Gag protease polyprotein (65%P)
scaffold_1	0.747826086956522	0.95	0.202173913043479	19023496	19023778		+	CG	intronic	Thecc1EG003083	scaffold_1	mRNA	c("Retrotransposon protein"	" putative (51%U)")
scaffold_1	0.716275186225925	0.747557612416948	0.0312824261910221	19039592	19041187	hyper	+	CG	upstream	Thecc1EG003085	scaffold_1	mRNA	Unknown
scaffold_1	0.736714975845411	0.740835464620631	0.00412048877522	19075425	19075647	hypo	-	CG	UTR5	Thecc1EG003088	scaffold_1	mRNA	Unknown
scaffold_1	0.5	0.739130434782609	0.239130434782609	19062206	19062206	hyper	-	CG	exonic	Thecc1EG003089	scaffold_1	mRNA	Unknown
scaffold_1	0.979166666666667	0.736200256739409	-0.242966409927258	19065356	19065357	hypo	+	CG	intronic	Thecc1EG003091	scaffold_1	mRNA	Uncharacterized protein (67%U)
scaffold_1	0.684210526315789	0.904761904761905	0.220551378446115	19066505	19066505	hyper	+	CG	intronic	Thecc1EG003092	scaffold_1	mRNA	Cysteine-rich RLK (RECEPTOR-like protein kinase) 8 (14%T)
scaffold_1	0.882352941176471	0.840977443609022	-0.041375497567448	19073383	19073915	hyper	-	CG	intronic	Thecc1EG003093	scaffold_1	mRNA	DNA/RNA polymerases superfamily protein (9%T)
scaffold_1	0.673412698412698	0.821945701357466	0.148533002944768	19094827	19096029	hyper	-	CG	intronic	Thecc1EG003095	scaffold_1	mRNA	Unknown
scaffold_1	0.960526315789473	0.731351351351351	-0.229174964438122	19110557	19111650	hypo	-	CG	intergenic	Thecc1EG003096	scaffold_1	mRNA	Uncharacterized protein (6%U)
scaffold_1	0.76984126984127	1	0.23015873015873	19118986	19119158	hyper	+	CG	intronic	Thecc1EG003097	scaffold_1	mRNA	c("Retrotransposon"	" Ty3-gypsy subclass"	" putative-like protein (29%U)")
scaffold_1	0.866666666666667	0.822222222222222	-0.0444444444444443	19156861	19158176	hyper	-	CG	intergenic	Thecc1EG003099	scaffold_1	mRNA	Uncharacterized protein (61%P)
scaffold_1	0.855769230769231	0.543650793650793	-0.312118437118437	19161814	19162067	hypo	+	CG	intronic	Thecc1EG003100	scaffold_1	mRNA	Uncharacterized protein (46%U)
scaffold_1	1	0.791666666666667	-0.208333333333333	19239978	19239978	hypo	-	CG	intergenic	Thecc1EG003102	scaffold_1	mRNA	Unknown
scaffold_1	0.628378378378379	0.758064516129032	0.129686137750654	19259872	19259873	hypo	+	CG	upstream	Thecc1EG003103	scaffold_1	mRNA	Retrotransposon-like protein (27%U)
scaffold_1	0.736842105263158	0.964285714285714	0.227443609022556	19291029	19291029	hyper	+	CG	upstream	Thecc1EG003104	scaffold_1	mRNA	c("Retrotransposon protein"	" Ty3-gypsy subclass"	" putative (51%U)")
scaffold_1	1	0.666666666666667	-0.333333333333333	19308014	19308014	hypo	-	CG	upstream	Thecc1EG003105	scaffold_1	mRNA	c("Retrotransposon protein"	" putative (48%U)")
scaffold_1	0.854838709677419	0.876190476190476	0.021351766513057	19322123	19322463		+	CG	intergenic	Thecc1EG003106	scaffold_1	mRNA	c("Retrotransposon protein"	" Ty1-copia subclass"	" putative (63%U)")
scaffold_1	0.678688524590164	0.9	0.221311475409836	19331432	19331797	hyper	+	CG	UTR3	Thecc1EG003109	scaffold_1	mRNA	Uncharacterized protein (59%P)
scaffold_1	0.742105263157895	0.708333333333333	-0.0337719298245615	19360509	19361316	hypo	-	CG	intergenic	Thecc1EG003111	scaffold_1	mRNA	Unknown
scaffold_1	0.727272727272727	1	0.272727272727273	19389924	19389924	hyper	-	CG	intergenic	Thecc1EG003113	scaffold_1	mRNA	Uncharacterized protein (19%U)
scaffold_1	0.727272727272727	0.5	-0.227272727272727	19401140	19401140	hypo	+	CG	UTR3	Thecc1EG003115	scaffold_1	mRNA	Unknown
scaffold_1	0.714285714285714	0.382352941176471	-0.331932773109244	19401973	19401973	hypo	-	CG	exonic	Thecc1EG003116	scaffold_1	mRNA	c("S-protein"	" putative (40%T)")
scaffold_1	1	0.771428571428571	-0.228571428571429	19419815	19419815	hypo	+	CG	upstream;downstream	Thecc1EG003119	scaffold_1	mRNA	Uncharacterized protein (73%P)
scaffold_1	0.348484848484849	0.331168831168831	-0.0173160173160175	19444274	19444295	hyper	-	CG	exonic	Thecc1EG003124	scaffold_1	mRNA	Unknown
scaffold_1	0.705113636363637	0.732800982800983	0.0276873464373465	19467446	19468434	hypo	+	CG	exonic	Thecc1EG003127	scaffold_1	mRNA	DNA/RNA polymerases superfamily protein (76%P)
scaffold_1	0.875	0.894736842105263	0.019736842105263	19594498	19594528	hypo	-	CG	intronic	Thecc1EG003132	scaffold_1	mRNA	Unknown
scaffold_1	0.961538461538461	0.746031746031746	-0.215506715506715	19521642	19521730	hypo	+	CG	intronic	Thecc1EG003133	scaffold_1	mRNA	Uncharacterized protein (85%P)
scaffold_1	0.9	0.854166666666667	-0.0458333333333335	19537663	19537788	hypo	-	CG	intronic	Thecc1EG003134	scaffold_1	mRNA	Unknown
scaffold_1	0.875	0.628571428571429	-0.246428571428571	19545267	19545267	hypo	-	CG	intronic	Thecc1EG003135	scaffold_1	mRNA	Unknown
scaffold_1	0.827713178294574	0.718295872416573	-0.109417305878	19556078	19557164	hyper	+	CG	intronic	Thecc1EG003136	scaffold_1	mRNA	Uncharacterized protein (74%P)
scaffold_1	0.967741935483871	0.62962962962963	-0.338112305854241	19555449	19555449	hypo	+	CG	intronic	Thecc1EG003137	scaffold_1	mRNA	Unknown
scaffold_1	0.854499013119703	0.783760683760684	-0.070738329359019	19619357	19619758	hypo	+	CG	upstream	Thecc1EG003139	scaffold_1	mRNA	Uncharacterized protein (61%P)
scaffold_1	0.591026809447862	0.781594706848256	0.190567897400395	19641886	19643143	hyper	+	CG	upstream	Thecc1EG003141	scaffold_1	mRNA	Uncharacterized protein (74%P)
scaffold_1	0.713585434173669	0.725961538461539	0.012376104287869	19689007	19689572	hypo	+	CG	intergenic	Thecc1EG003145	scaffold_1	mRNA	Uncharacterized protein (74%P)
scaffold_1	0.159387222946545	0.420788530465949	0.261401307519405	19721197	19721401	hyper	+	CG	upstream	Thecc1EG003147	scaffold_1	mRNA	Non-imprinted in Prader-Willi/Angelman syndrome region protein (81%P)
scaffold_1	0.63	1	0.37	19763154	19763751	hyper	+	CG	upstream	Thecc1EG003149	scaffold_1	mRNA	Unknown
scaffold_1	0.454545454545455	0.666666666666667	0.212121212121212	19769321	19769321	hyper	-	CG	intronic	Thecc1EG003151	scaffold_1	mRNA	DNA/RNA polymerases superfamily protein (96%P)
scaffold_1	0.821969696969697	0.707243680927891	-0.114726016041806	19804460	19806412	hypo	+	CG	upstream;downstream	Thecc1EG003152	scaffold_1	mRNA	Uncharacterized protein (72%P)
scaffold_1	0.723404255319149	1	0.276595744680851	19810972	19810972	hyper	-	CG	upstream	Thecc1EG003153	scaffold_1	mRNA	Uncharacterized protein (58%P)
scaffold_1	0.684210526315789	0.9	0.215789473684211	19825972	19825972	hyper	+	CG	upstream	Thecc1EG003154	scaffold_1	mRNA	Unknown
scaffold_1	1	0.789473684210526	-0.210526315789474	19837467	19837467	hypo	-	CG	upstream	Thecc1EG003155	scaffold_1	mRNA	Uncharacterized protein (76%P)
scaffold_1	0.928192574459404	0.648313307733597	-0.279879266725807	19852646	19853563	hypo	-	CG	intergenic	Thecc1EG003156	scaffold_1	mRNA	Unknown
scaffold_1	0.879653679653679	0.885714285714285	0.00606060606060599	19883588	19884573		+	CG	intergenic	Thecc1EG003157	scaffold_1	mRNA	Unknown
scaffold_1	0.641025641025641	0.909090909090909	0.268065268065268	19900438	19900438	hyper	+	CG	upstream	Thecc1EG003158	scaffold_1	mRNA	Unknown
scaffold_1	0.636363636363636	0.952380952380952	0.316017316017316	19904824	19904824	hyper	+	CG	intronic	Thecc1EG003160	scaffold_1	mRNA	Cysteine-rich RLK (RECEPTOR-like protein kinase) 8 (7%T)
scaffold_1	0.743506493506493	0.730769230769231	-0.012737262737263	19941832	19942149	hypo	-	CG	intergenic	Thecc1EG003162	scaffold_1	mRNA	Uncharacterized protein (58%P)
scaffold_1	0.981481481481482	0.772727272727273	-0.208754208754209	19958272	19958272	hypo	-	CG	UTR3	Thecc1EG003163	scaffold_1	mRNA	Uncharacterized protein (53%U)
scaffold_1	0.80962962962963	0.558737277902363	-0.250892351727266	19961744	19961999	hypo	-	CG	intergenic	Thecc1EG003164	scaffold_1	mRNA	Uncharacterized protein (19%U)
scaffold_1	0.751322751322752	0.773584905660378	0.022262154337626	19981091	19982062	hyper	+	CG	intergenic	Thecc1EG003166	scaffold_1	mRNA	Unknown
scaffold_1	0.888888888888889	0.766666666666667	-0.122222222222222	19986718	19988088	hypo	-	CG	intergenic	Thecc1EG003167	scaffold_1	mRNA	Unknown
scaffold_1	0.5	0.829268292682927	0.329268292682927	19993676	19993676	hyper	+	CG	intergenic	Thecc1EG003168	scaffold_1	mRNA	Uncharacterized protein (68%P)
scaffold_1	0.714985994397759	0.668327796234773	-0.046658198162986	20025108	20025135	hypo	-	CG	intergenic	Thecc1EG003170	scaffold_1	mRNA	Eukaryotic release factor 1-3 (91%T)
scaffold_1	0.675675675675676	0.942857142857143	0.267181467181467	20084415	20084415	hyper	+	CG	intronic	Thecc1EG003177	scaffold_1	mRNA	Uncharacterized protein (30%U)
scaffold_1	0.62356555525436	0.967383512544803	0.343817957290443	20151978	20153140	hyper	-	CG	intronic	Thecc1EG003179	scaffold_1	mRNA	Unknown
scaffold_1	0.692145862552595	0.928571428571428	0.236425566018834	20164460	20164914	hyper	+	CG	exonic	Thecc1EG003180	scaffold_1	mRNA	Unknown
scaffold_1	0.846153846153846	0.538461538461538	-0.307692307692308	20210404	20210404	hypo	-	CG	intergenic	Thecc1EG003183	scaffold_1	mRNA	Uncharacterized protein (26%U)
scaffold_1	1	0.769230769230769	-0.230769230769231	20222007	20222007	hypo	+	CG	intronic	Thecc1EG003184	scaffold_1	mRNA	Uncharacterized protein (39%U)
scaffold_1	0.660377358490566	0.897435897435897	0.237058538945331	20231729	20231729	hyper	-	CG	upstream	Thecc1EG003185	scaffold_1	mRNA	Uncharacterized protein (29%U)
scaffold_1	0.343874732578285	0.674813377679231	0.330938645100947	20283570	20284147	hyper	+	CG	upstream	Thecc1EG003186	scaffold_1	mRNA	Unknown
scaffold_1	0.636363636363636	0.375	-0.261363636363636	20285437	20285437	hypo	-	CG	intergenic	Thecc1EG003188	scaffold_1	mRNA	Kinase superfamily protein (79%T)
scaffold_1	0.701012623038442	0.746518518518519	0.0455058954800764	20394194	20394335	hypo	+	CG	intronic	Thecc1EG003195	scaffold_1	mRNA	Unknown
scaffold_1	0.714285714285714	0.944444444444444	0.23015873015873	20404375	20404375	hyper	-	CG	upstream	Thecc1EG003196	scaffold_1	mRNA	Unknown
scaffold_1	0.692307692307693	0.649503722084367	-0.042803970223325	20432646	20433102	hypo	-	CG	UTR5	Thecc1EG003198	scaffold_1	mRNA	Uncharacterized protein
scaffold_1	1	0.769230769230769	-0.230769230769231	20455078	20455078	hypo	-	CG	intergenic	Thecc1EG003200	scaffold_1	mRNA	DNA/RNA polymerases superfamily protein (7%T)
scaffold_1	0.750793650793651	0.977777777777778	0.226984126984127	20484136	20485275	hyper	-	CG	upstream	Thecc1EG003201	scaffold_1	mRNA	c("Retrotransposon protein"	" putative (40%U)")
scaffold_1	0.181818181818182	0.8	0.618181818181818	20513190	20513190	hyper	-	CG	upstream	Thecc1EG003202	scaffold_1	mRNA	Uncharacterized protein (87%P)
scaffold_1	0.760135135135135	0.627008802111401	-0.133126333023734	20541592	20542135	hypo	+	CG	upstream	Thecc1EG003203	scaffold_1	mRNA	Uncharacterized protein (18%U)
scaffold_1	0.7	0.941176470588235	0.241176470588235	20603192	20603192	hyper	-	CG	intronic	Thecc1EG003206	scaffold_1	mRNA	Uncharacterized protein (82%P)
scaffold_1	0.939393939393939	0.689655172413793	-0.249738766980146	20610793	20610793	hypo	-	CG	intronic	Thecc1EG003209	scaffold_1	mRNA	Unknown
scaffold_1	1	0.75	-0.25	20631768	20631768	hypo	+	CG	intronic	Thecc1EG003210	scaffold_1	mRNA	Gag protease polyprotein (74%P)
scaffold_1	1	0.75	-0.25	20636774	20636774	hypo	+	CG	intronic	Thecc1EG003211	scaffold_1	mRNA	Gag protease polyprotein (65%P)
scaffold_1	1	0.775	-0.225	20652488	20652614	hypo	-	CG	intronic	Thecc1EG003212	scaffold_1	mRNA	c("Retrotransposon protein"	" putative (41%U)")
scaffold_1	1	0.75	-0.25	20681079	20681079	hypo	+	CG	exonic	Thecc1EG003214	scaffold_1	mRNA	c("Retrotransposon protein"	" putative (59%U)")
scaffold_1	1	0.8	-0.2	20742519	20742519		+	CG	intronic	Thecc1EG003215	scaffold_1	mRNA	Uncharacterized protein (48%P)
scaffold_1	1	0.8	-0.2	20733650	20733650		+	CG	intronic	Thecc1EG003217	scaffold_1	mRNA	Uncharacterized protein (74%P)
scaffold_1	1	0.785714285714286	-0.214285714285714	20828228	20828228	hypo	-	CG	upstream	Thecc1EG003224	scaffold_1	mRNA	RING/U-box superfamily protein (60%T)
scaffold_1	0.875868917576961	0.818888888888889	-0.0569800286880723	20887947	20889702		-	CG	upstream	Thecc1EG003228	scaffold_1	mRNA	Uncharacterized protein (81%P)
scaffold_1	0.764705882352941	1	0.235294117647059	20966978	20966978	hyper	-	CG	intergenic	Thecc1EG003233	scaffold_1	mRNA	Unknown
scaffold_1	0.764705882352941	0.533333333333333	-0.231372549019608	20967752	20967752	hypo	+	CG	intergenic	Thecc1EG003234	scaffold_1	mRNA	Uncharacterized protein (24%U)
scaffold_1	0.8125	0.813888888888889	0.00138888888888901	21006732	21007097	hyper	-	CG	upstream	Thecc1EG003237	scaffold_1	mRNA	Uncharacterized protein (71%P)
scaffold_1	1	0.8	-0.2	21035433	21035912		+	CG	intergenic	Thecc1EG003239	scaffold_1	mRNA	Uncharacterized protein (22%U)
scaffold_1	0.441324677211774	0.555613741097612	0.114289063885838	21069281	21070499	hyper	+	CG	upstream	Thecc1EG003243	scaffold_1	mRNA	Unknown
scaffold_1	1	0.666666666666667	-0.333333333333333	21079388	21079388	hypo	-	CG	intronic	Thecc1EG003244	scaffold_1	mRNA	Uncharacterized protein (69%P)
scaffold_1	0.972222222222222	0.73406862745098	-0.238153594771241	21106986	21107035	hypo	+	CG	intronic	Thecc1EG003248	scaffold_1	mRNA	Unknown
scaffold_1	0.97979797979798	0.76304347826087	-0.21675450153711	21158315	21158408	hypo	-	CG	upstream	Thecc1EG003252	scaffold_1	mRNA	Uncharacterized protein (88%P)
scaffold_1	0.446428571428572	0.714285714285715	0.267857142857143	21171431	21171606	hyper	+	CG	exonic	Thecc1EG003255	scaffold_1	mRNA	Uncharacterized protein (21%U)
scaffold_1	0.934782608695652	0.727272727272727	-0.207509881422925	21255110	21255110	hypo	+	CG	UTR3	Thecc1EG003264	scaffold_1	mRNA	Uncharacterized protein (62%P)
scaffold_1	0.741935483870968	0.973333333333333	0.231397849462366	21279703	21279703	hyper	-	CG	intronic	Thecc1EG003266	scaffold_1	mRNA	Unknown
scaffold_1	0.791666666666667	1	0.208333333333333	21325398	21325398	hyper	+	CG	intronic	Thecc1EG003269	scaffold_1	mRNA	Unknown
scaffold_1	0.205128205128205	0.419354838709677	0.214226633581472	21355265	21355265	hyper	+	CG	intergenic	Thecc1EG003272	scaffold_1	mRNA	c("RING finger protein"	" putative (45%P)")
scaffold_1	0.935897435897436	0.678030303030303	-0.257867132867133	21374822	21375112	hypo	-	CG	UTR5	Thecc1EG003274	scaffold_1	mRNA	Uncharacterized protein (66%P)
scaffold_1	0.75	1	0.25	21448922	21448922	hyper	+	CG	intronic	Thecc1EG003284	scaffold_1	mRNA	Unknown
scaffold_1	1	0.8	-0.2	21460871	21460871		+	CG	intronic	Thecc1EG003286	scaffold_1	mRNA	Unknown
scaffold_1	0.921052631578947	0.7	-0.221052631578947	21466639	21466639	hypo	+	CG	upstream	Thecc1EG003287	scaffold_1	mRNA	Uncharacterized protein (23%U)
scaffold_1	0.971428571428571	0.75	-0.221428571428571	21499569	21499569	hypo	+	CG	intergenic	Thecc1EG003290	scaffold_1	mRNA	Uncharacterized protein (27%U)
scaffold_1	0.609756097560976	0.406779661016949	-0.202976436544026	21513422	21513422	hypo	-	CG	upstream	Thecc1EG003291	scaffold_1	mRNA	Uncharacterized protein (82%P)
scaffold_1	0.846153846153846	0.625	-0.221153846153846	21578318	21578318	hypo	+	CG	intronic	Thecc1EG003295	scaffold_1	mRNA	Cysteine-rich RLK (RECEPTOR-like protein kinase) 8 (16%T)
scaffold_1	1	0.714285714285714	-0.285714285714286	21653349	21653349	hypo	+	CG	upstream	Thecc1EG003296	scaffold_1	mRNA	Uncharacterized protein (77%U)
scaffold_1	0.448717948717949	0.633333333333333	0.184615384615384	21588835	21589305		-	CG	intronic	Thecc1EG003298	scaffold_1	mRNA	DNA/RNA polymerases superfamily protein (62%P)
scaffold_1	0.479487179487179	0.695652173913043	0.216164994425864	21629161	21630336	hyper	+	CG	intronic	Thecc1EG003302	scaffold_1	mRNA	c("Retroelement pol polyprotein-like"	" putative (55%U)")
scaffold_1	0.598310810810811	0.856351981351982	0.25804117054117	21662437	21662438	hyper	+	CG	upstream	Thecc1EG003305	scaffold_1	mRNA	Uncharacterized protein (88%P)
scaffold_1	0.706959706959707	0.431089743589744	-0.275869963369963	21693966	21694432	hypo	+	CG	exonic	Thecc1EG003307	scaffold_1	mRNA	c("Response regulator 24"	" putative (54%P)")
scaffold_1	0.956521739130435	0.740740740740741	-0.215780998389694	21732844	21732844	hypo	+	CG	exonic	Thecc1EG003312	scaffold_1	mRNA	Uncharacterized protein (55%U)
scaffold_1	0.718181818181818	1	0.281818181818182	21746587	21747455	hyper	-	CG	intronic	Thecc1EG003313	scaffold_1	mRNA	Gag protease polyprotein (77%P)
scaffold_1	0.678571428571429	1	0.321428571428571	21767209	21767209	hyper	+	CG	upstream	Thecc1EG003314	scaffold_1	mRNA	Unknown
scaffold_1	1	0.756756756756757	-0.243243243243243	21787440	21787440	hypo	-	CG	upstream	Thecc1EG003316	scaffold_1	mRNA	Unknown
scaffold_1	0.9	0.642857142857143	-0.257142857142857	21790603	21790603	hypo	-	CG	intronic	Thecc1EG003317	scaffold_1	mRNA	c("Copia-type pol polyprotein"	" putative (60%U)")
scaffold_1	1	0.736842105263158	-0.263157894736842	21878547	21878547	hypo	+	CG	intergenic	Thecc1EG003321	scaffold_1	mRNA	c("Retrotransposon protein"	" putative (44%U)")
scaffold_1	0.639064171122995	0.804299812030075	0.16523564090708	21908379	21909195	hyper	+	CG	upstream	Thecc1EG003323	scaffold_1	mRNA	Uncharacterized protein (80%P)
scaffold_1	0.488888888888889	0.78	0.291111111111111	21937836	21937836	hyper	+	CG	intronic	Thecc1EG003326	scaffold_1	mRNA	Uncharacterized protein
scaffold_1	0.76	1	0.24	21943171	21943171	hyper	-	CG	intronic	Thecc1EG003327	scaffold_1	mRNA	Cysteine-rich RLK (RECEPTOR-like protein kinase) 8 (10%T)
scaffold_1	0.894492753623189	0.818606271777004	-0.075886481846185	21978810	21980073	hyper	-	CG	intergenic	Thecc1EG003329	scaffold_1	mRNA	Mutator-like transposase (10%U)
scaffold_1	0.897619047619048	0.782106782106782	-0.115512265512266	22001966	22002357	hypo	-	CG	intronic	Thecc1EG003332	scaffold_1	mRNA	Unknown
scaffold_1	0.785714285714285	0.585714285714286	-0.2	22056442	22056898		+	CG	upstream	Thecc1EG003335	scaffold_1	mRNA	Unknown
scaffold_1	0.682987711213518	0.611670160726765	-0.0713175504867533	22069600	22070998	hypo	+	CG	upstream	Thecc1EG003336	scaffold_1	mRNA	Uncharacterized protein (36%U)
scaffold_1	0.646491228070176	0.916666666666667	0.270175438596491	22066835	22067417	hyper	+	CG	intronic	Thecc1EG003337	scaffold_1	mRNA	c("Polyprotein"	" 77260-80472"	" putative (55%U)")
scaffold_1	0.714285714285714	0.5	-0.214285714285714	22075872	22075872	hypo	-	CG	intergenic	Thecc1EG003338	scaffold_1	mRNA	Unknown
scaffold_1	0.942857142857143	0.727272727272727	-0.215584415584416	22108505	22108505	hypo	+	CG	intergenic	Thecc1EG003340	scaffold_1	mRNA	Unknown
scaffold_1	0.6	0.606060606060606	0.00606060606060602	22120925	22121301	hypo	+	CG	intergenic	Thecc1EG003342	scaffold_1	mRNA	ENTH/VHS/GAT family protein (69%P)
scaffold_1	0.615384615384615	1	0.384615384615385	22132627	22132627	hyper	-	CG	intronic	Thecc1EG003343	scaffold_1	mRNA	Uncharacterized protein (27%U)
scaffold_1	0.714285714285714	0.9375	0.223214285714286	22146754	22146754	hyper	-	CG	intronic	Thecc1EG003346	scaffold_1	mRNA	Unknown
scaffold_1	0.391578947368421	0.401515151515151	0.00993620414673049	22164300	22165209	hyper	+	CG	intergenic	Thecc1EG003348	scaffold_1	mRNA	Unknown
scaffold_1	0.888888888888889	0.566666666666667	-0.322222222222222	22170001	22170001	hypo	-	CG	upstream;downstream	Thecc1EG003349	scaffold_1	mRNA	c("Retrotransposon"	" putative-like protein (34%U)")
scaffold_1	0.395424836601307	0.661703887510339	0.266279050909032	22178261	22178282	hyper	-	CG	intronic	Thecc1EG003352	scaffold_1	mRNA	Unknown
scaffold_1	0.665775401069519	0.95	0.284224598930481	22203295	22204560	hyper	+	CG	intronic	Thecc1EG003354	scaffold_1	mRNA	Uncharacterized protein (23%U)
scaffold_1	0.732142857142857	0.719047619047619	-0.0130952380952385	22216112	22216353	hyper	-	CG	intronic	Thecc1EG003355	scaffold_1	mRNA	Uncharacterized protein (67%P)
scaffold_1	0.743589743589744	0.5	-0.243589743589744	22213821	22213821	hypo	+	CG	UTR3	Thecc1EG003356	scaffold_1	mRNA	Unknown
scaffold_1	0.751818181818182	0.690367965367965	-0.0614502164502165	22237756	22239334	hypo	+	CG	intergenic	Thecc1EG003359	scaffold_1	mRNA	Unknown
scaffold_1	0.77972027972028	0.833333333333333	0.053613053613054	22246695	22247020	hyper	-	CG	intergenic	Thecc1EG003360	scaffold_1	mRNA	c("Retrotransposon protein"	" Ty3-gypsy subclass"	" putative (43%U)")
scaffold_1	1	0.769230769230769	-0.230769230769231	22254709	22254709	hypo	-	CG	upstream	Thecc1EG003362	scaffold_1	mRNA	Uncharacterized protein (60%U)
scaffold_1	1	0.673333333333334	-0.326666666666666	22276907	22277641	hypo	+	CG	intronic	Thecc1EG003365	scaffold_1	mRNA	DNA/RNA polymerases superfamily protein (65%P)
scaffold_1	1	0.722222222222222	-0.277777777777778	22304066	22304066	hypo	+	CG	upstream	Thecc1EG003366	scaffold_1	mRNA	c("Retrotransposon"	" Ty1-copia subclass"	" putative-like protein (32%U)")
scaffold_1	0.849462365591398	0.724730861244019	-0.124731504347379	22324719	22326328	hypo	+	CG	intronic	Thecc1EG003370	scaffold_1	mRNA	Uncharacterized protein (71%P)
scaffold_1	0.709710172868067	0.784750445632799	0.075040272764731	22334061	22334896	hypo	-	CG	intronic	Thecc1EG003371	scaffold_1	mRNA	Cysteine-rich RLK (RECEPTOR-like protein kinase) 8 (33%T)
scaffold_1	0.91304347826087	0.666666666666667	-0.246376811594203	22342922	22342922	hypo	-	CG	upstream	Thecc1EG003372	scaffold_1	mRNA	Uncharacterized protein (18%U)
scaffold_1	0.824024756189047	0.654811283487754	-0.169213472701293	22370020	22370662	hypo	+	CG	upstream	Thecc1EG003373	scaffold_1	mRNA	Zinc knuckle (CCHC-type) family protein (19%T)
scaffold_1	0.8790273556231	0.83833746898263	-0.04068988664047	22397222	22399088	hyper	+	CG	upstream	Thecc1EG003375	scaffold_1	mRNA	c("Gag protease polyprotein"	" putative (52%P)")
scaffold_1	1	0.76	-0.24	22400439	22400439	hypo	-	CG	intergenic	Thecc1EG003377	scaffold_1	mRNA	Uncharacterized protein (53%P)
scaffold_1	0.81989247311828	0.895256916996048	0.075364443877768	22415634	22416117	hyper	+	CG	upstream	Thecc1EG003378	scaffold_1	mRNA	Ty3-gypsy retrotransposon-like protein (22%U)
scaffold_1	0.700174825174825	0.733333333333334	0.0331585081585085	22422388	22422389	hyper	+	CG	intronic	Thecc1EG003380	scaffold_1	mRNA	GroES-like zinc-binding alcohol dehydrogenase family protein (76%T)
scaffold_1	0.678571428571428	0.791666666666667	0.113095238095238	22444406	22444978	hyper	+	CG	intronic	Thecc1EG003382	scaffold_1	mRNA	Uncharacterized protein
scaffold_1	0.615625	0.976190476190476	0.360565476190476	22460113	22460175	hyper	+	CG	intronic	Thecc1EG003384	scaffold_1	mRNA	Unknown
scaffold_1	0.644004702194357	0.824354657687991	0.180349955493634	22476378	22476439	hyper	+	CG	intergenic	Thecc1EG003385	scaffold_1	mRNA	Unknown
scaffold_1	0.727272727272727	1	0.272727272727273	22514269	22514269	hyper	-	CG	upstream	Thecc1EG003388	scaffold_1	mRNA	c("F7F22.17"	" putative (58%U)")
scaffold_1	0.75	1	0.25	22514088	22514088	hyper	+	CG	UTR5	Thecc1EG003389	scaffold_1	mRNA	Uncharacterized protein (79%P)
scaffold_1	0.7	0.909090909090909	0.209090909090909	22509943	22509943	hyper	-	CG	intronic	Thecc1EG003390	scaffold_1	mRNA	Unknown
scaffold_1	0.737577639751553	0.961538461538461	0.223960821786909	22520791	22521487	hyper	-	CG	intergenic	Thecc1EG003392	scaffold_1	mRNA	Unknown
scaffold_1	0.869565217391304	0.428571428571429	-0.440993788819876	22526694	22526694	hypo	-	CG	upstream	Thecc1EG003393	scaffold_1	mRNA	MAC/Perforin domain-containing protein (67%T)
scaffold_1	0.763713080168776	0.64642060837713	-0.117292471791646	22555730	22556753	hypo	-	CG	upstream	Thecc1EG003395	scaffold_1	mRNA	Uncharacterized protein (24%U)
scaffold_1	0.761904761904762	1	0.238095238095238	22561736	22561736	hyper	+	CG	UTR3	Thecc1EG003396	scaffold_1	mRNA	Uncharacterized protein (58%P)
scaffold_1	0.447291666666667	0.48992251709643	0.0426308504297635	22574743	22575853	hyper	+	CG	upstream	Thecc1EG003398	scaffold_1	mRNA	Uncharacterized protein (66%P)
scaffold_1	0.979166666666667	0.772058823529411	-0.207107843137255	22582946	22583497	hypo	+	CG	intronic	Thecc1EG003399	scaffold_1	mRNA	Uncharacterized protein (66%P)
scaffold_1	0.9	0.9	0	22588506	22588507		+	CG	upstream	Thecc1EG003400	scaffold_1	mRNA	Unknown
scaffold_1	0.768716577540107	0.971130713712911	0.202414136172804	22597056	22597057	hyper	+	CG	intergenic	Thecc1EG003401	scaffold_1	mRNA	Unknown
scaffold_1	1	0.625	-0.375	22597701	22597701	hypo	+	CG	upstream	Thecc1EG003402	scaffold_1	mRNA	Unknown
scaffold_1	0.892792792792793	0.577083333333334	-0.315709459459459	22638566	22639109	hypo	+	CG	intronic	Thecc1EG003404	scaffold_1	mRNA	Uncharacterized protein (75%P)
scaffold_1	0.835412335412336	0.784615384615385	-0.050796950796951	22620293	22620712	hyper	+	CG	intronic	Thecc1EG003405	scaffold_1	mRNA	c("Retrotransposon protein"	" putative (59%U)")
scaffold_1	0.893796992481203	0.617943548387097	-0.275853444094107	22632206	22632239	hypo	+	CG	intronic	Thecc1EG003407	scaffold_1	mRNA	Uncharacterized protein (43%U)
scaffold_1	0.692753623188405	0.725	0.0322463768115945	22643425	22643940	hypo	+	CG	intronic	Thecc1EG003408	scaffold_1	mRNA	Uncharacterized protein (42%P)
scaffold_1	0.705882352941177	0.95	0.244117647058823	22661962	22661962	hyper	-	CG	exonic	Thecc1EG003411	scaffold_1	mRNA	c("Retroelement pol polyprotein-like"	" putative (39%U)")
scaffold_1	0.681818181818182	0.352941176470588	-0.328877005347594	22671115	22671115	hypo	+	CG	intronic	Thecc1EG003412	scaffold_1	mRNA	Uncharacterized protein (69%P)
scaffold_1	0.8125	0.606060606060606	-0.206439393939394	22687196	22687196	hypo	-	CG	intergenic	Thecc1EG003413	scaffold_1	mRNA	Uncharacterized protein (27%U)
scaffold_1	0.583333333333333	1	0.416666666666667	22713873	22713873	hyper	-	CG	intronic	Thecc1EG003415	scaffold_1	mRNA	Unknown
scaffold_1	0.774193548387097	0.974358974358974	0.200165425971878	22741008	22741008	hyper	+	CG	intronic	Thecc1EG003416	scaffold_1	mRNA	Uncharacterized protein (46%P)
scaffold_1	0.844409937888199	0.841666666666667	-0.00274327122153201	22737139	22738303	hypo	-	CG	intronic	Thecc1EG003418	scaffold_1	mRNA	Uncharacterized protein (35%U)
scaffold_1	1	0.633333333333333	-0.366666666666667	22739672	22739672	hypo	-	CG	intronic	Thecc1EG003420	scaffold_1	mRNA	Unknown
scaffold_1	0.758620689655172	1	0.241379310344828	22756030	22756030	hyper	+	CG	upstream	Thecc1EG003421	scaffold_1	mRNA	Uncharacterized protein (69%P)
scaffold_1	0.712121212121212	0.728070175438597	0.015948963317384	22762768	22763172	hypo	+	CG	UTR3	Thecc1EG003423	scaffold_1	mRNA	Unknown
scaffold_1	1	0.69047619047619	-0.309523809523809	22771601	22772352	hypo	-	CG	intergenic	Thecc1EG003424	scaffold_1	mRNA	Uncharacterized protein (46%U)
scaffold_1	0.893939393939394	0.9	0.00606060606060599	22783726	22785558	hyper	-	CG	exonic	Thecc1EG003426	scaffold_1	mRNA	Uncharacterized protein (71%P)
scaffold_1	0.727272727272727	1	0.272727272727273	22831703	22831703	hyper	-	CG	intronic	Thecc1EG003428	scaffold_1	mRNA	Uncharacterized protein (89%P)
scaffold_1	0.785714285714286	1	0.214285714285714	22838799	22838799	hyper	+	CG	intronic	Thecc1EG003430	scaffold_1	mRNA	Transposase-like protein (33%U)
scaffold_1	0.533333333333333	0.794117647058823	0.26078431372549	22840904	22840904	hyper	+	CG	intronic	Thecc1EG003431	scaffold_1	mRNA	Uncharacterized protein (83%P)
scaffold_1	0.909090909090909	0.555555555555556	-0.353535353535353	22862286	22862286	hypo	+	CG	intronic	Thecc1EG003432	scaffold_1	mRNA	Unknown
scaffold_1	0.744444444444444	0.847826086956522	0.103381642512077	22918124	22919815	hypo	-	CG	intronic	Thecc1EG003437	scaffold_1	mRNA	Unknown
scaffold_1	0.6875	0.391304347826087	-0.296195652173913	22933710	22933710	hypo	-	CG	intergenic	Thecc1EG003438	scaffold_1	mRNA	Unknown
scaffold_1	1	0.8	-0.2	22942241	22942241		-	CG	intergenic	Thecc1EG003440	scaffold_1	mRNA	Gag protease polyprotein (85%P)
scaffold_1	0.878787878787879	0.79040404040404	-0.0883838383838383	22987971	22988591	hyper	-	CG	intergenic	Thecc1EG003442	scaffold_1	mRNA	Uncharacterized protein (76%P)
scaffold_1	0.761904761904762	0.966666666666667	0.204761904761905	23072050	23072050	hyper	-	CG	upstream	Thecc1EG003447	scaffold_1	mRNA	Unknown
scaffold_1	1	0.75	-0.25	23079039	23079039	hypo	-	CG	upstream	Thecc1EG003448	scaffold_1	mRNA	Uncharacterized protein (86%P)
scaffold_1	1	0.791666666666667	-0.208333333333333	23109995	23109995	hypo	-	CG	upstream	Thecc1EG003449	scaffold_1	mRNA	Uncharacterized protein (60%P)
scaffold_1	0.580645161290323	0.82	0.239354838709677	23188100	23188100	hyper	+	CG	exonic	Thecc1EG003455	scaffold_1	mRNA	Unknown
scaffold_1	0.8	1	0.2	23383185	23383185		+	CG	upstream	Thecc1EG003461	scaffold_1	mRNA	Uncharacterized protein (67%P)
scaffold_1	1	0.736842105263158	-0.263157894736842	23370976	23370976	hypo	+	CG	intronic	Thecc1EG003462	scaffold_1	mRNA	Cysteine-rich RLK (RECEPTOR-like protein kinase) 8 (16%T)
scaffold_1	0.542780748663101	0.397058823529412	-0.14572192513369	23390079	23391540	hyper	+	CG	intergenic	Thecc1EG003464	scaffold_1	mRNA	c("Retrotransposon"	" Ty3-gypsy sub-class"	" putative-like protein (34%U)")
scaffold_1	0.678571428571428	0.666666666666667	-0.011904761904762	23466522	23467081	hyper	-	CG	UTR5	Thecc1EG003465	scaffold_1	mRNA	Unknown
scaffold_1	0.789473684210526	1	0.210526315789474	23465724	23465724	hyper	+	CG	upstream;downstream	Thecc1EG003467	scaffold_1	mRNA	Uncharacterized protein (30%U)
scaffold_1	0.74223602484472	0.730994152046784	-0.011241872797937	23513965	23514080	hypo	+	CG	UTR3	Thecc1EG003471	scaffold_1	mRNA	c("Retrotransposon protein"	" putative (47%U)")
scaffold_1	0.8	1	0.2	23582224	23582224		-	CG	intronic	Thecc1EG003476	scaffold_1	mRNA	Unknown
scaffold_1	1	0.793103448275862	-0.206896551724138	23611324	23611324	hypo	-	CG	intronic	Thecc1EG003479	scaffold_1	mRNA	Uncharacterized protein (63%U)
scaffold_1	0.789473684210526	1	0.210526315789474	23626168	23626168	hyper	-	CG	upstream	Thecc1EG003480	scaffold_1	mRNA	Unknown
scaffold_1	0.624526515151515	0.834013605442177	0.209487090290661	23644191	23644275	hyper	-	CG	intronic	Thecc1EG003481	scaffold_1	mRNA	DNA/RNA polymerases superfamily protein (4%T)
scaffold_1	0.772727272727273	0.470588235294118	-0.302139037433155	23645480	23645480	hypo	+	CG	upstream	Thecc1EG003482	scaffold_1	mRNA	Uncharacterized protein (94%P)
scaffold_1	0.662271062271062	0.796581196581197	0.134310134310134	23716328	23716557	hypo	-	CG	upstream	Thecc1EG003488	scaffold_1	mRNA	Uncharacterized protein (62%P)
scaffold_1	0.5	0.928571428571429	0.428571428571429	23712467	23712467	hyper	-	CG	intronic	Thecc1EG003490	scaffold_1	mRNA	Uncharacterized protein (51%U)
scaffold_1	0.894444444444444	0.890837104072398	-0.0036073403720465	23727375	23727919		-	CG	intergenic	Thecc1EG003491	scaffold_1	mRNA	Unknown
scaffold_1	0.666666666666667	0.923076923076923	0.256410256410256	23758369	23758369	hyper	+	CG	intergenic	Thecc1EG003492	scaffold_1	mRNA	Unknown
scaffold_1	0.696969696969697	0.7	0.00303030303030299	23771325	23772562	hyper	+	CG	upstream	Thecc1EG003493	scaffold_1	mRNA	Uncharacterized protein (61%P)
scaffold_1	0.986842105263158	0.75	-0.236842105263158	23777798	23779166	hypo	-	CG	intergenic	Thecc1EG003494	scaffold_1	mRNA	Unknown
scaffold_1	0.666666666666667	0.904761904761905	0.238095238095238	23793566	23793566	hyper	+	CG	intergenic	Thecc1EG003495	scaffold_1	mRNA	Unknown
scaffold_1	0.76764705882353	0.7	-0.0676470588235295	23826936	23826937	hypo	+	CG	intronic	Thecc1EG003499	scaffold_1	mRNA	Uncharacterized protein (78%P)
scaffold_1	0.722222222222222	0.966666666666667	0.244444444444444	23841220	23841220	hyper	+	CG	intronic	Thecc1EG003501	scaffold_1	mRNA	Uncharacterized protein (68%P)
scaffold_1	0.666666666666667	0.670370370370371	0.003703703703704	23875771	23875984	hypo	+	CG	upstream	Thecc1EG003502	scaffold_1	mRNA	c("Retrotransposon protein"	" Ty3-gypsy subclass"	" putative (49%U)")
scaffold_1	0.952991452991453	0.743421052631579	-0.209570400359875	23871765	23871965	hypo	+	CG	intronic	Thecc1EG003503	scaffold_1	mRNA	Unknown
scaffold_1	0.769230769230769	1	0.230769230769231	23920089	23920089	hyper	-	CG	intergenic	Thecc1EG003506	scaffold_1	mRNA	Unknown
scaffold_1	0.927391304347826	0.66025641025641	-0.267134894091415	23929883	23930406	hypo	-	CG	intergenic	Thecc1EG003508	scaffold_1	mRNA	Uncharacterized protein (28%U)
scaffold_1	0.75574025974026	0.796125356125356	0.0403850963850966	23938564	23939638	hyper	-	CG	UTR3	Thecc1EG003509	scaffold_1	mRNA	Cysteine-rich RLK (RECEPTOR-like protein kinase) 8 (11%T)
scaffold_1	0.747222222222222	0.963414634146341	0.21619241192412	23973283	23973800		-	CG	exonic	Thecc1EG003513	scaffold_1	mRNA	c("Retrotransposon protein"	" putative (37%U)")
scaffold_1	0.708333333333333	0.763157894736842	0.0548245614035085	23988440	23989046	hyper	-	CG	intronic	Thecc1EG003514	scaffold_1	mRNA	Uncharacterized protein (60%P)
scaffold_1	0.95	0.642857142857143	-0.307142857142857	24024363	24024363	hypo	-	CG	exonic	Thecc1EG003515	scaffold_1	mRNA	Uncharacterized protein (31%U)
scaffold_1	0.770376845376845	0.853471307275655	0.0830944618988098	24051016	24051865	hypo	+	CG	intronic	Thecc1EG003518	scaffold_1	mRNA	Uncharacterized protein (48%P)
scaffold_1	0.790540776427873	0.683269096494903	-0.10727167993297	24049018	24050173	hypo	+	CG	intronic	Thecc1EG003519	scaffold_1	mRNA	Unknown
scaffold_1	0.305084745762712	0.555555555555556	0.250470809792844	24070249	24070249	hyper	-	CG	intronic	Thecc1EG003520	scaffold_1	mRNA	Unknown
scaffold_1	0.769230769230769	1	0.230769230769231	24091430	24091430	hyper	-	CG	downstream	Thecc1EG003521	scaffold_1	mRNA	Cysteine-rich RLK (RECEPTOR-like protein kinase) 8 (8%T)
scaffold_1	0.909722222222222	0.626163979105155	-0.283558243117067	24095834	24096880	hypo	+	CG	upstream	Thecc1EG003522	scaffold_1	mRNA	Unknown
scaffold_1	0.65	0.625	-0.025	24118290	24118817	hyper	-	CG	upstream	Thecc1EG003524	scaffold_1	mRNA	Uncharacterized protein (65%P)
scaffold_1	0.625	0.833333333333333	0.208333333333333	24127424	24127424	hyper	-	CG	intergenic	Thecc1EG003525	scaffold_1	mRNA	c("Gag protease polyprotein"	" putative (57%P)")
scaffold_1	0.873910675381264	0.727619047619048	-0.146291627762216	24137473	24138919	hypo	+	CG	intronic	Thecc1EG003526	scaffold_1	mRNA	Uncharacterized protein (41%U)
scaffold_1	0.458333333333333	0.238095238095238	-0.220238095238095	24604615	24604615	hypo	+	CG	intronic	Thecc1EG003527	scaffold_1	mRNA	Unknown
scaffold_1	0.822945836785418	0.802893090075798	-0.020052746709621	24157654	24158702	hypo	-	CG	intronic	Thecc1EG003530	scaffold_1	mRNA	Uncharacterized protein (71%P)
scaffold_1	0.666666666666667	0.821052631578947	0.15438596491228	24160384	24160610	hyper	+	CG	intronic	Thecc1EG003531	scaffold_1	mRNA	Uncharacterized protein
scaffold_1	0.0909090909090909	0.48	0.389090909090909	24177999	24177999	hyper	-	CG	UTR3	Thecc1EG003533	scaffold_1	mRNA	c("C-8"	"7 sterol isomerase (60%T)")
scaffold_1	0.804347826086957	0.801282051282051	-0.0030657748049055	24179657	24180504	hyper	+	CG	exonic	Thecc1EG003534	scaffold_1	mRNA	Uncharacterized protein
scaffold_1	0.933333333333333	0.714285714285714	-0.219047619047619	24197767	24197767	hypo	-	CG	intronic	Thecc1EG003535	scaffold_1	mRNA	Elongation factor family protein (83%T)
scaffold_1	0.709677419354839	0.96551724137931	0.255839822024472	24236147	24236147	hyper	-	CG	exonic	Thecc1EG003541	scaffold_1	mRNA	c("Retrotransposon"	" Ty1-copia subclass"	" putative-like protein (26%U)")
scaffold_1	0.814888010540184	0.856481481481481	0.041593470941297	24259601	24261376	hyper	-	CG	intronic	Thecc1EG003543	scaffold_1	mRNA	Unknown
scaffold_1	0.384615384615385	0.666666666666667	0.282051282051282	24261991	24261991	hyper	+	CG	intronic	Thecc1EG003545	scaffold_1	mRNA	Unknown
scaffold_1	1	0.71875	-0.28125	24265493	24265493	hypo	-	CG	intronic	Thecc1EG003546	scaffold_1	mRNA	c("Integrase"	" putative (36%U)")
scaffold_1	1	0.75	-0.25	24272090	24272090	hypo	-	CG	intronic	Thecc1EG003547	scaffold_1	mRNA	Unknown
scaffold_1	0.775	0.83494623655914	0.05994623655914	24337475	24338041	hyper	-	CG	intronic	Thecc1EG003552	scaffold_1	mRNA	Uncharacterized protein (74%P)
scaffold_1	0.7	0.456140350877193	-0.243859649122807	24339237	24339237	hypo	-	CG	intronic	Thecc1EG003553	scaffold_1	mRNA	Unknown
scaffold_1	1	0.8	-0.2	24346262	24346262		+	CG	intronic	Thecc1EG003556	scaffold_1	mRNA	Unknown
scaffold_1	1	0.705882352941177	-0.294117647058823	24415847	24415847	hypo	-	CG	intronic	Thecc1EG003558	scaffold_1	mRNA	Uncharacterized protein (82%P)
scaffold_1	0.706666666666667	0.840909090909091	0.134242424242424	24404439	24405861	hypo	+	CG	intronic	Thecc1EG003559	scaffold_1	mRNA	c("Integrase core domain"	" putative-like protein (32%U)")
scaffold_1	0.877777777777778	0.85016835016835	-0.0276094276094273	24431829	24433182	hypo	-	CG	intronic	Thecc1EG003560	scaffold_1	mRNA	Unknown
scaffold_1	0.791735084838533	0.7000777000777	-0.091657384760833	24444756	24445464	hypo	-	CG	intronic	Thecc1EG003562	scaffold_1	mRNA	Cysteine-rich RLK (RECEPTOR-like protein kinase) 8 (15%T)
scaffold_1	0.888888888888889	0.807692307692307	-0.0811965811965815	24479319	24479353	hyper	-	CG	intronic	Thecc1EG003563	scaffold_1	mRNA	Unknown
scaffold_1	0.9375	0.714285714285714	-0.223214285714286	24493943	24493943	hypo	+	CG	exonic	Thecc1EG003565	scaffold_1	mRNA	Uncharacterized protein (46%P)
scaffold_1	0.785714285714286	0.545454545454545	-0.24025974025974	24482163	24482163	hypo	-	CG	intronic	Thecc1EG003566	scaffold_1	mRNA	Uncharacterized protein (83%P)
scaffold_1	0.581632653061224	0.807692307692308	0.226059654631083	24483790	24483790	hyper	+	CG	exonic	Thecc1EG003567	scaffold_1	mRNA	Uncharacterized protein (20%U)
scaffold_1	0.797023809523809	0.823478835978836	0.0264550264550265	24490381	24492032		-	CG	intronic	Thecc1EG003568	scaffold_1	mRNA	Unknown
scaffold_1	0.866666666666667	0.666666666666667	-0.2	24496981	24496981	hypo	-	CG	exonic	Thecc1EG003570	scaffold_1	mRNA	Unknown
scaffold_1	0.78436974789916	0.827777777777778	0.0434080298786182	24502918	24503966	hypo	+	CG	intronic	Thecc1EG003571	scaffold_1	mRNA	c("Retrotransposon"	" Ty3-gypsy subclass"	" putative-like protein (28%U)")
scaffold_1	0.883558393236813	0.77862815345574	-0.104930239781073	24510461	24512108	hypo	+	CG	intronic	Thecc1EG003572	scaffold_1	mRNA	Unknown
scaffold_1	0.847058823529412	0.809523809523809	-0.0375350140056023	24529060	24529177	hypo	+	CG	intronic	Thecc1EG003574	scaffold_1	mRNA	c("Cysteine proteinases superfamily protein"	" putative (54%T)")
scaffold_1	0.980769230769231	0.757142857142857	-0.223626373626373	24534838	24535295	hypo	-	CG	exonic	Thecc1EG003576	scaffold_1	mRNA	c("Retrotransposon protein"	" Ty3-gypsy subclass"	" putative (77%U)")
scaffold_1	0.769230769230769	0.44	-0.329230769230769	24563107	24563107	hypo	-	CG	intronic	Thecc1EG003577	scaffold_1	mRNA	Uncharacterized protein (62%P)
scaffold_1	0.82246705500382	0.693421052631579	-0.129046002372241	24555242	24556618	hyper	-	CG	intronic	Thecc1EG003578	scaffold_1	mRNA	Uncharacterized protein (76%P)
scaffold_1	0.921269095182139	0.716666666666667	-0.204602428515472	24598062	24598635	hypo	+	CG	intronic	Thecc1EG003582	scaffold_1	mRNA	c("Retrotransposon"	" Ty3-gypsy subclass"	" putative-like protein (33%U)")
scaffold_1	1	0.764705882352941	-0.235294117647059	24629421	24629421	hypo	+	CG	exonic	Thecc1EG003583	scaffold_1	mRNA	Unknown
scaffold_1	0.822816399286987	0.861344537815126	0.0385281385281387	24641251	24641984	hypo	-	CG	intronic	Thecc1EG003584	scaffold_1	mRNA	Unknown
scaffold_1	0.987179487179487	0.704545454545454	-0.282634032634033	24662431	24663606	hypo	+	CG	intronic	Thecc1EG003585	scaffold_1	mRNA	Unknown
scaffold_1	0.918918918918919	0.65625	-0.262668918918919	24667964	24667964	hypo	-	CG	intronic	Thecc1EG003586	scaffold_1	mRNA	Uncharacterized protein (73%P)
scaffold_1	0.916666666666667	0.684210526315789	-0.232456140350877	24670199	24670199	hypo	-	CG	intronic	Thecc1EG003587	scaffold_1	mRNA	Uncharacterized protein (79%P)
scaffold_1	0.818181818181818	0.9	0.081818181818182	24704573	24704574	hyper	+	CG	intronic	Thecc1EG003595	scaffold_1	mRNA	Unknown
scaffold_1	0.541666666666667	0.909090909090909	0.367424242424242	24761685	24761685	hyper	+	CG	intronic	Thecc1EG003598	scaffold_1	mRNA	Unknown
scaffold_1	0.64	0.842105263157895	0.202105263157895	24733582	24733582	hyper	+	CG	intronic	Thecc1EG003600	scaffold_1	mRNA	c("Retrotransposon protein"	" putative (59%U)")
scaffold_1	0.615384615384615	0.894736842105263	0.279352226720648	24773778	24773778	hyper	+	CG	intronic	Thecc1EG003601	scaffold_1	mRNA	Retrotransposon-like protein (20%U)
scaffold_1	0.717948717948718	0.850786448880823	0.132837730932105	24775811	24776389	hypo	-	CG	upstream	Thecc1EG003602	scaffold_1	mRNA	Uncharacterized protein (47%P)
scaffold_1	0.894736842105263	0.666666666666667	-0.228070175438597	24777080	24777080	hypo	-	CG	intronic	Thecc1EG003603	scaffold_1	mRNA	Unknown
scaffold_1	0.906179712100765	0.633804382080244	-0.272375330020521	24796046	24796984	hypo	+	CG	UTR3	Thecc1EG003604	scaffold_1	mRNA	Uncharacterized protein (62%P)
scaffold_1	0.971698113207547	0.732142857142857	-0.23955525606469	24800052	24800582	hypo	-	CG	upstream;downstream	Thecc1EG003605	scaffold_1	mRNA	Uncharacterized protein (63%P)
scaffold_1	1	0.787878787878788	-0.212121212121212	24823431	24823431	hypo	-	CG	upstream	Thecc1EG003608	scaffold_1	mRNA	Unknown
scaffold_1	0.790425531914894	0.804347826086957	0.0139222941720625	24825646	24825717	hyper	-	CG	intergenic	Thecc1EG003609	scaffold_1	mRNA	Unknown
scaffold_1	0.764705882352941	1	0.235294117647059	24846667	24846667	hyper	+	CG	intergenic	Thecc1EG003613	scaffold_1	mRNA	c("Retrotransposon protein"	" putative (51%U)")
scaffold_1	0.869565217391304	0.689938080495356	-0.179627136895948	24871296	24871526	hyper	+	CG	upstream	Thecc1EG003614	scaffold_1	mRNA	Uncharacterized protein
scaffold_1	0.857142857142857	0.65	-0.207142857142857	24897476	24897476	hypo	-	CG	intergenic	Thecc1EG003615	scaffold_1	mRNA	Gag protease polyprotein (73%P)
scaffold_1	0.861111111111111	0.575757575757576	-0.285353535353535	24893280	24893280	hypo	+	CG	intronic	Thecc1EG003616	scaffold_1	mRNA	Uncharacterized protein (9%U)
scaffold_1	0.496794871794872	0.619047619047619	0.122252747252747	24940819	24940830	hypo	+	CG	upstream	Thecc1EG003620	scaffold_1	mRNA	Unknown
scaffold_1	0.601010101010101	0.584448160535117	-0.016561940474984	24941076	24941710	hypo	+	CG	intergenic	Thecc1EG003621	scaffold_1	mRNA	Sodium/calcium exchanger family protein / calcium-binding EF hand family protein (61%P)
scaffold_1	0.766666666666666	0.758241758241758	-0.00842490842490851	25023919	25025076	hyper	+	CG	upstream	Thecc1EG003627	scaffold_1	mRNA	Unknown
scaffold_1	0.929824561403509	0.66	-0.269824561403509	25032973	25032973	hypo	-	CG	downstream	Thecc1EG003628	scaffold_1	mRNA	Unknown
scaffold_1	0.5	0.7	0.2	25087924	25087924		+	CG	intergenic	Thecc1EG003637	scaffold_1	mRNA	c("Ring finger protein"	" putative (47%U)")
scaffold_1	0.9375	0.727272727272727	-0.210227272727273	25130040	25130040	hypo	+	CG	intronic	Thecc1EG003638	scaffold_1	mRNA	Unknown
scaffold_1	0.611111111111111	0.866666666666667	0.255555555555556	25166556	25166556	hyper	-	CG	intronic	Thecc1EG003641	scaffold_1	mRNA	Unknown
scaffold_1	0.0934732764073371	0.307936507936508	0.214463231529171	25165718	25165892	hyper	+	CG	exonic	Thecc1EG003643	scaffold_1	mRNA	Unknown
scaffold_1	0.863636363636364	0.875	0.0113636363636365	25214231	25215269	hyper	+	CG	intronic	Thecc1EG003647	scaffold_1	mRNA	Uncharacterized protein (17%U)
scaffold_1	1	0.783783783783784	-0.216216216216216	25264127	25264127	hypo	+	CG	intergenic	Thecc1EG003651	scaffold_1	mRNA	Uncharacterized protein (57%P)
scaffold_1	0.662162162162162	0.603603603603604	-0.0585585585585585	25285427	25285534	hypo	+	CG	downstream	Thecc1EG003654	scaffold_1	mRNA	Uncharacterized protein (52%P)
scaffold_1	0.76	1	0.24	25283733	25283733	hyper	+	CG	upstream	Thecc1EG003655	scaffold_1	mRNA	Unknown
scaffold_1	1	0.775862068965517	-0.224137931034483	25307564	25307564	hypo	-	CG	intronic	Thecc1EG003656	scaffold_1	mRNA	Uncharacterized protein (78%P)
scaffold_1	0.633333333333333	0.433333333333333	-0.2	25337587	25337587		-	CG	upstream	Thecc1EG003657	scaffold_1	mRNA	Unknown
scaffold_1	0.857142857142857	0.608695652173913	-0.248447204968944	25304319	25304319	hypo	+	CG	intronic	Thecc1EG003658	scaffold_1	mRNA	Uncharacterized protein (65%P)
scaffold_1	0.835664335664336	0.571212121212122	-0.264452214452215	25339385	25339415	hypo	-	CG	upstream	Thecc1EG003661	scaffold_1	mRNA	Unknown
scaffold_1	0.363636363636364	0.645161290322581	0.281524926686217	25387126	25387126	hyper	-	CG	intronic	Thecc1EG003665	scaffold_1	mRNA	Copia-like retrotransposable element (30%U)
scaffold_1	0.70946455505279	1	0.29053544494721	25384395	25384433	hyper	-	CG	intronic	Thecc1EG003668	scaffold_1	mRNA	c("Gag protease polyprotein"	" putative (53%P)")
scaffold_1	0.729616724738675	0.753663003663004	0.024046278924328	25401586	25402380	hyper	-	CG	downstream	Thecc1EG003670	scaffold_1	mRNA	Uncharacterized protein (25%U)
scaffold_1	0.823809523809524	0.852941176470589	0.0291316526610645	25410394	25410876	hypo	-	CG	intergenic	Thecc1EG003672	scaffold_1	mRNA	Unknown
scaffold_1	0.46	0.789473684210526	0.329473684210526	25457327	25457327	hyper	+	CG	intronic	Thecc1EG003675	scaffold_1	mRNA	Unknown
scaffold_1	0.669691470054446	1	0.330308529945554	25475079	25475444	hyper	-	CG	intergenic	Thecc1EG003677	scaffold_1	mRNA	Uncharacterized protein (71%P)
scaffold_1	0.816666666666666	0.766042780748663	-0.0506238859180035	25491775	25492322	hypo	+	CG	upstream	Thecc1EG003678	scaffold_1	mRNA	Cysteine-rich RLK (RECEPTOR-like protein kinase) 8 (25%T)
scaffold_1	0.752525252525252	0.976190476190476	0.223665223665224	25529432	25529689	hyper	-	CG	intronic	Thecc1EG003679	scaffold_1	mRNA	c("Gag protease polyprotein"	" putative (52%P)")
scaffold_1	0.865454545454545	0.813125695216908	-0.0523288502376378	25516878	25518267	hypo	-	CG	intronic	Thecc1EG003680	scaffold_1	mRNA	Unknown
scaffold_1	0.917112299465241	0.816666666666667	-0.100445632798574	25522122	25522928		-	CG	intronic	Thecc1EG003681	scaffold_1	mRNA	Unknown
scaffold_1	0.74025974025974	0.719047619047619	-0.021212121212121	25526232	25527143	hypo	-	CG	intronic	Thecc1EG003682	scaffold_1	mRNA	Uncharacterized protein (51%P)
scaffold_1	0.956521739130435	0.666666666666667	-0.289855072463768	25540234	25540234	hypo	-	CG	intergenic	Thecc1EG003684	scaffold_1	mRNA	Cysteine-rich RLK (RECEPTOR-like protein kinase) 8 (12%T)
scaffold_1	1	0.75	-0.25	25584737	25584737	hypo	+	CG	upstream	Thecc1EG003689	scaffold_1	mRNA	Uncharacterized protein (61%P)
scaffold_1	0.644642857142857	0.73074912891986	0.0861062717770035	25605421	25607057	hyper	-	CG	upstream	Thecc1EG003690	scaffold_1	mRNA	Uncharacterized protein (32%U)
scaffold_1	0.958333333333333	0.75	-0.208333333333333	25659073	25659073	hypo	-	CG	upstream;downstream	Thecc1EG003692	scaffold_1	mRNA	Unknown
scaffold_1	0.8	1	0.2	25680722	25680722		+	CG	upstream	Thecc1EG003695	scaffold_1	mRNA	Retrotransposon gag-like protein (34%U)
scaffold_1	0.975	0.714285714285714	-0.260714285714286	25728942	25728950	hypo	+	CG	intronic	Thecc1EG003698	scaffold_1	mRNA	DNA/RNA polymerases superfamily protein (61%P)
scaffold_1	0.894736842105263	0.882352941176471	-0.0123839009287925	25738762	25739087	hypo	-	CG	intronic	Thecc1EG003699	scaffold_1	mRNA	Uncharacterized protein (69%P)
scaffold_1	0.757142857142857	0.744588744588744	-0.0125541125541125	25744078	25745801	hyper	+	CG	intronic	Thecc1EG003700	scaffold_1	mRNA	Uncharacterized protein (77%P)
scaffold_1	0.84	0.625506072874494	-0.214493927125506	25759334	25759353	hypo	+	CG	intronic	Thecc1EG003701	scaffold_1	mRNA	Uncharacterized protein (53%P)
scaffold_1	0.949753694581281	0.71983541983542	-0.229918274745861	25769166	25770264	hypo	-	CG	intronic	Thecc1EG003702	scaffold_1	mRNA	Uncharacterized protein (71%P)
scaffold_1	0.14751593990656	0.421024610310325	0.273508670403765	25780262	25780417	hyper	-	CG	intergenic	Thecc1EG003703	scaffold_1	mRNA	c("Global transcription factor group E4"	" putative (58%P)")
scaffold_1	0.854838709677419	0.868421052631579	0.0135823429541595	25791660	25792627	hypo	-	CG	upstream	Thecc1EG003704	scaffold_1	mRNA	Uncharacterized protein
scaffold_1	0.709259259259259	0.795873015873016	0.0866137566137567	25799416	25800412	hyper	+	CG	upstream	Thecc1EG003705	scaffold_1	mRNA	c("Retrotransposon protein"	" putative (40%U)")
scaffold_1	0.451612903225806	0.666666666666667	0.21505376344086	25839743	25839743	hyper	+	CG	intergenic	Thecc1EG003708	scaffold_1	mRNA	c("Retrotransposon"	" putative-like protein (32%U)")
scaffold_1	0.799719887955182	0.829545454545454	0.0298255665902725	25862215	25862253	hypo	+	CG	intergenic	Thecc1EG003711	scaffold_1	mRNA	Uncharacterized protein (49%P)
scaffold_1	0.545454545454545	0.823529411764706	0.27807486631016	25863581	25863581	hyper	+	CG	intergenic	Thecc1EG003712	scaffold_1	mRNA	Uncharacterized protein (47%P)
scaffold_1	1	0.789473684210526	-0.210526315789474	25876098	25876098	hypo	+	CG	intronic	Thecc1EG003713	scaffold_1	mRNA	Uncharacterized protein (58%P)
scaffold_1	0.72	0.928571428571429	0.208571428571429	25873396	25873396	hyper	-	CG	intronic	Thecc1EG003714	scaffold_1	mRNA	c("Retrotransposon"	" Ty3-gypsy subclass"	" putative-like protein (31%U)")
scaffold_1	0.566704935059632	0.601031714590828	0.0343267795311958	25903483	25904334	hyper	+	CG	intergenic	Thecc1EG003716	scaffold_1	mRNA	Uncharacterized protein (29%U)
scaffold_1	0.715311004784689	0.803145130731338	0.0878341259466487	25928084	25928581	hyper	+	CG	exonic	Thecc1EG003717	scaffold_1	mRNA	c("Polyprotein"	" putative (9%U)")
scaffold_1	1	0.604166666666667	-0.395833333333333	25929793	25930365	hypo	+	CG	intergenic	Thecc1EG003718	scaffold_1	mRNA	Uncharacterized protein (57%P)
scaffold_1	0.862182587149692	0.80354020979021	-0.0586423773594825	25989054	25990308	hypo	-	CG	upstream	Thecc1EG003719	scaffold_1	mRNA	Cysteine-rich RLK (RECEPTOR-like protein kinase) 8 (13%T)
scaffold_1	0.815789473684211	0.556818181818182	-0.258971291866029	25940760	25941930	hypo	+	CG	UTR3	Thecc1EG003720	scaffold_1	mRNA	Unknown
scaffold_1	1	0.8	-0.2	25972970	25972970		-	CG	intronic	Thecc1EG003721	scaffold_1	mRNA	Unknown
scaffold_1	1	0.791666666666667	-0.208333333333333	26018995	26018995	hypo	-	CG	intergenic	Thecc1EG003723	scaffold_1	mRNA	Unknown
scaffold_1	0.714285714285714	0.5	-0.214285714285714	26024508	26024508	hypo	-	CG	intergenic	Thecc1EG003724	scaffold_1	mRNA	Uncharacterized protein (47%U)
scaffold_1	0.776061621966794	0.528088578088578	-0.247973043878216	26050466	26051456	hypo	+	CG	upstream	Thecc1EG003726	scaffold_1	mRNA	Unknown
scaffold_1	0.677966101694915	0.436363636363636	-0.241602465331279	26075674	26075674	hypo	-	CG	intergenic	Thecc1EG003727	scaffold_1	mRNA	Unknown
scaffold_1	1	0.747494553376906	-0.252505446623094	26089063	26090622	hypo	-	CG	intronic	Thecc1EG003728	scaffold_1	mRNA	Unknown
scaffold_1	0.681818181818182	0.923076923076923	0.241258741258741	26085901	26085901	hyper	+	CG	intronic	Thecc1EG003730	scaffold_1	mRNA	Unknown
scaffold_1	0.641025641025641	1	0.358974358974359	26111972	26112438	hyper	-	CG	intergenic	Thecc1EG003731	scaffold_1	mRNA	Unknown
scaffold_1	0.875	0.642857142857143	-0.232142857142857	26132922	26132922	hypo	-	CG	intergenic	Thecc1EG003732	scaffold_1	mRNA	Uncharacterized protein (60%P)
scaffold_1	1	0.779661016949153	-0.220338983050847	26146407	26146407	hypo	+	CG	upstream	Thecc1EG003733	scaffold_1	mRNA	Unknown
scaffold_1	1	0.8	-0.2	26155024	26155024		-	CG	upstream;downstream	Thecc1EG003734	scaffold_1	mRNA	Trichome birefringence-like 39 (67%T)
scaffold_1	0.9375	0.695652173913043	-0.241847826086957	26169131	26169131	hypo	-	CG	intronic	Thecc1EG003735	scaffold_1	mRNA	Uncharacterized protein (79%P)
scaffold_1	0.833333333333333	0.583333333333333	-0.25	26712034	26712034	hypo	-	CG	exonic	Thecc1EG003737	scaffold_1	mRNA	RNA-directed DNA polymerase (87%P)
scaffold_1	0.590909090909091	0.848484848484849	0.257575757575758	26235395	26235395	hyper	+	CG	intronic	Thecc1EG003744	scaffold_1	mRNA	Uncharacterized protein (79%T)
scaffold_1	0.874844720496894	0.827777777777778	-0.0470669427191166	26248940	26250474	hyper	-	CG	intronic	Thecc1EG003746	scaffold_1	mRNA	Uncharacterized protein (60%U)
scaffold_1	0.142857142857143	0.4375	0.294642857142857	26263360	26263360	hyper	+	CG	intronic	Thecc1EG003748	scaffold_1	mRNA	Uncharacterized protein (80%P)
scaffold_1	0.682926829268293	0.943396226415094	0.260469397146802	26269916	26269916	hyper	+	CG	intronic	Thecc1EG003749	scaffold_1	mRNA	Senescence-associated gene 12 (69%P)
scaffold_1	0.388888888888889	0.85	0.461111111111111	26285494	26285494	hyper	-	CG	intronic	Thecc1EG003751	scaffold_1	mRNA	c("RNI-like superfamily protein"	" putative (48%T)")
scaffold_1	0.875	0.833333333333333	-0.0416666666666665	26358014	26358054	hypo	-	CG	UTR5	Thecc1EG003754	scaffold_1	mRNA	Uncharacterized protein (71%P)
scaffold_1	0.893617021276596	0.894736842105263	0.001119820828667	26385787	26386748	hyper	+	CG	exonic	Thecc1EG003757	scaffold_1	mRNA	Unknown
scaffold_1	0.916666666666667	0.659090909090909	-0.257575757575758	26398722	26398722	hypo	-	CG	intronic	Thecc1EG003760	scaffold_1	mRNA	Unknown
scaffold_1	0.749417249417249	0.646062271062271	-0.103354978354979	26426840	26428292	hypo	+	CG	intronic	Thecc1EG003761	scaffold_1	mRNA	Uncharacterized protein (30%U)
scaffold_1	0.583333333333333	0.2	-0.383333333333333	26446546	26446546	hypo	-	CG	intronic	Thecc1EG003763	scaffold_1	mRNA	Unknown
scaffold_1	0.928571428571429	0.705882352941177	-0.222689075630252	26460384	26460384	hypo	-	CG	intronic	Thecc1EG003764	scaffold_1	mRNA	Uncharacterized protein (58%P)
scaffold_1	0.832528180354267	0.857142857142857	0.0246146767885895	26509859	26510380	hypo	-	CG	intronic	Thecc1EG003767	scaffold_1	mRNA	Uncharacterized protein (68%P)
scaffold_1	0.588235294117647	0.827586206896552	0.239350912778905	26542881	26542881	hyper	+	CG	intronic	Thecc1EG003770	scaffold_1	mRNA	Uncharacterized protein (80%P)
scaffold_1	0.666666666666667	0.4	-0.266666666666667	26554760	26554760	hypo	-	CG	exonic	Thecc1EG003772	scaffold_1	mRNA	Uncharacterized protein
scaffold_1	0.657894736842105	0.91304347826087	0.255148741418764	26555604	26555604	hyper	-	CG	intronic	Thecc1EG003775	scaffold_1	mRNA	Glutathione S-transferase tau 7-like protein (28%T)
scaffold_1	0.258823529411765	0.717528015210661	0.458704485798896	26565868	26565982	hyper	-	CG	intronic	Thecc1EG003777	scaffold_1	mRNA	Glutaredoxin family protein (78%P)
scaffold_1	0.90625	0.65625	-0.25	26581880	26581880	hypo	-	CG	UTR5	Thecc1EG003778	scaffold_1	mRNA	Uncharacterized protein (20%U)
scaffold_1	0.55	0.603479853479853	0.0534798534798535	26583122	26583628	hyper	-	CG	intronic	Thecc1EG003780	scaffold_1	mRNA	c("Retrotransposon protein"	" Ty3-gypsy subclass"	" expressed"	" putative (52%U)")
scaffold_1	0.625	0.833333333333333	0.208333333333333	26656788	26656788	hyper	+	CG	intronic	Thecc1EG003788	scaffold_1	mRNA	c("Retrotransposon protein"	" Ty3-gypsy subclass"	" putative (54%U)")
scaffold_1	0.492817152019341	0.671492007200934	0.178674855181593	26657354	26658814	hyper	-	CG	intronic	Thecc1EG003789	scaffold_1	mRNA	Uncharacterized protein (22%U)
scaffold_1	0.806451612903226	0.555555555555556	-0.25089605734767	26683950	26683950	hypo	+	CG	intronic	Thecc1EG003792	scaffold_1	mRNA	DNA/RNA polymerases superfamily protein (10%T)
scaffold_1	0.986111111111111	0.753016226929271	-0.233094884181841	26719264	26720072		+	CG	UTR5	Thecc1EG003795	scaffold_1	mRNA	Uncharacterized protein (71%P)
scaffold_1	0.941176470588235	0.625	-0.316176470588236	26717676	26717679	hypo	-	CG	exonic	Thecc1EG003796	scaffold_1	mRNA	Uncharacterized protein (82%P)
scaffold_1	0.8	1	0.2	26730431	26730431		-	CG	intergenic	Thecc1EG003797	scaffold_1	mRNA	Unknown
scaffold_1	0.541666666666667	0.904761904761905	0.363095238095238	26768111	26768111	hyper	+	CG	upstream	Thecc1EG003801	scaffold_1	mRNA	Unknown
scaffold_1	0.650888841293639	0.872910216718266	0.222021375424627	26799299	26799726	hyper	+	CG	intronic	Thecc1EG003802	scaffold_1	mRNA	Myosin 2 (78%T)
scaffold_1	0	0.222222222222222	0.222222222222222	26791687	26791687	hyper	+	CG	intronic	Thecc1EG003804	scaffold_1	mRNA	Uncharacterized protein (84%P)
scaffold_1	0.773333333333333	1	0.226666666666667	26817330	26817330	hyper	-	CG	intronic	Thecc1EG003805	scaffold_1	mRNA	Unknown
scaffold_1	0.9	0.666666666666667	-0.233333333333333	26830644	26830644	hypo	-	CG	intronic	Thecc1EG003807	scaffold_1	mRNA	c("Gag protease polyprotein"	" putative (37%U)")
scaffold_1	1	0.8	-0.2	26832638	26832638		+	CG	UTR3	Thecc1EG003808	scaffold_1	mRNA	Unknown
scaffold_1	0.866666666666666	0.86449864498645	-0.0021680216802165	26864128	26865788	hyper	+	CG	UTR3	Thecc1EG003811	scaffold_1	mRNA	c("Calcium-dependent lipid-binding (CaLB domain) plant phosphoribosyltransferase family protein"	" putative (41%T)")
scaffold_1	0.711818181818182	0.607764603817236	-0.104053578000946	26892425	26892945		+	CG	exonic	Thecc1EG003812	scaffold_1	mRNA	PfkB-like carbohydrate kinase family protein (68%T)
scaffold_1	0.954545454545455	0.714285714285714	-0.24025974025974	26899356	26899356	hypo	-	CG	intergenic	Thecc1EG003813	scaffold_1	mRNA	Receptor serine/threonine-protein kinase ALE2 (76%P)
scaffold_1	0.676470588235294	0.96	0.283529411764706	26914919	26914919	hyper	-	CG	intergenic	Thecc1EG003814	scaffold_1	mRNA	Unknown
scaffold_1	0.742390459781764	0.686918445539135	-0.055472014242629	26942552	26943540	hyper	-	CG	exonic	Thecc1EG003818	scaffold_1	mRNA	Retrotransposon protein (64%U)
scaffold_1	0.470445129664769	0.626862250652242	0.156417120987473	26958070	26958745	hypo	+	CG	intergenic	Thecc1EG003819	scaffold_1	mRNA	Transducin family protein / WD-40 repeat family protein (62%P)
scaffold_1	0.73030303030303	0.698684210526316	-0.0316188197767145	26960339	26961226	hypo	+	CG	intronic	Thecc1EG003820	scaffold_1	mRNA	Unknown
scaffold_1	0.709491216844158	0.752100840336134	0.0426096234919763	26986886	26988346	hypo	+	CG	intronic	Thecc1EG003824	scaffold_1	mRNA	Unknown
scaffold_1	0.793574846206425	0.776190476190476	-0.0173843700159488	26998048	26999638	hyper	+	CG	upstream	Thecc1EG003826	scaffold_1	mRNA	Uncharacterized protein (22%U)
scaffold_1	1	0.774193548387097	-0.225806451612903	27013791	27013791	hypo	-	CG	intronic	Thecc1EG003829	scaffold_1	mRNA	Uncharacterized protein (63%P)
scaffold_1	0.857142857142857	0.620738636363636	-0.23640422077922	27167437	27167825	hypo	+	CG	upstream	Thecc1EG003830	scaffold_1	mRNA	Retrotransposon-like protein (31%U)
scaffold_1	0.825	0.552631578947368	-0.272368421052631	27039378	27039378	hypo	+	CG	intronic	Thecc1EG003831	scaffold_1	mRNA	Unknown
scaffold_1	0.985507246376812	0.767974426038942	-0.217532820337869	27057719	27058561	hypo	-	CG	intronic	Thecc1EG003834	scaffold_1	mRNA	Uncharacterized protein (74%P)
scaffold_1	0.575808249721293	0.847953216374269	0.272144966652976	27080664	27080935	hyper	+	CG	intronic	Thecc1EG003835	scaffold_1	mRNA	Unknown
scaffold_1	0.840326340326341	0.85	0.00967365967365949	27084449	27084478	hyper	-	CG	exonic	Thecc1EG003836	scaffold_1	mRNA	c("Retrotransposon protein"	" Ty3-gypsy subclass"	" putative (50%U)")
scaffold_1	0.924342105263158	0.780038759689923	-0.144303345573235	27087077	27087876	hyper	-	CG	intronic	Thecc1EG003838	scaffold_1	mRNA	Uncharacterized protein (26%U)
scaffold_1	0.72799332498957	0.70045045045045	-0.0275428745391197	27086314	27086403	hypo	-	CG	exonic	Thecc1EG003839	scaffold_1	mRNA	Unknown
scaffold_1	1	0.789473684210526	-0.210526315789474	27113536	27113536	hypo	+	CG	intronic	Thecc1EG003840	scaffold_1	mRNA	Unknown
scaffold_1	0.724358974358974	0.544965786901271	-0.179393187457704	27124539	27124590	hypo	-	CG	intronic	Thecc1EG003841	scaffold_1	mRNA	Unknown
scaffold_1	0.858333333333334	0.8125	-0.0458333333333335	27127318	27127579		-	CG	UTR3	Thecc1EG003842	scaffold_1	mRNA	c("Retrotransposon protein"	" Ty3-gypsy subclass"	" putative (55%U)")
scaffold_1	1	0.764705882352941	-0.235294117647059	27171371	27171371	hypo	-	CG	intergenic	Thecc1EG003843	scaffold_1	mRNA	Gag-protease-integrase-RT-RNaseH polyprotein (87%U)
scaffold_1	0.236700336700337	0.494588442958008	0.257888106257672	27189212	27189267	hyper	+	CG	intronic	Thecc1EG003844	scaffold_1	mRNA	RmlC-like cupins superfamily protein (79%P)
scaffold_1	1	0.7	-0.3	27191440	27192344	hypo	-	CG	intronic	Thecc1EG003845	scaffold_1	mRNA	c("Retrotransposon protein"	" Ty3-gypsy subclass"	" putative (35%U)")
scaffold_1	1	0.772727272727273	-0.227272727272727	27226450	27226450	hypo	-	CG	intronic	Thecc1EG003847	scaffold_1	mRNA	c("Retrotransposon protein"	" Ty1-copia subclass"	" putative (38%U)")
scaffold_1	0.945945945945946	0.736842105263158	-0.209103840682788	27226907	27226907	hypo	-	CG	intronic	Thecc1EG003848	scaffold_1	mRNA	c("Retrotransposon protein"	" putative (37%U)")
scaffold_1	0.785377358490566	0.829926624737946	0.0445492662473797	27277911	27278560	hyper	-	CG	intronic	Thecc1EG003853	scaffold_1	mRNA	Unknown
scaffold_1	0.825	0.555555555555556	-0.269444444444444	27300636	27300636	hypo	-	CG	intronic	Thecc1EG003855	scaffold_1	mRNA	Tetratricopeptide repeat (TPR)-like superfamily protein (65%T)
scaffold_1	1	0.8	-0.2	27302320	27302320		+	CG	intronic	Thecc1EG003856	scaffold_1	mRNA	Cysteine-rich RLK (RECEPTOR-like protein kinase) 8 (13%T)
scaffold_1	0.8	1	0.2	27340818	27340818		+	CG	intronic	Thecc1EG003858	scaffold_1	mRNA	Uncharacterized protein (76%P)
scaffold_1	1	0.692307692307692	-0.307692307692308	27348725	27348725	hypo	+	CG	exonic	Thecc1EG003860	scaffold_1	mRNA	Uncharacterized protein (86%P)
scaffold_1	0.977777777777778	0.742521367521367	-0.23525641025641	27359423	27360152	hypo	-	CG	intronic	Thecc1EG003861	scaffold_1	mRNA	Unknown
scaffold_1	0.68	0.454545454545455	-0.225454545454546	27401278	27401278	hypo	+	CG	intronic	Thecc1EG003862	scaffold_1	mRNA	Unknown
scaffold_1	0.896816037735849	0.625641025641025	-0.271175012094824	27394329	27394559	hypo	+	CG	intronic	Thecc1EG003863	scaffold_1	mRNA	Unknown
scaffold_1	0.821367521367521	0.642014068630534	-0.179353452736987	27381497	27382231	hypo	+	CG	intronic	Thecc1EG003864	scaffold_1	mRNA	Unknown
scaffold_1	1	0.602564102564102	-0.397435897435897	27392824	27392850	hypo	+	CG	intronic	Thecc1EG003866	scaffold_1	mRNA	Uncharacterized protein (19%U)
scaffold_1	0.840909090909091	0.846428571428571	0.00551948051948051	27431349	27432354	hyper	+	CG	intronic	Thecc1EG003867	scaffold_1	mRNA	Uncharacterized protein (84%P)
scaffold_1	0.863636363636364	0.884615384615385	0.020979020979021	27441750	27441935	hyper	-	CG	intronic	Thecc1EG003870	scaffold_1	mRNA	Unknown
scaffold_1	0.157852564102564	0.482575757575757	0.324723193473194	27446448	27446547	hyper	-	CG	intronic	Thecc1EG003871	scaffold_1	mRNA	Uncharacterized protein (23%U)
scaffold_1	0.641509433962264	0.894736842105263	0.253227408142999	27467846	27467846	hyper	+	CG	intergenic	Thecc1EG003872	scaffold_1	mRNA	c("Retrotransposon protein"	" unclassified"	" putative (14%U)")
scaffold_1	0.883918221080204	0.764776711328435	-0.119141509751769	27478106	27479030	hypo	+	CG	exonic	Thecc1EG003874	scaffold_1	mRNA	Unknown
scaffold_1	0.774901960784314	0.734179894179894	-0.0407220666044193	27500469	27500477	hypo	-	CG	intergenic	Thecc1EG003875	scaffold_1	mRNA	Uncharacterized protein (53%P)
scaffold_1	1	0.8	-0.2	27561750	27561750		+	CG	intronic	Thecc1EG003879	scaffold_1	mRNA	Transducin/WD40 repeat-like superfamily protein (70%T)
scaffold_1	0.714366197183099	0.637931034482758	-0.07643516270034	27559258	27559472	hyper	+	CG	intronic	Thecc1EG003880	scaffold_1	mRNA	Uncharacterized protein (46%P)
scaffold_1	0.759634399878303	0.721916016390231	-0.0377183834880712	27590231	27590536	hypo	-	CG	intergenic	Thecc1EG003882	scaffold_1	mRNA	Uncharacterized protein (49%U)
scaffold_1	0.72	1	0.28	27614506	27614506	hyper	-	CG	intronic	Thecc1EG003884	scaffold_1	mRNA	Uncharacterized protein (77%P)
scaffold_1	0.786622390891841	0.678571428571429	-0.108050962320412	27624478	27625831	hypo	-	CG	intergenic	Thecc1EG003886	scaffold_1	mRNA	Uncharacterized protein (34%U)
scaffold_1	0.855028546332894	0.774183411991761	-0.0808451343411332	27635686	27637086	hypo	-	CG	intergenic	Thecc1EG003887	scaffold_1	mRNA	Uncharacterized protein (52%P)
scaffold_1	0.727272727272727	1	0.272727272727273	27638158	27638158	hyper	-	CG	exonic	Thecc1EG003888	scaffold_1	mRNA	Uncharacterized protein (33%U)
scaffold_1	0.636363636363636	0.631578947368421	-0.00478468899521499	27653063	27653787	hypo	+	CG	intronic	Thecc1EG003890	scaffold_1	mRNA	Unknown
scaffold_1	0.636363636363636	1	0.363636363636364	27680817	27680817	hyper	-	CG	UTR3	Thecc1EG003895	scaffold_1	mRNA	Uncharacterized protein (47%P)
scaffold_1	0.25	0.515151515151515	0.265151515151515	27705190	27705190	hyper	-	CG	exonic	Thecc1EG003897	scaffold_1	mRNA	Uncharacterized protein
scaffold_1	0.627966903073286	0.505467571644042	-0.122499331429244	27759961	27760603	hypo	+	CG	exonic	Thecc1EG003906	scaffold_1	mRNA	Uncharacterized protein (68%P)
scaffold_1	0.977272727272728	0.76140350877193	-0.215869218500797	27873308	27874466	hypo	-	CG	intergenic	Thecc1EG003921	scaffold_1	mRNA	Uncharacterized protein (72%P)
scaffold_1	1	0.789473684210526	-0.210526315789474	27886697	27886697	hypo	-	CG	upstream	Thecc1EG003922	scaffold_1	mRNA	c("Gag protease polyprotein"	" putative (57%P)")
scaffold_1	0.166060606060606	0.393650793650793	0.227590187590188	27912987	27913011	hyper	-	CG	upstream;downstream	Thecc1EG003924	scaffold_1	mRNA	c("Protodermal factor 2"	" putative (40%P)")
scaffold_1	0.266666666666667	0.483870967741935	0.217204301075269	27915405	27915405	hyper	+	CG	exonic	Thecc1EG003925	scaffold_1	mRNA	c("Set domain protein"	" putative (44%U)")
scaffold_1	0.483870967741935	0.236842105263158	-0.247028862478778	27930570	27930570	hypo	-	CG	exonic	Thecc1EG003929	scaffold_1	mRNA	Uncharacterized protein (50%P)
scaffold_1	1	0.727272727272727	-0.272727272727273	27964995	27964995	hypo	+	CG	UTR3	Thecc1EG003934	scaffold_1	mRNA	Unknown
scaffold_1	0.166666666666667	0.5	0.333333333333333	28005377	28005377	hyper	-	CG	upstream	Thecc1EG003939	scaffold_1	mRNA	c("Transcription factor"	" putative (67%U)")
scaffold_1	0.967741935483871	0.763157894736842	-0.204584040747029	28014605	28014605	hypo	-	CG	intronic	Thecc1EG003941	scaffold_1	mRNA	Cellulose synthase A4 (79%T)
scaffold_1	0.705882352941177	0.911764705882353	0.205882352941176	28043057	28043057	hyper	+	CG	upstream	Thecc1EG003943	scaffold_1	mRNA	c("Retrotransposon protein"	" putative (45%U)")
scaffold_1	1	0.789473684210526	-0.210526315789474	28074428	28074428	hypo	-	CG	upstream	Thecc1EG003945	scaffold_1	mRNA	Gag-pro-like protein (21%U)
scaffold_1	0.681818181818182	1	0.318181818181818	28075036	28075036	hyper	-	CG	intergenic	Thecc1EG003946	scaffold_1	mRNA	Unknown
scaffold_1	0.333333333333333	0.583333333333333	0.25	28107953	28107953	hyper	+	CG	intronic	Thecc1EG003952	scaffold_1	mRNA	c("Brca1 associated ring domain"	" putative (45%U)")
scaffold_1	0.352941176470588	0.128205128205128	-0.22473604826546	28105054	28105054	hypo	-	CG	intronic	Thecc1EG003953	scaffold_1	mRNA	Unknown
scaffold_1	0.676470588235294	1	0.323529411764706	28125308	28125308	hyper	+	CG	intronic	Thecc1EG003954	scaffold_1	mRNA	Uncharacterized protein (51%P)
scaffold_1	0.421052631578947	0.205128205128205	-0.215924426450742	28134229	28134229	hypo	+	CG	intronic	Thecc1EG003957	scaffold_1	mRNA	Unknown
scaffold_1	0.78125	1	0.21875	28143039	28143039	hyper	-	CG	intergenic	Thecc1EG003959	scaffold_1	mRNA	Uncharacterized protein (92%P)
scaffold_1	0.96875	0.681159420289855	-0.287590579710145	28159167	28159276	hypo	-	CG	upstream	Thecc1EG003960	scaffold_1	mRNA	Uncharacterized protein
scaffold_1	0.0384615384615385	0.242424242424242	0.203962703962704	28174561	28174561	hyper	-	CG	intergenic	Thecc1EG003962	scaffold_1	mRNA	Uncharacterized protein (50%P)
scaffold_1	0.486666666666667	0.793111458208178	0.306444791541512	28181299	28181659	hyper	-	CG	exonic	Thecc1EG003964	scaffold_1	mRNA	ATP citrate lyase (ACL) family protein (90%T)
scaffold_1	0.812091503267974	0.897619047619048	0.0855275443510737	28212863	28213255	hyper	+	CG	upstream	Thecc1EG003970	scaffold_1	mRNA	c("RNA-directed DNA polymerase (Reverse transcriptase)"	" Ribonuclease H-like protein (28%U)")
scaffold_1	1	0.789473684210526	-0.210526315789474	28229354	28229354	hypo	+	CG	intronic	Thecc1EG003972	scaffold_1	mRNA	c("Serine-threonine protein kinase"	" plant-type"	" putative (58%U)")
scaffold_1	0.666666666666667	0.909090909090909	0.242424242424242	28256457	28256457	hyper	-	CG	upstream	Thecc1EG003976	scaffold_1	mRNA	Calcium-binding EF-hand family protein (77%T)
scaffold_1	0.934782608695652	0.733333333333333	-0.201449275362319	28252799	28252799	hypo	-	CG	intronic	Thecc1EG003977	scaffold_1	mRNA	Unknown
scaffold_1	0.391941391941392	0.685606060606061	0.293664668664669	28268700	28269058	hyper	-	CG	UTR3	Thecc1EG003980	scaffold_1	mRNA	Vacuolar protein sorting-associated protein 2.3 (76%T)
scaffold_1	0.29935970330514	0.506283059856761	0.206923356551621	28283923	28285103	hyper	+	CG	intergenic	Thecc1EG003982	scaffold_1	mRNA	Unknown
scaffold_1	0.309615384615385	0.56078431372549	0.251168929110105	28342272	28342467	hyper	-	CG	UTR3	Thecc1EG003987	scaffold_1	mRNA	Uncharacterized protein
scaffold_1	0.717181467181468	0.704545454545454	-0.012636012636013	28345909	28346080	hyper	-	CG	exonic	Thecc1EG003989	scaffold_1	mRNA	P-loop containing nucleoside triphosphate hydrolases superfamily protein (83%P)
scaffold_1	0.0833333333333333	0.448275862068966	0.364942528735632	28355816	28355816	hyper	-	CG	intergenic	Thecc1EG003991	scaffold_1	mRNA	Non-intrinsic ABC protein 4 (77%P)
scaffold_1	0.369394177812746	0.578482328482329	0.209088150669583	28365203	28365265	hyper	+	CG	intronic	Thecc1EG003992	scaffold_1	mRNA	Uncharacterized protein (36%U)
scaffold_1	0.241526159666932	0.528193041526375	0.286666881859443	28378217	28378243	hyper	+	CG	exonic	Thecc1EG003995	scaffold_1	mRNA	Serine/threonine-protein kinase 19 (72%P)
scaffold_1	0.463084795321637	0.551906158357771	0.0888213630361337	28385978	28386781	hypo	+	CG	intronic	Thecc1EG003996	scaffold_1	mRNA	Cysteine-rich RLK (RECEPTOR-like protein kinase) 8 (32%T)
scaffold_1	0.714285714285714	0.433333333333333	-0.280952380952381	28396198	28396198	hypo	-	CG	UTR3	Thecc1EG003997	scaffold_1	mRNA	Unknown
scaffold_1	1	0.75	-0.25	28414349	28414349	hypo	+	CG	upstream	Thecc1EG003999	scaffold_1	mRNA	Uncharacterized protein
scaffold_1	0.911002415458937	0.603036412512219	-0.307966002946718	28462174	28462504	hypo	+	CG	upstream	Thecc1EG004002	scaffold_1	mRNA	Sugar isomerase domain-containing protein (78%P)
scaffold_1	0.75	0.464285714285714	-0.285714285714286	28471349	28471349	hypo	-	CG	upstream;downstream	Thecc1EG004004	scaffold_1	mRNA	Unknown
scaffold_1	0.718379790940766	0.710904955259794	-0.0074748356809725	28523319	28524504	hypo	-	CG	intronic	Thecc1EG004008	scaffold_1	mRNA	Unknown
scaffold_1	0.785714285714286	1	0.214285714285714	28527767	28527767	hyper	+	CG	intronic	Thecc1EG004010	scaffold_1	mRNA	Unknown
scaffold_1	1	0.535714285714286	-0.464285714285714	28558067	28558067	hypo	-	CG	intronic	Thecc1EG004013	scaffold_1	mRNA	Uncharacterized protein (29%U)
scaffold_1	0.544696363393842	0.586838325287534	0.0421419618936914	28682884	28683498	hypo	+	CG	exonic	Thecc1EG004021	scaffold_1	mRNA	c("XB3 ortholog 5 in"	" putative (55%P)")
scaffold_1	0.756756756756757	0.521739130434783	-0.235017626321974	28692409	28692409	hypo	+	CG	exonic	Thecc1EG004024	scaffold_1	mRNA	Uncharacterized protein (19%T)
scaffold_1	0.96875	0.693421052631579	-0.275328947368421	28708383	28708387	hypo	-	CG	upstream	Thecc1EG004026	scaffold_1	mRNA	Uncharacterized protein (56%P)
scaffold_1	0.512987012987013	0.618487394957983	0.10550038197097	28739816	28740100	hypo	-	CG	intronic	Thecc1EG004031	scaffold_1	mRNA	c("Sec14p-like phosphatidylinositol transfer family protein"	" putative (54%P)")
scaffold_1	0.667667256488035	0.704545454545454	0.0368781980574195	28752468	28754066	hypo	-	CG	exonic	Thecc1EG004035	scaffold_1	mRNA	Uncharacterized protein (62%P)
scaffold_1	0.955357142857143	0.714574898785425	-0.240782244071717	28757461	28758856	hypo	+	CG	intergenic	Thecc1EG004036	scaffold_1	mRNA	Unknown
scaffold_1	0.130434782608696	0.444444444444444	0.314009661835749	28765218	28765218	hyper	+	CG	intergenic	Thecc1EG004037	scaffold_1	mRNA	Uncharacterized protein (42%P)
scaffold_1	0.84375	0.791176470588235	-0.0525735294117647	28777652	28778017		+	CG	intergenic	Thecc1EG004038	scaffold_1	mRNA	Unknown
scaffold_1	0	0.217948717948718	0.217948717948718	28774489	28774748	hyper	-	CG	exonic	Thecc1EG004039	scaffold_1	mRNA	Unknown
scaffold_1	0.654761904761905	0.592261904761905	-0.0625	28787997	28788461	hyper	+	CG	upstream	Thecc1EG004040	scaffold_1	mRNA	Unknown
scaffold_1	0.901005747126437	0.788888888888889	-0.112116858237548	28808597	28809518	hypo	-	CG	intronic	Thecc1EG004044	scaffold_1	mRNA	Unknown
scaffold_1	0.775878442545109	0.788735632183908	0.012857189638799	28824864	28826576	hypo	+	CG	intronic	Thecc1EG004045	scaffold_1	mRNA	Uncharacterized protein (51%U)
scaffold_1	0.389484126984127	0.677267847557703	0.287783720573576	28838430	28838482	hyper	-	CG	downstream	Thecc1EG004046	scaffold_1	mRNA	c("Myb domain protein 13"	" putative (54%P)")
scaffold_1	0.386666666666667	0.596491228070175	0.209824561403509	28852293	28852293	hyper	-	CG	UTR3	Thecc1EG004047	scaffold_1	mRNA	Uncharacterized protein (61%P)
scaffold_1	0.63184584178499	0.851851851851852	0.220006010066862	28884453	28884798	hyper	-	CG	intronic	Thecc1EG004055	scaffold_1	mRNA	Ribonuclease H-like superfamily protein (15%T)
scaffold_1	0.804878048780488	0.804166666666666	-0.00071138211382149	28914086	28914218	hypo	-	CG	exonic	Thecc1EG004059	scaffold_1	mRNA	Uncharacterized protein (53%P)
scaffold_1	0.699127252252252	0.715015479876161	0.0158882276239088	28964885	28965709	hyper	+	CG	intergenic	Thecc1EG004068	scaffold_1	mRNA	Uncharacterized protein (64%P)
scaffold_1	1	0.793103448275862	-0.206896551724138	28982069	28982069	hypo	-	CG	upstream;downstream	Thecc1EG004069	scaffold_1	mRNA	Uncharacterized protein (84%P)
scaffold_1	0.572115384615385	0.600877192982456	0.0287618083670715	29007854	29008586	hypo	+	CG	UTR3	Thecc1EG004074	scaffold_1	mRNA	Tetratricopeptide repeat-like superfamily protein (72%P)
scaffold_1	1	0.794117647058823	-0.205882352941177	29042562	29042562	hypo	-	CG	upstream	Thecc1EG004077	scaffold_1	mRNA	Uncharacterized protein (80%P)
scaffold_1	1	0.75	-0.25	29044343	29044343	hypo	-	CG	intergenic	Thecc1EG004079	scaffold_1	mRNA	Uncharacterized protein (52%P)
scaffold_1	0.625	0.78235294117647	0.157352941176471	29065903	29066322		-	CG	upstream	Thecc1EG004080	scaffold_1	mRNA	Uncharacterized protein (31%U)
scaffold_1	0.2	0.46551724137931	0.26551724137931	29085929	29085929	hyper	+	CG	exonic	Thecc1EG004086	scaffold_1	mRNA	Unknown
scaffold_1	0.523809523809524	0.3	-0.223809523809524	29096577	29096577	hypo	-	CG	intronic	Thecc1EG004088	scaffold_1	mRNA	Nodulin MtN21 /EamA-like transporter family protein (29%T)
scaffold_1	0.942307692307692	0.594202898550725	-0.348104793756968	29100113	29100113	hypo	+	CG	intronic	Thecc1EG004089	scaffold_1	mRNA	c("Retrotransposon protein"	" putative (61%U)")
scaffold_1	0.666666666666667	0.954545454545455	0.287878787878788	29115544	29115544	hyper	+	CG	intergenic	Thecc1EG004092	scaffold_1	mRNA	Uncharacterized protein (83%P)
scaffold_1	1	0.65625	-0.34375	29162299	29162299	hypo	+	CG	UTR5	Thecc1EG004097	scaffold_1	mRNA	2-oxoglutarate and Fe(II)-dependent oxygenase superfamily protein (63%P)
scaffold_1	0.0526315789473684	0.355555555555556	0.302923976608187	29190635	29190635	hyper	-	CG	exonic	Thecc1EG004101	scaffold_1	mRNA	Uncharacterized protein
scaffold_1	0.735294117647059	0.942857142857143	0.207563025210084	29228110	29228110	hyper	-	CG	upstream	Thecc1EG004104	scaffold_1	mRNA	Uncharacterized protein (23%U)
scaffold_1	0.604030501089324	0.897435897435898	0.293405396346573	29243961	29245280	hyper	-	CG	upstream	Thecc1EG004107	scaffold_1	mRNA	Poly(ADP-ribose) polymerase 2 (69%T)
scaffold_1	1	0.736842105263158	-0.263157894736842	29254957	29254957	hypo	+	CG	upstream	Thecc1EG004110	scaffold_1	mRNA	Uncharacterized protein (57%P)
scaffold_1	0.837837837837838	0.594594594594595	-0.243243243243243	29255630	29255630	hypo	+	CG	intergenic	Thecc1EG004111	scaffold_1	mRNA	Uncharacterized protein (66%P)
scaffold_1	0.923076923076923	0.785714285714286	-0.137362637362637	29278447	29278955	hypo	-	CG	intergenic	Thecc1EG004113	scaffold_1	mRNA	Unknown
scaffold_1	0.25	0.473684210526316	0.223684210526316	29299537	29299537	hyper	+	CG	UTR5	Thecc1EG004115	scaffold_1	mRNA	Uncharacterized protein (48%U)
scaffold_1	0.227272727272727	0.5	0.272727272727273	29304593	29304593	hyper	+	CG	UTR3	Thecc1EG004117	scaffold_1	mRNA	Uncharacterized protein
scaffold_1	0.157894736842105	0.428571428571429	0.270676691729323	29315144	29315144	hyper	+	CG	exonic	Thecc1EG004119	scaffold_1	mRNA	c("Poly(ADP-ribose) polymerase 2"	" putative (51%T)")
scaffold_1	0.761904761904762	1	0.238095238095238	29359023	29359023	hyper	+	CG	intronic	Thecc1EG004121	scaffold_1	mRNA	Uncharacterized protein (22%U)
scaffold_1	0.181669382541604	0.419902330132745	0.23823294759114	29469006	29469507	hypo	+	CG	UTR3	Thecc1EG004136	scaffold_1	mRNA	Galactose oxidase/kelch repeat superfamily protein (64%T)
scaffold_1	0.590909090909091	0.807692307692308	0.216783216783217	29478003	29478003	hyper	-	CG	upstream	Thecc1EG004137	scaffold_1	mRNA	Unknown
scaffold_1	0.359953703703704	0.470995670995671	0.111041967291967	29492286	29492825	hypo	+	CG	intergenic	Thecc1EG004138	scaffold_1	mRNA	Uncharacterized protein
scaffold_1	1	0.740740740740741	-0.259259259259259	29502861	29502861	hypo	-	CG	intergenic	Thecc1EG004141	scaffold_1	mRNA	Unknown
scaffold_1	0.779069767441861	0.765567765567766	-0.013502001874095	29599121	29599155	hyper	-	CG	intergenic	Thecc1EG004143	scaffold_1	mRNA	Uncharacterized protein (61%P)
scaffold_1	0.870245873817302	0.730186559655936	-0.140059314161366	29625101	29626697	hypo	+	CG	intronic	Thecc1EG004147	scaffold_1	mRNA	c("Retrotransposon protein"	" putative (35%U)")
scaffold_1	0.768518518518519	0.835642618251314	0.0671240997327953	29635888	29637638	hyper	+	CG	intronic	Thecc1EG004148	scaffold_1	mRNA	Gag protease polyprotein (68%P)
scaffold_1	0.642857142857143	0.368421052631579	-0.274436090225564	29749532	29749532	hypo	+	CG	intronic	Thecc1EG004152	scaffold_1	mRNA	Uncharacterized protein (90%P)
scaffold_1	0.958333333333333	0.555555555555556	-0.402777777777778	29775036	29775036	hypo	+	CG	upstream	Thecc1EG004153	scaffold_1	mRNA	Uncharacterized protein (73%P)
scaffold_1	0.987179487179487	0.774193548387097	-0.21298593879239	29808828	29808828	hypo	-	CG	intronic	Thecc1EG004155	scaffold_1	mRNA	Unknown
scaffold_1	0.893258426966292	0.9	0.006741573033708	29825105	29825747		-	CG	intronic	Thecc1EG004157	scaffold_1	mRNA	Uncharacterized protein (69%P)
scaffold_1	0.685243328100471	1	0.314756671899529	29850018	29850300	hyper	+	CG	intronic	Thecc1EG004158	scaffold_1	mRNA	Unknown
scaffold_1	0.785714285714286	1	0.214285714285714	29889987	29889987	hyper	-	CG	intergenic	Thecc1EG004161	scaffold_1	mRNA	Uncharacterized protein (14%U)
scaffold_1	0.585326568855981	0.550942928039702	-0.0343836408162786	29907092	29908032	hyper	+	CG	intergenic	Thecc1EG004162	scaffold_1	mRNA	Uncharacterized protein (72%P)
scaffold_1	0.0476190476190476	0.4375	0.389880952380952	29942303	29942303	hyper	+	CG	UTR3	Thecc1EG004164	scaffold_1	mRNA	Cytochrome P450 94A1 (64%U)
scaffold_1	0.273279352226721	0.518939393939394	0.245660041712673	29948192	29948492	hyper	-	CG	exonic	Thecc1EG004165	scaffold_1	mRNA	Uncharacterized protein (43%P)
scaffold_1	0.377469439240201	0.429971988795518	0.052502549555317	29945425	29945961	hyper	+	CG	exonic	Thecc1EG004166	scaffold_1	mRNA	IND1(iron-sulfur protein required for NADH dehydrogenase)-like (74%T)
scaffold_1	0.45625	0.455277280858676	-0.000972719141324005	29949208	29949987	hyper	-	CG	intronic	Thecc1EG004167	scaffold_1	mRNA	Unknown
scaffold_1	0.650884310166898	0.827450980392157	0.176566670225259	29996867	29996889	hyper	+	CG	intergenic	Thecc1EG004172	scaffold_1	mRNA	c("Pentatricopeptide repeat-containing protein"	" putative (51%U)")
scaffold_1	0.669642857142857	0.905723905723906	0.236081048581049	30006193	30006228	hyper	+	CG	upstream	Thecc1EG004174	scaffold_1	mRNA	c("Retrotransposon protein"	" putative (37%U)")
scaffold_1	0.857142857142857	0.646153846153846	-0.210989010989011	30008078	30008078	hypo	+	CG	intronic	Thecc1EG004175	scaffold_1	mRNA	Retrotransposon-like protein (31%U)
scaffold_1	0.454545454545455	0.666666666666667	0.212121212121212	30106605	30106605	hyper	+	CG	intergenic	Thecc1EG004183	scaffold_1	mRNA	Uncharacterized protein (44%U)
scaffold_1	0.75	1	0.25	30115885	30115885	hyper	-	CG	upstream	Thecc1EG004184	scaffold_1	mRNA	c("Retrotransposon protein"	" Ty3-gypsy subclass"	" putative (48%U)")
scaffold_1	0.795454545454546	0.828947368421052	0.033492822966507	30135506	30135507	hypo	+	CG	exonic	Thecc1EG004186	scaffold_1	mRNA	40S ribosomal protein S15-like (90%U)
scaffold_1	0.959183673469388	0.727272727272727	-0.23191094619666	30153191	30153191	hypo	+	CG	intergenic	Thecc1EG004189	scaffold_1	mRNA	Unknown
scaffold_1	0.591666666666667	0.64047619047619	0.048809523809524	30175974	30176654	hyper	-	CG	upstream	Thecc1EG004195	scaffold_1	mRNA	Uncharacterized protein (81%P)
scaffold_1	0.863636363636364	0.545454545454545	-0.318181818181818	30265316	30265316	hypo	-	CG	exonic	Thecc1EG004206	scaffold_1	mRNA	DNA/RNA polymerases superfamily protein (16%T)
scaffold_1	0.201871657754011	0.520588235294117	0.318716577540107	30289916	30289966	hyper	-	CG	intergenic	Thecc1EG004209	scaffold_1	mRNA	Unknown
scaffold_1	0.627872127872128	0.556980523021222	-0.070891604850906	30298156	30298537	hypo	-	CG	intergenic	Thecc1EG004210	scaffold_1	mRNA	F-box/LRR-repeat protein 17 (65%P)
scaffold_1	0.8125	0.4	-0.4125	30327902	30327902	hypo	+	CG	exonic	Thecc1EG004216	scaffold_1	mRNA	c("NADH-ubiquinone oxidoreductase 24 kDa subunit"	" putative (87%T)")
scaffold_1	0.340425531914894	0.657142857142857	0.316717325227964	30351976	30351976	hyper	+	CG	exonic	Thecc1EG004219	scaffold_1	mRNA	Zinc finger C-x8-C-x5-C-x3-H type family protein (69%T)
scaffold_1	0.5	0.706896551724138	0.206896551724138	30353692	30353692	hyper	-	CG	intronic	Thecc1EG004221	scaffold_1	mRNA	Unknown
scaffold_1	0.588235294117647	0.35	-0.238235294117647	30376359	30376359	hypo	-	CG	intergenic	Thecc1EG004224	scaffold_1	mRNA	Uncharacterized protein
scaffold_1	1	0.8	-0.2	30386884	30386884		+	CG	intergenic	Thecc1EG004226	scaffold_1	mRNA	Unknown
scaffold_1	0.742857142857143	1	0.257142857142857	30396756	30396756	hyper	+	CG	downstream	Thecc1EG004227	scaffold_1	mRNA	Class I glutamine amidotransferase-like superfamily protein (63%T)
scaffold_1	0.0476190476190476	0.428571428571429	0.380952380952381	30422743	30422743	hyper	+	CG	intronic	Thecc1EG004230	scaffold_1	mRNA	c("Ubiquitin-conjugating enzyme/RWD-like protein"	" putative (51%P)")
scaffold_1	0.125	0.484848484848485	0.359848484848485	30433255	30433255	hyper	+	CG	intronic	Thecc1EG004234	scaffold_1	mRNA	Unknown
scaffold_1	0	0.214285714285714	0.214285714285714	30470006	30470006	hyper	-	CG	upstream	Thecc1EG004244	scaffold_1	mRNA	Ammonium transporter 2 (77%P)
scaffold_1	0.785714285714286	1	0.214285714285714	30492709	30492709	hyper	+	CG	upstream	Thecc1EG004246	scaffold_1	mRNA	c("Cyclophilin-like peptidyl-prolyl cis-trans isomerase family protein"	" putative (56%P)")
scaffold_1	0.649350649350649	0.763157894736842	0.113807245386193	30496816	30497112	hyper	-	CG	upstream	Thecc1EG004248	scaffold_1	mRNA	Uncharacterized protein (69%P)
scaffold_1	0.788732394366197	1	0.211267605633803	30507326	30507326	hyper	+	CG	exonic	Thecc1EG004250	scaffold_1	mRNA	c("RNA-directed DNA polymerase (Reverse transcriptase)"	" Ribonuclease H (68%U)")
scaffold_1	0.831599378881988	0.638444960797902	-0.193154418084085	30515396	30516711	hyper	+	CG	upstream	Thecc1EG004251	scaffold_1	mRNA	Uncharacterized protein (76%P)
scaffold_1	1	0.794117647058823	-0.205882352941177	30523293	30523293	hypo	+	CG	upstream	Thecc1EG004253	scaffold_1	mRNA	Uncharacterized protein (47%P)
scaffold_1	0.794871794871795	1	0.205128205128205	30534491	30534491	hyper	-	CG	upstream	Thecc1EG004256	scaffold_1	mRNA	Uncharacterized protein (55%P)
scaffold_1	0.412225705329153	0.452380952380952	0.040155247051799	30587197	30587468	hyper	+	CG	exonic	Thecc1EG004262	scaffold_1	mRNA	Tetratricopeptide repeat-like superfamily protein (62%P)
scaffold_1	0.4375	0.882352941176471	0.444852941176471	30643253	30643253	hyper	-	CG	intronic	Thecc1EG004270	scaffold_1	mRNA	Unknown
scaffold_1	0.628149920255183	0.824372056514914	0.19622213625973	30685440	30686743		+	CG	intergenic	Thecc1EG004276	scaffold_1	mRNA	Gag-pro-like protein (27%U)
scaffold_1	0.909090909090909	0.615384615384615	-0.293706293706294	30705129	30705129	hypo	-	CG	intergenic	Thecc1EG004277	scaffold_1	mRNA	Uncharacterized protein
scaffold_1	0.829268292682927	0.558139534883721	-0.271128757799206	30738523	30738523	hypo	-	CG	UTR5	Thecc1EG004280	scaffold_1	mRNA	ETO1-like 1 (73%T)
scaffold_1	0.713751826458357	0.857896517780239	0.144144691321882	30771442	30773112	hyper	+	CG	intergenic	Thecc1EG004288	scaffold_1	mRNA	Unknown
scaffold_1	0.769230769230769	0.665024630541871	-0.104206138688897	30800618	30800944	hyper	+	CG	intergenic	Thecc1EG004291	scaffold_1	mRNA	Bax inhibitor-1 family protein (84%T)
scaffold_1	1	0.736842105263158	-0.263157894736842	30816625	30816625	hypo	-	CG	exonic	Thecc1EG004293	scaffold_1	mRNA	c("2-oxoglutarate and Fe(II)-dependent oxygenase superfamily protein"	" putative (56%P)")
scaffold_1	0.909090909090909	0.538461538461538	-0.370629370629371	30823146	30823146	hypo	-	CG	intergenic	Thecc1EG004295	scaffold_1	mRNA	NIMA-related kinase 4 (70%P)
scaffold_1	0.222788111168072	0.497176896913225	0.274388785745153	30867029	30868753	hyper	-	CG	exonic	Thecc1EG004301	scaffold_1	mRNA	Kinase superfamily protein (79%P)
scaffold_1	0.763888888888889	0.551282051282052	-0.212606837606838	30872656	30872888	hypo	+	CG	exonic	Thecc1EG004302	scaffold_1	mRNA	Homocysteine methyltransferase 2 (76%P)
scaffold_1	0.895833333333333	0.894736842105263	-0.0010964912280705	30936953	30937022	hyper	-	CG	upstream	Thecc1EG004307	scaffold_1	mRNA	Uncharacterized protein (50%P)
scaffold_1	0.363636363636364	0.695652173913043	0.33201581027668	30948866	30948866	hyper	+	CG	intronic	Thecc1EG004311	scaffold_1	mRNA	c("Nucleolar protein nop56"	" putative (42%U)")
scaffold_1	0.541744840525328	0.549539170506912	0.007794329981584	30966692	30967261	hypo	-	CG	upstream	Thecc1EG004318	scaffold_1	mRNA	Uncharacterized protein (57%P)
scaffold_1	0.693333333333333	0.434589800443459	-0.258743532889875	30978430	30978560	hypo	+	CG	upstream;downstream	Thecc1EG004319	scaffold_1	mRNA	Uncharacterized protein (52%P)
scaffold_1	0.439024390243902	0.692307692307692	0.25328330206379	30980175	30980175	hyper	-	CG	upstream;downstream	Thecc1EG004320	scaffold_1	mRNA	Unknown
scaffold_1	0.822222222222222	0.825283243887895	0.003061021665673	30992012	30992511	hyper	-	CG	intronic	Thecc1EG004325	scaffold_1	mRNA	c("Transducin/WD40 repeat-like superfamily protein"	" putative (59%T)")
scaffold_1	0.693877551020408	1	0.306122448979592	31011508	31011508	hyper	+	CG	upstream	Thecc1EG004328	scaffold_1	mRNA	c("RNA-directed DNA polymerase (Reverse transcriptase)"	" Ribonuclease H (60%U)")
scaffold_1	0.980392156862745	0.726984126984127	-0.253408029878618	31019804	31019846		+	CG	intergenic	Thecc1EG004329	scaffold_1	mRNA	Uncharacterized protein (93%P)
scaffold_1	0.102873623550799	0.390471078881531	0.287597455330733	31028104	31028415	hyper	+	CG	intronic	Thecc1EG004330	scaffold_1	mRNA	Uncharacterized protein (54%P)
scaffold_1	0.638888888888889	1	0.361111111111111	31030925	31030925	hyper	+	CG	upstream	Thecc1EG004331	scaffold_1	mRNA	Unknown
scaffold_1	0.658456486042693	0.657894736842106	-0.000561749200587491	31042170	31042512	hyper	+	CG	intronic	Thecc1EG004335	scaffold_1	mRNA	Uncharacterized protein
scaffold_1	1	0.456521739130435	-0.543478260869565	31051000	31051000	hypo	-	CG	intronic	Thecc1EG004336	scaffold_1	mRNA	Uncharacterized protein (34%U)
scaffold_1	0.396944959802103	0.418798978798979	0.0218540189968762	31045466	31045677	hypo	+	CG	UTR3	Thecc1EG004337	scaffold_1	mRNA	Unknown
scaffold_1	0.714285714285715	0.680921052631579	-0.0333646616541355	31059568	31061081	hypo	-	CG	UTR5	Thecc1EG004340	scaffold_1	mRNA	Uncharacterized protein (64%P)
scaffold_1	0.2	0.527777777777778	0.327777777777778	31069847	31069847	hyper	+	CG	upstream	Thecc1EG004341	scaffold_1	mRNA	c("Ovate family protein 12"	" putative (50%P)")
scaffold_1	0.352941176470588	0.555555555555556	0.202614379084967	31085415	31085415	hyper	-	CG	upstream	Thecc1EG004342	scaffold_1	mRNA	c("Acyl-CoA N-acyltransferase with RING/FYVE/PHD-type zinc finger protein"	" putative (42%P)")
scaffold_1	0.127289377289377	0.369946605644546	0.242657228355169	31088387	31088388	hyper	+	CG	upstream	Thecc1EG004343	scaffold_1	mRNA	Uncharacterized protein (70%P)
scaffold_1	0.791219512195122	0.825	0.033780487804878	31104745	31105788	hyper	+	CG	intronic	Thecc1EG004344	scaffold_1	mRNA	Uncharacterized protein (41%P)
scaffold_1	0.691228070175439	0.740350319969885	0.0491222497944466	31126777	31127383	hypo	+	CG	intronic	Thecc1EG004350	scaffold_1	mRNA	F-box family protein (63%U)
scaffold_1	0.8	0.818181818181818	0.0181818181818185	31141475	31141476	hypo	+	CG	upstream	Thecc1EG004354	scaffold_1	mRNA	Uncharacterized protein (52%P)
scaffold_1	0.371428571428571	0.6	0.228571428571429	31154000	31154000	hyper	+	CG	exonic	Thecc1EG004355	scaffold_1	mRNA	Photosystem I subunit D-2 (73%T)
scaffold_1	1	0.777777777777778	-0.222222222222222	31182321	31182321	hypo	-	CG	intronic	Thecc1EG004359	scaffold_1	mRNA	Cysteine-rich RLK (RECEPTOR-like protein kinase) 8 (11%T)
scaffold_1	0.857142857142857	0.565217391304348	-0.291925465838509	31216942	31216942	hypo	-	CG	intronic	Thecc1EG004365	scaffold_1	mRNA	Uncharacterized protein (45%U)
scaffold_1	0	0.285714285714286	0.285714285714286	31225715	31225715	hyper	-	CG	intergenic	Thecc1EG004366	scaffold_1	mRNA	c("Gag protease polyprotein"	" putative (58%P)")
scaffold_1	0.162679425837321	0.458911034702506	0.296231608865185	31234846	31236274	hyper	+	CG	intronic	Thecc1EG004369	scaffold_1	mRNA	Unknown
scaffold_1	0.0973830836682499	0.347930176155982	0.250547092487733	31237012	31237247	hyper	+	CG	intronic	Thecc1EG004370	scaffold_1	mRNA	Unknown
scaffold_1	0.8125	0.9	0.0875	31264469	31265568	hyper	-	CG	upstream	Thecc1EG004374	scaffold_1	mRNA	Uncharacterized protein
scaffold_1	0.69282120743034	0.643859649122807	-0.0489615583075335	31275070	31275959	hyper	+	CG	intronic	Thecc1EG004377	scaffold_1	mRNA	Cupredoxin superfamily protein (24%T)
scaffold_1	0.470588235294118	0.766666666666667	0.296078431372549	31305686	31305686	hyper	-	CG	intronic	Thecc1EG004383	scaffold_1	mRNA	GTP-binding family protein (73%P)
scaffold_1	0.34375	0.551020408163265	0.207270408163265	31337884	31337884	hyper	+	CG	exonic	Thecc1EG004391	scaffold_1	mRNA	Uncharacterized protein
scaffold_1	0.705882352941177	0.715789473684211	0.009907120743034	31382447	31382448	hyper	+	CG	intronic	Thecc1EG004397	scaffold_1	mRNA	Unknown
scaffold_1	0.480850483848985	0.212622826908541	-0.268227656940443	31404392	31405419	hypo	-	CG	intronic	Thecc1EG004402	scaffold_1	mRNA	RAD3-like DNA-binding helicase protein (86%T)
scaffold_1	0.281862745098039	0.586429308565532	0.304566563467493	31421977	31422162	hyper	+	CG	intergenic	Thecc1EG004403	scaffold_1	mRNA	BHLH-like DNA binding protein (69%U)
scaffold_1	0.233333333333333	0.773809523809524	0.540476190476191	31422628	31422662	hyper	-	CG	intergenic	Thecc1EG004405	scaffold_1	mRNA	Unknown
scaffold_1	0.616191888066888	0.837787508503621	0.221595620436733	31434420	31435753	hyper	+	CG	intronic	Thecc1EG004407	scaffold_1	mRNA	Unknown
scaffold_1	0.458150183150183	0.583172307035337	0.125022123885154	31457104	31458557	hyper	-	CG	intergenic	Thecc1EG004409	scaffold_1	mRNA	c("Aluminum activated malate transporter family protein"	" putative (58%P)")
scaffold_1	0.527272727272727	0.740783410138249	0.213510682865522	31481094	31481700	hyper	+	CG	downstream	Thecc1EG004414	scaffold_1	mRNA	Uncharacterized protein (34%P)
scaffold_1	0.354835807467386	0.502748414376321	0.147912606908935	31489374	31490979	hyper	-	CG	upstream	Thecc1EG004415	scaffold_1	mRNA	DNA/RNA polymerases superfamily protein (26%T)
scaffold_1	1	0.709677419354839	-0.290322580645161	31496827	31496827	hypo	+	CG	exonic	Thecc1EG004417	scaffold_1	mRNA	c("Potassium transporter"	" putative (46%U)")
scaffold_1	0.79039797008547	0.912162162162162	0.121764192076692	31535824	31536912	hyper	+	CG	upstream	Thecc1EG004423	scaffold_1	mRNA	Target of rapamycin (70%T)
scaffold_1	0.993333333333333	0.721791443850267	-0.271541889483066	31538630	31540081	hypo	+	CG	upstream	Thecc1EG004424	scaffold_1	mRNA	Unknown
scaffold_1	0.914224110884131	0.753175521220634	-0.161048589663497	31542988	31544552	hypo	-	CG	intronic	Thecc1EG004425	scaffold_1	mRNA	c("Retrotransposon"	" Ty3-gypsy subclass"	" putative-like protein (30%U)")
scaffold_1	0.814102564102565	0.790792540792541	-0.0233100233100235	31567464	31567515	hypo	+	CG	exonic	Thecc1EG004433	scaffold_1	mRNA	c("Transcription factor bHLH69"	" putative (42%P)")
scaffold_1	0.714285714285715	0.78235294117647	0.0680672268907565	31589832	31590657	hyper	-	CG	upstream	Thecc1EG004435	scaffold_1	mRNA	c("Tetratricopeptide repeat-like superfamily protein"	" putative (46%P)")
scaffold_1	0.124295587453482	0.377740539030862	0.253444951577379	31591366	31591417	hyper	+	CG	intergenic	Thecc1EG004436	scaffold_1	mRNA	CBS domain-containing protein with a domain of Uncharacterized protein function (77%P)
scaffold_1	0.166666666666667	0.419354838709677	0.252688172043011	31597855	31597855	hyper	-	CG	UTR3	Thecc1EG004437	scaffold_1	mRNA	Uncharacterized protein (54%P)
scaffold_1	0.700280112044818	0.40079365079365	-0.299486461251167	31613536	31613632	hypo	+	CG	exonic	Thecc1EG004440	scaffold_1	mRNA	Unknown
scaffold_1	0.470588235294118	0.260869565217391	-0.209718670076726	31653265	31653265	hypo	-	CG	intronic	Thecc1EG004448	scaffold_1	mRNA	Debranching enzyme 1 (63%P)
scaffold_1	0.442261904761905	0.444352869352869	0.00209096459096475	31664761	31665317	hyper	+	CG	exonic	Thecc1EG004450	scaffold_1	mRNA	Pale cress protein (73%P)
scaffold_1	0.666666666666667	0.866666666666667	0.2	31662495	31662495	hyper	+	CG	exonic	Thecc1EG004451	scaffold_1	mRNA	Uncharacterized protein
scaffold_1	0.695652173913043	1	0.304347826086957	31706943	31706943	hyper	+	CG	intronic	Thecc1EG004458	scaffold_1	mRNA	GTP binding Elongation factor Tu family protein (86%P)
scaffold_1	0.398809523809524	0.446428571428572	0.047619047619048	31703679	31703935	hypo	+	CG	intronic	Thecc1EG004459	scaffold_1	mRNA	GDSL-like Lipase/Acylhydrolase superfamily protein (67%P)
scaffold_1	0.545454545454545	0.931034482758621	0.385579937304075	31713587	31713587	hyper	-	CG	intronic	Thecc1EG004460	scaffold_1	mRNA	E3 Ubiquitin ligase family protein (79%T)
scaffold_1	0.666666666666667	0.91304347826087	0.246376811594203	31721324	31721324	hyper	-	CG	intronic	Thecc1EG004461	scaffold_1	mRNA	Uncharacterized protein
scaffold_1	0.375	0.928571428571429	0.553571428571429	31735451	31735451	hyper	+	CG	intronic	Thecc1EG004463	scaffold_1	mRNA	Transport protein sec31 (60%P)
scaffold_1	0.728247758822672	0.699131215891257	-0.0291165429314148	31748062	31748373	hyper	+	CG	UTR5	Thecc1EG004466	scaffold_1	mRNA	c("Synapse-associated protein"	" putative (54%U)")
scaffold_1	0.69047619047619	0.46551724137931	-0.22495894909688	31766492	31766492	hypo	+	CG	intronic	Thecc1EG004469	scaffold_1	mRNA	Galacturonosyltransferase-like 4 (77%P)
scaffold_1	1	0.8	-0.2	31770741	31770741		-	CG	intergenic	Thecc1EG004471	scaffold_1	mRNA	Endoplasmic reticulum auxin binding protein 1 (75%P)
scaffold_1	0.615196078431372	0.367559523809524	-0.247636554621848	31789298	31789642	hypo	+	CG	intronic	Thecc1EG004477	scaffold_1	mRNA	Resistance to phytophthora 1 (69%P)
scaffold_1	0.0256410256410256	0.242424242424242	0.216783216783217	31786698	31786698	hyper	+	CG	downstream	Thecc1EG004478	scaffold_1	mRNA	Uncharacterized protein (66%P)
scaffold_1	0.583333333333333	0.357142857142857	-0.226190476190476	31830337	31830337	hypo	-	CG	downstream	Thecc1EG004483	scaffold_1	mRNA	GH3 family protein (66%U)
scaffold_1	0.91304347826087	0.678571428571429	-0.234472049689441	31879305	31879305	hypo	-	CG	upstream	Thecc1EG004490	scaffold_1	mRNA	Leucine-rich repeat (LRR) family protein (77%T)
scaffold_1	0.444444444444444	0.771428571428571	0.326984126984127	31896700	31896700	hyper	-	CG	UTR3	Thecc1EG004493	scaffold_1	mRNA	Unknown
scaffold_1	0.592592592592593	1	0.407407407407407	31923661	31923661	hyper	+	CG	upstream	Thecc1EG004497	scaffold_1	mRNA	Major facilitator superfamily protein (63%T)
scaffold_1	0.326923076923077	0.536585365853659	0.209662288930582	31942942	31942942	hyper	-	CG	intronic	Thecc1EG004502	scaffold_1	mRNA	BRI1 suppressor 1 (BSU1)-like 1 (84%T)
scaffold_1	0.214196839616773	0.512626262626263	0.29842942300949	31962597	31962619	hyper	-	CG	exonic	Thecc1EG004506	scaffold_1	mRNA	Sister-chromatid cohesion protein 3 (70%P)
scaffold_1	0.785714285714286	0.533333333333333	-0.252380952380952	31965860	31965860	hypo	-	CG	upstream;downstream	Thecc1EG004507	scaffold_1	mRNA	NPL4-like protein 1 (78%T)
scaffold_1	0.742857142857143	1	0.257142857142857	32000267	32000267	hyper	-	CG	upstream	Thecc1EG004514	scaffold_1	mRNA	Unknown
scaffold_1	0.466666666666667	0.0714285714285714	-0.395238095238095	32036153	32036153	hypo	-	CG	upstream;downstream	Thecc1EG004522	scaffold_1	mRNA	Uncharacterized protein (67%P)
scaffold_1	0.857142857142857	0.579558652729384	-0.277584204413472	32039602	32040076	hypo	-	CG	intergenic	Thecc1EG004523	scaffold_1	mRNA	c("Transcription factor"	" putative (37%U)")
scaffold_1	0.845948542756485	0.824291497975709	-0.0216570447807768	32055333	32056815	hypo	+	CG	upstream;downstream	Thecc1EG004524	scaffold_1	mRNA	Unknown
scaffold_1	0.85	0.833333333333333	-0.0166666666666665	32079361	32080634	hyper	+	CG	upstream	Thecc1EG004528	scaffold_1	mRNA	Uncharacterized protein (46%P)
scaffold_1	0.673809523809524	0.545924908424908	-0.127884615384615	32088544	32089035		-	CG	intergenic	Thecc1EG004530	scaffold_1	mRNA	DEGP protease 2 (75%T)
scaffold_1	0.607509344450834	0.365148778809769	-0.242360565641065	32125115	32125199	hypo	+	CG	exonic	Thecc1EG004533	scaffold_1	mRNA	c("Kinase interacting family protein"	" putative (51%P)")
scaffold_1	0.473684210526315	0.436281859070464	-0.037402351455851	32165663	32166211	hyper	-	CG	exonic	Thecc1EG004542	scaffold_1	mRNA	Uncharacterized protein
scaffold_1	0.666666666666667	0.871794871794872	0.205128205128205	32182970	32182970	hyper	-	CG	intergenic	Thecc1EG004545	scaffold_1	mRNA	Medicago truncatula MTN3 (61%P)
scaffold_1	0	0.25	0.25	32185074	32185080	hyper	-	CG	UTR5	Thecc1EG004547	scaffold_1	mRNA	c("CASP protein GSVIVT01010992001"	" putative (59%P)")
scaffold_1	0.416666666666667	0.678571428571429	0.261904761904762	32263873	32263873	hyper	-	CG	exonic	Thecc1EG004561	scaffold_1	mRNA	Spermatogenesis-associated protein 20 (77%P)
scaffold_1	1	0.769230769230769	-0.230769230769231	32272218	32272218	hypo	-	CG	upstream;downstream	Thecc1EG004562	scaffold_1	mRNA	Mitochondrial transcription termination factor family protein (60%T)
scaffold_1	0.823529411764706	0.62	-0.203529411764706	32319122	32319122	hypo	+	CG	intergenic	Thecc1EG004566	scaffold_1	mRNA	c("Homeodomain-like superfamily protein"	" putative (55%P)")
scaffold_1	0.87396719694167	0.839415661996307	-0.0345515349453623	32362610	32364142	hyper	-	CG	upstream	Thecc1EG004572	scaffold_1	mRNA	Unknown
scaffold_1	0.76	1	0.24	32366801	32366801	hyper	+	CG	exonic	Thecc1EG004574	scaffold_1	mRNA	60S acidic ribosomal protein family (62%P)
scaffold_1	1	0.428571428571429	-0.571428571428571	32368878	32368878	hypo	+	CG	upstream;downstream	Thecc1EG004575	scaffold_1	mRNA	Uncharacterized protein (61%P)
scaffold_1	0.645238095238095	0.977777777777778	0.332539682539683	32374514	32374521	hyper	+	CG	upstream	Thecc1EG004576	scaffold_1	mRNA	Nuclear transcription factor Y subunit B-5 (73%P)
scaffold_1	0.905138367403699	0.767981447872555	-0.137156919531144	32401789	32403199	hyper	-	CG	intergenic	Thecc1EG004582	scaffold_1	mRNA	Unknown
scaffold_1	0.794117647058823	0.818111455108359	0.0239938080495355	32418691	32418742	hyper	+	CG	intronic	Thecc1EG004584	scaffold_1	mRNA	Uncharacterized protein (40%P)
scaffold_1	0.44017094017094	0.421884882985452	-0.018286057185488	32422785	32423398	hypo	-	CG	exonic	Thecc1EG004585	scaffold_1	mRNA	Soybean gene regulated by cold-2-like protein (22%T)
scaffold_1	0.0139937915742794	0.299336626855977	0.285342835281697	32429222	32430094	hyper	+	CG	intergenic	Thecc1EG004587	scaffold_1	mRNA	Transducin/WD40 repeat-like superfamily protein (69%T)
scaffold_1	0.7	0.391304347826087	-0.308695652173913	32432486	32432486	hypo	+	CG	exonic	Thecc1EG004588	scaffold_1	mRNA	Unknown
scaffold_1	0.125	0.357142857142857	0.232142857142857	32460062	32460062	hyper	+	CG	exonic	Thecc1EG004598	scaffold_1	mRNA	Unknown
scaffold_1	0.804761904761905	0.504464285714285	-0.300297619047619	32489263	32489299	hypo	+	CG	intronic	Thecc1EG004606	scaffold_1	mRNA	Uncharacterized protein
scaffold_1	0.818181818181818	0.84575569358178	0.0275738753999625	32521572	32521645	hyper	+	CG	intronic	Thecc1EG004610	scaffold_1	mRNA	Uncharacterized protein (19%U)
scaffold_1	1	0.56	-0.44	32576748	32576748	hypo	-	CG	upstream	Thecc1EG004613	scaffold_1	mRNA	c("RNA-directed DNA polymerase (Reverse transcriptase)"	" Ribonuclease H"	" putative (36%U)")
scaffold_1	0.874338624338624	0.814882032667876	-0.059456591670748	32590117	32590973	hypo	+	CG	exonic	Thecc1EG004614	scaffold_1	mRNA	c("RNA-directed DNA polymerase (Reverse transcriptase)"	" Ribonuclease H (71%U)")
scaffold_1	0.95508658008658	0.644785480174474	-0.310301099912106	32595608	32596903	hyper	+	CG	upstream	Thecc1EG004615	scaffold_1	mRNA	Unknown
scaffold_1	0.958333333333333	0.708681716833891	-0.249651616499443	32594381	32594614	hypo	+	CG	intronic	Thecc1EG004616	scaffold_1	mRNA	c("BED zinc finger"	"hAT family dimerization domain (17%T)")
scaffold_1	1	0.727272727272727	-0.272727272727273	32620090	32620090	hypo	-	CG	upstream	Thecc1EG004617	scaffold_1	mRNA	Tetratricopeptide repeat-containing protein (72%P)
scaffold_1	0.78219696969697	1	0.21780303030303	32649468	32649767	hyper	+	CG	intergenic	Thecc1EG004620	scaffold_1	mRNA	Unknown
scaffold_1	0.631730769230769	0.868517548454688	0.236786779223919	32656066	32657232	hyper	-	CG	intronic	Thecc1EG004621	scaffold_1	mRNA	c("RNA-directed DNA polymerase (Reverse transcriptase)"	" Ribonuclease H"	" putative (54%U)")
scaffold_1	0.9375	0.733333333333333	-0.204166666666667	32694686	32694686	hypo	+	CG	intronic	Thecc1EG004627	scaffold_1	mRNA	Thiamin pyrophosphokinase1 (72%T)
scaffold_1	0.0909090909090909	0.314393939393939	0.223484848484849	32706541	32706546	hyper	-	CG	exonic	Thecc1EG004629	scaffold_1	mRNA	Alpha-L RNA-binding motif/Ribosomal protein S4 family protein (86%T)
scaffold_1	0.362809224318658	0.542853058890795	0.180043834572137	32710950	32711287	hyper	+	CG	exonic	Thecc1EG004631	scaffold_1	mRNA	Small nuclear ribonucleoprotein family protein (94%P)
scaffold_1	0.492957746478873	0.693877551020408	0.200919804541535	32720652	32720652	hyper	-	CG	intronic	Thecc1EG004633	scaffold_1	mRNA	Transducin/WD40 repeat-like superfamily protein (71%P)
scaffold_1	0.647584973166369	0.69047619047619	0.042891217309822	32732408	32732584	hyper	+	CG	intronic	Thecc1EG004635	scaffold_1	mRNA	Unknown
scaffold_1	0.342857142857143	0.606060606060606	0.263203463203463	32735722	32735722	hyper	-	CG	UTR3	Thecc1EG004637	scaffold_1	mRNA	Unknown
scaffold_1	0.722222222222222	0.428571428571429	-0.293650793650794	32759711	32759711	hypo	-	CG	intronic	Thecc1EG004641	scaffold_1	mRNA	SPX domain-containing protein (79%P)
scaffold_1	0.656730769230769	0.844847886104044	0.188117116873275	32812947	32813528	hyper	-	CG	intronic	Thecc1EG004651	scaffold_1	mRNA	NADH-ubiquinone oxidoreductase-related (87%T)
scaffold_1	0.134883720930233	0.320091982739042	0.185208261808809	32814974	32815641	hyper	+	CG	intronic	Thecc1EG004652	scaffold_1	mRNA	c("ATP-dependent RNA helicase"	" putative (68%U)")
scaffold_1	0.103448275862069	0.315789473684211	0.212341197822142	32861474	32861474	hyper	-	CG	UTR3	Thecc1EG004660	scaffold_1	mRNA	Mitochondrial import inner membrane translocase subunit Tim17/Tim22/Tim23 family protein (72%P)
scaffold_1	0.789473684210526	0.565217391304348	-0.224256292906179	32858272	32858272	hypo	+	CG	exonic	Thecc1EG004661	scaffold_1	mRNA	Ribosomal L22e family protein (87%P)
scaffold_1	0.541414141414141	0.248157972295903	-0.293256169118238	32866076	32866744	hypo	-	CG	exonic	Thecc1EG004666	scaffold_1	mRNA	Unknown
scaffold_1	0.526923076923077	0.776923076923077	0.25	32899658	32899953	hyper	+	CG	exonic	Thecc1EG004670	scaffold_1	mRNA	c("U3 small nucleolar RNA-associated protein"	" putative (53%U)")
scaffold_1	0.822916666666667	0.570829116059379	-0.252087550607287	32911224	32911289	hyper	+	CG	UTR5	Thecc1EG004673	scaffold_1	mRNA	Spliceosomal protein U1A (65%T)
scaffold_1	0.462794918330309	0.460294117647059	-0.00250080068325	32919353	32919680	hypo	+	CG	intronic	Thecc1EG004677	scaffold_1	mRNA	Unknown
scaffold_1	0.368421052631579	0.359259259259259	-0.0091617933723195	32930367	32930959	hypo	-	CG	exonic	Thecc1EG004682	scaffold_1	mRNA	Unknown
scaffold_1	0.933333333333333	0.695652173913043	-0.23768115942029	32945526	32945526	hypo	+	CG	exonic	Thecc1EG004686	scaffold_1	mRNA	Exocyst complex component sec15B (76%T)
scaffold_1	0.948849104859335	0.730342741935484	-0.218506362923851	33052748	33054371	hypo	+	CG	intronic	Thecc1EG004701	scaffold_1	mRNA	Uncharacterized protein (37%P)
scaffold_1	0.555555555555556	1	0.444444444444444	33056095	33056095	hyper	+	CG	intronic	Thecc1EG004702	scaffold_1	mRNA	Uncharacterized protein
scaffold_1	0.592382380754474	0.644049031325159	0.0516666505706852	33082017	33082275	hypo	-	CG	intronic	Thecc1EG004707	scaffold_1	mRNA	Copia-like retrotransposable element (27%U)
scaffold_1	0.379310344827586	0.136363636363636	-0.24294670846395	33085192	33085192	hypo	+	CG	intronic	Thecc1EG004708	scaffold_1	mRNA	c("Pollen Ole e 1 allergen and extensin family protein"	" putative (55%P)")
scaffold_1	0.328867914113816	0.5015625	0.172694585886184	33088148	33088871	hypo	-	CG	intronic	Thecc1EG004709	scaffold_1	mRNA	Pollen Ole e 1 allergen and extensin family protein (72%P)
scaffold_1	0.708900449144352	0.80952380952381	0.100623360379458	33097065	33098659	hypo	+	CG	intronic	Thecc1EG004711	scaffold_1	mRNA	Pollen Ole e 1 allergen and extensin family protein (71%P)
scaffold_1	0.758034624106053	0.663512397083081	-0.0945222270229716	33134075	33135458	hypo	+	CG	intronic	Thecc1EG004720	scaffold_1	mRNA	c("RNA-directed DNA polymerase (Reverse transcriptase)"	" Ribonuclease H-like protein (28%U)")
scaffold_1	0.911111111111111	0.832456140350877	-0.078654970760234	33137053	33137872	hypo	-	CG	intronic	Thecc1EG004721	scaffold_1	mRNA	Unknown
scaffold_1	0.706767676767677	0.728333333333333	0.0215656565656566	33144847	33145824	hypo	+	CG	exonic	Thecc1EG004724	scaffold_1	mRNA	c("RNA-directed DNA polymerase (Reverse transcriptase)"	" Ribonuclease H (74%U)")
scaffold_1	0.481749622926093	0.55970695970696	0.077957336780866	33154095	33154263		-	CG	intronic	Thecc1EG004725	scaffold_1	mRNA	Ribosomal protein L19e family protein (92%P)
scaffold_1	0.458333333333333	0.757245845552297	0.298912512218964	33181765	33182425	hyper	+	CG	intronic	Thecc1EG004729	scaffold_1	mRNA	Fumarase 1 (88%T)
scaffold_1	0.571428571428571	0.333333333333333	-0.238095238095238	33232922	33232922	hypo	+	CG	exonic	Thecc1EG004738	scaffold_1	mRNA	Uncharacterized protein (55%P)
scaffold_1	0.625	0.9375	0.3125	33245139	33245139	hyper	-	CG	exonic	Thecc1EG004741	scaffold_1	mRNA	Uncharacterized protein
scaffold_1	0.535714285714286	0.544615384615385	0.008901098901099	33291195	33291646	hypo	-	CG	UTR3	Thecc1EG004749	scaffold_1	mRNA	Uncharacterized protein
scaffold_1	0.631578947368421	0.4	-0.231578947368421	33309130	33309130	hypo	+	CG	intronic	Thecc1EG004754	scaffold_1	mRNA	P-loop containing nucleoside triphosphate hydrolases superfamily protein (68%P)
scaffold_1	0.541666666666667	0.916666666666667	0.375	33319695	33319695	hyper	-	CG	UTR5	Thecc1EG004759	scaffold_1	mRNA	c("Endo-1"	"4-beta-glucanase"	" putative (42%U)")
scaffold_1	0.75609756097561	0.52	-0.23609756097561	33323678	33323678	hypo	-	CG	UTR3	Thecc1EG004761	scaffold_1	mRNA	Uncharacterized protein (66%P)
scaffold_1	0.239854940553856	0.550975269940787	0.311120329386931	33332981	33333287	hyper	-	CG	intronic	Thecc1EG004762	scaffold_1	mRNA	Uncharacterized protein (60%P)
scaffold_1	0.172413793103448	0.416666666666667	0.244252873563218	33388275	33388275	hyper	-	CG	intronic	Thecc1EG004774	scaffold_1	mRNA	Thioredoxin family protein (78%T)
scaffold_1	0.348484848484849	0.606884057971015	0.258399209486166	33385807	33385808	hyper	+	CG	exonic	Thecc1EG004775	scaffold_1	mRNA	Unknown
scaffold_1	0.877394636015326	0.557407407407407	-0.319987228607918	33414340	33415969	hypo	-	CG	intronic	Thecc1EG004778	scaffold_1	mRNA	Gag-pro (13%U)
scaffold_1	0.363636363636364	0.125	-0.238636363636364	33442977	33442977	hypo	-	CG	UTR3	Thecc1EG004783	scaffold_1	mRNA	c("Transcription coactivators"	" putative (45%P)")
scaffold_1	0.501379310344828	0.171515151515151	-0.329864158829676	33485524	33485929	hypo	+	CG	exonic	Thecc1EG004789	scaffold_1	mRNA	Uncharacterized protein (47%P)
scaffold_1	0.0540540540540541	0.285714285714286	0.231660231660232	33488888	33488888	hyper	-	CG	intronic	Thecc1EG004791	scaffold_1	mRNA	Uncharacterized protein
scaffold_1	0.121951219512195	0.365853658536585	0.24390243902439	33514227	33514227	hyper	-	CG	intronic	Thecc1EG004795	scaffold_1	mRNA	MUTS (61%T)
scaffold_1	0.111111111111111	0.421052631578947	0.309941520467836	33516865	33516865	hyper	-	CG	intronic	Thecc1EG004796	scaffold_1	mRNA	c("Hybrid signal transduction histidine kinase E"	" putative (49%P)")
scaffold_1	0.685157421289355	0.667919799498747	-0.0172376217906087	33523419	33524222	hyper	+	CG	UTR3	Thecc1EG004797	scaffold_1	mRNA	Uncharacterized protein (73%P)
scaffold_1	0.727272727272727	0.954545454545455	0.227272727272727	33527972	33527972	hyper	-	CG	exonic	Thecc1EG004798	scaffold_1	mRNA	Uncharacterized protein (77%P)
scaffold_1	0.733333333333333	1	0.266666666666667	33584333	33584333	hyper	+	CG	exonic	Thecc1EG004809	scaffold_1	mRNA	CP12 domain-containing protein 1 (61%P)
scaffold_1	0.369565217391304	0.604166666666667	0.234601449275362	33597454	33597454	hyper	-	CG	intronic	Thecc1EG004815	scaffold_1	mRNA	Calcium-dependent phosphotriesterase superfamily protein (68%T)
scaffold_1	0.578947368421053	0.352941176470588	-0.226006191950464	33638407	33638407	hypo	+	CG	exonic	Thecc1EG004822	scaffold_1	mRNA	Nuclear encoded CLP protease 5 (81%T)
scaffold_1	0.619318181818182	0.675	0.055681818181818	33668359	33668360	hyper	+	CG	exonic	Thecc1EG004830	scaffold_1	mRNA	Unknown
scaffold_1	0.607142857142857	0.607038123167156	-0.000104733975701663	33673554	33673612	hyper	+	CG	intronic	Thecc1EG004832	scaffold_1	mRNA	c("Ribonucleases P/MRP protein subunit POP1"	" putative (51%P)")
scaffold_1	0.719512195121951	0.686688311688311	-0.0328238834336395	33675768	33675769	hyper	+	CG	intronic	Thecc1EG004834	scaffold_1	mRNA	Carbohydrate-binding-like fold (69%T)
scaffold_1	0.355475040257649	0.695992179863148	0.340517139605498	33692579	33692617	hyper	-	CG	exonic	Thecc1EG004835	scaffold_1	mRNA	S uncoupled 1 (66%T)
scaffold_1	0.333333333333333	0.112903225806452	-0.220430107526882	33696914	33696914	hypo	+	CG	exonic	Thecc1EG004836	scaffold_1	mRNA	ATP citrate lyase subunit B 2 (90%T)
scaffold_1	0.233520074696545	0.468885391774009	0.235365317077463	33740334	33740344	hyper	+	CG	UTR3	Thecc1EG004844	scaffold_1	mRNA	Unknown
scaffold_1	0.474921630094044	0.44254299590434	-0.0323786341897036	33762840	33764724	hyper	+	CG	exonic	Thecc1EG004852	scaffold_1	mRNA	Uncharacterized protein
scaffold_1	0	0.227272727272727	0.227272727272727	33778894	33778894	hyper	+	CG	intergenic	Thecc1EG004856	scaffold_1	mRNA	RNA helicase family protein (91%T)
scaffold_1	0.65970515970516	0.433566433566434	-0.226138726138726	33783388	33783495	hypo	-	CG	intronic	Thecc1EG004858	scaffold_1	mRNA	Uncharacterized protein
scaffold_1	0.503309692671395	0.574839124839125	0.0715294321677303	33789984	33790475	hypo	+	CG	intronic	Thecc1EG004859	scaffold_1	mRNA	c("Tetratricopeptide repeat (TPR)-like superfamily protein"	" putative (37%T)")
scaffold_1	0.677272727272727	0.659420289855073	-0.017852437417655	33804502	33804528	hypo	+	CG	intronic	Thecc1EG004861	scaffold_1	mRNA	Uncharacterized protein (56%P)
scaffold_1	0.495370370370371	0.502777777777778	0.0074074074074075	33813187	33813747	hypo	-	CG	intergenic	Thecc1EG004864	scaffold_1	mRNA	Uncharacterized protein (40%U)
scaffold_1	0.758779761904762	0.875	0.116220238095238	33814778	33815280	hyper	+	CG	UTR5	Thecc1EG004865	scaffold_1	mRNA	Uncharacterized protein (74%P)
scaffold_1	0.182222222222222	0.452437052437053	0.27021483021483	33863468	33863751	hyper	+	CG	exonic	Thecc1EG004868	scaffold_1	mRNA	Unknown
scaffold_1	0.75	0.421052631578947	-0.328947368421053	33867596	33867596	hypo	+	CG	exonic	Thecc1EG004870	scaffold_1	mRNA	NFU domain protein 1 (69%P)
scaffold_1	0.596774193548387	0.587171052631579	-0.00960314091680799	33935390	33936292	hypo	-	CG	intronic	Thecc1EG004885	scaffold_1	mRNA	Pentatricopeptide repeat superfamily protein (70%P)
scaffold_1	0.56	0.777777777777778	0.217777777777778	33970243	33970243	hyper	-	CG	intergenic	Thecc1EG004892	scaffold_1	mRNA	Uncharacterized protein (51%P)
scaffold_1	0.304347826086957	0.517241379310345	0.212893553223388	33999027	33999027	hyper	+	CG	exonic	Thecc1EG004897	scaffold_1	mRNA	Unknown
scaffold_1	0.5	0.857142857142857	0.357142857142857	34031020	34031020	hyper	-	CG	upstream	Thecc1EG004902	scaffold_1	mRNA	NAD(P)-binding Rossmann-fold superfamily protein (64%T)
scaffold_1	0.541666666666667	0.821052631578947	0.279385964912281	34045528	34046532	hyper	+	CG	intronic	Thecc1EG004907	scaffold_1	mRNA	TolB protein-related (65%T)
scaffold_1	0	0.217391304347826	0.217391304347826	34072635	34072635	hyper	+	CG	intergenic	Thecc1EG004913	scaffold_1	mRNA	S-adenosylmethionine synthetase 2 (91%T)
scaffold_1	0.214114832535885	0.507936507936508	0.293821675400623	34133929	34133982	hyper	-	CG	upstream	Thecc1EG004919	scaffold_1	mRNA	Unknown
scaffold_1	0.606060606060606	0.352941176470588	-0.253119429590018	34169449	34169449	hypo	+	CG	intronic	Thecc1EG004926	scaffold_1	mRNA	Unknown
scaffold_1	0.648648648648649	0.935483870967742	0.286835222319093	34199889	34199889	hyper	+	CG	intronic	Thecc1EG004933	scaffold_1	mRNA	c("F20D23.27 protein"	" putative (55%U)")
scaffold_1	0.53688141923436	0.453606442577031	-0.0832749766573293	34210112	34210315	hypo	+	CG	intronic	Thecc1EG004936	scaffold_1	mRNA	HXXXD-type acyl-transferase family protein (60%T)
scaffold_1	0.385182858258388	0.569823705518608	0.18464084726022	34259610	34260255	hyper	-	CG	intronic	Thecc1EG004945	scaffold_1	mRNA	Class II aaRS and biotin synthetases superfamily protein (86%T)
scaffold_1	0.547619047619047	0.510964912280702	-0.036654135338346	34341575	34342206	hypo	+	CG	intronic	Thecc1EG004960	scaffold_1	mRNA	c("Tetratricopeptide repeat-like superfamily protein"	" putative (52%P)")
scaffold_1	0.670653907496013	0.578754578754578	-0.091899328741434	34395828	34396137	hyper	-	CG	exonic	Thecc1EG004967	scaffold_1	mRNA	Pectinacetylesterase family protein (70%P)
scaffold_1	0.666666666666667	0.909090909090909	0.242424242424242	34400349	34400349	hyper	+	CG	upstream	Thecc1EG004968	scaffold_1	mRNA	Ubiquinone biosynthesis protein coq-8 (74%P)
scaffold_1	0.570191158900836	0.919354838709677	0.349163679808841	34413091	34413188	hyper	-	CG	intergenic	Thecc1EG004971	scaffold_1	mRNA	Peptidyl-prolyl cis-trans isomerase (75%U)
scaffold_1	0.794117647058823	0.8125	0.0183823529411765	34436540	34436775	hypo	-	CG	exonic	Thecc1EG004975	scaffold_1	mRNA	Unknown
scaffold_1	0.647058823529412	0.387096774193548	-0.259962049335863	34440694	34440694	hypo	-	CG	exonic	Thecc1EG004977	scaffold_1	mRNA	Germin-like protein 16 (74%U)
scaffold_1	0.785714285714285	0.805480682839174	0.019766397124888	34489106	34489712	hyper	-	CG	intergenic	Thecc1EG004984	scaffold_1	mRNA	Uncharacterized protein (81%P)
scaffold_1	0.502525252525252	0.775462962962963	0.27293771043771	34481067	34481674	hyper	+	CG	intronic	Thecc1EG004985	scaffold_1	mRNA	Uncharacterized protein (52%U)
scaffold_1	0.466666666666667	0.25	-0.216666666666667	34505163	34505163	hypo	+	CG	exonic	Thecc1EG004988	scaffold_1	mRNA	FH interacting protein 1 (63%P)
scaffold_1	0.173913043478261	0.413793103448276	0.239880059970015	34509509	34509509	hyper	+	CG	exonic	Thecc1EG004989	scaffold_1	mRNA	Uncharacterized protein (45%P)
scaffold_1	0.695652173913043	0.451612903225806	-0.244039270687237	34518891	34518891	hypo	-	CG	exonic	Thecc1EG004991	scaffold_1	mRNA	c("Structural molecule"	" putative (73%U)")
scaffold_1	0.666666666666667	0.964285714285714	0.297619047619048	34515316	34515316	hyper	+	CG	intronic	Thecc1EG004992	scaffold_1	mRNA	S-adenosyl-L-methionine-dependent methyltransferases superfamily protein (73%T)
scaffold_1	0.0555555555555556	0.275862068965517	0.220306513409962	34533259	34533259	hyper	+	CG	UTR3	Thecc1EG004997	scaffold_1	mRNA	Uncharacterized protein (73%P)
scaffold_1	0.549107142857143	0.141009852216749	-0.408097290640394	34570281	34570299	hypo	-	CG	exonic	Thecc1EG005007	scaffold_1	mRNA	NAC domain containing protein 62 (14%T)
scaffold_1	0.224728487886382	0.448245614035088	0.223517126148705	34590175	34590181	hyper	+	CG	intronic	Thecc1EG005011	scaffold_1	mRNA	c("Nam protein 1"	" putative (37%P)")
scaffold_1	0.721782054641078	0.789480718556805	0.067698663915727	34642339	34642598	hypo	+	CG	upstream;downstream	Thecc1EG005017	scaffold_1	mRNA	Pyrophosphorylase 1 (88%T)
scaffold_1	0.789473684210526	0.5	-0.289473684210526	34660965	34660965	hypo	+	CG	intronic	Thecc1EG005022	scaffold_1	mRNA	Unknown
scaffold_1	0.237002763318553	0.569281045751634	0.332278282433081	34677843	34678635	hyper	+	CG	exonic	Thecc1EG005025	scaffold_1	mRNA	DNA/RNA polymerases superfamily protein (70%P)
scaffold_1	0.686602870813397	0.89375	0.207147129186603	34675885	34677027	hyper	+	CG	exonic	Thecc1EG005026	scaffold_1	mRNA	c("Quercetin 3-O-methyltransferase 1"	" putative (55%P)")
scaffold_1	0.904761904761905	0.521739130434783	-0.383022774327122	34706454	34706454	hypo	-	CG	upstream	Thecc1EG005032	scaffold_1	mRNA	Unknown
scaffold_1	0.829721362229102	0.603623188405797	-0.226098173823305	34712740	34712748	hypo	-	CG	exonic	Thecc1EG005033	scaffold_1	mRNA	Late embryogenesis abundant hydroxyproline-rich glycoprotein family (60%P)
scaffold_1	0.483870967741935	0.770833333333333	0.286962365591398	34724383	34724383	hyper	-	CG	exonic	Thecc1EG005035	scaffold_1	mRNA	Unknown
scaffold_1	0.9375	0.588235294117647	-0.349264705882353	34719301	34719301	hypo	+	CG	intronic	Thecc1EG005036	scaffold_1	mRNA	c("Pentatricopeptide repeat-containing protein"	" mitochondrial (64%U)")
scaffold_1	0.782608695652174	0.5625	-0.220108695652174	34728472	34728472	hypo	+	CG	exonic	Thecc1EG005037	scaffold_1	mRNA	c("Pyruvate dehydrogenase E1 alpha"	" ALPHA (81%P)")
scaffold_1	0.390625	0.605263157894737	0.214638157894737	34819343	34819343	hyper	-	CG	upstream	Thecc1EG005052	scaffold_1	mRNA	Uncharacterized protein
scaffold_1	0.208333333333333	0.484848484848485	0.276515151515151	34853987	34853987	hyper	+	CG	intronic	Thecc1EG005058	scaffold_1	mRNA	Uncharacterized protein
scaffold_1	0.272727272727273	0	-0.272727272727273	34862109	34862109	hypo	-	CG	downstream	Thecc1EG005062	scaffold_1	mRNA	S-adenosyl-L-methionine-dependent methyltransferases superfamily protein (64%T)
scaffold_1	0.29270990447461	0.233839102260155	-0.0588708022144553	34908992	34909128	hypo	+	CG	intergenic	Thecc1EG005068	scaffold_1	mRNA	Endoxyloglucan transferase A3-like protein (32%T)
scaffold_1	0.875	0.884615384615385	0.0096153846153845	34936830	34937759	hyper	+	CG	downstream	Thecc1EG005076	scaffold_1	mRNA	c("Retrotransposon"	" unclassified"	" putative-like protein (34%U)")
scaffold_1	0.861111111111111	0.606060606060606	-0.255050505050505	34965133	34965133	hypo	+	CG	intergenic	Thecc1EG005081	scaffold_1	mRNA	Uncharacterized protein (64%P)
scaffold_1	0.333333333333333	0.593220338983051	0.259887005649718	35014669	35014669	hyper	-	CG	exonic	Thecc1EG005093	scaffold_1	mRNA	c("Pentatricopeptide repeat (PPR) superfamily protein"	" putative (56%T)")
scaffold_1	0.288506191950465	0.628007518796992	0.339501326846528	35029387	35029430	hyper	-	CG	exonic	Thecc1EG005099	scaffold_1	mRNA	Uncharacterized protein
scaffold_1	0.192307692307692	0.4	0.207692307692308	35044776	35044776	hyper	-	CG	upstream	Thecc1EG005104	scaffold_1	mRNA	c("No lysine kinase 6"	" putative (59%P)")
scaffold_1	0.173626373626374	0.457351290684624	0.28372491705825	35097047	35097052	hyper	-	CG	upstream	Thecc1EG005112	scaffold_1	mRNA	c("Myb domain protein 7"	" putative (58%P)")
scaffold_1	0.923076923076923	0.642857142857143	-0.28021978021978	35108133	35108133	hypo	+	CG	intergenic	Thecc1EG005113	scaffold_1	mRNA	Pyridoxamine 5'-phosphate oxidase family protein (72%T)
scaffold_1	0.581746031746032	0.694261159986966	0.112515128240935	35114171	35114720	hyper	+	CG	intronic	Thecc1EG005114	scaffold_1	mRNA	Uncharacterized protein
scaffold_1	0.885714285714286	0.790673025967144	-0.095041259747142	35126713	35127355		+	CG	exonic	Thecc1EG005116	scaffold_1	mRNA	Uncharacterized protein (57%P)
scaffold_1	1	0.708333333333333	-0.291666666666667	35131566	35131566	hypo	-	CG	intergenic	Thecc1EG005117	scaffold_1	mRNA	U-box domain-containing protein 30 (81%P)
scaffold_1	0.966666666666667	0.685714285714286	-0.280952380952381	35136878	35136878	hypo	-	CG	upstream	Thecc1EG005118	scaffold_1	mRNA	Uncharacterized protein (76%P)
scaffold_1	0.489094963008007	0.540711428005546	0.0516164649975392	35170755	35172384	hyper	-	CG	intergenic	Thecc1EG005123	scaffold_1	mRNA	Uncharacterized protein (81%P)
scaffold_1	0.769565217391305	0.977272727272728	0.207707509881423	35204743	35204976	hyper	-	CG	intronic	Thecc1EG005128	scaffold_1	mRNA	c("Cellular apoptosis susceptibility protein / importin-alpha re-exporter"	" putative (78%T)")
scaffold_1	0.941176470588235	0.736842105263158	-0.204334365325077	35202594	35202594	hypo	+	CG	exonic	Thecc1EG005129	scaffold_1	mRNA	Uncharacterized protein (31%U)
scaffold_1	0.274545454545455	0.521708773404861	0.247163318859406	35251565	35251932	hyper	+	CG	intergenic	Thecc1EG005135	scaffold_1	mRNA	Unknown
scaffold_1	0.958333333333333	0.722222222222222	-0.236111111111111	35265959	35265959	hypo	-	CG	exonic	Thecc1EG005142	scaffold_1	mRNA	RING/U-box and TRAF-like domains (81%T)
scaffold_1	0.532673080550839	0.766826923076923	0.234153842526084	35270369	35271571	hyper	-	CG	exonic	Thecc1EG005143	scaffold_1	mRNA	c("Embryo defective 1703"	" putative (52%P)")
scaffold_1	0.106763285024155	0.368772451381147	0.262009166356993	35287487	35287496	hyper	-	CG	intronic	Thecc1EG005145	scaffold_1	mRNA	Calcium-binding EF-hand family protein (29%T)
scaffold_1	1	0.8	-0.2	35304223	35304223		+	CG	upstream;downstream	Thecc1EG005150	scaffold_1	mRNA	Uncharacterized protein (54%P)
scaffold_1	0.944444444444444	0.736842105263158	-0.207602339181287	35361755	35361755	hypo	-	CG	exonic	Thecc1EG005157	scaffold_1	mRNA	c("Ubiquitin-like superfamily protein"	" putative (49%P)")
scaffold_1	0.230769230769231	0.75	0.519230769230769	35364500	35364500	hyper	+	CG	intronic	Thecc1EG005159	scaffold_1	mRNA	c("Bifunctional inhibitor/lipid-transfer protein/seed storage 2S albumin superfamily protein"	" putative (41%P)")
scaffold_1	0.797792216377743	0.782152743090243	-0.0156394732874996	35430266	35430775	hypo	+	CG	UTR3	Thecc1EG005171	scaffold_1	mRNA	c("Pentatricopeptide repeat-containing protein"	" putative (59%P)")
scaffold_1	0.441176470588235	0.685714285714286	0.24453781512605	35437052	35437052	hyper	+	CG	intronic	Thecc1EG005173	scaffold_1	mRNA	Ubiquitin carboxyl-terminal hydrolase family protein (67%P)
scaffold_1	0.272727272727273	0.473684210526316	0.200956937799043	35433973	35433973	hyper	+	CG	exonic	Thecc1EG005174	scaffold_1	mRNA	Glycosyl hydrolase superfamily protein (68%T)
scaffold_1	0.30188679245283	0.53448275862069	0.232595966167859	35437397	35437397	hyper	+	CG	exonic	Thecc1EG005175	scaffold_1	mRNA	c("Thylakoid rhodanese-like"	" putative (59%P)")
scaffold_1	0.207084760273973	0.476190476190476	0.269105715916504	35491168	35491208	hyper	+	CG	intronic	Thecc1EG005184	scaffold_1	mRNA	c("Hydroquinone glucosyltransferase"	" putative (45%U)")
scaffold_1	0.537337662337662	0.535539215686274	-0.001798446651388	35501861	35502347	hyper	+	CG	exonic	Thecc1EG005188	scaffold_1	mRNA	Unknown
scaffold_1	0.733333333333333	1	0.266666666666667	35518520	35518520	hyper	-	CG	upstream	Thecc1EG005190	scaffold_1	mRNA	c("Indole-3-acetic acid-amido synthetase GH3.5"	" putative (73%U)")
scaffold_1	0.108108108108108	0.42	0.311891891891892	35541286	35541286	hyper	-	CG	exonic	Thecc1EG005194	scaffold_1	mRNA	Uncharacterized protein
scaffold_1	0.174305555555556	0.53968253968254	0.365376984126984	35555436	35555603	hyper	-	CG	exonic	Thecc1EG005198	scaffold_1	mRNA	Uncharacterized protein (69%P)
scaffold_1	0.478571428571428	0.732193732193733	0.253622303622303	35631615	35631626	hyper	-	CG	upstream	Thecc1EG005217	scaffold_1	mRNA	POZ/BTB containin G-protein 1 (83%T)
scaffold_1	0	0.233834586466166	0.233834586466166	35697605	35697611	hyper	+	CG	exonic	Thecc1EG005232	scaffold_1	mRNA	Unknown
scaffold_1	0.125	0.344827586206897	0.219827586206897	35728675	35728675	hyper	-	CG	intronic	Thecc1EG005240	scaffold_1	mRNA	Uncharacterized protein
scaffold_1	0.311303258145363	0.611760500642199	0.300457242496836	35734295	35735421	hyper	-	CG	intergenic	Thecc1EG005242	scaffold_1	mRNA	Uncharacterized protein (46%P)
scaffold_1	0.05	0.269230769230769	0.219230769230769	35769519	35769519	hyper	+	CG	intronic	Thecc1EG005250	scaffold_1	mRNA	c("Late embryogenesis abundant (LEA) hydroxyproline-rich glycoprotein family"	" putative (54%T)")
scaffold_1	0.564102564102564	0.254901960784314	-0.30920060331825	35774381	35774381	hypo	+	CG	intronic	Thecc1EG005253	scaffold_1	mRNA	Unknown
scaffold_1	0.484405458089669	0.457775919732441	-0.026629538357227	35785034	35785667	hypo	-	CG	exonic	Thecc1EG005256	scaffold_1	mRNA	WRKY DNA-binding protein 56 (74%P)
scaffold_1	0.440453961390264	0.68218954248366	0.241735581093396	35793099	35794310	hyper	-	CG	intronic	Thecc1EG005260	scaffold_1	mRNA	c("Pentatricopeptide repeat superfamily protein"	" putative (53%P)")
scaffold_1	0.0909090909090909	0.35	0.259090909090909	35801782	35801782	hyper	+	CG	intergenic	Thecc1EG005261	scaffold_1	mRNA	c("WRKY transcription factor 23"	" putative (52%U)")
scaffold_1	0.5	0.238095238095238	-0.261904761904762	35839309	35839309	hypo	-	CG	UTR3	Thecc1EG005268	scaffold_1	mRNA	NAD(P)-binding Rossmann-fold superfamily protein (75%P)
scaffold_1	0.8504332669564	0.591159516159516	-0.259273750796883	35873693	35873754	hypo	+	CG	intronic	Thecc1EG005274	scaffold_1	mRNA	Diacylglycerol kinase family protein (72%T)
scaffold_1	0.85	0.540540540540541	-0.309459459459459	35877677	35877677	hypo	+	CG	intronic	Thecc1EG005275	scaffold_1	mRNA	Nuclear transport factor 2 family protein (69%P)
scaffold_1	0.642200328407225	0.571992775228367	-0.0702075531788583	35887153	35887397	hypo	+	CG	exonic	Thecc1EG005277	scaffold_1	mRNA	Kinase superfamily protein (75%T)
scaffold_1	0.482758620689655	0.722222222222222	0.239463601532567	35943352	35943352	hyper	+	CG	exonic	Thecc1EG005290	scaffold_1	mRNA	Unknown
scaffold_1	0.325707443120943	0.580723580723581	0.255016137602638	35981501	35981642	hyper	-	CG	exonic	Thecc1EG005296	scaffold_1	mRNA	Syntaxin of plants 71 (71%T)
scaffold_1	0.384615384615385	0.608695652173913	0.224080267558528	35992200	35992200	hyper	+	CG	intronic	Thecc1EG005298	scaffold_1	mRNA	Calmodulin-binding receptor-like cytoplasmic kinase 2 (69%P)
scaffold_1	0.733333333333333	0.933333333333333	0.2	36066275	36066275	hyper	-	CG	exonic	Thecc1EG005313	scaffold_1	mRNA	Origin recognition complex protein 5 (61%T)
scaffold_1	0.543181818181818	0.631578947368421	0.088397129186603	36084586	36085022	hypo	-	CG	intronic	Thecc1EG005315	scaffold_1	mRNA	Major facilitator superfamily protein (69%T)
scaffold_1	0.173007591442374	0.472490529392535	0.299482937950161	36078816	36079491	hyper	+	CG	intronic	Thecc1EG005316	scaffold_1	mRNA	Unknown
scaffold_1	0.392124937668051	0.668235289901409	0.276110352233358	36119964	36120452	hyper	+	CG	intronic	Thecc1EG005322	scaffold_1	mRNA	c("U-box domain-containing protein 33"	" putative (54%P)")
scaffold_1	0.0306547619047619	0.339695848921038	0.309041087016276	36138986	36139403	hyper	+	CG	upstream	Thecc1EG005325	scaffold_1	mRNA	c("Recombination initiation defects 3"	" putative (49%P)")
scaffold_1	0.482758620689655	0.696969696969697	0.214211076280042	36203321	36203321	hyper	-	CG	UTR3	Thecc1EG005337	scaffold_1	mRNA	Alpha/beta-Hydrolases superfamily protein (72%T)
scaffold_1	0.52096800258565	0.641369047619047	0.120401045033398	36199140	36199926	hyper	+	CG	intronic	Thecc1EG005338	scaffold_1	mRNA	Unknown
scaffold_1	0.892857142857143	0.666666666666667	-0.226190476190476	36212567	36212567	hypo	+	CG	intronic	Thecc1EG005342	scaffold_1	mRNA	SKP1 interacting partner 4 (61%P)
scaffold_1	0.47240990990991	0.22884012539185	-0.24356978451806	36218764	36218860	hypo	+	CG	exonic	Thecc1EG005343	scaffold_1	mRNA	Uncharacterized protein (54%P)
scaffold_1	0.4375	0.214285714285714	-0.223214285714286	36215417	36215417	hypo	-	CG	exonic	Thecc1EG005344	scaffold_1	mRNA	Seven transmembrane domain-containing tyrosine-protein kinase 1 (73%P)
scaffold_1	0.892857142857143	0.857142857142857	-0.035714285714286	36222732	36222733	hyper	+	CG	intergenic	Thecc1EG005345	scaffold_1	mRNA	Cytidine/deoxycytidylate deaminase family protein (61%P)
scaffold_1	0.377254901960784	0.379037574159525	0.00178267219874099	36230972	36230973	hypo	+	CG	intronic	Thecc1EG005346	scaffold_1	mRNA	Bestrophin-like protein (71%P)
scaffold_1	0.620689655172414	0.885714285714286	0.265024630541872	36252865	36252865	hyper	-	CG	exonic	Thecc1EG005353	scaffold_1	mRNA	Ripening-related protein 1 (68%P)
scaffold_1	0.331807780320367	0.72167487684729	0.389867096526925	36279197	36279208	hyper	+	CG	intergenic	Thecc1EG005362	scaffold_1	mRNA	Actin depolymerizing factor 11 (84%T)
scaffold_1	1	0.769230769230769	-0.230769230769231	36299454	36299454	hypo	-	CG	intronic	Thecc1EG005363	scaffold_1	mRNA	c("Downstream target of A 2"	" putative (59%P)")
scaffold_1	0.727272727272727	1	0.272727272727273	36300758	36300758	hyper	-	CG	intronic	Thecc1EG005365	scaffold_1	mRNA	Uncharacterized protein (75%P)
scaffold_1	0.107142857142857	0.382352941176471	0.275210084033613	36342429	36342429	hyper	+	CG	exonic	Thecc1EG005374	scaffold_1	mRNA	Unknown
scaffold_1	0.454545454545455	0.2	-0.254545454545455	36356626	36356626	hypo	+	CG	exonic	Thecc1EG005375	scaffold_1	mRNA	Acetyl Co-enzyme a carboxylase carboxyltransferase alpha subunit (71%P)
scaffold_1	0.258064516129032	0.5	0.241935483870968	36353376	36353376	hyper	-	CG	intronic	Thecc1EG005376	scaffold_1	mRNA	Uncharacterized protein (66%P)
scaffold_1	0.604880261248186	0.527673545966229	-0.0772067152819567	36376156	36376644	hyper	+	CG	intronic	Thecc1EG005379	scaffold_1	mRNA	Amino acid dehydrogenase family protein (75%T)
scaffold_1	0.468253968253968	0.556587946831849	0.088333978577881	36385547	36386361	hypo	+	CG	intronic	Thecc1EG005380	scaffold_1	mRNA	N-terminal nucleophile aminohydrolases (Ntn hydrolases) superfamily protein (63%T)
scaffold_1	0.96551724137931	0.756756756756757	-0.208760484622554	36391452	36391452	hypo	-	CG	exonic	Thecc1EG005383	scaffold_1	mRNA	c("NAD(P)-binding Rossmann-fold superfamily protein"	" putative (50%T)")
scaffold_1	0.475	0.25	-0.225	36432720	36432720	hypo	-	CG	intronic	Thecc1EG005394	scaffold_1	mRNA	Uncharacterized protein (88%P)
scaffold_1	0.33560299349773	0.459427341939755	0.123824348442025	36441810	36443241	hyper	-	CG	exonic	Thecc1EG005398	scaffold_1	mRNA	Uncharacterized protein
scaffold_1	0.45499901314491	0.507701363711594	0.0527023505666841	36446321	36447412	hyper	+	CG	exonic	Thecc1EG005399	scaffold_1	mRNA	Unknown
scaffold_1	1	0.714285714285714	-0.285714285714286	36450638	36450638	hypo	+	CG	exonic	Thecc1EG005402	scaffold_1	mRNA	c("Homeodomain-like protein"	" putative (45%P)")
scaffold_1	0.13010752688172	0.353472222222222	0.223364695340501	36469813	36469815	hyper	-	CG	exonic	Thecc1EG005406	scaffold_1	mRNA	Unknown
scaffold_1	0.517482517482518	0.480952380952381	-0.0365301365301365	36470140	36470880	hypo	-	CG	intronic	Thecc1EG005407	scaffold_1	mRNA	Unknown
scaffold_1	0.657349834073972	0.81486789072996	0.157518056655988	36509719	36509967	hypo	+	CG	exonic	Thecc1EG005413	scaffold_1	mRNA	S-adenosyl-L-methionine-dependent methyltransferases superfamily protein (84%T)
scaffold_1	0.467171717171717	0.804545454545454	0.337373737373737	36539305	36539306	hyper	+	CG	upstream	Thecc1EG005418	scaffold_1	mRNA	Cytochrome P450 87A3 (60%P)
scaffold_1	0.9	0.645468998410175	-0.254531001589825	36558599	36558663	hypo	+	CG	downstream	Thecc1EG005421	scaffold_1	mRNA	c("F-box family protein"	" putative (56%U)")
scaffold_1	0.248438893844782	0.617171717171717	0.368732823326935	36590757	36590758	hyper	+	CG	intronic	Thecc1EG005429	scaffold_1	mRNA	c("AP2-like ethylene-responsive transcription factor SNZ"	" putative (51%P)")
scaffold_1	0.345454545454545	0.666666666666667	0.321212121212121	36598450	36598450	hyper	+	CG	exonic	Thecc1EG005430	scaffold_1	mRNA	Ribosomal RNA adenine dimethylase family protein (71%P)
scaffold_1	0.875	0.62962962962963	-0.24537037037037	36603129	36603129	hypo	+	CG	intronic	Thecc1EG005431	scaffold_1	mRNA	c("Response regulator 2"	" putative (46%P)")
scaffold_1	0.436974789915966	0.44758064516129	0.010605855245324	36626483	36626484	hypo	+	CG	exonic	Thecc1EG005439	scaffold_1	mRNA	Unknown
scaffold_1	0.533333333333333	0.333333333333333	-0.2	36633888	36633888	hypo	-	CG	intronic	Thecc1EG005441	scaffold_1	mRNA	c("Peptidoglycan-binding LysM domain-containing protein"	" putative (42%T)")
scaffold_1	1	0.736842105263158	-0.263157894736842	36637321	36637321	hypo	+	CG	intergenic	Thecc1EG005442	scaffold_1	mRNA	Major Facilitator Superfamily with SPX (SYG1/Pho81/XPR1) domain-containing protein (73%T)
scaffold_1	0.0862193362193361	0.377027308734626	0.29080797251529	36732422	36732450	hyper	-	CG	downstream	Thecc1EG005457	scaffold_1	mRNA	Gag-pol polyprotein-like protein (16%U)
scaffold_1	0.507936507936508	0.630557683189262	0.122621175252754	36748579	36749554	hyper	+	CG	intronic	Thecc1EG005461	scaffold_1	mRNA	Galacturonosyltransferase 1 (79%T)
scaffold_1	0.409782790309106	0.638204138204138	0.228421347895032	36775575	36775680	hyper	+	CG	exonic	Thecc1EG005466	scaffold_1	mRNA	c("D-isomer specific 2-hydroxyacid dehydrogenase family protein"	" putative (54%T)")
scaffold_1	0	0.295755968169762	0.295755968169762	36802712	36802713	hyper	+	CG	upstream;downstream	Thecc1EG005474	scaffold_1	mRNA	Beige-related and WD-40 repeat-containing protein (74%P)
scaffold_1	0.605013709361535	0.682823129251701	0.0778094198901653	36856069	36856101	hyper	+	CG	downstream	Thecc1EG005480	scaffold_1	mRNA	c("Cytochrome P450"	" family 704"	" subfamily A"	" polypeptide 2"	" putative (40%T)")
scaffold_1	0.769230769230769	1	0.230769230769231	36880654	36880654	hyper	-	CG	exonic	Thecc1EG005487	scaffold_1	mRNA	Cyclophilin-like peptidyl-prolyl cis-trans isomerase family protein (97%T)
scaffold_1	0.82051282051282	0.6	-0.220512820512821	36900790	36900790	hypo	-	CG	intergenic	Thecc1EG005490	scaffold_1	mRNA	Dihydrodipicolinate synthase (84%T)
scaffold_1	0.714285714285714	0.275862068965517	-0.438423645320197	36925831	36925831	hypo	+	CG	exonic	Thecc1EG005493	scaffold_1	mRNA	c("EF hand calcium-binding family protein"	" putative (59%P)")
scaffold_1	0.730654761904762	0.524024024024024	-0.206630737880737	36957014	36957082	hypo	-	CG	exonic	Thecc1EG005498	scaffold_1	mRNA	Unknown
scaffold_1	0.687596899224806	0.419540229885057	-0.268056669339749	36965986	36967173	hypo	-	CG	upstream;downstream	Thecc1EG005500	scaffold_1	mRNA	Uncharacterized protein
scaffold_1	0.553191489361702	0.8	0.246808510638298	37001096	37001096	hyper	-	CG	intronic	Thecc1EG005510	scaffold_1	mRNA	Glutathione S-transferase zeta-class 1 (73%P)
scaffold_1	0.451933831672204	0.626734408484981	0.174800576812777	37004231	37004994	hyper	-	CG	intronic	Thecc1EG005511	scaffold_1	mRNA	Sterol-4alpha-methyl oxidase 1-1 (69%T)
scaffold_1	0	0.259784075573549	0.259784075573549	37008286	37008802	hyper	-	CG	upstream;downstream	Thecc1EG005512	scaffold_1	mRNA	Sterol-4alpha-methyl oxidase 1-1 (76%P)
scaffold_1	0.276282590412111	0.273236651285432	-0.003045939126679	37019919	37019971	hyper	-	CG	exonic	Thecc1EG005513	scaffold_1	mRNA	Transducin/WD40 repeat-like superfamily protein (73%T)
scaffold_1	0.257955083695957	0.636070703244247	0.37811561954829	37036084	37036701	hyper	+	CG	intergenic	Thecc1EG005516	scaffold_1	mRNA	NAD(P)-binding Rossmann-fold superfamily protein (60%P)
scaffold_1	0.58170731707317	0.575	-0.00670731707317049	37078887	37079253	hypo	+	CG	exonic	Thecc1EG005527	scaffold_1	mRNA	RNA 2'-phosphotransferase (75%P)
scaffold_1	0.532947675630602	0.389390327877536	-0.143557347753066	37081923	37082235	hypo	+	CG	intronic	Thecc1EG005528	scaffold_1	mRNA	Uncharacterized protein (67%P)
scaffold_1	0.666666666666667	0.459459459459459	-0.207207207207207	37107094	37107094	hypo	+	CG	exonic	Thecc1EG005533	scaffold_1	mRNA	Transketolase (84%T)
scaffold_1	0.416666666666667	0.645833333333333	0.229166666666667	37110926	37110926	hyper	+	CG	exonic	Thecc1EG005534	scaffold_1	mRNA	RAS associated with diabetes protein 51C (72%T)
scaffold_1	0.833333333333333	0.555555555555556	-0.277777777777778	37112050	37112050	hypo	-	CG	intronic	Thecc1EG005536	scaffold_1	mRNA	Nitrate transporter 1.5 (67%P)
scaffold_1	0.383116883116883	0.36453488372093	-0.0185819993959525	37121196	37121515	hypo	+	CG	exonic	Thecc1EG005539	scaffold_1	mRNA	c("21 kDa protein"	" putative (54%U)")
scaffold_1	0.5	0.7	0.2	37209153	37209153		-	CG	intronic	Thecc1EG005558	scaffold_1	mRNA	Uncharacterized protein
scaffold_1	0.375	0.640313390313391	0.265313390313391	37211472	37211480	hyper	-	CG	UTR3	Thecc1EG005559	scaffold_1	mRNA	Uncharacterized protein
scaffold_1	0.111111111111111	0.347826086956522	0.236714975845411	37246270	37246270	hyper	-	CG	upstream	Thecc1EG005573	scaffold_1	mRNA	Unknown
scaffold_1	0.939024390243902	0.5625	-0.376524390243902	37258474	37258474	hypo	-	CG	intronic	Thecc1EG005576	scaffold_1	mRNA	Unknown
scaffold_1	0.414986559139785	0.642230431770954	0.227243872631168	37274063	37274856	hyper	+	CG	intronic	Thecc1EG005585	scaffold_1	mRNA	c("Endoplasmic reticulum-type calcium-transporting ATPase 3"	" putative (54%T)")
scaffold_1	0.956439393939394	0.669579516091144	-0.28685987784825	37280900	37281081	hypo	-	CG	intronic	Thecc1EG005587	scaffold_1	mRNA	Uncharacterized protein (99%P)
scaffold_1	0.307692307692308	0.615384615384615	0.307692307692308	37289759	37289759	hyper	-	CG	intronic	Thecc1EG005589	scaffold_1	mRNA	Uncharacterized protein (99%P)
scaffold_1	0.777777777777778	0.533333333333333	-0.244444444444444	37293399	37293399	hypo	-	CG	UTR3	Thecc1EG005590	scaffold_1	mRNA	Uncharacterized protein
scaffold_1	0.656655181813339	0.434321044635587	-0.222334137177752	37295266	37296823	hypo	+	CG	UTR5	Thecc1EG005591	scaffold_1	mRNA	Uncharacterized protein (61%P)
scaffold_1	0.619047619047619	0.941176470588235	0.322128851540616	37294804	37294804	hyper	-	CG	exonic	Thecc1EG005592	scaffold_1	mRNA	Unknown
scaffold_1	0.1875	0.416666666666667	0.229166666666667	37300735	37300735	hyper	-	CG	exonic	Thecc1EG005594	scaffold_1	mRNA	Uncharacterized protein (98%P)
scaffold_1	0.939895470383276	0.720265780730897	-0.219629689652378	37370127	37370128	hypo	+	CG	exonic	Thecc1EG005599	scaffold_1	mRNA	Uncharacterized protein (15%U)
scaffold_1	0.631578947368421	0.242424242424242	-0.389154704944179	37390242	37390242	hypo	+	CG	intergenic	Thecc1EG005601	scaffold_1	mRNA	c("C2H2-like zinc finger protein"	" putative (55%P)")
scaffold_1	0.28	0.516129032258065	0.236129032258064	37429941	37429941	hyper	-	CG	intronic	Thecc1EG005610	scaffold_1	mRNA	c("Preprotein translocase Sec"	" Sec61-beta subunit protein (69%T)")
scaffold_1	0.545454545454545	0.882352941176471	0.336898395721925	37472243	37472243	hyper	+	CG	exonic	Thecc1EG005615	scaffold_1	mRNA	MIF4G domain-containing protein / MA3 domain-containing protein (76%P)
scaffold_1	0.6	0.546516754850088	-0.0534832451499117	37476569	37476630	hypo	-	CG	exonic	Thecc1EG005617	scaffold_1	mRNA	Plastid-lipid associated protein PAP / fibrillin family protein (74%P)
scaffold_1	0.467948717948718	0.503289473684211	0.0353407557354925	37555506	37555537	hypo	+	CG	intronic	Thecc1EG005632	scaffold_1	mRNA	Unknown
scaffold_1	0.323702139759906	0.489718628916061	0.166016489156155	37579496	37581001	hypo	-	CG	exonic	Thecc1EG005636	scaffold_1	mRNA	Histone ubiquitination proteins group (63%U)
scaffold_1	0.625	0.333333333333333	-0.291666666666667	37593160	37593160	hypo	+	CG	exonic	Thecc1EG005638	scaffold_1	mRNA	Unknown
scaffold_1	0.801564027370479	0.904761904761905	0.103197877391426	37649623	37650558	hypo	+	CG	upstream;downstream	Thecc1EG005647	scaffold_1	mRNA	c("Leucine-rich repeat receptor-like protein kinase family protein"	" putative (48%T)")
scaffold_1	0.764705882352941	0.976744186046512	0.21203830369357	37663422	37663422	hyper	+	CG	upstream;downstream	Thecc1EG005651	scaffold_1	mRNA	Uncharacterized protein (21%U)
scaffold_1	0.636363636363636	0.408163265306122	-0.228200371057514	37670349	37670349	hypo	-	CG	exonic	Thecc1EG005653	scaffold_1	mRNA	c("Myb-like HTH transcriptional regulator family protein"	" putative (55%P)")
scaffold_1	0.352941176470588	0.645161290322581	0.292220113851992	37673637	37673637	hyper	+	CG	intronic	Thecc1EG005655	scaffold_1	mRNA	Subunit Tim21 (63%P)
scaffold_1	0.368421052631579	0.15	-0.218421052631579	37690740	37690740	hypo	-	CG	UTR3	Thecc1EG005661	scaffold_1	mRNA	Uncharacterized protein (42%P)
scaffold_1	1	0.722222222222222	-0.277777777777778	37712852	37712852	hypo	+	CG	intronic	Thecc1EG005666	scaffold_1	mRNA	Uncharacterized protein (25%U)
scaffold_1	0.04	0.285714285714286	0.245714285714286	37717228	37717228	hyper	-	CG	exonic	Thecc1EG005667	scaffold_1	mRNA	Unknown
scaffold_1	0.266666666666667	0.0666666666666667	-0.2	37722372	37722372	hypo	-	CG	intronic	Thecc1EG005668	scaffold_1	mRNA	Uncharacterized protein (59%P)
scaffold_1	0.444444444444444	0.185185185185185	-0.259259259259259	37729876	37729876	hypo	-	CG	intronic	Thecc1EG005669	scaffold_1	mRNA	Sterol-4alpha-methyl oxidase 1-1 (74%P)
scaffold_1	1	0.718464713820751	-0.281535286179249	37737644	37737649	hypo	+	CG	intronic	Thecc1EG005671	scaffold_1	mRNA	Unknown
scaffold_1	0	0.357142857142857	0.357142857142857	37744488	37744488	hyper	-	CG	intronic	Thecc1EG005672	scaffold_1	mRNA	Unknown
scaffold_1	0.521739130434783	0.875	0.353260869565217	37746512	37746512	hyper	-	CG	intronic	Thecc1EG005673	scaffold_1	mRNA	Uncharacterized protein (44%P)
scaffold_1	0.466666666666667	0.789473684210526	0.32280701754386	37792516	37792516	hyper	-	CG	intronic	Thecc1EG005682	scaffold_1	mRNA	Unknown
scaffold_1	0.380681818181818	0.347642505277973	-0.033039312903845	37793592	37794198	hyper	+	CG	UTR3	Thecc1EG005683	scaffold_1	mRNA	Unknown
scaffold_1	0.641025641025641	1	0.358974358974359	37796450	37796450	hyper	-	CG	UTR3	Thecc1EG005684	scaffold_1	mRNA	Uncharacterized protein
scaffold_1	0.4	0.707317073170732	0.307317073170732	37801813	37801813	hyper	+	CG	exonic	Thecc1EG005687	scaffold_1	mRNA	RNA-binding KH domain-containing protein (71%P)
scaffold_1	0.485372340425532	0.546973803071364	0.0616014626458325	37806012	37806013	hyper	+	CG	intronic	Thecc1EG005688	scaffold_1	mRNA	Unknown
scaffold_1	0.533656297807241	0.565873015873016	0.0322167180657747	37818378	37819013	hypo	-	CG	exonic	Thecc1EG005691	scaffold_1	mRNA	Uncharacterized protein (41%P)
scaffold_1	0	0.6	0.6	37826403	37826403	hyper	-	CG	intronic	Thecc1EG005693	scaffold_1	mRNA	FKBP-like peptidyl-prolyl cis-trans isomerase family protein (70%P)
scaffold_1	0.172413793103449	0.148902821316614	-0.023510971786834	37938518	37939572	hypo	+	CG	intronic	Thecc1EG005715	scaffold_1	mRNA	Uncharacterized protein
scaffold_1	0.464285714285714	0.761904761904762	0.297619047619048	37953733	37953733	hyper	-	CG	intronic	Thecc1EG005716	scaffold_1	mRNA	Alpha/beta-Hydrolases superfamily protein (69%P)
scaffold_1	0.702922077922078	0.606695156695157	-0.0962269212269213	37983908	37985449	hypo	-	CG	exonic	Thecc1EG005720	scaffold_1	mRNA	Unknown
scaffold_1	0.474696356275303	0.508108108108108	0.0334117518328045	38005078	38005222	hyper	-	CG	UTR3	Thecc1EG005728	scaffold_1	mRNA	Unknown
scaffold_1	0.642857142857143	0.637566137566137	-0.0052910052910055	38072165	38073122	hyper	-	CG	intronic	Thecc1EG005748	scaffold_1	mRNA	Unknown
scaffold_1	0.627441860465116	0.615203761755486	-0.01223809870963	38074079	38074963	hypo	-	CG	intronic	Thecc1EG005749	scaffold_1	mRNA	Tetratricopeptide repeat (TPR)-like superfamily protein (65%T)
scaffold_1	0.888888888888889	0.636363636363636	-0.252525252525252	38092483	38092483	hypo	-	CG	intronic	Thecc1EG005751	scaffold_1	mRNA	Uncharacterized protein (80%P)
scaffold_1	0.758478081058726	0.50941850941851	-0.249059571640217	38088289	38088324	hypo	-	CG	intronic	Thecc1EG005752	scaffold_1	mRNA	Uncharacterized protein
scaffold_1	0.723076923076923	0.980392156862745	0.257315233785822	38131304	38131304	hyper	+	CG	intronic	Thecc1EG005759	scaffold_1	mRNA	Uncharacterized protein (37%P)
scaffold_1	1	0.7	-0.3	38129567	38129567	hypo	+	CG	intronic	Thecc1EG005760	scaffold_1	mRNA	Uncharacterized protein (65%P)
scaffold_1	0.4375	0.7	0.2625	38138926	38138926	hyper	-	CG	intronic	Thecc1EG005763	scaffold_1	mRNA	Uncharacterized protein (54%P)
scaffold_1	0.657142857142857	0.896551724137931	0.239408866995074	38149376	38149376	hyper	+	CG	UTR5	Thecc1EG005764	scaffold_1	mRNA	MuDR family transposase (11%T)
scaffold_1	0.840425531914893	0.601732991014121	-0.238692540900773	38147413	38147685	hypo	+	CG	UTR3	Thecc1EG005765	scaffold_1	mRNA	Uncharacterized protein (70%P)
scaffold_1	0.230769230769231	0.454545454545455	0.223776223776224	38159428	38159428	hyper	+	CG	intronic	Thecc1EG005767	scaffold_1	mRNA	Uncharacterized protein
scaffold_1	1	0.769230769230769	-0.230769230769231	38174137	38174147	hypo	-	CG	intronic	Thecc1EG005770	scaffold_1	mRNA	Ankyrin repeat family protein (67%P)
scaffold_1	0.814102564102565	0.576754385964912	-0.237348178137652	38187233	38187402	hypo	+	CG	UTR3	Thecc1EG005774	scaffold_1	mRNA	Peptidyl-prolyl cis-trans isomerases (65%T)
scaffold_1	0.516129032258065	0.266666666666667	-0.249462365591398	38232650	38232650	hypo	+	CG	intronic	Thecc1EG005784	scaffold_1	mRNA	Zinc-binding ribosomal protein family protein (96%T)
scaffold_1	0.564516129032258	0.333333333333333	-0.231182795698925	38240345	38240345	hypo	+	CG	intronic	Thecc1EG005787	scaffold_1	mRNA	Kinase superfamily protein (71%P)
scaffold_1	0.0518084066471163	0.384994403744404	0.333185997097287	38255789	38255803	hyper	-	CG	downstream	Thecc1EG005788	scaffold_1	mRNA	Tetratricopeptide repeat-like superfamily protein (61%P)
scaffold_1	0.620689655172414	0.351351351351351	-0.269338303821062	38263944	38263944	hypo	+	CG	intronic	Thecc1EG005793	scaffold_1	mRNA	Ribosomal protein S11-beta (93%P)
scaffold_1	0.623885918003565	0.608695652173913	-0.015190265829652	38294651	38294667	hyper	+	CG	UTR3	Thecc1EG005801	scaffold_1	mRNA	Purine permease 11 (67%T)
scaffold_1	0.522727272727273	0.32258064516129	-0.200146627565982	38297074	38297074	hypo	-	CG	exonic	Thecc1EG005802	scaffold_1	mRNA	Uncharacterized protein
scaffold_1	0.391666666666667	0.699110671936759	0.307444005270092	38361358	38362273	hyper	-	CG	intronic	Thecc1EG005818	scaffold_1	mRNA	c("AGAMOUS-like 15"	" putative (50%P)")
scaffold_1	0.458225249822038	0.495075757575757	0.0368505077537192	38377074	38377582	hyper	+	CG	exonic	Thecc1EG005822	scaffold_1	mRNA	Unknown
scaffold_1	0.3	0.578947368421053	0.278947368421053	38394530	38394530	hyper	-	CG	intronic	Thecc1EG005828	scaffold_1	mRNA	c("LRR and NB-ARC domains-containing disease resistance protein"	" putative (45%P)")
scaffold_1	0.342105263157895	0.563636363636364	0.221531100478469	38400631	38400631	hyper	-	CG	exonic	Thecc1EG005830	scaffold_1	mRNA	Unknown
scaffold_1	0.540983606557377	0.304347826086957	-0.236635780470421	38401656	38401656	hypo	-	CG	exonic	Thecc1EG005831	scaffold_1	mRNA	Unknown
scaffold_1	0.767198393004845	0.861856151511324	0.0946577585064793	38403814	38404699	hyper	-	CG	exonic	Thecc1EG005832	scaffold_1	mRNA	c("LRR and NB-ARC domains-containing disease resistance protein"	" putative (43%P)")
scaffold_1	0.870588235294117	0.8	-0.0705882352941175	38422833	38423422		-	CG	upstream	Thecc1EG005834	scaffold_1	mRNA	Uncharacterized protein (93%P)
scaffold_1	0.466666666666667	0.666666666666667	0.2	38425161	38425161		+	CG	exonic	Thecc1EG005835	scaffold_1	mRNA	c("F-box family protein with WD40/YVTN repeat doamin"	" putative (58%T)")
scaffold_1	0	0.206896551724138	0.206896551724138	38429999	38429999	hyper	+	CG	intronic	Thecc1EG005836	scaffold_1	mRNA	Silencing group B protein (80%U)
scaffold_1	0.819124423963134	0.81547619047619	-0.00364823348694299	38454586	38454649	hyper	+	CG	exonic	Thecc1EG005842	scaffold_1	mRNA	NAD(P)-binding Rossmann-fold superfamily protein (67%P)
scaffold_1	0.5375	0.575	0.0375	38461933	38461973	hypo	-	CG	upstream	Thecc1EG005843	scaffold_1	mRNA	NAD(P)-binding Rossmann-fold superfamily protein (69%T)
scaffold_1	0.6	0.540740740740741	-0.059259259259259	38469273	38469278	hyper	-	CG	intronic	Thecc1EG005845	scaffold_1	mRNA	Alpha-N-acetylglucosaminidase family / NAGLU family (72%T)
scaffold_1	0.25	0	-0.25	38497695	38497695	hypo	-	CG	upstream	Thecc1EG005848	scaffold_1	mRNA	Tetratricopeptide repeat-like superfamily protein (67%P)
scaffold_1	0.447053140096618	0.513227232537577	0.066174092440959	38502091	38502466	hyper	-	CG	upstream	Thecc1EG005850	scaffold_1	mRNA	Uncharacterized protein
scaffold_1	0.285714285714286	0.0666666666666667	-0.219047619047619	38543110	38543110	hypo	+	CG	intergenic	Thecc1EG005854	scaffold_1	mRNA	c("Cation proton exchanger"	" putative (53%U)")
scaffold_1	0.618347338935574	0.727551533433886	0.109204194498312	38557211	38557714	hyper	+	CG	exonic	Thecc1EG005857	scaffold_1	mRNA	FKBP-type peptidyl-prolyl cis-trans isomerase family protein (77%T)
scaffold_1	1	0.614102564102565	-0.385897435897436	38559104	38560263	hypo	+	CG	exonic	Thecc1EG005860	scaffold_1	mRNA	Unknown
scaffold_1	0.227272727272727	0.470588235294118	0.24331550802139	38575621	38575621	hyper	-	CG	intronic	Thecc1EG005863	scaffold_1	mRNA	Cation proton exchanger (62%U)
scaffold_1	0.666666666666667	0.707848837209302	0.041182170542636	38607337	38607338	hypo	+	CG	intronic	Thecc1EG005871	scaffold_1	mRNA	Unknown
scaffold_1	0	0.237928153717627	0.237928153717627	38622547	38622550	hyper	+	CG	exonic	Thecc1EG005873	scaffold_1	mRNA	c("Pectin lyase-like superfamily protein"	" putative (59%P)")
scaffold_1	0.545454545454545	0.275862068965517	-0.269592476489028	38619615	38619615	hypo	-	CG	intronic	Thecc1EG005874	scaffold_1	mRNA	Carotenoid cleavage dioxygenase 1 (83%T)
scaffold_1	0.0454545454545454	0.3375	0.292045454545454	38666696	38666735	hyper	+	CG	upstream	Thecc1EG005883	scaffold_1	mRNA	MATE efflux family protein (67%P)
scaffold_1	0.485507246376812	0.263393626184324	-0.222113620192488	38718783	38718946	hypo	-	CG	exonic	Thecc1EG005896	scaffold_1	mRNA	Unknown
scaffold_1	0.733333333333333	0.95	0.216666666666667	38750908	38750908	hyper	-	CG	intronic	Thecc1EG005910	scaffold_1	mRNA	Ribosomal protein L31e family protein (84%T)
scaffold_1	0.5	0.791666666666667	0.291666666666667	38753897	38753897	hyper	-	CG	exonic	Thecc1EG005912	scaffold_1	mRNA	c("Gamma response gene 1"	" putative (47%P)")
scaffold_1	0.568627450980392	1	0.431372549019608	38784154	38784154	hyper	+	CG	upstream	Thecc1EG005915	scaffold_1	mRNA	c("LRR and NB-ARC domains-containing disease resistance protein"	" putative (42%P)")
scaffold_1	0.333333333333333	0.571428571428571	0.238095238095238	38789894	38789894	hyper	+	CG	intronic	Thecc1EG005918	scaffold_1	mRNA	Uncharacterized protein (34%U)
scaffold_1	0.714285714285714	0.5	-0.214285714285714	38791052	38791052	hypo	-	CG	exonic	Thecc1EG005919	scaffold_1	mRNA	c("Cc-nbs-lrr resistance protein"	" putative (44%U)")
scaffold_1	0.545454545454545	0.317073170731707	-0.228381374722838	38808894	38808894	hypo	+	CG	exonic	Thecc1EG005922	scaffold_1	mRNA	SWAP/surp domain-containing protein / D111/G-patch domain-containing protein (68%P)
scaffold_1	0.615384615384615	0.403846153846154	-0.211538461538462	38850183	38850183	hypo	+	CG	intronic	Thecc1EG005930	scaffold_1	mRNA	Thioredoxin superfamily protein (74%P)
scaffold_1	0.730011655011655	0.591658341658342	-0.138353313353313	38857893	38858764	hypo	+	CG	intergenic	Thecc1EG005931	scaffold_1	mRNA	c("Cohesin subunit rad21"	" putative (45%U)")
scaffold_1	0.130434782608696	0.363871635610766	0.233436853002071	38887106	38887670	hyper	+	CG	intergenic	Thecc1EG005938	scaffold_1	mRNA	Uncharacterized protein (65%P)
scaffold_1	0.928260869565217	0.646825396825397	-0.281435472739821	38899834	38900642	hypo	-	CG	upstream	Thecc1EG005939	scaffold_1	mRNA	c("Vicianin hydrolase"	" putative (56%U)")
scaffold_1	0.454545454545455	0.869565217391304	0.41501976284585	38924263	38924263	hyper	+	CG	intronic	Thecc1EG005945	scaffold_1	mRNA	c("Hydroxyproline-rich glycoprotein family protein"	" putative (51%P)")
scaffold_1	0.821158008658009	0.858380325814536	0.0372223171565277	38932279	38933640	hyper	+	CG	intergenic	Thecc1EG005946	scaffold_1	mRNA	Ecotropic viral integration site 5 protein (79%P)
scaffold_1	0.586274509803921	0.735084680765459	0.148810170961537	38945343	38946854	hyper	+	CG	upstream	Thecc1EG005948	scaffold_1	mRNA	Citrate synthase family protein (86%T)
scaffold_10r	0.846590909090909	0.883974358974359	0.03738344988345	58628	59264	hypo	-	CG	intronic	Thecc1EG042335	scaffold_10r	mRNA	Uncharacterized protein
scaffold_10r	0.291666666666667	0.567567567567568	0.275900900900901	81445	81445	hyper	+	CG	intronic	Thecc1EG042337	scaffold_10r	mRNA	Unknown
scaffold_10r	0.313015061096903	0.601749575662619	0.288734514565717	87249	87299	hyper	-	CG	intergenic	Thecc1EG042338	scaffold_10r	mRNA	BR-signaling kinase 2 (82%P)
scaffold_10r	0.388888888888889	0.590909090909091	0.202020202020202	100579	100579	hyper	-	CG	intronic	Thecc1EG042342	scaffold_10r	mRNA	Transducin/WD40 repeat-like superfamily protein (91%T)
scaffold_10r	0.407407407407407	0.142857142857143	-0.264550264550265	134330	134330	hypo	+	CG	exonic	Thecc1EG042346	scaffold_10r	mRNA	c("Auxin efflux carrier family protein"	" putative (41%T)")
scaffold_10r	0.425283018867925	0.403361344537815	-0.0219216743301095	136187	136402	hyper	-	CG	upstream	Thecc1EG042347	scaffold_10r	mRNA	Uncharacterized protein (43%U)
scaffold_10r	0.227272727272727	0.565217391304348	0.33794466403162	143807	143807	hyper	+	CG	downstream	Thecc1EG042348	scaffold_10r	mRNA	Zinc ion binding (66%P)
scaffold_10r	0.0425531914893617	0.333333333333333	0.290780141843972	144254	144254	hyper	+	CG	downstream	Thecc1EG042351	scaffold_10r	mRNA	Fatty acid hydroxylase superfamily (67%T)
scaffold_10r	0.473188405797101	0.532865282865283	0.0596768770681813	156754	157316	hypo	+	CG	intronic	Thecc1EG042354	scaffold_10r	mRNA	Unknown
scaffold_10r	0.568181818181818	0.789473684210526	0.221291866028708	161029	161029	hyper	-	CG	intergenic	Thecc1EG042355	scaffold_10r	mRNA	P-loop containing nucleoside triphosphate hydrolases superfamily protein (81%T)
scaffold_10r	0.25	0.638888888888889	0.388888888888889	171503	171503	hyper	+	CG	upstream	Thecc1EG042358	scaffold_10r	mRNA	Unknown
scaffold_10r	0.399010125356653	0.203613516113516	-0.195396609243137	198919	199209	hypo	+	CG	intronic	Thecc1EG042364	scaffold_10r	mRNA	Uncharacterized protein (52%P)
scaffold_10r	1	0.538461538461538	-0.461538461538462	232838	232838	hypo	-	CG	exonic	Thecc1EG042371	scaffold_10r	mRNA	c("Cysteine-rich receptor-like protein kinase 10"	" putative (50%P)")
scaffold_10r	0.446428571428571	0.238095238095238	-0.208333333333333	244350	244350	hypo	-	CG	intronic	Thecc1EG042374	scaffold_10r	mRNA	Pentatricopeptide repeat (PPR-like) superfamily protein (66%T)
scaffold_10r	0.357142857142857	0.607142857142857	0.25	316271	316271	hyper	+	CG	exonic	Thecc1EG042386	scaffold_10r	mRNA	Elongation defective 1 protein / ELD1 protein (72%T)
scaffold_10r	0.377358490566038	0.675	0.297641509433962	312610	312610	hyper	-	CG	exonic	Thecc1EG042387	scaffold_10r	mRNA	Unknown
scaffold_10r	0.285714285714286	0.0833333333333333	-0.202380952380952	369767	369767	hypo	-	CG	intronic	Thecc1EG042399	scaffold_10r	mRNA	Unknown
scaffold_10r	0.833333333333333	0.386363636363636	-0.446969696969697	384826	384826	hypo	-	CG	exonic	Thecc1EG042405	scaffold_10r	mRNA	ARM repeat superfamily protein (66%T)
scaffold_10r	1	0.8	-0.2	387915	387915		-	CG	intronic	Thecc1EG042406	scaffold_10r	mRNA	LURP-one-related 14-like protein (25%U)
scaffold_10r	0.303463203463204	0.342490842490843	0.039027639027639	395274	395587	hypo	+	CG	intronic	Thecc1EG042407	scaffold_10r	mRNA	Transmembrane amino acid transporter family protein (70%P)
scaffold_10r	0.828947368421052	0.775937227550131	-0.0530101408709215	410956	411306	hypo	+	CG	intergenic	Thecc1EG042412	scaffold_10r	mRNA	PLAC8 family protein (61%P)
scaffold_10r	0.392857142857143	0.596774193548387	0.203917050691244	438119	438119	hyper	+	CG	intronic	Thecc1EG042416	scaffold_10r	mRNA	Uncharacterized protein
scaffold_10r	0.395833333333333	0.625	0.229166666666667	466397	466397	hyper	-	CG	exonic	Thecc1EG042424	scaffold_10r	mRNA	Unknown
scaffold_10r	0.565507409257409	0.322599296128708	-0.242908113128701	523218	523861	hypo	-	CG	UTR5	Thecc1EG042435	scaffold_10r	mRNA	Trichome birefringence-like 33 (74%T)
scaffold_10r	0	0.206896551724138	0.206896551724138	540458	540458	hyper	-	CG	exonic	Thecc1EG042437	scaffold_10r	mRNA	Unknown
scaffold_10r	0.636363636363636	1	0.363636363636364	538916	538916	hyper	-	CG	intronic	Thecc1EG042438	scaffold_10r	mRNA	c("Cysteine/Histidine-rich C1 domain family protein"	" putative (48%P)")
scaffold_10r	1	0.6	-0.4	559725	559725	hypo	-	CG	exonic	Thecc1EG042443	scaffold_10r	mRNA	c("Leucine-rich repeat and IQ domain-containing protein 3"	" putative (58%P)")
scaffold_10r	0.517241379310345	0.740740740740741	0.223499361430396	557960	557960	hyper	-	CG	intronic	Thecc1EG042444	scaffold_10r	mRNA	P-loop containing nucleoside triphosphate hydrolases superfamily protein (73%T)
scaffold_10r	0.446886446886447	0.202631578947368	-0.244254867939078	568413	568423	hypo	+	CG	upstream;downstream	Thecc1EG042446	scaffold_10r	mRNA	Concanavalin A-like lectin protein kinase family protein (33%T)
scaffold_10r	0.317460317460318	0.38034188034188	0.062881562881563	587459	587565	hypo	-	CG	intronic	Thecc1EG042449	scaffold_10r	mRNA	Histidine acid phosphatase family protein (71%T)
scaffold_10r	0.147727272727273	0.287786226930964	0.140058954203691	699381	699669	hyper	-	CG	UTR3	Thecc1EG042477	scaffold_10r	mRNA	UDP-Glycosyltransferase superfamily protein (77%T)
scaffold_10r	0.54189710072063	0.306950675371728	-0.234946425348902	712148	712213	hypo	+	CG	UTR3	Thecc1EG042478	scaffold_10r	mRNA	c("Clathrin"	" heavy chain (92%T)")
scaffold_10r	0.389830508474576	0.609375	0.219544491525424	741420	741420	hyper	-	CG	intergenic	Thecc1EG042483	scaffold_10r	mRNA	Uncharacterized protein (59%P)
scaffold_10r	0.4	0.617647058823529	0.217647058823529	763087	763087	hyper	+	CG	exonic	Thecc1EG042487	scaffold_10r	mRNA	Fatty acid desaturase 8 (71%T)
scaffold_10r	0.516760710553814	0.614532019704434	0.0977713091506195	838967	839442	hyper	+	CG	exonic	Thecc1EG042496	scaffold_10r	mRNA	Sequence-specific DNA binding transcription factor (67%T)
scaffold_10r	0.363636363636364	0.0476190476190476	-0.316017316017316	856839	856839	hypo	-	CG	intronic	Thecc1EG042503	scaffold_10r	mRNA	Calcium-dependent protein kinase family protein (67%T)
scaffold_10r	0.833333333333333	0.62962962962963	-0.203703703703704	865893	865893	hypo	+	CG	upstream	Thecc1EG042505	scaffold_10r	mRNA	Uncharacterized protein (66%P)
scaffold_10r	0	0.300865800865801	0.300865800865801	893516	893592	hyper	+	CG	intergenic	Thecc1EG042513	scaffold_10r	mRNA	Uncharacterized protein (63%P)
scaffold_10r	0.428372352285395	0.166666666666667	-0.261705685618729	900514	900545	hypo	-	CG	intergenic	Thecc1EG042514	scaffold_10r	mRNA	Uncharacterized protein (76%P)
scaffold_10r	0.255813953488372	0.611111111111111	0.355297157622739	963567	963567	hyper	-	CG	intergenic	Thecc1EG042528	scaffold_10r	mRNA	Uncharacterized protein (24%U)
scaffold_10r	0.266806722689075	0.279761904761905	0.0129551820728295	993667	994227	hyper	+	CG	upstream	Thecc1EG042533	scaffold_10r	mRNA	Unknown
scaffold_10r	0.980392156862745	0.758620689655172	-0.221771467207573	1063294	1063294	hypo	-	CG	intronic	Thecc1EG042546	scaffold_10r	mRNA	Pleckstrin (PH) domain superfamily protein (84%T)
scaffold_10r	0.974358974358974	0.666666666666667	-0.307692307692308	1086917	1086917	hypo	+	CG	UTR5	Thecc1EG042549	scaffold_10r	mRNA	c("Serine-threonine protein kinase"	" plant-type"	" putative (46%U)")
scaffold_10r	0.705882352941177	0.95	0.244117647058823	1090218	1090218	hyper	+	CG	intronic	Thecc1EG042552	scaffold_10r	mRNA	c("Retrotransposon gag protein"	" putative (36%U)")
scaffold_10r	0.929824561403509	0.817805383022774	-0.112019178380734	1098067	1099800	hypo	-	CG	exonic	Thecc1EG042554	scaffold_10r	mRNA	Unknown
scaffold_10r	0.382352941176471	0.583333333333333	0.200980392156863	1112788	1112788	hyper	-	CG	intronic	Thecc1EG042555	scaffold_10r	mRNA	c("Serine-threonine protein kinase"	" plant-type"	" putative (39%U)")
scaffold_10r	0.958333333333333	0.638392857142857	-0.319940476190476	1144530	1146004	hypo	-	CG	intronic	Thecc1EG042560	scaffold_10r	mRNA	Unknown
scaffold_10r	0.829824561403509	0.728571428571429	-0.10125313283208	1159896	1159987	hypo	-	CG	intronic	Thecc1EG042561	scaffold_10r	mRNA	c("Serine-threonine protein kinase"	" plant-type"	" putative (48%U)")
scaffold_10r	0.941176470588235	0.727272727272727	-0.213903743315508	1157818	1157818	hypo	+	CG	intronic	Thecc1EG042562	scaffold_10r	mRNA	c("Copia-like retrotransposable element"	" putative (42%U)")
scaffold_10r	0.710199518403853	0.495340501792114	-0.214859016611738	1171606	1173018	hypo	+	CG	exonic	Thecc1EG042563	scaffold_10r	mRNA	c("Serine-threonine protein kinase"	" plant-type"	" putative (28%U)")
scaffold_10r	0.484382284382284	0.57851568721134	0.094133402829055	1210451	1210629	hyper	+	CG	exonic	Thecc1EG042568	scaffold_10r	mRNA	Syntaxin of plants 31 (70%P)
scaffold_10r	0.777777777777778	1	0.222222222222222	1208239	1208239	hyper	+	CG	exonic	Thecc1EG042569	scaffold_10r	mRNA	Ribosomal protein L10 family protein (83%T)
scaffold_10r	0.594594594594595	0.896551724137931	0.301957129543336	1231192	1231192	hyper	-	CG	intronic	Thecc1EG042572	scaffold_10r	mRNA	Nucleotide-diphospho-sugar transferases superfamily protein (64%T)
scaffold_10r	1	0.714285714285714	-0.285714285714286	1233894	1233894	hypo	-	CG	intronic	Thecc1EG042573	scaffold_10r	mRNA	c("Plasma membrane intrinsic protein 1"	"4 (86%T)")
scaffold_10r	0.577497636463154	0.295643738977072	-0.281853897486081	1264998	1266077	hypo	-	CG	intronic	Thecc1EG042580	scaffold_10r	mRNA	S-adenosyl-L-methionine-dependent methyltransferases superfamily protein (78%P)
scaffold_10r	0.75	0.533333333333333	-0.216666666666667	1270040	1270040	hypo	-	CG	intronic	Thecc1EG042581	scaffold_10r	mRNA	Uncharacterized protein (59%P)
scaffold_10r	0.364583333333333	0.479166666666667	0.114583333333333	1321087	1321765	hypo	+	CG	exonic	Thecc1EG042582	scaffold_10r	mRNA	Uncharacterized protein
scaffold_10r	0.44235175942493	0.181613707929497	-0.260738051495433	1285510	1285599	hypo	+	CG	intronic	Thecc1EG042583	scaffold_10r	mRNA	Uncharacterized protein (59%U)
scaffold_10r	0.733873359106167	0.674547466526477	-0.05932589257969	1294133	1295444	hyper	-	CG	UTR5	Thecc1EG042584	scaffold_10r	mRNA	S-adenosyl-L-methionine-dependent methyltransferases superfamily protein (81%P)
scaffold_10r	0.356880816842866	0.416738816738817	0.0598579998959507	1292849	1293294	hypo	-	CG	exonic	Thecc1EG042585	scaffold_10r	mRNA	Uncharacterized protein (51%P)
scaffold_10r	1	0.777755102040816	-0.222244897959184	1309956	1310133	hypo	+	CG	intronic	Thecc1EG042587	scaffold_10r	mRNA	S-adenosyl-L-methionine-dependent methyltransferases superfamily protein (78%P)
scaffold_10r	0.6	0.390243902439024	-0.209756097560976	1332178	1332178	hypo	+	CG	intronic	Thecc1EG042591	scaffold_10r	mRNA	Uncharacterized protein
scaffold_10r	0.842105263157895	0.6	-0.242105263157895	1335932	1335932	hypo	-	CG	intronic	Thecc1EG042593	scaffold_10r	mRNA	WUSCHEL related homeobox 5 (60%P)
scaffold_10r	0.671921921921922	0.930232558139535	0.258310636217613	1375891	1375911	hyper	-	CG	intronic	Thecc1EG042600	scaffold_10r	mRNA	Microsomal signal peptidase 25 kDa subunit (SPC25) (84%T)
scaffold_10r	0.363636363636364	0.627906976744186	0.264270613107822	1379150	1379150	hyper	-	CG	intronic	Thecc1EG042601	scaffold_10r	mRNA	Uncharacterized protein (55%P)
scaffold_10r	0.478125	0.166666666666667	-0.311458333333334	1404801	1405791	hypo	-	CG	exonic	Thecc1EG042603	scaffold_10r	mRNA	Uncharacterized protein
scaffold_10r	0.645970267317516	0.408135364082208	-0.237834903235308	1418721	1418890	hypo	+	CG	intronic	Thecc1EG042607	scaffold_10r	mRNA	Sedoheptulose-bisphosphatase (81%T)
scaffold_10r	0.333333333333333	0.346590909090909	0.0132575757575755	1431247	1432063	hypo	-	CG	intronic	Thecc1EG042614	scaffold_10r	mRNA	c("ARM repeat superfamily protein"	" putative (59%P)")
scaffold_10r	0	0.292682926829268	0.292682926829268	1440618	1440618	hyper	+	CG	intronic	Thecc1EG042615	scaffold_10r	mRNA	Nucleotide-sugar transporter family protein (94%T)
scaffold_10r	0.318181818181818	0.588235294117647	0.270053475935829	1444975	1444975	hyper	-	CG	exonic	Thecc1EG042617	scaffold_10r	mRNA	Disease resistance protein RPP8 (62%P)
scaffold_10r	0.470588235294118	0.678571428571429	0.207983193277311	1481190	1481190	hyper	+	CG	intronic	Thecc1EG042626	scaffold_10r	mRNA	Unknown
scaffold_10r	0.622727272727272	0.610294117647059	-0.0124331550802135	1496940	1496998	hypo	-	CG	intronic	Thecc1EG042628	scaffold_10r	mRNA	Uncharacterized protein
scaffold_10r	0.48	0.186046511627907	-0.293953488372093	1504752	1504752	hypo	+	CG	exonic	Thecc1EG042630	scaffold_10r	mRNA	RING/FYVE/PHD zinc finger superfamily protein (65%P)
scaffold_10r	0.535714285714286	0.795454545454545	0.25974025974026	1608240	1608240	hyper	-	CG	intergenic	Thecc1EG042651	scaffold_10r	mRNA	Uncharacterized protein
scaffold_10r	0.157894736842105	0.511111111111111	0.353216374269006	1621759	1621759	hyper	-	CG	intronic	Thecc1EG042652	scaffold_10r	mRNA	Subtilisin-like serine endopeptidase family protein (64%P)
scaffold_10r	0.419354838709677	0.1875	-0.231854838709677	1630922	1630922	hypo	+	CG	intergenic	Thecc1EG042655	scaffold_10r	mRNA	c("NAC domain protein"	" putative (52%P)")
scaffold_10r	1	0.695652173913043	-0.304347826086957	1652537	1652537	hypo	+	CG	intronic	Thecc1EG042656	scaffold_10r	mRNA	c("Subtilisin-like serine endopeptidase family protein"	" putative (41%T)")
scaffold_10r	0.0691823899371069	0.286763038548753	0.217580648611646	1664679	1665459	hyper	-	CG	intronic	Thecc1EG042659	scaffold_10r	mRNA	c("Subtilisin-like serine endopeptidase family protein"	" putative (40%T)")
scaffold_10r	0.0588235294117647	0.295454545454545	0.236631016042781	1670378	1670378	hyper	+	CG	upstream	Thecc1EG042661	scaffold_10r	mRNA	RAB GTPase A2B (83%T)
scaffold_10r	0.801503759398496	0.558823529411764	-0.242680229986731	1701511	1701976	hypo	+	CG	exonic	Thecc1EG042671	scaffold_10r	mRNA	Transducin/WD40 repeat-like superfamily protein (69%P)
scaffold_10r	0.622727272727273	0.536111111111111	-0.0866161616161617	1724310	1724437	hypo	+	CG	upstream	Thecc1EG042676	scaffold_10r	mRNA	c("Transducin/WD40 repeat-like superfamily protein"	" putative (43%T)")
scaffold_10r	0.46875	0.241379310344828	-0.227370689655172	1771274	1771274	hypo	+	CG	intronic	Thecc1EG042682	scaffold_10r	mRNA	Disease resistance protein RPP8 (64%P)
scaffold_10r	0.275862068965517	0.578947368421053	0.303085299455535	1809519	1809519	hyper	+	CG	exonic	Thecc1EG042690	scaffold_10r	mRNA	c("CASP-like protein"	" putative (47%U)")
scaffold_10r	0.473719245778069	0.747611865258924	0.273892619480855	1828865	1829758	hyper	-	CG	intronic	Thecc1EG042696	scaffold_10r	mRNA	Uncharacterized protein
scaffold_10r	0.338745866706393	0.631319886254097	0.292574019547704	1871287	1871445	hyper	-	CG	intergenic	Thecc1EG042705	scaffold_10r	mRNA	GRAS family transcription factor (66%U)
scaffold_10r	0.764110492681921	0.713432494279176	-0.050677998402745	1885224	1885664	hyper	+	CG	exonic	Thecc1EG042707	scaffold_10r	mRNA	FIZZY-related 3 (77%T)
scaffold_10r	0.156173536608319	0.444250221827862	0.288076685219542	1915960	1916003	hyper	-	CG	upstream	Thecc1EG042712	scaffold_10r	mRNA	FKBP-like peptidyl-prolyl cis-trans isomerase family protein (81%P)
scaffold_10r	0.780373931623932	0.730488246232279	-0.0498856853916527	1949868	1951221	hyper	-	CG	upstream	Thecc1EG042716	scaffold_10r	mRNA	Glycerol-3-phosphate acyltransferase 5 (76%T)
scaffold_10r	0.282051282051282	0.633241758241758	0.351190476190476	1949622	1949632	hyper	-	CG	UTR5	Thecc1EG042718	scaffold_10r	mRNA	Uncharacterized protein
scaffold_10r	0.460268317853457	0.518716577540107	0.0584482596866495	1975222	1975223	hyper	+	CG	upstream	Thecc1EG042722	scaffold_10r	mRNA	c("2-oxoglutarate and Fe(II)-dependent oxygenase superfamily protein"	" putative (52%P)")
scaffold_10r	0.621621621621622	0.92	0.298378378378378	2004833	2004833	hyper	+	CG	upstream	Thecc1EG042730	scaffold_10r	mRNA	LOB domain-containing protein 29 (61%P)
scaffold_10r	0.223824829610422	0.460858585858586	0.237033756248164	2028446	2028452	hyper	+	CG	intergenic	Thecc1EG042733	scaffold_10r	mRNA	c("Beta-1"	"3-N-acetylglucosaminyltransferase lunatic fringe"	" putative (56%P)")
scaffold_10r	0.5	0.823529411764706	0.323529411764706	2062101	2062101	hyper	+	CG	intergenic	Thecc1EG042739	scaffold_10r	mRNA	BTB/POZ/MATH-domains containing protein (77%P)
scaffold_10r	0.230769230769231	0.631578947368421	0.40080971659919	2070592	2070592	hyper	-	CG	intergenic	Thecc1EG042740	scaffold_10r	mRNA	Cytoplasmic tRNA 2-thiolation protein 1 (71%P)
scaffold_10r	0.13015873015873	0.387372484146677	0.257213753987947	2071323	2071956	hyper	-	CG	intergenic	Thecc1EG042741	scaffold_10r	mRNA	Regulator of chromosome condensation repeat-containing protein (79%P)
scaffold_10r	0.114285714285714	0.357142857142857	0.242857142857143	2074800	2074800	hyper	+	CG	intronic	Thecc1EG042742	scaffold_10r	mRNA	Unknown
scaffold_10r	0.632448100274187	0.392251471958899	-0.240196628315289	2114759	2114939	hypo	+	CG	intronic	Thecc1EG042750	scaffold_10r	mRNA	Calcium-dependent lipid-binding family protein (63%P)
scaffold_10r	0.346938775510204	0.596153846153846	0.249215070643642	2119226	2119226	hyper	-	CG	UTR3	Thecc1EG042751	scaffold_10r	mRNA	SC35-like splicing factor 30 (68%P)
scaffold_10r	0.547235023041475	0.300232288037166	-0.247002735004308	2122757	2122885	hypo	+	CG	upstream	Thecc1EG042752	scaffold_10r	mRNA	Radical SAM superfamily protein (74%P)
scaffold_10r	0.333333333333333	0.0588235294117647	-0.274509803921569	2128164	2128164	hypo	+	CG	downstream	Thecc1EG042753	scaffold_10r	mRNA	Kinase superfamily protein (65%T)
scaffold_10r	0.650438596491228	0.637826086956522	-0.012612509534706	2136337	2137204	hypo	+	CG	exonic	Thecc1EG042754	scaffold_10r	mRNA	P-loop containing nucleoside triphosphate hydrolases superfamily protein (72%P)
scaffold_10r	0.318181818181818	0.568627450980392	0.250445632798574	2138862	2138862	hyper	-	CG	exonic	Thecc1EG042756	scaffold_10r	mRNA	Unknown
scaffold_10r	0.5	0.75	0.25	2172372	2172372	hyper	-	CG	intronic	Thecc1EG042763	scaffold_10r	mRNA	Unknown
scaffold_10r	0.384615384615385	0.689655172413793	0.305039787798409	2183366	2183366	hyper	+	CG	upstream	Thecc1EG042765	scaffold_10r	mRNA	Unknown
scaffold_10r	0.677083333333333	0.713725490196079	0.036642156862745	2204342	2204448		+	CG	exonic	Thecc1EG042771	scaffold_10r	mRNA	c("ENTH/VHS family protein"	" putative (53%P)")
scaffold_10r	0.176051329622758	0.331647750643413	0.155596421020655	2243923	2245273	hypo	+	CG	upstream	Thecc1EG042784	scaffold_10r	mRNA	c("F-box family protein"	" putative (52%U)")
scaffold_10r	0.538461538461538	0.542105263157895	0.00364372469635599	2264342	2264492	hyper	-	CG	exonic	Thecc1EG042786	scaffold_10r	mRNA	Uncharacterized protein (65%P)
scaffold_10r	0.615384615384615	0.941176470588235	0.32579185520362	2262120	2262120	hyper	+	CG	exonic	Thecc1EG042787	scaffold_10r	mRNA	Prenyltransferase family protein (64%T)
scaffold_10r	0.981132075471698	0.55316091954023	-0.427971155931468	2288537	2288597	hypo	+	CG	UTR5	Thecc1EG042790	scaffold_10r	mRNA	c("RING/U-box superfamily protein"	" putative (52%P)")
scaffold_10r	1	0.797297297297297	-0.202702702702703	2300934	2300934	hypo	+	CG	intronic	Thecc1EG042796	scaffold_10r	mRNA	Unknown
scaffold_10r	1	0.8	-0.2	2312879	2312879		+	CG	intergenic	Thecc1EG042797	scaffold_10r	mRNA	Unknown
scaffold_10r	0.806776556776557	0.833333333333333	0.026556776556777	2338259	2338260	hypo	+	CG	upstream	Thecc1EG042804	scaffold_10r	mRNA	Uncharacterized protein
scaffold_10r	0.153846153846154	0.357142857142857	0.203296703296703	2351380	2351380	hyper	+	CG	exonic	Thecc1EG042806	scaffold_10r	mRNA	Uncharacterized protein
scaffold_10r	0.42	0.627450980392157	0.207450980392157	2383430	2383430	hyper	+	CG	intronic	Thecc1EG042814	scaffold_10r	mRNA	IKI3 family protein (62%T)
scaffold_10r	0.203360051406926	0.416019843375844	0.212659791968918	2426188	2426752	hyper	+	CG	exonic	Thecc1EG042822	scaffold_10r	mRNA	Zinc knuckle family protein (78%P)
scaffold_10r	0	0.244402985074627	0.244402985074627	2432022	2433475	hyper	+	CG	upstream	Thecc1EG042823	scaffold_10r	mRNA	Actin depolymerizing factor 4 (86%P)
scaffold_10r	0.366666666666667	0.428490028490029	0.061823361823362	2441670	2441977	hypo	-	CG	exonic	Thecc1EG042826	scaffold_10r	mRNA	Kinase superfamily protein (67%P)
scaffold_10r	0.576641414141414	0.460064839375184	-0.11657657476623	2454417	2455582		-	CG	exonic	Thecc1EG042829	scaffold_10r	mRNA	c("2-oxoglutarate dehydrogenase"	" E1 component (83%T)")
scaffold_10r	0.428571428571429	0.64	0.211428571428571	2484818	2484818	hyper	+	CG	upstream	Thecc1EG042831	scaffold_10r	mRNA	Unknown
scaffold_10r	0.775	1	0.225	2483654	2483654	hyper	-	CG	exonic	Thecc1EG042832	scaffold_10r	mRNA	c("Nodulin MtN21 /EamA-like transporter family protein"	" putative (50%T)")
scaffold_10r	0.733333333333333	0.4	-0.333333333333333	2529438	2529438	hypo	+	CG	exonic	Thecc1EG042837	scaffold_10r	mRNA	Uncharacterized protein (71%P)
scaffold_10r	0.470588235294118	0.259259259259259	-0.211328976034858	2536016	2536016	hypo	+	CG	UTR3	Thecc1EG042839	scaffold_10r	mRNA	c("Domain of Uncharacterized protein function"	" putative (52%P)")
scaffold_10r	0.333333333333333	0.0476190476190476	-0.285714285714286	2540364	2540364	hypo	+	CG	exonic	Thecc1EG042840	scaffold_10r	mRNA	c("Phragmoplastin interacting protein 1"	" putative (56%P)")
scaffold_10r	1	0.8	-0.2	2551502	2551502		+	CG	upstream	Thecc1EG042844	scaffold_10r	mRNA	Unknown
scaffold_10r	0.751700680272109	0.590254029539744	-0.161446650732365	2557482	2557931	hypo	+	CG	intergenic	Thecc1EG042845	scaffold_10r	mRNA	F-box family protein (82%P)
scaffold_10r	0.812842712842713	0.508058608058608	-0.304784104784105	2565573	2566835	hypo	-	CG	exonic	Thecc1EG042847	scaffold_10r	mRNA	F-box family protein (74%P)
scaffold_10r	0.857142857142857	0.744047619047619	-0.113095238095238	2605575	2606192	hyper	-	CG	intronic	Thecc1EG042850	scaffold_10r	mRNA	Uncharacterized protein (70%P)
scaffold_10r	0.583333333333333	1	0.416666666666667	2585698	2585698	hyper	-	CG	exonic	Thecc1EG042852	scaffold_10r	mRNA	Uncharacterized protein (79%P)
scaffold_10r	0	0.208333333333333	0.208333333333333	2604207	2604207	hyper	-	CG	UTR5	Thecc1EG042854	scaffold_10r	mRNA	Unknown
scaffold_10r	0.339825119236884	0.339816933638444	-8.18559843999977e-06	2609903	2609904	hypo	+	CG	intronic	Thecc1EG042855	scaffold_10r	mRNA	Uncharacterized protein (53%P)
scaffold_10r	0.642857142857143	0.645348837209302	0.0024916943521595	2615799	2616868	hyper	+	CG	intronic	Thecc1EG042856	scaffold_10r	mRNA	Uncharacterized protein (81%P)
scaffold_10r	0.863434343434344	0.907368421052632	0.043934077618288	2619860	2620483	hyper	-	CG	exonic	Thecc1EG042857	scaffold_10r	mRNA	c("BED zinc finger"	"hAT family dimerization domain (13%T)")
scaffold_10r	0.96551724137931	0.739130434782609	-0.226386806596702	2624270	2624270	hypo	+	CG	intronic	Thecc1EG042859	scaffold_10r	mRNA	Uncharacterized protein (53%P)
scaffold_10r	0.875	0.674109162895927	-0.200890837104072	2642539	2644248	hyper	+	CG	intronic	Thecc1EG042863	scaffold_10r	mRNA	Uncharacterized protein (74%P)
scaffold_10r	0.715467865467865	0.652258016402753	-0.0632098490651123	2640722	2642195	hypo	+	CG	exonic	Thecc1EG042865	scaffold_10r	mRNA	Uncharacterized protein (75%P)
scaffold_10r	0.428571428571429	0.193548387096774	-0.235023041474654	2656161	2656161	hypo	-	CG	intronic	Thecc1EG042866	scaffold_10r	mRNA	c("Cysteine/Histidine-rich C1 domain family protein"	" putative (43%P)")
scaffold_10r	0.560506566604127	0.812018140589569	0.251511573985441	2659746	2660414	hyper	-	CG	intronic	Thecc1EG042867	scaffold_10r	mRNA	F-box family protein (13%T)
scaffold_10r	0.625	0.230769230769231	-0.394230769230769	2670757	2670757	hypo	+	CG	exonic	Thecc1EG042870	scaffold_10r	mRNA	Sucrose transport protein SUC2 (71%P)
scaffold_10r	0.612012987012987	0.875641025641026	0.263628038628039	2694791	2696089	hyper	+	CG	UTR5	Thecc1EG042874	scaffold_10r	mRNA	Uncharacterized protein (70%P)
scaffold_10r	1	0.769230769230769	-0.230769230769231	2716041	2716041	hypo	-	CG	intronic	Thecc1EG042875	scaffold_10r	mRNA	c("Cysteine/Histidine-rich C1 domain family protein"	" putative (47%P)")
scaffold_10r	0	0.416666666666667	0.416666666666667	2735107	2735107	hyper	-	CG	exonic	Thecc1EG042879	scaffold_10r	mRNA	Copia LTR rider-like protein (31%U)
scaffold_10r	0.583333333333333	0.617132867132868	0.033799533799534	2743667	2743687	hyper	-	CG	intronic	Thecc1EG042880	scaffold_10r	mRNA	Uncharacterized protein
scaffold_10r	0.666666666666667	1	0.333333333333333	2763217	2763217	hyper	-	CG	intronic	Thecc1EG042883	scaffold_10r	mRNA	Unknown
scaffold_10r	0.0384615384615385	0.25	0.211538461538462	2787578	2787578	hyper	+	CG	intronic	Thecc1EG042886	scaffold_10r	mRNA	c("Cysteine/Histidine-rich C1 domain family protein"	" putative (49%P)")
scaffold_10r	0.85	0.825320512820513	-0.0246794871794875	2814629	2815110	hypo	-	CG	exonic	Thecc1EG042888	scaffold_10r	mRNA	Uncharacterized protein (54%P)
scaffold_10r	0.106382978723405	0.39268680445151	0.286303825728106	2807908	2808023	hyper	-	CG	intronic	Thecc1EG042889	scaffold_10r	mRNA	Uncharacterized protein (72%P)
scaffold_10r	0.457800511508952	0.735294117647059	0.277493606138107	2856207	2856272	hyper	-	CG	intergenic	Thecc1EG042897	scaffold_10r	mRNA	PsbP-like protein 1 (68%P)
scaffold_10r	0.311324110671937	0.492876640902957	0.18155253023102	2885655	2886439	hypo	+	CG	intronic	Thecc1EG042903	scaffold_10r	mRNA	Uncharacterized protein (67%P)
scaffold_10r	0.71875	1	0.28125	2889251	2889251	hyper	+	CG	downstream	Thecc1EG042904	scaffold_10r	mRNA	c("Ankyrin repeat-containing protein"	" putative (54%P)")
scaffold_10r	0.871794871794872	0.866666666666667	-0.005128205128205	2933071	2933698	hyper	+	CG	upstream;downstream	Thecc1EG042912	scaffold_10r	mRNA	c("Ankyrin repeat-containing protein"	" putative (46%P)")
scaffold_10r	0.912121212121212	0.772058823529412	-0.1400623885918	2957801	2958673	hypo	-	CG	intronic	Thecc1EG042914	scaffold_10r	mRNA	Unknown
scaffold_10r	0.652142857142857	0.753086419753086	0.100943562610229	2956690	2957529	hypo	-	CG	intronic	Thecc1EG042915	scaffold_10r	mRNA	c("Ankyrin repeat-containing protein"	" putative (48%P)")
scaffold_10r	0.703362828691776	0.814582909977647	0.111220081285871	2989910	2991757	hyper	-	CG	intronic	Thecc1EG042921	scaffold_10r	mRNA	Uncharacterized protein (59%P)
scaffold_10r	0.4	0.636363636363636	0.236363636363636	2999514	2999514	hyper	-	CG	intronic	Thecc1EG042923	scaffold_10r	mRNA	Uncharacterized protein (81%P)
scaffold_10r	0	0.333333333333333	0.333333333333333	3042670	3042670	hyper	+	CG	intergenic	Thecc1EG042933	scaffold_10r	mRNA	Ankyrin repeat-containing protein (67%P)
scaffold_10r	0	0.217391304347826	0.217391304347826	3054175	3054175	hyper	+	CG	downstream	Thecc1EG042934	scaffold_10r	mRNA	Retrovirus-related Pol polyprotein from transposon TNT 1-94-like protein (20%U)
scaffold_10r	0.432773109243697	0.722943722943723	0.290170613700026	3052641	3052662	hyper	-	CG	intronic	Thecc1EG042935	scaffold_10r	mRNA	Uncharacterized protein (61%P)
scaffold_10r	0.980769230769231	0.704670329670329	-0.276098901098901	3084665	3084825	hypo	-	CG	exonic	Thecc1EG042940	scaffold_10r	mRNA	Unknown
scaffold_10r	0.434782608695652	0.696969696969697	0.262187088274045	3081669	3081669	hyper	-	CG	intronic	Thecc1EG042941	scaffold_10r	mRNA	Copia LTR rider-like protein (28%U)
scaffold_10r	0.489795918367347	0.729166666666667	0.23937074829932	3133712	3133712	hyper	+	CG	exonic	Thecc1EG042950	scaffold_10r	mRNA	c("Translation initiation factor IF-2"	" putative (43%P)")
scaffold_10r	0.666666666666667	0.904761904761905	0.238095238095238	3149386	3149386	hyper	+	CG	intronic	Thecc1EG042955	scaffold_10r	mRNA	Uncharacterized protein
scaffold_10r	0.368682745825603	0.551664499304022	0.182981753478419	3157956	3159255	hyper	+	CG	intronic	Thecc1EG042958	scaffold_10r	mRNA	Unknown
scaffold_10r	0.576551724137931	0.8	0.223448275862069	3161801	3161984	hyper	+	CG	exonic	Thecc1EG042960	scaffold_10r	mRNA	Unknown
scaffold_10r	0.581366459627329	0.695888269100744	0.114521809473415	3169085	3170266	hyper	-	CG	intronic	Thecc1EG042963	scaffold_10r	mRNA	Unknown
scaffold_10r	0.785714285714285	0.533613445378151	-0.252100840336135	3212551	3212689	hypo	-	CG	UTR3	Thecc1EG042969	scaffold_10r	mRNA	Uncharacterized protein
scaffold_10r	0.354901500938086	0.594335811247576	0.23943431030949	3239071	3239374	hyper	-	CG	exonic	Thecc1EG042976	scaffold_10r	mRNA	c("Disease resistance-responsive family protein"	" putative (56%P)")
scaffold_10r	0.582662946601565	0.517186147186147	-0.0654767994154186	3242269	3243309	hyper	-	CG	exonic	Thecc1EG042978	scaffold_10r	mRNA	Prefoldin 2 (80%P)
scaffold_10r	0.848484848484849	0.553571428571429	-0.29491341991342	3250522	3250522	hypo	+	CG	upstream	Thecc1EG042979	scaffold_10r	mRNA	Alpha/beta-Hydrolases superfamily protein (67%T)
scaffold_10r	0.306573498964803	0.55958850931677	0.253015010351967	3249273	3249351	hyper	-	CG	intronic	Thecc1EG042981	scaffold_10r	mRNA	Ankyrin repeat-containing protein (64%P)
scaffold_10r	0	0.275693811019898	0.275693811019898	3291735	3291827	hyper	+	CG	intergenic	Thecc1EG042987	scaffold_10r	mRNA	3-ketoacyl-CoA synthase (68%U)
scaffold_10r	0.498960190136661	0.764260249554367	0.265300059417707	3318287	3318830	hyper	+	CG	intronic	Thecc1EG042993	scaffold_10r	mRNA	Uncharacterized protein
scaffold_10r	0.675	0.616279069767442	-0.058720930232558	3325429	3326005		+	CG	intronic	Thecc1EG042994	scaffold_10r	mRNA	Chalcone-flavanone isomerase family protein (71%P)
scaffold_10r	0.665151515151515	0.776785714285715	0.111634199134199	3332077	3332658	hypo	+	CG	intronic	Thecc1EG042995	scaffold_10r	mRNA	Unknown
scaffold_10r	0.104516204516205	0.418913787737317	0.314397583221113	3343627	3344001	hyper	+	CG	upstream	Thecc1EG042996	scaffold_10r	mRNA	c("Basic helix-loop-helix DNA-binding superfamily protein"	" putative (48%P)")
scaffold_10r	0	0.2	0.2	3370615	3370615	hyper	-	CG	upstream;downstream	Thecc1EG043002	scaffold_10r	mRNA	Uncharacterized protein
scaffold_10r	0.16984291984292	0.459267098906687	0.289424179063767	3381910	3383092	hyper	-	CG	intronic	Thecc1EG043003	scaffold_10r	mRNA	Basic helix-loop-helix DNA-binding superfamily protein (77%P)
scaffold_10r	0.798893916540975	0.87962962962963	0.0807357130886543	3385920	3387417	hyper	+	CG	intronic	Thecc1EG043005	scaffold_10r	mRNA	Uncharacterized protein (40%P)
scaffold_10r	0.875	0.871647509578544	-0.00335249042145599	3416595	3417888	hyper	-	CG	intronic	Thecc1EG043011	scaffold_10r	mRNA	Unknown
scaffold_10r	1	0.777777777777778	-0.222222222222222	3421941	3421941	hypo	-	CG	downstream	Thecc1EG043012	scaffold_10r	mRNA	ABC-2 type transporter family protein (71%T)
scaffold_10r	0.0454545454545455	0.269230769230769	0.223776223776224	3451445	3451445	hyper	+	CG	UTR3	Thecc1EG043019	scaffold_10r	mRNA	Uncharacterized protein
scaffold_10r	0.656018482790554	0.543288233505624	-0.112730249284929	3463738	3463765	hypo	+	CG	downstream	Thecc1EG043020	scaffold_10r	mRNA	SAC3/GANP/Nin1/mts3/eIF-3 p25 family (60%P)
scaffold_10r	0.698181818181818	0.671052631578948	-0.027129186602871	3472786	3473013	hypo	-	CG	downstream	Thecc1EG043021	scaffold_10r	mRNA	Uncharacterized protein (42%P)
scaffold_10r	1	0.714285714285714	-0.285714285714286	3475173	3475173	hypo	-	CG	upstream	Thecc1EG043022	scaffold_10r	mRNA	Histone superfamily protein (96%T)
scaffold_10r	0.625598086124402	0.623336291038154	-0.00226179508624749	3487903	3488942	hypo	-	CG	exonic	Thecc1EG043025	scaffold_10r	mRNA	Unknown
scaffold_10r	0.430866857733443	0.546447669977082	0.115580812243639	3501486	3502833	hyper	-	CG	intronic	Thecc1EG043028	scaffold_10r	mRNA	Uncharacterized protein
scaffold_10r	0.46875	0.240740740740741	-0.22800925925926	3516481	3516483	hypo	-	CG	exonic	Thecc1EG043031	scaffold_10r	mRNA	Glutathione S-transferase family protein (71%P)
scaffold_10r	0.952272727272727	0.709741104679858	-0.242531622592869	3527783	3527911	hypo	-	CG	upstream	Thecc1EG043033	scaffold_10r	mRNA	Uncharacterized protein (68%P)
scaffold_10r	0.6	0.866666666666667	0.266666666666667	3530100	3530100	hyper	+	CG	upstream	Thecc1EG043034	scaffold_10r	mRNA	Ypt/Rab-GAP domain of gyp1p superfamily protein (71%P)
scaffold_10r	0.339825119236884	0.571391332681655	0.231566213444771	3541507	3541780	hyper	-	CG	exonic	Thecc1EG043035	scaffold_10r	mRNA	Ferric reduction oxidase 7 (63%T)
scaffold_10r	0.617647058823529	0.35	-0.267647058823529	3581674	3581678	hypo	-	CG	intergenic	Thecc1EG043039	scaffold_10r	mRNA	Unknown
scaffold_10r	0.549019607843137	0.315789473684211	-0.233230134158927	3668039	3668039	hypo	-	CG	downstream	Thecc1EG043053	scaffold_10r	mRNA	Uncharacterized protein
scaffold_10r	0.624495210455189	0.612653359051311	-0.0118418514038776	3683115	3684162	hyper	-	CG	exonic	Thecc1EG043057	scaffold_10r	mRNA	Unknown
scaffold_10r	0.882352941176471	0.652173913043478	-0.230179028132992	3720943	3720943	hypo	+	CG	upstream	Thecc1EG043062	scaffold_10r	mRNA	c("Rho guanine nucleotide exchange factor 7"	" putative (56%P)")
scaffold_10r	0.903225806451613	0.503389830508475	-0.399835975943139	3713972	3714715	hypo	+	CG	intronic	Thecc1EG043063	scaffold_10r	mRNA	c("Rho guanine nucleotide exchange factor 7"	" putative (58%P)")
scaffold_10r	0.619047619047619	0.642342342342342	0.0232947232947235	3730796	3731337	hyper	-	CG	intronic	Thecc1EG043067	scaffold_10r	mRNA	Unknown
scaffold_10r	0.467383512544803	0.56024531024531	0.0928617977005077	3734452	3735088	hyper	-	CG	intronic	Thecc1EG043068	scaffold_10r	mRNA	Unknown
scaffold_10r	0.419318181818182	0.689372143443103	0.270053961624922	3755579	3757195	hyper	-	CG	exonic	Thecc1EG043072	scaffold_10r	mRNA	Uncharacterized protein (7%T)
scaffold_10r	0	0.2	0.2	3767371	3767371	hyper	+	CG	UTR3	Thecc1EG043073	scaffold_10r	mRNA	Uncharacterized protein
scaffold_10r	0.517399267399267	0.807692307692308	0.29029304029304	3764914	3765686	hyper	+	CG	exonic	Thecc1EG043074	scaffold_10r	mRNA	Uncharacterized protein
scaffold_10r	0.331521739130435	0.406478578892372	0.074956839761937	3787414	3787875	hypo	+	CG	intronic	Thecc1EG043078	scaffold_10r	mRNA	Ureidoglycolate hydrolases (69%P)
scaffold_10r	0.196376776050097	0.457944917097274	0.261568141047176	3813828	3813850	hyper	+	CG	intergenic	Thecc1EG043082	scaffold_10r	mRNA	c("ATP synthase D chain"	" mitochondrial (87%T)")
scaffold_10r	0.379310344827586	0.596491228070175	0.217180883242589	3828888	3828888	hyper	-	CG	intronic	Thecc1EG043083	scaffold_10r	mRNA	Mitochondrial substrate carrier family protein (67%T)
scaffold_10r	0.423118279569892	0.44047619047619	0.017357910906298	3844508	3845112	hypo	+	CG	exonic	Thecc1EG043089	scaffold_10r	mRNA	Nucleolar complex protein 2 (64%P)
scaffold_10r	1	0.416666666666667	-0.583333333333333	3877966	3877966	hypo	+	CG	intergenic	Thecc1EG043097	scaffold_10r	mRNA	c("DNA-binding protein with MIZ/SP-RING zinc finger"	" putative (55%P)")
scaffold_10r	0.166666666666667	0.378378378378378	0.211711711711712	3899052	3899052	hyper	-	CG	exonic	Thecc1EG043099	scaffold_10r	mRNA	JHL18I08.10 protein (62%U)
scaffold_10r	0.547735732009926	0.222035704233847	-0.325700027776079	3921820	3921926	hypo	+	CG	exonic	Thecc1EG043102	scaffold_10r	mRNA	Serine carboxypeptidase-like 27 (73%P)
scaffold_10r	0.142857142857143	0.464285714285714	0.321428571428571	3941479	3941479	hyper	-	CG	exonic	Thecc1EG043104	scaffold_10r	mRNA	Serine carboxypeptidase-like 28 (74%P)
scaffold_10r	0.608695652173913	0.8125	0.203804347826087	3984643	3984643	hyper	+	CG	exonic	Thecc1EG043110	scaffold_10r	mRNA	Unknown
scaffold_10r	0.623301088690105	0.496269868266436	-0.127031220423669	3990016	3990989	hypo	+	CG	exonic	Thecc1EG043112	scaffold_10r	mRNA	Rhomboid protein-related (73%P)
scaffold_10r	0.0687264804911864	0.270432285799602	0.201705805308416	4000744	4002063	hypo	-	CG	upstream	Thecc1EG043114	scaffold_10r	mRNA	Kinase superfamily protein (66%P)
scaffold_10r	0.277777777777778	0.571428571428571	0.293650793650794	4015257	4015257	hyper	+	CG	upstream	Thecc1EG043115	scaffold_10r	mRNA	Uncharacterized protein (37%U)
scaffold_10r	1	0.75	-0.25	4023229	4023229	hypo	-	CG	upstream	Thecc1EG043116	scaffold_10r	mRNA	Uncharacterized protein (70%P)
scaffold_10r	0.813131313131313	0.863636363636364	0.0505050505050505	4024349	4024861	hyper	+	CG	intergenic	Thecc1EG043118	scaffold_10r	mRNA	Uncharacterized protein
scaffold_10r	0.403225806451613	0.641509433962264	0.238283627510651	4029036	4029036	hyper	+	CG	exonic	Thecc1EG043119	scaffold_10r	mRNA	Light-harvesting complex I protein Lhca1 (85%U)
scaffold_10r	0.650185794597559	0.776941865490837	0.126756070893278	4076138	4077593	hyper	-	CG	upstream	Thecc1EG043125	scaffold_10r	mRNA	Uncharacterized protein (78%P)
scaffold_10r	0.767441860465116	0.535714285714286	-0.231727574750831	4090756	4090756	hypo	+	CG	exonic	Thecc1EG043128	scaffold_10r	mRNA	c("Chorismate synthase / 5-enolpyruvylshikimate-3-phosphate phospholyas"	" putative (79%T)")
scaffold_10r	0.659090909090909	0.891304347826087	0.232213438735178	4099374	4099374	hyper	+	CG	upstream	Thecc1EG043129	scaffold_10r	mRNA	Unknown
scaffold_10r	1	0.727272727272727	-0.272727272727273	4121835	4121835	hypo	+	CG	intergenic	Thecc1EG043134	scaffold_10r	mRNA	Unknown
scaffold_10r	0.36623973727422	0.444036483375586	0.077796746101366	4130439	4131216	hypo	-	CG	exonic	Thecc1EG043135	scaffold_10r	mRNA	c("Disulfide isomerase"	" putative-like protein (34%U)")
scaffold_10r	0.65	0.958333333333333	0.308333333333333	4235031	4235031	hyper	+	CG	intergenic	Thecc1EG043153	scaffold_10r	mRNA	Acyl-CoA N-acyltransferases superfamily protein (75%P)
scaffold_10r	0.739130434782609	0.942857142857143	0.203726708074534	4263917	4263917	hyper	+	CG	intergenic	Thecc1EG043156	scaffold_10r	mRNA	Ubiquitin-like protein 5 (97%T)
scaffold_10r	0.0747282608695652	0.3125	0.237771739130434	4277760	4277808	hyper	-	CG	intergenic	Thecc1EG043157	scaffold_10r	mRNA	Auxin response factor 19 (66%P)
scaffold_10r	0.156079854809438	0.376447876447876	0.220368021638439	4325137	4325212	hyper	+	CG	exonic	Thecc1EG043160	scaffold_10r	mRNA	Pleckstrin (PH) and lipid-binding START domains-containing protein (64%T)
scaffold_10r	0.319404665736457	0.386552181848349	0.0671475161118923	4337377	4337544	hyper	-	CG	exonic	Thecc1EG043167	scaffold_10r	mRNA	Unknown
scaffold_10r	0	0.384615384615385	0.384615384615385	4362905	4362905	hyper	-	CG	upstream	Thecc1EG043172	scaffold_10r	mRNA	Unknown
scaffold_10r	0.894736842105263	0.660477453580901	-0.234259388524362	4381296	4381310	hypo	-	CG	upstream	Thecc1EG043175	scaffold_10r	mRNA	c("Pectin lyase-like superfamily protein"	" putative (51%T)")
scaffold_10r	0.668184096605149	0.654264214046823	-0.0139198825583264	4381477	4381654	hyper	-	CG	upstream	Thecc1EG043176	scaffold_10r	mRNA	Uncharacterized protein (73%P)
scaffold_10r	0.735294117647059	1	0.264705882352941	4407356	4407356	hyper	+	CG	intergenic	Thecc1EG043178	scaffold_10r	mRNA	Uncharacterized protein (47%U)
scaffold_10r	0.838068181818182	0.844491035280509	0.00642285346232701	4465294	4466422	hyper	+	CG	intronic	Thecc1EG043187	scaffold_10r	mRNA	c("P-loop containing nucleoside triphosphate hydrolases superfamily protein"	" putative (51%T)")
scaffold_10r	1	0.714285714285714	-0.285714285714286	4513830	4513830	hypo	-	CG	intronic	Thecc1EG043192	scaffold_10r	mRNA	Uncharacterized protein (77%P)
scaffold_10r	0.857142857142857	0.642857142857143	-0.214285714285714	4512713	4512713	hypo	+	CG	UTR5	Thecc1EG043193	scaffold_10r	mRNA	Unknown
scaffold_10r	0.0333333333333333	0.347826086956522	0.314492753623188	4561700	4561700	hyper	-	CG	intergenic	Thecc1EG043196	scaffold_10r	mRNA	Serine protease inhibitor (64%P)
scaffold_10r	0.747368421052631	0.379824561403509	-0.367543859649123	4588385	4588445	hypo	-	CG	intronic	Thecc1EG043203	scaffold_10r	mRNA	Uncharacterized protein (73%P)
scaffold_10r	0.225806451612903	0.615384615384615	0.389578163771712	4594728	4594728	hyper	+	CG	exonic	Thecc1EG043204	scaffold_10r	mRNA	P-loop containing nucleoside triphosphate hydrolases superfamily protein (80%P)
scaffold_10r	0	0.208333333333333	0.208333333333333	4597124	4597124	hyper	-	CG	intergenic	Thecc1EG043205	scaffold_10r	mRNA	Zim17-type zinc finger protein (63%P)
[truncated: 13,874 more rows]
