# Supplementary material for: Single-base resolution methylomes of somatic embryogenesis in Theobroma cacao L. reveal epigenome modifications associated with somatic embryo abnormalities
Source: Sci Rep. 2022 Sep 5;12:15097. doi: 10.1038/s41598-022-18035-9 (PMC9445004; doi:10.1038/s41598-022-18035-9)
Supplement: Supplementary file 6 — Supplementary Table S9. [file 41598_2022_18035_MOESM6_ESM.csv]

Chr	MCCS_TC4	MCCS_TC5	MCCS_TC5.MCCS_TC4.delta_mean	Start	End	Comment	Strand	Context	Region	Gene	seqnames	type	Name
scaffold_1	0.617420973151695	0.856833233225312	0.239412260073617	85	1149	hyper	+	CHG	intergenic	Thecc1EG000001	scaffold_1	mRNA	Uncharacterized protein (39%P)
scaffold_1	0.709254777834147	0.345575329620382	-0.363679448213766	6444	6874	hypo	+	CHG	intergenic	Thecc1EG000002	scaffold_1	mRNA	Cystathionine beta-synthase (CBS) family protein (82%T)
scaffold_1	0.42261362589846	0.699759198453808	0.277145572555348	29917	30328	hyper	-	CHG	intronic	Thecc1EG000007	scaffold_1	mRNA	FAD/NAD(P)-binding oxidoreductase family protein (30%T)
scaffold_1	0.687518796992481	0.970552519732847	0.283033722740366	45636	45671	hyper	+	CHG	upstream	Thecc1EG000010	scaffold_1	mRNA	Uncharacterized protein (72%P)
scaffold_1	0.641655625127301	0.767065478321901	0.1254098531946	47248	49213	hyper	-	CHG	splicing	Thecc1EG000011	scaffold_1	mRNA	Uncharacterized protein (72%P)
scaffold_1	0.166666666666667	0.533333333333333	0.366666666666667	55178	55178	hyper	+	CHG	upstream	Thecc1EG000012	scaffold_1	mRNA	Uncharacterized protein (56%P)
scaffold_1	0.706902025177887	0.972783270558694	0.265881245380807	53766	54588	hyper	-	CHG	exonic	Thecc1EG000013	scaffold_1	mRNA	c("Vacuolar iron transporter family protein"	" putative (52%P)")
scaffold_1	0.4	0.0776315789473685	-0.322368421052632	58897	58940	hypo	+	CHG	intronic	Thecc1EG000014	scaffold_1	mRNA	Diacylglycerol acyltransferase family (69%T)
scaffold_1	0.496751515281443	0.732958204653306	0.236206689371863	73470	75055	hyper	+	CHG	intronic	Thecc1EG000017	scaffold_1	mRNA	Unknown
scaffold_1	0.771650358527251	0.315008550199186	-0.456641808328065	70944	72776	hyper	+	CHG	exonic	Thecc1EG000018	scaffold_1	mRNA	Uncharacterized protein
scaffold_1	0.6	0.0833333333333333	-0.516666666666667	122527	122527	hypo	-	CHG	downstream	Thecc1EG000029	scaffold_1	mRNA	Plant intracellular ras group-related LRR 4 (69%P)
scaffold_1	0.272727272727273	0	-0.272727272727273	160718	160718	hypo	+	CHG	upstream	Thecc1EG000038	scaffold_1	mRNA	Uncharacterized protein
scaffold_1	0.404106280193237	0.0065359477124183	-0.397570332480818	160746	160749	hypo	+	CHG	upstream	Thecc1EG000039	scaffold_1	mRNA	Auxin efflux carrier family protein (68%T)
scaffold_1	0.406454248366013	0.880645161290323	0.47419091292431	373968	374058	hyper	-	CHG	upstream	Thecc1EG000089	scaffold_1	mRNA	MATE efflux family protein (67%P)
scaffold_1	0.551679090140629	0.747411756590523	0.195732666449894	376812	378027	hypo	+	CHG	intergenic	Thecc1EG000091	scaffold_1	mRNA	Uncharacterized protein (25%U)
scaffold_1	0.665007805813644	0.922077146270695	0.257069340457051	390410	391655	hyper	-	CHG	upstream;downstream	Thecc1EG000092	scaffold_1	mRNA	Acyl activating enzyme 1 (60%P)
scaffold_1	0.599014201498804	0.919276403743316	0.320262202244512	395506	396755	hyper	+	CHG	exonic	Thecc1EG000094	scaffold_1	mRNA	c("RPM1-interacting protein 4 family protein"	" putative (57%P)")
scaffold_1	0.727272727272727	0.955555555555556	0.228282828282828	405906	405906	hyper	-	CHG	intergenic	Thecc1EG000096	scaffold_1	mRNA	Basic chitinase (72%P)
scaffold_1	0.2	0	-0.2	464807	464807	hypo	-	CHG	exonic	Thecc1EG000112	scaffold_1	mRNA	SEC14 cytosolic factor family protein / phosphoglyceride transfer family protein (87%T)
scaffold_1	0.4	0.6875	0.2875	468084	468084	hyper	-	CHG	upstream	Thecc1EG000114	scaffold_1	mRNA	Beta-galactosidase 3 (71%P)
scaffold_1	0.633522727272727	0.937486709197236	0.303963981924509	534001	534381	hyper	-	CHG	intergenic	Thecc1EG000133	scaffold_1	mRNA	Aconitase 1 (91%T)
scaffold_1	0.431760923699516	0.466329167325845	0.0345682436263291	565554	565980	hypo	+	CHG	intergenic	Thecc1EG000141	scaffold_1	mRNA	Uncharacterized protein (66%P)
scaffold_1	0.666666666666667	0.890909090909091	0.224242424242424	580040	580040	hyper	+	CHG	downstream	Thecc1EG000145	scaffold_1	mRNA	Peroxidase 64 (77%P)
scaffold_1	0.592592592592593	0.3125	-0.280092592592593	683384	683384	hypo	-	CHG	upstream	Thecc1EG000173	scaffold_1	mRNA	Tetratricopeptide repeat-like superfamily protein (73%P)
scaffold_1	0.0967741935483871	0.5	0.403225806451613	730930	730930	hyper	-	CHG	exonic	Thecc1EG000188	scaffold_1	mRNA	c("Receptor region transmembrane domain ring H2 motif protein 1"	" putative (49%T)")
scaffold_1	0.540570773764051	0.626192890949483	0.0856221171854323	786176	787307	hyper	-	CHG	upstream	Thecc1EG000201	scaffold_1	mRNA	c("Chaperone DnaJ-domain superfamily protein"	" putative (58%P)")
scaffold_1	0.418175720992622	0.463619402985074	0.045443681992452	799542	799798	hyper	-	CHG	UTR5	Thecc1EG000203	scaffold_1	mRNA	Endonuclease/exonuclease/phosphatase family protein (61%P)
scaffold_1	0.28125	0.692307692307692	0.411057692307692	852524	852524	hyper	+	CHG	upstream	Thecc1EG000214	scaffold_1	mRNA	Transducin/WD40 repeat-like superfamily protein (77%P)
scaffold_1	0.458974939613527	0.384557787174066	-0.0744171524394605	885990	886136	hypo	-	CHG	upstream	Thecc1EG000221	scaffold_1	mRNA	EG (66%U)
scaffold_1	0.893792172739541	0.376017876581786	-0.517774296157755	909331	910176	hypo	+	CHG	intronic	Thecc1EG000226	scaffold_1	mRNA	Ribosomal protein L2 family (95%T)
scaffold_1	0.5625	0.339285714285714	-0.223214285714286	988283	988283	hypo	-	CHG	downstream	Thecc1EG000244	scaffold_1	mRNA	B-box type zinc finger family protein (78%P)
scaffold_1	0.254901960784314	0.543133195307108	0.288231234522795	1005266	1005615	hyper	+	CHG	UTR3	Thecc1EG000248	scaffold_1	mRNA	Uncharacterized protein (68%P)
scaffold_1	0.214285714285714	0.53125	0.316964285714286	1064670	1064670	hyper	-	CHG	upstream;downstream	Thecc1EG000261	scaffold_1	mRNA	Unknown
scaffold_1	0.479220779220779	0.879487179487179	0.4002664002664	1092593	1092900	hyper	+	CHG	upstream	Thecc1EG000266	scaffold_1	mRNA	c("K-box region and MADS-box transcription factor family protein"	" putative (59%P)")
scaffold_1	0.717160980933441	0.108084421050709	-0.609076559882732	1148036	1148952	hypo	-	CHG	intergenic	Thecc1EG000277	scaffold_1	mRNA	Nodulin MtN21 /EamA-like transporter family protein (63%T)
scaffold_1	0.15625	0.404255319148936	0.248005319148936	1175048	1175048	hyper	+	CHG	intronic	Thecc1EG000285	scaffold_1	mRNA	Unknown
scaffold_1	0.4	0.181818181818182	-0.218181818181818	1228879	1228879	hypo	+	CHG	intronic	Thecc1EG000299	scaffold_1	mRNA	Pentatricopeptide repeat (PPR) superfamily protein (60%T)
scaffold_1	0.589015100017221	0.942602793625811	0.35358769360859	1235973	1236312	hyper	-	CHG	upstream	Thecc1EG000301	scaffold_1	mRNA	P-loop containing nucleoside triphosphate hydrolases superfamily protein (63%P)
scaffold_1	0.466666666666666	0.75925925925926	0.292592592592593	1294553	1294618	hyper	+	CHG	downstream	Thecc1EG000312	scaffold_1	mRNA	c("P-loop containing nucleoside triphosphate hydrolases superfamily protein"	" putative (54%P)")
scaffold_1	0	0.2	0.2	1296667	1296667	hyper	+	CHG	intronic	Thecc1EG000315	scaffold_1	mRNA	Uncharacterized protein
scaffold_1	0.241666666666667	0.533410138248848	0.291743471582181	1324431	1324821	hyper	-	CHG	intronic	Thecc1EG000322	scaffold_1	mRNA	TIM-barrel signal transduction protein (75%P)
scaffold_1	0.581761028054633	0.628947471733316	0.047186443678683	1325418	1326753	hyper	+	CHG	upstream	Thecc1EG000323	scaffold_1	mRNA	c("Heavy metal transport/detoxification superfamily protein"	" putative (47%P)")
scaffold_1	0.530246903634	0.809040900310741	0.278793996676741	1339781	1341288	hyper	-	CHG	intronic	Thecc1EG000325	scaffold_1	mRNA	c("S-adenosyl-L-methionine-dependent methyltransferases superfamily protein"	" putative (40%T)")
scaffold_1	0.681251617636669	0.880283355068363	0.199031737431694	1337665	1339475	hypo	-	CHG	intronic	Thecc1EG000326	scaffold_1	mRNA	Salicylate O-methyltransferase (63%U)
scaffold_1	0.555621419981951	0.145190738366493	-0.410430681615459	1366732	1367998	hypo	-	CHG	upstream	Thecc1EG000332	scaffold_1	mRNA	Unknown
scaffold_1	0.610706228168474	0.709218086902722	0.0985118587342477	1370599	1372138	hyper	-	CHG	intergenic	Thecc1EG000334	scaffold_1	mRNA	Cysteine-rich RLK (RECEPTOR-like protein kinase) 8 (31%T)
scaffold_1	0.454545454545455	0.166666666666667	-0.287878787878788	1375466	1375466	hypo	-	CHG	UTR3	Thecc1EG000335	scaffold_1	mRNA	Uncharacterized protein (69%P)
scaffold_1	0.632857248763543	0.219594594594595	-0.413262654168948	1412404	1413155	hypo	-	CHG	intergenic	Thecc1EG000344	scaffold_1	mRNA	c("Dihydroflavonol-4-reductase"	" putative (46%U)")
scaffold_1	0.164383561643836	0.451612903225806	0.287229341581971	1432378	1432378	hyper	+	CHG	exonic	Thecc1EG000346	scaffold_1	mRNA	c("Gamma carbonic anhydrase 1"	" CA1 (86%T)")
scaffold_1	0.444444444444444	0.962962962962963	0.518518518518518	1505063	1505063	hyper	+	CHG	upstream	Thecc1EG000366	scaffold_1	mRNA	Unknown
scaffold_1	0.203389830508475	0	-0.203389830508475	1509253	1509253	hypo	-	CHG	exonic	Thecc1EG000370	scaffold_1	mRNA	c("Late embryogenesis abundant protein"	" putative (39%P)")
scaffold_1	0.310344827586207	0	-0.310344827586207	1577968	1577968	hypo	+	CHG	intronic	Thecc1EG000387	scaffold_1	mRNA	FAD/NAD(P)-binding oxidoreductase family protein (81%T)
scaffold_1	0.555555555555556	0.857142857142857	0.301587301587302	1603760	1603760	hyper	-	CHG	intergenic	Thecc1EG000392	scaffold_1	mRNA	Uncharacterized protein (86%P)
scaffold_1	0.380952380952381	0.0588235294117647	-0.322128851540616	1767638	1767638	hypo	-	CHG	downstream	Thecc1EG000431	scaffold_1	mRNA	Phosphatase 2C family protein (60%P)
scaffold_1	0.515630590339893	0.370698412698413	-0.14493217764148	1831272	1831522	hyper	+	CHG	UTR3	Thecc1EG000443	scaffold_1	mRNA	c("UDP-glucosyl transferase 72E1"	" putative (53%T)")
scaffold_1	0.758620689655172	1	0.241379310344828	1835106	1835106	hyper	-	CHG	downstream	Thecc1EG000444	scaffold_1	mRNA	c("UDP-glucosyl transferase 72E1"	" putative (58%T)")
scaffold_1	0.45	0.716666666666667	0.266666666666667	1838035	1838988	hyper	-	CHG	upstream	Thecc1EG000445	scaffold_1	mRNA	c("UDP-glucosyl transferase 72E1"	" putative (51%T)")
scaffold_1	0	0.2	0.2	1892611	1892611	hyper	-	CHG	intergenic	Thecc1EG000461	scaffold_1	mRNA	c("Coiled-coil domain-containing protein 109A"	" putative (55%P)")
scaffold_1	0.19047619047619	0.444444444444444	0.253968253968254	1938321	1938321	hyper	+	CHG	intronic	Thecc1EG000470	scaffold_1	mRNA	c("Kinase family protein / peptidoglycan-binding LysM domain-containing protein"	" putative (59%P)")
scaffold_1	0	0.586206896551724	0.586206896551724	2026357	2026357	hyper	+	CHG	upstream;downstream	Thecc1EG000489	scaffold_1	mRNA	Uncharacterized protein (38%U)
scaffold_1	0.285714285714286	0.05	-0.235714285714286	2030919	2030919	hypo	-	CHG	upstream	Thecc1EG000493	scaffold_1	mRNA	Uncharacterized protein
scaffold_1	0.623924925649063	0.898550724637681	0.274625798988618	2076607	2077241	hyper	-	CHG	upstream	Thecc1EG000506	scaffold_1	mRNA	Uncharacterized protein (57%P)
scaffold_1	0	0.272727272727273	0.272727272727273	2082578	2082578	hyper	-	CHG	upstream	Thecc1EG000507	scaffold_1	mRNA	Uncharacterized protein (42%P)
scaffold_1	0.25	0	-0.25	2206816	2206816	hypo	-	CHG	exonic	Thecc1EG000531	scaffold_1	mRNA	c("Methyl esterase 3"	" putative (40%T)")
scaffold_1	0.4	0.0882352941176471	-0.311764705882353	2217320	2217320	hypo	+	CHG	upstream	Thecc1EG000534	scaffold_1	mRNA	c("Methyl esterase 1"	" putative (59%T)")
scaffold_1	0.488291660030791	0.728096141682479	0.239804481651689	2228147	2228719	hypo	+	CHG	downstream	Thecc1EG000538	scaffold_1	mRNA	c("Methyl esterase 3"	" putative (57%T)")
scaffold_1	0.544151439427086	0.823296804101758	0.279145364674672	2232299	2234174	hyper	+	CHG	upstream	Thecc1EG000539	scaffold_1	mRNA	c("Salicylic acid-binding protein 2"	" putative (57%P)")
scaffold_1	0.606429681429681	0.624755815404312	0.0183261339746302	2238823	2239416	hypo	+	CHG	upstream	Thecc1EG000540	scaffold_1	mRNA	c("Methyl esterase 6"	" putative (58%T)")
scaffold_1	0.363636363636364	0.574074074074074	0.21043771043771	2242488	2242488	hyper	+	CHG	upstream	Thecc1EG000542	scaffold_1	mRNA	c("Salicylic acid-binding protein 2"	" putative (56%P)")
scaffold_1	0.677156862745098	0.70218435482301	0.0250274920779124	2248479	2249060	hypo	+	CHG	intronic	Thecc1EG000545	scaffold_1	mRNA	Unknown
scaffold_1	0.454545454545455	0.0526315789473684	-0.401913875598086	2311424	2311424	hypo	+	CHG	upstream	Thecc1EG000557	scaffold_1	mRNA	c("SWIB complex BAF60b domain-containing protein"	" putative (59%P)")
scaffold_1	0.496527777777778	0.516666666666666	0.020138888888889	2340546	2340548	hypo	+	CHG	upstream	Thecc1EG000560	scaffold_1	mRNA	ASYMMETRIC LEAVES 2-like 1 (65%P)
scaffold_1	0.647058823529412	1	0.352941176470588	2426848	2426848	hyper	+	CHG	intronic	Thecc1EG000578	scaffold_1	mRNA	Uncharacterized protein
scaffold_1	0.504545454545455	0.813184253435826	0.308638798890371	2458938	2459414	hyper	-	CHG	upstream	Thecc1EG000584	scaffold_1	mRNA	c("TRNA Delta(2)-isopentenylpyrophosphate transferase"	" putative (50%P)")
scaffold_1	0.315021929824561	0.907818956529202	0.592797026704641	2491366	2491596	hyper	-	CHG	upstream	Thecc1EG000589	scaffold_1	mRNA	Acyl transferase/acyl hydrolase/lysophospholipase superfamily protei (62%T)
scaffold_1	0.0625	0.435897435897436	0.373397435897436	2507362	2507362	hyper	-	CHG	intronic	Thecc1EG000592	scaffold_1	mRNA	Acyl transferase/acyl hydrolase/lysophospholipase superfamily protei (73%P)
scaffold_1	0.833333333333333	0.546666666666667	-0.286666666666667	2530209	2530209	hypo	+	CHG	upstream	Thecc1EG000596	scaffold_1	mRNA	Uncharacterized protein (67%P)
scaffold_1	0.739010989010989	0.366666666666666	-0.372344322344322	2555996	2556125	hypo	+	CHG	upstream	Thecc1EG000603	scaffold_1	mRNA	ATP-dependent RNA helicase eIF4A (68%P)
scaffold_1	0.427832921786601	0.303309593632174	-0.124523328154426	2563968	2564374	hyper	+	CHG	intergenic	Thecc1EG000604	scaffold_1	mRNA	Uncharacterized protein (58%P)
scaffold_1	0.769230769230769	1	0.230769230769231	2580191	2580191	hyper	-	CHG	upstream	Thecc1EG000606	scaffold_1	mRNA	AP2/ERF domain-containing transcription factor-like protein (30%U)
scaffold_1	0.477124183006536	0.738505747126437	0.261381564119901	2588276	2588358	hyper	-	CHG	intronic	Thecc1EG000608	scaffold_1	mRNA	Centrin2 (82%T)
scaffold_1	0.3125	0.684210526315789	0.371710526315789	2607344	2607344	hyper	+	CHG	upstream	Thecc1EG000612	scaffold_1	mRNA	Uncharacterized protein (64%P)
scaffold_1	0.291666666666667	0.92914979757085	0.637483130904184	2668908	2669076	hyper	+	CHG	upstream	Thecc1EG000621	scaffold_1	mRNA	Zeaxanthin epoxidase (ZEP) (ABA1) (68%T)
scaffold_1	0.922222222222222	0.646039196310936	-0.276183025911287	2681729	2681788	hypo	-	CHG	intergenic	Thecc1EG000624	scaffold_1	mRNA	Unknown
scaffold_1	0.235294117647059	0.578947368421053	0.343653250773994	2692040	2692040	hyper	+	CHG	upstream	Thecc1EG000625	scaffold_1	mRNA	c("Alpha/beta-Hydrolases superfamily protein"	" putative (47%T)")
scaffold_1	0.666666666666667	0.888888888888889	0.222222222222222	2692110	2692110	hyper	+	CHG	intergenic	Thecc1EG000626	scaffold_1	mRNA	Alpha/beta-Hydrolases superfamily protein (29%T)
scaffold_1	0.594259404388715	0.904001767933989	0.309742363545274	2692634	2694279	hyper	+	CHG	intergenic	Thecc1EG000627	scaffold_1	mRNA	c("Alpha/beta-Hydrolases superfamily protein"	" putative (48%T)")
scaffold_1	0.5	0.111111111111111	-0.388888888888889	2716332	2716332	hypo	+	CHG	intergenic	Thecc1EG000630	scaffold_1	mRNA	Uncharacterized protein
scaffold_1	0.963636363636364	0.733333333333333	-0.23030303030303	2760534	2760534	hypo	+	CHG	exonic	Thecc1EG000644	scaffold_1	mRNA	Uncharacterized protein
scaffold_1	0.597904105656043	0.736786556506539	0.138882450850495	2827582	2827736	hypo	+	CHG	intergenic	Thecc1EG000655	scaffold_1	mRNA	SET domain-containing protein (69%P)
scaffold_1	0.584169823232323	0.973684210526316	0.389514387293993	2840645	2841271	hyper	+	CHG	upstream	Thecc1EG000659	scaffold_1	mRNA	Uncharacterized protein
scaffold_1	0.687206647391768	0.14954816741912	-0.537658479972647	2860357	2862055	hypo	-	CHG	intergenic	Thecc1EG000663	scaffold_1	mRNA	Uncharacterized protein
scaffold_1	0	0.2	0.2	2875259	2875259	hyper	+	CHG	intergenic	Thecc1EG000664	scaffold_1	mRNA	JHL03K20.1 protein (64%U)
scaffold_1	0.815362570766395	0.0872573435360796	-0.728105227230315	2967711	2969631	hyper	-	CHG	upstream	Thecc1EG000676	scaffold_1	mRNA	Uncharacterized protein (48%P)
scaffold_1	0.699390682846565	0.0810442577042005	-0.618346425142364	2969662	2969856	hypo	+	CHG	intergenic	Thecc1EG000677	scaffold_1	mRNA	2-oxoglutarate (2OG) and Fe(II)-dependent oxygenase superfamily protein (71%T)
scaffold_1	0.642013542013542	0.928498143443424	0.286484601429882	3099005	3099468	hyper	-	CHG	intronic	Thecc1EG000701	scaffold_1	mRNA	Uncharacterized protein (59%P)
scaffold_1	0.239487179487179	0.788700564971751	0.549213385484572	3123338	3123452	hyper	+	CHG	intronic	Thecc1EG000707	scaffold_1	mRNA	c("ATP binding protein"	" putative (40%U)")
scaffold_1	0.549267399267399	0.893852786323375	0.344585387055975	3129499	3129841	hyper	+	CHG	upstream	Thecc1EG000708	scaffold_1	mRNA	c("Kinase superfamily protein"	" putative (58%P)")
scaffold_1	0.333333333333333	0.0666666666666667	-0.266666666666667	3183632	3183632	hypo	+	CHG	intergenic	Thecc1EG000722	scaffold_1	mRNA	Uncharacterized protein (43%P)
scaffold_1	0.442307692307693	0.945410628019324	0.503102935711632	3190954	3191020	hyper	-	CHG	intergenic	Thecc1EG000723	scaffold_1	mRNA	Auxin-responsive GH3 family protein (81%T)
scaffold_1	0.285714285714286	0	-0.285714285714286	3255357	3255357	hypo	+	CHG	intronic	Thecc1EG000738	scaffold_1	mRNA	Transducin family protein / WD-40 repeat family protein (61%P)
scaffold_1	0.526393032643033	0.849032989123449	0.322639956480417	3280054	3280370	hyper	+	CHG	intergenic	Thecc1EG000742	scaffold_1	mRNA	Tetratricopeptide repeat-like superfamily protein (71%P)
scaffold_1	0.230769230769231	0	-0.230769230769231	3334759	3334759	hypo	+	CHG	UTR3	Thecc1EG000753	scaffold_1	mRNA	Oxidoreductase (74%P)
scaffold_1	0.416584967320262	0.0478260869565217	-0.36875888036374	3345493	3345578	hypo	+	CHG	upstream	Thecc1EG000756	scaffold_1	mRNA	Uncharacterized protein family protein SERF (84%P)
scaffold_1	0	0.2	0.2	3364532	3364532	hyper	-	CHG	upstream;downstream	Thecc1EG000760	scaffold_1	mRNA	Phototropic-responsive NPH3 family protein (74%P)
scaffold_1	0	0.263888888888889	0.263888888888889	3374620	3374638	hyper	+	CHG	intergenic	Thecc1EG000761	scaffold_1	mRNA	Uncharacterized protein (51%P)
scaffold_1	0.647058823529412	1	0.352941176470588	3427337	3427337	hyper	+	CHG	upstream	Thecc1EG000772	scaffold_1	mRNA	Uncharacterized protein (73%P)
scaffold_1	0.486780081516924	0.858040935672515	0.371260854155591	3427852	3428411	hyper	-	CHG	exonic	Thecc1EG000773	scaffold_1	mRNA	Kinase superfamily protein (89%P)
scaffold_1	0	0.2	0.2	3498590	3498590	hyper	+	CHG	upstream	Thecc1EG000788	scaffold_1	mRNA	c("ARM repeat superfamily protein"	" putative (56%P)")
scaffold_1	0.737207207207207	0.833433886375063	0.0962266791678557	3642993	3643069	hyper	+	CHG	upstream	Thecc1EG000820	scaffold_1	mRNA	c("Serine carboxypeptidase-like 2"	" putative (46%T)")
scaffold_1	0.488095238095238	0.839696969696969	0.351601731601732	3703158	3703309	hyper	+	CHG	intergenic	Thecc1EG000835	scaffold_1	mRNA	c("Basic leucine-zipper 5"	" putative (53%P)")
scaffold_1	0.536363636363636	0.786240786240786	0.24987714987715	3713678	3713681	hyper	+	CHG	intronic	Thecc1EG000837	scaffold_1	mRNA	Uncharacterized protein
scaffold_1	0.666081871345029	0.946109693877551	0.280027822532522	3739007	3739288	hyper	-	CHG	splicing	Thecc1EG000843	scaffold_1	mRNA	NAD(P)-binding Rossmann-fold superfamily protein (74%P)
scaffold_1	0.616430606430606	0.896358543417367	0.279927936986761	3768593	3770315	hyper	+	CHG	intergenic	Thecc1EG000849	scaffold_1	mRNA	Uncharacterized protein
scaffold_1	0.272727272727273	0.581395348837209	0.308668076109937	3774783	3774783	hyper	+	CHG	intergenic	Thecc1EG000850	scaffold_1	mRNA	Squalene monooxygenase (77%P)
scaffold_1	0.818181818181818	0.58974358974359	-0.228438228438228	3825775	3825775	hypo	-	CHG	intronic	Thecc1EG000856	scaffold_1	mRNA	Pentatricopeptide repeat (PPR) superfamily protein (68%T)
scaffold_1	0.54799882341406	0.884615384615385	0.336616561201325	3822687	3823639	hyper	+	CHG	UTR5	Thecc1EG000859	scaffold_1	mRNA	Unknown
scaffold_1	0	0.428571428571429	0.428571428571429	3895197	3895197	hyper	-	CHG	intronic	Thecc1EG000868	scaffold_1	mRNA	Uncharacterized protein
scaffold_1	0.363636363636364	0.594594594594595	0.230958230958231	3950084	3950084	hyper	+	CHG	intergenic	Thecc1EG000881	scaffold_1	mRNA	Cysteine-rich RLK (RECEPTOR-like protein kinase) 8 (24%T)
scaffold_1	0.611111111111111	0.909090909090909	0.297979797979798	4143678	4143678	hyper	+	CHG	upstream	Thecc1EG000915	scaffold_1	mRNA	c("DNA binding protein"	" putative (65%U)")
scaffold_1	0.438923623817241	0.659768990542165	0.220845366724925	4242724	4243412	hyper	+	CHG	intergenic	Thecc1EG000932	scaffold_1	mRNA	Unknown
scaffold_1	0.666666666666667	0.866666666666667	0.2	4247940	4247940	hyper	-	CHG	upstream	Thecc1EG000933	scaffold_1	mRNA	Concanavalin A-like lectin protein kinase family protein (63%P)
scaffold_1	0.22466039707419	0	-0.22466039707419	4265625	4265678	hypo	-	CHG	upstream	Thecc1EG000936	scaffold_1	mRNA	Uncharacterized protein
scaffold_1	0.434055310963162	0.0925486671833935	-0.341506643779769	4263761	4265623	hyper	-	CHG	exonic	Thecc1EG000937	scaffold_1	mRNA	Concanavalin A-like lectin protein kinase family protein (65%P)
scaffold_1	0.2	0	-0.2	4278589	4278589	hypo	-	CHG	upstream	Thecc1EG000938	scaffold_1	mRNA	Cysteine-rich RLK (RECEPTOR-like protein kinase) 8 (9%T)
scaffold_1	0.642857142857142	0.98	0.337142857142858	4295264	4295663	hyper	+	CHG	upstream	Thecc1EG000941	scaffold_1	mRNA	Uncharacterized protein
scaffold_1	0.545454545454545	0.787878787878788	0.242424242424242	4300493	4300493	hyper	-	CHG	intergenic	Thecc1EG000942	scaffold_1	mRNA	Concanavalin A-like lectin protein kinase family protein (65%P)
scaffold_1	0.520254416635995	0.826916849115125	0.306662432479129	4337475	4337774	hyper	-	CHG	upstream	Thecc1EG000947	scaffold_1	mRNA	Geraniol dehydrogenase 1 (82%P)
scaffold_1	0.510526315789473	0.867090620031796	0.356564304242323	4372207	4372275	hyper	-	CHG	intronic	Thecc1EG000950	scaffold_1	mRNA	Geraniol dehydrogenase 1 (75%U)
scaffold_1	0.573433448173739	0.87831161666946	0.30487816849572	4377354	4379034	hyper	+	CHG	upstream;downstream	Thecc1EG000951	scaffold_1	mRNA	Unknown
scaffold_1	0.566871541259428	0.848032889241497	0.28116134798207	4357338	4358523	hyper	+	CHG	intronic	Thecc1EG000952	scaffold_1	mRNA	Geraniol dehydrogenase 1 (90%P)
scaffold_1	0.55580693815988	0.914595237228712	0.358788299068833	4372655	4373815	hyper	-	CHG	intronic	Thecc1EG000953	scaffold_1	mRNA	Unknown
scaffold_1	0.568693134822167	0.872419175027871	0.303726040205704	4380730	4380778	hyper	+	CHG	UTR5	Thecc1EG000954	scaffold_1	mRNA	Unknown
scaffold_1	0.610931591250654	0.932974230629122	0.322042639378468	4379298	4380702	hyper	+	CHG	upstream	Thecc1EG000955	scaffold_1	mRNA	Unknown
scaffold_1	0.546334871269082	0.861651947086417	0.315317075817335	4425920	4427258	hyper	-	CHG	intergenic	Thecc1EG000962	scaffold_1	mRNA	Exostosin family protein (76%T)
scaffold_1	0.533454290807232	0.857604749052117	0.324150458244885	4449976	4451563	hyper	+	CHG	intergenic	Thecc1EG000965	scaffold_1	mRNA	1-deoxy-D-xylulose-5-phosphate synthase (74%P)
scaffold_1	0.33655303030303	0.509293604230045	0.172740573927015	4465191	4465456	hypo	+	CHG	upstream	Thecc1EG000967	scaffold_1	mRNA	c("Pentatricopeptide repeat (PPR) superfamily protein"	" putative (50%T)")
scaffold_1	0.362650225345768	0.00784313725490196	-0.354807088090866	4490050	4490259	hypo	-	CHG	intergenic	Thecc1EG000972	scaffold_1	mRNA	c("ROP binding protein kinases 1"	" putative (59%T)")
scaffold_1	0.75	1	0.25	4709141	4709141	hyper	-	CHG	intergenic	Thecc1EG001005	scaffold_1	mRNA	Phosphofructokinase 5 (81%T)
scaffold_1	0.812388591800356	0.795597972815715	-0.0167906189846418	4816005	4816399	hypo	+	CHG	downstream	Thecc1EG001025	scaffold_1	mRNA	c("Argonaute protein group"	" putative (58%U)")
scaffold_1	0.58	0.0952422577422578	-0.484757742257742	4832122	4832249	hypo	-	CHG	upstream	Thecc1EG001028	scaffold_1	mRNA	Uncharacterized protein (56%P)
scaffold_1	0.531163160292017	0.887933622652769	0.356770462360751	4870095	4870891	hyper	+	CHG	upstream	Thecc1EG001032	scaffold_1	mRNA	c("RING/U-box superfamily protein"	" putative (46%P)")
scaffold_1	0.608695652173913	0.816666666666667	0.207971014492754	4896354	4896354	hyper	+	CHG	intergenic	Thecc1EG001036	scaffold_1	mRNA	GTP cyclohydrolase II (70%T)
scaffold_1	0.2	0.714285714285714	0.514285714285714	4935010	4935010	hyper	+	CHG	intergenic	Thecc1EG001041	scaffold_1	mRNA	Uncharacterized protein (45%P)
scaffold_1	0.615546218487395	0.542613636363636	-0.0729325821237585	5012046	5012193	hypo	+	CHG	intergenic	Thecc1EG001057	scaffold_1	mRNA	Unknown
scaffold_1	0.45	0.465925394548063	0.015925394548063	5012687	5013483	hyper	+	CHG	intergenic	Thecc1EG001058	scaffold_1	mRNA	White-brown complex protein 11 (67%P)
scaffold_1	0.465659340659341	0.941176470588236	0.475517129928894	5019005	5019496	hyper	+	CHG	intronic	Thecc1EG001059	scaffold_1	mRNA	Uncharacterized protein (75%P)
scaffold_1	0.608357608275205	0.858374261698377	0.250016653423172	5025017	5026751	hyper	-	CHG	exonic	Thecc1EG001060	scaffold_1	mRNA	Uncharacterized protein (75%P)
scaffold_1	0.647857973560671	0.892772641687953	0.244914668127281	5045671	5047186	hyper	-	CHG	exonic	Thecc1EG001063	scaffold_1	mRNA	Unknown
scaffold_1	0.471438452905442	0.801415493804909	0.329977040899467	5048259	5050028	hyper	-	CHG	intronic	Thecc1EG001064	scaffold_1	mRNA	c("Cysteine-rich RLK (RECEPTOR-like protein kinase) 8"	" putative (39%T)")
scaffold_1	0.470487660180351	0.698638838475499	0.228151178295148	5057583	5057721	hyper	+	CHG	upstream;downstream	Thecc1EG001065	scaffold_1	mRNA	Unknown
scaffold_1	0.633771929824561	0.893188854489164	0.259416924664602	5068548	5068576	hyper	+	CHG	intergenic	Thecc1EG001069	scaffold_1	mRNA	3-deoxy-D-arabino-heptulosonate 7-phosphate synthase 1 (73%T)
scaffold_1	0.1	0.462686567164179	0.362686567164179	5070340	5070340	hyper	+	CHG	upstream	Thecc1EG001070	scaffold_1	mRNA	Unknown
scaffold_1	0.356481481481482	0.0559440559440559	-0.300537425537426	5078730	5078776	hypo	+	CHG	upstream	Thecc1EG001072	scaffold_1	mRNA	Uncharacterized protein (58%P)
scaffold_1	0.258241758241758	0.01	-0.248241758241759	5081972	5082284	hypo	+	CHG	intronic	Thecc1EG001073	scaffold_1	mRNA	Uncharacterized protein (59%P)
scaffold_1	0.635714285714285	0.982758620689655	0.347044334975369	5113404	5113459	hyper	+	CHG	upstream	Thecc1EG001080	scaffold_1	mRNA	UDP-glucosyl transferase 85A2 (64%P)
scaffold_1	0.711949796686639	0.776577972917013	0.0646281762303739	5198397	5198862	hypo	-	CHG	intronic	Thecc1EG001094	scaffold_1	mRNA	Uncharacterized protein (57%P)
scaffold_1	0.467162554426705	0.380011527215475	-0.0871510272112307	5200563	5201717	hyper	+	CHG	upstream	Thecc1EG001095	scaffold_1	mRNA	Uncharacterized protein (64%P)
scaffold_1	0.25	0.628676470588235	0.378676470588235	5230402	5230688	hyper	+	CHG	upstream	Thecc1EG001101	scaffold_1	mRNA	Uncharacterized protein (41%P)
scaffold_1	0.625697655045079	0.796413492472223	0.170715837427144	5278474	5279177	hypo	+	CHG	intergenic	Thecc1EG001108	scaffold_1	mRNA	c("Calmodulin-binding transcription activator protein with CG-1 and Ankyrin domains"	" putative (54%P)")
scaffold_1	0.603964787872834	0.888338940648723	0.284374152775889	5287367	5288839	hyper	-	CHG	upstream	Thecc1EG001109	scaffold_1	mRNA	Uncharacterized protein (29%U)
scaffold_1	0.788800505050505	0.429085612718476	-0.35971489233203	5290760	5291120	hypo	-	CHG	upstream	Thecc1EG001110	scaffold_1	mRNA	Uncharacterized protein (73%P)
scaffold_1	0	0.285714285714286	0.285714285714286	5378138	5378138	hyper	+	CHG	intronic	Thecc1EG001128	scaffold_1	mRNA	Unknown
scaffold_1	0.416666666666667	0.868368368368369	0.451701701701702	5412459	5412461	hyper	+	CHG	intergenic	Thecc1EG001134	scaffold_1	mRNA	Major facilitator superfamily protein (83%T)
scaffold_1	0	0.25	0.25	5444986	5444986	hyper	-	CHG	upstream;downstream	Thecc1EG001139	scaffold_1	mRNA	Tetraspanin11-like protein (18%T)
scaffold_1	0.325247432306256	0.770048560135517	0.444801127829261	5458613	5459562	hyper	+	CHG	upstream	Thecc1EG001141	scaffold_1	mRNA	c("Lipase/lipooxygenase"	" PLAT/LH2 family protein (64%T)")
scaffold_1	0.693775556565197	0.787345679012346	0.093570122447148	5461599	5463024	hyper	-	CHG	exonic	Thecc1EG001143	scaffold_1	mRNA	c("Late embryogenesis abundant hydroxyproline-rich glycoprotein family"	" putative (39%P)")
scaffold_1	0.579587636906716	0.870360552156349	0.290772915249633	5490655	5492491	hyper	+	CHG	upstream	Thecc1EG001145	scaffold_1	mRNA	Unknown
scaffold_1	0.888888888888889	0.725	-0.163888888888889	5511792	5511866	hyper	-	CHG	upstream	Thecc1EG001148	scaffold_1	mRNA	Unknown
scaffold_1	0.648809523809524	0.923333333333334	0.27452380952381	5522293	5522320	hyper	+	CHG	upstream	Thecc1EG001149	scaffold_1	mRNA	c("Tether containing UBX domain for GLUT4"	" putative (44%P)")
scaffold_1	0.5	0.733333333333333	0.233333333333333	5573893	5573893	hyper	-	CHG	upstream	Thecc1EG001161	scaffold_1	mRNA	Uncharacterized protein
scaffold_1	0.469687209484329	0.765634311090555	0.295947101606227	5616564	5617634	hyper	+	CHG	exonic	Thecc1EG001166	scaffold_1	mRNA	Unknown
scaffold_1	0.531497387631289	0.624094202898551	0.0925968152672623	5615044	5615609	hypo	+	CHG	intronic	Thecc1EG001167	scaffold_1	mRNA	Uncharacterized protein (82%P)
scaffold_1	0.412584255408584	0.563277184448234	0.15069292903965	5733367	5734230	hypo	+	CHG	intronic	Thecc1EG001191	scaffold_1	mRNA	RNase L inhibitor protein-related (69%T)
scaffold_1	0.319346657581952	0.629929675726963	0.310583018145012	5752468	5752938	hyper	+	CHG	intronic	Thecc1EG001194	scaffold_1	mRNA	Uncharacterized protein (29%U)
scaffold_1	0.334020901637094	0.00952380952380953	-0.324497092113284	5749306	5749498	hypo	-	CHG	exonic	Thecc1EG001195	scaffold_1	mRNA	Uncharacterized protein
scaffold_1	0.242424242424242	0	-0.242424242424242	5763863	5763863	hypo	-	CHG	intronic	Thecc1EG001196	scaffold_1	mRNA	Uncharacterized protein
scaffold_1	0.631218034726807	0.877178093555933	0.245960058829126	5811298	5812379	hyper	-	CHG	intergenic	Thecc1EG001204	scaffold_1	mRNA	Unknown
scaffold_1	0.48936170212766	0.153846153846154	-0.335515548281506	5866142	5866142	hypo	-	CHG	exonic	Thecc1EG001211	scaffold_1	mRNA	Unknown
scaffold_1	0.358333333333334	0.426136363636363	0.06780303030303	5870503	5870966	hypo	+	CHG	upstream	Thecc1EG001213	scaffold_1	mRNA	Alanine:glyoxylate aminotransferase 2 (81%T)
scaffold_1	0.540011459129106	0.51063706114857	-0.0293743979805363	5885099	5885949	hypo	-	CHG	intergenic	Thecc1EG001216	scaffold_1	mRNA	c("Translation initiation factor IF-2"	" putative (54%P)")
scaffold_1	0.579657104769428	0.853324371802633	0.273667267033205	5966876	5968333	hyper	+	CHG	intronic	Thecc1EG001230	scaffold_1	mRNA	Myosin-H heavy chain (64%P)
scaffold_1	0	0.210526315789474	0.210526315789474	5980704	5980704	hyper	+	CHG	upstream	Thecc1EG001231	scaffold_1	mRNA	c("CPR-5"	" putative (50%P)")
scaffold_1	0.266666666666666	0.781669150521609	0.515002483854943	5986008	5986052	hyper	+	CHG	upstream	Thecc1EG001234	scaffold_1	mRNA	Unknown
scaffold_1	0.3	0.795386904761905	0.495386904761905	6051175	6051177	hyper	+	CHG	intronic	Thecc1EG001249	scaffold_1	mRNA	Unknown
scaffold_1	0.684280701754386	0.737200956937799	0.052920255183413	6114937	6115849	hypo	+	CHG	intergenic	Thecc1EG001260	scaffold_1	mRNA	Unknown
scaffold_1	0.688375755049433	0.953195434902752	0.264819679853319	6134532	6135331	hyper	-	CHG	intergenic	Thecc1EG001264	scaffold_1	mRNA	Ras-related small GTP-binding family protein (74%T)
scaffold_1	0.665178571428572	0.899267399267399	0.234088827838828	6239307	6239308	hyper	-	CHG	intergenic	Thecc1EG001277	scaffold_1	mRNA	Uncharacterized protein (70%P)
scaffold_1	0.160839160839161	0.425	0.264160839160839	6261967	6262020	hyper	+	CHG	upstream	Thecc1EG001280	scaffold_1	mRNA	c("Basic chitinase"	" putative (39%T)")
scaffold_1	0.380654761904762	0.715388655462185	0.334733893557423	6261201	6261376	hyper	-	CHG	intronic	Thecc1EG001281	scaffold_1	mRNA	Gag-pol polyprotein-like protein (26%U)
scaffold_1	0.54704019153202	0.854345266709397	0.307305075177377	6287552	6288888	hyper	-	CHG	intergenic	Thecc1EG001283	scaffold_1	mRNA	Cysteine-rich RLK (RECEPTOR-like protein kinase) 8 (13%T)
scaffold_1	0.485894660894661	0.259368137900747	-0.226526522993914	6321883	6322018	hypo	+	CHG	upstream	Thecc1EG001286	scaffold_1	mRNA	Unknown
scaffold_1	0.552083333333333	0.952850877192982	0.400767543859649	6323047	6323176	hyper	-	CHG	intronic	Thecc1EG001288	scaffold_1	mRNA	Uncharacterized protein conserved protein UCP009193 (55%P)
scaffold_1	0	0.214285714285714	0.214285714285714	6332413	6332413	hyper	-	CHG	intronic	Thecc1EG001293	scaffold_1	mRNA	Unknown
scaffold_1	0.590909090909091	0.9	0.309090909090909	6408360	6408360	hyper	+	CHG	upstream	Thecc1EG001303	scaffold_1	mRNA	c("Dihydrodipicolinate reductase"	" bacterial/plant (71%T)")
scaffold_1	0.514586603872318	0.835629338636857	0.321042734764539	6411171	6412089	hyper	+	CHG	intergenic	Thecc1EG001304	scaffold_1	mRNA	Like COV 2 (76%T)
scaffold_1	0.335641025641026	0.834993894993895	0.499352869352869	6466116	6467208	hyper	+	CHG	exonic	Thecc1EG001313	scaffold_1	mRNA	c("Fasciclin-like arabinogalactan protein 18"	" putative (48%U)")
scaffold_1	0.454487575540408	0.143074235135627	-0.311413340404781	6471436	6471630	hypo	+	CHG	intronic	Thecc1EG001317	scaffold_1	mRNA	Uncharacterized protein (59%P)
scaffold_1	0.609235857156486	0.76002404958624	0.150788192429754	6478217	6479154	hyper	+	CHG	intronic	Thecc1EG001318	scaffold_1	mRNA	Unknown
scaffold_1	0.537025858343858	0.798882226085049	0.26185636774119	6474713	6476571	hyper	-	CHG	intronic	Thecc1EG001319	scaffold_1	mRNA	Uncharacterized protein (40%P)
scaffold_1	0.461538461538462	0.8	0.338461538461538	6509728	6509728	hyper	+	CHG	upstream	Thecc1EG001325	scaffold_1	mRNA	Uncharacterized protein (75%P)
scaffold_1	0.619909013284225	0.875920582637974	0.256011569353748	6513450	6514989	hyper	-	CHG	intronic	Thecc1EG001326	scaffold_1	mRNA	Gag-pro-like protein (30%U)
scaffold_1	0.60654201944057	0.792312491814327	0.185770472373757	6516632	6518451	hyper	-	CHG	intronic	Thecc1EG001327	scaffold_1	mRNA	c("RNA-directed DNA polymerase (Reverse transcriptase)"	" Ribonuclease H"	" putative (57%U)")
scaffold_1	0.654814536340852	0.914886363636364	0.260071827295511	6522471	6523851	hyper	-	CHG	exonic	Thecc1EG001328	scaffold_1	mRNA	Unknown
scaffold_1	0.219249219670644	0.558209099074316	0.338959879403672	6554696	6556265	hyper	+	CHG	upstream	Thecc1EG001331	scaffold_1	mRNA	Uncharacterized protein (24%U)
scaffold_1	0.715974947972919	0.875069444444444	0.159094496471525	6553293	6554230	hyper	-	CHG	exonic	Thecc1EG001332	scaffold_1	mRNA	Unknown
scaffold_1	0.55	0.876734006734007	0.326734006734007	6567185	6567221	hyper	-	CHG	intergenic	Thecc1EG001334	scaffold_1	mRNA	Mtn21-like protein (74%U)
scaffold_1	0.394332194121668	0.72243986432511	0.328107670203443	6574186	6574451	hyper	-	CHG	upstream;downstream	Thecc1EG001335	scaffold_1	mRNA	c("MADS-box transcription factor family protein"	" putative (44%P)")
scaffold_1	0.117647058823529	0.34375	0.226102941176471	6576505	6576505	hyper	+	CHG	UTR3	Thecc1EG001337	scaffold_1	mRNA	Uncharacterized protein
scaffold_1	0.522222222222222	0.833333333333333	0.311111111111111	6613685	6613696	hyper	+	CHG	UTR5	Thecc1EG001339	scaffold_1	mRNA	c("Auxin-induced protein 5NG4"	" putative (48%U)")
scaffold_1	0.537087106441945	0.78106589237811	0.243978785936165	6611866	6613045	hyper	+	CHG	upstream	Thecc1EG001340	scaffold_1	mRNA	Uncharacterized protein (62%P)
scaffold_1	0.6292568307474	0.887662832239445	0.258406001492045	6614162	6615330	hyper	+	CHG	intronic	Thecc1EG001341	scaffold_1	mRNA	Unknown
scaffold_1	0.47621268730714	0.703951534964292	0.227738847657151	6622182	6622344	hyper	+	CHG	intergenic	Thecc1EG001342	scaffold_1	mRNA	Uncharacterized protein (56%P)
scaffold_1	0.71875	0.947368421052632	0.228618421052632	6641066	6641066	hyper	+	CHG	upstream;downstream	Thecc1EG001344	scaffold_1	mRNA	Unknown
scaffold_1	0.0192307692307692	0.28	0.260769230769231	6695890	6695890	hyper	+	CHG	intronic	Thecc1EG001363	scaffold_1	mRNA	Unknown
scaffold_1	0.352941176470588	0.777777777777778	0.42483660130719	6724526	6724526	hyper	-	CHG	intergenic	Thecc1EG001370	scaffold_1	mRNA	c("RING/U-box superfamily protein"	" putative (50%T)")
scaffold_1	0.741045991045991	0.34035409035409	-0.400691900691901	6734828	6735174	hypo	+	CHG	UTR5	Thecc1EG001371	scaffold_1	mRNA	c("RING zinc finger protein"	" putative (54%U)")
scaffold_1	0.181818181818181	0.728021978021978	0.546203796203796	6752564	6752566	hyper	+	CHG	UTR3	Thecc1EG001376	scaffold_1	mRNA	Uncharacterized protein
scaffold_1	0.666666666666667	1	0.333333333333333	6796588	6796588	hyper	+	CHG	UTR3	Thecc1EG001379	scaffold_1	mRNA	Major facilitator superfamily protein (21%T)
scaffold_1	0.446698152120112	0.634605791996029	0.187907639875916	6809292	6809962	hypo	-	CHG	intergenic	Thecc1EG001383	scaffold_1	mRNA	Kinase family protein (70%P)
scaffold_1	0.361111111111111	0.595238095238095	0.234126984126984	6815821	6815821	hyper	-	CHG	UTR3	Thecc1EG001384	scaffold_1	mRNA	Unknown
scaffold_1	0.4	0.64	0.24	6833246	6833763	hyper	+	CHG	intergenic	Thecc1EG001388	scaffold_1	mRNA	Receptor-like protein kinase 1 (62%P)
scaffold_1	0.771274008124964	0.104106115924915	-0.667167892200049	6900506	6901769	hyper	+	CHG	upstream	Thecc1EG001397	scaffold_1	mRNA	Unknown
scaffold_1	0.605769230769231	0.872041166380789	0.266271935611558	6936118	6936209	hyper	-	CHG	intronic	Thecc1EG001404	scaffold_1	mRNA	c("TATA binding protein 1"	" putative (59%T)")
scaffold_1	0.619103945926197	0.941199184116205	0.322095238190008	6950511	6951277	hyper	+	CHG	upstream	Thecc1EG001407	scaffold_1	mRNA	Unknown
scaffold_1	0.559641148325359	0.865094511750109	0.305453363424751	6960659	6962320	hyper	+	CHG	upstream	Thecc1EG001408	scaffold_1	mRNA	Unknown
scaffold_1	0.455957540911101	0.785119047619048	0.329161506707946	6963990	6965105	hyper	-	CHG	intergenic	Thecc1EG001409	scaffold_1	mRNA	c("Ankyrin repeat family protein"	" putative (56%P)")
scaffold_1	0.405587557603686	0.235623360091445	-0.169964197512242	6969024	6969307	hypo	-	CHG	exonic	Thecc1EG001410	scaffold_1	mRNA	c("Copia LTR rider"	" putative (35%U)")
scaffold_1	0.0416666666666667	0.332142857142857	0.29047619047619	6985080	6985110	hyper	+	CHG	intronic	Thecc1EG001411	scaffold_1	mRNA	Ankyrin repeat family protein (62%P)
scaffold_1	0.670195356453325	0.8738004167818	0.203605060328475	6994270	6995954	hyper	+	CHG	intronic	Thecc1EG001412	scaffold_1	mRNA	Unknown
scaffold_1	0.565214495009443	0.841503005307102	0.276288510297659	6997709	6999452	hyper	+	CHG	intronic	Thecc1EG001413	scaffold_1	mRNA	Uncharacterized protein (63%P)
scaffold_1	0.447900313971742	0.665461957832778	0.217561643861036	7026402	7026912	hyper	+	CHG	upstream	Thecc1EG001414	scaffold_1	mRNA	Uncharacterized protein (48%P)
scaffold_1	0.544828408306669	0.788846191535413	0.244017783228744	7022047	7023194	hyper	+	CHG	intronic	Thecc1EG001415	scaffold_1	mRNA	RNase H family protein (23%U)
scaffold_1	0.59090909090909	0.816176470588236	0.225267379679145	7025973	7025993	hyper	-	CHG	UTR5	Thecc1EG001416	scaffold_1	mRNA	c("Ankyrin repeat family protein"	" putative (38%P)")
scaffold_1	0.7	0.981132075471698	0.281132075471698	7038944	7038944	hyper	+	CHG	downstream	Thecc1EG001418	scaffold_1	mRNA	c("Ankyrin repeat family protein"	" putative (38%T)")
scaffold_1	0.599969937469937	0.879573063246098	0.279603125776161	7045699	7046866	hyper	+	CHG	intronic	Thecc1EG001420	scaffold_1	mRNA	Uncharacterized protein (42%U)
scaffold_1	0.606639656570836	0.901637874619229	0.294998218048393	7052028	7053977	hyper	-	CHG	exonic	Thecc1EG001421	scaffold_1	mRNA	Unknown
scaffold_1	0.428571428571429	0.722222222222222	0.293650793650794	7063428	7063428	hyper	+	CHG	upstream	Thecc1EG001422	scaffold_1	mRNA	TCP-1/cpn60 chaperonin family protein (88%T)
scaffold_1	0.3125	0.538461538461538	0.225961538461538	7095108	7095108	hyper	-	CHG	upstream	Thecc1EG001428	scaffold_1	mRNA	Ribosomal protein L17 family protein (89%T)
scaffold_1	0.227092957989724	0.0105263157894737	-0.21656664220025	7123860	7124146	hypo	-	CHG	UTR5	Thecc1EG001432	scaffold_1	mRNA	c("Zinc finger C-x8-C-x5-C-x3-H type family protein"	" putative (44%P)")
scaffold_1	0.498168498168498	0.42020202020202	-0.0779664779664777	7140052	7141158	hyper	+	CHG	upstream	Thecc1EG001436	scaffold_1	mRNA	Uncharacterized protein (51%P)
scaffold_1	0.292925824175824	0.736096256684492	0.443170432508668	7171734	7172066	hyper	+	CHG	intergenic	Thecc1EG001443	scaffold_1	mRNA	Unknown
scaffold_1	0.556086956521739	0.788759689922481	0.232672733400741	7177399	7178290	hyper	-	CHG	upstream	Thecc1EG001444	scaffold_1	mRNA	Uncharacterized protein (51%P)
scaffold_1	0.541242404938057	0.704419219125101	0.163176814187044	7227865	7229159	hyper	-	CHG	upstream	Thecc1EG001452	scaffold_1	mRNA	Cysteine-rich RLK (RECEPTOR-like protein kinase) 8 (23%T)
scaffold_1	0.571428571428572	0.831781914893617	0.260353343465046	7223098	7223222	hyper	-	CHG	intronic	Thecc1EG001453	scaffold_1	mRNA	Unknown
scaffold_1	0.518181818181818	0.956183456183456	0.438001638001638	7230924	7230990	hyper	+	CHG	intergenic	Thecc1EG001454	scaffold_1	mRNA	Chloroplastic NIFS-like cysteine desulfurase (63%P)
scaffold_1	0.566264446006138	0.723022026282896	0.156757580276758	7273587	7274598	hypo	+	CHG	exonic	Thecc1EG001460	scaffold_1	mRNA	Flavin-containing monooxygenase family protein (60%T)
scaffold_1	0.555303242002749	0.55799189642183	0.00268865441908115	7305466	7306761	hypo	+	CHG	upstream;downstream	Thecc1EG001466	scaffold_1	mRNA	Phosphatidylinositol 4-OH kinase beta1 (70%T)
scaffold_1	0.5	0.95	0.45	7307155	7307155	hyper	-	CHG	upstream	Thecc1EG001467	scaffold_1	mRNA	Unknown
scaffold_1	0.434782608695652	0.684210526315789	0.249427917620137	7371309	7371309	hyper	+	CHG	intergenic	Thecc1EG001476	scaffold_1	mRNA	Callose synthase 5 (83%T)
scaffold_1	0.733333333333333	0.989795918367347	0.256462585034014	7373766	7373805	hyper	+	CHG	upstream	Thecc1EG001477	scaffold_1	mRNA	Transducin/WD40 repeat-like superfamily protein (60%T)
scaffold_1	0.285714285714286	0.571428571428571	0.285714285714286	7435754	7435754	hyper	+	CHG	upstream	Thecc1EG001487	scaffold_1	mRNA	c("Ankyrin repeat-containing protein"	" putative (54%P)")
scaffold_1	0.25	0.8	0.55	7442741	7442741	hyper	+	CHG	intergenic	Thecc1EG001488	scaffold_1	mRNA	Uncharacterized protein (58%P)
scaffold_1	0.535343026099329	0.617404295051354	0.0820612689520253	7445409	7445788	hyper	-	CHG	intronic	Thecc1EG001489	scaffold_1	mRNA	Unknown
scaffold_1	0.372859609430817	0.0915383200523665	-0.281321289378451	7453578	7453613	hypo	+	CHG	intergenic	Thecc1EG001490	scaffold_1	mRNA	c("Ankyrin repeat-containing protein"	" putative (54%P)")
scaffold_1	0.597619047619048	0.924825174825175	0.327206127206127	7482193	7483989	hyper	-	CHG	UTR3	Thecc1EG001492	scaffold_1	mRNA	c("RNA-directed DNA polymerase (Reverse transcriptase)"	" Ribonuclease H-like protein (24%U)")
scaffold_1	0.376893939393939	0.737142857142857	0.360248917748918	7484110	7484658	hyper	+	CHG	UTR5	Thecc1EG001493	scaffold_1	mRNA	Uncharacterized protein (93%P)
scaffold_1	0.354393939393939	0.686523410202655	0.332129470808716	7501584	7502841	hyper	+	CHG	downstream	Thecc1EG001497	scaffold_1	mRNA	Regulatory particle AAA-ATPase 2A (96%T)
scaffold_1	0.642857142857143	0.974358974358974	0.331501831501831	7516799	7516799	hyper	-	CHG	intergenic	Thecc1EG001499	scaffold_1	mRNA	Pectin lyase-like superfamily protein (72%P)
scaffold_1	0.705882352941177	0.916666666666667	0.21078431372549	7519621	7519621	hyper	+	CHG	intergenic	Thecc1EG001500	scaffold_1	mRNA	Uncharacterized protein (67%P)
scaffold_1	0.3	0.888888888888889	0.588888888888889	7526032	7526032	hyper	+	CHG	intergenic	Thecc1EG001501	scaffold_1	mRNA	Chromatin remodeling 24 (64%P)
scaffold_1	0.627083333333333	0.740615942028986	0.113532608695652	7559562	7560267	hypo	+	CHG	upstream	Thecc1EG001507	scaffold_1	mRNA	c("Spotted leaf protein"	" putative (52%U)")
scaffold_1	0.191919191919192	0.535426731078905	0.343507539159713	7585864	7585866	hyper	+	CHG	intronic	Thecc1EG001511	scaffold_1	mRNA	Cation/hydrogen exchanger 15 (71%T)
scaffold_1	0.589047619047619	0.934851234669747	0.345803615622127	7597218	7597528	hyper	+	CHG	intergenic	Thecc1EG001513	scaffold_1	mRNA	Thiamin diphosphate-binding fold (THDP-binding) superfamily protein (65%T)
scaffold_1	0.41968253968254	0.0624758220502901	-0.35720671763225	7616633	7616687	hypo	+	CHG	intergenic	Thecc1EG001516	scaffold_1	mRNA	Histone deacetylase 14 (75%P)
scaffold_1	0.181884057971015	0.634083084138702	0.452199026167687	7633032	7633207	hyper	-	CHG	intronic	Thecc1EG001523	scaffold_1	mRNA	Unknown
scaffold_1	0.574754901960784	0.820383126409146	0.245628224448361	7652181	7652751	hyper	+	CHG	intergenic	Thecc1EG001526	scaffold_1	mRNA	Trichome birefringence-like 14 (85%P)
scaffold_1	0.520771728271728	0.880946830946831	0.360175102675103	7717668	7718776	hyper	+	CHG	upstream	Thecc1EG001533	scaffold_1	mRNA	UDP-Glycosyltransferase superfamily protein (70%T)
scaffold_1	0.397759103641457	0.0120816326530612	-0.385677470988395	7801130	7801158	hypo	-	CHG	intergenic	Thecc1EG001542	scaffold_1	mRNA	c("Coiled-coil domain-containing protein"	" putative (84%U)")
scaffold_1	0.601889187574671	0.491378726287263	-0.110510461287408	7897797	7898595	hypo	+	CHG	upstream	Thecc1EG001559	scaffold_1	mRNA	Unknown
scaffold_1	0.363636363636364	0	-0.363636363636364	7927796	7927822	hypo	-	CHG	intronic	Thecc1EG001563	scaffold_1	mRNA	Uncharacterized protein
scaffold_1	0.763598658074595	0.362210305035095	-0.401388353039499	7921194	7923186	hypo	+	CHG	intronic	Thecc1EG001564	scaffold_1	mRNA	c("Polyprotein"	" putative (49%U)")
scaffold_1	0.168984593837535	0.540952380952381	0.371967787114846	7942657	7942692	hyper	-	CHG	intergenic	Thecc1EG001567	scaffold_1	mRNA	Unknown
scaffold_1	0.476836537594914	0.42155972288761	-0.0552768147073042	7953195	7953897	hyper	-	CHG	intronic	Thecc1EG001569	scaffold_1	mRNA	c("PAD4"	" putative (51%U)")
scaffold_1	0.580702982947565	0.629875776397515	0.0491727934499503	7978050	7979068	hypo	+	CHG	intronic	Thecc1EG001575	scaffold_1	mRNA	Unknown
scaffold_1	0.0769230769230769	0.4	0.323076923076923	7980258	7980258	hyper	-	CHG	intronic	Thecc1EG001576	scaffold_1	mRNA	Uncharacterized protein
scaffold_1	0.645161290322581	0.916666666666667	0.271505376344086	7998420	7998420	hyper	+	CHG	intergenic	Thecc1EG001580	scaffold_1	mRNA	Amino acid permease 2 (81%T)
scaffold_1	0.601851851851852	0.844405594405594	0.242553742553743	8032941	8033038	hyper	+	CHG	intronic	Thecc1EG001588	scaffold_1	mRNA	Unknown
scaffold_1	0.562139016695667	0.767630385487528	0.205491368791862	8060419	8061469	hyper	+	CHG	upstream	Thecc1EG001590	scaffold_1	mRNA	c("Beta-galactosidase 10"	" putative (38%T)")
scaffold_1	0.553888888888889	0.578373015873016	0.024484126984127	8152077	8152893	hypo	-	CHG	UTR5	Thecc1EG001601	scaffold_1	mRNA	RING/FYVE/PHD zinc finger superfamily protein (63%T)
scaffold_1	0.572296918767507	0.863794191919192	0.291497273151685	8165259	8166133	hyper	+	CHG	intergenic	Thecc1EG001603	scaffold_1	mRNA	Uncharacterized protein (22%U)
scaffold_1	0.641098484848485	0.922873164787269	0.281774679938784	8166236	8166405	hyper	+	CHG	intergenic	Thecc1EG001604	scaffold_1	mRNA	Uncharacterized protein (38%P)
scaffold_1	0.728529874780863	0.0539610809104262	-0.674568793870437	8190852	8191449	hypo	+	CHG	intergenic	Thecc1EG001608	scaffold_1	mRNA	Uncharacterized protein (37%U)
scaffold_1	0.470588235294118	0.815789473684211	0.345201238390093	8196985	8196985	hyper	-	CHG	intergenic	Thecc1EG001609	scaffold_1	mRNA	NAD(P)H dehydrogenase C1 (73%P)
scaffold_1	0.220833333333333	0.497099567099567	0.276266233766234	8229922	8230386	hypo	-	CHG	intergenic	Thecc1EG001612	scaffold_1	mRNA	CBS / octicosapeptide/Phox/Bemp1 (PB1) domains-containing protein (73%T)
scaffold_1	0.358333333333334	0.722619047619048	0.364285714285714	8256249	8256465	hyper	+	CHG	upstream	Thecc1EG001616	scaffold_1	mRNA	SAUR-like auxin-responsive protein family (72%P)
scaffold_1	0.614125457875458	0.793871214223958	0.1797457563485	8288882	8289630	hypo	+	CHG	intronic	Thecc1EG001620	scaffold_1	mRNA	c("Zinc finger WD40 repeat protein 1"	" putative (56%P)")
scaffold_1	0.389024864024864	0.750795767884252	0.361770903859388	8388964	8389123	hyper	+	CHG	intergenic	Thecc1EG001632	scaffold_1	mRNA	Amino acid permease family protein (78%P)
scaffold_1	0.4	0.615384615384615	0.215384615384615	8393191	8393191	hyper	+	CHG	intergenic	Thecc1EG001633	scaffold_1	mRNA	Leucine-rich repeat transmembrane protein kinase (34%T)
scaffold_1	0.833333333333333	0.768311278949577	-0.0650220543837563	8423673	8424630	hypo	-	CHG	upstream	Thecc1EG001634	scaffold_1	mRNA	Uncharacterized protein (59%P)
scaffold_1	0.810731373889268	0.650371198707794	-0.160360175181475	8427309	8428285	hypo	+	CHG	intergenic	Thecc1EG001637	scaffold_1	mRNA	Unknown
scaffold_1	0.545454545454545	0.8	0.254545454545455	8471476	8471476	hyper	-	CHG	intergenic	Thecc1EG001641	scaffold_1	mRNA	ATPase E1 (82%T)
scaffold_1	0.72979797979798	0.961538461538461	0.231740481740482	8520655	8520657	hyper	+	CHG	upstream	Thecc1EG001648	scaffold_1	mRNA	c("Carboxyesterase 18"	" putative (57%T)")
scaffold_1	0.807517357786129	0.210627013565945	-0.596890344220184	8539704	8540865	hyper	+	CHG	upstream	Thecc1EG001650	scaffold_1	mRNA	Carboxyesterase 18 (66%T)
scaffold_1	0.410079563341875	0.741108432201256	0.331028868859381	8543252	8544347	hyper	-	CHG	upstream	Thecc1EG001651	scaffold_1	mRNA	Uncharacterized protein
scaffold_1	0.825	0.822831423895254	-0.002168576104746	8542003	8542229	hypo	-	CHG	downstream	Thecc1EG001652	scaffold_1	mRNA	Uncharacterized protein (67%P)
scaffold_1	0.672569219995691	0.847629222629223	0.175060002633532	8561627	8562611	hyper	+	CHG	intergenic	Thecc1EG001654	scaffold_1	mRNA	Uncharacterized protein (39%P)
scaffold_1	0.32983682983683	0.572757319764724	0.242920489927894	8565242	8565554	hyper	-	CHG	upstream;downstream	Thecc1EG001655	scaffold_1	mRNA	Uncharacterized protein (38%P)
scaffold_1	0.565986980028688	0.803600096484134	0.237613116455446	8575837	8577009	hyper	-	CHG	intergenic	Thecc1EG001656	scaffold_1	mRNA	CAI-1 autoinducer sensor kinase/phosphatase cqsS (73%P)
scaffold_1	0.711417900493531	0.966448282707961	0.255030382214431	8607423	8608462	hyper	-	CHG	UTR5;UTR3	Thecc1EG001661	scaffold_1	mRNA	Got1/Sft2-like vescicle transport protein family (80%T)
scaffold_1	0.717391304347826	0.941176470588235	0.223785166240409	8607118	8607118	hyper	-	CHG	upstream;downstream	Thecc1EG001662	scaffold_1	mRNA	Uncharacterized protein (45%P)
scaffold_1	0.618055555555556	0.878870403380207	0.260814847824652	8608635	8610307	hyper	+	CHG	intronic	Thecc1EG001663	scaffold_1	mRNA	Unknown
scaffold_1	0.660308231819859	0.962108231598486	0.301799999778627	8656633	8656830	hyper	-	CHG	UTR5	Thecc1EG001671	scaffold_1	mRNA	c("VQ motif-containing protein"	" putative (54%T)")
scaffold_1	0.427204025549614	0.476488095238095	0.0492840696884815	8655344	8656140	hypo	-	CHG	upstream	Thecc1EG001672	scaffold_1	mRNA	Uncharacterized protein (43%U)
scaffold_1	0.781821806278328	0.722133190883191	-0.0596886153951367	8658636	8660224	hypo	+	CHG	UTR3	Thecc1EG001673	scaffold_1	mRNA	Uncharacterized protein
scaffold_1	0.641522275939761	0.622523071437176	-0.0189992045025858	8663342	8664603	hypo	+	CHG	UTR5	Thecc1EG001675	scaffold_1	mRNA	Unknown
scaffold_1	0.693519512624988	0.450807931533025	-0.242711581091963	8672268	8672877	hypo	+	CHG	intronic	Thecc1EG001676	scaffold_1	mRNA	Thioesterase superfamily protein (68%T)
scaffold_1	0.530983383995355	0.840460526315789	0.309477142320435	8694487	8695129	hyper	+	CHG	intergenic	Thecc1EG001679	scaffold_1	mRNA	Uncharacterized protein
scaffold_1	0.484563921668542	0.0943027087854674	-0.390261212883075	8707458	8707505	hypo	-	CHG	upstream	Thecc1EG001680	scaffold_1	mRNA	Uncharacterized protein
scaffold_1	0.615384615384615	0.823529411764706	0.20814479638009	8738768	8738768	hyper	+	CHG	upstream;downstream	Thecc1EG001686	scaffold_1	mRNA	Uncharacterized protein (16%T)
scaffold_1	0.48375	0.91824494949495	0.434494949494949	8792509	8793335	hyper	-	CHG	upstream	Thecc1EG001694	scaffold_1	mRNA	Dipeptide transport ATP-binding protein dppF (70%P)
scaffold_1	0.922839449774128	0.519762160165977	-0.403077289608151	8793703	8794857	hypo	-	CHG	intergenic	Thecc1EG001695	scaffold_1	mRNA	Unknown
scaffold_1	0.68719806763285	0.96969696969697	0.28249890206412	8795501	8795664	hyper	+	CHG	exonic	Thecc1EG001696	scaffold_1	mRNA	Unknown
scaffold_1	0.189950229604512	0.590171937604543	0.400221708000031	8797583	8799273	hyper	-	CHG	intronic	Thecc1EG001697	scaffold_1	mRNA	Transducin/WD40 repeat-like superfamily protein (76%P)
scaffold_1	0.540395647203787	0.349877372606513	-0.190518274597273	8833060	8834468	hyper	-	CHG	intronic	Thecc1EG001702	scaffold_1	mRNA	DNA/RNA polymerases superfamily protein (67%P)
scaffold_1	0.879302832244009	0.560416666666667	-0.318886165577342	8897138	8898917	hypo	+	CHG	upstream;downstream	Thecc1EG001707	scaffold_1	mRNA	Phosphoenolpyruvate carboxylase 3 (88%T)
scaffold_1	0.707516339869281	0.978130511463845	0.270614171594564	8936394	8937277	hyper	+	CHG	intergenic	Thecc1EG001709	scaffold_1	mRNA	Unknown
scaffold_1	0.597108863249328	0.893668194012986	0.296559330763659	8979025	8980635	hyper	+	CHG	upstream	Thecc1EG001712	scaffold_1	mRNA	Cysteine-rich RLK (RECEPTOR-like protein kinase) 8 (33%T)
scaffold_1	0.518725208057867	0.838101938711695	0.319376730653827	8989811	8990629	hyper	+	CHG	intergenic	Thecc1EG001713	scaffold_1	mRNA	Pyrimidin 4 (83%T)
scaffold_1	0.933333333333333	0.470588235294118	-0.462745098039216	9032507	9032507	hypo	+	CHG	intronic	Thecc1EG001717	scaffold_1	mRNA	Unknown
scaffold_1	0.725338735369575	0.593414256839055	-0.13192447853052	9030300	9030775	hypo	+	CHG	UTR5	Thecc1EG001718	scaffold_1	mRNA	Uncharacterized protein (23%U)
scaffold_1	0.672753341144527	0.886462395188215	0.213709054043688	9039989	9041818	hypo	+	CHG	exonic	Thecc1EG001719	scaffold_1	mRNA	c("RNA-directed DNA polymerase (Reverse transcriptase)"	" Ribonuclease H (71%U)")
scaffold_1	0.307960965219101	0.346856725146199	0.0388957599270972	9048907	9050424	hyper	+	CHG	upstream	Thecc1EG001720	scaffold_1	mRNA	Unknown
scaffold_1	0.472601483704259	0.724977954144621	0.252376470440361	9064874	9066133	hyper	-	CHG	downstream	Thecc1EG001725	scaffold_1	mRNA	Unknown
scaffold_1	0.675622171945701	0.915724488720219	0.240102316774518	9087703	9089164	hyper	-	CHG	intronic	Thecc1EG001729	scaffold_1	mRNA	Unknown
scaffold_1	0.496120502237193	0.624847459739725	0.128726957502532	9094789	9096377	hyper	+	CHG	UTR3	Thecc1EG001730	scaffold_1	mRNA	Multiprotein bridging factor 1B (84%T)
scaffold_1	0.6504329004329	0.282357859531773	-0.368075040901128	9159035	9159047	hypo	+	CHG	upstream	Thecc1EG001742	scaffold_1	mRNA	c("Pentatricopeptide repeat superfamily protein"	" putative (59%P)")
scaffold_1	0.485714285714286	0.166666666666667	-0.319047619047619	9159077	9159077	hypo	-	CHG	upstream	Thecc1EG001743	scaffold_1	mRNA	Ribosomal L5P family protein (96%T)
scaffold_1	0.564604089820989	0.806225045195634	0.241620955374644	9199231	9201177	hyper	+	CHG	intergenic	Thecc1EG001747	scaffold_1	mRNA	Uncharacterized protein (71%P)
scaffold_1	0.492409114183308	0.872150997150997	0.37974188296769	9204326	9204737	hyper	+	CHG	intronic	Thecc1EG001748	scaffold_1	mRNA	Uncharacterized protein (74%P)
scaffold_1	0.654308603740891	0.827143954706558	0.172835350965667	9213314	9214710	hyper	-	CHG	downstream	Thecc1EG001749	scaffold_1	mRNA	Jojoba acyl CoA reductase-related male sterility protein (92%P)
scaffold_1	0.50529176201373	0.529717723796671	0.0244259617829413	9255017	9255512	hypo	+	CHG	upstream	Thecc1EG001753	scaffold_1	mRNA	Unknown
scaffold_1	0.726542687557151	0.305024363449397	-0.421518324107754	9258890	9260788	hyper	+	CHG	downstream	Thecc1EG001754	scaffold_1	mRNA	Leucine-rich repeat receptor protein kinase family protein (84%P)
scaffold_1	0.0666666666666667	0.315789473684211	0.249122807017544	9272056	9272056	hyper	-	CHG	exonic	Thecc1EG001755	scaffold_1	mRNA	Uncharacterized protein
scaffold_1	0.671350466973453	0.814709734709735	0.143359267736282	9280972	9282730	hyper	+	CHG	intronic	Thecc1EG001757	scaffold_1	mRNA	Unknown
scaffold_1	0.166666666666667	0.428571428571429	0.261904761904762	9273823	9273823	hyper	+	CHG	intronic	Thecc1EG001758	scaffold_1	mRNA	Uncharacterized protein (54%P)
scaffold_1	0.785436720142603	0.839356246590289	0.0539195264476866	9289520	9291457	hypo	-	CHG	downstream	Thecc1EG001760	scaffold_1	mRNA	Kinase family protein with leucine-rich repeat domain (21%T)
scaffold_1	0.645161290322581	0.882352941176471	0.23719165085389	9343724	9343724	hyper	+	CHG	intronic	Thecc1EG001765	scaffold_1	mRNA	Uncharacterized protein (79%P)
scaffold_1	0.604699488491049	0.876082251082251	0.271382762591203	9347025	9348307	hyper	+	CHG	UTR5	Thecc1EG001766	scaffold_1	mRNA	Uncharacterized protein (83%P)
scaffold_1	0.644134983790156	0.342735042735043	-0.301399941055113	9344712	9344751	hypo	-	CHG	intronic	Thecc1EG001767	scaffold_1	mRNA	Unknown
scaffold_1	0.668181818181818	0.954545454545454	0.286363636363636	9346826	9346969	hyper	-	CHG	UTR5	Thecc1EG001768	scaffold_1	mRNA	Unknown
scaffold_1	0.503008783331364	0.808784838350056	0.305776055018692	9365891	9366874	hyper	-	CHG	intergenic	Thecc1EG001769	scaffold_1	mRNA	Unknown
scaffold_1	0.415384615384615	0.376068376068376	-0.039316239316239	9371854	9371881	hyper	+	CHG	intergenic	Thecc1EG001770	scaffold_1	mRNA	Uncharacterized protein (78%P)
scaffold_1	0.474901345766037	0.817844858234009	0.342943512467972	9376857	9377828	hyper	+	CHG	intronic	Thecc1EG001771	scaffold_1	mRNA	c("4-hydroxyphenylacetaldehyde oxime monooxygenase"	" putative (56%U)")
scaffold_1	0.4	0.921052631578948	0.521052631578947	9407128	9407180	hyper	-	CHG	intronic	Thecc1EG001777	scaffold_1	mRNA	Unknown
scaffold_1	0.449346405228758	0.559301769488283	0.109955364259525	9428168	9428446	hyper	+	CHG	intergenic	Thecc1EG001782	scaffold_1	mRNA	Nucleotide/sugar transporter family protein (69%P)
scaffold_1	0.585947565743116	0.8831474129735	0.297199847230384	9469508	9470485	hyper	-	CHG	UTR3	Thecc1EG001790	scaffold_1	mRNA	Uncharacterized protein (61%P)
scaffold_1	0.487258538562886	0.516413296848079	0.0291547582851928	9474187	9474396	hypo	-	CHG	intronic	Thecc1EG001792	scaffold_1	mRNA	Ribonuclease H protein (72%P)
scaffold_1	0.614286309789957	0.900483448373121	0.286197138583164	9532500	9533794	hyper	-	CHG	UTR5	Thecc1EG001802	scaffold_1	mRNA	Unknown
scaffold_1	0.624923246677577	0.872391787382952	0.247468540705376	9530712	9532158	hyper	+	CHG	intronic	Thecc1EG001803	scaffold_1	mRNA	Unknown
scaffold_1	0.666666666666667	0.952380952380952	0.285714285714286	9551979	9551979	hyper	-	CHG	upstream;downstream	Thecc1EG001804	scaffold_1	mRNA	c("Glycosyl hydrolase of Uncharacterized protein function (DUF1680)"	" putative (52%T)")
scaffold_1	0.777777777777778	1	0.222222222222222	9554343	9554343	hyper	-	CHG	intergenic	Thecc1EG001806	scaffold_1	mRNA	Uncharacterized protein
scaffold_1	0.454545454545455	0.714285714285714	0.25974025974026	9577642	9577642	hyper	-	CHG	exonic	Thecc1EG001816	scaffold_1	mRNA	Uncharacterized protein
scaffold_1	0.727272727272727	0.957446808510638	0.230174081237911	9591319	9591319	hyper	-	CHG	upstream	Thecc1EG001817	scaffold_1	mRNA	Coenzyme Q 3 (68%P)
scaffold_1	0.532884830914387	0.904234654234654	0.371349823320267	9605604	9606731	hyper	+	CHG	intronic	Thecc1EG001820	scaffold_1	mRNA	Receptor like protein 29 (65%P)
scaffold_1	0.559176253091529	0.838507297655905	0.279331044564375	9637968	9639034	hyper	-	CHG	upstream	Thecc1EG001824	scaffold_1	mRNA	Phosphatase 5.2 (82%T)
scaffold_1	0.76	0.96551724137931	0.20551724137931	9655133	9655133	hyper	+	CHG	upstream	Thecc1EG001827	scaffold_1	mRNA	Unknown
scaffold_1	0.613866241285596	0.97510928096294	0.361243039677343	9726303	9726796	hyper	+	CHG	intergenic	Thecc1EG001836	scaffold_1	mRNA	c("BED zinc finger"	"hAT family dimerization domain (63%P)")
scaffold_1	0.719857520360616	0.284955087240802	-0.434902433119815	9734174	9735827	hypo	+	CHG	intergenic	Thecc1EG001839	scaffold_1	mRNA	Uncharacterized protein (75%P)
scaffold_1	0.594019207199705	0.836584786144303	0.242565578944599	9743091	9744921	hyper	+	CHG	upstream	Thecc1EG001840	scaffold_1	mRNA	Uncharacterized protein (68%P)
scaffold_1	0.3125	0.600961538461539	0.288461538461538	9786067	9786679	hyper	-	CHG	upstream	Thecc1EG001844	scaffold_1	mRNA	Uncharacterized protein (69%P)
scaffold_1	0.512511671335201	0.786184939091916	0.273673267756715	9789181	9790327	hyper	+	CHG	intergenic	Thecc1EG001845	scaffold_1	mRNA	Uncharacterized protein (77%P)
scaffold_1	0.607919852825052	0.85120488317063	0.243285030345578	9790761	9792490	hyper	-	CHG	exonic	Thecc1EG001846	scaffold_1	mRNA	Gag-pro-like protein (21%U)
scaffold_1	0.636706430824078	0.903714809262036	0.267008378437958	9796261	9797108	hyper	-	CHG	exonic	Thecc1EG001847	scaffold_1	mRNA	Uncharacterized protein
scaffold_1	0.660125968992248	0.985714285714286	0.325588316722038	9801392	9801394	hyper	+	CHG	UTR3	Thecc1EG001848	scaffold_1	mRNA	Uncharacterized protein
scaffold_1	0.764761904761905	0.752380952380952	-0.0123809523809525	9803999	9804031	hypo	+	CHG	upstream;downstream	Thecc1EG001849	scaffold_1	mRNA	Unknown
scaffold_1	0.512431171744897	0.770842634404999	0.258411462660102	9836461	9837471	hyper	-	CHG	intergenic	Thecc1EG001856	scaffold_1	mRNA	Uncharacterized protein (35%U)
scaffold_1	0.352030947775629	0.78475935828877	0.432728410513141	9842953	9843102	hyper	+	CHG	intronic	Thecc1EG001857	scaffold_1	mRNA	Cytochrome P450 (69%P)
scaffold_1	0.638655462184874	0.918230277185501	0.279574815000627	9852489	9852658	hyper	-	CHG	intergenic	Thecc1EG001858	scaffold_1	mRNA	Haloacid dehalogenase superfamily protein (63%P)
scaffold_1	0.518663047533564	0.173522932411345	-0.345140115122219	9856974	9858400	hyper	-	CHG	upstream	Thecc1EG001859	scaffold_1	mRNA	Cysteine-rich RLK (RECEPTOR-like protein kinase) 8 (24%T)
scaffold_1	0.689473684210526	0.402253438688909	-0.287220245521618	9873585	9873587	hypo	+	CHG	upstream	Thecc1EG001863	scaffold_1	mRNA	Uncharacterized protein
scaffold_1	0.5625	0.0829346092503988	-0.479565390749601	9905964	9905966	hypo	+	CHG	upstream	Thecc1EG001868	scaffold_1	mRNA	MAP kinase 20 (80%P)
scaffold_1	0.736915356022907	0.635984848484848	-0.100930507538059	9927340	9927658	hyper	+	CHG	intergenic	Thecc1EG001869	scaffold_1	mRNA	Unknown
scaffold_1	0.2	0.4	0.2	9991178	9991178	hyper	-	CHG	upstream	Thecc1EG001879	scaffold_1	mRNA	Uncharacterized protein (16%T)
scaffold_1	0.45636182948213	0.139066496163683	-0.317295333318448	10007240	10007343	hypo	+	CHG	UTR3	Thecc1EG001882	scaffold_1	mRNA	c("Calcium-activated outward-rectifying potassium channel"	" putative (69%U)")
scaffold_1	0.476190476190476	0.513773681515617	0.037583205325141	10037322	10038242	hyper	+	CHG	intergenic	Thecc1EG001887	scaffold_1	mRNA	Uncharacterized protein
scaffold_1	0.315789473684211	0.1	-0.215789473684211	10110489	10110489	hypo	+	CHG	intronic	Thecc1EG001894	scaffold_1	mRNA	Glucan synthase-like 7 (65%T)
scaffold_1	0.4	0.714285714285714	0.314285714285714	10136456	10136456	hyper	-	CHG	intronic	Thecc1EG001897	scaffold_1	mRNA	RING/U-box superfamily protein (63%P)
scaffold_1	0.38410931174089	0.698868034055728	0.314758722314837	10144435	10145674	hyper	+	CHG	upstream	Thecc1EG001899	scaffold_1	mRNA	Membrane-associated progesterone binding protein 4 (74%T)
scaffold_1	0.526610644257703	0.130735930735931	-0.395874713521772	10145761	10145828	hypo	+	CHG	intergenic	Thecc1EG001900	scaffold_1	mRNA	Endoplasmic reticulum vesicle transporter protein (84%T)
scaffold_1	0.647058823529412	0.86046511627907	0.213406292749658	10174507	10174507	hyper	+	CHG	upstream	Thecc1EG001903	scaffold_1	mRNA	TT12-2 MATE transporter (95%P)
scaffold_1	0.607314324331131	0.800315307507957	0.193000983176826	10181216	10183126	hypo	+	CHG	upstream	Thecc1EG001904	scaffold_1	mRNA	TT12-2 MATE transporter (95%P)
scaffold_1	0.341387559808613	0.0392156862745097	-0.302171873534103	10218578	10218581	hypo	-	CHG	intergenic	Thecc1EG001909	scaffold_1	mRNA	Polyamine oxidase 2 (80%P)
scaffold_1	0.521250758955677	0.820695970695971	0.299445211740294	10225297	10226823	hyper	+	CHG	upstream	Thecc1EG001910	scaffold_1	mRNA	Uncharacterized protein (72%P)
scaffold_1	0.454763287884135	0.853731332351409	0.398968044467274	10227143	10228273	hyper	-	CHG	upstream	Thecc1EG001911	scaffold_1	mRNA	Uncharacterized protein
scaffold_1	0.680681178186249	0.318218828820143	-0.362462349366107	10247596	10248460	hypo	+	CHG	upstream	Thecc1EG001913	scaffold_1	mRNA	c("Phytochrome interacting factor 3-like 6"	" putative (51%P)")
scaffold_1	0.0833333333333333	0.307692307692308	0.224358974358974	10259760	10259760	hyper	+	CHG	UTR3	Thecc1EG001915	scaffold_1	mRNA	Unknown
scaffold_1	0.695977011494253	0.943414634146341	0.247437622652089	10266106	10266741	hyper	-	CHG	downstream	Thecc1EG001916	scaffold_1	mRNA	NAD(P)-linked oxidoreductase superfamily protein (77%T)
scaffold_1	0.766666666666667	1	0.233333333333333	10272451	10272451	hyper	+	CHG	UTR5	Thecc1EG001917	scaffold_1	mRNA	Uncharacterized protein (22%U)
scaffold_1	0.648283778331161	0.762200985405713	0.113917207074552	10270421	10272064	hyper	+	CHG	exonic	Thecc1EG001918	scaffold_1	mRNA	Unknown
scaffold_1	0.600596760443308	0.812898724082935	0.212301963639627	10272811	10273295	hyper	-	CHG	exonic	Thecc1EG001919	scaffold_1	mRNA	Unknown
scaffold_1	0.612009803921568	0.778468551084259	0.166458747162691	10282586	10283082	hypo	-	CHG	intergenic	Thecc1EG001923	scaffold_1	mRNA	c("RING-H2 finger protein ATL5F"	" putative (39%P)")
scaffold_1	0.472613636363637	0.813125687753295	0.340512051389658	10286112	10286644	hyper	+	CHG	downstream	Thecc1EG001926	scaffold_1	mRNA	Uncharacterized protein
scaffold_1	0.579394257703081	0.84515873015873	0.265764472455649	10314366	10315032	hyper	-	CHG	intronic	Thecc1EG001930	scaffold_1	mRNA	Unknown
scaffold_1	0.548628993555464	0.840060016400782	0.291431022845318	10341874	10343488	hyper	+	CHG	intergenic	Thecc1EG001932	scaffold_1	mRNA	c("Transposase tnp2"	" putative (36%U)")
scaffold_1	0.729166666666667	0.965909090909091	0.236742424242424	10349178	10350410	hyper	+	CHG	intergenic	Thecc1EG001933	scaffold_1	mRNA	Uncharacterized protein (80%P)
scaffold_1	0.25	0	-0.25	10386748	10386748	hypo	-	CHG	intronic	Thecc1EG001937	scaffold_1	mRNA	Unknown
scaffold_1	0.655929487179487	0.930533142999007	0.27460365581952	10417817	10418114	hyper	-	CHG	intergenic	Thecc1EG001941	scaffold_1	mRNA	Unknown
scaffold_1	0.522876694917204	0.786293805187815	0.26341711027061	10423739	10424111	hyper	-	CHG	intronic	Thecc1EG001943	scaffold_1	mRNA	Gag-pol polyprotein-like protein (30%U)
scaffold_1	0.549396809880681	0.697835184139532	0.148438374258851	10436169	10437398	hyper	-	CHG	upstream	Thecc1EG001944	scaffold_1	mRNA	Preprotein translocase Sec (63%P)
scaffold_1	0.528718188903523	0.811525548640681	0.282807359737159	10455239	10456519	hyper	+	CHG	upstream	Thecc1EG001946	scaffold_1	mRNA	Uncharacterized protein (76%P)
scaffold_1	0.660614385614386	0.775906193743006	0.11529180812862	10480525	10481880	hypo	-	CHG	upstream	Thecc1EG001948	scaffold_1	mRNA	Cysteine-rich RLK (RECEPTOR-like protein kinase) 8 (20%T)
scaffold_1	0.54124844481211	0.702317290552584	0.161068845740475	10491432	10492953	hypo	+	CHG	upstream	Thecc1EG001949	scaffold_1	mRNA	Glutathione S-transferase PHI 9 (72%T)
scaffold_1	0.5	0.75	0.25	10499186	10499186	hyper	-	CHG	upstream	Thecc1EG001950	scaffold_1	mRNA	Unknown
scaffold_1	0.73956442831216	1	0.26043557168784	10542796	10543188	hyper	+	CHG	intergenic	Thecc1EG001954	scaffold_1	mRNA	Uncharacterized protein (50%P)
scaffold_1	0.652417582417582	0.909357351217816	0.256939768800234	10550845	10550889	hyper	+	CHG	intergenic	Thecc1EG001955	scaffold_1	mRNA	NAC domain-containing protein 42 (60%P)
scaffold_1	0.584338918399021	0.863204508856683	0.278865590457662	10579029	10580135	hyper	-	CHG	upstream	Thecc1EG001957	scaffold_1	mRNA	Pleckstrin domain-containing protein (76%P)
scaffold_1	1	0.666666666666667	-0.333333333333333	10590092	10590092	hypo	-	CHG	intergenic	Thecc1EG001960	scaffold_1	mRNA	Anaphase-promoting complex subunit 5 (71%P)
scaffold_1	0.622816792261237	0.813492136871237	0.19067534461	10610662	10612227	hypo	+	CHG	intergenic	Thecc1EG001962	scaffold_1	mRNA	Unknown
scaffold_1	0.0909090909090909	0.333333333333333	0.242424242424242	10615715	10615715	hyper	+	CHG	intergenic	Thecc1EG001963	scaffold_1	mRNA	Phytoene desaturation 1 (77%T)
scaffold_1	0.153846153846154	0.441176470588235	0.287330316742081	10623130	10623130	hyper	+	CHG	upstream	Thecc1EG001964	scaffold_1	mRNA	Uncharacterized protein (46%P)
scaffold_1	0.579084434243046	0.788328536551393	0.209244102308347	10630551	10631597	hyper	-	CHG	intronic	Thecc1EG001965	scaffold_1	mRNA	Uncharacterized protein (76%P)
scaffold_1	0.585865215452026	0.847400285005454	0.261535069553427	10637182	10638996	hyper	+	CHG	upstream	Thecc1EG001966	scaffold_1	mRNA	Uncharacterized protein (56%P)
scaffold_1	0.523809523809524	0.935483870967742	0.411674347158218	10648021	10648021	hyper	+	CHG	intronic	Thecc1EG001967	scaffold_1	mRNA	Cysteine-rich RLK (RECEPTOR-like protein kinase) 8 (11%T)
scaffold_1	0.580180708630881	0.8872793912699	0.30709868263902	10654200	10655867	hyper	+	CHG	intronic	Thecc1EG001969	scaffold_1	mRNA	Unknown
scaffold_1	0.674466930989246	0.943614683235474	0.269147752246228	10669955	10671248	hyper	-	CHG	intronic	Thecc1EG001970	scaffold_1	mRNA	Uncharacterized protein (51%P)
scaffold_1	0.572147083685545	0.793607587502936	0.221460503817391	10714638	10715674	hyper	+	CHG	UTR5	Thecc1EG001972	scaffold_1	mRNA	GDSL Lipase/Acylhydrolase superfamily protein (80%P)
scaffold_1	0.618883861236802	0.490124114431618	-0.128759746805184	10712774	10714464	hypo	+	CHG	intronic	Thecc1EG001974	scaffold_1	mRNA	Uncharacterized protein (87%P)
scaffold_1	0.663632663632664	0.923333333333333	0.25970066970067	10734828	10735200	hyper	+	CHG	upstream;downstream	Thecc1EG001975	scaffold_1	mRNA	Uncharacterized protein (76%P)
scaffold_1	0.475063426043818	0.786969560653771	0.311906134609953	10736833	10737643	hyper	-	CHG	intergenic	Thecc1EG001976	scaffold_1	mRNA	Unknown
scaffold_1	0.518574074074074	0.783357035121741	0.264782961047667	10748693	10749216	hyper	-	CHG	intergenic	Thecc1EG001978	scaffold_1	mRNA	GDSL Lipase/Acylhydrolase superfamily protein (80%P)
scaffold_1	0.790700043850199	0.556799950348337	-0.233900093501861	10764625	10765152	hypo	-	CHG	upstream	Thecc1EG001979	scaffold_1	mRNA	Uncharacterized protein (58%P)
scaffold_1	0.601862620660575	0.84959940336742	0.247736782706845	10760418	10762080	hyper	+	CHG	intronic	Thecc1EG001980	scaffold_1	mRNA	Unknown
scaffold_1	0.292613636363636	0.0774509803921569	-0.215162655971479	10776098	10776226	hypo	-	CHG	intergenic	Thecc1EG001981	scaffold_1	mRNA	Uncharacterized protein
scaffold_1	0.308683610296514	0.677463768115942	0.368780157819429	10788145	10788290	hyper	-	CHG	intronic	Thecc1EG001984	scaffold_1	mRNA	Unknown
scaffold_1	0.61914564257954	0.929563001324154	0.310417358744614	10859887	10861444	hyper	-	CHG	intronic	Thecc1EG001996	scaffold_1	mRNA	Unknown
scaffold_1	0.534230610707133	0.851751966671322	0.317521355964188	10869400	10871024	hyper	+	CHG	upstream	Thecc1EG001997	scaffold_1	mRNA	Unknown
scaffold_1	0.634398653702746	0.79333880343175	0.158940149729004	10863199	10864976	hyper	+	CHG	intronic	Thecc1EG001998	scaffold_1	mRNA	Uncharacterized protein
scaffold_1	0.519261390238834	0.809434135013576	0.290172744774742	10894518	10896177	hyper	-	CHG	intronic	Thecc1EG002004	scaffold_1	mRNA	Uncharacterized protein (80%P)
scaffold_1	0.540404040404041	0.844102564102564	0.303698523698524	10931457	10931489	hyper	-	CHG	intronic	Thecc1EG002006	scaffold_1	mRNA	Uncharacterized protein (22%U)
scaffold_1	0.466666666666667	0.775862068965517	0.309195402298851	10940584	10940640	hyper	-	CHG	intergenic	Thecc1EG002007	scaffold_1	mRNA	2-oxoglutarate and Fe(II)-dependent oxygenase superfamily protein (66%P)
scaffold_1	0.547857142857143	0.94707233065442	0.399215187797277	10955460	10955466	hyper	+	CHG	intergenic	Thecc1EG002008	scaffold_1	mRNA	S-adenosyl-L-methionine-dependent methyltransferases superfamily protein (71%P)
scaffold_1	0.496352600700427	0.721813462679737	0.22546086197931	10978935	10980582	hyper	+	CHG	intergenic	Thecc1EG002010	scaffold_1	mRNA	Uncharacterized protein (45%P)
scaffold_1	0.501633986928105	0.755952380952381	0.254318394024277	10980824	10980826	hyper	+	CHG	UTR5	Thecc1EG002011	scaffold_1	mRNA	NAD(P)-binding Rossmann-fold superfamily protein (75%T)
scaffold_1	0.64280283030283	0.839287201637277	0.196484371334446	11006834	11007860	hypo	-	CHG	intergenic	Thecc1EG002015	scaffold_1	mRNA	Gag-pro-like protein (19%U)
scaffold_1	0.556728052886589	0.752659932659933	0.195931879773343	11016064	11017247	hyper	-	CHG	upstream	Thecc1EG002016	scaffold_1	mRNA	Unknown
scaffold_1	0.619047619047619	0.264423076923077	-0.354624542124542	11019490	11019594	hypo	+	CHG	upstream	Thecc1EG002018	scaffold_1	mRNA	Uncharacterized protein (56%P)
scaffold_1	0.567676767676768	0.965249933172948	0.397573165496181	11038703	11039327	hyper	-	CHG	intergenic	Thecc1EG002020	scaffold_1	mRNA	Ribosomal L27e protein family (89%T)
scaffold_1	0.438776496737857	0.831854226425257	0.393077729687401	11075942	11077825	hyper	-	CHG	upstream	Thecc1EG002025	scaffold_1	mRNA	Gag protease polyprotein (68%P)
scaffold_1	0.571428571428571	1	0.428571428571429	11086511	11086511	hyper	+	CHG	upstream	Thecc1EG002026	scaffold_1	mRNA	Uncharacterized protein (65%P)
scaffold_1	0.333333333333333	0.103448275862069	-0.229885057471264	11109116	11109116	hypo	-	CHG	UTR3	Thecc1EG002028	scaffold_1	mRNA	DHHC-type zinc finger family protein (68%P)
scaffold_1	0.418921916592724	0.724175291738317	0.305253375145593	11170536	11172298	hyper	+	CHG	upstream	Thecc1EG002036	scaffold_1	mRNA	Uncharacterized protein (42%P)
scaffold_1	0.515773290638882	0.76870727387807	0.252933983239188	11181496	11182593	hyper	-	CHG	intronic	Thecc1EG002038	scaffold_1	mRNA	Zinc transporter 5 precursor (66%P)
scaffold_1	0.633333333333334	0.883333333333334	0.25	11187889	11187973	hyper	-	CHG	intronic	Thecc1EG002039	scaffold_1	mRNA	Uncharacterized protein (48%P)
scaffold_1	0.648151599875738	0.721739130434783	0.0735875305590447	11216389	11216729	hypo	-	CHG	exonic	Thecc1EG002041	scaffold_1	mRNA	Copia-like retrotransposable element (23%U)
scaffold_1	0.678937980402511	0.735496746870303	0.0565587664677914	11214598	11216188	hyper	+	CHG	splicing	Thecc1EG002042	scaffold_1	mRNA	Copia LTR rider-like protein (24%U)
scaffold_1	0.518389018389018	0.819299242424242	0.300910224035224	11257619	11257705	hyper	+	CHG	intronic	Thecc1EG002046	scaffold_1	mRNA	c("UDP-glucosyl transferase 71C5"	" putative (42%P)")
scaffold_1	0.213852813852814	0	-0.213852813852814	11263363	11264051	hypo	+	CHG	exonic	Thecc1EG002048	scaffold_1	mRNA	Uncharacterized protein
scaffold_1	0.681522181522182	0.791851851851852	0.11032967032967	11292732	11293888	hyper	-	CHG	intronic	Thecc1EG002050	scaffold_1	mRNA	c("Tetratricopeptide repeat (TPR)-like superfamily protein"	" putative (54%T)")
scaffold_1	0.628571428571429	0.923076923076923	0.294505494505495	11285876	11285876	hyper	-	CHG	intronic	Thecc1EG002051	scaffold_1	mRNA	Uncharacterized protein (76%P)
scaffold_1	0.639503928189071	0.923824107567621	0.28432017937855	11286307	11287935	hyper	-	CHG	intronic	Thecc1EG002052	scaffold_1	mRNA	c("RNA-directed DNA polymerase (Reverse transcriptase)"	" Ribonuclease H-like protein (23%U)")
scaffold_1	0.673724147767794	0.934041066763866	0.260316918996073	11297790	11298032	hyper	+	CHG	downstream	Thecc1EG002053	scaffold_1	mRNA	c("Ribonuclease H protein"	" putative (36%P)")
scaffold_1	0.684736592429841	0.722789995626966	0.038053403197125	11332614	11333485	hypo	+	CHG	upstream	Thecc1EG002058	scaffold_1	mRNA	Uncharacterized protein (48%P)
scaffold_1	0.713636363636363	0.944685990338164	0.231049626701801	11339173	11339610	hyper	-	CHG	upstream	Thecc1EG002059	scaffold_1	mRNA	Unknown
scaffold_1	0.7	0.914285714285714	0.214285714285714	11348799	11348799	hyper	+	CHG	intergenic	Thecc1EG002060	scaffold_1	mRNA	60S ribosomal protein L13 (84%U)
scaffold_1	0.4	0.181818181818182	-0.218181818181818	11367813	11367813	hypo	+	CHG	upstream	Thecc1EG002063	scaffold_1	mRNA	Uncharacterized protein (45%P)
scaffold_1	0.706069987803734	0.729850226401951	0.0237802385982167	11374655	11375073	hyper	-	CHG	upstream	Thecc1EG002064	scaffold_1	mRNA	c("Pentatricopeptide repeat-containing"	" putative-like protein (20%U)")
scaffold_1	0.510759252694737	0.777972582972583	0.267213330277846	11390940	11391951	hyper	+	CHG	upstream;downstream	Thecc1EG002065	scaffold_1	mRNA	Unknown
scaffold_1	0.570833333333333	0.957142857142857	0.386309523809523	11396461	11396898	hyper	+	CHG	upstream	Thecc1EG002067	scaffold_1	mRNA	Bifunctional inhibitor/lipid-transfer protein/seed storage 2S albumin superfamily protein (85%P)
scaffold_1	0.606910557141905	0.901090639076017	0.294180081934112	11413587	11414959	hyper	-	CHG	upstream	Thecc1EG002068	scaffold_1	mRNA	Uncharacterized protein
scaffold_1	0.474074074074074	0.225438596491228	-0.248635477582846	11429905	11429911	hypo	-	CHG	intergenic	Thecc1EG002070	scaffold_1	mRNA	Unknown
scaffold_1	0.636507936507937	0.542165725047081	-0.0943422114608556	11435334	11436125	hyper	+	CHG	intergenic	Thecc1EG002071	scaffold_1	mRNA	c("Homeodomain-like superfamily protein"	" putative (38%T)")
scaffold_1	0.513323900587318	0.479673171786223	-0.0336507288010948	11445908	11447430	hypo	-	CHG	upstream	Thecc1EG002072	scaffold_1	mRNA	Regulator of chromosome condensation family protein (71%P)
scaffold_1	0.795420442982814	0.484557109557109	-0.310863333425704	11447730	11448158	hypo	+	CHG	exonic	Thecc1EG002074	scaffold_1	mRNA	c("Auxin-induced protein 5NG4"	" putative (53%P)")
scaffold_1	0.567383768622159	0.864017701774642	0.296633933152483	11474683	11475696	hyper	+	CHG	upstream	Thecc1EG002078	scaffold_1	mRNA	Methionine aminopeptidase 2B (85%P)
scaffold_1	0.615384615384615	1	0.384615384615385	11486922	11486922	hyper	-	CHG	UTR5	Thecc1EG002079	scaffold_1	mRNA	c("Eukaryotic aspartyl protease family protein"	" putative (45%P)")
scaffold_1	0.535701846046674	0.763760683760684	0.22805883771401	11485396	11486183	hyper	+	CHG	upstream	Thecc1EG002080	scaffold_1	mRNA	Uncharacterized protein (50%P)
scaffold_1	0.622413751825516	0.661208164144211	0.038794412318694	11496056	11497392	hyper	+	CHG	upstream	Thecc1EG002081	scaffold_1	mRNA	Uncharacterized protein (68%P)
scaffold_1	0.517857142857143	0.791288566243194	0.273431423386052	11502963	11503015	hyper	+	CHG	upstream;downstream	Thecc1EG002082	scaffold_1	mRNA	MuDRA transposase-like (14%U)
scaffold_1	0.634861302380484	0.931385887688409	0.296524585307925	11511892	11512103	hyper	+	CHG	intergenic	Thecc1EG002083	scaffold_1	mRNA	Aspartic proteinase A1 (68%T)
scaffold_1	0.327272727272727	0.875	0.547727272727273	11511577	11511590	hyper	-	CHG	intergenic	Thecc1EG002084	scaffold_1	mRNA	Unknown
scaffold_1	0.550438596491228	0.816379928315412	0.265941331824184	11514695	11515789	hyper	+	CHG	intergenic	Thecc1EG002085	scaffold_1	mRNA	Unknown
scaffold_1	0.632752932507336	0.809099407204742	0.176346474697407	11524557	11526357	hyper	-	CHG	intergenic	Thecc1EG002086	scaffold_1	mRNA	c("Gag/pol protein"	" putative (38%U)")
scaffold_1	0.580308800671818	0.85231748201673	0.272008681344912	11544632	11545665	hyper	+	CHG	intergenic	Thecc1EG002089	scaffold_1	mRNA	Uncharacterized protein (39%P)
scaffold_1	0.464492769156082	0.478838560513008	0.0143457913569265	11546411	11547939	hyper	+	CHG	intronic	Thecc1EG002090	scaffold_1	mRNA	Uncharacterized protein (38%P)
scaffold_1	0.684617604617605	0.244861518965257	-0.439756085652348	11579657	11579741	hypo	+	CHG	upstream	Thecc1EG002091	scaffold_1	mRNA	Alpha/beta-Hydrolases superfamily protein (84%P)
scaffold_1	0.505015673981191	0.799719887955182	0.294704213973991	11603392	11604596	hyper	-	CHG	intergenic	Thecc1EG002092	scaffold_1	mRNA	c("Cellulose synthase-like B3"	" putative (55%P)")
scaffold_1	0.629793634727845	0.901401458431019	0.271607823703173	11630324	11631534	hyper	-	CHG	intronic	Thecc1EG002093	scaffold_1	mRNA	Uncharacterized protein (27%U)
scaffold_1	0.633201547256571	0.845215958741303	0.212014411484732	11628171	11629960	hyper	+	CHG	intronic	Thecc1EG002094	scaffold_1	mRNA	Unknown
scaffold_1	0.833333333333333	0.452830188679245	-0.380503144654088	11639503	11639503	hypo	+	CHG	upstream	Thecc1EG002095	scaffold_1	mRNA	Uncharacterized protein (45%P)
scaffold_1	0.579450418160095	0.811311311311312	0.231860893151215	11651129	11651220	hyper	-	CHG	upstream	Thecc1EG002096	scaffold_1	mRNA	Uncharacterized protein (56%P)
scaffold_1	0.603613895168763	0.892463163297431	0.288849268128669	11649503	11650447	hyper	+	CHG	exonic	Thecc1EG002098	scaffold_1	mRNA	c("Cellulose synthase-like B3"	" putative (54%P)")
scaffold_1	0.398484848484848	0.591774891774892	0.193290043290043	11659663	11660328	hyper	-	CHG	intronic	Thecc1EG002099	scaffold_1	mRNA	c("Cellulose synthase-like B4"	" putative (39%T)")
scaffold_1	0.543930670891821	0.784833115737173	0.240902444845352	11685302	11686747	hyper	-	CHG	intergenic	Thecc1EG002100	scaffold_1	mRNA	Uncharacterized protein (81%P)
scaffold_1	0.671815175565176	0.69288916466719	0.0210739891020148	11732817	11734140	hyper	+	CHG	upstream	Thecc1EG002104	scaffold_1	mRNA	Unknown
scaffold_1	0.67427519499179	0.750749083744221	0.0764738887524316	11738078	11738947	hypo	+	CHG	intergenic	Thecc1EG002105	scaffold_1	mRNA	Unknown
scaffold_1	0.550791575119012	0.89772704650422	0.346935471385208	11739462	11741306	hyper	+	CHG	intronic	Thecc1EG002106	scaffold_1	mRNA	c("UDP-glucosyl transferase 71C4"	" putative (46%T)")
scaffold_1	0.666449416645132	0.787138728929347	0.120689312284214	11749289	11750763	hypo	-	CHG	downstream	Thecc1EG002107	scaffold_1	mRNA	Uncharacterized protein (63%P)
scaffold_1	0.548930421903719	0.795250823669689	0.24632040176597	11754075	11755738	hyper	-	CHG	exonic	Thecc1EG002108	scaffold_1	mRNA	Uncharacterized protein (78%P)
scaffold_1	0.599508616183646	0.776689863753817	0.177181247570172	11770255	11771989	hyper	-	CHG	intergenic	Thecc1EG002111	scaffold_1	mRNA	c("Copia-like pol polyprotein"	" putative (53%U)")
scaffold_1	0.605681590441127	0.879530604911746	0.273849014470619	11791305	11792368	hyper	+	CHG	upstream	Thecc1EG002112	scaffold_1	mRNA	Unknown
scaffold_1	0.554470960008717	0.850679250679251	0.296208290670533	11805869	11806213	hyper	+	CHG	intergenic	Thecc1EG002114	scaffold_1	mRNA	c("Cell differentiation"	" Rcd1-like protein"	" putative (39%T)")
scaffold_1	0.606060606060606	0.988095238095238	0.382034632034632	11829532	11829579	hyper	-	CHG	intronic	Thecc1EG002119	scaffold_1	mRNA	Unknown
scaffold_1	0.555555555555556	0.25	-0.305555555555556	11827229	11827229	hypo	-	CHG	intronic	Thecc1EG002120	scaffold_1	mRNA	Unknown
scaffold_1	0.659649122807018	0.969651515151515	0.310002392344498	11870063	11870145	hyper	-	CHG	intergenic	Thecc1EG002126	scaffold_1	mRNA	Ubiquitin fusion degradation UFD1 family protein (72%T)
scaffold_1	0.569114350958242	0.500385182779724	-0.0687291681785187	11870798	11872290	hyper	-	CHG	intergenic	Thecc1EG002127	scaffold_1	mRNA	Unknown
scaffold_1	0.75	1	0.25	11895709	11895709	hyper	+	CHG	upstream	Thecc1EG002133	scaffold_1	mRNA	Uncharacterized protein
scaffold_1	0.481731667025784	0.643827160493827	0.162095493468043	11901945	11903574	hyper	-	CHG	intergenic	Thecc1EG002134	scaffold_1	mRNA	c("UDP-glucosyl transferase 71B6"	" putative (44%T)")
scaffold_1	0.671568726418314	0.108312801003329	-0.563255925414985	11903650	11904944	hypo	+	CHG	UTR5	Thecc1EG002135	scaffold_1	mRNA	Unknown
scaffold_1	0.691794871794872	0.601635154061625	-0.0901597177332472	11914126	11915590	hyper	-	CHG	upstream	Thecc1EG002136	scaffold_1	mRNA	Zinc transporter 5 precursor (67%P)
scaffold_1	0.211805555555555	0.576923076923076	0.365117521367521	11968793	11968831	hyper	+	CHG	intronic	Thecc1EG002145	scaffold_1	mRNA	RmlC-like cupins superfamily protein (68%T)
scaffold_1	0.690575100813272	0.205538724560464	-0.485036376252808	11980068	11980624	hyper	-	CHG	intergenic	Thecc1EG002147	scaffold_1	mRNA	Uncharacterized protein
scaffold_1	0.660131806413783	0.862638712241653	0.20250690582787	11986776	11988349	hypo	-	CHG	intergenic	Thecc1EG002148	scaffold_1	mRNA	Uncharacterized protein (51%P)
scaffold_1	0.690878378378379	0.690740740740741	-0.000137637637637494	11997715	11997717	hyper	+	CHG	upstream	Thecc1EG002149	scaffold_1	mRNA	Uncharacterized protein (60%P)
scaffold_1	0.588235294117647	1	0.411764705882353	12019791	12019791	hyper	+	CHG	intergenic	Thecc1EG002153	scaffold_1	mRNA	c("Serine/threonine protein phosphatase 2A 55 kDa regulatory subunit B prime gamma"	" putative (58%P)")
scaffold_1	0.377272727272727	0.41304347826087	0.035770750988142	12024231	12024280	hyper	-	CHG	downstream	Thecc1EG002155	scaffold_1	mRNA	Uncharacterized protein (73%P)
scaffold_1	0.47124183006536	0.755698005698006	0.284456175632646	12041267	12041445	hyper	-	CHG	upstream	Thecc1EG002157	scaffold_1	mRNA	Major facilitator superfamily protein (77%P)
scaffold_1	0.425	0.357825567502986	-0.0671744324970135	12039370	12039493	hypo	+	CHG	intronic	Thecc1EG002158	scaffold_1	mRNA	Uncharacterized protein (69%P)
scaffold_1	0.315789473684211	0.553191489361702	0.237402015677492	12091430	12091430	hyper	+	CHG	intronic	Thecc1EG002162	scaffold_1	mRNA	Uncharacterized protein (74%P)
scaffold_1	0.615384615384615	0.961538461538462	0.346153846153846	12093578	12093578	hyper	+	CHG	upstream	Thecc1EG002163	scaffold_1	mRNA	Unknown
scaffold_1	0.625	0.986486486486487	0.361486486486487	12146930	12146932	hyper	+	CHG	upstream	Thecc1EG002173	scaffold_1	mRNA	ARM repeat superfamily protein (72%P)
scaffold_1	0.699156958713612	0.189099185349446	-0.510057773364166	12171115	12171572	hypo	+	CHG	upstream	Thecc1EG002177	scaffold_1	mRNA	Uncharacterized protein (28%U)
scaffold_1	0.0769230769230769	0.3	0.223076923076923	12178184	12178184	hyper	+	CHG	upstream	Thecc1EG002178	scaffold_1	mRNA	Unknown
scaffold_1	0.131150286201437	0.47395954316686	0.342809256965423	12183792	12183921	hyper	+	CHG	upstream	Thecc1EG002180	scaffold_1	mRNA	Uncharacterized protein (48%U)
scaffold_1	0.309863523573201	0.559941520467836	0.250077996894635	12183946	12184150	hyper	+	CHG	UTR5	Thecc1EG002181	scaffold_1	mRNA	c("Retrotransposon"	" unclassified"	" putative-like protein (27%U)")
scaffold_1	0.565004666986158	0.876515078490759	0.311510411504602	12187754	12189035	hyper	+	CHG	downstream	Thecc1EG002182	scaffold_1	mRNA	c("Retrotransposon protein"	" unclassified"	" putative (44%U)")
scaffold_1	0.695454545454546	0.937912087912088	0.242457542457543	12234029	12234810	hyper	-	CHG	upstream	Thecc1EG002185	scaffold_1	mRNA	Transducin/WD40 repeat-like superfamily protein (81%T)
scaffold_1	0.414542728635682	0.713829820972678	0.299287092336996	12248707	12248867	hyper	+	CHG	upstream	Thecc1EG002188	scaffold_1	mRNA	Uncharacterized protein (59%P)
scaffold_1	0.514663283858921	0.780735832951725	0.266072549092805	12262762	12264719	hyper	+	CHG	upstream	Thecc1EG002189	scaffold_1	mRNA	Uncharacterized protein (54%P)
scaffold_1	0.638848039215686	0.778207264460462	0.139359225244775	12276423	12277699	hyper	-	CHG	intronic	Thecc1EG002191	scaffold_1	mRNA	Unknown
scaffold_1	0.7655268596853	0.914137928943228	0.148611069257928	12308675	12310128	hyper	-	CHG	intergenic	Thecc1EG002198	scaffold_1	mRNA	Gag-pol polymerase-like protein (24%U)
scaffold_1	0.572203475984734	0.773853775264249	0.201650299279516	12315457	12316365	hyper	+	CHG	downstream	Thecc1EG002199	scaffold_1	mRNA	Myzus persicae-induced lipase 1 (71%P)
scaffold_1	0.633542647828362	0.551172982804529	-0.0823696650238329	12332823	12333474	hypo	-	CHG	intronic	Thecc1EG002202	scaffold_1	mRNA	PDI-like 2-2 (80%T)
scaffold_1	0.648539879720004	0.941832309585788	0.293292429865784	12353260	12354497	hyper	-	CHG	intronic	Thecc1EG002204	scaffold_1	mRNA	c("Centromere/kinetochore protein (ZW10)"	" putative (66%T)")
scaffold_1	0.766442281442282	0.342149304650036	-0.424292976792245	12363343	12364508	hypo	+	CHG	upstream	Thecc1EG002205	scaffold_1	mRNA	Uncharacterized protein (43%P)
scaffold_1	0.575968013468014	0.89528904747783	0.319321034009816	12369835	12370304	hyper	+	CHG	intergenic	Thecc1EG002206	scaffold_1	mRNA	GDSL-like Lipase/Acylhydrolase superfamily protein (67%T)
scaffold_1	0.590909090909091	0.900956937799043	0.310047846889952	12378868	12379972	hyper	-	CHG	upstream	Thecc1EG002207	scaffold_1	mRNA	Unknown
scaffold_1	0.451790801790802	0.628909305268001	0.177118503477199	12381938	12383628	hyper	+	CHG	intergenic	Thecc1EG002208	scaffold_1	mRNA	Unknown
scaffold_1	0.568250603544721	0.627860385090912	0.059609781546191	12402978	12404167	hypo	-	CHG	intronic	Thecc1EG002210	scaffold_1	mRNA	Uncharacterized protein (67%P)
scaffold_1	0.567374956555207	0.818417804187945	0.251042847632739	12408726	12410061	hyper	+	CHG	intronic	Thecc1EG002211	scaffold_1	mRNA	Uncharacterized protein (73%P)
scaffold_1	0.333333333333333	0.619047619047619	0.285714285714286	12417523	12417523	hyper	-	CHG	intronic	Thecc1EG002212	scaffold_1	mRNA	Uncharacterized protein (67%P)
scaffold_1	0.612878787878788	0.89198606271777	0.279107274838982	12417938	12418170	hyper	-	CHG	intronic	Thecc1EG002213	scaffold_1	mRNA	Unknown
scaffold_1	0.757049663299663	0.673971861471861	-0.0830778018278018	12435271	12436886	hyper	+	CHG	upstream	Thecc1EG002214	scaffold_1	mRNA	GDSL-like Lipase/Acylhydrolase superfamily protein (66%P)
scaffold_1	0.576338907469342	0.818502238502238	0.242163331032896	12453664	12454108	hyper	+	CHG	intergenic	Thecc1EG002216	scaffold_1	mRNA	c("Ubiquitin and WLM domain-containing protein C1442.07c"	" putative (56%P)")
scaffold_1	0.448116987179487	0.736328646291052	0.288211659111565	12472302	12473653	hyper	-	CHG	intergenic	Thecc1EG002219	scaffold_1	mRNA	Unknown
scaffold_1	0.605555555555556	0.855259617971482	0.249704062415927	12482228	12483258	hyper	-	CHG	intergenic	Thecc1EG002220	scaffold_1	mRNA	Uncharacterized protein (61%P)
scaffold_1	0.509233535602805	0.773661661427619	0.264428125824814	12488832	12490503	hyper	+	CHG	upstream	Thecc1EG002221	scaffold_1	mRNA	Unknown
scaffold_1	0.633151904898291	0.899006623134361	0.26585471823607	12517129	12518517	hyper	-	CHG	upstream;downstream	Thecc1EG002228	scaffold_1	mRNA	Unknown
scaffold_1	0.793706293706294	0.638908500927115	-0.154797792779179	12519854	12521110	hypo	-	CHG	intergenic	Thecc1EG002229	scaffold_1	mRNA	Cysteine-rich RLK (RECEPTOR-like protein kinase) 8 (13%T)
scaffold_1	0.362179487179488	0.867857142857143	0.505677655677655	12533962	12534204	hyper	-	CHG	intergenic	Thecc1EG002230	scaffold_1	mRNA	PTB domain-containing engulfment adapter protein 1 (64%P)
scaffold_1	0.560094408133624	0.801133944812106	0.241039536678482	12548774	12548914	hyper	-	CHG	intergenic	Thecc1EG002234	scaffold_1	mRNA	Uncharacterized protein (78%P)
scaffold_1	0.461873966009926	0.675407925407925	0.213533959398	12551006	12551242	hyper	+	CHG	UTR5	Thecc1EG002235	scaffold_1	mRNA	Uncharacterized protein (66%P)
scaffold_1	0.590750119445772	0.830540666960158	0.239790547514387	12552283	12553331	hyper	-	CHG	exonic	Thecc1EG002236	scaffold_1	mRNA	Gag-pro-like protein (18%U)
scaffold_1	0.592860941178372	0.87741452425182	0.284553583073448	12558141	12559996	hyper	+	CHG	intronic	Thecc1EG002237	scaffold_1	mRNA	c("RNA-directed DNA polymerase (Reverse transcriptase)"	" Ribonuclease H (63%U)")
scaffold_1	0.49037674037674	0.730115047968505	0.239738307591765	12560383	12561263	hyper	+	CHG	exonic	Thecc1EG002238	scaffold_1	mRNA	Uncharacterized protein (75%P)
scaffold_1	0.538894993894994	0.450362144441092	-0.0885328494539022	12566723	12567514	hyper	+	CHG	intronic	Thecc1EG002239	scaffold_1	mRNA	Immunoglobulin E-set superfamily protein (69%P)
scaffold_1	0.585924369747899	0.87177597641857	0.285851606670671	12615852	12616713	hyper	+	CHG	intergenic	Thecc1EG002248	scaffold_1	mRNA	Uncharacterized protein (46%P)
scaffold_1	0.533957087858699	0.671271239939971	0.137314152081271	12619562	12621380	hyper	-	CHG	exonic	Thecc1EG002249	scaffold_1	mRNA	Unknown
scaffold_1	0.488006585612969	0.831378299120235	0.343371713507266	12626696	12628323	hyper	+	CHG	intergenic	Thecc1EG002250	scaffold_1	mRNA	Unknown
scaffold_1	0.440375079513627	0.724739486855769	0.284364407342142	12629039	12630769	hyper	-	CHG	UTR3	Thecc1EG002251	scaffold_1	mRNA	Unknown
scaffold_1	0.757101449275362	0.915352272727273	0.158250823451911	12659111	12660760	hyper	-	CHG	intergenic	Thecc1EG002253	scaffold_1	mRNA	Unknown
scaffold_1	0.75	0.975609756097561	0.225609756097561	12672755	12672755	hyper	+	CHG	upstream	Thecc1EG002254	scaffold_1	mRNA	Uncharacterized protein
scaffold_1	0.483870967741935	0.18	-0.303870967741936	12683515	12683515	hypo	+	CHG	intergenic	Thecc1EG002255	scaffold_1	mRNA	Uncharacterized protein (65%P)
scaffold_1	0.352272727272728	0.708683473389356	0.356410746116628	12698035	12698340	hyper	+	CHG	upstream	Thecc1EG002257	scaffold_1	mRNA	Calcium-binding EF-hand family protein (70%P)
scaffold_1	0.415789473684211	0.679454179454179	0.263664705769969	12741806	12741913	hyper	-	CHG	intergenic	Thecc1EG002266	scaffold_1	mRNA	3-oxoacyl-[acyl-carrier-protein] synthase (75%U)
scaffold_1	0.470875009528683	0.791749919638384	0.320874910109701	12745011	12746922	hyper	-	CHG	intergenic	Thecc1EG002267	scaffold_1	mRNA	Uncharacterized protein (68%P)
scaffold_1	0.774813895781638	0.795454545454546	0.0206406496729075	12764411	12764501	hypo	-	CHG	intergenic	Thecc1EG002268	scaffold_1	mRNA	Uncharacterized protein
scaffold_1	0.616071428571429	0.673117731941261	0.057046303369833	12764765	12765356	hyper	+	CHG	intergenic	Thecc1EG002269	scaffold_1	mRNA	Unknown
scaffold_1	0.0666666666666667	0.591621795141705	0.524955128475039	12769454	12769658	hyper	+	CHG	upstream;downstream	Thecc1EG002270	scaffold_1	mRNA	Unknown
scaffold_1	0.615942355914305	0.849504397598771	0.233562041684466	12776740	12778393	hyper	-	CHG	intergenic	Thecc1EG002271	scaffold_1	mRNA	Uncharacterized protein (55%P)
scaffold_1	0.272727272727273	0.782608695652174	0.509881422924901	12789330	12789330	hyper	+	CHG	intergenic	Thecc1EG002273	scaffold_1	mRNA	Uncharacterized protein (58%P)
scaffold_1	0.0909090909090909	0.307692307692308	0.216783216783217	12789549	12789549	hyper	+	CHG	intergenic	Thecc1EG002274	scaffold_1	mRNA	Uncharacterized protein (57%P)
scaffold_1	0.412383307526946	0.659466575091575	0.247083267564629	12808219	12809616	hyper	+	CHG	upstream	Thecc1EG002275	scaffold_1	mRNA	Gag-pol polymerase-like protein (30%U)
scaffold_1	0.63527950310559	0.887721403891617	0.252441900786027	12816670	12817431	hyper	-	CHG	upstream	Thecc1EG002276	scaffold_1	mRNA	Unknown
scaffold_1	0.437551020408163	0.748875393612236	0.311324373204073	12819913	12820168	hyper	+	CHG	upstream;downstream	Thecc1EG002277	scaffold_1	mRNA	F-box and associated interaction domains-containing-like protein (30%T)
scaffold_1	0.634293657731158	0.866973685202949	0.232680027471792	12822990	12824608	hyper	-	CHG	exonic	Thecc1EG002278	scaffold_1	mRNA	Copia LTR rider-like protein (30%U)
scaffold_1	0.356606319863519	0.699105691056911	0.342499371193391	12820888	12822345	hyper	+	CHG	UTR3	Thecc1EG002279	scaffold_1	mRNA	Unknown
scaffold_1	0.488257374655359	0.78408734770822	0.295829973052861	12830511	12831891	hyper	-	CHG	upstream	Thecc1EG002280	scaffold_1	mRNA	Unknown
scaffold_1	0.636168704589757	0.919061825687213	0.282893121097455	12869093	12869399	hyper	+	CHG	downstream	Thecc1EG002282	scaffold_1	mRNA	Polygalacturonase (66%U)
scaffold_1	0.461831103005387	0.763397082500736	0.301565979495349	12865196	12867016	hyper	-	CHG	intronic	Thecc1EG002283	scaffold_1	mRNA	Unknown
scaffold_1	0.24009324009324	0.561615561870026	0.321522321776785	12872959	12873996	hyper	+	CHG	UTR3	Thecc1EG002284	scaffold_1	mRNA	Unknown
scaffold_1	0.230769230769231	0.5	0.269230769230769	12876100	12876100	hyper	-	CHG	UTR5	Thecc1EG002285	scaffold_1	mRNA	Uncharacterized protein (41%P)
scaffold_1	0.55477658826444	0.782133641516376	0.227357053251936	12887557	12889457	hyper	-	CHG	upstream	Thecc1EG002287	scaffold_1	mRNA	Uncharacterized protein (56%P)
scaffold_1	0.495	0.8	0.305	12894274	12894299	hyper	+	CHG	intronic	Thecc1EG002288	scaffold_1	mRNA	MuDRA transposase-like (13%U)
scaffold_1	0.328213354960259	0.65271180230139	0.32449844734113	12899065	12900785	hyper	+	CHG	intronic	Thecc1EG002289	scaffold_1	mRNA	Polygalacturonase (62%U)
scaffold_1	0.616840600930647	0.855941131663733	0.239100530733086	12913308	12914610	hyper	-	CHG	UTR5	Thecc1EG002291	scaffold_1	mRNA	c("Gag-protease-integrase-RT-RNaseH polyprotein"	" putative (45%U)")
scaffold_1	0.731707317073171	1	0.268292682926829	12913081	12913081	hyper	-	CHG	UTR5	Thecc1EG002292	scaffold_1	mRNA	MuDRA transposase-like (22%U)
scaffold_1	0.227209494324045	0.503689828232134	0.276480333908089	12924688	12926228	hyper	-	CHG	upstream	Thecc1EG002293	scaffold_1	mRNA	Uncharacterized protein (59%P)
scaffold_1	0.565248868778281	0.734842815783873	0.169593947005593	12943069	12944506	hyper	-	CHG	intergenic	Thecc1EG002295	scaffold_1	mRNA	Unknown
scaffold_1	0.678098496202304	0.927404011537138	0.249305515334834	13013883	13015367	hyper	-	CHG	upstream	Thecc1EG002304	scaffold_1	mRNA	c("RNA-directed DNA polymerase (Reverse transcriptase)"	" Ribonuclease H-like protein (30%U)")
scaffold_1	0.301402777493897	0.598353648012017	0.29695087051812	13027226	13028727	hyper	+	CHG	intergenic	Thecc1EG002305	scaffold_1	mRNA	Uncharacterized protein (78%P)
scaffold_1	0.751030525846702	0.792647327130085	0.0416168012833833	13036756	13037556	hyper	+	CHG	upstream	Thecc1EG002306	scaffold_1	mRNA	Cysteine-rich RLK (RECEPTOR-like protein kinase) 8 (7%T)
scaffold_1	0.399572574143598	0.895970480668757	0.496397906525159	13055432	13055748	hyper	+	CHG	upstream	Thecc1EG002309	scaffold_1	mRNA	Serine/threonine protein phosphatase 7 long form (64%P)
scaffold_1	0.75	0.978723404255319	0.228723404255319	13066500	13066500	hyper	+	CHG	intergenic	Thecc1EG002310	scaffold_1	mRNA	c("Binding protein"	" putative (74%U)")
scaffold_1	0.904166666666667	0.619047619047619	-0.285119047619047	13072409	13072444	hypo	+	CHG	intronic	Thecc1EG002311	scaffold_1	mRNA	Kinase superfamily protein (77%T)
scaffold_1	0.63010570829992	0.136149182164493	-0.493956526135428	13076815	13078089	hypo	+	CHG	upstream	Thecc1EG002312	scaffold_1	mRNA	DGCR14-related (72%P)
scaffold_1	0.606285143465212	0.830043255678502	0.223758112213289	13091743	13093211	hyper	-	CHG	intergenic	Thecc1EG002313	scaffold_1	mRNA	Unknown
scaffold_1	0.511169386169386	0.799109886301688	0.287940500132302	13094770	13095226	hyper	-	CHG	intronic	Thecc1EG002314	scaffold_1	mRNA	Unknown
scaffold_1	0.554821851097889	0.838893660687139	0.28407180958925	13119644	13121117	hyper	-	CHG	upstream;downstream	Thecc1EG002315	scaffold_1	mRNA	c("Retrotransposon protein"	" putative (37%U)")
scaffold_1	0.63030303030303	0.896613190730838	0.266310160427808	13135948	13136044	hyper	+	CHG	intronic	Thecc1EG002317	scaffold_1	mRNA	Uncharacterized protein (50%U)
scaffold_1	0.672932330827067	0.936363636363637	0.263431305536569	13134896	13134963	hyper	+	CHG	intronic	Thecc1EG002318	scaffold_1	mRNA	c("Zinc-dependent activator protein-1"	" putative (49%P)")
scaffold_1	1	0.782608695652174	-0.217391304347826	13145928	13145928	hypo	+	CHG	intergenic	Thecc1EG002319	scaffold_1	mRNA	GRAS family transcription factor (76%P)
scaffold_1	0.470191682910981	0.80952380952381	0.339332126612828	13144982	13145735	hyper	+	CHG	upstream	Thecc1EG002320	scaffold_1	mRNA	Unknown
scaffold_1	0.797883676397801	0.368905657333849	-0.428978019063952	13153962	13154972	hyper	+	CHG	exonic	Thecc1EG002324	scaffold_1	mRNA	Uncharacterized protein (73%P)
scaffold_1	0.569075851684547	0.886666666666667	0.317590814982119	13209305	13209481	hyper	+	CHG	upstream	Thecc1EG002331	scaffold_1	mRNA	c("Pentatricopeptide repeat-containing protein"	" putative (58%P)")
scaffold_1	0.325757575757576	0.80108730412536	0.475329728367784	13218607	13220186	hyper	+	CHG	upstream	Thecc1EG002333	scaffold_1	mRNA	Photosystem II light harvesting complex gene 2.1 (92%T)
scaffold_1	0	0.363636363636364	0.363636363636364	13241218	13241218	hyper	+	CHG	intergenic	Thecc1EG002336	scaffold_1	mRNA	Uncharacterized protein
scaffold_1	0.676434837092732	0.856432269590164	0.179997432497432	13273990	13275303	hyper	+	CHG	exonic	Thecc1EG002339	scaffold_1	mRNA	Unknown
scaffold_1	0.67311201160306	0.923474805059312	0.250362793456252	13281168	13282365	hyper	-	CHG	UTR3	Thecc1EG002340	scaffold_1	mRNA	Unknown
scaffold_1	0.469809265437448	0.752297037235947	0.282487771798498	13271570	13272743	hyper	-	CHG	intronic	Thecc1EG002341	scaffold_1	mRNA	Unknown
scaffold_1	0.538544362961808	0.809024943310658	0.27048058034885	13299971	13301432	hyper	-	CHG	intergenic	Thecc1EG002345	scaffold_1	mRNA	Uncharacterized protein (77%P)
scaffold_1	0.482093575069582	0.876104035524325	0.394010460454744	13304955	13305777	hyper	-	CHG	intergenic	Thecc1EG002346	scaffold_1	mRNA	Tetratricopeptide repeat (TPR)-like superfamily protein (61%T)
scaffold_1	0.55341323149837	0.214260802277218	-0.339152429221151	13314085	13315558	hypo	+	CHG	upstream	Thecc1EG002348	scaffold_1	mRNA	Uncharacterized protein
scaffold_1	0.461538461538462	0.837209302325581	0.37567084078712	13320988	13320988	hyper	-	CHG	intergenic	Thecc1EG002349	scaffold_1	mRNA	Cc-nbs-lrr resistance-like protein (26%U)
scaffold_1	0.789473684210526	1	0.210526315789474	13337972	13337972	hyper	+	CHG	upstream	Thecc1EG002354	scaffold_1	mRNA	Unknown
scaffold_1	0.57569378538022	0.834731922964826	0.259038137584606	13339500	13341053	hyper	+	CHG	downstream	Thecc1EG002355	scaffold_1	mRNA	Uncharacterized protein (61%P)
scaffold_1	0.3	0.725417032484636	0.425417032484635	13358520	13358530	hyper	-	CHG	intronic	Thecc1EG002356	scaffold_1	mRNA	Unknown
scaffold_1	0.826923076923077	0.464241741741742	-0.362681335181335	13356700	13356926	hyper	+	CHG	intronic	Thecc1EG002357	scaffold_1	mRNA	Uncharacterized protein (26%U)
scaffold_1	0.58349457030964	0.802105962431593	0.218611392121952	13394465	13396340	hyper	-	CHG	intergenic	Thecc1EG002361	scaffold_1	mRNA	c("Gag protease polyprotein"	" putative (56%P)")
scaffold_1	0.521775816196621	0.656594467408008	0.134818651211388	13406971	13408457	hyper	-	CHG	intronic	Thecc1EG002363	scaffold_1	mRNA	Unknown
scaffold_1	0.551724137931034	0.3	-0.251724137931034	13412439	13412439	hypo	-	CHG	exonic	Thecc1EG002365	scaffold_1	mRNA	Uncharacterized protein
scaffold_1	0.614252940801189	0.873780171441462	0.259527230640273	13425935	13427539	hyper	-	CHG	upstream	Thecc1EG002366	scaffold_1	mRNA	Cysteine-rich RLK (RECEPTOR-like protein kinase) 8 (20%T)
scaffold_1	0.590982664995823	0.856944444444444	0.265961779448621	13432905	13433616	hyper	+	CHG	upstream	Thecc1EG002367	scaffold_1	mRNA	Uncharacterized protein (51%P)
scaffold_1	0.599455440070765	0.633549332838135	0.0340938927673699	13450121	13451860	hypo	+	CHG	intergenic	Thecc1EG002368	scaffold_1	mRNA	Uncharacterized protein (66%P)
scaffold_1	0.539746905854541	0.834126984126984	0.294380078272444	13481361	13483021	hyper	+	CHG	upstream	Thecc1EG002369	scaffold_1	mRNA	Uncharacterized protein (21%U)
scaffold_1	0.553193587069638	0.871574325278215	0.318380738208577	13479528	13480899	hyper	+	CHG	intronic	Thecc1EG002370	scaffold_1	mRNA	Uncharacterized protein (81%P)
scaffold_1	0.670106722264962	0.889492729026647	0.219386006761686	13501479	13503207	hyper	+	CHG	intronic	Thecc1EG002374	scaffold_1	mRNA	Uncharacterized protein (53%P)
scaffold_1	0.552562298504307	0.810659670164918	0.25809737166061	13509365	13510334	hyper	-	CHG	upstream	Thecc1EG002375	scaffold_1	mRNA	Uncharacterized protein (68%P)
scaffold_1	0.582516339869281	0.842741935483871	0.26022559561459	13508296	13509030	hyper	+	CHG	intronic	Thecc1EG002376	scaffold_1	mRNA	Uncharacterized protein (57%P)
scaffold_1	0.665503875968992	0.892741935483871	0.227238059514879	13517188	13517272	hyper	+	CHG	intergenic	Thecc1EG002377	scaffold_1	mRNA	Uncharacterized protein (60%P)
scaffold_1	0.606060606060606	0.845454545454545	0.239393939393939	13525208	13525208	hyper	+	CHG	upstream	Thecc1EG002379	scaffold_1	mRNA	Uncharacterized protein (59%P)
scaffold_1	0.55349848948821	0.724852546025639	0.171354056537429	13535790	13537723	hyper	+	CHG	upstream	Thecc1EG002380	scaffold_1	mRNA	Secretory laccase (75%U)
scaffold_1	0.563228912254557	0.715697112178205	0.152468199923648	13539234	13540564	hyper	+	CHG	intergenic	Thecc1EG002381	scaffold_1	mRNA	Unknown
scaffold_1	0.427375256322625	0.667061403508772	0.239686147186147	13552137	13552817	hyper	-	CHG	intergenic	Thecc1EG002382	scaffold_1	mRNA	Uncharacterized protein (71%P)
scaffold_1	0.547573257054647	0.802045944058943	0.254472687004296	13558955	13560796	hyper	-	CHG	UTR3	Thecc1EG002383	scaffold_1	mRNA	Ribonuclease H protein (62%P)
scaffold_1	0.692471580894338	0.838300087924257	0.145828507029919	13567104	13568600	hypo	-	CHG	upstream	Thecc1EG002384	scaffold_1	mRNA	c("Gag protease polyprotein"	" putative (56%P)")
scaffold_1	0.527208092911535	0.857844344136901	0.330636251225366	13562457	13564439	hyper	-	CHG	intronic	Thecc1EG002385	scaffold_1	mRNA	c("Retrotransposon protein"	" putative (59%U)")
scaffold_1	0.671034080123158	0.883334962528511	0.212300882405353	13565459	13567080	hyper	+	CHG	intronic	Thecc1EG002386	scaffold_1	mRNA	c("RNA-directed DNA polymerase (Reverse transcriptase)"	" Ribonuclease H (61%U)")
scaffold_1	0.485817805383023	0.824404761904762	0.338586956521739	13569167	13569235	hyper	-	CHG	intronic	Thecc1EG002388	scaffold_1	mRNA	Uncharacterized protein (75%P)
scaffold_1	0.644491873985638	0.911215327881995	0.266723453896357	13573130	13573271	hyper	-	CHG	exonic	Thecc1EG002389	scaffold_1	mRNA	Gag-pro-like protein (31%U)
scaffold_1	0.550526619665579	0.823274671078151	0.272748051412572	13574195	13575166	hyper	-	CHG	UTR3	Thecc1EG002390	scaffold_1	mRNA	Uncharacterized protein (87%P)
scaffold_1	0.603628466106629	0.766805536010257	0.163177069903628	13587463	13589329	hyper	+	CHG	intronic	Thecc1EG002392	scaffold_1	mRNA	Uncharacterized protein (39%U)
scaffold_1	0.432832525642565	0.697417923534686	0.264585397892121	13608275	13609001	hyper	+	CHG	intergenic	Thecc1EG002393	scaffold_1	mRNA	Receptor like protein 20 (15%T)
scaffold_1	0.628383838383838	0.844193817878028	0.21580997949419	13616954	13617789	hyper	-	CHG	UTR5	Thecc1EG002394	scaffold_1	mRNA	Glucose-6-phosphate dehydrogenase 1 (82%P)
scaffold_1	0.692307692307692	0.939393939393939	0.247086247086247	13649096	13649096	hyper	+	CHG	upstream;downstream	Thecc1EG002399	scaffold_1	mRNA	Unknown
scaffold_1	0.751017871017871	0.457452574525745	-0.293565296492126	13658359	13658588	hypo	-	CHG	intergenic	Thecc1EG002400	scaffold_1	mRNA	Phytochrome C (69%T)
scaffold_1	0.564393939393939	0.86904761904762	0.30465367965368	13670768	13671751	hyper	+	CHG	upstream	Thecc1EG002402	scaffold_1	mRNA	c("Beta-1"	"2-N-acetylglucosaminyltransferase II (67%T)")
scaffold_1	0.490672109059206	0.787396771771772	0.296724662712566	13674725	13675458	hyper	+	CHG	intergenic	Thecc1EG002403	scaffold_1	mRNA	Uncharacterized protein (72%P)
scaffold_1	0.537752525252525	0.682560566182624	0.144808040930098	13692091	13692681	hypo	-	CHG	intronic	Thecc1EG002406	scaffold_1	mRNA	Uncharacterized protein (15%U)
scaffold_1	0.90127454592626	0.594840486289587	-0.306434059636674	13720919	13721778	hypo	-	CHG	intronic	Thecc1EG002408	scaffold_1	mRNA	Uncharacterized protein (49%P)
scaffold_1	0.581258234519104	0.86316334314046	0.281905108621356	13744027	13744984	hyper	+	CHG	intergenic	Thecc1EG002410	scaffold_1	mRNA	Nuclear transcription factor Y subunit B-3 (73%P)
scaffold_1	0.696428571428572	0.975806451612903	0.279377880184332	13758060	13758062	hyper	+	CHG	upstream	Thecc1EG002411	scaffold_1	mRNA	Unknown
scaffold_1	0.553464482483072	0.828641329182612	0.275176846699541	13760062	13760467	hyper	-	CHG	intergenic	Thecc1EG002412	scaffold_1	mRNA	Uncharacterized protein (29%U)
scaffold_1	0.396577311577312	0.636389855192154	0.239812543614842	13781914	13782592	hyper	-	CHG	upstream;downstream	Thecc1EG002415	scaffold_1	mRNA	Uncharacterized protein (20%T)
scaffold_1	0.446428571428571	0.705882352941177	0.259453781512605	13793028	13793028	hyper	+	CHG	UTR5	Thecc1EG002417	scaffold_1	mRNA	Nudix hydrolase (62%P)
scaffold_1	0.631086240987242	0.851328177424712	0.22024193643747	13791926	13792998	hyper	-	CHG	upstream	Thecc1EG002418	scaffold_1	mRNA	Uncharacterized protein (50%P)
scaffold_1	0.625812488356042	0.873860611438251	0.248048123082209	13796513	13798335	hyper	+	CHG	intergenic	Thecc1EG002419	scaffold_1	mRNA	Uncharacterized protein (18%U)
scaffold_1	0.689033956587148	0.917315706770513	0.228281750183365	13805128	13806333	hyper	+	CHG	upstream	Thecc1EG002420	scaffold_1	mRNA	Uncharacterized protein (45%P)
scaffold_1	0.438029570901067	0.369052183181079	-0.0689773877199875	13812978	13814784	hyper	-	CHG	intergenic	Thecc1EG002421	scaffold_1	mRNA	Uncharacterized protein (37%P)
scaffold_1	0.776470588235294	0.798830371520589	0.0223597832852945	13840032	13841401	hyper	-	CHG	upstream	Thecc1EG002424	scaffold_1	mRNA	Pentatricopeptide repeat (PPR) superfamily protein (23%T)
scaffold_1	0.629604134693509	0.86543935010666	0.235835215413151	13877356	13877711	hyper	+	CHG	exonic	Thecc1EG002431	scaffold_1	mRNA	Rubisco methyltransferase family protein (20%T)
scaffold_1	0.5	0.268292682926829	-0.231707317073171	13876209	13876209	hypo	-	CHG	UTR5	Thecc1EG002433	scaffold_1	mRNA	Copia LTR rider-like protein (26%U)
scaffold_1	0.605454545454545	0.593837535014006	-0.0116170104405395	13895350	13896324	hyper	+	CHG	intronic	Thecc1EG002436	scaffold_1	mRNA	Coated vesicle membrane protein-like (30%U)
scaffold_1	0.891304347826087	0.884615384615385	-0.0066889632107025	13910508	13910598	hyper	+	CHG	intronic	Thecc1EG002437	scaffold_1	mRNA	Mutator-like transposase (12%U)
scaffold_1	0.627708333333333	0.885520235672452	0.257811902339118	13910730	13912095	hyper	+	CHG	intronic	Thecc1EG002438	scaffold_1	mRNA	Uncharacterized protein (17%T)
scaffold_1	0.676984126984127	0.924297924297924	0.247313797313797	13928426	13928597	hyper	+	CHG	intronic	Thecc1EG002441	scaffold_1	mRNA	Uncharacterized protein (63%P)
scaffold_1	0.102022183257881	0.452669051627385	0.350646868369504	13947848	13947898	hyper	+	CHG	upstream	Thecc1EG002445	scaffold_1	mRNA	RNA-binding family protein (68%P)
scaffold_1	0.579874476106232	0.839749103942652	0.25987462783642	13954156	13955363	hyper	+	CHG	intergenic	Thecc1EG002446	scaffold_1	mRNA	Unknown
scaffold_1	0.63735119047619	0.873750778768474	0.236399588292283	13965804	13967327	hyper	+	CHG	upstream	Thecc1EG002447	scaffold_1	mRNA	Unknown
scaffold_1	0.636143685105949	0.893307781786043	0.257164096680093	13963164	13964310	hyper	-	CHG	intronic	Thecc1EG002448	scaffold_1	mRNA	Uncharacterized protein (70%P)
scaffold_1	0.0712820512820515	0.341346153846154	0.270064102564103	13985251	13985253	hyper	+	CHG	UTR3	Thecc1EG002452	scaffold_1	mRNA	Uncharacterized protein (45%P)
scaffold_1	0.5	0.266666666666667	-0.233333333333333	14010633	14010633	hypo	-	CHG	intergenic	Thecc1EG002456	scaffold_1	mRNA	c("RING/U-box superfamily protein"	" putative (59%T)")
scaffold_1	0.533333333333333	0.791769041769042	0.258435708435709	14043592	14043594	hyper	+	CHG	downstream	Thecc1EG002459	scaffold_1	mRNA	Uncharacterized protein (42%P)
scaffold_1	0.785672013388762	0.538064615591356	-0.247607397797406	14048345	14049385	hypo	+	CHG	upstream	Thecc1EG002460	scaffold_1	mRNA	c("Period circadian protein"	" putative (41%P)")
scaffold_1	0.621951146861287	0.827147729544382	0.205196582683095	14058156	14059840	hyper	-	CHG	upstream	Thecc1EG002461	scaffold_1	mRNA	Transposon-like protein (25%U)
scaffold_1	0.655671296296297	0.866666666666666	0.21099537037037	14057352	14057601	hyper	+	CHG	exonic	Thecc1EG002462	scaffold_1	mRNA	Unknown
scaffold_1	0.451695526695527	0.812536825778459	0.360841299082932	14082752	14082811	hyper	+	CHG	UTR5	Thecc1EG002466	scaffold_1	mRNA	Uncharacterized protein (63%P)
scaffold_1	0.6468749646169	0.85982207441226	0.21294710979536	14088294	14089556	hyper	+	CHG	UTR5	Thecc1EG002468	scaffold_1	mRNA	Uncharacterized protein (61%P)
scaffold_1	0.587560669297504	0.841871711596999	0.254311042299495	14086473	14088129	hyper	-	CHG	intronic	Thecc1EG002469	scaffold_1	mRNA	Uncharacterized protein (93%P)
scaffold_1	0.667159298829249	0.891974545242599	0.224815246413349	14101268	14102038	hyper	+	CHG	exonic	Thecc1EG002470	scaffold_1	mRNA	c("RNA-directed DNA polymerase (Reverse transcriptase)"	" Ribonuclease H"	" putative (36%U)")
scaffold_1	0.537034450229667	0.809145530634077	0.27211108040441	14103171	14104215	hyper	+	CHG	upstream	Thecc1EG002471	scaffold_1	mRNA	Uncharacterized protein (74%P)
scaffold_1	0.767459694392591	0.462176841079604	-0.305282853312987	14108193	14108679	hyper	-	CHG	UTR3	Thecc1EG002473	scaffold_1	mRNA	Exostosin family protein (66%P)
scaffold_1	0.529828504828505	0.793695882911569	0.263867378083064	14122225	14123458	hyper	-	CHG	upstream	Thecc1EG002475	scaffold_1	mRNA	Uncharacterized protein (85%P)
scaffold_1	0.559540576794098	0.792328042328042	0.232787465533945	14137358	14138307	hyper	+	CHG	exonic	Thecc1EG002477	scaffold_1	mRNA	c("Heavy metal transport/detoxification superfamily protein"	" putative (46%P)")
scaffold_1	0.583148542697943	0.867970313273141	0.284821770575198	14150117	14151373	hyper	+	CHG	intergenic	Thecc1EG002478	scaffold_1	mRNA	Unknown
scaffold_1	0.639344262295082	0.862068965517241	0.222724703222159	14153899	14153899	hyper	-	CHG	UTR5	Thecc1EG002479	scaffold_1	mRNA	Subtilisin-like serine endopeptidase family protein (63%T)
scaffold_1	0.75	0.756944444444444	0.00694444444444448	14171066	14171159	hyper	-	CHG	intronic	Thecc1EG002480	scaffold_1	mRNA	c("Polyprotein"	" related"	" putative (55%U)")
scaffold_1	0.678224108155068	0.887898106611065	0.209673998455998	14206133	14207322	hyper	-	CHG	upstream;downstream	Thecc1EG002485	scaffold_1	mRNA	DNA/RNA polymerases superfamily protein (66%P)
scaffold_1	0.31716597942172	0.633304799985675	0.316138820563955	14208039	14209241	hyper	-	CHG	upstream	Thecc1EG002486	scaffold_1	mRNA	Uncharacterized protein (78%P)
scaffold_1	0.692001537110233	0.69217973950937	0.000178202399136747	14221033	14222293	hypo	+	CHG	intergenic	Thecc1EG002487	scaffold_1	mRNA	Unknown
scaffold_1	0.664285714285715	0.93452380952381	0.270238095238095	14226022	14226707	hyper	-	CHG	exonic	Thecc1EG002488	scaffold_1	mRNA	Uncharacterized protein (51%U)
scaffold_1	0.528653897848121	0.744532117188367	0.215878219340246	14244970	14246355	hyper	-	CHG	intergenic	Thecc1EG002489	scaffold_1	mRNA	Uncharacterized protein (73%P)
scaffold_1	0.768179370109776	0.355305277842721	-0.412874092267055	14249373	14249538	hypo	+	CHG	intergenic	Thecc1EG002490	scaffold_1	mRNA	RAB GTPase B1C (92%T)
scaffold_1	0.635714285714285	0.949964763918252	0.314250478203967	14260394	14260911	hyper	-	CHG	upstream	Thecc1EG002491	scaffold_1	mRNA	Uncharacterized protein (18%U)
scaffold_1	0.571428571428571	0.857142857142857	0.285714285714286	14263216	14263216	hyper	-	CHG	intergenic	Thecc1EG002492	scaffold_1	mRNA	ADP glucose pyrophosphorylase 1 (84%T)
scaffold_1	0.297002262443439	0.67033917999055	0.373336917547112	14270267	14271176	hyper	+	CHG	downstream	Thecc1EG002493	scaffold_1	mRNA	Uncharacterized protein (63%P)
scaffold_1	0.60256968641115	0.833097819073429	0.230528132662279	14302381	14302585	hyper	+	CHG	intergenic	Thecc1EG002494	scaffold_1	mRNA	Uncharacterized protein
scaffold_1	0.620029239766082	0.890439757375241	0.270410517609159	14302679	14302953	hyper	+	CHG	intergenic	Thecc1EG002495	scaffold_1	mRNA	Uncharacterized protein (61%P)
scaffold_1	0.518991006398067	0.798097728109714	0.279106721711647	14309834	14311126	hyper	-	CHG	upstream	Thecc1EG002496	scaffold_1	mRNA	Unknown
scaffold_1	0.562759462759463	0.79980159949734	0.237042136737877	14308651	14308910	hyper	-	CHG	exonic	Thecc1EG002498	scaffold_1	mRNA	Uncharacterized protein (66%P)
scaffold_1	0.583333333333333	0.631276901004304	0.047943567670971	14318933	14319457	hypo	-	CHG	upstream	Thecc1EG002499	scaffold_1	mRNA	Uncharacterized protein (53%P)
scaffold_1	0.495822676896846	0.787254901960784	0.291432225063939	14333061	14333518	hyper	+	CHG	upstream	Thecc1EG002501	scaffold_1	mRNA	Uncharacterized protein (54%P)
scaffold_1	0.593936407795103	0.815244757416661	0.221308349621557	14341828	14343403	hypo	+	CHG	upstream	Thecc1EG002502	scaffold_1	mRNA	Uncharacterized protein (68%P)
scaffold_1	0.473472179993919	0.78254885235732	0.309076672363401	14341214	14341803	hyper	-	CHG	exonic	Thecc1EG002503	scaffold_1	mRNA	Uncharacterized protein (74%U)
scaffold_1	0.686008871931427	0.867934782608696	0.181925910677268	14350718	14352385	hyper	+	CHG	upstream	Thecc1EG002504	scaffold_1	mRNA	Uncharacterized protein (52%P)
scaffold_1	0.7	0.914893617021277	0.214893617021277	14375299	14375299	hyper	+	CHG	upstream	Thecc1EG002507	scaffold_1	mRNA	Unknown
scaffold_1	0.142857142857143	0.615384615384615	0.472527472527473	14393047	14393047	hyper	+	CHG	downstream	Thecc1EG002511	scaffold_1	mRNA	c("RNA binding protein"	" putative (57%U)")
scaffold_1	0.463431197785299	0.141904761904762	-0.321526435880537	14414040	14414229	hypo	+	CHG	intergenic	Thecc1EG002512	scaffold_1	mRNA	Uncharacterized protein (68%P)
scaffold_1	0.504394253800026	0.867032967032967	0.362638713232941	14415191	14416086	hyper	+	CHG	intergenic	Thecc1EG002513	scaffold_1	mRNA	Uncharacterized protein
scaffold_1	0.6	0.846153846153846	0.246153846153846	14429341	14429341	hyper	-	CHG	upstream	Thecc1EG002515	scaffold_1	mRNA	Uncharacterized protein
scaffold_1	0.188888888888889	0.498076923076923	0.309188034188034	14434132	14434246	hyper	+	CHG	upstream;downstream	Thecc1EG002516	scaffold_1	mRNA	Uncharacterized protein (64%P)
scaffold_1	0.766083916083916	0.352794788632977	-0.413289127450939	14449225	14449442	hypo	-	CHG	exonic	Thecc1EG002517	scaffold_1	mRNA	Uncharacterized protein
scaffold_1	0.616258741258741	0.775839125663069	0.159580384404328	14442583	14443554	hyper	-	CHG	intronic	Thecc1EG002518	scaffold_1	mRNA	Unknown
scaffold_1	0.642111752623432	0.70225229556636	0.0601405429429276	14468851	14469413	hypo	+	CHG	intronic	Thecc1EG002522	scaffold_1	mRNA	c("Translation elongation factor Ts (EF-Ts)"	" putative (63%T)")
scaffold_1	0.664835164835164	0.428396572827417	-0.236438592007748	14478845	14478974	hypo	+	CHG	upstream	Thecc1EG002525	scaffold_1	mRNA	Regulator of chromosome condensation family protein (65%P)
scaffold_1	0.650234560760876	0.77868202266938	0.128447461908503	14526760	14528540	hypo	+	CHG	upstream	Thecc1EG002534	scaffold_1	mRNA	c("Chaperone DnaJ-domain superfamily protein"	" putative (37%T)")
scaffold_1	0.758234431833388	0.82210205503309	0.0638676231997015	14534905	14536044	hypo	-	CHG	intronic	Thecc1EG002537	scaffold_1	mRNA	c("Cysteine-rich RLK (RECEPTOR-like protein kinase) 8"	" putative (50%T)")
scaffold_1	0.44	0.72463768115942	0.28463768115942	14541121	14541121	hyper	+	CHG	upstream	Thecc1EG002538	scaffold_1	mRNA	Uncharacterized protein (75%P)
scaffold_1	0.68605379092741	0.740516525842613	0.0544627349152027	14550839	14551597	hyper	-	CHG	intergenic	Thecc1EG002539	scaffold_1	mRNA	c("Cytochrome b561/ferric reductase transmembrane with DOMON related domain"	" putative (57%T)")
scaffold_1	0.477566093326963	0.63341682826977	0.155850734942806	14561104	14562890	hypo	-	CHG	intergenic	Thecc1EG002541	scaffold_1	mRNA	Unknown
scaffold_1	0.557785293852384	0.722201497162797	0.164416203310413	14585808	14587218	hyper	+	CHG	upstream	Thecc1EG002543	scaffold_1	mRNA	Uncharacterized protein (30%U)
scaffold_1	0.550297102112242	0.714921211092448	0.164624108980206	14589966	14590719	hyper	+	CHG	intergenic	Thecc1EG002544	scaffold_1	mRNA	Uncharacterized protein (51%U)
scaffold_1	0.598759266134379	0.777573458533211	0.178814192398831	14597249	14598676	hyper	-	CHG	downstream	Thecc1EG002545	scaffold_1	mRNA	Unknown
scaffold_1	0.603667582417582	0.675990957966765	0.072323375549182	14627914	14629371	hypo	+	CHG	intronic	Thecc1EG002547	scaffold_1	mRNA	Uncharacterized protein (81%P)
scaffold_1	0.406470786695245	0.669248707274841	0.262777920579595	14625607	14626032	hyper	+	CHG	intronic	Thecc1EG002549	scaffold_1	mRNA	c("Fanconi anemia group D2 protein"	" putative (57%P)")
scaffold_1	0.32629294829154	0.639630317360037	0.313337369068497	14649607	14650396	hyper	+	CHG	intronic	Thecc1EG002551	scaffold_1	mRNA	Unknown
scaffold_1	0.0796686746987952	0.295454545454546	0.215785870755751	14687060	14687206	hyper	+	CHG	intergenic	Thecc1EG002552	scaffold_1	mRNA	Unknown
scaffold_1	0.518422629567911	0.853287141342333	0.334864511774422	14682907	14684504	hyper	-	CHG	intronic	Thecc1EG002553	scaffold_1	mRNA	Unknown
scaffold_1	0.613026267574656	0.898381967619584	0.285355700044928	14703540	14704799	hyper	+	CHG	upstream	Thecc1EG002554	scaffold_1	mRNA	Uncharacterized protein (75%P)
scaffold_1	0.64780578898226	0.855023879106172	0.207218090123913	14755635	14756779	hyper	-	CHG	intergenic	Thecc1EG002555	scaffold_1	mRNA	c("Reverse transcriptase"	" putative-like protein (29%U)")
scaffold_1	0.594085541447096	0.864077946037577	0.269992404590482	14791078	14792875	hyper	-	CHG	intronic	Thecc1EG002556	scaffold_1	mRNA	Uncharacterized protein (13%U)
scaffold_1	0.50172628494437	0.716475374041163	0.214749089096793	14789355	14790898	hyper	+	CHG	intronic	Thecc1EG002557	scaffold_1	mRNA	Unknown
scaffold_1	0.616388878367478	0.876388359477176	0.259999481109698	14799070	14800011	hyper	-	CHG	downstream	Thecc1EG002558	scaffold_1	mRNA	Uncharacterized protein (78%P)
scaffold_1	0.505401882725339	0.769702328323018	0.264300445597679	14804371	14805959	hyper	-	CHG	intronic	Thecc1EG002559	scaffold_1	mRNA	Unknown
scaffold_1	0.65686274509804	0.929873772791024	0.273011027692985	14849429	14849628	hyper	+	CHG	intergenic	Thecc1EG002560	scaffold_1	mRNA	Uncharacterized protein (70%P)
scaffold_1	0.552528903779021	0.79065462395117	0.238125720172149	14856259	14856654	hyper	+	CHG	intergenic	Thecc1EG002561	scaffold_1	mRNA	Gag protease polyprotein (65%P)
scaffold_1	0.562657828282829	0.863090306545154	0.300432478262325	14866741	14868692	hyper	+	CHG	intronic	Thecc1EG002562	scaffold_1	mRNA	Retrotransposon-like protein (26%U)
scaffold_1	0.57909942248981	0.794003636858957	0.214904214369147	14861520	14863413	hyper	-	CHG	intronic	Thecc1EG002563	scaffold_1	mRNA	Unknown
scaffold_1	0.522421291135059	0.816550442816851	0.294129151681792	14880007	14881402	hyper	-	CHG	upstream	Thecc1EG002564	scaffold_1	mRNA	Uncharacterized protein (60%P)
scaffold_1	0.58969089390142	0.8435329582698	0.25384206436838	14893244	14894129	hyper	-	CHG	upstream	Thecc1EG002566	scaffold_1	mRNA	Unknown
scaffold_1	0.638888888888889	0.881235081235081	0.242346192346192	14892742	14893008	hyper	-	CHG	intronic	Thecc1EG002567	scaffold_1	mRNA	c("Defensin-like family protein"	" putative (48%P)")
scaffold_1	0.582561796270232	0.72329410526685	0.140732308996618	14904013	14904895	hyper	-	CHG	upstream	Thecc1EG002569	scaffold_1	mRNA	RNI-like superfamily protein (60%T)
scaffold_1	0.57453194953195	0.953115969187398	0.378584019655448	14907807	14908638	hyper	-	CHG	intergenic	Thecc1EG002570	scaffold_1	mRNA	Unknown
scaffold_1	0.577777777777778	0.859903381642512	0.282125603864735	14923513	14924029	hyper	+	CHG	upstream	Thecc1EG002572	scaffold_1	mRNA	Ribosomal protein L5 B (66%T)
scaffold_1	0.111111111111111	0.370967741935483	0.259856630824372	14946413	14946417	hyper	-	CHG	upstream	Thecc1EG002578	scaffold_1	mRNA	Mediator of RNA polymerase II transcription subunit 19 (73%P)
scaffold_1	0.2	0	-0.2	14976354	14976354	hypo	+	CHG	UTR5	Thecc1EG002583	scaffold_1	mRNA	c("UDP-xylose phenolic glycosyltransferase"	" putative (51%U)")
scaffold_1	1	0.777777777777778	-0.222222222222222	14990048	14990048	hypo	+	CHG	intronic	Thecc1EG002584	scaffold_1	mRNA	Uncharacterized protein (67%P)
scaffold_1	0.591184802055029	0.872838777384232	0.281653975329203	14979808	14981479	hypo	+	CHG	UTR3	Thecc1EG002585	scaffold_1	mRNA	Uncharacterized protein (34%U)
scaffold_1	0.688440139131839	0.722083537973506	0.0336433988416673	14982547	14984433	hypo	-	CHG	intronic	Thecc1EG002586	scaffold_1	mRNA	Unknown
scaffold_1	0.546872429372429	0.820123430249843	0.273251000877413	14999128	15000893	hyper	+	CHG	intronic	Thecc1EG002588	scaffold_1	mRNA	Unknown
scaffold_1	0.44055944055944	0.658928571428572	0.218369130869131	15012590	15012754	hyper	+	CHG	intronic	Thecc1EG002589	scaffold_1	mRNA	c("UDP-xylose phenolic glycosyltransferase"	" putative (56%U)")
scaffold_1	0.484047619047619	0.793269230769231	0.309221611721612	15026547	15026943	hyper	+	CHG	intronic	Thecc1EG002593	scaffold_1	mRNA	Unknown
scaffold_1	0.641843442636546	0.891422241839604	0.249578799203058	15064362	15066058	hyper	+	CHG	upstream	Thecc1EG002595	scaffold_1	mRNA	Unknown
scaffold_1	0.513022533022533	0.813675493080528	0.300652960057994	15069407	15071187	hyper	+	CHG	upstream	Thecc1EG002596	scaffold_1	mRNA	Unknown
scaffold_1	0.681818181818182	0.574712643678161	-0.107105538140021	15081340	15081504	hypo	-	CHG	intergenic	Thecc1EG002599	scaffold_1	mRNA	Unknown
scaffold_1	0.49949494949495	0.825944170771757	0.326449221276807	15098734	15099358	hyper	+	CHG	exonic	Thecc1EG002602	scaffold_1	mRNA	c("UDP-xylose phenolic glycosyltransferase"	" putative (57%U)")
scaffold_1	0.799230769230769	0.772928455062926	-0.0263023141678436	15112300	15112591	hyper	+	CHG	intronic	Thecc1EG002605	scaffold_1	mRNA	Unknown
scaffold_1	0.622907786302927	0.793088184338184	0.170180398035257	15118911	15120564	hyper	+	CHG	intronic	Thecc1EG002607	scaffold_1	mRNA	Tetratricopeptide repeat (TPR)-like superfamily protein (63%T)
scaffold_1	0.594594594594595	0.80952380952381	0.214929214929215	15130511	15130511	hyper	-	CHG	upstream	Thecc1EG002610	scaffold_1	mRNA	Uncharacterized protein (52%P)
scaffold_1	0.527312599681021	0.902359490986214	0.375046891305193	15142265	15143996	hyper	+	CHG	upstream	Thecc1EG002611	scaffold_1	mRNA	Uncharacterized protein (56%P)
scaffold_1	0.465357559107559	0.692197018667607	0.226839459560048	15151552	15153240	hypo	+	CHG	upstream	Thecc1EG002613	scaffold_1	mRNA	Bacterial hemolysin-related (81%P)
scaffold_1	0.806785445883729	0.432257539573606	-0.374527906310123	15153508	15153966	hyper	+	CHG	intergenic	Thecc1EG002614	scaffold_1	mRNA	Photosystem I reaction center subunit XI (81%P)
scaffold_1	0.560762261519342	0.781468420701614	0.220706159182272	15158846	15159984	hyper	-	CHG	exonic	Thecc1EG002615	scaffold_1	mRNA	Unknown
scaffold_1	0.516901856089499	0.813398692810458	0.296496836720958	15158145	15158426	hyper	+	CHG	exonic	Thecc1EG002616	scaffold_1	mRNA	Uncharacterized protein (60%P)
scaffold_1	0.503610041453415	0.783961158263782	0.280351116810367	15160359	15161858	hyper	-	CHG	downstream	Thecc1EG002617	scaffold_1	mRNA	Unknown
scaffold_1	0.523809523809524	0.756756756756757	0.232947232947233	15165748	15165748	hyper	+	CHG	intergenic	Thecc1EG002618	scaffold_1	mRNA	c("Ribonuclease H protein"	" putative (55%P)")
scaffold_1	0.615544367428729	0.890607489007817	0.275063121579088	15199429	15200862	hyper	-	CHG	upstream	Thecc1EG002622	scaffold_1	mRNA	Cysteine-rich RLK (RECEPTOR-like protein kinase) 8 (14%T)
scaffold_1	0.524404761904762	0.811680134680135	0.287275372775373	15215459	15216196	hyper	+	CHG	UTR5	Thecc1EG002624	scaffold_1	mRNA	Uncharacterized protein (73%P)
scaffold_1	0.437062937062937	0.713624338624338	0.276561401561402	15227785	15229402	hyper	+	CHG	intronic	Thecc1EG002626	scaffold_1	mRNA	c("Glutamate receptor 1.1"	" putative (47%P)")
scaffold_1	0.75	0.705882352941177	-0.0441176470588235	15254491	15255425	hypo	-	CHG	UTR5	Thecc1EG002630	scaffold_1	mRNA	Uncharacterized protein (75%P)
scaffold_1	0.600522645619561	0.694409857760515	0.0938872121409541	15264662	15266464	hypo	+	CHG	intergenic	Thecc1EG002632	scaffold_1	mRNA	Unknown
scaffold_1	0.755555555555556	0.96551724137931	0.209961685823755	15276677	15276677	hyper	+	CHG	downstream	Thecc1EG002633	scaffold_1	mRNA	Uncharacterized protein
scaffold_1	0.597425003251365	0.88501447523868	0.287589471987315	15277964	15279676	hyper	+	CHG	upstream	Thecc1EG002634	scaffold_1	mRNA	Unknown
scaffold_1	0.557700178150128	0.795478856010282	0.237778677860154	15297980	15298785	hyper	-	CHG	intergenic	Thecc1EG002635	scaffold_1	mRNA	Uncharacterized protein (82%P)
scaffold_1	0.588256917540454	0.865035995713072	0.276779078172618	15321854	15323291	hyper	+	CHG	intergenic	Thecc1EG002636	scaffold_1	mRNA	Uncharacterized protein (63%P)
scaffold_1	0.288888888888889	0.522904483430799	0.23401559454191	15341679	15341984	hyper	-	CHG	UTR5	Thecc1EG002637	scaffold_1	mRNA	c("Integrase"	" catalytic region"	" Zinc finger"	" CCHC-type"	" Peptidase aspartic"	" catalytic"	" putative (41%U)")
scaffold_1	0.502057613474711	0.77438837687152	0.272330763396809	15340076	15341631	hyper	-	CHG	UTR5	Thecc1EG002638	scaffold_1	mRNA	c("Transposase tnp2"	" putative (58%P)")
scaffold_1	0.594083832833833	0.619767120825151	0.0256832879913178	15358458	15360056	hyper	+	CHG	intergenic	Thecc1EG002639	scaffold_1	mRNA	Uncharacterized protein
scaffold_1	0.72972972972973	0.931034482758621	0.201304753028891	15395596	15395596	hyper	+	CHG	upstream	Thecc1EG002642	scaffold_1	mRNA	Unknown
scaffold_1	0.531255154214086	0.681898266552998	0.150643112338912	15396548	15396602	hyper	+	CHG	upstream	Thecc1EG002643	scaffold_1	mRNA	Unknown
scaffold_1	0.685563114134543	0.296606314637168	-0.388956799497375	15399850	15399946	hypo	+	CHG	downstream	Thecc1EG002644	scaffold_1	mRNA	Uncharacterized protein (80%P)
scaffold_1	0.676470588235294	0.760919540229885	0.084448951994591	15418426	15419192	hyper	+	CHG	intergenic	Thecc1EG002645	scaffold_1	mRNA	Uncharacterized protein (48%P)
scaffold_1	0.540394573152565	0.816999421814322	0.276604848661757	15443376	15444472	hyper	-	CHG	intronic	Thecc1EG002649	scaffold_1	mRNA	c("RNA-directed DNA polymerase (Reverse transcriptase)"	" Ribonuclease H"	" putative (47%U)")
scaffold_1	0.47594783322001	0.655774414068992	0.179826580848983	15455851	15457732	hyper	+	CHG	intronic	Thecc1EG002653	scaffold_1	mRNA	Far-red impaired responsive family protein (75%P)
scaffold_1	0.711666783037751	0.423331278684029	-0.288335504353722	15488594	15489308	hypo	+	CHG	intronic	Thecc1EG002660	scaffold_1	mRNA	FAD-dependent oxidoreductase family protein (61%P)
scaffold_1	0.454545454545455	0.926829268292683	0.472283813747228	15518786	15518786	hyper	-	CHG	intergenic	Thecc1EG002664	scaffold_1	mRNA	SKU5 similar 3 (81%P)
scaffold_1	0.656120023767083	0.745423549949412	0.0893035261823293	15545224	15546496	hypo	+	CHG	upstream	Thecc1EG002669	scaffold_1	mRNA	Uncharacterized protein (39%U)
scaffold_1	0.495986045443911	0.791672811612842	0.295686766168931	15550099	15550713	hyper	-	CHG	exonic	Thecc1EG002670	scaffold_1	mRNA	Uncharacterized protein (35%U)
scaffold_1	0.655023259285826	0.61534001310346	-0.039683246182366	15548078	15549798	hyper	-	CHG	UTR3	Thecc1EG002671	scaffold_1	mRNA	Uncharacterized protein (32%U)
scaffold_1	0.696941151129215	0.771723618647099	0.0747824675178845	15554415	15556023	hyper	-	CHG	downstream	Thecc1EG002672	scaffold_1	mRNA	Uncharacterized protein (57%P)
scaffold_1	0.777777777777778	1	0.222222222222222	15591541	15591541	hyper	+	CHG	intergenic	Thecc1EG002680	scaffold_1	mRNA	Uncharacterized protein
scaffold_1	0.77056277056277	0.763894442223111	-0.0066683283396595	15624152	15625588	hypo	-	CHG	intronic	Thecc1EG002684	scaffold_1	mRNA	c("Retrotransposon"	" putative-like protein (30%U)")
scaffold_1	0.562573099415205	0.807638597961179	0.245065498545974	15629357	15629656	hyper	+	CHG	intronic	Thecc1EG002685	scaffold_1	mRNA	Uncharacterized protein (60%P)
scaffold_1	0.359994172494172	0.680075300764956	0.320081128270783	15648497	15649142	hyper	-	CHG	upstream	Thecc1EG002690	scaffold_1	mRNA	Uncharacterized protein
scaffold_1	0.478598756575801	0.747393773109574	0.268795016533773	15674835	15675285	hyper	+	CHG	intergenic	Thecc1EG002692	scaffold_1	mRNA	Unknown
scaffold_1	0.625	1	0.375	15694962	15694962	hyper	+	CHG	upstream	Thecc1EG002694	scaffold_1	mRNA	c("Aspartyl-tRNA synthetase"	" putative (60%U)")
scaffold_1	0.602735042735043	0.911447036430437	0.308711993695394	15707377	15708934	hyper	+	CHG	upstream	Thecc1EG002695	scaffold_1	mRNA	c("Receptor-like protein kinase-related family protein"	" putative (59%T)")
scaffold_1	0.663326096396005	0.906855791962175	0.243529695566169	15711622	15712084	hyper	-	CHG	upstream;downstream	Thecc1EG002696	scaffold_1	mRNA	Unknown
scaffold_1	0.679568401776	0.915562259091671	0.235993857315671	15713332	15714932	hyper	-	CHG	upstream	Thecc1EG002697	scaffold_1	mRNA	Uncharacterized protein (68%U)
scaffold_1	0.630147596809496	0.868825841772283	0.238678244962787	15720663	15722606	hyper	+	CHG	upstream	Thecc1EG002698	scaffold_1	mRNA	Uncharacterized protein
scaffold_1	0.191666666666667	0.536786597011572	0.345119930344905	15745789	15746230	hyper	+	CHG	intergenic	Thecc1EG002701	scaffold_1	mRNA	Lipase class 3 family protein (66%T)
scaffold_1	0.5875723479467	0.873298354380684	0.285726006433985	15760445	15762269	hyper	+	CHG	upstream	Thecc1EG002702	scaffold_1	mRNA	Uncharacterized protein (12%U)
scaffold_1	0.654584561097166	0.967712480755959	0.313127919658793	15767340	15769121	hyper	+	CHG	intergenic	Thecc1EG002703	scaffold_1	mRNA	Uncharacterized protein (73%P)
scaffold_1	0.580948535484826	0.823896695765357	0.242948160280531	15770491	15772293	hyper	-	CHG	intronic	Thecc1EG002704	scaffold_1	mRNA	Uncharacterized protein (76%P)
scaffold_1	0.505658709106985	0.791282051282051	0.285623342175066	15772606	15772922	hyper	-	CHG	exonic	Thecc1EG002705	scaffold_1	mRNA	c("RNA-directed DNA polymerase (Reverse transcriptase)"	" Ribonuclease H-like protein (33%U)")
scaffold_1	0.164884135472371	0.466139075977785	0.301254940505415	15797273	15797343	hyper	+	CHG	intergenic	Thecc1EG002708	scaffold_1	mRNA	Auxin-responsive family protein (64%T)
scaffold_1	0.5	0.236842105263158	-0.263157894736842	15798591	15798591	hypo	+	CHG	intergenic	Thecc1EG002709	scaffold_1	mRNA	Transducin/WD40 repeat-like superfamily protein (70%T)
scaffold_1	0.833333333333333	0.842264150943396	0.00893081761006301	15806766	15806768	hyper	+	CHG	intronic	Thecc1EG002710	scaffold_1	mRNA	c("Auxin-induced in root cultures protein 12 precursor"	" putative (46%P)")
scaffold_1	0.41178055060408	0.112448210922787	-0.299332339681293	15816045	15816131	hypo	+	CHG	UTR3	Thecc1EG002712	scaffold_1	mRNA	c("CDNA clone:J033068D01"	" full insert sequence"	" putative (35%U)")
scaffold_1	0.5625	0.945945945945946	0.383445945945946	15821771	15821771	hyper	-	CHG	upstream	Thecc1EG002714	scaffold_1	mRNA	Ribosomal protein L32e (89%T)
scaffold_1	0.592613636363636	0.349132521225544	-0.243481115138092	15833075	15833379	hypo	-	CHG	intergenic	Thecc1EG002715	scaffold_1	mRNA	Unknown
scaffold_1	0.395555555555556	0.644300144300145	0.248744588744589	15845823	15846232	hyper	+	CHG	upstream	Thecc1EG002716	scaffold_1	mRNA	c("H0502G05.11 protein"	" putative (51%P)")
scaffold_1	0.556278258842821	0.405641244099732	-0.15063701474309	15847968	15849376	hyper	+	CHG	upstream	Thecc1EG002717	scaffold_1	mRNA	Uncharacterized protein
scaffold_1	0.494791666666667	0.19743935309973	-0.297352313566936	15868233	15868754	hypo	-	CHG	intergenic	Thecc1EG002721	scaffold_1	mRNA	c("Histidine triad (Hit) protein"	" putative (67%U)")
scaffold_1	0.631349206349207	0.922175331477657	0.290826125128451	15918775	15918898	hyper	-	CHG	intergenic	Thecc1EG002725	scaffold_1	mRNA	c("Sulfate/thiosulfate import ATP-binding protein cysA"	" putative (53%P)")
scaffold_1	0.460526315789473	0.734538784067086	0.274012468277612	15919768	15919796	hyper	+	CHG	upstream	Thecc1EG002726	scaffold_1	mRNA	Uncharacterized protein (66%P)
scaffold_1	0.577747856981728	0.822668997668998	0.24492114068727	15920189	15921784	hyper	+	CHG	UTR5	Thecc1EG002727	scaffold_1	mRNA	Uncharacterized protein (52%P)
scaffold_1	0.364717348927875	0.763492063492063	0.398774714564188	15930101	15930960	hyper	+	CHG	upstream;downstream	Thecc1EG002728	scaffold_1	mRNA	Uncharacterized protein (60%P)
scaffold_1	0.843582887700535	0.195772058823529	-0.647810828877005	15944628	15944630	hypo	+	CHG	intergenic	Thecc1EG002729	scaffold_1	mRNA	Uncharacterized protein (75%P)
scaffold_1	0.660774663932559	0.882757936507936	0.221983272575378	15938902	15939448	hyper	+	CHG	intronic	Thecc1EG002730	scaffold_1	mRNA	Transposase tnp2 (69%U)
scaffold_1	0.756813231525508	0.450793754393068	-0.30601947713244	15943719	15944524	hyper	+	CHG	intergenic	Thecc1EG002731	scaffold_1	mRNA	c("Transposase"	" putative-like protein (22%U)")
scaffold_1	0.547540275816138	0.655574712643678	0.10803443682754	15939674	15941098	hyper	+	CHG	intronic	Thecc1EG002732	scaffold_1	mRNA	Uncharacterized protein (55%P)
scaffold_1	0.582253347908598	0.911907461784609	0.329654113876011	15956474	15957054	hyper	-	CHG	intergenic	Thecc1EG002733	scaffold_1	mRNA	Unknown
scaffold_1	0.638833817819325	0.778680884655384	0.139847066836059	15968640	15969448	hyper	+	CHG	upstream	Thecc1EG002736	scaffold_1	mRNA	Unknown
scaffold_1	0.648097826086957	0.922368421052632	0.274270594965675	16014406	16014606	hyper	+	CHG	intergenic	Thecc1EG002740	scaffold_1	mRNA	Rotamase FKBP 1 (77%T)
scaffold_1	0.722222222222222	0.849051490514905	0.126829268292683	16028911	16029223	hypo	+	CHG	upstream	Thecc1EG002742	scaffold_1	mRNA	Unknown
scaffold_1	0.714125968073337	0.926268191268191	0.212142223194855	16033635	16035472	hyper	-	CHG	intergenic	Thecc1EG002743	scaffold_1	mRNA	Unknown
scaffold_1	0.59490308400855	0.885096374528339	0.290193290519789	16073689	16074826	hyper	-	CHG	intergenic	Thecc1EG002750	scaffold_1	mRNA	Uncharacterized protein (79%P)
scaffold_1	0.631286876262619	0.876462418300654	0.245175542038034	16082081	16083384	hyper	+	CHG	upstream	Thecc1EG002751	scaffold_1	mRNA	Unknown
scaffold_1	0.615384615384615	0.844444444444444	0.229059829059829	16084688	16084688	hyper	-	CHG	intergenic	Thecc1EG002752	scaffold_1	mRNA	c("Oxidoreductase"	" zinc-binding dehydrogenase family protein (78%T)")
scaffold_1	0.688057645761198	0.250319479187238	-0.43773816657396	16095885	16096932	hypo	+	CHG	intronic	Thecc1EG002756	scaffold_1	mRNA	Uncharacterized protein
scaffold_1	0.392676983447774	0.708027287232025	0.315350303784251	16146604	16148159	hyper	-	CHG	downstream	Thecc1EG002764	scaffold_1	mRNA	Uncharacterized protein (61%P)
scaffold_1	0.44685631828489	0.789457492398669	0.342601174113779	16157728	16158564	hyper	-	CHG	intergenic	Thecc1EG002765	scaffold_1	mRNA	Unknown
scaffold_1	0.541947565598388	0.804684624113474	0.262737058515085	16161154	16162851	hyper	-	CHG	UTR5	Thecc1EG002766	scaffold_1	mRNA	Uncharacterized protein (59%P)
scaffold_1	0.564867424242424	0.549715909090909	-0.015151515151515	16179981	16180812	hypo	-	CHG	upstream	Thecc1EG002767	scaffold_1	mRNA	Uncharacterized protein (82%P)
scaffold_1	0.722630718954248	0.632529563932003	-0.0901011550222453	16191095	16192050	hypo	+	CHG	upstream	Thecc1EG002768	scaffold_1	mRNA	Uncharacterized protein (63%P)
scaffold_1	0.736842105263158	0.956521739130435	0.219679633867277	16205326	16205326	hyper	+	CHG	intergenic	Thecc1EG002769	scaffold_1	mRNA	Uncharacterized protein (65%P)
scaffold_1	0.599947066329546	0.668348605889724	0.0684015395601782	16205557	16206963	hyper	+	CHG	intergenic	Thecc1EG002770	scaffold_1	mRNA	Unknown
scaffold_1	0.470115868155084	0.785324306214781	0.315208438059697	16216502	16217806	hyper	+	CHG	intronic	Thecc1EG002771	scaffold_1	mRNA	Unknown
scaffold_1	0.530489118724413	0.630859346890606	0.100370228166194	16244328	16244524	hyper	-	CHG	upstream	Thecc1EG002773	scaffold_1	mRNA	Uncharacterized protein
scaffold_1	0.53007326007326	0.821717171717172	0.291643911643912	16258287	16259497	hyper	+	CHG	upstream	Thecc1EG002775	scaffold_1	mRNA	Uncharacterized protein (54%P)
scaffold_1	0.64183032537485	0.878508519529503	0.236678194154653	16273364	16275072	hyper	+	CHG	upstream	Thecc1EG002776	scaffold_1	mRNA	Uncharacterized protein
scaffold_1	0.564789857242687	0.851353383458647	0.286563526215959	16280728	16281654	hyper	+	CHG	upstream	Thecc1EG002777	scaffold_1	mRNA	Uncharacterized protein
scaffold_1	0.535905067155067	0.860668844646962	0.324763777491895	16282045	16283730	hyper	+	CHG	intergenic	Thecc1EG002778	scaffold_1	mRNA	Unknown
scaffold_1	0.554805996472663	0.725505895575435	0.170699899102772	16285673	16287376	hyper	+	CHG	exonic	Thecc1EG002779	scaffold_1	mRNA	c("Copia-like retrotransposable element"	" putative (39%U)")
scaffold_1	0.595255440966993	0.90088227697526	0.305626836008267	16297306	16299263	hyper	-	CHG	upstream	Thecc1EG002780	scaffold_1	mRNA	Uncharacterized protein (75%P)
scaffold_1	0.6875	1	0.3125	16312072	16312072	hyper	+	CHG	upstream	Thecc1EG002781	scaffold_1	mRNA	Uncharacterized protein (70%P)
scaffold_1	0.485922574157868	0.828229665071771	0.342307090913902	16310522	16310628	hyper	+	CHG	intronic	Thecc1EG002782	scaffold_1	mRNA	Uncharacterized protein
scaffold_1	0.64389751552795	0.825741019214703	0.181843503686753	16330023	16331454	hypo	+	CHG	intergenic	Thecc1EG002784	scaffold_1	mRNA	Cytochrome P450 (66%U)
scaffold_1	0.619911624950819	0.903434343434344	0.283522718483525	16370530	16371133	hyper	-	CHG	UTR5	Thecc1EG002785	scaffold_1	mRNA	Uncharacterized protein (77%P)
scaffold_1	0.193548387096774	0.428571428571429	0.235023041474654	16368365	16368365	hyper	-	CHG	intronic	Thecc1EG002786	scaffold_1	mRNA	Cysteine-rich RLK (RECEPTOR-like protein kinase) 8 (12%T)
scaffold_1	0.692686049899199	0.949658869395712	0.256972819496512	16383249	16384850	hyper	+	CHG	upstream	Thecc1EG002787	scaffold_1	mRNA	Gag-pro-like protein (15%U)
scaffold_1	0.68796992481203	0.681818181818181	-0.00615174299384801	16387737	16388125	hyper	+	CHG	intergenic	Thecc1EG002788	scaffold_1	mRNA	Uncharacterized protein (58%P)
scaffold_1	0.50011470882233	0.858204146061813	0.358089437239483	16415372	16417131	hyper	-	CHG	upstream	Thecc1EG002789	scaffold_1	mRNA	Uncharacterized protein
scaffold_1	0.539296802063848	0.790987585922018	0.251690783858171	16422424	16423749	hyper	+	CHG	upstream	Thecc1EG002790	scaffold_1	mRNA	Ty3-gypsy retrotransposon-like protein (27%U)
scaffold_1	0.63666054255919	0.845698675899274	0.209038133340084	16429030	16429939	hyper	-	CHG	upstream	Thecc1EG002791	scaffold_1	mRNA	Uncharacterized protein (25%U)
scaffold_1	0.509433962264151	0.8	0.290566037735849	16434194	16434194	hyper	+	CHG	intronic	Thecc1EG002792	scaffold_1	mRNA	Uncharacterized protein (50%P)
scaffold_1	0.885164299637984	0.812250181215699	-0.0729141184222853	16444836	16444942	hyper	+	CHG	UTR5	Thecc1EG002793	scaffold_1	mRNA	Unknown
scaffold_1	0.190909090909091	0.727710233029382	0.536801142120291	16447113	16447160	hyper	-	CHG	intronic	Thecc1EG002794	scaffold_1	mRNA	Uncharacterized protein (82%P)
scaffold_1	0.485688729874776	0.747727272727272	0.262038542852497	16443416	16444442	hyper	+	CHG	intronic	Thecc1EG002795	scaffold_1	mRNA	c("Cytochrome P450"	" family 82"	" subfamily C"	" polypeptide 2"	" putative (38%T)")
scaffold_1	0.661714429361488	0.882205513784461	0.220491084422973	16457136	16457627	hyper	-	CHG	upstream	Thecc1EG002796	scaffold_1	mRNA	Uncharacterized protein (27%U)
scaffold_1	0.598333333333333	0.859858745991808	0.261525412658474	16460302	16461491	hyper	-	CHG	intergenic	Thecc1EG002797	scaffold_1	mRNA	Uncharacterized protein (66%P)
scaffold_1	0.732980286836911	0.958534251464579	0.225553964627668	16483476	16484416	hyper	+	CHG	intronic	Thecc1EG002798	scaffold_1	mRNA	Unknown
scaffold_1	0.616180692372643	0.912100149424318	0.295919457051675	16478152	16479186	hyper	+	CHG	intronic	Thecc1EG002799	scaffold_1	mRNA	Uncharacterized protein (48%U)
scaffold_1	0.482386363636364	0.797140592755512	0.314754229119149	16481334	16481487	hyper	+	CHG	intronic	Thecc1EG002801	scaffold_1	mRNA	Unknown
scaffold_1	0.438522302501898	0.769706188917093	0.331183886415195	16486593	16487720	hyper	+	CHG	exonic	Thecc1EG002802	scaffold_1	mRNA	Unknown
scaffold_1	0.479160731244065	0.736712874230131	0.257552142986067	16497956	16499419	hyper	+	CHG	upstream	Thecc1EG002803	scaffold_1	mRNA	Unknown
scaffold_1	0.548568120947153	0.88681658920959	0.338248468262436	16497038	16497543	hyper	+	CHG	intronic	Thecc1EG002804	scaffold_1	mRNA	Unknown
scaffold_1	0.609126984126984	0.862930079493153	0.253803095366169	16518074	16519828	hyper	-	CHG	intergenic	Thecc1EG002805	scaffold_1	mRNA	c("Cytochrome P450 82A3"	" putative (56%P)")
scaffold_1	0.302447552447553	0.547619047619047	0.245171495171495	16523495	16524849	hyper	-	CHG	intronic	Thecc1EG002806	scaffold_1	mRNA	Unknown
scaffold_1	0.560246742759476	0.805692878205403	0.245446135445926	16535730	16537126	hyper	+	CHG	intronic	Thecc1EG002807	scaffold_1	mRNA	Unknown
scaffold_1	0.496963562753036	0.767239304812835	0.270275742059798	16563104	16564546	hyper	-	CHG	intronic	Thecc1EG002809	scaffold_1	mRNA	Unknown
scaffold_1	0.509935465003606	0.793134968050171	0.283199503046565	16602127	16603753	hyper	+	CHG	intergenic	Thecc1EG002812	scaffold_1	mRNA	c("Retrotransposon"	" putative-like protein (28%U)")
scaffold_1	0.60851098768429	0.856588867021824	0.248077879337534	16608327	16610070	hyper	+	CHG	intronic	Thecc1EG002813	scaffold_1	mRNA	Uncharacterized protein (82%P)
scaffold_1	0.701899432287123	0.935381785190377	0.233482352903254	16618548	16620445	hyper	-	CHG	intergenic	Thecc1EG002814	scaffold_1	mRNA	c("Gag/pol protein"	" putative (54%U)")
scaffold_1	0.688326341215357	0.927921677459143	0.239595336243786	16632624	16632924	hyper	+	CHG	exonic	Thecc1EG002815	scaffold_1	mRNA	Uncharacterized protein (23%U)
scaffold_1	0.702342132505176	0.966145833333333	0.263803700828157	16634684	16634737	hyper	+	CHG	upstream	Thecc1EG002816	scaffold_1	mRNA	Unknown
scaffold_1	0.533618145914973	0.772562222412472	0.238944076497499	16650565	16652093	hyper	-	CHG	intergenic	Thecc1EG002817	scaffold_1	mRNA	c("Integrase"	" catalytic region"	" Zinc finger"	" CCHC-type"	" Peptidase aspartic"	" catalytic (62%U)")
scaffold_1	0.681818181818182	0.928571428571429	0.246753246753247	16685129	16685129	hyper	-	CHG	upstream	Thecc1EG002818	scaffold_1	mRNA	c("Polyprotein"	" putative-like protein (27%U)")
scaffold_1	0.620833333333333	0.83695652173913	0.216123188405797	16685471	16686385	hyper	-	CHG	exonic	Thecc1EG002819	scaffold_1	mRNA	Unknown
scaffold_1	0.495158974783249	0.725046142631038	0.229887167847789	16690085	16691841	hyper	+	CHG	intronic	Thecc1EG002820	scaffold_1	mRNA	Unknown
scaffold_1	0.552380952380953	0.797644303809718	0.245263351428765	16700973	16701980	hyper	+	CHG	intergenic	Thecc1EG002821	scaffold_1	mRNA	c("UPF0737 protein AFP3"	" putative (40%P)")
scaffold_1	0.584110962805636	0.91560234334068	0.331491380535044	16711306	16713117	hyper	+	CHG	intronic	Thecc1EG002822	scaffold_1	mRNA	Uncharacterized protein (54%U)
scaffold_1	0.59778334264102	0.851335923297325	0.253552580656305	16724088	16725469	hyper	-	CHG	intronic	Thecc1EG002823	scaffold_1	mRNA	c("Cysteine-rich RLK (RECEPTOR-like protein kinase) 8"	" putative (37%T)")
scaffold_1	0.650362928804958	0.900370698489714	0.250007769684756	16726019	16727325	hyper	-	CHG	intronic	Thecc1EG002824	scaffold_1	mRNA	Unknown
scaffold_1	0.570231855069169	0.842292027377807	0.272060172308638	16730022	16731370	hyper	-	CHG	intronic	Thecc1EG002825	scaffold_1	mRNA	Ac-like transposase (29%U)
scaffold_1	0.757045244132663	0.533928786592783	-0.22311645753988	16732454	16733469	hyper	+	CHG	exonic	Thecc1EG002826	scaffold_1	mRNA	c("Nuclear transport factor 2 family protein with RNA binding domain"	" putative (57%P)")
scaffold_1	0.491991341991342	0.868462643678161	0.376471301686819	16748305	16750087	hyper	-	CHG	upstream	Thecc1EG002829	scaffold_1	mRNA	Uncharacterized protein (61%P)
scaffold_1	0.514978138427959	0.77090447696707	0.255926338539111	16756100	16757497	hyper	+	CHG	upstream	Thecc1EG002830	scaffold_1	mRNA	Unknown
scaffold_1	0.484088570523003	0.795067780668252	0.310979210145249	16760149	16761221	hyper	+	CHG	intergenic	Thecc1EG002831	scaffold_1	mRNA	Uncharacterized protein (53%P)
scaffold_1	0.770443349753694	0.386904761904762	-0.383538587848932	16794984	16795043	hypo	-	CHG	intergenic	Thecc1EG002833	scaffold_1	mRNA	Uncharacterized protein
scaffold_1	0.757610958136168	0.533014823418918	-0.22459613471725	16793634	16794928	hyper	+	CHG	upstream	Thecc1EG002834	scaffold_1	mRNA	Unknown
scaffold_1	0.812209131132191	0.477709000387876	-0.334500130744314	16826566	16827905	hypo	+	CHG	intergenic	Thecc1EG002835	scaffold_1	mRNA	Integrase-type DNA-binding superfamily protein (69%P)
scaffold_1	0.365853658536585	0.625	0.259146341463415	16843850	16843850	hyper	-	CHG	intronic	Thecc1EG002839	scaffold_1	mRNA	c("Nam protein 1"	" putative (39%P)")
scaffold_1	0.582259028521468	0.870408747005545	0.288149718484077	16846721	16848270	hyper	+	CHG	intronic	Thecc1EG002841	scaffold_1	mRNA	c("Retrotransposon"	" Ty1-copia subclass"	" putative-like protein (17%U)")
scaffold_1	0.624913844325609	0.76156385587625	0.136650011550641	16863391	16864130	hyper	-	CHG	upstream	Thecc1EG002842	scaffold_1	mRNA	Unknown
scaffold_1	0.711111111111111	0.956699346405228	0.245588235294117	16883438	16884222	hyper	+	CHG	intergenic	Thecc1EG002843	scaffold_1	mRNA	c("Transcriptional activator"	" putative (68%U)")
scaffold_1	0.725	0.948684210526316	0.223684210526316	16908865	16908905	hyper	-	CHG	intergenic	Thecc1EG002844	scaffold_1	mRNA	Uncharacterized protein (24%U)
scaffold_1	0.590366581415175	0.833432362844128	0.243065781428953	16905092	16905121	hyper	-	CHG	intronic	Thecc1EG002845	scaffold_1	mRNA	Uncharacterized protein (69%P)
scaffold_1	0.9	0.497159090909091	-0.402840909090909	16940437	16940527	hypo	+	CHG	intergenic	Thecc1EG002851	scaffold_1	mRNA	c("Polyprotein"	" putative (47%U)")
scaffold_1	0.767316017316018	0.992537313432836	0.225221296116819	16936494	16938205	hyper	+	CHG	intronic	Thecc1EG002852	scaffold_1	mRNA	Uncharacterized protein
scaffold_1	0.394107302011714	0.563776539048771	0.169669237037057	16940870	16941711	hypo	+	CHG	intergenic	Thecc1EG002853	scaffold_1	mRNA	FatA acyl-ACP thioesterase (69%T)
scaffold_1	0	0.222222222222222	0.222222222222222	16954152	16954152	hyper	-	CHG	upstream	Thecc1EG002855	scaffold_1	mRNA	P-loop containing nucleoside triphosphate hydrolases superfamily protein (78%P)
scaffold_1	0.657596371882086	0.752380952380952	0.0947845804988663	16960769	16960845	hyper	-	CHG	intergenic	Thecc1EG002858	scaffold_1	mRNA	Unknown
scaffold_1	0.533831859360615	0.847234328572583	0.313402469211968	16970003	16971859	hyper	-	CHG	upstream	Thecc1EG002860	scaffold_1	mRNA	Unknown
scaffold_1	0.58710190857991	0.857131388961552	0.270029480381642	16988705	16990388	hyper	-	CHG	intergenic	Thecc1EG002861	scaffold_1	mRNA	Unknown
scaffold_1	0.479012345679012	0.806763285024154	0.327750939345142	16993187	16993279	hyper	+	CHG	intronic	Thecc1EG002862	scaffold_1	mRNA	Unknown
scaffold_1	0.526969989469989	0.789926129823332	0.262956140353343	16999943	17001144	hyper	+	CHG	intronic	Thecc1EG002863	scaffold_1	mRNA	c("Retrotransposon protein"	" putative (37%U)")
scaffold_1	0.258693125949763	0.498316498316498	0.239623372366735	17001493	17002061	hyper	+	CHG	UTR5	Thecc1EG002864	scaffold_1	mRNA	Unknown
scaffold_1	0.682132034632035	0.928762259796743	0.246630225164708	17017474	17019366	hyper	+	CHG	intronic	Thecc1EG002865	scaffold_1	mRNA	Uncharacterized protein (82%P)
scaffold_1	0.546870882740448	0.801791842863272	0.254920960122824	17026836	17027059	hyper	-	CHG	intronic	Thecc1EG002866	scaffold_1	mRNA	Uncharacterized protein (44%P)
scaffold_1	0.487179487179487	0.774886877828054	0.287707390648567	17060857	17061566	hyper	-	CHG	intergenic	Thecc1EG002869	scaffold_1	mRNA	Uncharacterized protein (30%U)
scaffold_1	0.620058139534884	0.679635111620406	0.059576972085522	17073302	17073858	hyper	+	CHG	intergenic	Thecc1EG002870	scaffold_1	mRNA	Unknown
scaffold_1	0.573526179102836	0.775528330183595	0.202002151080759	17083929	17085536	hyper	-	CHG	intergenic	Thecc1EG002871	scaffold_1	mRNA	Unknown
scaffold_1	0.727256254383914	0.973214285714286	0.245958031330372	17088064	17088791	hyper	-	CHG	exonic	Thecc1EG002872	scaffold_1	mRNA	Unknown
scaffold_1	0.574329501915709	0.838284050179212	0.263954548263503	17112544	17113251	hyper	-	CHG	upstream	Thecc1EG002877	scaffold_1	mRNA	c("Tetratricopeptide repeat (TPR)-like superfamily protein"	" putative (56%T)")
scaffold_1	0.561111111111111	0.864253393665158	0.303142282554047	17141704	17142876	hyper	-	CHG	upstream	Thecc1EG002881	scaffold_1	mRNA	GPI transamidase component PIG-S-related (63%T)
scaffold_1	0.735294117647059	1	0.264705882352941	17149040	17149040	hyper	-	CHG	upstream	Thecc1EG002883	scaffold_1	mRNA	Uncharacterized protein
scaffold_1	0.610509275925793	0.827680097680098	0.217170821754305	17157606	17158954	hyper	-	CHG	intergenic	Thecc1EG002884	scaffold_1	mRNA	Uncharacterized protein
scaffold_1	0.547455558024454	0.735980588166914	0.18852503014246	17187408	17189117	hyper	-	CHG	intronic	Thecc1EG002885	scaffold_1	mRNA	Uncharacterized protein (49%P)
scaffold_1	0.411133603238866	0.695127524266245	0.283993921027378	17185313	17187077	hyper	-	CHG	intronic	Thecc1EG002886	scaffold_1	mRNA	Unknown
scaffold_1	0.572647501976808	0.861394791840723	0.288747289863915	17196729	17198549	hyper	-	CHG	upstream;downstream	Thecc1EG002887	scaffold_1	mRNA	Unknown
scaffold_1	0.596798187148101	0.805910017303567	0.209111830155467	17202065	17203080	hypo	+	CHG	upstream;downstream	Thecc1EG002888	scaffold_1	mRNA	Uncharacterized protein (66%P)
scaffold_1	0.533698387073316	0.783082706766917	0.249384319693601	17214831	17215484	hyper	-	CHG	exonic	Thecc1EG002889	scaffold_1	mRNA	Uncharacterized protein (69%P)
scaffold_1	0.640996343115436	0.918714766321149	0.277718423205714	17213715	17214271	hyper	+	CHG	intronic	Thecc1EG002890	scaffold_1	mRNA	Unknown
scaffold_1	0.71318714858825	0.849129231424314	0.135942082836063	17223086	17224153	hypo	-	CHG	upstream	Thecc1EG002891	scaffold_1	mRNA	Unknown
scaffold_1	0.458839008380625	0.761021547020693	0.302182538640067	17226138	17227952	hyper	-	CHG	intergenic	Thecc1EG002894	scaffold_1	mRNA	c("Copia-like retrotransposable element"	" putative (42%U)")
scaffold_1	0.21966136775194	0.545358581298016	0.325697213546077	17248859	17249173	hyper	-	CHG	upstream;downstream	Thecc1EG002897	scaffold_1	mRNA	GPI transamidase component Gpi16 subunit family protein (62%T)
scaffold_1	0.318181818181818	0.529411764705882	0.211229946524064	17251483	17251483	hyper	-	CHG	upstream;downstream	Thecc1EG002898	scaffold_1	mRNA	Uncharacterized protein
scaffold_1	0.357142857142857	0.681818181818182	0.324675324675325	17253180	17253180	hyper	+	CHG	upstream;downstream	Thecc1EG002899	scaffold_1	mRNA	Serine carboxypeptidase-like 49 (72%T)
scaffold_1	0.2	0.75553613053613	0.55553613053613	17292236	17292378	hyper	+	CHG	downstream	Thecc1EG002905	scaffold_1	mRNA	Endoplasmic reticulum retention defective 2B (89%T)
scaffold_1	0.646617305458769	0.861847158218126	0.215229852759357	17303671	17304134	hyper	-	CHG	UTR5	Thecc1EG002907	scaffold_1	mRNA	Ubiquitin carboxyl-terminal hydrolase family protein (71%T)
scaffold_1	0.650274243591705	0.917011416003352	0.266737172411646	17302480	17303279	hyper	-	CHG	upstream	Thecc1EG002908	scaffold_1	mRNA	Uncharacterized protein (45%P)
scaffold_1	0.664878048780488	0.909765355417529	0.244887306637042	17316748	17316842	hyper	-	CHG	upstream	Thecc1EG002909	scaffold_1	mRNA	Uncharacterized protein (47%P)
scaffold_1	0.528805269045998	0.717577675287483	0.188772406241485	17327464	17328940	hyper	-	CHG	upstream	Thecc1EG002910	scaffold_1	mRNA	Unknown
scaffold_1	0.617389439828464	0.750751862516568	0.133362422688104	17342302	17343725	hypo	-	CHG	upstream	Thecc1EG002911	scaffold_1	mRNA	c("RNA-directed DNA polymerase (Reverse transcriptase)"	" Ribonuclease H-like protein (28%U)")
scaffold_1	0.617647058823529	0.866666666666667	0.249019607843137	17345876	17345876	hyper	-	CHG	intergenic	Thecc1EG002912	scaffold_1	mRNA	Unknown
scaffold_1	0.559564529300177	0.861972283404385	0.302407754104208	17359025	17360873	hyper	+	CHG	upstream	Thecc1EG002913	scaffold_1	mRNA	Unknown
scaffold_1	0.623234856355714	0.884689495880964	0.261454639525251	17371702	17373218	hyper	+	CHG	intergenic	Thecc1EG002914	scaffold_1	mRNA	c("X-ray induced transcript 1"	" putative (58%P)")
scaffold_1	1	0.777777777777778	-0.222222222222222	17404994	17404994	hypo	-	CHG	upstream	Thecc1EG002917	scaffold_1	mRNA	Non-LTR retroelement reverse transcriptase-like (25%U)
scaffold_1	0.475462050136431	0.642210897662835	0.166748847526404	17410790	17411351	hyper	-	CHG	exonic	Thecc1EG002918	scaffold_1	mRNA	Uncharacterized protein (82%P)
scaffold_1	0.696969696969697	0.961538461538461	0.264568764568764	17415383	17415492	hyper	-	CHG	intergenic	Thecc1EG002919	scaffold_1	mRNA	c("Pentatricopeptide repeat-containing protein"	" putative (71%U)")
scaffold_1	0.769039798014761	0.192023997394369	-0.577015800620392	17426021	17426710	hypo	+	CHG	intronic	Thecc1EG002920	scaffold_1	mRNA	Uncharacterized protein
scaffold_1	0.472523590081194	0.714825527371004	0.24230193728981	17434684	17436070	hyper	-	CHG	exonic	Thecc1EG002922	scaffold_1	mRNA	Transposase-like protein (25%U)
scaffold_1	0.725210084033614	0.939024390243902	0.213814306210289	17466618	17466638	hyper	-	CHG	intronic	Thecc1EG002924	scaffold_1	mRNA	c("Helicase/SANT-associated"	" putative (59%P)")
scaffold_1	0.370300751879699	0.436363636363637	0.0660628844839375	17514801	17515013	hypo	+	CHG	intronic	Thecc1EG002929	scaffold_1	mRNA	Leucine-rich repeat protein kinase family protein (73%P)
scaffold_1	0.555	0.844300144300144	0.289300144300144	17525688	17526653	hyper	+	CHG	upstream	Thecc1EG002931	scaffold_1	mRNA	Unknown
scaffold_1	0.58946608946609	0.831055900621118	0.241589811155029	17532282	17532553	hyper	+	CHG	upstream	Thecc1EG002932	scaffold_1	mRNA	Uncharacterized protein (69%P)
scaffold_1	0.596153846153846	0.954246713852376	0.35809286769853	17537267	17537296	hyper	-	CHG	upstream	Thecc1EG002933	scaffold_1	mRNA	Ribosomal protein L13 family protein (94%T)
scaffold_1	0.519360269360269	0.799898951623089	0.28053868226282	17560217	17561732	hyper	-	CHG	intronic	Thecc1EG002934	scaffold_1	mRNA	Unknown
scaffold_1	0.675322348404823	0.932991315444607	0.257668967039784	17548741	17550293	hyper	+	CHG	intronic	Thecc1EG002935	scaffold_1	mRNA	Unknown
scaffold_1	0.661804919080461	0.903885660115777	0.242080741035316	17555085	17556665	hyper	+	CHG	intronic	Thecc1EG002937	scaffold_1	mRNA	Uncharacterized protein (62%P)
scaffold_1	0.460179094621612	0.781863469912197	0.321684375290585	17562068	17563106	hyper	-	CHG	exonic	Thecc1EG002938	scaffold_1	mRNA	Unknown
scaffold_1	0.492152643014712	0.7788842167052	0.286731573690488	17567771	17569156	hyper	-	CHG	exonic	Thecc1EG002939	scaffold_1	mRNA	Unknown
scaffold_1	0.528769841269842	0.775808936825886	0.247039095556045	17569649	17569907	hyper	-	CHG	intronic	Thecc1EG002940	scaffold_1	mRNA	Unknown
scaffold_1	0.631481481481482	0.855555555555556	0.224074074074074	17583383	17583572	hyper	+	CHG	UTR3	Thecc1EG002942	scaffold_1	mRNA	c("Cytochrome B5"	" n4"	"ATCB5-B"	"CB5-B (82%T)")
scaffold_1	0.380952380952381	0.0322580645161291	-0.348694316436251	17588043	17588060	hypo	+	CHG	downstream	Thecc1EG002943	scaffold_1	mRNA	Uncharacterized protein (39%P)
scaffold_1	0.561474501108647	0.768641774301658	0.20716727319301	17601487	17602369	hyper	-	CHG	upstream;downstream	Thecc1EG002945	scaffold_1	mRNA	Unknown
scaffold_1	0.468181818181818	0.851851851851852	0.383670033670034	17605357	17606888	hyper	+	CHG	intergenic	Thecc1EG002947	scaffold_1	mRNA	Uncharacterized protein (38%U)
scaffold_1	0.521689527260179	0.815187923386848	0.293498396126669	17610961	17612615	hyper	+	CHG	exonic	Thecc1EG002948	scaffold_1	mRNA	Uncharacterized protein
scaffold_1	0.633571025085787	0.836748708941332	0.203177683855544	17614195	17615167	hyper	-	CHG	exonic	Thecc1EG002950	scaffold_1	mRNA	c("BSD domain-containing protein"	" putative (51%P)")
scaffold_1	0.572649572649573	0.922705314009662	0.350055741360089	17658185	17658777	hyper	+	CHG	upstream	Thecc1EG002955	scaffold_1	mRNA	Uncharacterized protein (61%P)
scaffold_1	0.56	0.777777777777778	0.217777777777778	17685766	17685766	hyper	-	CHG	upstream	Thecc1EG002961	scaffold_1	mRNA	EamA-like transporter family (63%T)
scaffold_1	0.625098039215686	0.955555555555556	0.330457516339869	17702168	17702584	hyper	+	CHG	intergenic	Thecc1EG002962	scaffold_1	mRNA	Unknown
scaffold_1	0.546310765351148	0.712549044111126	0.166238278759979	17715976	17717276	hyper	+	CHG	intergenic	Thecc1EG002963	scaffold_1	mRNA	Uncharacterized protein (54%P)
scaffold_1	0.657894736842105	0.968253968253968	0.310359231411863	17727289	17727289	hyper	-	CHG	upstream;downstream	Thecc1EG002964	scaffold_1	mRNA	Uncharacterized protein (52%P)
scaffold_1	0.390090630691362	0.701439811365735	0.311349180674373	17731278	17732013	hyper	-	CHG	intergenic	Thecc1EG002965	scaffold_1	mRNA	Kinase superfamily protein (66%T)
scaffold_1	0.656194739168877	0.89905303030303	0.242858291134153	17739348	17739822	hyper	+	CHG	upstream	Thecc1EG002966	scaffold_1	mRNA	Uncharacterized protein (81%P)
scaffold_1	0.6292791005291	0.328317901234568	-0.300961199294533	17754224	17755022	hypo	-	CHG	upstream	Thecc1EG002968	scaffold_1	mRNA	c("NHL domain-containing protein"	" putative (51%P)")
scaffold_1	0.665824915824916	0.965565509518477	0.299740593693561	17773259	17773374	hyper	+	CHG	intergenic	Thecc1EG002970	scaffold_1	mRNA	Uncharacterized protein (78%P)
scaffold_1	0.79575289612289	0.342320851056126	-0.453432045066763	17788374	17789020	hypo	+	CHG	upstream	Thecc1EG002972	scaffold_1	mRNA	Uncharacterized protein (58%P)
scaffold_1	0.621296296296296	0.884959368117263	0.263663071820966	17804639	17805799	hyper	+	CHG	intronic	Thecc1EG002974	scaffold_1	mRNA	Uncharacterized protein (79%P)
scaffold_1	0.538571049681088	0.775891872605993	0.237320822924905	17822396	17824293	hyper	+	CHG	upstream	Thecc1EG002975	scaffold_1	mRNA	Uncharacterized protein (68%P)
scaffold_1	0.452588944686646	0.429112739112739	-0.0234762055739068	17850103	17851472	hypo	+	CHG	upstream	Thecc1EG002978	scaffold_1	mRNA	Uncharacterized protein (65%P)
scaffold_1	0.678819444444445	0.622412854030501	-0.0564065904139432	17862248	17863929	hyper	+	CHG	upstream	Thecc1EG002980	scaffold_1	mRNA	Unknown
scaffold_1	0.75	1	0.25	17871856	17871856	hyper	-	CHG	upstream	Thecc1EG002981	scaffold_1	mRNA	Vesicle-associated membrane protein 726 (84%T)
scaffold_1	0.578947368421053	0.91044776119403	0.331500392772977	17883298	17883298	hyper	-	CHG	upstream;downstream	Thecc1EG002982	scaffold_1	mRNA	c("Pantoate-beta-alanine ligase"	" putative (79%U)")
scaffold_1	0.476900572844257	0.703769771683905	0.226869198839649	17901840	17903397	hyper	+	CHG	intronic	Thecc1EG002984	scaffold_1	mRNA	Alba DNA/RNA-binding protein (72%P)
scaffold_1	0.611111111111111	0.384615384615385	-0.226495726495727	17907023	17907023	hypo	+	CHG	upstream	Thecc1EG002987	scaffold_1	mRNA	Galactose oxidase/kelch repeat superfamily protein (65%P)
scaffold_1	0.52506458682474	0.0678841104402707	-0.457180476384469	17916733	17917377	hypo	+	CHG	intronic	Thecc1EG002988	scaffold_1	mRNA	Uncharacterized protein (56%P)
scaffold_1	0.602224828934506	0.884501347708895	0.282276518774388	17925518	17926163	hyper	+	CHG	UTR5	Thecc1EG002990	scaffold_1	mRNA	Uncharacterized protein (65%P)
scaffold_1	0.535778911564626	0.805412705272256	0.26963379370763	17922503	17924175	hyper	+	CHG	exonic	Thecc1EG002991	scaffold_1	mRNA	Gag protease polyprotein (75%P)
scaffold_1	0.450504935149686	0.748552522746071	0.298047587596385	17948862	17949615	hyper	-	CHG	intergenic	Thecc1EG002992	scaffold_1	mRNA	Gag protease polyprotein (67%P)
scaffold_1	0.629500431257547	0.85291404186141	0.223413610603863	17956537	17957238	hyper	-	CHG	intronic	Thecc1EG002993	scaffold_1	mRNA	Transposase tnp2-like protein (29%U)
scaffold_1	0.508225431272246	0.787750308424548	0.279524877152302	17959978	17961867	hyper	-	CHG	exonic	Thecc1EG002994	scaffold_1	mRNA	Unknown
scaffold_1	0.536523876188508	0.799281432208261	0.262757556019753	17970859	17972552	hyper	+	CHG	intronic	Thecc1EG002995	scaffold_1	mRNA	Uncharacterized protein (58%P)
scaffold_1	0.467338801549328	0.767058165056666	0.299719363507338	17982056	17982357	hyper	+	CHG	upstream	Thecc1EG002996	scaffold_1	mRNA	Unknown
scaffold_1	0.593728049817914	0.847899033912106	0.254170984094192	17988135	17989575	hyper	+	CHG	upstream	Thecc1EG002997	scaffold_1	mRNA	Uncharacterized protein (87%P)
scaffold_1	0.478661690106228	0.719719540818612	0.241057850712384	18000817	18002252	hyper	+	CHG	upstream	Thecc1EG002998	scaffold_1	mRNA	Unknown
scaffold_1	0.517755577755578	0.802376702848401	0.284621125092823	18010610	18012560	hyper	+	CHG	upstream	Thecc1EG002999	scaffold_1	mRNA	Unknown
scaffold_1	0.425806451612903	0.745967741935484	0.32016129032258	18015340	18016981	hyper	-	CHG	upstream	Thecc1EG003000	scaffold_1	mRNA	Uncharacterized protein (58%P)
scaffold_1	0.0909090909090909	0.384615384615385	0.293706293706294	18018256	18018256	hyper	-	CHG	upstream	Thecc1EG003001	scaffold_1	mRNA	Unknown
scaffold_1	0.581044846447086	0.806689283252739	0.225644436805653	18020751	18022152	hyper	+	CHG	intronic	Thecc1EG003002	scaffold_1	mRNA	Unknown
scaffold_1	0.667430360735041	0.895927444203306	0.228497083468265	18249619	18251503	hypo	+	CHG	upstream	Thecc1EG003005	scaffold_1	mRNA	Unknown
scaffold_1	0.525937598703635	0.895764879378325	0.36982728067469	18069499	18070082	hyper	+	CHG	intronic	Thecc1EG003006	scaffold_1	mRNA	Uncharacterized protein
scaffold_1	0.428571428571429	0.697674418604651	0.269102990033223	18074332	18074332	hyper	+	CHG	intronic	Thecc1EG003007	scaffold_1	mRNA	Unknown
scaffold_1	0.683362961680267	0.902762812034795	0.219399850354528	18082745	18083744	hyper	+	CHG	exonic	Thecc1EG003008	scaffold_1	mRNA	Peroxisomal 3-ketoacyl-CoA thiolase 3 (75%T)
scaffold_1	0.653163503163503	0.793768990443519	0.140605487280015	18085443	18086613	hyper	+	CHG	intronic	Thecc1EG003009	scaffold_1	mRNA	Unknown
scaffold_1	0.546875	0.791545893719807	0.244670893719806	18087247	18087251	hyper	+	CHG	intronic	Thecc1EG003010	scaffold_1	mRNA	Uncharacterized protein
scaffold_1	0.551765402580093	0.817665667403022	0.265900264822928	18112499	18114247	hyper	+	CHG	intronic	Thecc1EG003012	scaffold_1	mRNA	Uncharacterized protein (60%P)
scaffold_1	0.484848484848485	0.750457875457875	0.26560939060939	18114441	18115732	hyper	-	CHG	exonic	Thecc1EG003014	scaffold_1	mRNA	Unknown
scaffold_1	0.494560368620519	0.651976840825321	0.157416472204802	18140181	18141796	hypo	+	CHG	intronic	Thecc1EG003016	scaffold_1	mRNA	Unknown
scaffold_1	0.57491568538956	0.867781981047944	0.292866295658384	18147297	18148330	hyper	+	CHG	intronic	Thecc1EG003017	scaffold_1	mRNA	Unknown
scaffold_1	0.260360857510338	0.585977660579819	0.325616803069481	18187200	18187571	hyper	+	CHG	intronic	Thecc1EG003019	scaffold_1	mRNA	Uncharacterized protein (62%P)
scaffold_1	0.702510822510823	0.938211382113821	0.235700559602998	18195480	18196309	hyper	-	CHG	intronic	Thecc1EG003020	scaffold_1	mRNA	Unknown
scaffold_1	0.672727272727273	0.931034482758621	0.258307210031348	18198931	18198931	hyper	+	CHG	intronic	Thecc1EG003021	scaffold_1	mRNA	Uncharacterized protein (44%U)
scaffold_1	0.598289316345044	0.918110286474954	0.31982097012991	18199649	18199739	hyper	-	CHG	intronic	Thecc1EG003022	scaffold_1	mRNA	Uncharacterized protein
scaffold_1	0.42721894047981	0.712038232085899	0.284819291606089	18209514	18211488	hyper	-	CHG	intronic	Thecc1EG003023	scaffold_1	mRNA	Uncharacterized protein (74%P)
scaffold_1	0.529375146817007	0.778759036771207	0.2493838899542	18237730	18239208	hyper	-	CHG	intronic	Thecc1EG003025	scaffold_1	mRNA	DNA/RNA polymerases superfamily protein (70%P)
scaffold_1	0.538623780665693	0.796110191850344	0.257486411184651	18236971	18237284	hyper	+	CHG	exonic	Thecc1EG003026	scaffold_1	mRNA	Uncharacterized protein (33%U)
scaffold_1	0.716666666666666	0.65625	-0.0604166666666665	18273013	18273361	hyper	-	CHG	upstream	Thecc1EG003027	scaffold_1	mRNA	UDP-Glycosyltransferase superfamily protein (76%P)
scaffold_1	0.75	0.5	-0.25	18304775	18304775	hypo	-	CHG	intergenic	Thecc1EG003029	scaffold_1	mRNA	Pectin lyase-like superfamily protein (83%P)
scaffold_1	0.410781282209854	0.751284633493511	0.340503351283657	18312007	18313727	hyper	-	CHG	intergenic	Thecc1EG003030	scaffold_1	mRNA	Unknown
scaffold_1	0.60459148587095	0.790907676670861	0.186316190799911	18317793	18319368	hyper	+	CHG	intronic	Thecc1EG003031	scaffold_1	mRNA	Uncharacterized protein (72%P)
scaffold_1	0.532465011094044	0.802557519438207	0.270092508344164	18334676	18335822	hyper	-	CHG	intergenic	Thecc1EG003032	scaffold_1	mRNA	Uncharacterized protein (36%U)
scaffold_1	0.385828956405468	0.647615171782622	0.261786215377154	18370965	18372741	hyper	+	CHG	upstream	Thecc1EG003035	scaffold_1	mRNA	Unknown
scaffold_1	0.767692307692308	0.797779528122874	0.0300872204305664	18386732	18387117	hypo	+	CHG	intergenic	Thecc1EG003036	scaffold_1	mRNA	Uncharacterized protein (53%P)
scaffold_1	0.512049062049062	0.814022943067174	0.301973881018113	18401074	18401317	hyper	-	CHG	intergenic	Thecc1EG003038	scaffold_1	mRNA	Alcohol dehydrogenase 1 (82%T)
scaffold_1	0.535135710449694	0.834366100070758	0.299230389621064	18415988	18417895	hyper	+	CHG	intergenic	Thecc1EG003041	scaffold_1	mRNA	Unknown
scaffold_1	0.555630562212397	0.818803418803419	0.263172856591022	18434999	18435518	hyper	-	CHG	upstream	Thecc1EG003042	scaffold_1	mRNA	c("Retrotransposon"	" Ty3-gypsy sub-class"	" putative-like protein (33%U)")
scaffold_1	0.5846171070309	0.867519317194489	0.282902210163588	18447803	18448931	hyper	+	CHG	upstream	Thecc1EG003043	scaffold_1	mRNA	Unknown
scaffold_1	0.535341105880409	0.878511998790637	0.343170892910227	18483717	18485069	hyper	-	CHG	UTR5	Thecc1EG003044	scaffold_1	mRNA	c("Retrotransposon protein"	" putative (44%U)")
scaffold_1	0.456721266126754	0.740410923141186	0.283689657014432	18481759	18483511	hyper	+	CHG	intronic	Thecc1EG003045	scaffold_1	mRNA	Gag protease polyprotein (61%P)
scaffold_1	0.663935399834438	0.938175960039188	0.27424056020475	18534141	18535215	hyper	-	CHG	intergenic	Thecc1EG003046	scaffold_1	mRNA	c("Retrotransposon protein"	" Ty3-gypsy subclass"	" putative (35%U)")
scaffold_1	0.603072369016641	0.83094099060675	0.227868621590109	18600272	18602176	hyper	-	CHG	upstream	Thecc1EG003047	scaffold_1	mRNA	Retrotransposon-like protein (34%U)
scaffold_1	0.588818264202267	0.770282765813169	0.181464501610902	18609255	18610256	hyper	+	CHG	intergenic	Thecc1EG003048	scaffold_1	mRNA	Uncharacterized protein (33%U)
scaffold_1	0.558944688986706	0.739210040119071	0.180265351132365	18633328	18634552	hyper	-	CHG	intergenic	Thecc1EG003049	scaffold_1	mRNA	Unknown
scaffold_1	0.53030303030303	0.749456757931334	0.219153727628304	18661552	18661985	hyper	-	CHG	intronic	Thecc1EG003050	scaffold_1	mRNA	Unknown
scaffold_1	0.217948717948718	0.504464285714286	0.286515567765568	18660992	18661460	hyper	+	CHG	intronic	Thecc1EG003051	scaffold_1	mRNA	c("Retrotransposon protein"	" putative (39%U)")
scaffold_1	0.582189050629453	0.779603913438401	0.197414862808948	18658649	18660472	hypo	-	CHG	intronic	Thecc1EG003052	scaffold_1	mRNA	Unknown
scaffold_1	0.591106718842365	0.768764172335601	0.177657453493236	18691258	18692966	hyper	-	CHG	upstream	Thecc1EG003054	scaffold_1	mRNA	Unknown
scaffold_1	0.47944614694314	0.337699647046701	-0.141746499896439	18683776	18684693	hypo	-	CHG	intronic	Thecc1EG003055	scaffold_1	mRNA	Unknown
scaffold_1	0.590588988476312	0.844262295081967	0.253673306605655	18699034	18699653	hyper	-	CHG	upstream	Thecc1EG003056	scaffold_1	mRNA	c("ABI3"	" putative (53%U)")
scaffold_1	0.6407793133976	0.866131311144099	0.225351997746499	18701744	18703400	hyper	-	CHG	intergenic	Thecc1EG003057	scaffold_1	mRNA	Uncharacterized protein (37%P)
scaffold_1	0.621374592538074	0.859275187952858	0.237900595414784	18716360	18718173	hyper	+	CHG	upstream	Thecc1EG003058	scaffold_1	mRNA	Uncharacterized protein (52%P)
scaffold_1	0.606817217631612	0.73746093198633	0.130643714354717	18719826	18721569	hyper	+	CHG	upstream	Thecc1EG003059	scaffold_1	mRNA	Uncharacterized protein (72%P)
scaffold_1	0.693163751987282	0.911392405063291	0.21822865307601	18730460	18730674	hyper	+	CHG	intronic	Thecc1EG003061	scaffold_1	mRNA	Unknown
scaffold_1	0.393344586448035	0.674827586206897	0.281482999758862	18739650	18741015	hyper	-	CHG	downstream	Thecc1EG003062	scaffold_1	mRNA	Unknown
scaffold_1	0.704873706004141	0.838515189409903	0.133641483405763	18741272	18741610	hyper	+	CHG	UTR5	Thecc1EG003063	scaffold_1	mRNA	Uncharacterized protein (18%U)
scaffold_1	0.697644113327189	0.842163859927886	0.144519746600697	18748578	18750226	hyper	-	CHG	exonic	Thecc1EG003064	scaffold_1	mRNA	Unknown
scaffold_1	0.505569561157796	0.748483183483184	0.242913622325387	18751904	18753739	hyper	+	CHG	intronic	Thecc1EG003065	scaffold_1	mRNA	Uncharacterized protein (20%U)
scaffold_1	0.61787037037037	0.696969696969697	0.0790993265993267	18809168	18810647	hyper	-	CHG	upstream	Thecc1EG003066	scaffold_1	mRNA	Uncharacterized protein (55%P)
scaffold_1	0.697674418604651	0.9	0.202325581395349	18858357	18858357	hyper	-	CHG	intronic	Thecc1EG003067	scaffold_1	mRNA	c("Retrotransposon protein"	" Ty3-gypsy subclass"	" putative (40%U)")
scaffold_1	0.619060166886254	0.8748408343285	0.255780667442247	18928065	18928517	hyper	+	CHG	upstream	Thecc1EG003068	scaffold_1	mRNA	Unknown
scaffold_1	0.512040043290043	0.789252645502646	0.277212602212602	18856410	18857976	hyper	+	CHG	intronic	Thecc1EG003069	scaffold_1	mRNA	Uncharacterized protein (61%P)
scaffold_1	0.521379140034073	0.76887190543317	0.247492765399097	18873950	18875751	hyper	-	CHG	intronic	Thecc1EG003070	scaffold_1	mRNA	Uncharacterized protein
scaffold_1	0.44	0.730519480519481	0.290519480519481	18862373	18862423	hyper	+	CHG	intronic	Thecc1EG003071	scaffold_1	mRNA	Unknown
scaffold_1	0.636790293040293	0.859492233607104	0.222701940566811	18884330	18885731	hyper	-	CHG	intronic	Thecc1EG003072	scaffold_1	mRNA	Uncharacterized protein
scaffold_1	0.881578947368421	0.524561403508772	-0.35701754385965	18887059	18887065	hypo	-	CHG	intronic	Thecc1EG003073	scaffold_1	mRNA	Unknown
scaffold_1	0.727095516569201	0.818840579710145	0.091745063140944	18914370	18915376	hypo	-	CHG	intronic	Thecc1EG003074	scaffold_1	mRNA	Mitochondrial ribosomal L11-like protein (33%T)
scaffold_1	0.186813186813187	0.557692307692307	0.370879120879121	18918170	18918172	hyper	+	CHG	intronic	Thecc1EG003075	scaffold_1	mRNA	Uncharacterized protein
scaffold_1	0.603629382787598	0.816377269489121	0.212747886701523	18932411	18934113	hypo	+	CHG	intergenic	Thecc1EG003076	scaffold_1	mRNA	Unknown
scaffold_1	0.494245597046541	0.886455158165685	0.392209561119143	18947118	18947456	hyper	-	CHG	intronic	Thecc1EG003077	scaffold_1	mRNA	Unknown
scaffold_1	0.707002164502164	0.874669312169312	0.167667147667148	18943895	18944339	hyper	-	CHG	exonic	Thecc1EG003078	scaffold_1	mRNA	Unknown
scaffold_1	0.545389257853679	0.746776729559749	0.201387471706069	18956257	18957091	hyper	-	CHG	upstream	Thecc1EG003079	scaffold_1	mRNA	Uncharacterized protein (39%U)
scaffold_1	0.589914919636407	0.817707691457603	0.227792771821196	18957905	18959196	hypo	-	CHG	intergenic	Thecc1EG003080	scaffold_1	mRNA	c("Retrotransposon"	" Ty3-gypsy subclass"	" putative-like protein (31%U)")
scaffold_1	0.536806892177902	0.670790110916161	0.13398321873826	19008011	19009569	hypo	+	CHG	intronic	Thecc1EG003082	scaffold_1	mRNA	Gag protease polyprotein (65%P)
scaffold_1	0.591661307457453	0.836149246994835	0.244487939537382	19022000	19023844	hyper	-	CHG	intronic	Thecc1EG003083	scaffold_1	mRNA	c("Retrotransposon protein"	" putative (51%U)")
scaffold_1	0.464602428991374	0.723969501651897	0.259367072660523	19029928	19031671	hyper	+	CHG	intronic	Thecc1EG003084	scaffold_1	mRNA	Uncharacterized protein (61%P)
scaffold_1	0.554401616901617	0.687647669049383	0.133246052147766	19039591	19041083	hypo	+	CHG	upstream	Thecc1EG003085	scaffold_1	mRNA	Unknown
scaffold_1	0.55	0.734126984126984	0.184126984126984	19050068	19050402	hyper	+	CHG	intergenic	Thecc1EG003086	scaffold_1	mRNA	Unknown
scaffold_1	0	0.22	0.22	19053151	19053151	hyper	-	CHG	intergenic	Thecc1EG003087	scaffold_1	mRNA	Uncharacterized protein
scaffold_1	0.519758787934075	0.789752641342694	0.269993853408618	19075180	19076885	hyper	-	CHG	UTR5	Thecc1EG003088	scaffold_1	mRNA	Unknown
scaffold_1	0.617626328062342	0.893108767907753	0.275482439845411	19060464	19062306	hyper	-	CHG	intronic	Thecc1EG003089	scaffold_1	mRNA	Unknown
scaffold_1	0.570538076436814	0.828363626020565	0.257825549583751	19063749	19065574	hyper	-	CHG	exonic	Thecc1EG003091	scaffold_1	mRNA	Uncharacterized protein (67%U)
scaffold_1	0.558880438447002	0.729165605636194	0.170285167189192	19066574	19068165	hyper	+	CHG	intronic	Thecc1EG003092	scaffold_1	mRNA	Cysteine-rich RLK (RECEPTOR-like protein kinase) 8 (14%T)
scaffold_1	0.528967123807703	0.831098217165808	0.302131093358105	19073104	19074700	hyper	-	CHG	exonic	Thecc1EG003093	scaffold_1	mRNA	DNA/RNA polymerases superfamily protein (9%T)
scaffold_1	0.501597379112859	0.872600669770481	0.371003290657622	19094486	19094726	hyper	-	CHG	intronic	Thecc1EG003095	scaffold_1	mRNA	Unknown
scaffold_1	0.510685747080913	0.63250574352548	0.121819996444567	19110489	19111466	hyper	+	CHG	intergenic	Thecc1EG003096	scaffold_1	mRNA	Uncharacterized protein (6%U)
scaffold_1	0.733622350301917	0.895497630974065	0.161875280672149	19118904	19120480	hyper	-	CHG	intronic	Thecc1EG003097	scaffold_1	mRNA	c("Retrotransposon"	" Ty3-gypsy subclass"	" putative-like protein (29%U)")
scaffold_1	0.55752508361204	0.467735758817424	-0.0897893247946163	19153007	19153809	hyper	+	CHG	upstream	Thecc1EG003098	scaffold_1	mRNA	Unknown
scaffold_1	0.513537436501595	0.771301274939046	0.257763838437451	19156848	19158654	hyper	-	CHG	intergenic	Thecc1EG003099	scaffold_1	mRNA	Uncharacterized protein (61%P)
scaffold_1	0.545238818613952	0.788896950939268	0.243658132325316	19160516	19162249	hyper	+	CHG	intronic	Thecc1EG003100	scaffold_1	mRNA	Uncharacterized protein (46%U)
scaffold_1	0.587148618631594	0.857515292559523	0.270366673927929	19210579	19212423	hyper	-	CHG	upstream	Thecc1EG003101	scaffold_1	mRNA	Unknown
scaffold_1	0.464196769542928	0.719097388787499	0.254900619244571	19239249	19241104	hypo	+	CHG	intergenic	Thecc1EG003102	scaffold_1	mRNA	Unknown
scaffold_1	0.380485454398498	0.617997754657419	0.237512300258921	19258330	19260239	hyper	+	CHG	intergenic	Thecc1EG003103	scaffold_1	mRNA	Retrotransposon-like protein (27%U)
scaffold_1	0.223787878787879	0.611421911421911	0.387634032634033	19290140	19291089	hyper	+	CHG	intergenic	Thecc1EG003104	scaffold_1	mRNA	c("Retrotransposon protein"	" Ty3-gypsy subclass"	" putative (51%U)")
scaffold_1	0.594427006408038	0.800080125090567	0.205653118682529	19307334	19309031	hyper	+	CHG	upstream	Thecc1EG003105	scaffold_1	mRNA	c("Retrotransposon protein"	" putative (48%U)")
scaffold_1	0.517295233649534	0.729394801952852	0.212099568303317	19321572	19322754	hyper	-	CHG	intergenic	Thecc1EG003106	scaffold_1	mRNA	c("Retrotransposon protein"	" Ty1-copia subclass"	" putative (63%U)")
scaffold_1	0.601973508406257	0.840624742563242	0.238651234156985	19323394	19324738	hyper	-	CHG	UTR5	Thecc1EG003107	scaffold_1	mRNA	Unknown
scaffold_1	0.625379938419394	0.872247437298279	0.246867498878885	19325081	19326920	hyper	-	CHG	intronic	Thecc1EG003108	scaffold_1	mRNA	Uncharacterized protein (85%P)
scaffold_1	0.502200674904849	0.739720677295761	0.237520002390912	19331218	19332987	hypo	+	CHG	intronic	Thecc1EG003109	scaffold_1	mRNA	Uncharacterized protein (59%P)
scaffold_1	0.411850365234784	0.701129842180775	0.289279476945991	19360263	19361907	hyper	-	CHG	intergenic	Thecc1EG003111	scaffold_1	mRNA	Unknown
scaffold_1	0.492512077294686	0.816216216216216	0.32370413892153	19369991	19371129	hyper	+	CHG	intergenic	Thecc1EG003112	scaffold_1	mRNA	Unknown
scaffold_1	0.528656126482213	0.596727898966705	0.0680717724844915	19389348	19389408	hypo	+	CHG	upstream	Thecc1EG003113	scaffold_1	mRNA	Uncharacterized protein (19%U)
scaffold_1	0.561489484247636	0.890910456526302	0.329420972278666	19393159	19394807	hyper	-	CHG	intergenic	Thecc1EG003114	scaffold_1	mRNA	Uncharacterized protein (65%P)
scaffold_1	0.60140977443609	0.867909759629828	0.266499985193737	19399296	19401222	hyper	-	CHG	intronic	Thecc1EG003115	scaffold_1	mRNA	Unknown
scaffold_1	0.485324482663879	0.793896290568806	0.308571807904927	19402230	19403451	hyper	+	CHG	intronic	Thecc1EG003116	scaffold_1	mRNA	c("S-protein"	" putative (40%T)")
scaffold_1	0.426767676767676	0.521929824561403	0.0951621477937265	19404772	19404864	hyper	-	CHG	upstream;downstream	Thecc1EG003117	scaffold_1	mRNA	Uncharacterized protein (53%P)
scaffold_1	0.700634885282066	0.932945041816009	0.232310156533944	19419330	19420994	hyper	-	CHG	upstream;downstream	Thecc1EG003119	scaffold_1	mRNA	Uncharacterized protein (73%P)
scaffold_1	0.578411583658788	0.825822774792803	0.247411191134015	19423298	19424347	hyper	-	CHG	upstream	Thecc1EG003120	scaffold_1	mRNA	Uncharacterized protein (54%P)
scaffold_1	0.311111111111111	0.6	0.288888888888889	19437527	19437527	hyper	+	CHG	intergenic	Thecc1EG003121	scaffold_1	mRNA	Uncharacterized protein (34%P)
scaffold_1	0.818181818181818	0.480769230769231	-0.337412587412587	19459987	19459987	hypo	+	CHG	intergenic	Thecc1EG003125	scaffold_1	mRNA	c("Phytochrome interacting factor 3-like 5"	" putative (53%P)")
scaffold_1	0.373340234644582	0.1	-0.273340234644582	19469560	19470073	hypo	+	CHG	exonic	Thecc1EG003128	scaffold_1	mRNA	DNA/RNA polymerases superfamily protein (70%P)
scaffold_1	0.48791463867866	0.0837832618718872	-0.404131376806773	19470972	19472679	hypo	+	CHG	UTR5;UTR3	Thecc1EG003129	scaffold_1	mRNA	Uncharacterized protein (98%P)
scaffold_1	0.684848484848485	0.855632716049383	0.170784231200898	19485209	19486144	hypo	+	CHG	intergenic	Thecc1EG003130	scaffold_1	mRNA	Heat shock protein 60 (86%T)
scaffold_1	0.423590992329251	0.0419303325882273	-0.381660659741024	19473103	19474223	hypo	+	CHG	exonic	Thecc1EG003131	scaffold_1	mRNA	Uncharacterized protein
scaffold_1	0.604023602597956	0.806303620574234	0.202280017976278	19593967	19595918	hyper	-	CHG	intronic	Thecc1EG003132	scaffold_1	mRNA	Unknown
scaffold_1	0.346135833021261	0.589914905356082	0.24377907233482	19521641	19522967	hyper	+	CHG	intronic	Thecc1EG003133	scaffold_1	mRNA	Uncharacterized protein (85%P)
scaffold_1	0.600781005610551	0.898965466257863	0.298184460647312	19536647	19537705	hyper	-	CHG	intronic	Thecc1EG003134	scaffold_1	mRNA	Unknown
scaffold_1	0.636904761904762	0.962418300653594	0.325513538748833	19545431	19546000	hyper	+	CHG	intronic	Thecc1EG003135	scaffold_1	mRNA	Unknown
scaffold_1	0.584117346489159	0.859261576980132	0.275144230490973	19555459	19557291	hyper	+	CHG	UTR5	Thecc1EG003136	scaffold_1	mRNA	Uncharacterized protein (74%P)
scaffold_1	0.577486397474788	0.90777201988942	0.330285622414633	19554565	19555432	hyper	+	CHG	intronic	Thecc1EG003137	scaffold_1	mRNA	Unknown
scaffold_1	0.613610958122968	0.85684796238998	0.243237004267012	19578760	19580094	hyper	-	CHG	intronic	Thecc1EG003138	scaffold_1	mRNA	Unknown
scaffold_1	0.599190402371249	0.863123389734852	0.263932987363604	19619087	19620916	hyper	+	CHG	upstream	Thecc1EG003139	scaffold_1	mRNA	Uncharacterized protein (61%P)
scaffold_1	0.546384241233763	0.717906272636501	0.171522031402738	19621083	19621808	hyper	+	CHG	intergenic	Thecc1EG003140	scaffold_1	mRNA	Uncharacterized protein (78%P)
scaffold_1	0.597158587675866	0.80209127545421	0.204932687778344	19641934	19643332	hypo	+	CHG	upstream	Thecc1EG003141	scaffold_1	mRNA	Uncharacterized protein (74%P)
scaffold_1	0.625	0.923076923076923	0.298076923076923	19661237	19661237	hyper	+	CHG	UTR5	Thecc1EG003143	scaffold_1	mRNA	c("ARM repeat superfamily protein"	" putative (59%T)")
scaffold_1	0.592668670273158	0.876980288136475	0.284311617863316	19681003	19682059	hyper	+	CHG	upstream	Thecc1EG003144	scaffold_1	mRNA	Uncharacterized protein (57%U)
scaffold_1	0.59873949579832	0.667682926829269	0.068943431030949	19689672	19689818	hypo	-	CHG	intergenic	Thecc1EG003145	scaffold_1	mRNA	Uncharacterized protein (74%P)
scaffold_1	0.711538461538461	0.956349206349206	0.244810744810745	19717011	19717038	hyper	+	CHG	intergenic	Thecc1EG003146	scaffold_1	mRNA	c("DDT domain-containing protein"	" putative (53%T)")
scaffold_1	0.352941176470588	0.130434782608696	-0.222506393861893	19721393	19721393	hypo	-	CHG	upstream	Thecc1EG003147	scaffold_1	mRNA	Non-imprinted in Prader-Willi/Angelman syndrome region protein (81%P)
scaffold_1	0.598276575276575	0.861117710505117	0.262841135228542	19735850	19737660	hyper	+	CHG	intronic	Thecc1EG003148	scaffold_1	mRNA	Uncharacterized protein
scaffold_1	0.536211245861981	0.843914857609711	0.307703611747729	19762422	19763855	hyper	-	CHG	intergenic	Thecc1EG003149	scaffold_1	mRNA	Unknown
scaffold_1	0.615384615384615	0.862068965517241	0.246684350132626	19769426	19769426	hyper	-	CHG	intronic	Thecc1EG003151	scaffold_1	mRNA	DNA/RNA polymerases superfamily protein (96%P)
scaffold_1	0.58482230076092	0.823419061113893	0.238596760352973	19805017	19806254	hyper	-	CHG	UTR3	Thecc1EG003152	scaffold_1	mRNA	Uncharacterized protein (72%P)
scaffold_1	0.531428571428571	0.705295725619588	0.173867154191016	19810452	19811112	hyper	-	CHG	upstream	Thecc1EG003153	scaffold_1	mRNA	Uncharacterized protein (58%P)
scaffold_1	0.652794127147338	0.877974327889651	0.225180200742314	19825512	19827147	hypo	+	CHG	upstream	Thecc1EG003154	scaffold_1	mRNA	Unknown
scaffold_1	0.517606837606838	0.581111085635676	0.0635042480288382	19837550	19839264	hyper	+	CHG	upstream	Thecc1EG003155	scaffold_1	mRNA	Uncharacterized protein (76%P)
scaffold_1	0.54047619047619	0.796401515151515	0.255925324675324	19852463	19852685	hyper	-	CHG	intergenic	Thecc1EG003156	scaffold_1	mRNA	Unknown
scaffold_1	0.445787016497937	0.803712435506305	0.357925419008368	19882676	19884536	hyper	+	CHG	intergenic	Thecc1EG003157	scaffold_1	mRNA	Unknown
scaffold_1	0.702284482758621	0.779613174350017	0.0773286915913958	19900436	19902414	hyper	-	CHG	upstream	Thecc1EG003158	scaffold_1	mRNA	Unknown
scaffold_1	0.724702380952381	0.946808510638298	0.222106129685917	19906078	19907387	hyper	+	CHG	intronic	Thecc1EG003159	scaffold_1	mRNA	Unknown
scaffold_1	0.527809544738943	0.730097306504507	0.202287761765564	19904730	19905786	hyper	+	CHG	intronic	Thecc1EG003160	scaffold_1	mRNA	Cysteine-rich RLK (RECEPTOR-like protein kinase) 8 (7%T)
scaffold_1	0.631578947368421	0.9375	0.305921052631579	19933488	19933488	hyper	-	CHG	upstream	Thecc1EG003161	scaffold_1	mRNA	Ammonium transporter 3 member 1 (82%P)
scaffold_1	0.566789148075128	0.833714450313829	0.266925302238701	19942024	19942797	hyper	+	CHG	intergenic	Thecc1EG003162	scaffold_1	mRNA	Uncharacterized protein (58%P)
scaffold_1	0.607152434886499	0.874078935249148	0.266926500362649	19958252	19960181	hyper	-	CHG	upstream;downstream	Thecc1EG003163	scaffold_1	mRNA	Uncharacterized protein (53%U)
scaffold_1	0.486486486486487	0.823529411764706	0.337042925278219	19960756	19960756	hyper	+	CHG	upstream	Thecc1EG003164	scaffold_1	mRNA	Uncharacterized protein (19%U)
scaffold_1	0.71031746031746	0.962912881677184	0.252595421359724	19965132	19965733	hyper	-	CHG	intergenic	Thecc1EG003165	scaffold_1	mRNA	Peptidase family C54 protein (65%P)
scaffold_1	0.788607226107226	0.793333333333333	0.00472610722610733	19981020	19982526	hypo	+	CHG	intergenic	Thecc1EG003166	scaffold_1	mRNA	Unknown
scaffold_1	0.605198287187729	0.741103914692431	0.135905627504702	19986527	19988426	hypo	-	CHG	intergenic	Thecc1EG003167	scaffold_1	mRNA	Unknown
scaffold_1	0.506416589002796	0.824591038406828	0.318174449404032	19994245	19994795	hyper	+	CHG	upstream	Thecc1EG003168	scaffold_1	mRNA	Uncharacterized protein (68%P)
scaffold_1	0.617084794904344	0.681593804273592	0.0645090093692478	20012447	20014369	hypo	-	CHG	upstream	Thecc1EG003169	scaffold_1	mRNA	Uncharacterized protein (23%U)
scaffold_1	0.727272727272727	0.98	0.252727272727273	20025303	20025303	hyper	-	CHG	intergenic	Thecc1EG003170	scaffold_1	mRNA	Eukaryotic release factor 1-3 (91%T)
scaffold_1	0.478339083862807	0.801307063705985	0.322967979843178	20067456	20068862	hyper	+	CHG	intergenic	Thecc1EG003174	scaffold_1	mRNA	Unknown
scaffold_1	0.736842105263158	1	0.263157894736842	20077996	20077996	hyper	-	CHG	upstream	Thecc1EG003176	scaffold_1	mRNA	Unknown
scaffold_1	0.537517507002801	0.818983636382657	0.281466129379856	20084689	20085012	hyper	+	CHG	intronic	Thecc1EG003177	scaffold_1	mRNA	Uncharacterized protein (30%U)
scaffold_1	0.603785936335938	0.854615457294029	0.25082952095809	20135308	20136996	hyper	-	CHG	intronic	Thecc1EG003178	scaffold_1	mRNA	Uncharacterized protein (78%P)
scaffold_1	0.58427857312477	0.833174825172185	0.248896252047415	20151755	20153500	hyper	-	CHG	intronic	Thecc1EG003179	scaffold_1	mRNA	Unknown
scaffold_1	0.666829581708614	0.855390828124787	0.188561246416173	20163164	20164970	hyper	-	CHG	intronic	Thecc1EG003180	scaffold_1	mRNA	Unknown
scaffold_1	0.560975609756098	0.8125	0.251524390243902	20180038	20180038	hyper	-	CHG	upstream	Thecc1EG003181	scaffold_1	mRNA	c("Defensin-like family protein"	" putative (47%P)")
scaffold_1	0.488807181897923	0.752703234357551	0.263896052459629	20210265	20211837	hyper	+	CHG	intergenic	Thecc1EG003183	scaffold_1	mRNA	Uncharacterized protein (26%U)
scaffold_1	0.51863647268834	0.749073773979824	0.230437301291484	20221405	20223271	hyper	-	CHG	UTR3	Thecc1EG003184	scaffold_1	mRNA	Uncharacterized protein (39%U)
scaffold_1	0.463398506255649	0.676415883089938	0.213017376834289	20232017	20233531	hyper	+	CHG	upstream	Thecc1EG003185	scaffold_1	mRNA	Uncharacterized protein (29%U)
scaffold_1	0.854796304486707	0.405469980323816	-0.449326324162891	20283503	20284390	hypo	+	CHG	upstream	Thecc1EG003186	scaffold_1	mRNA	Unknown
scaffold_1	0.896685606060606	0.683333333333333	-0.213352272727273	20285083	20285434	hypo	-	CHG	intergenic	Thecc1EG003188	scaffold_1	mRNA	Kinase superfamily protein (79%T)
scaffold_1	0.596441387559808	0.907010172490049	0.31056878493024	20295372	20295980	hyper	-	CHG	intergenic	Thecc1EG003189	scaffold_1	mRNA	Unknown
scaffold_1	0.433141620613634	0.746246431915667	0.313104811302033	20321418	20323157	hyper	-	CHG	intronic	Thecc1EG003192	scaffold_1	mRNA	Uncharacterized protein (80%P)
scaffold_1	0.475495860931433	0.740516824883361	0.265020963951928	20359406	20361028	hyper	-	CHG	intronic	Thecc1EG003193	scaffold_1	mRNA	Unknown
scaffold_1	0.64642666420103	0.832645599650552	0.186218935449521	20385664	20387613	hyper	-	CHG	intronic	Thecc1EG003194	scaffold_1	mRNA	Unknown
scaffold_1	0.499456874487594	0.800140363906665	0.300683489419071	20392637	20394627	hyper	+	CHG	intronic	Thecc1EG003195	scaffold_1	mRNA	Unknown
scaffold_1	0.538218667497748	0.797291441620573	0.259072774122826	20405024	20406230	hyper	-	CHG	intronic	Thecc1EG003196	scaffold_1	mRNA	Unknown
scaffold_1	0.513603503614602	0.785830999066293	0.272227495451691	20403056	20404243	hyper	+	CHG	intronic	Thecc1EG003197	scaffold_1	mRNA	c("Retrotransposon protein"	" Ty3-gypsy subclass"	" putative (37%U)")
scaffold_1	0.550077604913752	0.859976632402262	0.30989902748851	20432581	20433614	hyper	+	CHG	upstream	Thecc1EG003198	scaffold_1	mRNA	Uncharacterized protein
scaffold_1	0.611487447333244	0.780385532591415	0.168898085258171	20430753	20431245	hyper	+	CHG	intronic	Thecc1EG003199	scaffold_1	mRNA	Uncharacterized protein (88%P)
scaffold_1	0.522338673660205	0.800441653978186	0.278102980317981	20455076	20456400	hyper	+	CHG	intergenic	Thecc1EG003200	scaffold_1	mRNA	DNA/RNA polymerases superfamily protein (7%T)
scaffold_1	0.429971294839961	0.793210145958396	0.363238851118435	20483805	20485182	hyper	-	CHG	upstream	Thecc1EG003201	scaffold_1	mRNA	c("Retrotransposon protein"	" putative (40%U)")
scaffold_1	0.517906369322699	0.814589845600076	0.296683476277376	20513297	20514425	hyper	-	CHG	upstream	Thecc1EG003202	scaffold_1	mRNA	Uncharacterized protein (87%P)
scaffold_1	0.4005914951112	0.722452494511318	0.321860999400118	20541534	20542378	hyper	-	CHG	upstream	Thecc1EG003203	scaffold_1	mRNA	Uncharacterized protein (18%U)
scaffold_1	0.578265765765766	0.808707958707959	0.230442192942193	20547770	20549017	hyper	+	CHG	upstream	Thecc1EG003204	scaffold_1	mRNA	Unknown
scaffold_1	0.355357624831309	0.635940170940171	0.280582546108862	20551803	20552428	hyper	+	CHG	intergenic	Thecc1EG003205	scaffold_1	mRNA	Uncharacterized protein (67%P)
scaffold_1	0.628450655624569	0.859138691922448	0.230688036297879	20601972	20603358	hyper	+	CHG	intronic	Thecc1EG003206	scaffold_1	mRNA	Uncharacterized protein (82%P)
scaffold_1	0.540132370026238	0.808539915906435	0.268407545880197	20589601	20591294	hyper	+	CHG	intronic	Thecc1EG003207	scaffold_1	mRNA	Unknown
scaffold_1	0.630340136054422	0.878154220275537	0.247814084221115	20682733	20683587	hyper	-	CHG	intronic	Thecc1EG003208	scaffold_1	mRNA	Retrotransposon protein (65%U)
scaffold_1	0.590766819055934	0.862339489352982	0.271572670297049	20609519	20611145	hyper	-	CHG	intronic	Thecc1EG003209	scaffold_1	mRNA	Unknown
scaffold_1	0.594241648505836	0.79452571693951	0.200284068433674	20629821	20631741	hyper	+	CHG	intronic	Thecc1EG003210	scaffold_1	mRNA	Gag protease polyprotein (74%P)
scaffold_1	0.558398071959432	0.832693830663387	0.274295758703955	20637188	20638349	hyper	-	CHG	intronic	Thecc1EG003211	scaffold_1	mRNA	Gag protease polyprotein (65%P)
scaffold_1	0.616813294232649	0.887581168831169	0.270767874598519	20651602	20652819	hyper	+	CHG	intronic	Thecc1EG003212	scaffold_1	mRNA	c("Retrotransposon protein"	" putative (41%U)")
scaffold_1	0.603712357714872	0.797082046598955	0.193369688884083	20695036	20696928	hypo	-	CHG	intronic	Thecc1EG003213	scaffold_1	mRNA	c("Retrotransposon protein"	" Ty3-gypsy sub-class"	" putative (35%U)")
scaffold_1	0.651610843891212	0.874633838383838	0.223022994492626	20680459	20681823	hyper	+	CHG	exonic	Thecc1EG003214	scaffold_1	mRNA	c("Retrotransposon protein"	" putative (59%U)")
scaffold_1	0.614262799003249	0.78782293758324	0.173560138579992	20741146	20742521	hyper	-	CHG	splicing	Thecc1EG003215	scaffold_1	mRNA	Uncharacterized protein (48%P)
scaffold_1	0.584608843537415	0.885620722391751	0.301011878854337	20725537	20726744	hyper	+	CHG	intronic	Thecc1EG003216	scaffold_1	mRNA	Unknown
scaffold_1	0.444346829640947	0.793636363636364	0.349289533995416	20732590	20733649	hyper	+	CHG	intronic	Thecc1EG003217	scaffold_1	mRNA	Uncharacterized protein (74%P)
scaffold_1	0.35554162695931	0.590628330890047	0.235086703930737	20738723	20740322	hypo	-	CHG	intronic	Thecc1EG003218	scaffold_1	mRNA	c("Retrotransposon protein"	" Ty3-gypsy subclass"	" putative (39%U)")
scaffold_1	0.540945190225039	0.831220470350905	0.290275280125866	20758682	20760423	hyper	-	CHG	intronic	Thecc1EG003219	scaffold_1	mRNA	Unknown
scaffold_1	0.666666666666667	1	0.333333333333333	20775112	20775112	hyper	+	CHG	UTR5	Thecc1EG003221	scaffold_1	mRNA	c("Retrotransposon protein"	" putative (54%U)")
scaffold_1	0.363636363636364	0.590909090909091	0.227272727272727	20778157	20778157	hyper	+	CHG	upstream	Thecc1EG003222	scaffold_1	mRNA	Uncharacterized protein (60%P)
scaffold_1	0.578360461656288	0.864787448592477	0.286426986936189	20827676	20829328	hyper	-	CHG	upstream	Thecc1EG003224	scaffold_1	mRNA	RING/U-box superfamily protein (60%T)
scaffold_1	0.571164351644618	0.84834696978237	0.277182618137752	20853871	20855690	hyper	+	CHG	intronic	Thecc1EG003225	scaffold_1	mRNA	c("Retrotransposon"	" Ty3-gypsy sub-class"	" putative-like protein (34%U)")
scaffold_1	0.556042583620504	0.830497295458784	0.274454711838281	20887728	20889696	hyper	+	CHG	upstream	Thecc1EG003228	scaffold_1	mRNA	Uncharacterized protein (81%P)
scaffold_1	0.460440001172004	0.751948025187307	0.291508024015303	20912087	20913788	hyper	+	CHG	intergenic	Thecc1EG003229	scaffold_1	mRNA	Unknown
scaffold_1	0.575810934936314	0.822106057771037	0.246295122834723	20942723	20944043	hyper	+	CHG	intergenic	Thecc1EG003230	scaffold_1	mRNA	Uncharacterized protein (64%P)
scaffold_1	0.65095947985262	0.91447025730026	0.26351077744764	20945015	20945528	hyper	+	CHG	intronic	Thecc1EG003231	scaffold_1	mRNA	Uncharacterized protein (23%U)
scaffold_1	0.51969585969586	0.813399417416634	0.293703557720774	20948062	20949879	hyper	+	CHG	exonic	Thecc1EG003232	scaffold_1	mRNA	c("Retrotransposon protein"	" Ty1-copia subclass"	" putative (60%U)")
scaffold_1	0.566396103896104	0.415190476190476	-0.151205627705628	20966205	20967161	hypo	-	CHG	upstream	Thecc1EG003233	scaffold_1	mRNA	Unknown
scaffold_1	0.536787965777327	0.696122150773314	0.159334184995986	20968272	20969081	hypo	+	CHG	intergenic	Thecc1EG003234	scaffold_1	mRNA	Uncharacterized protein (24%U)
scaffold_1	0.563899722568453	0.837365665504773	0.273465942936319	20984297	20985944	hyper	+	CHG	upstream	Thecc1EG003235	scaffold_1	mRNA	Uncharacterized protein (51%U)
scaffold_1	0.589684037398395	0.848194749168415	0.258510711770019	20992376	20994146	hyper	-	CHG	upstream	Thecc1EG003236	scaffold_1	mRNA	Unknown
scaffold_1	0.592334494773519	0.88964667992801	0.29731218515449	21006713	21006929	hyper	+	CHG	upstream	Thecc1EG003237	scaffold_1	mRNA	Uncharacterized protein (71%P)
scaffold_1	0.545454545454546	0.788277511961722	0.242822966507177	21025742	21025878	hyper	+	CHG	intergenic	Thecc1EG003238	scaffold_1	mRNA	Uncharacterized protein (73%P)
scaffold_1	0.541874594928126	0.799036410689419	0.257161815761293	21035005	21036708	hyper	-	CHG	intergenic	Thecc1EG003239	scaffold_1	mRNA	Uncharacterized protein (22%U)
scaffold_1	0.652981433304891	0.899654175903097	0.246672742598207	21046269	21047329	hyper	-	CHG	upstream;downstream	Thecc1EG003240	scaffold_1	mRNA	Unknown
scaffold_1	0.479558270676692	0.45172697368421	-0.0278312969924812	21066066	21067706	hypo	+	CHG	upstream	Thecc1EG003241	scaffold_1	mRNA	Uncharacterized protein (78%P)
scaffold_1	0.57135724461884	0.809865591397849	0.23850834677901	21068129	21068793	hyper	+	CHG	intergenic	Thecc1EG003242	scaffold_1	mRNA	c("Retrotransposon protein"	" Ty1-copia subclass"	" putative (52%U)")
scaffold_1	0.635769150242257	0.527949487949488	-0.107819662292769	21069097	21070017	hypo	+	CHG	upstream	Thecc1EG003243	scaffold_1	mRNA	Unknown
scaffold_1	0.454874922716612	0.743969704371581	0.289094781654969	21078934	21080603	hyper	-	CHG	intronic	Thecc1EG003244	scaffold_1	mRNA	Uncharacterized protein (69%P)
scaffold_1	0.563754525044847	0.87522784581035	0.311473320765502	21087423	21088804	hyper	+	CHG	intergenic	Thecc1EG003245	scaffold_1	mRNA	Uncharacterized protein (60%P)
scaffold_1	0.318181818181818	0.65	0.331818181818182	21089063	21089176	hyper	+	CHG	intronic	Thecc1EG003246	scaffold_1	mRNA	Uncharacterized protein (66%P)
scaffold_1	0.438150038402995	0.68741789819376	0.249267859790765	21105417	21107026	hyper	+	CHG	intronic	Thecc1EG003248	scaffold_1	mRNA	Unknown
scaffold_1	0.590995968181323	0.837143580051843	0.24614761187052	21124903	21126491	hyper	+	CHG	intronic	Thecc1EG003249	scaffold_1	mRNA	Unknown
scaffold_1	0.568797988152827	0.886590862619571	0.317792874466744	21128198	21128815	hyper	+	CHG	upstream;downstream	Thecc1EG003250	scaffold_1	mRNA	DNA/RNA polymerases superfamily protein (7%T)
scaffold_1	0.547460212705222	0.739547595106351	0.192087382401129	21148442	21149978	hyper	+	CHG	downstream	Thecc1EG003251	scaffold_1	mRNA	Uncharacterized protein (63%P)
scaffold_1	0.615453455305444	0.849787712287712	0.234334256982268	21158147	21158935	hyper	+	CHG	upstream	Thecc1EG003252	scaffold_1	mRNA	Uncharacterized protein (88%P)
scaffold_1	0.586243386243386	0.827222222222222	0.240978835978836	21161017	21161567	hyper	+	CHG	intergenic	Thecc1EG003253	scaffold_1	mRNA	Uncharacterized protein
scaffold_1	0.547876145254241	0.864267790592179	0.316391645337938	21171977	21173199	hyper	+	CHG	upstream	Thecc1EG003254	scaffold_1	mRNA	Uncharacterized protein (67%P)
scaffold_1	0.530105106700478	0.562753036437247	0.0326479297367685	21170806	21171588	hyper	+	CHG	exonic	Thecc1EG003255	scaffold_1	mRNA	Uncharacterized protein (21%U)
scaffold_1	0.526601455454873	0.780895418395419	0.254293962940546	21183126	21185047	hyper	-	CHG	intergenic	Thecc1EG003256	scaffold_1	mRNA	Uncharacterized protein (53%P)
scaffold_1	0.731741759702286	0.862561425061425	0.130819665359139	21195234	21196101	hyper	+	CHG	upstream	Thecc1EG003258	scaffold_1	mRNA	Uncharacterized protein (63%P)
scaffold_1	0.615714285714285	0.847426470588236	0.23171218487395	21194623	21194761	hyper	+	CHG	exonic	Thecc1EG003259	scaffold_1	mRNA	Kinase superfamily protein (69%P)
scaffold_1	0.721554487179487	0.760720475910693	0.0391659887312063	21229048	21229609	hypo	-	CHG	intergenic	Thecc1EG003261	scaffold_1	mRNA	Unknown
scaffold_1	0.594708994708995	0.691576086956522	0.096867092247527	21255745	21257170	hyper	+	CHG	UTR5	Thecc1EG003262	scaffold_1	mRNA	Unknown
scaffold_1	0.69797352406048	0.952451960962599	0.254478436902119	21250990	21251334	hyper	+	CHG	intronic	Thecc1EG003263	scaffold_1	mRNA	Cysteine-rich RLK (RECEPTOR-like protein kinase) 8 (10%T)
scaffold_1	0.700138722583599	0.926484478680768	0.226345756097169	21255008	21255547	hyper	-	CHG	UTR3	Thecc1EG003264	scaffold_1	mRNA	Uncharacterized protein (62%P)
scaffold_1	0.651712221686743	0.909556355480268	0.257844133793525	21279527	21280810	hyper	-	CHG	intronic	Thecc1EG003266	scaffold_1	mRNA	Unknown
scaffold_1	0.483641536273116	0.75	0.266358463726884	21297779	21298516	hyper	+	CHG	intronic	Thecc1EG003267	scaffold_1	mRNA	Unknown
scaffold_1	0.721825396825397	0.960369674185463	0.238544277360067	21341293	21342646	hyper	-	CHG	intronic	Thecc1EG003268	scaffold_1	mRNA	Uncharacterized protein (53%P)
scaffold_1	0.582264111576548	0.850979902450491	0.268715790873942	21325522	21326673	hyper	+	CHG	intronic	Thecc1EG003269	scaffold_1	mRNA	Unknown
scaffold_1	0.565606916071312	0.883092476415807	0.317485560344495	21340244	21340695	hyper	+	CHG	intronic	Thecc1EG003271	scaffold_1	mRNA	Unknown
scaffold_1	0.133333333333333	0.423076923076923	0.28974358974359	21355597	21355597	hyper	+	CHG	intergenic	Thecc1EG003272	scaffold_1	mRNA	c("RING finger protein"	" putative (45%P)")
scaffold_1	0.556280127884987	0.832627186754545	0.276347058869559	21377431	21378681	hyper	+	CHG	UTR5	Thecc1EG003273	scaffold_1	mRNA	c("RNA-directed DNA polymerase (Reverse transcriptase)"	" Ribonuclease H-like protein (28%U)")
scaffold_1	0.513326454179502	0.759961020819821	0.246634566640319	21373155	21375068	hyper	+	CHG	exonic	Thecc1EG003274	scaffold_1	mRNA	Uncharacterized protein (66%P)
scaffold_1	0.572809522464695	0.750014401783962	0.177204879319267	21375331	21376871	hyper	-	CHG	intronic	Thecc1EG003275	scaffold_1	mRNA	Uncharacterized protein (38%U)
scaffold_1	0.641195219390868	0.854376827463392	0.213181608072524	21381019	21382699	hyper	+	CHG	intronic	Thecc1EG003277	scaffold_1	mRNA	Uncharacterized protein (42%U)
scaffold_1	0.650692599691788	0.943584084566227	0.292891484874439	21405245	21406806	hyper	-	CHG	UTR3	Thecc1EG003279	scaffold_1	mRNA	Unknown
scaffold_1	0.488934926553522	0.725833771697693	0.236898845144171	21419283	21420265	hyper	+	CHG	intergenic	Thecc1EG003281	scaffold_1	mRNA	Uncharacterized protein (54%U)
scaffold_1	0.615718672439312	0.845898061317925	0.230179388878613	21432837	21433768	hyper	-	CHG	exonic	Thecc1EG003282	scaffold_1	mRNA	Unknown
scaffold_1	0.510952380952381	0.699353254478799	0.188400873526418	21431115	21432335	hyper	-	CHG	intronic	Thecc1EG003283	scaffold_1	mRNA	Unknown
scaffold_1	0.4951824199495	0.784380217477098	0.289197797527597	21448864	21450106	hyper	+	CHG	intronic	Thecc1EG003284	scaffold_1	mRNA	Unknown
scaffold_1	0.436633488462757	0.73322654083436	0.296593052371603	21442744	21444555	hyper	+	CHG	intergenic	Thecc1EG003285	scaffold_1	mRNA	c("Retrotransposon"	" unclassified"	" putative-like protein (23%U)")
scaffold_1	0.625131471613726	0.911137115380483	0.286005643766757	21459358	21461235	hyper	-	CHG	UTR3	Thecc1EG003286	scaffold_1	mRNA	Unknown
scaffold_1	0.586700125519392	0.767579883884232	0.180879758364839	21466534	21467513	hyper	+	CHG	upstream	Thecc1EG003287	scaffold_1	mRNA	Uncharacterized protein (23%U)
scaffold_1	0.432172263382872	0.715578539107951	0.283406275725079	21498125	21499095	hyper	+	CHG	intronic	Thecc1EG003289	scaffold_1	mRNA	Uncharacterized protein (55%P)
scaffold_1	0.487835650857081	0.687888546606113	0.200052895749032	21499291	21500077	hypo	-	CHG	upstream	Thecc1EG003290	scaffold_1	mRNA	Uncharacterized protein (27%U)
scaffold_1	0.578160280665334	0.839258020205601	0.261097739540267	21511779	21512458	hyper	-	CHG	intergenic	Thecc1EG003291	scaffold_1	mRNA	Uncharacterized protein (82%P)
scaffold_1	0.536130536130536	0.807281858129316	0.27115132199878	21513815	21514065	hyper	+	CHG	intronic	Thecc1EG003292	scaffold_1	mRNA	Cysteine-rich RLK (RECEPTOR-like protein kinase) 8 (12%T)
scaffold_1	0.642873851294904	0.588409997388326	-0.0544638539065784	21538317	21540022	hypo	-	CHG	intergenic	Thecc1EG003293	scaffold_1	mRNA	Uncharacterized protein (67%P)
scaffold_1	0.522461302138722	0.382753570673672	-0.139707731465049	21568214	21570043	hypo	+	CHG	intergenic	Thecc1EG003294	scaffold_1	mRNA	Uncharacterized protein (68%P)
scaffold_1	0.585768669949375	0.784847470195037	0.199078800245661	21577248	21578464	hyper	-	CHG	intronic	Thecc1EG003295	scaffold_1	mRNA	Cysteine-rich RLK (RECEPTOR-like protein kinase) 8 (16%T)
scaffold_1	0.472203532140109	0.752336284475709	0.2801327523356	21653480	21654953	hyper	+	CHG	upstream;downstream	Thecc1EG003296	scaffold_1	mRNA	Uncharacterized protein (77%U)
scaffold_1	0.617884912831714	0.872092430599561	0.254207517767847	21583708	21585462	hyper	+	CHG	intronic	Thecc1EG003297	scaffold_1	mRNA	Uncharacterized protein (23%U)
scaffold_1	0.572042292345319	0.7804106001247	0.208368307779381	21588629	21590197	hyper	-	CHG	intronic	Thecc1EG003298	scaffold_1	mRNA	DNA/RNA polymerases superfamily protein (62%P)
scaffold_1	0.574332975944001	0.704940089887683	0.130607113943682	21602785	21604312	hyper	+	CHG	intronic	Thecc1EG003299	scaffold_1	mRNA	Uncharacterized protein (38%U)
scaffold_1	0.589134686099018	0.866684332762914	0.277549646663896	21622492	21624172	hyper	-	CHG	intronic	Thecc1EG003300	scaffold_1	mRNA	c("Gag/pol protein"	" putative (36%U)")
scaffold_1	0.487566468445915	0.81176891536414	0.324202446918225	21625548	21627119	hyper	-	CHG	intronic	Thecc1EG003301	scaffold_1	mRNA	Uncharacterized protein (57%P)
scaffold_1	0.51085074942294	0.707292500078718	0.196441750655777	21629114	21630615	hyper	+	CHG	intronic	Thecc1EG003302	scaffold_1	mRNA	c("Retroelement pol polyprotein-like"	" putative (55%U)")
scaffold_1	0.581522537841172	0.795171680636373	0.213649142795201	21651403	21653035	hyper	-	CHG	intronic	Thecc1EG003303	scaffold_1	mRNA	Unknown
scaffold_1	0.609310626149374	0.836254398539957	0.226943772390584	21656586	21658233	hyper	-	CHG	upstream	Thecc1EG003304	scaffold_1	mRNA	Uncharacterized protein (28%U)
scaffold_1	0.527159434039668	0.686527169476193	0.159367735436525	21660927	21662404	hyper	-	CHG	intergenic	Thecc1EG003305	scaffold_1	mRNA	Uncharacterized protein (88%P)
scaffold_1	0.581439393939394	0.821510297482837	0.240070903543444	21730354	21730550	hyper	+	CHG	UTR5	Thecc1EG003310	scaffold_1	mRNA	Gag/pol-like protein (23%U)
scaffold_1	0.538855435833005	0.814859025880531	0.276003590047527	21728436	21730188	hyper	+	CHG	UTR5	Thecc1EG003311	scaffold_1	mRNA	c("Retrotransposon protein"	" Ty3-gypsy subclass"	" putative (58%U)")
scaffold_1	0.540900717304664	0.779296561564321	0.238395844259658	21731157	21732565	hyper	+	CHG	UTR5	Thecc1EG003312	scaffold_1	mRNA	Uncharacterized protein (55%U)
scaffold_1	0.576341638740831	0.860822643855594	0.284481005114763	21746591	21748223	hyper	+	CHG	intronic	Thecc1EG003313	scaffold_1	mRNA	Gag protease polyprotein (77%P)
scaffold_1	0.595935271899157	0.855315975336957	0.2593807034378	21765853	21766583	hyper	+	CHG	intergenic	Thecc1EG003314	scaffold_1	mRNA	Unknown
scaffold_1	0.589980275730276	0.841141851060699	0.251161575330423	21786069	21787768	hyper	-	CHG	intergenic	Thecc1EG003316	scaffold_1	mRNA	Unknown
scaffold_1	0.548085776658871	0.827473360411988	0.279387583753117	21788950	21790503	hyper	+	CHG	intronic	Thecc1EG003317	scaffold_1	mRNA	c("Copia-type pol polyprotein"	" putative (60%U)")
scaffold_1	0.521756088799156	0.782526438770272	0.260770349971116	21797378	21798432	hyper	+	CHG	intergenic	Thecc1EG003318	scaffold_1	mRNA	Uncharacterized protein (26%U)
scaffold_1	0.514854111405836	0.802380952380952	0.287526840975117	21827351	21828994	hyper	-	CHG	intergenic	Thecc1EG003320	scaffold_1	mRNA	Uncharacterized protein (28%U)
scaffold_1	0.414433134433135	0.709388328725	0.294955194291865	21877472	21879205	hyper	+	CHG	upstream	Thecc1EG003321	scaffold_1	mRNA	c("Retrotransposon protein"	" putative (44%U)")
scaffold_1	0.452380952380952	0.877289377289377	0.424908424908425	21887698	21887763	hyper	-	CHG	upstream	Thecc1EG003322	scaffold_1	mRNA	Uncharacterized protein (65%P)
scaffold_1	0.752169863546592	0.688494694960212	-0.0636751685863795	21908493	21909079	hyper	-	CHG	upstream	Thecc1EG003323	scaffold_1	mRNA	Uncharacterized protein (80%P)
scaffold_1	0.554844508003978	0.812997263647343	0.258152755643365	21946492	21947683	hyper	-	CHG	exonic	Thecc1EG003325	scaffold_1	mRNA	Cysteine-rich RLK (RECEPTOR-like protein kinase) 8 (22%T)
scaffold_1	0.513825757575758	0.751973244147157	0.2381474865714	21937637	21938831	hyper	-	CHG	intronic	Thecc1EG003326	scaffold_1	mRNA	Uncharacterized protein
scaffold_1	0.540199656662719	0.804538410737719	0.264338754075	21941353	21943110	hyper	-	CHG	intronic	Thecc1EG003327	scaffold_1	mRNA	Cysteine-rich RLK (RECEPTOR-like protein kinase) 8 (10%T)
scaffold_1	0.598437309154171	0.72554473212137	0.127107422967199	21978470	21980224	hyper	-	CHG	intergenic	Thecc1EG003329	scaffold_1	mRNA	Mutator-like transposase (10%U)
scaffold_1	0.789083820662768	0.825617283950617	0.0365334632878497	21984148	21985007	hypo	+	CHG	downstream	Thecc1EG003330	scaffold_1	mRNA	Uncharacterized protein (69%P)
scaffold_1	0.074074074074074	0.292192192192192	0.218118118118118	22008291	22008829	hyper	+	CHG	intronic	Thecc1EG003331	scaffold_1	mRNA	Uncharacterized protein (91%P)
scaffold_1	0.477590299277606	0.648949079089924	0.171358779812318	22001614	22002566	hypo	-	CHG	intronic	Thecc1EG003332	scaffold_1	mRNA	Unknown
scaffold_1	0.4	0.633333333333333	0.233333333333333	22010999	22010999	hyper	-	CHG	upstream	Thecc1EG003333	scaffold_1	mRNA	Cysteine-rich RLK (RECEPTOR-like protein kinase) 8 (7%T)
scaffold_1	0.654695380874673	0.858465608465608	0.203770227590936	22039653	22041131	hyper	+	CHG	upstream	Thecc1EG003334	scaffold_1	mRNA	Ferrochelatase 2 (81%P)
scaffold_1	0.439622809494091	0.755777144666034	0.316154335171943	22056449	22058273	hyper	-	CHG	upstream	Thecc1EG003335	scaffold_1	mRNA	Unknown
scaffold_1	0.579290061131589	0.910595192198845	0.331305131067256	22069676	22071196	hyper	-	CHG	upstream	Thecc1EG003336	scaffold_1	mRNA	Uncharacterized protein (36%U)
scaffold_1	0.648035161432994	0.823316049607607	0.175280888174613	22066823	22068665	hyper	+	CHG	intronic	Thecc1EG003337	scaffold_1	mRNA	c("Polyprotein"	" 77260-80472"	" putative (55%U)")
scaffold_1	0.495433962928635	0.787115491285151	0.291681528356517	22075048	22076860	hyper	-	CHG	intergenic	Thecc1EG003338	scaffold_1	mRNA	Unknown
scaffold_1	0.624448253110026	0.800133969467017	0.175685716356991	22090777	22092677	hypo	+	CHG	upstream	Thecc1EG003339	scaffold_1	mRNA	Unknown
scaffold_1	0.700549613784908	0.84159493757017	0.141045323785262	22107252	22108290	hyper	-	CHG	upstream	Thecc1EG003340	scaffold_1	mRNA	Unknown
scaffold_1	0.629059829059829	0.908216619981326	0.279156790921497	22119708	22120028	hyper	-	CHG	upstream	Thecc1EG003341	scaffold_1	mRNA	TTF-type zinc finger with HAT dimerization domain-like protein (32%T)
scaffold_1	0.797130724151467	0.305558223289316	-0.491572500862151	22121326	22121703	hypo	+	CHG	intergenic	Thecc1EG003342	scaffold_1	mRNA	ENTH/VHS/GAT family protein (69%P)
scaffold_1	0.670277334751019	0.904541631623213	0.234264296872193	22148430	22149266	hyper	+	CHG	upstream	Thecc1EG003345	scaffold_1	mRNA	Unknown
scaffold_1	0.466338808250573	0.780688259109312	0.314349450858739	22163574	22165218	hyper	+	CHG	upstream	Thecc1EG003348	scaffold_1	mRNA	Unknown
scaffold_1	0.525545464233124	0.822695804469609	0.297150340236485	22171082	22171234	hyper	+	CHG	intergenic	Thecc1EG003349	scaffold_1	mRNA	c("Retrotransposon"	" putative-like protein (34%U)")
scaffold_1	0.66803732542331	0.845987991424097	0.177950666000787	22166877	22168748	hyper	+	CHG	intergenic	Thecc1EG003350	scaffold_1	mRNA	Unknown
scaffold_1	0.494451941820363	0.784888004715591	0.290436062895228	22175000	22176496	hyper	-	CHG	intergenic	Thecc1EG003351	scaffold_1	mRNA	Uncharacterized protein (53%U)
scaffold_1	0.554470162749033	0.799507724968654	0.245037562219621	22176746	22178259	hyper	+	CHG	upstream	Thecc1EG003352	scaffold_1	mRNA	Unknown
scaffold_1	0.652216415021293	0.888392857142857	0.236176442121564	22202649	22202869	hyper	-	CHG	intronic	Thecc1EG003353	scaffold_1	mRNA	DNA/RNA polymerases superfamily protein (5%T)
scaffold_1	0.528119490457785	0.730642457283169	0.202522966825385	22203004	22204616	hyper	+	CHG	intronic	Thecc1EG003354	scaffold_1	mRNA	Uncharacterized protein (23%U)
scaffold_1	0.42726144822919	0.712301062478367	0.285039614249177	22215839	22217290	hyper	+	CHG	intronic	Thecc1EG003355	scaffold_1	mRNA	Uncharacterized protein (67%P)
scaffold_1	0.499237238766035	0.859051865848807	0.359814627082772	22213270	22215158	hyper	-	CHG	UTR3	Thecc1EG003356	scaffold_1	mRNA	Unknown
scaffold_1	0.545196059835279	0.809773060488537	0.264577000653258	22232932	22234307	hyper	+	CHG	upstream	Thecc1EG003357	scaffold_1	mRNA	Uncharacterized protein
scaffold_1	0.48931623931624	0.811330561330561	0.322014322014322	22232674	22232770	hyper	+	CHG	intronic	Thecc1EG003358	scaffold_1	mRNA	Uncharacterized protein (22%U)
scaffold_1	0.527704156881681	0.786925064016978	0.259220907135297	22237346	22239274	hyper	-	CHG	intergenic	Thecc1EG003359	scaffold_1	mRNA	Unknown
scaffold_1	0.546742710658717	0.767786841808424	0.221044131149707	22245917	22247565	hyper	-	CHG	upstream	Thecc1EG003360	scaffold_1	mRNA	c("Retrotransposon protein"	" Ty3-gypsy subclass"	" putative (43%U)")
scaffold_1	0.48864247311828	0.858348595848596	0.369706122730316	22253318	22255016	hyper	+	CHG	intergenic	Thecc1EG003362	scaffold_1	mRNA	Uncharacterized protein (60%U)
scaffold_1	0.631578947368421	0.857142857142857	0.225563909774436	22292075	22292075	hyper	+	CHG	upstream	Thecc1EG003363	scaffold_1	mRNA	DNA/RNA polymerases superfamily protein (90%P)
scaffold_1	0.463630490956072	0.771585419411507	0.307954928455434	22276689	22277962	hyper	-	CHG	UTR3	Thecc1EG003365	scaffold_1	mRNA	DNA/RNA polymerases superfamily protein (65%P)
scaffold_1	0.533088235294118	0.58	0.0469117647058825	22304088	22304924	hyper	-	CHG	upstream	Thecc1EG003366	scaffold_1	mRNA	c("Retrotransposon"	" Ty1-copia subclass"	" putative-like protein (32%U)")
scaffold_1	0.571524771524772	0.814728682170543	0.243203910645771	22306422	22306450	hyper	-	CHG	upstream	Thecc1EG003367	scaffold_1	mRNA	Uncharacterized protein (59%P)
scaffold_1	0.583333333333333	0.846551724137931	0.263218390804598	22344012	22344022	hyper	+	CHG	exonic	Thecc1EG003368	scaffold_1	mRNA	Uncharacterized protein (24%U)
scaffold_1	0.488095238095238	0.448432055749129	-0.0396631823461095	22328719	22329083	hyper	+	CHG	intronic	Thecc1EG003369	scaffold_1	mRNA	Unknown
scaffold_1	0.626857604054124	0.819318309842755	0.192460705788632	22325010	22326615	hypo	+	CHG	intronic	Thecc1EG003370	scaffold_1	mRNA	Uncharacterized protein (71%P)
scaffold_1	0.499223577847866	0.72304618992119	0.223822612073324	22334110	22334898	hyper	-	CHG	intronic	Thecc1EG003371	scaffold_1	mRNA	Cysteine-rich RLK (RECEPTOR-like protein kinase) 8 (33%T)
scaffold_1	0.601894276570876	0.8640044326744	0.262110156103524	22342114	22343684	hyper	+	CHG	upstream	Thecc1EG003372	scaffold_1	mRNA	Uncharacterized protein (18%U)
scaffold_1	0.583170995670996	0.766084632575538	0.182913636904543	22369302	22370609	hyper	+	CHG	intergenic	Thecc1EG003373	scaffold_1	mRNA	Zinc knuckle (CCHC-type) family protein (19%T)
scaffold_1	0.530223438575105	0.827803207652832	0.297579769077727	22372781	22374349	hyper	+	CHG	downstream	Thecc1EG003374	scaffold_1	mRNA	c("Retroelement pol polyprotein"	" putative (59%U)")
scaffold_1	0.595141038555307	0.730009450192006	0.134868411636699	22397187	22398170	hyper	-	CHG	upstream	Thecc1EG003375	scaffold_1	mRNA	c("Gag protease polyprotein"	" putative (52%P)")
scaffold_1	0.555421093023313	0.819803240866123	0.264382147842809	22400285	22402067	hypo	+	CHG	intergenic	Thecc1EG003377	scaffold_1	mRNA	Uncharacterized protein (53%P)
scaffold_1	0.555864745753947	0.753650489847917	0.19778574409397	22422862	22424525	hyper	-	CHG	upstream	Thecc1EG003379	scaffold_1	mRNA	Uncharacterized protein (32%U)
scaffold_1	0.605659071033538	0.865234480134471	0.259575409100932	22420976	22422782	hyper	-	CHG	exonic	Thecc1EG003380	scaffold_1	mRNA	GroES-like zinc-binding alcohol dehydrogenase family protein (76%T)
scaffold_1	0.383674494110541	0.663970491909497	0.280295997798956	22436938	22438657	hyper	+	CHG	intronic	Thecc1EG003381	scaffold_1	mRNA	Uncharacterized protein (61%P)
scaffold_1	0.441634329889595	0.741853376150757	0.300219046261162	22444169	22445793	hyper	-	CHG	intronic	Thecc1EG003382	scaffold_1	mRNA	Uncharacterized protein
scaffold_1	0.57148751775234	0.842442510730196	0.270954992977856	22459952	22461251	hyper	+	CHG	intronic	Thecc1EG003384	scaffold_1	mRNA	Unknown
scaffold_1	0.473803997803847	0.758574826405211	0.284770828601364	22480714	22482464	hyper	+	CHG	intronic	Thecc1EG003386	scaffold_1	mRNA	Uncharacterized protein (76%P)
scaffold_1	0.568329617242661	0.793492109487473	0.225162492244812	22494507	22495762	hyper	-	CHG	upstream	Thecc1EG003387	scaffold_1	mRNA	Uncharacterized protein (60%P)
scaffold_1	0.633962744624509	0.860699588477366	0.226736843852857	22514323	22516066	hyper	-	CHG	upstream	Thecc1EG003388	scaffold_1	mRNA	c("F7F22.17"	" putative (58%U)")
scaffold_1	0.492341191770102	0.79523589885292	0.302894707082818	22512260	22513453	hyper	+	CHG	intronic	Thecc1EG003389	scaffold_1	mRNA	Uncharacterized protein (79%P)
scaffold_1	0.631419327637815	0.891053422326258	0.259634094688443	22509941	22511345	hyper	+	CHG	intronic	Thecc1EG003390	scaffold_1	mRNA	Unknown
scaffold_1	0.593349340508672	0.860548391562396	0.267199051053724	22519623	22521412	hyper	-	CHG	upstream	Thecc1EG003392	scaffold_1	mRNA	Unknown
scaffold_1	0.554804995660336	0.839552105266892	0.284747109606555	22525224	22526859	hyper	-	CHG	intergenic	Thecc1EG003393	scaffold_1	mRNA	MAC/Perforin domain-containing protein (67%T)
scaffold_1	0.569436965534969	0.837069697262395	0.267632731727426	22554670	22555581	hyper	-	CHG	intergenic	Thecc1EG003394	scaffold_1	mRNA	Uncharacterized protein (45%P)
scaffold_1	0.613304848531242	0.736829568807452	0.123524720276211	22555731	22557331	hyper	-	CHG	upstream	Thecc1EG003395	scaffold_1	mRNA	Uncharacterized protein (24%U)
scaffold_1	0.456831472620946	0.735726290516206	0.27889481789526	22561136	22561786	hyper	-	CHG	intronic	Thecc1EG003396	scaffold_1	mRNA	Uncharacterized protein (58%P)
scaffold_1	0.604625104123694	0.791816717854448	0.187191613730754	22565758	22567642	hyper	+	CHG	downstream	Thecc1EG003397	scaffold_1	mRNA	Uncharacterized protein (22%U)
scaffold_1	0.639235206297738	0.727078761557985	0.0878435552602475	22575418	22576585	hypo	-	CHG	upstream	Thecc1EG003398	scaffold_1	mRNA	Uncharacterized protein (66%P)
scaffold_1	0.628571428571429	0.84428746928747	0.215716040716041	22583238	22583375	hyper	-	CHG	intronic	Thecc1EG003399	scaffold_1	mRNA	Uncharacterized protein (66%P)
scaffold_1	0.508027899310888	0.737394877050282	0.229366977739393	22588315	22588980	hyper	+	CHG	upstream	Thecc1EG003400	scaffold_1	mRNA	Unknown
scaffold_1	0.604741990194109	0.849059312134295	0.244317321940186	22595193	22597023	hyper	+	CHG	upstream	Thecc1EG003401	scaffold_1	mRNA	Unknown
scaffold_1	0.509459020972687	0.791687857212051	0.282228836239364	22597363	22597985	hyper	+	CHG	intergenic	Thecc1EG003402	scaffold_1	mRNA	Unknown
scaffold_1	0.556003916718202	0.4173123095392	-0.138691607179002	22600543	22601894	hyper	-	CHG	intronic	Thecc1EG003403	scaffold_1	mRNA	Unknown
scaffold_1	0.518181818181818	0.538775510204082	0.0205936920222635	22637382	22639181	hyper	+	CHG	intronic	Thecc1EG003404	scaffold_1	mRNA	Uncharacterized protein (75%P)
scaffold_1	0.609602472292928	0.888276609647811	0.278674137354883	22619898	22621127	hyper	+	CHG	UTR3	Thecc1EG003405	scaffold_1	mRNA	c("Retrotransposon protein"	" putative (59%U)")
scaffold_1	0.540968013006639	0.804992777086616	0.264024764079978	22629216	22630653	hyper	+	CHG	intronic	Thecc1EG003406	scaffold_1	mRNA	c("Retrotransposon protein"	" Ty1-copia subclass"	" putative (47%U)")
scaffold_1	0.640257373879043	0.801625740816917	0.161368366937874	22631567	22632934	hyper	+	CHG	intronic	Thecc1EG003407	scaffold_1	mRNA	Uncharacterized protein (43%U)
scaffold_1	0.56655004385881	0.759524900401782	0.192974856542972	22643208	22645093	hyper	-	CHG	intronic	Thecc1EG003408	scaffold_1	mRNA	Uncharacterized protein (42%P)
scaffold_1	0.333621079213185	0.610557342554247	0.276936263341062	22654605	22655906	hyper	+	CHG	intronic	Thecc1EG003409	scaffold_1	mRNA	Unknown
scaffold_1	0.462281364468864	0.485609015722262	0.0233276512533975	22656076	22656752	hypo	+	CHG	intronic	Thecc1EG003410	scaffold_1	mRNA	Retrotransposon gag-like protein (27%U)
scaffold_1	0.600367281265617	0.862862112534508	0.262494831268891	22660985	22661999	hyper	+	CHG	intronic	Thecc1EG003411	scaffold_1	mRNA	c("Retroelement pol polyprotein-like"	" putative (39%U)")
scaffold_1	0.386664124078312	0.716159013124208	0.329494889045897	22670236	22671793	hyper	-	CHG	intronic	Thecc1EG003412	scaffold_1	mRNA	Uncharacterized protein (69%P)
scaffold_1	0.566756160506161	0.866247511169386	0.299491350663226	22686259	22688069	hyper	-	CHG	upstream	Thecc1EG003413	scaffold_1	mRNA	Uncharacterized protein (27%U)
scaffold_1	0.388888888888889	0.650621118012422	0.261732229123533	22740321	22740400	hyper	+	CHG	intronic	Thecc1EG003414	scaffold_1	mRNA	Uncharacterized protein (77%P)
scaffold_1	0.524123263073906	0.802811473267163	0.278688210193257	22713509	22715245	hyper	-	CHG	intronic	Thecc1EG003415	scaffold_1	mRNA	Unknown
scaffold_1	0.619419125233079	0.772200455391964	0.152781330158886	22740743	22742625	hyper	+	CHG	UTR5	Thecc1EG003416	scaffold_1	mRNA	Uncharacterized protein (46%P)
scaffold_1	0.593653229155012	0.721228783951021	0.127575554796009	22728953	22730862	hyper	+	CHG	intronic	Thecc1EG003417	scaffold_1	mRNA	Uncharacterized protein (28%U)
scaffold_1	0.561966173361522	0.72526261400006	0.163296440638538	22736897	22737974	hyper	-	CHG	intronic	Thecc1EG003418	scaffold_1	mRNA	Uncharacterized protein (35%U)
scaffold_1	0.535885167464115	0.585171568627451	0.049286401163336	22736199	22736373	hyper	+	CHG	intronic	Thecc1EG003419	scaffold_1	mRNA	Unknown
scaffold_1	0.560619374553801	0.779413833121212	0.218794458567411	22738532	22740231	hyper	+	CHG	intronic	Thecc1EG003420	scaffold_1	mRNA	Unknown
scaffold_1	0.68975468975469	0.636517106842737	-0.0532375829119527	22755608	22756355	hypo	-	CHG	intergenic	Thecc1EG003421	scaffold_1	mRNA	Uncharacterized protein (69%P)
scaffold_1	0.533939393939394	0.681568180247426	0.147628786308032	22768511	22770026	hyper	-	CHG	upstream	Thecc1EG003422	scaffold_1	mRNA	Uncharacterized protein (63%P)
scaffold_1	0.574490864913094	0.824035427995055	0.249544563081962	22762393	22763936	hyper	-	CHG	downstream	Thecc1EG003423	scaffold_1	mRNA	Unknown
scaffold_1	0.546126713648911	0.809592038548141	0.263465324899229	22772542	22773160	hyper	-	CHG	intergenic	Thecc1EG003424	scaffold_1	mRNA	Uncharacterized protein (46%U)
scaffold_1	0.466310976605094	0.727947417401704	0.26163644079661	22786416	22788191	hyper	-	CHG	intronic	Thecc1EG003425	scaffold_1	mRNA	DNA/RNA polymerases superfamily protein (4%T)
scaffold_1	0.635944197646325	0.875678876678877	0.239734679032552	22783670	22785533	hyper	+	CHG	exonic	Thecc1EG003426	scaffold_1	mRNA	Uncharacterized protein (71%P)
scaffold_1	0.52	1	0.48	22812503	22812503	hyper	-	CHG	upstream	Thecc1EG003427	scaffold_1	mRNA	Unknown
scaffold_1	0.53220327073062	0.784738426135458	0.252535155404838	22830041	22831564	hyper	-	CHG	intronic	Thecc1EG003428	scaffold_1	mRNA	Uncharacterized protein (89%P)
scaffold_1	0.464479352346999	0.70842803030303	0.243948677956031	22839317	22839452	hyper	+	CHG	intronic	Thecc1EG003430	scaffold_1	mRNA	Transposase-like protein (33%U)
scaffold_1	0.543460223887855	0.845763133240169	0.302302909352314	22840295	22841435	hyper	-	CHG	intronic	Thecc1EG003431	scaffold_1	mRNA	Uncharacterized protein (83%P)
scaffold_1	0.612243057084658	0.809357089412495	0.197114032327837	22861376	22863287	hyper	+	CHG	UTR5	Thecc1EG003432	scaffold_1	mRNA	Unknown
scaffold_1	0.616646344080935	0.871329848768272	0.254683504687338	22859413	22861240	hyper	+	CHG	intronic	Thecc1EG003433	scaffold_1	mRNA	Small GTP-binding protein (84%P)
scaffold_1	0.502981078904992	0.685110059290753	0.182128980385761	22900080	22901562	hypo	+	CHG	intronic	Thecc1EG003435	scaffold_1	mRNA	Uncharacterized protein (82%P)
scaffold_1	0.771428571428571	0.522727272727273	-0.248701298701299	22920180	22920180	hypo	+	CHG	exonic	Thecc1EG003436	scaffold_1	mRNA	Uncharacterized protein (79%P)
scaffold_1	0.489547299136006	0.488749889778783	-0.000797409357222501	22918287	22919514	hypo	+	CHG	intronic	Thecc1EG003437	scaffold_1	mRNA	Unknown
scaffold_1	0.502769794906904	0.776801824718491	0.274032029811587	22933747	22935325	hyper	+	CHG	intergenic	Thecc1EG003438	scaffold_1	mRNA	Unknown
scaffold_1	0.616227889757302	0.671929824561404	0.055701934804102	22942152	22944014	hyper	+	CHG	intergenic	Thecc1EG003440	scaffold_1	mRNA	Gag protease polyprotein (85%P)
scaffold_1	0.551234503370726	0.834325286584228	0.283090783213501	22977182	22978733	hyper	+	CHG	intergenic	Thecc1EG003441	scaffold_1	mRNA	c("Retrotransposon protein"	" putative (44%U)")
scaffold_1	0.661791451195863	0.828044733044733	0.16625328184887	22987951	22989094	hypo	-	CHG	intergenic	Thecc1EG003442	scaffold_1	mRNA	Uncharacterized protein (76%P)
scaffold_1	0.510930793117587	0.652552346495332	0.141621553377745	23002659	23004277	hyper	-	CHG	upstream	Thecc1EG003443	scaffold_1	mRNA	c("Retrotransposon"	" Ty1-copia subclass"	" putative-like protein (15%U)")
scaffold_1	0.661764705882353	0.894736842105263	0.23297213622291	23014781	23014781	hyper	+	CHG	upstream	Thecc1EG003445	scaffold_1	mRNA	Uncharacterized protein (75%P)
scaffold_1	0.598538373251581	0.869850710692816	0.271312337441235	23015588	23016648	hyper	-	CHG	upstream	Thecc1EG003446	scaffold_1	mRNA	Uncharacterized protein (61%P)
scaffold_1	0.494713876658321	0.75994952986786	0.265235653209539	23071287	23073087	hyper	+	CHG	upstream	Thecc1EG003447	scaffold_1	mRNA	Unknown
scaffold_1	0.531362564045959	0.747151603348547	0.215789039302588	23078510	23079857	hypo	+	CHG	upstream	Thecc1EG003448	scaffold_1	mRNA	Uncharacterized protein (86%P)
scaffold_1	0.572094496328278	0.791950994911521	0.219856498583243	23108325	23110121	hyper	-	CHG	intergenic	Thecc1EG003449	scaffold_1	mRNA	Uncharacterized protein (60%P)
scaffold_1	0.649686317792725	0.888786764705882	0.239100446913157	23139111	23140596	hyper	+	CHG	intronic	Thecc1EG003450	scaffold_1	mRNA	Uncharacterized protein (43%U)
scaffold_1	0.488290492165876	0.745974304150711	0.257683811984835	23141446	23143325	hypo	-	CHG	intronic	Thecc1EG003451	scaffold_1	mRNA	c("Integrase"	" catalytic region"	" Zinc finger"	" CCHC-type"	" Peptidase aspartic"	" catalytic"	" putative (53%U)")
scaffold_1	0.59708342420488	0.79673571638048	0.1996522921756	23143447	23145146	hyper	+	CHG	UTR5	Thecc1EG003452	scaffold_1	mRNA	Unknown
scaffold_1	0.591670412218325	0.812042025862069	0.220371613643744	23162311	23163968	hyper	+	CHG	upstream	Thecc1EG003453	scaffold_1	mRNA	Uncharacterized protein (74%P)
scaffold_1	0.504998081824655	0.796099353613781	0.291101271789126	23180752	23182347	hyper	+	CHG	intronic	Thecc1EG003454	scaffold_1	mRNA	Uncharacterized protein (79%P)
scaffold_1	0.528565957673234	0.666053137003841	0.137487179330607	23188211	23188892	hyper	-	CHG	exonic	Thecc1EG003455	scaffold_1	mRNA	Unknown
scaffold_1	0.660942292783227	0.82315488860508	0.162212595821853	23185871	23186489	hypo	+	CHG	intronic	Thecc1EG003456	scaffold_1	mRNA	Unknown
scaffold_1	0.55221211326306	0.799058084110282	0.246845970847222	23218469	23220026	hyper	-	CHG	upstream	Thecc1EG003457	scaffold_1	mRNA	c("Retrotransposon gag protein"	" putative (51%U)")
scaffold_1	0.472212909991679	0.836526586174474	0.364313676182794	23295866	23296627	hyper	+	CHG	intergenic	Thecc1EG003460	scaffold_1	mRNA	Uncharacterized protein (79%P)
scaffold_1	0.537660711517809	0.800557297913592	0.262896586395783	23382578	23384309	hyper	+	CHG	upstream	Thecc1EG003461	scaffold_1	mRNA	Uncharacterized protein (67%P)
scaffold_1	0.645563797366454	0.837740805806762	0.192177008440308	23370513	23371718	hyper	+	CHG	intronic	Thecc1EG003462	scaffold_1	mRNA	Cysteine-rich RLK (RECEPTOR-like protein kinase) 8 (16%T)
scaffold_1	0.486549622915815	0.562669582315851	0.0761199594000357	23390005	23391717	hyper	+	CHG	intergenic	Thecc1EG003464	scaffold_1	mRNA	c("Retrotransposon"	" Ty3-gypsy sub-class"	" putative-like protein (34%U)")
scaffold_1	0.566270860077022	0.864253393665159	0.297982533588136	23466690	23466698	hyper	-	CHG	UTR5	Thecc1EG003465	scaffold_1	mRNA	Unknown
scaffold_1	0.610646672462088	0.807935916542474	0.197289244080386	23440818	23442287	hypo	-	CHG	upstream	Thecc1EG003466	scaffold_1	mRNA	Retrotransposon-like protein (30%U)
scaffold_1	0.481692098352787	0.842587679997485	0.360895581644697	23464657	23465813	hyper	-	CHG	intergenic	Thecc1EG003467	scaffold_1	mRNA	Uncharacterized protein (30%U)
scaffold_1	0.438229732084221	0.742552280442929	0.304322548358708	23482258	23483859	hyper	+	CHG	intronic	Thecc1EG003468	scaffold_1	mRNA	Uncharacterized protein (58%P)
scaffold_1	0.488172914555893	0.638701214364569	0.150528299808676	23497991	23498910	hyper	+	CHG	upstream	Thecc1EG003469	scaffold_1	mRNA	Uncharacterized protein (69%P)
scaffold_1	0.573183760683761	0.874254742547426	0.301070981863665	23506448	23506917	hyper	+	CHG	upstream	Thecc1EG003470	scaffold_1	mRNA	c("Gag protease polyprotein"	" putative (59%P)")
scaffold_1	0.531551193271525	0.82887045066085	0.297319257389325	23513046	23513913	hyper	+	CHG	intronic	Thecc1EG003471	scaffold_1	mRNA	c("Retrotransposon protein"	" putative (47%U)")
scaffold_1	0.496252000225585	0.74857538498359	0.252323384758005	23542106	23543508	hyper	-	CHG	upstream	Thecc1EG003472	scaffold_1	mRNA	Uncharacterized protein (81%P)
scaffold_1	0.541666666666667	0.857142857142857	0.31547619047619	23558416	23558416	hyper	+	CHG	upstream	Thecc1EG003473	scaffold_1	mRNA	Uncharacterized protein (69%P)
scaffold_1	0.519232399350085	0.830682338613122	0.311449939263037	23568544	23570424	hyper	-	CHG	upstream	Thecc1EG003474	scaffold_1	mRNA	Gag protease polyprotein (60%P)
scaffold_1	0.511079814467074	0.709510582010582	0.198430767543508	23576796	23578276	hypo	-	CHG	intergenic	Thecc1EG003475	scaffold_1	mRNA	Uncharacterized protein (85%P)
scaffold_1	0.58172114798776	0.842151226538029	0.260430078550269	23580838	23582379	hyper	-	CHG	intronic	Thecc1EG003476	scaffold_1	mRNA	Unknown
scaffold_1	0.464708323637887	0.802201799543905	0.337493475906018	23626458	23627059	hyper	-	CHG	exonic	Thecc1EG003477	scaffold_1	mRNA	Unknown
scaffold_1	0.512713081603224	0.805680490345075	0.292967408741852	23610654	23612021	hyper	-	CHG	intronic	Thecc1EG003479	scaffold_1	mRNA	Uncharacterized protein (63%U)
scaffold_1	0.443244837240393	0.744939214217051	0.301694376976659	23624492	23626290	hyper	-	CHG	intronic	Thecc1EG003480	scaffold_1	mRNA	Unknown
scaffold_1	0.385858585858586	0.596955963111121	0.211097377252535	23645180	23646693	hyper	+	CHG	upstream	Thecc1EG003482	scaffold_1	mRNA	Uncharacterized protein (94%P)
scaffold_1	0.539787271366368	0.813573398102961	0.273786126736593	23655887	23657532	hyper	-	CHG	upstream	Thecc1EG003483	scaffold_1	mRNA	Unknown
scaffold_1	0.725221172589593	0.816239316239316	0.0910181436497227	23666619	23667001	hypo	+	CHG	intronic	Thecc1EG003484	scaffold_1	mRNA	SEC14 cytosolic factor family protein / phosphoglyceride transfer family protein (66%P)
scaffold_1	0.728888888888889	0.888809523809524	0.159920634920635	23676146	23677291	hypo	+	CHG	upstream	Thecc1EG003486	scaffold_1	mRNA	Unknown
scaffold_1	0.61803540202587	0.936374471091452	0.318339069065582	23716133	23717795	hyper	-	CHG	upstream	Thecc1EG003488	scaffold_1	mRNA	Uncharacterized protein (62%P)
scaffold_1	0.512476911054277	0.737909403542953	0.225432492488677	23708312	23710038	hyper	-	CHG	exonic	Thecc1EG003489	scaffold_1	mRNA	Unknown
scaffold_1	0.651206966649903	0.837848927815893	0.18664196116599	23712940	23713859	hyper	+	CHG	intronic	Thecc1EG003490	scaffold_1	mRNA	Uncharacterized protein (51%U)
scaffold_1	0.569836309523809	0.830437525095863	0.260601215572054	23726699	23727363	hyper	-	CHG	upstream	Thecc1EG003491	scaffold_1	mRNA	Unknown
scaffold_1	0.530909090909091	0.78539452078472	0.25448542987563	23757750	23759005	hyper	-	CHG	upstream	Thecc1EG003492	scaffold_1	mRNA	Unknown
scaffold_1	0.478260869565217	0.75	0.271739130434783	23772852	23772852	hyper	+	CHG	intergenic	Thecc1EG003493	scaffold_1	mRNA	Uncharacterized protein (61%P)
scaffold_1	0.536328802776171	0.685437205405178	0.149108402629007	23777460	23778751	hyper	-	CHG	intergenic	Thecc1EG003494	scaffold_1	mRNA	Unknown
scaffold_1	0.477597617826298	0.798944365670938	0.32134674784464	23792190	23793953	hyper	+	CHG	upstream	Thecc1EG003495	scaffold_1	mRNA	Unknown
scaffold_1	0.569907714412025	0.821251070021679	0.251343355609654	23806758	23808186	hyper	+	CHG	intergenic	Thecc1EG003496	scaffold_1	mRNA	Unknown
scaffold_1	0.535309949751225	0.712532860232694	0.177222910481469	23815117	23816202	hyper	+	CHG	intronic	Thecc1EG003497	scaffold_1	mRNA	Uncharacterized protein (55%P)
scaffold_1	0.642990251248316	0.849675884988182	0.206685633739867	23812516	23814350	hyper	-	CHG	intronic	Thecc1EG003498	scaffold_1	mRNA	c("Retrotransposon"	" Ty3-gypsy subclass"	" putative-like protein (33%U)")
scaffold_1	0.558070040143805	0.834424000160672	0.276353960016867	23825927	23827579	hyper	+	CHG	intronic	Thecc1EG003499	scaffold_1	mRNA	Uncharacterized protein (78%P)
scaffold_1	0.612228935160211	0.734931138457085	0.122702203296874	23848400	23850338	hyper	+	CHG	intronic	Thecc1EG003500	scaffold_1	mRNA	Uncharacterized protein (87%P)
scaffold_1	0.561458240489726	0.702117223647922	0.140658983158195	23839585	23840979	hyper	-	CHG	intronic	Thecc1EG003501	scaffold_1	mRNA	Uncharacterized protein (68%P)
scaffold_1	0.654710144927536	0.705400403859706	0.0506902589321701	23875910	23877273	hypo	-	CHG	upstream	Thecc1EG003502	scaffold_1	mRNA	c("Retrotransposon protein"	" Ty3-gypsy subclass"	" putative (49%U)")
scaffold_1	0.485030258573262	0.746623052560723	0.261592793987461	23870950	23872719	hyper	-	CHG	intronic	Thecc1EG003503	scaffold_1	mRNA	Unknown
scaffold_1	0.153846153846154	0.692307692307692	0.538461538461538	23875656	23875656	hyper	-	CHG	intronic	Thecc1EG003504	scaffold_1	mRNA	Unknown
scaffold_1	0.555128205128205	0.567540322580645	0.01241211745244	23896505	23897040	hyper	-	CHG	upstream	Thecc1EG003505	scaffold_1	mRNA	c("Retrotransposon protein"	" putative (39%U)")
scaffold_1	0.598281291814326	0.730835728824345	0.132554437010018	23919009	23920734	hypo	+	CHG	upstream	Thecc1EG003506	scaffold_1	mRNA	Unknown
scaffold_1	0.556938696224411	0.766262582552628	0.209323886328218	23929871	23931274	hyper	-	CHG	intergenic	Thecc1EG003508	scaffold_1	mRNA	Uncharacterized protein (28%U)
scaffold_1	0.606146813935244	0.752037545787546	0.145890731852301	23938912	23939168	hypo	-	CHG	upstream;downstream	Thecc1EG003509	scaffold_1	mRNA	Cysteine-rich RLK (RECEPTOR-like protein kinase) 8 (11%T)
scaffold_1	0.59377852136391	0.854328350134201	0.26054982877029	23971095	23972431	hyper	+	CHG	intergenic	Thecc1EG003512	scaffold_1	mRNA	c("Gag protease polyprotein"	" putative (58%P)")
scaffold_1	0.652430483455621	0.863009647126746	0.210579163671125	23972823	23974399	hyper	+	CHG	upstream	Thecc1EG003513	scaffold_1	mRNA	c("Retrotransposon protein"	" putative (37%U)")
scaffold_1	0.55681052666464	0.832527205964424	0.275716679299784	23988942	23990188	hyper	+	CHG	intronic	Thecc1EG003514	scaffold_1	mRNA	Uncharacterized protein (60%P)
scaffold_1	0.590820416267987	0.860764507823331	0.269944091555345	24024250	24025255	hyper	+	CHG	exonic	Thecc1EG003515	scaffold_1	mRNA	Uncharacterized protein (31%U)
scaffold_1	0.602240896358543	0.86249800923714	0.260257112878596	24030068	24030723	hyper	+	CHG	intronic	Thecc1EG003517	scaffold_1	mRNA	c("Pentatricopeptide repeat-containing protein"	" putative (58%P)")
scaffold_1	0.570405615242572	0.841417445571857	0.271011830329286	24050844	24052297	hyper	-	CHG	intronic	Thecc1EG003518	scaffold_1	mRNA	Uncharacterized protein (48%P)
scaffold_1	0.585806897074405	0.828438678501704	0.242631781427299	24048551	24050326	hyper	+	CHG	intronic	Thecc1EG003519	scaffold_1	mRNA	Unknown
scaffold_1	0.578730123599049	0.787974385328294	0.209244261729245	24069173	24070872	hyper	-	CHG	UTR3	Thecc1EG003520	scaffold_1	mRNA	Unknown
scaffold_1	0.525303469412792	0.700232652094827	0.174929182682036	24089977	24091529	hyper	+	CHG	upstream	Thecc1EG003521	scaffold_1	mRNA	Cysteine-rich RLK (RECEPTOR-like protein kinase) 8 (8%T)
scaffold_1	0.465605702455525	0.770565926835962	0.304960224380437	24095828	24097177	hyper	+	CHG	upstream	Thecc1EG003522	scaffold_1	mRNA	Unknown
scaffold_1	0.541660335245104	0.797266622266622	0.255606287021519	24127321	24128845	hyper	-	CHG	intergenic	Thecc1EG003525	scaffold_1	mRNA	c("Gag protease polyprotein"	" putative (57%P)")
scaffold_1	0.600652422053351	0.761865150100444	0.161212728047093	24137748	24138597	hyper	-	CHG	intronic	Thecc1EG003526	scaffold_1	mRNA	Uncharacterized protein (41%U)
scaffold_1	0.537037037037037	0.851639344262295	0.314602307225258	24604939	24605257	hyper	+	CHG	intronic	Thecc1EG003527	scaffold_1	mRNA	Unknown
scaffold_1	0.3125	0.666666666666667	0.354166666666667	24139559	24139559	hyper	+	CHG	intronic	Thecc1EG003528	scaffold_1	mRNA	c("Polyprotein"	" putative (36%U)")
scaffold_1	0.526486760215388	0.792077829986131	0.265591069770744	24157058	24159033	hyper	-	CHG	intronic	Thecc1EG003530	scaffold_1	mRNA	Uncharacterized protein (71%P)
scaffold_1	0.460544958988487	0.729336893789301	0.268791934800814	24159995	24160933	hyper	+	CHG	intronic	Thecc1EG003531	scaffold_1	mRNA	Uncharacterized protein
scaffold_1	0.291666666666667	0.639024390243903	0.347357723577236	24178084	24178169	hyper	+	CHG	UTR3	Thecc1EG003533	scaffold_1	mRNA	c("C-8"	"7 sterol isomerase (60%T)")
scaffold_1	0.590742065877309	0.885891885891886	0.295149820014577	24196615	24198008	hyper	-	CHG	intronic	Thecc1EG003535	scaffold_1	mRNA	Elongation factor family protein (83%T)
scaffold_1	0.596001552795031	0.799534756431308	0.203533203636277	24243553	24244554	hypo	-	CHG	intronic	Thecc1EG003538	scaffold_1	mRNA	c("Retrotransposon protein"	" putative (46%U)")
scaffold_1	0.611111111111111	0.896551724137931	0.28544061302682	24222449	24222449	hyper	+	CHG	intronic	Thecc1EG003539	scaffold_1	mRNA	Unknown
scaffold_1	0.496851468356028	0.656140734664115	0.159289266308087	24230967	24232486	hypo	-	CHG	intronic	Thecc1EG003540	scaffold_1	mRNA	c("Retrotransposon protein"	" putative (60%U)")
scaffold_1	0.571207179126243	0.826603626124848	0.255396446998605	24235333	24237118	hyper	-	CHG	intronic	Thecc1EG003541	scaffold_1	mRNA	c("Retrotransposon"	" Ty1-copia subclass"	" putative-like protein (26%U)")
scaffold_1	0.560117818547792	0.915525149453721	0.355407330905929	24244649	24245180	hyper	-	CHG	intronic	Thecc1EG003542	scaffold_1	mRNA	Unknown
scaffold_1	0.554149861296323	0.844711313509606	0.290561452213282	24259498	24261448	hyper	-	CHG	intronic	Thecc1EG003543	scaffold_1	mRNA	Unknown
scaffold_1	0.629475868098947	0.878162930075983	0.248687061977036	24254256	24256180	hyper	-	CHG	UTR3	Thecc1EG003544	scaffold_1	mRNA	Unknown
scaffold_1	0.573305285460713	0.819246614863283	0.24594132940257	24265180	24267010	hyper	-	CHG	intronic	Thecc1EG003546	scaffold_1	mRNA	c("Integrase"	" putative (36%U)")
scaffold_1	0.605695752812739	0.881823087236685	0.276127334423946	24271454	24273018	hyper	-	CHG	UTR3	Thecc1EG003547	scaffold_1	mRNA	Unknown
scaffold_1	0.498989898989899	0.672360498862656	0.173370599872757	24277214	24278084	hyper	+	CHG	exonic	Thecc1EG003548	scaffold_1	mRNA	LOB domain-containing protein 2 (60%P)
scaffold_1	0.500854700854701	0.809692671394799	0.308837970540098	24283944	24284268	hyper	+	CHG	intronic	Thecc1EG003549	scaffold_1	mRNA	Kinase C substrate (60%P)
scaffold_1	0.566585377597206	0.830361588450127	0.263776210852921	24320965	24322630	hyper	+	CHG	intronic	Thecc1EG003550	scaffold_1	mRNA	Unknown
scaffold_1	0.455205975600524	0.714178780160948	0.258972804560425	24322718	24323935	hyper	+	CHG	UTR5	Thecc1EG003551	scaffold_1	mRNA	Unknown
scaffold_1	0.375016724442012	0.69087980602134	0.315863081579328	24336701	24338421	hyper	-	CHG	intronic	Thecc1EG003552	scaffold_1	mRNA	Uncharacterized protein (74%P)
scaffold_1	0.521759259259259	0.637857666911225	0.116098407651966	24338838	24339232	hyper	-	CHG	intronic	Thecc1EG003553	scaffold_1	mRNA	Unknown
scaffold_1	0.569106873518638	0.810182033181639	0.241075159663001	24340411	24341433	hyper	+	CHG	intronic	Thecc1EG003554	scaffold_1	mRNA	Unknown
scaffold_1	0.694444444444445	0.874640804597701	0.180196360153257	24342920	24343613	hyper	-	CHG	exonic	Thecc1EG003555	scaffold_1	mRNA	Unknown
scaffold_1	0.621185167615433	0.776723225688743	0.15553805807331	24345591	24345987	hyper	+	CHG	exonic	Thecc1EG003556	scaffold_1	mRNA	Unknown
scaffold_1	0.388077966690407	0.724790435161233	0.336712468470826	24415646	24417246	hyper	+	CHG	intronic	Thecc1EG003558	scaffold_1	mRNA	Uncharacterized protein (82%P)
scaffold_1	0.715691711396046	0.848974750549133	0.133283039153087	24404091	24405863	hyper	-	CHG	intronic	Thecc1EG003559	scaffold_1	mRNA	c("Integrase core domain"	" putative-like protein (32%U)")
scaffold_1	0.581914390187524	0.816958443854996	0.235044053667472	24431433	24433200	hyper	-	CHG	intronic	Thecc1EG003560	scaffold_1	mRNA	Unknown
scaffold_1	0.529755040397776	0.710541957308115	0.180786916910339	24449826	24451448	hyper	+	CHG	intronic	Thecc1EG003561	scaffold_1	mRNA	c("Integrase"	" identical"	" putative-like protein (27%U)")
scaffold_1	0.656218209257258	0.88208605664488	0.225867847387622	24443879	24445724	hypo	-	CHG	intronic	Thecc1EG003562	scaffold_1	mRNA	Cysteine-rich RLK (RECEPTOR-like protein kinase) 8 (15%T)
scaffold_1	0.600163843516838	0.838963204715085	0.238799361198246	24479428	24481086	hyper	-	CHG	intronic	Thecc1EG003563	scaffold_1	mRNA	Unknown
scaffold_1	0.64075545369663	0.816525619973896	0.175770166277266	24470372	24471920	hypo	-	CHG	intronic	Thecc1EG003564	scaffold_1	mRNA	Uncharacterized protein (64%P)
scaffold_1	0.670645892475958	0.858847736625514	0.188201844149557	24493319	24494322	hyper	-	CHG	intronic	Thecc1EG003565	scaffold_1	mRNA	Uncharacterized protein (46%P)
scaffold_1	0.596044724433471	0.906317865141395	0.310273140707923	24482209	24483257	hyper	-	CHG	intronic	Thecc1EG003566	scaffold_1	mRNA	Uncharacterized protein (83%P)
scaffold_1	0.698129948129948	0.954320987654321	0.256191039524373	24484574	24485244	hyper	-	CHG	intronic	Thecc1EG003567	scaffold_1	mRNA	Uncharacterized protein (20%U)
scaffold_1	0.586703680408324	0.811870822678856	0.225167142270532	24490211	24492148	hyper	-	CHG	intronic	Thecc1EG003568	scaffold_1	mRNA	Unknown
scaffold_1	0.621817587557211	0.858052714188028	0.236235126630817	24494395	24496195	hypo	+	CHG	exonic	Thecc1EG003569	scaffold_1	mRNA	CCHC-type integrase (99%U)
scaffold_1	0.498816935002981	0.849728973596783	0.350912038593801	24496754	24497053	hyper	+	CHG	UTR5	Thecc1EG003570	scaffold_1	mRNA	Unknown
scaffold_1	0.472058806243688	0.772477674830616	0.300418868586929	24502053	24503733	hyper	+	CHG	intronic	Thecc1EG003571	scaffold_1	mRNA	c("Retrotransposon"	" Ty3-gypsy subclass"	" putative-like protein (28%U)")
scaffold_1	0.55721372032811	0.8248367228388	0.26762300251069	24510976	24512350	hyper	-	CHG	intronic	Thecc1EG003572	scaffold_1	mRNA	Unknown
scaffold_1	0.5	0.818421052631579	0.318421052631579	24524369	24524458	hyper	+	CHG	intronic	Thecc1EG003573	scaffold_1	mRNA	Unknown
scaffold_1	0.517458582983532	0.832582637520718	0.315124054537186	24529064	24529924	hyper	+	CHG	intronic	Thecc1EG003574	scaffold_1	mRNA	c("Cysteine proteinases superfamily protein"	" putative (54%T)")
scaffold_1	0.592843779784619	0.881046334238775	0.288202554454156	24534749	24536540	hyper	-	CHG	exonic	Thecc1EG003576	scaffold_1	mRNA	c("Retrotransposon protein"	" Ty3-gypsy subclass"	" putative (77%U)")
scaffold_1	0.564126063285399	0.826846762477508	0.26272069919211	24562423	24564375	hyper	+	CHG	intronic	Thecc1EG003577	scaffold_1	mRNA	Uncharacterized protein (62%P)
scaffold_1	0.63270035286842	0.784700966199683	0.152000613331262	24555174	24556977	hyper	-	CHG	intronic	Thecc1EG003578	scaffold_1	mRNA	Uncharacterized protein (76%P)
scaffold_1	0.616379310344828	0.845402298850575	0.229022988505748	24583469	24583530	hyper	-	CHG	intronic	Thecc1EG003580	scaffold_1	mRNA	Uncharacterized protein (80%P)
scaffold_1	0.471150318866753	0.759024183836214	0.287873864969461	24600183	24600572	hyper	-	CHG	intronic	Thecc1EG003581	scaffold_1	mRNA	Gag protease polyprotein (72%P)
scaffold_1	0.566458628034983	0.842752961399614	0.276294333364631	24597930	24599752	hyper	+	CHG	intronic	Thecc1EG003582	scaffold_1	mRNA	c("Retrotransposon"	" Ty3-gypsy subclass"	" putative-like protein (33%U)")
scaffold_1	0.558527506068074	0.821764922609314	0.26323741654124	24628647	24630219	hyper	-	CHG	exonic	Thecc1EG003583	scaffold_1	mRNA	Unknown
scaffold_1	0.603803341572966	0.708039457246774	0.104236115673808	24640738	24642006	hyper	-	CHG	intronic	Thecc1EG003584	scaffold_1	mRNA	Unknown
scaffold_1	0.507592985789245	0.71702805660751	0.209435070818264	24662949	24664100	hyper	+	CHG	intronic	Thecc1EG003585	scaffold_1	mRNA	Unknown
scaffold_1	0.547494600987248	0.715297573189522	0.167802972202274	24666916	24668535	hyper	+	CHG	intronic	Thecc1EG003586	scaffold_1	mRNA	Uncharacterized protein (73%P)
scaffold_1	0.581522765733292	0.868590145764059	0.287067380030767	24669060	24670860	hyper	-	CHG	intronic	Thecc1EG003587	scaffold_1	mRNA	Uncharacterized protein (79%P)
scaffold_1	0.731372549019607	0.950546448087432	0.219173899067824	24674141	24674799	hyper	+	CHG	intronic	Thecc1EG003588	scaffold_1	mRNA	Unknown
scaffold_1	0.607142857142857	0.888888888888889	0.281746031746032	24674816	24674816	hyper	+	CHG	UTR5	Thecc1EG003589	scaffold_1	mRNA	Unknown
scaffold_1	0.673132547200596	0.876858593868903	0.203726046668307	24682922	24684064	hyper	-	CHG	intronic	Thecc1EG003593	scaffold_1	mRNA	Uncharacterized protein (79%P)
scaffold_1	0.478746743452626	0.741911171974156	0.263164428521529	24692505	24693099	hyper	+	CHG	intronic	Thecc1EG003594	scaffold_1	mRNA	Unknown
scaffold_1	0.60701577532541	0.876542052179712	0.269526276854301	24702691	24704600	hyper	-	CHG	intronic	Thecc1EG003595	scaffold_1	mRNA	Unknown
scaffold_1	0.460464505131049	0.745804550340602	0.285340045209553	24707713	24709052	hyper	+	CHG	intronic	Thecc1EG003596	scaffold_1	mRNA	Reverse transcriptase (RNA-dependent DNA polymerase)-like protein (18%T)
scaffold_1	0.551347487920378	0.821904761904762	0.270557273984384	24760773	24762697	hyper	-	CHG	intronic	Thecc1EG003598	scaffold_1	mRNA	Unknown
scaffold_1	0.582448329136406	0.864958886780519	0.282510557644112	24777270	24777630	hyper	+	CHG	UTR5	Thecc1EG003599	scaffold_1	mRNA	Uncharacterized protein (61%U)
scaffold_1	0.689102564102564	0.549093438944818	-0.140009125157746	24733238	24734700	hypo	+	CHG	intronic	Thecc1EG003600	scaffold_1	mRNA	c("Retrotransposon protein"	" putative (59%U)")
scaffold_1	0.640539796460849	0.777264000156053	0.136724203695204	24773873	24774908	hypo	-	CHG	intronic	Thecc1EG003601	scaffold_1	mRNA	Retrotransposon-like protein (20%U)
scaffold_1	0.561531866731729	0.869696940117199	0.30816507338547	24775148	24776433	hyper	-	CHG	intronic	Thecc1EG003602	scaffold_1	mRNA	Uncharacterized protein (47%P)
scaffold_1	0.583538083538083	0.956521739130435	0.372983655592351	24776736	24776816	hyper	+	CHG	intronic	Thecc1EG003603	scaffold_1	mRNA	Unknown
scaffold_1	0.653826852378713	0.8136073549424	0.159780502563687	24795416	24796793	hyper	-	CHG	intronic	Thecc1EG003604	scaffold_1	mRNA	Uncharacterized protein (62%P)
scaffold_1	0.616417464114832	0.747673748353096	0.131256284238264	24800228	24800975	hyper	+	CHG	upstream;downstream	Thecc1EG003605	scaffold_1	mRNA	Uncharacterized protein (63%P)
scaffold_1	0.670169325753408	0.915041449778292	0.244872124024884	24801226	24802766	hyper	-	CHG	upstream	Thecc1EG003606	scaffold_1	mRNA	Uncharacterized protein (60%P)
scaffold_1	0.661476883476884	0.893752968072117	0.232276084595233	24823481	24824458	hyper	+	CHG	upstream	Thecc1EG003608	scaffold_1	mRNA	Unknown
scaffold_1	0.534915094757016	0.688894616474586	0.15397952171757	24825707	24826994	hyper	+	CHG	intergenic	Thecc1EG003609	scaffold_1	mRNA	Unknown
scaffold_1	0.551388888888889	0.723087855297158	0.171698966408269	24829567	24830250	hyper	-	CHG	intergenic	Thecc1EG003610	scaffold_1	mRNA	Uncharacterized protein (61%P)
scaffold_1	0.653424807174807	0.918585217851508	0.265160410676701	24830534	24832031	hyper	-	CHG	upstream	Thecc1EG003611	scaffold_1	mRNA	Uncharacterized protein (24%U)
scaffold_1	0.602312317712474	0.911169530474617	0.308857212762143	24835806	24837686	hyper	+	CHG	intronic	Thecc1EG003612	scaffold_1	mRNA	Unknown
scaffold_1	0.566271183518064	0.778388885542466	0.212117702024402	24846296	24847745	hyper	+	CHG	downstream	Thecc1EG003613	scaffold_1	mRNA	c("Retrotransposon protein"	" putative (51%U)")
scaffold_1	0.451109391124871	0.868233618233618	0.417124227108747	24871429	24871460	hyper	-	CHG	upstream	Thecc1EG003614	scaffold_1	mRNA	Uncharacterized protein
scaffold_1	0.503074098904158	0.770916066097314	0.267841967193157	24896062	24897984	hyper	+	CHG	upstream	Thecc1EG003615	scaffold_1	mRNA	Gag protease polyprotein (73%P)
scaffold_1	0.585417419740111	0.709418654306762	0.12400123456665	24893546	24895170	hyper	+	CHG	intronic	Thecc1EG003616	scaffold_1	mRNA	Uncharacterized protein (9%U)
scaffold_1	0.623636363636364	0.88130458817026	0.257668224533896	24911526	24912824	hyper	-	CHG	upstream	Thecc1EG003617	scaffold_1	mRNA	c("Retrotransposon"	" Ty3-gypsy subclass"	" putative-like protein (25%U)")
scaffold_1	0.68209653092006	0.615277777777778	-0.0668187531422823	24922850	24923306	hypo	+	CHG	intergenic	Thecc1EG003618	scaffold_1	mRNA	Uncharacterized protein (48%P)
scaffold_1	0.66547737350369	0.875690851889698	0.210213478386008	24936631	24937602	hyper	+	CHG	intronic	Thecc1EG003619	scaffold_1	mRNA	Uncharacterized protein (35%U)
scaffold_1	0.674901960784314	0.73989898989899	0.0649970291146763	24940191	24940655	hyper	-	CHG	upstream	Thecc1EG003620	scaffold_1	mRNA	Unknown
scaffold_1	0.395097863706886	0.529416693479194	0.134318829772307	24941164	24941879	hyper	-	CHG	intergenic	Thecc1EG003621	scaffold_1	mRNA	Sodium/calcium exchanger family protein / calcium-binding EF hand family protein (61%P)
scaffold_1	0.620478895554976	0.890218075414269	0.269739179859293	24978785	24979674	hyper	-	CHG	upstream	Thecc1EG003623	scaffold_1	mRNA	Unknown
scaffold_1	0.565873015873016	0.659995728933841	0.0941227130608253	25009382	25010405	hyper	+	CHG	intronic	Thecc1EG003624	scaffold_1	mRNA	Uncharacterized protein (62%P)
scaffold_1	0.553679653679654	0.696794871794872	0.143115218115218	25007100	25008228	hyper	-	CHG	intronic	Thecc1EG003625	scaffold_1	mRNA	Unknown
scaffold_1	0.494228901839924	0.704828857630009	0.210599955790085	25017187	25018994	hyper	-	CHG	intergenic	Thecc1EG003626	scaffold_1	mRNA	Uncharacterized protein (57%P)
scaffold_1	0.504346190382366	0.773602530428485	0.26925634004612	25023107	25025060	hyper	-	CHG	upstream	Thecc1EG003627	scaffold_1	mRNA	Unknown
scaffold_1	0.623172401241867	0.861851559431335	0.238679158189468	25031903	25033787	hyper	+	CHG	upstream	Thecc1EG003628	scaffold_1	mRNA	Unknown
scaffold_1	0.614396654719235	0.77641727067259	0.162020615953354	25043503	25044677	hyper	-	CHG	intronic	Thecc1EG003629	scaffold_1	mRNA	Uncharacterized protein (63%P)
scaffold_1	0.398287496816909	0.678195488721804	0.279907991904896	25040346	25040625	hyper	+	CHG	exonic	Thecc1EG003630	scaffold_1	mRNA	c("F7F22.17"	" putative (53%U)")
scaffold_1	0.649836131521987	0.894722233641207	0.24488610211922	25041316	25043050	hyper	+	CHG	intronic	Thecc1EG003631	scaffold_1	mRNA	Unknown
scaffold_1	0.591719302064603	0.850054263691831	0.258334961627228	25045763	25047679	hyper	+	CHG	intronic	Thecc1EG003632	scaffold_1	mRNA	c("Retrotransposon protein"	" unclassified"	" putative (53%U)")
scaffold_1	0.527997389275445	0.816618602449774	0.288621213174329	25069957	25071661	hyper	+	CHG	upstream	Thecc1EG003633	scaffold_1	mRNA	Retrotransposon-like protein (23%U)
scaffold_1	0.625418858501565	0.859627671689383	0.234208813187818	25072912	25074483	hyper	-	CHG	upstream	Thecc1EG003634	scaffold_1	mRNA	Uncharacterized protein (70%P)
scaffold_1	0.304347826086957	0.859375	0.555027173913043	25079415	25079415	hyper	-	CHG	intergenic	Thecc1EG003635	scaffold_1	mRNA	Plasmodesmata callose-binding protein 5 (62%P)
scaffold_1	0	0.212121212121212	0.212121212121212	25087691	25087691	hyper	+	CHG	intergenic	Thecc1EG003637	scaffold_1	mRNA	c("Ring finger protein"	" putative (47%U)")
scaffold_1	0.574870812165303	0.840835420355972	0.265964608190669	25129382	25131120	hyper	-	CHG	intronic	Thecc1EG003638	scaffold_1	mRNA	Unknown
scaffold_1	0.562569452875571	0.826008692885695	0.263439240010123	25110647	25112090	hyper	-	CHG	intronic	Thecc1EG003639	scaffold_1	mRNA	Unknown
scaffold_1	0.537379406930894	0.792369166454624	0.254989759523729	25140829	25142364	hyper	+	CHG	intergenic	Thecc1EG003640	scaffold_1	mRNA	Cysteine-rich RLK (RECEPTOR-like protein kinase) 8 (8%T)
scaffold_1	0.677181914867889	0.684506555198338	0.00732464033044901	25166260	25167087	hypo	+	CHG	UTR5	Thecc1EG003641	scaffold_1	mRNA	Unknown
scaffold_1	0.433141184894881	0.124785202600617	-0.308355982294264	25165707	25166225	hypo	-	CHG	exonic	Thecc1EG003643	scaffold_1	mRNA	Unknown
scaffold_1	0.55	0.783783783783784	0.233783783783784	25177155	25177155	hyper	-	CHG	upstream	Thecc1EG003644	scaffold_1	mRNA	c("Gag/pol protein"	" putative (45%U)")
scaffold_1	0.646375921488704	0.923281020796549	0.276905099307845	25182288	25184115	hyper	-	CHG	intergenic	Thecc1EG003645	scaffold_1	mRNA	Uncharacterized protein (73%P)
scaffold_1	0.758238636363636	0.640309048984764	-0.117929587378872	25226969	25227787	hypo	+	CHG	upstream	Thecc1EG003646	scaffold_1	mRNA	Uncharacterized protein (74%P)
scaffold_1	0.578755259485889	0.844606383161496	0.265851123675608	25213284	25215271	hyper	+	CHG	intronic	Thecc1EG003647	scaffold_1	mRNA	Uncharacterized protein (17%U)
scaffold_1	0.562728807303979	0.815511488488343	0.252782681184363	25240360	25241786	hyper	+	CHG	upstream	Thecc1EG003649	scaffold_1	mRNA	Unknown
scaffold_1	0.580466419664008	0.903169000608739	0.322702580944731	25261048	25262288	hyper	+	CHG	UTR3	Thecc1EG003650	scaffold_1	mRNA	Uncharacterized protein (18%U)
scaffold_1	0.632553789396295	0.913360490571238	0.280806701174943	25262691	25264049	hyper	+	CHG	upstream	Thecc1EG003651	scaffold_1	mRNA	Uncharacterized protein (57%P)
scaffold_1	0.571428571428571	1	0.428571428571429	25272671	25272671	hyper	+	CHG	downstream	Thecc1EG003652	scaffold_1	mRNA	TCP family transcription factor 4 (60%P)
scaffold_1	0.607400046499045	0.786635148477254	0.179235101978208	25284076	25285659	hyper	+	CHG	UTR5	Thecc1EG003654	scaffold_1	mRNA	Uncharacterized protein (52%P)
scaffold_1	0.515840185166504	0.720084553998526	0.204244368832021	25281957	25283577	hyper	-	CHG	intronic	Thecc1EG003655	scaffold_1	mRNA	Unknown
scaffold_1	0.601490475141731	0.894997878791204	0.293507403649472	25306317	25308162	hyper	-	CHG	intronic	Thecc1EG003656	scaffold_1	mRNA	Uncharacterized protein (78%P)
scaffold_1	0.533018867924528	0.797058823529412	0.264039955604883	25304218	25305490	hyper	-	CHG	intronic	Thecc1EG003658	scaffold_1	mRNA	Uncharacterized protein (65%P)
scaffold_1	0.473280423280423	0.771023965141612	0.297743541861189	25326977	25327423	hyper	-	CHG	intronic	Thecc1EG003659	scaffold_1	mRNA	c("Polyprotein"	" putative (40%U)")
scaffold_1	0.757192982456141	0.959742351046699	0.202549368590558	25330800	25331183	hyper	+	CHG	intronic	Thecc1EG003660	scaffold_1	mRNA	Uncharacterized protein (20%U)
scaffold_1	0.613089626171022	0.852161236751754	0.239071610580732	25339061	25339596	hyper	+	CHG	upstream	Thecc1EG003661	scaffold_1	mRNA	Unknown
scaffold_1	0.626609534403374	0.877407750347943	0.250798215944569	25349873	25351686	hypo	-	CHG	upstream	Thecc1EG003662	scaffold_1	mRNA	Unknown
scaffold_1	0.649139338338953	0.90488066496131	0.255741326622357	25355026	25355862	hyper	-	CHG	upstream	Thecc1EG003663	scaffold_1	mRNA	Uncharacterized protein (27%U)
scaffold_1	0.665228640067678	0.900325768767327	0.235097128699649	25353421	25354702	hyper	+	CHG	intronic	Thecc1EG003664	scaffold_1	mRNA	c("Integrase"	" catalytic region"	" Zinc finger"	" CCHC-type"	" Peptidase aspartic"	" catalytic"	" putative (46%U)")
scaffold_1	0.500852536406188	0.710683548436485	0.209831012030297	25385358	25387217	hyper	+	CHG	UTR5	Thecc1EG003665	scaffold_1	mRNA	Copia-like retrotransposable element (30%U)
scaffold_1	0.34375	0.130434782608696	-0.213315217391304	25371511	25371511	hypo	+	CHG	exonic	Thecc1EG003666	scaffold_1	mRNA	Unknown
scaffold_1	0.570635915515541	0.850649087313889	0.280013171798348	25381535	25382774	hyper	-	CHG	exonic	Thecc1EG003667	scaffold_1	mRNA	Unknown
scaffold_1	0.504864725295058	0.703125591996905	0.198260866701847	25383328	25385183	hyper	-	CHG	intronic	Thecc1EG003668	scaffold_1	mRNA	c("Gag protease polyprotein"	" putative (53%P)")
scaffold_1	0.33719298245614	0.646610606451222	0.309417623995081	25400734	25402087	hyper	-	CHG	upstream	Thecc1EG003670	scaffold_1	mRNA	Uncharacterized protein (25%U)
scaffold_1	0.60694153729868	0.792315644200761	0.185374106902081	25402785	25403822	hyper	+	CHG	upstream	Thecc1EG003671	scaffold_1	mRNA	Unknown
scaffold_1	0.491757324861205	0.629837962962963	0.138080638101758	25410508	25411919	hypo	+	CHG	intergenic	Thecc1EG003672	scaffold_1	mRNA	Unknown
scaffold_1	0.601372549019608	0.817073608817265	0.215701059797658	25427148	25427402	hyper	-	CHG	upstream	Thecc1EG003673	scaffold_1	mRNA	Uncharacterized protein (58%P)
scaffold_1	0.574568155103111	0.777974124883019	0.203405969779908	25458270	25459773	hypo	+	CHG	UTR5	Thecc1EG003676	scaffold_1	mRNA	Unknown
scaffold_1	0.605966347891814	0.820707342766166	0.214740994874353	25474701	25475554	hyper	-	CHG	intergenic	Thecc1EG003677	scaffold_1	mRNA	Uncharacterized protein (71%P)
scaffold_1	0.516196539275962	0.737440625178344	0.221244085902382	25491241	25493105	hyper	+	CHG	upstream	Thecc1EG003678	scaffold_1	mRNA	Cysteine-rich RLK (RECEPTOR-like protein kinase) 8 (25%T)
scaffold_1	0.544392897112416	0.818700865013235	0.274307967900819	25528316	25529901	hyper	+	CHG	intronic	Thecc1EG003679	scaffold_1	mRNA	c("Gag protease polyprotein"	" putative (52%P)")
scaffold_1	0.441034264583026	0.731390831390831	0.290356566807805	25516510	25518192	hyper	+	CHG	intronic	Thecc1EG003680	scaffold_1	mRNA	Unknown
scaffold_1	0.654964633806739	0.803858891108891	0.148894257302152	25521200	25522952	hyper	+	CHG	intronic	Thecc1EG003681	scaffold_1	mRNA	Unknown
scaffold_1	0.444047619047619	0.810606060606061	0.366558441558442	25526388	25527496	hyper	-	CHG	intronic	Thecc1EG003682	scaffold_1	mRNA	Uncharacterized protein (51%P)
scaffold_1	0.586894711763225	0.84077380952381	0.253879097760584	25539205	25539233	hyper	+	CHG	upstream	Thecc1EG003683	scaffold_1	mRNA	Uncharacterized protein (64%P)
scaffold_1	0.554653590048183	0.850956997607316	0.296303407559133	25539312	25541127	hyper	-	CHG	upstream	Thecc1EG003684	scaffold_1	mRNA	Cysteine-rich RLK (RECEPTOR-like protein kinase) 8 (12%T)
scaffold_1	0.645270270270271	0.611711711711712	-0.0335585585585585	25559815	25560303	hypo	-	CHG	intronic	Thecc1EG003685	scaffold_1	mRNA	Unknown
scaffold_1	0.51119421741666	0.76027723403484	0.24908301661818	25563620	25564814	hyper	+	CHG	intronic	Thecc1EG003686	scaffold_1	mRNA	Unknown
scaffold_1	0.625	1	0.375	25558136	25558136	hyper	+	CHG	intronic	Thecc1EG003687	scaffold_1	mRNA	Unknown
scaffold_1	0.583921209131842	0.840122103862913	0.256200894731071	25571974	25573845	hyper	+	CHG	upstream	Thecc1EG003688	scaffold_1	mRNA	Uncharacterized protein (56%P)
scaffold_1	0.630420961888632	0.754525058275058	0.124104096386426	25584823	25586505	hypo	-	CHG	upstream	Thecc1EG003689	scaffold_1	mRNA	Uncharacterized protein (61%P)
scaffold_1	0.578717362406259	0.474959345993254	-0.103758016413005	25605366	25607050	hyper	-	CHG	upstream	Thecc1EG003690	scaffold_1	mRNA	Uncharacterized protein (32%U)
scaffold_1	0.618055555555556	0.950980392156863	0.332924836601307	25640106	25640257	hyper	+	CHG	intergenic	Thecc1EG003691	scaffold_1	mRNA	Unknown
scaffold_1	0.555681747446453	0.844530407204204	0.288848659757751	25658809	25660435	hyper	-	CHG	upstream	Thecc1EG003692	scaffold_1	mRNA	Unknown
scaffold_1	0.537662337662338	0.829294055985785	0.291631718323448	25662532	25663559	hyper	-	CHG	upstream	Thecc1EG003693	scaffold_1	mRNA	Uncharacterized protein (33%U)
scaffold_1	0.599425287356322	0.934370882740448	0.334945595384126	25664202	25664987	hyper	-	CHG	upstream	Thecc1EG003694	scaffold_1	mRNA	Cysteine-rich RLK (RECEPTOR-like protein kinase) 8 (29%T)
scaffold_1	0.569453463203463	0.838280754597337	0.268827291393874	25679745	25680809	hyper	-	CHG	intergenic	Thecc1EG003695	scaffold_1	mRNA	Retrotransposon gag-like protein (34%U)
scaffold_1	0.546183328686646	0.838749102516528	0.292565773829882	25687482	25689118	hyper	-	CHG	intronic	Thecc1EG003696	scaffold_1	mRNA	Uncharacterized protein (60%P)
scaffold_1	0.609804176984936	0.897554362014292	0.287750185029356	25771288	25773032	hyper	+	CHG	intronic	Thecc1EG003697	scaffold_1	mRNA	Unknown
scaffold_1	0.487941813088872	0.673283156721288	0.185341343632417	25727822	25729772	hyper	-	CHG	intronic	Thecc1EG003698	scaffold_1	mRNA	DNA/RNA polymerases superfamily protein (61%P)
scaffold_1	0.568932278535101	0.819333134588079	0.250400856052978	25737923	25739160	hyper	+	CHG	intronic	Thecc1EG003699	scaffold_1	mRNA	Uncharacterized protein (69%P)
scaffold_1	0.635017754715271	0.856443194364571	0.2214254396493	25744060	25746049	hyper	+	CHG	intronic	Thecc1EG003700	scaffold_1	mRNA	Uncharacterized protein (77%P)
scaffold_1	0.49385029135776	0.715493410125852	0.221643118768091	25757480	25759338	hyper	-	CHG	intronic	Thecc1EG003701	scaffold_1	mRNA	Uncharacterized protein (53%P)
scaffold_1	0.591090547068808	0.785673899563995	0.194583352495187	25768554	25770323	hyper	+	CHG	intronic	Thecc1EG003702	scaffold_1	mRNA	Uncharacterized protein (71%P)
scaffold_1	0.778977182683121	0.228553841788354	-0.550423340894767	25780197	25780415	hypo	+	CHG	intergenic	Thecc1EG003703	scaffold_1	mRNA	c("Global transcription factor group E4"	" putative (58%P)")
scaffold_1	0.640849082484459	0.857425173353603	0.216576090869144	25791144	25792754	hyper	+	CHG	upstream	Thecc1EG003704	scaffold_1	mRNA	Uncharacterized protein
scaffold_1	0.556275329666839	0.83492322584413	0.278647896177291	25799204	25800825	hyper	+	CHG	upstream	Thecc1EG003705	scaffold_1	mRNA	c("Retrotransposon protein"	" putative (40%U)")
scaffold_1	0.519733980949932	0.664605602315643	0.144871621365711	25802188	25803529	hyper	-	CHG	intergenic	Thecc1EG003706	scaffold_1	mRNA	Uncharacterized protein (43%P)
scaffold_1	0.524716597472016	0.846601675758022	0.321885078286007	25827676	25829359	hyper	+	CHG	upstream	Thecc1EG003707	scaffold_1	mRNA	Unknown
scaffold_1	0.487133984028394	0.57171232906527	0.0845783450368764	25837869	25839804	hyper	-	CHG	upstream	Thecc1EG003708	scaffold_1	mRNA	c("Retrotransposon"	" putative-like protein (32%U)")
scaffold_1	0.618707055471761	0.8964031316005	0.277696076128738	25841235	25842656	hyper	-	CHG	intergenic	Thecc1EG003710	scaffold_1	mRNA	Uncharacterized protein (11%U)
scaffold_1	0.66034632034632	0.928567373750246	0.268221053403926	25860758	25861582	hyper	+	CHG	upstream	Thecc1EG003711	scaffold_1	mRNA	Uncharacterized protein (49%P)
scaffold_1	0.519151147485494	0.785509528884405	0.26635838139891	25862789	25864313	hyper	+	CHG	intergenic	Thecc1EG003712	scaffold_1	mRNA	Uncharacterized protein (47%P)
scaffold_1	0.535796099411161	0.786439979520024	0.250643880108862	25874913	25876701	hyper	+	CHG	intronic	Thecc1EG003713	scaffold_1	mRNA	Uncharacterized protein (58%P)
scaffold_1	0.49711313059847	0.816181328404227	0.319068197805757	25872793	25874722	hyper	-	CHG	intronic	Thecc1EG003714	scaffold_1	mRNA	c("Retrotransposon"	" Ty3-gypsy subclass"	" putative-like protein (31%U)")
scaffold_1	0.5125	0.506002400960385	-0.00649759903961551	25899575	25899659	hypo	+	CHG	intergenic	Thecc1EG003715	scaffold_1	mRNA	Uncharacterized protein (76%P)
scaffold_1	0.763850584219883	0.383299734748011	-0.380550849471873	25903834	25904193	hypo	+	CHG	intergenic	Thecc1EG003716	scaffold_1	mRNA	Uncharacterized protein (29%U)
scaffold_1	0.627294672423327	0.806338866458491	0.179044194035165	25927438	25929045	hyper	+	CHG	exonic	Thecc1EG003717	scaffold_1	mRNA	c("Polyprotein"	" putative (9%U)")
scaffold_1	0.473995271867612	0.513131313131313	0.0391360412637006	25929354	25929967	hyper	-	CHG	upstream	Thecc1EG003718	scaffold_1	mRNA	Uncharacterized protein (57%P)
scaffold_1	0.595972155135658	0.765634183497961	0.169662028362302	25989014	25989978	hyper	+	CHG	upstream	Thecc1EG003719	scaffold_1	mRNA	Cysteine-rich RLK (RECEPTOR-like protein kinase) 8 (13%T)
scaffold_1	0.458137331019364	0.769268592799287	0.311131261779923	25940788	25942312	hyper	-	CHG	UTR3	Thecc1EG003720	scaffold_1	mRNA	Unknown
scaffold_1	0.58870428839441	0.742220847495784	0.153516559101373	25971748	25973659	hyper	+	CHG	intronic	Thecc1EG003721	scaffold_1	mRNA	Unknown
scaffold_1	0.480300217046403	0.776280327881172	0.295980110834769	25990847	25992750	hyper	+	CHG	intergenic	Thecc1EG003722	scaffold_1	mRNA	Uncharacterized protein (71%P)
scaffold_1	0.564194577352472	0.849388276506921	0.285193699154448	26018884	26019652	hyper	-	CHG	upstream	Thecc1EG003723	scaffold_1	mRNA	Unknown
scaffold_1	0.617659035258673	0.814157534358773	0.1964984991001	26024570	26025770	hyper	-	CHG	intergenic	Thecc1EG003724	scaffold_1	mRNA	Uncharacterized protein (47%U)
scaffold_1	0.605350552225552	0.884736279802069	0.279385727576517	26032827	26034412	hyper	-	CHG	intronic	Thecc1EG003725	scaffold_1	mRNA	Uncharacterized protein (85%P)
scaffold_1	0.636927039051725	0.737651587610413	0.100724548558689	26050312	26051936	hyper	-	CHG	upstream	Thecc1EG003726	scaffold_1	mRNA	Unknown
scaffold_1	0.588095238095238	0.45991452991453	-0.128180708180708	26074157	26075299	hypo	+	CHG	upstream	Thecc1EG003727	scaffold_1	mRNA	Unknown
scaffold_1	0.648944717547118	0.780250773124626	0.131306055577508	26089115	26090757	hyper	+	CHG	intronic	Thecc1EG003728	scaffold_1	mRNA	Unknown
scaffold_1	0.666666666666667	0.880952380952381	0.214285714285714	26104514	26104514	hyper	+	CHG	upstream	Thecc1EG003729	scaffold_1	mRNA	Unknown
scaffold_1	0.656333455406335	0.869968571544317	0.213635116137982	26085130	26086975	hyper	+	CHG	intronic	Thecc1EG003730	scaffold_1	mRNA	Unknown
scaffold_1	0.535612122961619	0.706978668845974	0.171366545884355	26112009	26113308	hyper	+	CHG	intergenic	Thecc1EG003731	scaffold_1	mRNA	Unknown
scaffold_1	0.478116460259317	0.765490719552505	0.287374259293187	26132053	26133298	hyper	+	CHG	upstream	Thecc1EG003732	scaffold_1	mRNA	Uncharacterized protein (60%P)
scaffold_1	0.363303867916521	0.63932788661794	0.27602401870142	26146380	26146454	hyper	+	CHG	upstream	Thecc1EG003733	scaffold_1	mRNA	Unknown
scaffold_1	0.576507454378492	0.424601956521787	-0.151905497856705	26154636	26155597	hypo	-	CHG	upstream;downstream	Thecc1EG003734	scaffold_1	mRNA	Trichome birefringence-like 39 (67%T)
scaffold_1	0.424242424242424	0.747368421052631	0.323125996810207	26169094	26169099	hyper	-	CHG	intronic	Thecc1EG003735	scaffold_1	mRNA	Uncharacterized protein (79%P)
scaffold_1	0.614465173563002	0.859433826993873	0.244968653430872	26162625	26163752	hyper	-	CHG	intronic	Thecc1EG003736	scaffold_1	mRNA	c("RNA-directed DNA polymerase (Reverse transcriptase)"	" Ribonuclease H (64%U)")
scaffold_1	0.450045462343455	0.755319089512638	0.305273627169183	26710836	26712296	hyper	-	CHG	exonic	Thecc1EG003737	scaffold_1	mRNA	RNA-directed DNA polymerase (87%P)
scaffold_1	0.565411144695032	0.875659210765594	0.310248066070562	26198028	26199658	hyper	-	CHG	intronic	Thecc1EG003738	scaffold_1	mRNA	Uncharacterized protein (79%P)
scaffold_1	0.584778121775026	0.869781634366022	0.285003512590996	26201406	26202919	hyper	-	CHG	intronic	Thecc1EG003739	scaffold_1	mRNA	Uncharacterized protein (24%U)
scaffold_1	0.72	0.970588235294118	0.250588235294118	26199913	26199913	hyper	-	CHG	intronic	Thecc1EG003740	scaffold_1	mRNA	Unknown
scaffold_1	0.624151211107733	0.874338624338625	0.250187413230891	26217045	26217161	hyper	-	CHG	intronic	Thecc1EG003742	scaffold_1	mRNA	Unknown
scaffold_1	0.582727272727273	0.874794745484401	0.292067472757128	26217525	26218931	hyper	-	CHG	intronic	Thecc1EG003743	scaffold_1	mRNA	Unknown
scaffold_1	0.393202764976958	0.426084745168192	0.0328819801912338	26235321	26236538	hypo	-	CHG	intronic	Thecc1EG003744	scaffold_1	mRNA	Uncharacterized protein (79%T)
scaffold_1	0.569477782776912	0.761920323685029	0.192442540908118	26249172	26249989	hypo	-	CHG	intronic	Thecc1EG003746	scaffold_1	mRNA	Uncharacterized protein (60%U)
scaffold_1	0.541307789426808	0.845071019993455	0.303763230566647	26254152	26256077	hyper	-	CHG	intronic	Thecc1EG003747	scaffold_1	mRNA	Gag protease polyprotein (69%P)
scaffold_1	0.372281989029701	0.240874521950812	-0.131407467078888	26262310	26263689	hyper	-	CHG	intronic	Thecc1EG003748	scaffold_1	mRNA	Uncharacterized protein (80%P)
scaffold_1	0.736842105263158	0.511627906976744	-0.225214198286414	26269975	26269975	hypo	+	CHG	intronic	Thecc1EG003749	scaffold_1	mRNA	Senescence-associated gene 12 (69%P)
scaffold_1	0.488074669362024	0.790888367711439	0.302813698349414	26285168	26286887	hyper	+	CHG	intronic	Thecc1EG003751	scaffold_1	mRNA	c("RNI-like superfamily protein"	" putative (48%T)")
scaffold_1	0.605913395661295	0.853362609169601	0.247449213508307	26287884	26288366	hyper	-	CHG	intronic	Thecc1EG003752	scaffold_1	mRNA	Unknown
scaffold_1	0.344693134375325	0.592717729765785	0.24802459539046	26358326	26360109	hyper	+	CHG	UTR5	Thecc1EG003753	scaffold_1	mRNA	Retrotransposon-like protein (30%U)
scaffold_1	0.575502186045965	0.851526586354384	0.276024400308419	26356439	26357906	hyper	+	CHG	exonic	Thecc1EG003754	scaffold_1	mRNA	Uncharacterized protein (71%P)
scaffold_1	0.598128197805859	0.878571428571429	0.28044323076557	26387991	26389861	hyper	+	CHG	UTR5	Thecc1EG003755	scaffold_1	mRNA	Uncharacterized protein (81%P)
scaffold_1	0.467289701180279	0.691588570159999	0.22429886897972	26385760	26386882	hyper	+	CHG	intronic	Thecc1EG003757	scaffold_1	mRNA	Unknown
scaffold_1	0.5	0.82089552238806	0.32089552238806	26387723	26387723	hyper	-	CHG	UTR5	Thecc1EG003758	scaffold_1	mRNA	Uncharacterized protein
scaffold_1	0.614639109081016	0.885295718792078	0.270656609711062	26398542	26400471	hyper	-	CHG	intronic	Thecc1EG003760	scaffold_1	mRNA	Unknown
scaffold_1	0.468273239495742	0.753584648615705	0.285311409119962	26426509	26427901	hyper	-	CHG	intronic	Thecc1EG003761	scaffold_1	mRNA	Uncharacterized protein (30%U)
scaffold_1	0.552279969386293	0.898937226933281	0.346657257546989	26439399	26440080	hyper	+	CHG	intronic	Thecc1EG003762	scaffold_1	mRNA	c("Tetraspanin family protein"	" putative (55%P)")
scaffold_1	0.39094470046083	0.140625	-0.250319700460829	26460182	26461345	hypo	+	CHG	intronic	Thecc1EG003764	scaffold_1	mRNA	Uncharacterized protein (58%P)
scaffold_1	0.621467913492351	0.937912545354557	0.316444631862206	26470912	26472364	hyper	+	CHG	intronic	Thecc1EG003765	scaffold_1	mRNA	Uncharacterized protein (75%P)
scaffold_1	0.50660643498429	0.773894266522274	0.267287831537984	26504243	26506124	hyper	+	CHG	intronic	Thecc1EG003766	scaffold_1	mRNA	Uncharacterized protein (52%P)
scaffold_1	0.551288141877528	0.807431072021168	0.256142930143639	26508724	26510330	hyper	-	CHG	intronic	Thecc1EG003767	scaffold_1	mRNA	Uncharacterized protein (68%P)
scaffold_1	0.553800588118818	0.860805997163756	0.307005409044938	26511495	26513340	hyper	+	CHG	intronic	Thecc1EG003768	scaffold_1	mRNA	Uncharacterized protein (63%P)
scaffold_1	0.631578947368421	0.904761904761905	0.273182957393484	26534916	26534916	hyper	-	CHG	intronic	Thecc1EG003769	scaffold_1	mRNA	Uncharacterized protein (13%U)
scaffold_1	0.708712779765411	0.879202977487291	0.17049019772188	26542748	26543629	hyper	+	CHG	intronic	Thecc1EG003770	scaffold_1	mRNA	Uncharacterized protein (80%P)
scaffold_1	0.795685923396585	0.408339064927675	-0.387346858468909	26565094	26565960	hyper	+	CHG	intronic	Thecc1EG003777	scaffold_1	mRNA	Glutaredoxin family protein (78%P)
scaffold_1	0.567808252297295	0.860854933305063	0.293046681007768	26580021	26581261	hyper	+	CHG	intronic	Thecc1EG003778	scaffold_1	mRNA	Uncharacterized protein (20%U)
scaffold_1	0.681854256854257	0.923570575183479	0.241716318329222	26579057	26579633	hyper	-	CHG	intronic	Thecc1EG003779	scaffold_1	mRNA	Uncharacterized protein (79%P)
scaffold_1	0.487426813340989	0.770933465190701	0.283506651849712	26582062	26583552	hyper	+	CHG	UTR5	Thecc1EG003780	scaffold_1	mRNA	c("Retrotransposon protein"	" Ty3-gypsy subclass"	" expressed"	" putative (52%U)")
scaffold_1	0.551770827378786	0.715872701100513	0.164101873721727	26614315	26615372	hyper	-	CHG	intronic	Thecc1EG003782	scaffold_1	mRNA	Uncharacterized protein (61%P)
scaffold_1	0.486410256410256	0.690323482771996	0.203913226361739	26630993	26631570	hyper	+	CHG	intronic	Thecc1EG003783	scaffold_1	mRNA	Unknown
scaffold_1	0.411097842132325	0.653925248260224	0.242827406127899	26617992	26619246	hyper	+	CHG	intronic	Thecc1EG003784	scaffold_1	mRNA	Uncharacterized protein (71%P)
scaffold_1	0.369809590712463	0.695693751484913	0.32588416077245	26640608	26641524	hyper	-	CHG	intronic	Thecc1EG003786	scaffold_1	mRNA	Uncharacterized protein (64%P)
scaffold_1	0.596559061231115	0.862276612754443	0.265717551523328	26650566	26652175	hyper	+	CHG	intronic	Thecc1EG003787	scaffold_1	mRNA	Uncharacterized protein (40%U)
scaffold_1	0.580382259615627	0.861165343305993	0.280783083690367	26655183	26656829	hyper	+	CHG	UTR3	Thecc1EG003788	scaffold_1	mRNA	c("Retrotransposon protein"	" Ty3-gypsy subclass"	" putative (54%U)")
scaffold_1	0.539925854287556	0.778629086377145	0.238703232089589	26658102	26659018	hyper	-	CHG	intronic	Thecc1EG003789	scaffold_1	mRNA	Uncharacterized protein (22%U)
scaffold_1	0.625431286549708	0.887310606060606	0.261879319510898	26681096	26681893	hyper	+	CHG	intronic	Thecc1EG003791	scaffold_1	mRNA	Gag protease polyprotein (61%P)
scaffold_1	0.545073409997492	0.830565415326284	0.285492005328792	26682790	26683960	hyper	+	CHG	intronic	Thecc1EG003792	scaffold_1	mRNA	DNA/RNA polymerases superfamily protein (10%T)
scaffold_1	0.691172505770121	0.971630578877596	0.280458073107475	26708142	26709693	hyper	+	CHG	intronic	Thecc1EG003793	scaffold_1	mRNA	Uncharacterized protein (81%P)
scaffold_1	0.503371155816808	0.794250592957489	0.290879437140682	26721365	26722841	hyper	-	CHG	exonic	Thecc1EG003794	scaffold_1	mRNA	c("RNA-directed DNA polymerase (Reverse transcriptase)"	" Ribonuclease H"	" putative (35%U)")
scaffold_1	0.601728581088253	0.84780225603755	0.246073674949297	26718878	26720698	hyper	-	CHG	intronic	Thecc1EG003795	scaffold_1	mRNA	Uncharacterized protein (71%P)
scaffold_1	0.630769230769231	0.910915032679739	0.280145801910508	26717117	26718613	hyper	-	CHG	exonic	Thecc1EG003796	scaffold_1	mRNA	Uncharacterized protein (82%P)
scaffold_1	0.466421509524958	0.605050125313283	0.138628615788325	26730210	26731420	hyper	-	CHG	intergenic	Thecc1EG003797	scaffold_1	mRNA	Unknown
scaffold_1	0.496776412618127	0.763438350395663	0.266661937777536	26738899	26740603	hyper	+	CHG	upstream	Thecc1EG003798	scaffold_1	mRNA	Unknown
scaffold_1	0.611362806074501	0.849071830584753	0.237709024510252	26744663	26745899	hyper	-	CHG	upstream	Thecc1EG003799	scaffold_1	mRNA	Unknown
scaffold_1	0.931084656084656	0.670296464950784	-0.260788191133872	26798070	26799640	hypo	-	CHG	intronic	Thecc1EG003802	scaffold_1	mRNA	Myosin 2 (78%T)
scaffold_1	0.621428571428571	0.367532467532467	-0.253896103896104	26791569	26791571	hypo	+	CHG	intronic	Thecc1EG003804	scaffold_1	mRNA	Uncharacterized protein (84%P)
scaffold_1	0.523729068401972	0.836881851471925	0.313152783069953	26817066	26818729	hyper	-	CHG	intronic	Thecc1EG003805	scaffold_1	mRNA	Unknown
scaffold_1	0.64390482398957	0.881481481481482	0.237576657491912	26833027	26833108	hyper	-	CHG	UTR5	Thecc1EG003806	scaffold_1	mRNA	Gag protease polyprotein (60%P)
scaffold_1	0.649612757487703	0.878720862910075	0.229108105422372	26829923	26831770	hyper	-	CHG	intronic	Thecc1EG003807	scaffold_1	mRNA	c("Gag protease polyprotein"	" putative (37%U)")
scaffold_1	0.717071611253197	0.83375	0.116678388746803	26832178	26832821	hyper	-	CHG	exonic	Thecc1EG003808	scaffold_1	mRNA	Unknown
scaffold_1	0.599068986568987	0.773869989659464	0.174801003090477	26849907	26850752	hyper	+	CHG	upstream	Thecc1EG003809	scaffold_1	mRNA	Uncharacterized protein (77%P)
scaffold_1	0.596503685459458	0.842962230460492	0.246458545001035	26864099	26865793	hyper	-	CHG	UTR3	Thecc1EG003811	scaffold_1	mRNA	c("Calcium-dependent lipid-binding (CaLB domain) plant phosphoribosyltransferase family protein"	" putative (41%T)")
scaffold_1	0.68	0.923076923076923	0.243076923076923	26899181	26899181	hyper	+	CHG	intergenic	Thecc1EG003813	scaffold_1	mRNA	Receptor serine/threonine-protein kinase ALE2 (76%P)
scaffold_1	0.740043484780327	0.964600840336134	0.224557355555807	26913475	26914934	hyper	+	CHG	upstream	Thecc1EG003814	scaffold_1	mRNA	Unknown
scaffold_1	0.473684210526316	0.771428571428571	0.297744360902256	26930324	26930324	hyper	-	CHG	intergenic	Thecc1EG003815	scaffold_1	mRNA	Unknown
scaffold_1	0.614866112148721	0.89982017982018	0.284954067671459	26928178	26929817	hyper	-	CHG	intronic	Thecc1EG003816	scaffold_1	mRNA	Uncharacterized protein (63%P)
scaffold_1	0.593094315245478	0.874224925157761	0.281130609912283	26931455	26932926	hyper	-	CHG	intergenic	Thecc1EG003817	scaffold_1	mRNA	c("Gag protease polyprotein"	" putative (59%P)")
scaffold_1	0.655006848794508	0.809108529035639	0.154101680241131	26941625	26943217	hyper	-	CHG	intronic	Thecc1EG003818	scaffold_1	mRNA	Retrotransposon protein (64%U)
scaffold_1	0.767990618240618	0.482458278109445	-0.285532340131173	26957931	26958818	hypo	+	CHG	downstream	Thecc1EG003819	scaffold_1	mRNA	Transducin family protein / WD-40 repeat family protein (62%P)
scaffold_1	0.285714285714286	0.52	0.234285714285714	26960436	26960436	hyper	-	CHG	intronic	Thecc1EG003820	scaffold_1	mRNA	Unknown
scaffold_1	0.395844922656517	0.752040729075158	0.356195806418641	26976513	26977363	hyper	+	CHG	upstream	Thecc1EG003821	scaffold_1	mRNA	c("Retrotransposon protein"	" Ty3-gypsy subclass"	" putative (36%U)")
scaffold_1	0.623651911092878	0.807187919661747	0.183536008568869	26989426	26990251	hyper	+	CHG	UTR5	Thecc1EG003823	scaffold_1	mRNA	Unknown
scaffold_1	0.587057875664756	0.863854452840215	0.27679657717546	26986651	26988390	hyper	-	CHG	intronic	Thecc1EG003824	scaffold_1	mRNA	Unknown
scaffold_1	0.502471702471703	0.573317873227129	0.0708461707554267	26988663	26989366	hyper	+	CHG	exonic	Thecc1EG003825	scaffold_1	mRNA	c("Retrotransposon protein"	" Ty3-gypsy subclass"	" putative (44%U)")
scaffold_1	0.562547903850535	0.777274335571549	0.214726431721014	26998071	26999845	hyper	+	CHG	upstream	Thecc1EG003826	scaffold_1	mRNA	Uncharacterized protein (22%U)
scaffold_1	0.511984436579492	0.700622783901103	0.188638347321611	27014084	27015115	hyper	-	CHG	upstream	Thecc1EG003828	scaffold_1	mRNA	Uncharacterized protein (69%P)
scaffold_1	0.455827227886051	0.726257459505541	0.27043023161949	27013110	27013953	hyper	+	CHG	intronic	Thecc1EG003829	scaffold_1	mRNA	Uncharacterized protein (63%P)
scaffold_1	0.554892301691082	0.828024643175736	0.273132341484654	27166940	27168222	hyper	+	CHG	upstream	Thecc1EG003830	scaffold_1	mRNA	Retrotransposon-like protein (31%U)
scaffold_1	0.393398268398269	0.699879951980793	0.306481683582524	27040677	27040679	hyper	+	CHG	intronic	Thecc1EG003831	scaffold_1	mRNA	Unknown
scaffold_1	0.476388888888889	0.724137931034483	0.247749042145594	27037270	27037356	hyper	-	CHG	intronic	Thecc1EG003832	scaffold_1	mRNA	Uncharacterized protein (64%P)
scaffold_1	0.540364299955872	0.767161138411139	0.226796838455266	27054504	27056386	hyper	-	CHG	intronic	Thecc1EG003833	scaffold_1	mRNA	Uncharacterized protein
scaffold_1	0.555831861310937	0.827692659781036	0.271860798470099	27057772	27059469	hyper	+	CHG	intronic	Thecc1EG003834	scaffold_1	mRNA	Uncharacterized protein (74%P)
scaffold_1	0.623409314977638	0.860754368619888	0.23734505364225	27080602	27082141	hyper	-	CHG	intronic	Thecc1EG003835	scaffold_1	mRNA	Unknown
scaffold_1	0.696213147807603	0.853541528541529	0.157328380733925	27083806	27084954	hyper	+	CHG	intronic	Thecc1EG003836	scaffold_1	mRNA	c("Retrotransposon protein"	" Ty3-gypsy subclass"	" putative (50%U)")
scaffold_1	0.456677265500795	0.742491657397108	0.285814391896313	27085093	27085194	hyper	+	CHG	UTR3	Thecc1EG003837	scaffold_1	mRNA	c("Retrotransposon protein"	" Ty3-gypsy subclass"	" putative (68%U)")
scaffold_1	0.659919078742608	0.781730346947738	0.12181126820513	27086753	27088222	hyper	+	CHG	intronic	Thecc1EG003838	scaffold_1	mRNA	Uncharacterized protein (26%U)
scaffold_1	0.573814833694405	0.817898913951545	0.24408408025714	27085778	27086508	hyper	-	CHG	intronic	Thecc1EG003839	scaffold_1	mRNA	Unknown
scaffold_1	0.602093653207371	0.841831638007389	0.239737984800017	27113480	27115104	hyper	-	CHG	intronic	Thecc1EG003840	scaffold_1	mRNA	Unknown
scaffold_1	0.520569627712485	0.657719298245614	0.137149670533129	27124591	27125579	hyper	-	CHG	intronic	Thecc1EG003841	scaffold_1	mRNA	Unknown
scaffold_1	0.625202743778142	0.787115172286213	0.161912428508071	27126307	27127528	hyper	-	CHG	UTR5	Thecc1EG003842	scaffold_1	mRNA	c("Retrotransposon protein"	" Ty3-gypsy subclass"	" putative (55%U)")
scaffold_1	0.483950672722996	0.749703447791218	0.265752775068222	27171416	27173180	hyper	-	CHG	intergenic	Thecc1EG003843	scaffold_1	mRNA	Gag-protease-integrase-RT-RNaseH polyprotein (87%U)
scaffold_1	0.428571428571429	0.111111111111111	-0.317460317460317	27189214	27189214	hypo	+	CHG	intronic	Thecc1EG003844	scaffold_1	mRNA	RmlC-like cupins superfamily protein (79%P)
scaffold_1	0.530876414199732	0.764156665577533	0.233280251377801	27191075	27192928	hyper	+	CHG	intronic	Thecc1EG003845	scaffold_1	mRNA	c("Retrotransposon protein"	" Ty3-gypsy subclass"	" putative (35%U)")
scaffold_1	0.398107061264956	0.678722222222222	0.280615160957266	27211050	27211962	hyper	+	CHG	intronic	Thecc1EG003846	scaffold_1	mRNA	Unknown
scaffold_1	0.522706009218152	0.769016023917985	0.246310014699833	27225039	27226683	hyper	+	CHG	intronic	Thecc1EG003847	scaffold_1	mRNA	c("Retrotransposon protein"	" Ty1-copia subclass"	" putative (38%U)")
scaffold_1	0.693346142178178	0.965305226174791	0.271959083996614	27226931	27227302	hyper	+	CHG	intronic	Thecc1EG003848	scaffold_1	mRNA	c("Retrotransposon protein"	" putative (37%U)")
scaffold_1	0.508796484084658	0.753469929420449	0.24467344533579	27237069	27238381	hypo	-	CHG	intronic	Thecc1EG003849	scaffold_1	mRNA	Unknown
scaffold_1	0.649320312201925	0.928971733643999	0.279651421442074	27246946	27247663	hyper	-	CHG	intronic	Thecc1EG003851	scaffold_1	mRNA	GroES-like zinc-binding dehydrogenase family protein (93%T)
scaffold_1	0.549414784839421	0.765868288966498	0.216453504127077	27262052	27263640	hyper	-	CHG	intronic	Thecc1EG003852	scaffold_1	mRNA	Uncharacterized protein (66%P)
scaffold_1	0.474359849347188	0.847465129752052	0.373105280404864	27276798	27278335	hyper	+	CHG	intronic	Thecc1EG003853	scaffold_1	mRNA	Unknown
scaffold_1	0.582106782106782	0.974596774193548	0.392489992086766	27300802	27301478	hyper	-	CHG	intronic	Thecc1EG003855	scaffold_1	mRNA	Tetratricopeptide repeat (TPR)-like superfamily protein (65%T)
scaffold_1	0.593121693121693	0.821400821400821	0.228279128279128	27301584	27302928	hyper	+	CHG	intronic	Thecc1EG003856	scaffold_1	mRNA	Cysteine-rich RLK (RECEPTOR-like protein kinase) 8 (13%T)
scaffold_1	0.647236227824463	0.907583770303903	0.26034754247944	27321550	27322892	hyper	-	CHG	intronic	Thecc1EG003857	scaffold_1	mRNA	Unknown
scaffold_1	0.523944189644673	0.896835056809455	0.372890867164782	27339725	27341562	hyper	-	CHG	intronic	Thecc1EG003858	scaffold_1	mRNA	Uncharacterized protein (76%P)
scaffold_1	0.428571428571429	0.666666666666667	0.238095238095238	27359055	27359055	hyper	-	CHG	intronic	Thecc1EG003859	scaffold_1	mRNA	c("RPM1 interacting protein 13"	" putative (39%P)")
scaffold_1	0.667987443338003	0.923384626440654	0.25539718310265	27359397	27360161	hyper	+	CHG	intronic	Thecc1EG003861	scaffold_1	mRNA	Unknown
scaffold_1	0.528656506462234	0.64600351688587	0.117347010423636	27400881	27401966	hypo	+	CHG	intronic	Thecc1EG003862	scaffold_1	mRNA	Unknown
scaffold_1	0.590234280355248	0.864332755999423	0.274098475644175	27393455	27394839	hyper	+	CHG	intronic	Thecc1EG003863	scaffold_1	mRNA	Unknown
scaffold_1	0.540277438188028	0.797513227513228	0.2572357893252	27381607	27382321	hyper	+	CHG	intronic	Thecc1EG003864	scaffold_1	mRNA	Unknown
scaffold_1	0.729473684210526	0.775974025974026	0.0465003417634995	27391296	27391313	hypo	-	CHG	intronic	Thecc1EG003865	scaffold_1	mRNA	Uncharacterized protein (68%P)
scaffold_1	0.525149845983288	0.861049570353167	0.335899724369879	27391361	27392618	hyper	+	CHG	intronic	Thecc1EG003866	scaffold_1	mRNA	Uncharacterized protein (19%U)
scaffold_1	0.376060137936272	0.757000814167882	0.38094067623161	27430663	27432495	hyper	+	CHG	intronic	Thecc1EG003867	scaffold_1	mRNA	Uncharacterized protein (84%P)
scaffold_1	0.44462867147202	0.759193911265469	0.314565239793449	27441545	27443350	hyper	+	CHG	intronic	Thecc1EG003870	scaffold_1	mRNA	Unknown
scaffold_1	0.464416144200627	0.796070060810143	0.331653916609516	27467305	27468849	hyper	+	CHG	intergenic	Thecc1EG003872	scaffold_1	mRNA	c("Retrotransposon protein"	" unclassified"	" putative (14%U)")
scaffold_1	0.619047619047619	0.888888888888889	0.26984126984127	27480116	27480116	hyper	-	CHG	intronic	Thecc1EG003873	scaffold_1	mRNA	Unknown
scaffold_1	0.526137167866172	0.889799307556618	0.363662139690446	27478123	27479756	hyper	+	CHG	exonic	Thecc1EG003874	scaffold_1	mRNA	Unknown
scaffold_1	0.545695736787691	0.81470412681143	0.269008390023739	27498935	27500106	hyper	+	CHG	upstream	Thecc1EG003875	scaffold_1	mRNA	Uncharacterized protein (53%P)
scaffold_1	0.602208699571783	0.850319284802043	0.248110585230261	27525614	27525634	hyper	-	CHG	upstream	Thecc1EG003876	scaffold_1	mRNA	Uncharacterized protein (37%U)
scaffold_1	0.365230950013559	0.0312081610187141	-0.334022788994845	27535622	27535705	hypo	+	CHG	intronic	Thecc1EG003878	scaffold_1	mRNA	DENN (AEX-3) domain-containing protein (63%T)
scaffold_1	0.584882825005034	0.827169299725218	0.242286474720184	27560596	27561749	hyper	+	CHG	intronic	Thecc1EG003879	scaffold_1	mRNA	Transducin/WD40 repeat-like superfamily protein (70%T)
scaffold_1	0.479870578950298	0.77387621415285	0.294005635202552	27558666	27560009	hyper	+	CHG	intronic	Thecc1EG003880	scaffold_1	mRNA	Uncharacterized protein (46%P)
scaffold_1	0.547305424808634	0.81645770215348	0.269152277344847	27580509	27581847	hyper	+	CHG	upstream	Thecc1EG003881	scaffold_1	mRNA	Uncharacterized protein (61%P)
scaffold_1	0.583240216749942	0.802791202596792	0.21955098584685	27589090	27590838	hypo	-	CHG	upstream	Thecc1EG003882	scaffold_1	mRNA	Uncharacterized protein (49%U)
scaffold_1	0.384126984126984	0.72356868483629	0.339441700709306	27613338	27614363	hyper	+	CHG	intronic	Thecc1EG003884	scaffold_1	mRNA	Uncharacterized protein (77%P)
scaffold_1	0.648073451889241	0.717389811201388	0.0693163593121462	27617205	27618751	hyper	+	CHG	upstream	Thecc1EG003885	scaffold_1	mRNA	Unknown
scaffold_1	0.435733908948195	0.660455547860319	0.224721638912124	27624597	27625602	hyper	-	CHG	intergenic	Thecc1EG003886	scaffold_1	mRNA	Uncharacterized protein (34%U)
scaffold_1	0.405123896333043	0.731226276347081	0.326102380014038	27635161	27636710	hyper	+	CHG	intergenic	Thecc1EG003887	scaffold_1	mRNA	Uncharacterized protein (52%P)
scaffold_1	0.449349370273283	0.763648113404211	0.314298743130928	27637636	27639490	hyper	+	CHG	intronic	Thecc1EG003888	scaffold_1	mRNA	Uncharacterized protein (33%U)
scaffold_1	0.864274322169059	0.632142857142857	-0.232131465026201	27646516	27646546	hypo	-	CHG	intergenic	Thecc1EG003889	scaffold_1	mRNA	Pyridoxal phosphate (PLP)-dependent transferases superfamily protein (79%T)
scaffold_1	0.648376623376623	0.913301254029528	0.264924630652905	27692026	27693208	hyper	+	CHG	intergenic	Thecc1EG003896	scaffold_1	mRNA	Uncharacterized protein
scaffold_1	0.433333333333333	0.785117056856187	0.351783723522854	27724616	27725856	hyper	-	CHG	intergenic	Thecc1EG003902	scaffold_1	mRNA	Leucine-rich repeat receptor-like protein kinase (70%P)
scaffold_1	0.406593406593407	0.147562582345191	-0.259030824248215	27741745	27741775	hypo	+	CHG	upstream	Thecc1EG003903	scaffold_1	mRNA	c("Indole-3-acetic acid inducible 11"	" putative (58%P)")
scaffold_1	0.69046694046694	0.828354697958588	0.137887757491648	27750590	27752413	hyper	+	CHG	upstream	Thecc1EG003904	scaffold_1	mRNA	Unknown
scaffold_1	0.599207424378566	0.886461005565508	0.287253581186943	27763721	27764760	hyper	+	CHG	upstream	Thecc1EG003907	scaffold_1	mRNA	Vacuolar protein sorting-associated protein YPR157W (66%P)
scaffold_1	0.552380952380952	0.805952380952381	0.253571428571429	27781418	27782690	hyper	+	CHG	intergenic	Thecc1EG003908	scaffold_1	mRNA	c("Tetratricopeptide repeat-like superfamily protein"	" putative (49%P)")
scaffold_1	0.391927170868347	0.706225458699222	0.314298287830874	27803437	27803652	hyper	-	CHG	intronic	Thecc1EG003910	scaffold_1	mRNA	c("Tetratricopeptide repeat (TPR)-like superfamily protein"	" putative (58%T)")
scaffold_1	0.497955807633227	0.781802689285158	0.283846881651931	27814471	27816121	hyper	-	CHG	intronic	Thecc1EG003912	scaffold_1	mRNA	Unknown
scaffold_1	0.62982174688057	0.903513231099438	0.273691484218868	27822586	27823874	hyper	+	CHG	intergenic	Thecc1EG003914	scaffold_1	mRNA	Uncharacterized protein (73%P)
scaffold_1	0.450549450549451	0.846153846153846	0.395604395604396	27832475	27832475	hyper	+	CHG	intergenic	Thecc1EG003915	scaffold_1	mRNA	Uncharacterized protein (51%P)
scaffold_1	0.857142857142857	0.653846153846154	-0.203296703296703	27850728	27850728	hypo	+	CHG	upstream;downstream	Thecc1EG003916	scaffold_1	mRNA	Uncharacterized protein
scaffold_1	0.535824810740402	0.879161473980935	0.343336663240534	27856062	27857938	hyper	+	CHG	upstream	Thecc1EG003917	scaffold_1	mRNA	Unknown
scaffold_1	0.96551724137931	0.666666666666667	-0.298850574712644	27861758	27861758	hypo	-	CHG	intergenic	Thecc1EG003918	scaffold_1	mRNA	Translocase of outer membrane 22-I (69%P)
scaffold_1	0.736842105263158	0.972972972972973	0.236130867709815	27862348	27862348	hyper	+	CHG	upstream	Thecc1EG003919	scaffold_1	mRNA	Uncharacterized protein
scaffold_1	0.551465547715548	0.834822960854055	0.283357413138507	27873305	27874948	hyper	-	CHG	intergenic	Thecc1EG003921	scaffold_1	mRNA	Uncharacterized protein (72%P)
scaffold_1	0.598004546722226	0.83157012004362	0.233565573321394	27884837	27886718	hyper	-	CHG	intergenic	Thecc1EG003922	scaffold_1	mRNA	c("Gag protease polyprotein"	" putative (57%P)")
scaffold_1	0.651515151515152	0.787389597178251	0.1358744456631	27906416	27906534	hypo	-	CHG	intergenic	Thecc1EG003923	scaffold_1	mRNA	c("Protodermal factor 2"	" putative (40%P)")
scaffold_1	0.153030469770961	0.400628306878307	0.247597837107346	27930531	27930613	hyper	-	CHG	splicing	Thecc1EG003929	scaffold_1	mRNA	Uncharacterized protein (50%P)
scaffold_1	0.236363636363636	0	-0.236363636363636	27932216	27932263	hypo	+	CHG	intronic	Thecc1EG003930	scaffold_1	mRNA	Unknown
scaffold_1	0.553966734545594	0.819296275679055	0.265329541133462	27940269	27941324	hyper	+	CHG	intronic	Thecc1EG003931	scaffold_1	mRNA	Uncharacterized protein (70%P)
scaffold_1	0.621015309789365	0.887671690734242	0.266656380944877	27963256	27964943	hyper	+	CHG	upstream	Thecc1EG003934	scaffold_1	mRNA	Unknown
scaffold_1	0.569182680463168	0.820722853535353	0.251540173072185	27972218	27974044	hyper	+	CHG	upstream	Thecc1EG003936	scaffold_1	mRNA	Uncharacterized protein (14%U)
scaffold_1	0.534560922184559	0.790933831726671	0.256372909542111	27974847	27975819	hyper	-	CHG	upstream	Thecc1EG003937	scaffold_1	mRNA	Integrase-like protein (33%U)
scaffold_1	0.577272727272727	0.880500894454383	0.303228167181656	27988511	27988682	hyper	+	CHG	intergenic	Thecc1EG003938	scaffold_1	mRNA	Uncharacterized protein (84%P)
scaffold_1	0.651736465024669	0.153853046524225	-0.497883418500445	28004889	28005617	hyper	-	CHG	intergenic	Thecc1EG003939	scaffold_1	mRNA	c("Transcription factor"	" putative (67%U)")
scaffold_1	0.579555860805861	0.610914319460744	0.0313584586548838	28014390	28014772	hyper	-	CHG	intronic	Thecc1EG003941	scaffold_1	mRNA	Cellulose synthase A4 (79%T)
scaffold_1	0.584462644767861	0.857153183975784	0.272690539207923	28028470	28029826	hyper	+	CHG	upstream	Thecc1EG003942	scaffold_1	mRNA	Leucine-rich repeat receptor-like protein kinase family protein (29%T)
scaffold_1	0.534226360810201	0.504072442692771	-0.0301539181174306	28043105	28044716	hyper	+	CHG	upstream	Thecc1EG003943	scaffold_1	mRNA	c("Retrotransposon protein"	" putative (45%U)")
scaffold_1	0.545454545454545	0.928571428571429	0.383116883116883	28074481	28074481	hyper	-	CHG	upstream	Thecc1EG003945	scaffold_1	mRNA	Gag-pro-like protein (21%U)
scaffold_1	0.667040240461293	0.90171568627451	0.234675445813217	28074860	28076569	hyper	+	CHG	upstream	Thecc1EG003946	scaffold_1	mRNA	Unknown
scaffold_1	0.494085967720421	0.779965211891208	0.285879244170787	28108659	28108668	hyper	+	CHG	intronic	Thecc1EG003952	scaffold_1	mRNA	c("Brca1 associated ring domain"	" putative (45%U)")
scaffold_1	0.589654942946891	0.66455129896556	0.0748963560186692	28142298	28143828	hypo	+	CHG	intergenic	Thecc1EG003959	scaffold_1	mRNA	Uncharacterized protein (92%P)
scaffold_1	0.571428571428571	0.933333333333333	0.361904761904762	28173857	28173857	hyper	-	CHG	intergenic	Thecc1EG003962	scaffold_1	mRNA	Uncharacterized protein (50%P)
scaffold_1	0.629411764705882	0.932659932659932	0.30324816795405	28195555	28196554	hyper	+	CHG	upstream	Thecc1EG003966	scaffold_1	mRNA	Uncharacterized protein (19%U)
scaffold_1	0.567416666666667	0.83005354294828	0.262636876281613	28209956	28210074	hyper	+	CHG	intergenic	Thecc1EG003968	scaffold_1	mRNA	Phytochelatin synthase 1 (PCS1) (65%T)
scaffold_1	0.790939319534553	0.692272347535505	-0.0986669719990477	28212174	28213560	hyper	+	CHG	intergenic	Thecc1EG003970	scaffold_1	mRNA	c("RNA-directed DNA polymerase (Reverse transcriptase)"	" Ribonuclease H-like protein (28%U)")
scaffold_1	0.6	0.833333333333333	0.233333333333333	28213784	28213784	hyper	-	CHG	UTR5	Thecc1EG003971	scaffold_1	mRNA	Unknown
scaffold_1	0.493540051679587	0.806085192697769	0.312545141018182	28229327	28229368	hyper	-	CHG	intronic	Thecc1EG003972	scaffold_1	mRNA	c("Serine-threonine protein kinase"	" plant-type"	" putative (58%U)")
scaffold_1	0.658017833909647	0.229913943401417	-0.42810389050823	28242357	28243256	hyper	-	CHG	upstream	Thecc1EG003975	scaffold_1	mRNA	Ribosomal protein L14 (89%T)
scaffold_1	0.580645161290323	0.314285714285714	-0.266359447004608	28256468	28256468	hypo	-	CHG	upstream	Thecc1EG003976	scaffold_1	mRNA	Calcium-binding EF-hand family protein (77%T)
scaffold_1	0.524038461538461	0.877551020408163	0.353512558869702	28252791	28252900	hyper	+	CHG	intronic	Thecc1EG003977	scaffold_1	mRNA	Unknown
scaffold_1	0.605482047063381	0.89903168191818	0.293549634854799	28257817	28259174	hyper	+	CHG	intergenic	Thecc1EG003978	scaffold_1	mRNA	Uncharacterized protein (50%U)
scaffold_1	0.550916455871293	0.853231157153157	0.302314701281864	28260197	28261719	hyper	+	CHG	intronic	Thecc1EG003979	scaffold_1	mRNA	Cysteine-rich RLK (RECEPTOR-like protein kinase) 8 (19%T)
scaffold_1	0.798228965371581	0.388832595005653	-0.409396370365928	28268498	28269541	hypo	+	CHG	UTR3	Thecc1EG003980	scaffold_1	mRNA	Vacuolar protein sorting-associated protein 2.3 (76%T)
scaffold_1	0.774385010414422	0.406328320802005	-0.368056689612417	28283917	28284950	hypo	+	CHG	intergenic	Thecc1EG003982	scaffold_1	mRNA	Unknown
scaffold_1	0.442857142857143	0.864864864864865	0.422007722007722	28289818	28289862	hyper	-	CHG	upstream	Thecc1EG003983	scaffold_1	mRNA	Uncharacterized protein (74%U)
scaffold_1	0.255813953488372	0.648026315789473	0.392212362301102	28308680	28310242	hyper	-	CHG	upstream	Thecc1EG003984	scaffold_1	mRNA	GRAS family transcription factor (77%U)
scaffold_1	0.580238025842739	0.841572611950763	0.261334586108024	28317333	28318723	hyper	+	CHG	upstream	Thecc1EG003985	scaffold_1	mRNA	Unknown
scaffold_1	0.333333333333333	0.666666666666667	0.333333333333333	28340337	28340337	hyper	+	CHG	exonic	Thecc1EG003988	scaffold_1	mRNA	Uncharacterized protein
scaffold_1	0.558294483294484	0.37914972616727	-0.179144757127213	28355454	28356202	hypo	+	CHG	upstream	Thecc1EG003991	scaffold_1	mRNA	Non-intrinsic ABC protein 4 (77%P)
scaffold_1	0.534585507970675	0.76043133750851	0.225845829537834	28363999	28365264	hyper	+	CHG	intronic	Thecc1EG003992	scaffold_1	mRNA	Uncharacterized protein (36%U)
scaffold_1	0.679443223443223	0.922923951048951	0.243480727605728	28362557	28363796	hyper	+	CHG	intronic	Thecc1EG003993	scaffold_1	mRNA	Ribophorin II family protein (69%P)
scaffold_1	0.418552036199095	0.350008721437293	-0.0685433147618023	28386771	28386976	hypo	+	CHG	intronic	Thecc1EG003996	scaffold_1	mRNA	Cysteine-rich RLK (RECEPTOR-like protein kinase) 8 (32%T)
scaffold_1	0.538673656065297	0.798373925841523	0.259700269776226	28412589	28414281	hyper	+	CHG	intergenic	Thecc1EG003999	scaffold_1	mRNA	Uncharacterized protein
scaffold_1	0.56541463034289	0.927898550724638	0.362483920381748	28430883	28431598	hyper	+	CHG	intergenic	Thecc1EG004000	scaffold_1	mRNA	Cysteine-rich RLK (RECEPTOR-like protein kinase) 8 (12%T)
scaffold_1	0.617335233688617	0.89501660242359	0.277681368734973	28462438	28463826	hyper	+	CHG	upstream	Thecc1EG004002	scaffold_1	mRNA	Sugar isomerase domain-containing protein (78%P)
scaffold_1	0.585095082594076	0.872830982995177	0.287735900401101	28469715	28471500	hyper	+	CHG	intronic	Thecc1EG004004	scaffold_1	mRNA	Unknown
scaffold_1	0.75	0.963088088088088	0.213088088088088	28488614	28489778	hyper	+	CHG	upstream	Thecc1EG004005	scaffold_1	mRNA	Unknown
scaffold_1	0.504901960784313	0.765736179529283	0.260834218744969	28498242	28500180	hyper	+	CHG	intergenic	Thecc1EG004006	scaffold_1	mRNA	Unknown
scaffold_1	0.551441969207434	0.822357182341142	0.270915213133708	28522747	28524502	hyper	-	CHG	UTR5	Thecc1EG004008	scaffold_1	mRNA	Unknown
scaffold_1	0.730092932203429	0.829523880459703	0.0994309482562735	28520952	28522726	hyper	+	CHG	exonic	Thecc1EG004009	scaffold_1	mRNA	Uncharacterized protein (69%P)
scaffold_1	0.628939393939394	0.803056191202644	0.174116797263251	28526404	28528081	hyper	+	CHG	intronic	Thecc1EG004010	scaffold_1	mRNA	Unknown
scaffold_1	0.593017428502378	0.842850075992461	0.249832647490083	28531269	28532719	hyper	+	CHG	UTR3	Thecc1EG004011	scaffold_1	mRNA	Unknown
scaffold_1	0.525	0.850067842605156	0.325067842605156	28546686	28547731	hyper	+	CHG	intronic	Thecc1EG004012	scaffold_1	mRNA	Unknown
scaffold_1	0.650761636102538	0.894254951566291	0.243493315463753	28556518	28558161	hyper	+	CHG	intronic	Thecc1EG004013	scaffold_1	mRNA	Uncharacterized protein (29%U)
scaffold_1	0.718137254901961	0.945340763216245	0.227203508314283	28611678	28611982	hyper	+	CHG	intergenic	Thecc1EG004015	scaffold_1	mRNA	IQ motif and SEC7 domain-containing protein 2 (78%P)
scaffold_1	0.501748971193416	0.768117460845852	0.266368489652436	28614535	28616136	hyper	+	CHG	intergenic	Thecc1EG004016	scaffold_1	mRNA	Unknown
scaffold_1	0.404286941129046	0.587490665180496	0.183203724051449	28625631	28625769	hypo	-	CHG	upstream	Thecc1EG004017	scaffold_1	mRNA	c("CCHC-type integrase"	" putative (44%U)")
scaffold_1	0.61397775937511	0.868538534951401	0.254560775576291	28637373	28639174	hyper	+	CHG	intronic	Thecc1EG004018	scaffold_1	mRNA	Uncharacterized protein (20%U)
scaffold_1	0.709790209790209	0.953983516483516	0.244193306693306	28653755	28654345	hyper	-	CHG	upstream	Thecc1EG004019	scaffold_1	mRNA	Uncharacterized protein (21%U)
scaffold_1	0.707602495543672	0.965856481481482	0.258253985937809	28685517	28686949	hyper	+	CHG	upstream;downstream	Thecc1EG004022	scaffold_1	mRNA	c("Rho termination factor"	" putative (51%P)")
scaffold_1	0.566861620866197	0.863148459383753	0.296286838517556	28697900	28698291	hyper	+	CHG	intergenic	Thecc1EG004025	scaffold_1	mRNA	Peptidase S24/S26A/S26B/S26C family protein (69%T)
scaffold_1	0.671434619821717	0.899733467725795	0.228298847904079	28708407	28709629	hyper	+	CHG	upstream	Thecc1EG004026	scaffold_1	mRNA	Uncharacterized protein (56%P)
scaffold_1	0.522727272727273	0.771462371462372	0.248735098735099	28713592	28714079	hyper	-	CHG	upstream	Thecc1EG004027	scaffold_1	mRNA	Unknown
scaffold_1	0.702810423128746	0.873735667409494	0.170925244280747	28714983	28715427	hypo	-	CHG	intergenic	Thecc1EG004028	scaffold_1	mRNA	Unknown
scaffold_1	0.484651360544218	0.773208667187805	0.288557306643588	28756998	28758101	hyper	+	CHG	intergenic	Thecc1EG004036	scaffold_1	mRNA	Unknown
scaffold_1	0.571428571428571	0.95	0.378571428571429	28764803	28764803	hyper	-	CHG	intergenic	Thecc1EG004037	scaffold_1	mRNA	Uncharacterized protein (42%P)
scaffold_1	0.495540438397581	0.838998613998614	0.343458175601033	28776257	28777600	hyper	+	CHG	UTR3	Thecc1EG004038	scaffold_1	mRNA	Unknown
scaffold_1	0.537010521181717	0.0744139997429471	-0.46259652143877	28774587	28774829	hypo	+	CHG	intronic	Thecc1EG004039	scaffold_1	mRNA	Unknown
scaffold_1	0.384615384615385	0.181818181818182	-0.202797202797203	28789595	28789595	hypo	-	CHG	intergenic	Thecc1EG004040	scaffold_1	mRNA	Unknown
scaffold_1	0.546798378926039	0.702127408823061	0.155329029897022	28789638	28791424	hyper	-	CHG	intergenic	Thecc1EG004041	scaffold_1	mRNA	Uncharacterized protein (68%P)
scaffold_1	0.54675350140056	0.819714734950584	0.272961233550024	28804805	28805585	hyper	-	CHG	upstream	Thecc1EG004042	scaffold_1	mRNA	Unknown
scaffold_1	0.777777777777778	1	0.222222222222222	28803793	28803793	hyper	-	CHG	intronic	Thecc1EG004043	scaffold_1	mRNA	Gag protease polyprotein (81%P)
scaffold_1	0.50492350839769	0.766582380752888	0.261658872355198	28807966	28809873	hyper	+	CHG	intronic	Thecc1EG004044	scaffold_1	mRNA	Unknown
scaffold_1	0.674076095550178	0.818813444822329	0.144737349272151	28824794	28826449	hyper	+	CHG	intronic	Thecc1EG004045	scaffold_1	mRNA	Uncharacterized protein (51%U)
scaffold_1	0.782974929394107	0.328763950287303	-0.454210979106804	28838292	28838471	hypo	+	CHG	downstream	Thecc1EG004046	scaffold_1	mRNA	c("Myb domain protein 13"	" putative (54%P)")
scaffold_1	0.447772657450076	0.814655172413793	0.366882514963716	28885822	28885824	hyper	+	CHG	exonic	Thecc1EG004054	scaffold_1	mRNA	Uncharacterized protein (86%P)
scaffold_1	0.514703388964403	0.78830868073765	0.273605291773247	28883558	28885220	hyper	+	CHG	intronic	Thecc1EG004055	scaffold_1	mRNA	Ribonuclease H-like superfamily protein (15%T)
scaffold_1	0.25	0.736842105263158	0.486842105263158	28893294	28893294	hyper	-	CHG	intergenic	Thecc1EG004056	scaffold_1	mRNA	Ethylene response factor 1 (63%P)
scaffold_1	0.496058558558559	0.872024593763724	0.375966035205166	28899728	28900547	hyper	+	CHG	intergenic	Thecc1EG004057	scaffold_1	mRNA	Uncharacterized protein (62%P)
scaffold_1	0.448851129052346	0.754149498292547	0.305298369240201	28904889	28906733	hyper	+	CHG	UTR3	Thecc1EG004058	scaffold_1	mRNA	Uncharacterized protein (75%P)
scaffold_1	0.612057487243928	0.888811839038398	0.27675435179447	28913734	28915277	hyper	-	CHG	upstream;downstream	Thecc1EG004059	scaffold_1	mRNA	Uncharacterized protein (53%P)
scaffold_1	0.312217194570136	0.717391304347826	0.40517410977769	28941636	28941864	hyper	-	CHG	intronic	Thecc1EG004064	scaffold_1	mRNA	c("Undecaprenyl pyrophosphate synthetase family protein"	" putative (50%T)")
scaffold_1	0.577600225673702	0.799207740461957	0.221607514788255	28965247	28966335	hyper	+	CHG	intergenic	Thecc1EG004068	scaffold_1	mRNA	Uncharacterized protein (64%P)
scaffold_1	0.559966120835686	0.905454222717884	0.345488101882198	28981773	28982397	hyper	-	CHG	upstream;downstream	Thecc1EG004069	scaffold_1	mRNA	Uncharacterized protein (84%P)
scaffold_1	0.317216691354623	0.713984420852732	0.396767729498109	28994385	28995807	hyper	+	CHG	intronic	Thecc1EG004070	scaffold_1	mRNA	c("2-oxoglutarate and Fe(II)-dependent oxygenase superfamily protein"	" putative (51%P)")
scaffold_1	0.556862745098039	0.776950354609929	0.22008760951189	28989625	28989948	hyper	+	CHG	intronic	Thecc1EG004071	scaffold_1	mRNA	Unknown
scaffold_1	0.65530303030303	0.925966131133305	0.270663100830275	29016352	29016417	hyper	+	CHG	upstream	Thecc1EG004075	scaffold_1	mRNA	Autophagy 9 (71%P)
scaffold_1	0.666666666666667	0.956521739130435	0.289855072463768	29043512	29043512	hyper	+	CHG	upstream	Thecc1EG004077	scaffold_1	mRNA	Uncharacterized protein (80%P)
scaffold_1	0.443179246382908	0.380267379679144	-0.0629118667037634	29044356	29044696	hyper	-	CHG	intergenic	Thecc1EG004079	scaffold_1	mRNA	Uncharacterized protein (52%P)
scaffold_1	0.631105365629789	0.920292206084858	0.289186840455068	29065028	29066637	hyper	+	CHG	intergenic	Thecc1EG004080	scaffold_1	mRNA	Uncharacterized protein (31%U)
scaffold_1	0.623356636274027	0.831626431095691	0.208269794821665	29066815	29068030	hypo	-	CHG	UTR5	Thecc1EG004081	scaffold_1	mRNA	Uncharacterized protein (75%P)
scaffold_1	0.5	0.888888888888889	0.388888888888889	29074026	29074026	hyper	-	CHG	intronic	Thecc1EG004082	scaffold_1	mRNA	Unknown
scaffold_1	0.632456140350877	0.839080459770115	0.206624319419237	29077047	29077308	hyper	-	CHG	intronic	Thecc1EG004084	scaffold_1	mRNA	Unknown
scaffold_1	0.401530612244898	0.158406731237096	-0.243123881007802	29096400	29096654	hypo	+	CHG	intronic	Thecc1EG004088	scaffold_1	mRNA	Nodulin MtN21 /EamA-like transporter family protein (29%T)
scaffold_1	0.593154282101651	0.848915626463007	0.255761344361356	29099889	29100856	hyper	+	CHG	intronic	Thecc1EG004089	scaffold_1	mRNA	c("Retrotransposon protein"	" putative (61%U)")
scaffold_1	0.2	0.557142857142857	0.357142857142857	29114599	29114601	hyper	+	CHG	intergenic	Thecc1EG004090	scaffold_1	mRNA	Uncharacterized protein
scaffold_1	0.613413521907806	0.916452912401858	0.303039390494052	29114647	29116413	hyper	-	CHG	intergenic	Thecc1EG004092	scaffold_1	mRNA	Uncharacterized protein (83%P)
scaffold_1	0.529973656731512	0.827509882915101	0.297536226183589	29140000	29141939	hyper	-	CHG	intergenic	Thecc1EG004094	scaffold_1	mRNA	Uncharacterized protein (39%U)
scaffold_1	0.0769230769230769	0.4375	0.360576923076923	29144609	29144609	hyper	-	CHG	upstream;downstream	Thecc1EG004095	scaffold_1	mRNA	Uncharacterized protein (60%P)
scaffold_1	0	0.2	0.2	29151079	29151079	hyper	+	CHG	upstream	Thecc1EG004096	scaffold_1	mRNA	c("Basic helix-loop-helix-containing protein"	" putative (56%U)")
scaffold_1	1	0.772727272727273	-0.227272727272727	29161981	29161981	hypo	-	CHG	UTR5	Thecc1EG004097	scaffold_1	mRNA	2-oxoglutarate and Fe(II)-dependent oxygenase superfamily protein (63%P)
scaffold_1	0.705396825396825	0.547345955762351	-0.158050869634474	29161610	29161779	hypo	+	CHG	upstream	Thecc1EG004098	scaffold_1	mRNA	Uncharacterized protein (27%U)
scaffold_1	0.681405538392775	0.930963536235039	0.249557997842264	29176211	29178001	hyper	-	CHG	intergenic	Thecc1EG004099	scaffold_1	mRNA	Unknown
scaffold_1	0.076923076923077	0.479268292682927	0.40234521575985	29187184	29188615	hyper	+	CHG	downstream	Thecc1EG004100	scaffold_1	mRNA	Basic helix-loop-helix DNA-binding superfamily protein (64%P)
scaffold_1	0.967741935483871	0.652173913043478	-0.315568022440393	29228373	29228373	hypo	+	CHG	upstream	Thecc1EG004104	scaffold_1	mRNA	Uncharacterized protein (23%U)
scaffold_1	0.612244897959184	0.862077447466442	0.249832549507258	29224670	29226250	hyper	+	CHG	intronic	Thecc1EG004105	scaffold_1	mRNA	Unknown
scaffold_1	0.668988300356587	0.917915157265252	0.248926856908665	29244108	29245868	hyper	+	CHG	upstream	Thecc1EG004107	scaffold_1	mRNA	Poly(ADP-ribose) polymerase 2 (69%T)
scaffold_1	0.50630969444634	0.772909704642228	0.266600010195887	29251416	29252300	hyper	-	CHG	intronic	Thecc1EG004109	scaffold_1	mRNA	Uncharacterized protein (59%P)
scaffold_1	0.61000408496732	0.900715055059883	0.290710970092562	29253292	29254928	hyper	-	CHG	upstream;downstream	Thecc1EG004110	scaffold_1	mRNA	Uncharacterized protein (57%P)
scaffold_1	0.576849892770195	0.775845246209696	0.198995353439501	29255450	29256257	hyper	+	CHG	intergenic	Thecc1EG004111	scaffold_1	mRNA	Uncharacterized protein (66%P)
scaffold_1	0.44412592827227	0.760520202020202	0.316394273747932	29258464	29259449	hyper	-	CHG	intergenic	Thecc1EG004112	scaffold_1	mRNA	Unknown
scaffold_1	0.411393434192176	0.684015282049045	0.272621847856869	29278501	29280139	hyper	-	CHG	intergenic	Thecc1EG004113	scaffold_1	mRNA	Unknown
scaffold_1	0.520590520590521	0.709428142268332	0.188837621677811	29300360	29301539	hyper	-	CHG	intronic	Thecc1EG004114	scaffold_1	mRNA	Retrotransposon-like protein (34%U)
scaffold_1	0.723214285714285	0.732608695652174	0.00939440993788801	29298247	29300183	hypo	-	CHG	intronic	Thecc1EG004115	scaffold_1	mRNA	Uncharacterized protein (48%U)
scaffold_1	0.553855311355311	0.862647614607392	0.308792303252081	29357490	29359248	hyper	+	CHG	intronic	Thecc1EG004121	scaffold_1	mRNA	Uncharacterized protein (22%U)
scaffold_1	0.664549304295221	0.824660633484163	0.160111329188942	29371458	29371868	hyper	-	CHG	exonic	Thecc1EG004123	scaffold_1	mRNA	c("Lyase"	" putative (82%U)")
scaffold_1	0.65638844586213	0.923921321354911	0.267532875492781	29372836	29374295	hyper	+	CHG	upstream	Thecc1EG004125	scaffold_1	mRNA	Unknown
scaffold_1	0.793830833768914	0.610426123127736	-0.183404710641178	29374836	29376285	hyper	-	CHG	intergenic	Thecc1EG004126	scaffold_1	mRNA	BET1P/SFT1P-like protein 14A (84%T)
scaffold_1	0.622945444733611	0.810543027805825	0.187597583072214	29397667	29398856	hyper	-	CHG	intergenic	Thecc1EG004128	scaffold_1	mRNA	Uncharacterized protein (42%P)
scaffold_1	0.559022933588151	0.769276295570253	0.210253361982102	29399840	29401002	hyper	+	CHG	UTR3	Thecc1EG004129	scaffold_1	mRNA	Unknown
scaffold_1	0.617077737077737	0.875177773615274	0.258100036537536	29465363	29466711	hyper	-	CHG	intronic	Thecc1EG004131	scaffold_1	mRNA	c("Myosin family protein with Dil domain"	" putative (54%T)")
scaffold_1	0.660920568935754	0.927555456407758	0.266634887472004	29450302	29451360	hyper	+	CHG	UTR5;UTR3	Thecc1EG004132	scaffold_1	mRNA	Unknown
scaffold_1	0.575458542776702	0.866252445199814	0.290793902423112	29461694	29463171	hyper	-	CHG	intronic	Thecc1EG004134	scaffold_1	mRNA	Unknown
scaffold_1	0.837308979418313	0.30417849892298	-0.533130480495332	29468910	29469747	hypo	+	CHG	UTR3	Thecc1EG004136	scaffold_1	mRNA	Galactose oxidase/kelch repeat superfamily protein (64%T)
scaffold_1	0.641780812439077	0.844745469549349	0.202964657110272	29477982	29479564	hypo	-	CHG	upstream	Thecc1EG004137	scaffold_1	mRNA	Unknown
scaffold_1	0.339150771791437	0.260642858788639	-0.0785079130027979	29491946	29492921	hyper	+	CHG	intergenic	Thecc1EG004138	scaffold_1	mRNA	Uncharacterized protein
scaffold_1	0.631517033690947	0.828533555205467	0.197016521514521	29502235	29503263	hyper	+	CHG	upstream	Thecc1EG004141	scaffold_1	mRNA	Unknown
scaffold_1	0.6	0.91304347826087	0.31304347826087	29510485	29510485	hyper	-	CHG	upstream	Thecc1EG004142	scaffold_1	mRNA	Unknown
scaffold_1	0.60207336523126	0.937246017189916	0.335172651958656	29597498	29598742	hyper	-	CHG	upstream	Thecc1EG004143	scaffold_1	mRNA	Uncharacterized protein (61%P)
scaffold_1	0.0833333333333333	0.291139240506329	0.207805907172996	29582561	29582561	hyper	+	CHG	intronic	Thecc1EG004144	scaffold_1	mRNA	Uncharacterized protein
scaffold_1	0.593960774102305	0.699288736275038	0.105327962172733	29609188	29610686	hypo	+	CHG	intergenic	Thecc1EG004145	scaffold_1	mRNA	Uncharacterized protein (29%U)
scaffold_1	0.610653625198694	0.901909102826133	0.291255477627439	29617127	29618989	hyper	+	CHG	UTR3	Thecc1EG004146	scaffold_1	mRNA	c("Retrotransposon"	" Ty3-gypsy subclass"	" putative-like protein (32%U)")
scaffold_1	0.646312098109733	0.786966904721802	0.140654806612069	29625081	29626479	hyper	+	CHG	intronic	Thecc1EG004147	scaffold_1	mRNA	c("Retrotransposon protein"	" putative (35%U)")
scaffold_1	0.308340114702007	0.730223285486443	0.421883170784436	29636275	29636884	hyper	-	CHG	intronic	Thecc1EG004148	scaffold_1	mRNA	Gag protease polyprotein (68%P)
scaffold_1	0.540398550724638	0.67362371445856	0.133225163733923	29717191	29718000	hyper	+	CHG	intronic	Thecc1EG004150	scaffold_1	mRNA	Unknown
scaffold_1	0.624834388181575	0.802385935801496	0.177551547619921	29749599	29751266	hyper	+	CHG	intronic	Thecc1EG004152	scaffold_1	mRNA	Uncharacterized protein (90%P)
scaffold_1	0.602118908833659	0.885710598392919	0.28359168955926	29774952	29776048	hyper	+	CHG	upstream	Thecc1EG004153	scaffold_1	mRNA	Uncharacterized protein (73%P)
scaffold_1	0.618659016636958	0.877716727716728	0.25905771107977	29793716	29794996	hyper	-	CHG	intergenic	Thecc1EG004154	scaffold_1	mRNA	c("Copia LTR rider"	" putative (44%U)")
scaffold_1	0.532196361214777	0.752775094848266	0.220578733633488	29807215	29807643	hyper	+	CHG	upstream;downstream	Thecc1EG004155	scaffold_1	mRNA	Unknown
scaffold_1	0.596670521306336	0.895366299009954	0.298695777703617	29826264	29828213	hyper	+	CHG	upstream	Thecc1EG004156	scaffold_1	mRNA	Unknown
scaffold_1	0.415909593572873	0.722100368767035	0.306190775194163	29824638	29826250	hyper	+	CHG	intronic	Thecc1EG004157	scaffold_1	mRNA	Uncharacterized protein (69%P)
scaffold_1	0.718243819266837	0.839478044739022	0.121234225472185	29849630	29850204	hyper	+	CHG	downstream	Thecc1EG004158	scaffold_1	mRNA	Unknown
scaffold_1	0.576283994792542	0.795745832358773	0.21946183756623	29854861	29855862	hypo	+	CHG	upstream	Thecc1EG004159	scaffold_1	mRNA	Uncharacterized protein (80%P)
scaffold_1	0.549356884800433	0.758534750023358	0.209177865222925	29889225	29890866	hyper	+	CHG	intergenic	Thecc1EG004161	scaffold_1	mRNA	Uncharacterized protein (14%U)
scaffold_1	0.569831398427971	0.476804711179711	-0.0930266872482601	29906453	29907996	hyper	-	CHG	intergenic	Thecc1EG004162	scaffold_1	mRNA	Uncharacterized protein (72%P)
scaffold_1	0.793355577720782	0.600362137275457	-0.192993440445325	29911758	29912842	hypo	+	CHG	exonic	Thecc1EG004163	scaffold_1	mRNA	Inhibitor of trypsin and hageman factor (79%P)
scaffold_1	0.630764316764317	0.890553841398414	0.259789524634097	29969355	29970539	hyper	-	CHG	upstream	Thecc1EG004170	scaffold_1	mRNA	Unknown
scaffold_1	0.285714285714286	0.53125	0.245535714285714	29996628	29996628	hyper	+	CHG	intergenic	Thecc1EG004172	scaffold_1	mRNA	c("Pentatricopeptide repeat-containing protein"	" putative (51%U)")
scaffold_1	0.579140249504543	0.589400448688827	0.0102601991842837	29997880	29999332	hypo	+	CHG	intergenic	Thecc1EG004173	scaffold_1	mRNA	Uncharacterized protein (20%U)
scaffold_1	0.595024071217958	0.746488712477303	0.151464641259345	30005135	30006712	hyper	-	CHG	downstream	Thecc1EG004174	scaffold_1	mRNA	c("Retrotransposon protein"	" putative (37%U)")
scaffold_1	0.508545707570053	0.823682735080877	0.315137027510824	30007032	30008471	hyper	-	CHG	UTR5	Thecc1EG004175	scaffold_1	mRNA	Retrotransposon-like protein (31%U)
scaffold_1	0.509455390136811	0.773212713308349	0.263757323171538	30019666	30021510	hyper	-	CHG	UTR5	Thecc1EG004176	scaffold_1	mRNA	Uncharacterized protein (20%U)
scaffold_1	0.475798711092829	0.912478632478632	0.436679921385803	30041691	30042068	hyper	+	CHG	intergenic	Thecc1EG004179	scaffold_1	mRNA	P-loop containing nucleoside triphosphate hydrolases superfamily protein (75%T)
scaffold_1	0.75	0.978260869565217	0.228260869565217	30062783	30062783	hyper	-	CHG	intergenic	Thecc1EG004181	scaffold_1	mRNA	Winged-helix DNA-binding transcription factor family protein (64%P)
scaffold_1	0.533847156649726	0.840444389758733	0.306597233109007	30076514	30077403	hyper	+	CHG	upstream	Thecc1EG004182	scaffold_1	mRNA	Unknown
scaffold_1	0.608150421887702	0.903079820367956	0.294929398480254	30105349	30107190	hyper	-	CHG	upstream	Thecc1EG004183	scaffold_1	mRNA	Uncharacterized protein (44%U)
scaffold_1	0.568228299478299	0.866564828146002	0.298336528667703	30115868	30117295	hyper	+	CHG	upstream	Thecc1EG004184	scaffold_1	mRNA	c("Retrotransposon protein"	" Ty3-gypsy subclass"	" putative (48%U)")
scaffold_1	0.941176470588235	0.714285714285714	-0.226890756302521	30135601	30135601	hypo	+	CHG	UTR5	Thecc1EG004186	scaffold_1	mRNA	40S ribosomal protein S15-like (90%U)
scaffold_1	0.502943946723213	0.78178633084727	0.278842384124057	30153128	30154801	hyper	+	CHG	intergenic	Thecc1EG004189	scaffold_1	mRNA	Unknown
scaffold_1	0.410114933029432	0.720714018555521	0.310599085526088	30175517	30176655	hyper	+	CHG	intergenic	Thecc1EG004195	scaffold_1	mRNA	Uncharacterized protein (81%P)
scaffold_1	0.494047619047619	0.75	0.255952380952381	30187023	30187210	hyper	+	CHG	upstream	Thecc1EG004196	scaffold_1	mRNA	Unknown
scaffold_1	0.695652173913043	0.904761904761905	0.209109730848861	30185851	30185851	hyper	-	CHG	intronic	Thecc1EG004197	scaffold_1	mRNA	Uncharacterized protein (53%P)
scaffold_1	0.644721456150028	0.889162115013979	0.244440658863951	30210515	30211819	hyper	-	CHG	intergenic	Thecc1EG004198	scaffold_1	mRNA	c("Retrotransposon protein"	" putative (60%U)")
scaffold_1	0.0666666666666667	0.272727272727273	0.206060606060606	30214610	30214610	hyper	+	CHG	intergenic	Thecc1EG004199	scaffold_1	mRNA	PRA1 family protein (63%P)
scaffold_1	0.535154704750602	0.785004259382076	0.249849554631473	30260512	30261945	hyper	-	CHG	intergenic	Thecc1EG004205	scaffold_1	mRNA	Gag protease polyprotein (61%P)
scaffold_1	0.597047628397154	0.844894776889216	0.247847148492062	30264953	30266050	hyper	-	CHG	exonic	Thecc1EG004206	scaffold_1	mRNA	DNA/RNA polymerases superfamily protein (16%T)
scaffold_1	0.625115034068312	0.622252583138789	-0.00286245092952382	30289962	30290905	hypo	+	CHG	intergenic	Thecc1EG004209	scaffold_1	mRNA	Unknown
scaffold_1	0.388888888888889	0.757575757575758	0.368686868686869	30297892	30297892	hyper	-	CHG	intergenic	Thecc1EG004210	scaffold_1	mRNA	F-box/LRR-repeat protein 17 (65%P)
scaffold_1	0.5	0.942857142857143	0.442857142857143	30340101	30340101	hyper	-	CHG	upstream	Thecc1EG004217	scaffold_1	mRNA	Basic helix-loop-helix DNA-binding superfamily protein (78%P)
scaffold_1	0.6	0.826086956521739	0.226086956521739	30342083	30342083	hyper	+	CHG	upstream	Thecc1EG004218	scaffold_1	mRNA	Aldolase-type TIM barrel family protein (72%T)
scaffold_1	0.363636363636364	0.904761904761905	0.541125541125541	30357301	30357301	hyper	-	CHG	intergenic	Thecc1EG004222	scaffold_1	mRNA	c("BZIP transcription factor family protein"	" putative (48%P)")
scaffold_1	0.559480384696144	0.8046011984608	0.245120813764656	30386939	30388309	hyper	+	CHG	intergenic	Thecc1EG004226	scaffold_1	mRNA	Unknown
scaffold_1	0.406552706552707	0.738250308044358	0.331697601491652	30396597	30396820	hyper	+	CHG	downstream	Thecc1EG004227	scaffold_1	mRNA	Class I glutamine amidotransferase-like superfamily protein (63%T)
scaffold_1	0.428571428571429	0.0952380952380952	-0.333333333333333	30405686	30405686	hypo	-	CHG	upstream	Thecc1EG004228	scaffold_1	mRNA	Guanylate-binding family protein (78%T)
scaffold_1	0.658191182455888	0.661146028025452	0.0029548455695635	30422571	30422914	hyper	-	CHG	intronic	Thecc1EG004230	scaffold_1	mRNA	c("Ubiquitin-conjugating enzyme/RWD-like protein"	" putative (51%P)")
scaffold_1	0.5	0.793103448275862	0.293103448275862	30472130	30472130	hyper	-	CHG	upstream	Thecc1EG004245	scaffold_1	mRNA	S-adenosyl-L-methionine-dependent methyltransferases superfamily protein (85%P)
scaffold_1	0.765703185703186	1	0.234296814296814	30492667	30493897	hyper	-	CHG	upstream	Thecc1EG004246	scaffold_1	mRNA	c("Cyclophilin-like peptidyl-prolyl cis-trans isomerase family protein"	" putative (56%P)")
scaffold_1	0.637649190110827	0.814746411483254	0.177097221372427	30495822	30497741	hyper	-	CHG	intergenic	Thecc1EG004248	scaffold_1	mRNA	Uncharacterized protein (69%P)
scaffold_1	0.489411398451033	0.752155149194957	0.262743750743924	30500557	30501764	hyper	+	CHG	intronic	Thecc1EG004249	scaffold_1	mRNA	Unknown
scaffold_1	0.703864152013613	0.949584561779684	0.245720409766071	30507438	30508555	hyper	+	CHG	intronic	Thecc1EG004250	scaffold_1	mRNA	c("RNA-directed DNA polymerase (Reverse transcriptase)"	" Ribonuclease H (68%U)")
scaffold_1	0.735064080265163	0.880391685967356	0.145327605702193	30515487	30517100	hypo	+	CHG	upstream	Thecc1EG004251	scaffold_1	mRNA	Uncharacterized protein (76%P)
scaffold_1	0.498694505217477	0.734453130845834	0.235758625628357	30517941	30519077	hyper	+	CHG	upstream	Thecc1EG004252	scaffold_1	mRNA	Uncharacterized protein (70%P)
scaffold_1	0.653849206349207	0.94118931890671	0.287340112557504	30532969	30534418	hyper	+	CHG	intergenic	Thecc1EG004256	scaffold_1	mRNA	Uncharacterized protein (55%P)
scaffold_1	0.278733766233766	0.662626262626262	0.383892496392496	30543452	30544794	hyper	+	CHG	intergenic	Thecc1EG004258	scaffold_1	mRNA	ATPase E1-E2 type family protein / haloacid dehalogenase-like hydrolase family protein (67%T)
scaffold_1	0.491417079652374	0.874463231347289	0.383046151694916	30552279	30552396	hyper	+	CHG	intronic	Thecc1EG004259	scaffold_1	mRNA	Unknown
scaffold_1	0.62782750781472	0.897596085535664	0.269768577720943	30556715	30557452	hyper	-	CHG	intronic	Thecc1EG004261	scaffold_1	mRNA	Uncharacterized protein (75%P)
scaffold_1	0.546911421911422	0.892823672335994	0.345912250424573	30614172	30615095	hyper	-	CHG	upstream	Thecc1EG004264	scaffold_1	mRNA	Emp24/gp25L/p24 family/GOLD family protein (66%T)
scaffold_1	0.603719546190668	0.814954878410695	0.211235332220027	30617146	30618962	hyper	-	CHG	splicing	Thecc1EG004266	scaffold_1	mRNA	Gag protease polyprotein (70%P)
scaffold_1	0.588597522042056	0.833794080618396	0.245196558576339	30620998	30622721	hyper	-	CHG	intronic	Thecc1EG004267	scaffold_1	mRNA	Unknown
scaffold_1	0.612305856553148	0.852651283294976	0.240345426741828	30634491	30635458	hyper	-	CHG	UTR3	Thecc1EG004269	scaffold_1	mRNA	c("Hypoxia-inducible factor 1 alpha inhibitor"	" putative (57%U)")
scaffold_1	0.321428571428571	0.647058823529412	0.32563025210084	30642320	30642320	hyper	+	CHG	exonic	Thecc1EG004270	scaffold_1	mRNA	Unknown
scaffold_1	0.286363636363636	0	-0.286363636363636	30673232	30673240	hypo	+	CHG	intergenic	Thecc1EG004275	scaffold_1	mRNA	c("DNA binding protein"	" putative (67%U)")
scaffold_1	0.541868244750728	0.813530310094919	0.271662065344191	30685253	30686744	hyper	+	CHG	intergenic	Thecc1EG004276	scaffold_1	mRNA	Gag-pro-like protein (27%U)
scaffold_1	0.641693248272196	0.824228294228294	0.182535045956099	30707462	30709004	hyper	-	CHG	intronic	Thecc1EG004278	scaffold_1	mRNA	Phosphatase 2C family protein (60%P)
scaffold_1	0.761975308641975	0.865797101449275	0.1038217928073	30738683	30738986	hyper	-	CHG	exonic	Thecc1EG004280	scaffold_1	mRNA	ETO1-like 1 (73%T)
scaffold_1	0.507501119570085	0.81122694013617	0.303725820566084	30771570	30773110	hyper	-	CHG	intergenic	Thecc1EG004288	scaffold_1	mRNA	Unknown
scaffold_1	0.857142857142857	0.642857142857143	-0.214285714285714	30786405	30786405	hypo	+	CHG	intronic	Thecc1EG004289	scaffold_1	mRNA	c("Chlorophyllase 1"	" putative (42%U)")
scaffold_1	0.545454545454545	0.864615384615385	0.319160839160839	30797964	30798085	hyper	+	CHG	upstream	Thecc1EG004290	scaffold_1	mRNA	Unknown
scaffold_1	0.722222222222222	1	0.277777777777778	30800874	30800874	hyper	-	CHG	intergenic	Thecc1EG004291	scaffold_1	mRNA	Bax inhibitor-1 family protein (84%T)
scaffold_1	0.6	0.904761904761905	0.304761904761905	30823399	30823399	hyper	-	CHG	intergenic	Thecc1EG004295	scaffold_1	mRNA	NIMA-related kinase 4 (70%P)
scaffold_1	0.647058823529412	0.918032786885246	0.270973963355834	30860164	30860164	hyper	+	CHG	upstream	Thecc1EG004300	scaffold_1	mRNA	Methylcrotonyl-CoA carboxylase alpha chai (73%T)
scaffold_1	0.5	0.720930232558139	0.220930232558139	30915627	30915627	hyper	-	CHG	intergenic	Thecc1EG004305	scaffold_1	mRNA	Uncharacterized protein (89%P)
scaffold_1	0.69020490293835	0.975790101371497	0.285585198433147	30936443	30937551	hyper	-	CHG	upstream	Thecc1EG004307	scaffold_1	mRNA	Uncharacterized protein (50%P)
scaffold_1	0.393743098548206	0.562481962481962	0.168738863933756	30966552	30967366	hyper	+	CHG	intergenic	Thecc1EG004318	scaffold_1	mRNA	Uncharacterized protein (57%P)
scaffold_1	0.550539311241065	0.687843952549835	0.137304641308769	30977611	30978451	hyper	-	CHG	upstream;downstream	Thecc1EG004319	scaffold_1	mRNA	Uncharacterized protein (52%P)
scaffold_1	0.65650744579465	0.474894903737733	-0.181612542056916	30979292	30980974	hyper	-	CHG	exonic	Thecc1EG004320	scaffold_1	mRNA	Unknown
scaffold_1	0.703165374677002	0.83029689608637	0.127131521409367	30976983	30977033	hyper	+	CHG	UTR5	Thecc1EG004321	scaffold_1	mRNA	Bifunctional inhibitor/lipid-transfer protein/seed storage 2S albumin superfamily protein (62%P)
scaffold_1	0.692485516934046	0.397682244966679	-0.294803271967367	30982323	30982387	hypo	-	CHG	intergenic	Thecc1EG004322	scaffold_1	mRNA	c("Bifunctional inhibitor/lipid-transfer protein/seed storage 2S albumin superfamily protein"	" putative (59%P)")
scaffold_1	0.690885738679856	0.954150321381779	0.263264582701923	31010728	31012133	hyper	+	CHG	intergenic	Thecc1EG004328	scaffold_1	mRNA	c("RNA-directed DNA polymerase (Reverse transcriptase)"	" Ribonuclease H (60%U)")
scaffold_1	0.78058027823975	0.139074372088305	-0.641505906151445	31028121	31028286	hypo	+	CHG	intronic	Thecc1EG004330	scaffold_1	mRNA	Uncharacterized protein (54%P)
scaffold_1	0.575674390968509	0.932930543275371	0.357256152306862	31030849	31031325	hyper	-	CHG	upstream	Thecc1EG004331	scaffold_1	mRNA	Unknown
scaffold_1	0.411764705882353	0.875	0.463235294117647	31036715	31036715	hyper	-	CHG	upstream;downstream	Thecc1EG004333	scaffold_1	mRNA	Uncharacterized protein (56%P)
scaffold_1	0.599341005065591	0.542411851539641	-0.0569291535259499	31041683	31043154	hyper	+	CHG	intronic	Thecc1EG004335	scaffold_1	mRNA	Uncharacterized protein
scaffold_1	0.517659003400691	0.749217294150629	0.231558290749938	31050010	31051974	hyper	-	CHG	intronic	Thecc1EG004336	scaffold_1	mRNA	Uncharacterized protein (34%U)
scaffold_1	0.4824630765477	0.467945802795466	-0.0145172737522334	31044365	31045756	hyper	+	CHG	downstream	Thecc1EG004337	scaffold_1	mRNA	Unknown
scaffold_1	0.382427265947254	0.686777764657401	0.304350498710147	31059504	31061306	hyper	-	CHG	splicing	Thecc1EG004340	scaffold_1	mRNA	Uncharacterized protein (64%P)
scaffold_1	0.117647058823529	0.375	0.257352941176471	31085460	31085460	hyper	+	CHG	upstream	Thecc1EG004342	scaffold_1	mRNA	c("Acyl-CoA N-acyltransferase with RING/FYVE/PHD-type zinc finger protein"	" putative (42%P)")
scaffold_1	0.614385465620982	0.551647272356624	-0.0627381932643576	31087516	31088433	hyper	+	CHG	intergenic	Thecc1EG004343	scaffold_1	mRNA	Uncharacterized protein (70%P)
scaffold_1	0.6	0.871794871794872	0.271794871794872	31111164	31111164	hyper	-	CHG	intronic	Thecc1EG004346	scaffold_1	mRNA	Uncharacterized protein (77%P)
scaffold_1	0.704801988135321	0.955018939393939	0.250216951258618	31126842	31127622	hyper	-	CHG	intronic	Thecc1EG004350	scaffold_1	mRNA	F-box family protein (63%U)
scaffold_1	0.573529411764706	0.516666666666666	-0.0568627450980395	31133918	31134090	hyper	-	CHG	upstream	Thecc1EG004353	scaffold_1	mRNA	Uncharacterized protein (91%P)
scaffold_1	0.634789445918478	0.623709541869705	-0.0110799040487728	31140822	31141826	hyper	+	CHG	upstream	Thecc1EG004354	scaffold_1	mRNA	Uncharacterized protein (52%P)
scaffold_1	0.460227272727272	0.687301587301588	0.227074314574315	31184021	31184418	hyper	-	CHG	exonic	Thecc1EG004358	scaffold_1	mRNA	Copalyl diphosphate synthase (65%U)
scaffold_1	0.60929677960928	0.80392039872904	0.194623619119761	31181047	31182715	hyper	+	CHG	intronic	Thecc1EG004359	scaffold_1	mRNA	Cysteine-rich RLK (RECEPTOR-like protein kinase) 8 (11%T)
scaffold_1	0.75	0.711152882205514	-0.0388471177944865	31188718	31188720	hypo	+	CHG	downstream	Thecc1EG004360	scaffold_1	mRNA	c("Chalcone-flavanone isomerase family protein"	" putative (57%P)")
scaffold_1	0.466666666666667	0.0869565217391304	-0.379710144927536	31217022	31217022	hypo	+	CHG	intronic	Thecc1EG004365	scaffold_1	mRNA	Uncharacterized protein (45%U)
scaffold_1	0.435220201063349	0.179761057800858	-0.255459143262491	31234786	31236272	hyper	+	CHG	intronic	Thecc1EG004369	scaffold_1	mRNA	Unknown
scaffold_1	0.494799445664342	0.0807712552128177	-0.414028190451524	31236744	31237722	hyper	+	CHG	UTR5	Thecc1EG004370	scaffold_1	mRNA	Unknown
scaffold_1	0.618104083738759	0.876544338513778	0.25844025477502	31255064	31255616	hyper	-	CHG	intronic	Thecc1EG004372	scaffold_1	mRNA	Unknown
scaffold_1	0.57403308146043	0.736691494952473	0.162658413492043	31252789	31254450	hyper	+	CHG	intronic	Thecc1EG004373	scaffold_1	mRNA	Uncharacterized protein
scaffold_1	0.713196389666978	0.75509759997458	0.0419012103076023	31263970	31265610	hyper	-	CHG	upstream	Thecc1EG004374	scaffold_1	mRNA	Uncharacterized protein
scaffold_1	0.5	0.762032085561497	0.262032085561497	31276492	31276506	hyper	-	CHG	upstream	Thecc1EG004376	scaffold_1	mRNA	Uncharacterized protein (53%P)
scaffold_1	0.791919191919192	0.754716814280074	-0.0372023776391178	31275668	31276097	hyper	-	CHG	intronic	Thecc1EG004377	scaffold_1	mRNA	Cupredoxin superfamily protein (24%T)
scaffold_1	0.4	0.75	0.35	31300549	31300549	hyper	+	CHG	intergenic	Thecc1EG004382	scaffold_1	mRNA	ARM repeat protein interacting with ABF2 (76%P)
scaffold_1	0.821301247771836	0.581470588235294	-0.239830659536541	31316115	31316117	hypo	+	CHG	exonic	Thecc1EG004384	scaffold_1	mRNA	c("Cyclin p1"	"1 (68%P)")
scaffold_1	0.543859649122807	0.807692307692308	0.263832658569501	31372297	31372297	hyper	+	CHG	intergenic	Thecc1EG004394	scaffold_1	mRNA	Uncharacterized protein (54%P)
scaffold_1	0.581498400486968	0.854796881295644	0.273298480808677	31375987	31377611	hypo	-	CHG	intergenic	Thecc1EG004395	scaffold_1	mRNA	Unknown
scaffold_1	0.726765509788965	0.649676280888248	-0.0770892289007166	31420435	31422089	hyper	-	CHG	upstream	Thecc1EG004403	scaffold_1	mRNA	BHLH-like DNA binding protein (69%U)
scaffold_1	0.82051282051282	0.590909090909091	-0.22960372960373	31422707	31422707	hypo	+	CHG	upstream	Thecc1EG004405	scaffold_1	mRNA	Unknown
scaffold_1	0.141666666666667	0.159090909090909	0.0174242424242425	31424646	31424670	hypo	+	CHG	intronic	Thecc1EG004406	scaffold_1	mRNA	Unknown
scaffold_1	0.752651478955827	0.480673709762894	-0.271977769192933	31434365	31435558	hypo	+	CHG	intronic	Thecc1EG004407	scaffold_1	mRNA	Unknown
scaffold_1	0.407142857142857	0.153846153846154	-0.253296703296703	31441201	31441392	hypo	+	CHG	intronic	Thecc1EG004408	scaffold_1	mRNA	Unknown
scaffold_1	0.515014711038218	0.364510233918129	-0.15050447712009	31457014	31458555	hypo	-	CHG	intergenic	Thecc1EG004409	scaffold_1	mRNA	c("Aluminum activated malate transporter family protein"	" putative (58%P)")
scaffold_1	0.493846153846154	0.704542817126851	0.210696663280697	31477303	31477709	hyper	+	CHG	upstream;downstream	Thecc1EG004413	scaffold_1	mRNA	Unknown
scaffold_1	0.626585035558611	0.941274981514301	0.31468994595569	31481495	31482953	hyper	-	CHG	intergenic	Thecc1EG004414	scaffold_1	mRNA	Uncharacterized protein (34%P)
scaffold_1	0.107142857142857	0.486111111111111	0.378968253968254	31489439	31489680	hyper	-	CHG	upstream	Thecc1EG004415	scaffold_1	mRNA	DNA/RNA polymerases superfamily protein (26%T)
scaffold_1	0.66676687297377	0.798238993710692	0.131472120736922	31498010	31498731	hyper	-	CHG	upstream	Thecc1EG004416	scaffold_1	mRNA	Gag-pol polyprotein-like protein (16%U)
scaffold_1	0.71812996031746	0.810344827586207	0.0922148672687465	31496786	31496997	hyper	-	CHG	exonic	Thecc1EG004417	scaffold_1	mRNA	c("Potassium transporter"	" putative (46%U)")
scaffold_1	0.724346405228758	0.76558908045977	0.041242675231012	31535833	31536887	hypo	+	CHG	upstream	Thecc1EG004423	scaffold_1	mRNA	Target of rapamycin (70%T)
scaffold_1	0.549135425748329	0.658583849101091	0.109448423352762	31538364	31539977	hyper	+	CHG	upstream	Thecc1EG004424	scaffold_1	mRNA	Unknown
scaffold_1	0.671538150134116	0.696246955380698	0.0247088052465822	31542902	31544791	hypo	-	CHG	intronic	Thecc1EG004425	scaffold_1	mRNA	c("Retrotransposon"	" Ty3-gypsy subclass"	" putative-like protein (30%U)")
scaffold_1	0.443221169031575	0.622014194658014	0.178793025626439	31546643	31548535	hyper	-	CHG	upstream	Thecc1EG004426	scaffold_1	mRNA	Uncharacterized protein (57%P)
scaffold_1	0.630769230769231	0.90625	0.275480769230769	31589748	31590733	hyper	-	CHG	upstream	Thecc1EG004435	scaffold_1	mRNA	c("Tetratricopeptide repeat-like superfamily protein"	" putative (46%P)")
scaffold_1	0.338419913419913	0.324404761904762	-0.0140151515151518	31591510	31591572	hypo	+	CHG	intergenic	Thecc1EG004436	scaffold_1	mRNA	CBS domain-containing protein with a domain of Uncharacterized protein function (77%P)
scaffold_1	0.714285714285714	0.971014492753623	0.256728778467909	31689512	31689512	hyper	+	CHG	intergenic	Thecc1EG004456	scaffold_1	mRNA	BTB-POZ and MATH domain 2 (81%P)
scaffold_1	0.433333333333333	0.46875	0.0354166666666665	31713505	31714260	hypo	-	CHG	intronic	Thecc1EG004460	scaffold_1	mRNA	E3 Ubiquitin ligase family protein (79%T)
[truncated: 18,438 more rows]
[truncated: 2 more columns]
