# Supplementary material for: Single-base resolution methylomes of somatic embryogenesis in Theobroma cacao L. reveal epigenome modifications associated with somatic embryo abnormalities
Source: Sci Rep. 2022 Sep 5;12:15097. doi: 10.1038/s41598-022-18035-9 (PMC9445004; doi:10.1038/s41598-022-18035-9)
Supplement: Supplementary file 7 — Supplementary Table S10. [file 41598_2022_18035_MOESM7_ESM.csv]

Chr	MCCS_TC4	MCCS_TC6	MCCS_TC6.MCCS_TC4.delta_mean	Start	End	Comment	Strand	Context	Region	Gene	seqnames	type	Name
scaffold_1	0.52	0.8125	0.2925	85	85	hyper	+	CHG	intergenic	Thecc1EG000001	scaffold_1	mRNA	Uncharacterized protein (39%P)
scaffold_1	0.727239079146974	0.376384566943777	-0.350854512203196	6444	6874	hypo	+	CHG	intergenic	Thecc1EG000002	scaffold_1	mRNA	Cystathionine beta-synthase (CBS) family protein (82%T)
scaffold_1	0.124138258926449	0.373015873015873	0.248877614089424	14916	14928	hyper	-	CHG	intronic	Thecc1EG000004	scaffold_1	mRNA	Unknown
scaffold_1	0.375099651211087	0.649291336117678	0.274191684906591	29917	30326	hyper	-	CHG	intronic	Thecc1EG000007	scaffold_1	mRNA	FAD/NAD(P)-binding oxidoreductase family protein (30%T)
scaffold_1	0.628650793650794	0.897153092006033	0.26850229835524	45636	46109	hyper	+	CHG	upstream	Thecc1EG000010	scaffold_1	mRNA	Uncharacterized protein (72%P)
scaffold_1	0.526380845222415	0.806175213675214	0.279794368452799	47284	49213	hyper	-	CHG	exonic	Thecc1EG000011	scaffold_1	mRNA	Uncharacterized protein (72%P)
scaffold_1	0.166666666666667	0.538461538461538	0.371794871794872	55178	55178	hyper	+	CHG	upstream	Thecc1EG000012	scaffold_1	mRNA	Uncharacterized protein (56%P)
scaffold_1	0.633785442927384	0.884820118694625	0.251034675767242	53766	54048	hyper	-	CHG	exonic	Thecc1EG000013	scaffold_1	mRNA	c("Vacuolar iron transporter family protein"	" putative (52%P)")
scaffold_1	0.380608974358975	0.0852272727272727	-0.295381701631702	58919	58942	hypo	-	CHG	intronic	Thecc1EG000014	scaffold_1	mRNA	Diacylglycerol acyltransferase family (69%T)
scaffold_1	0.490311085526034	0.760693742663336	0.270382657137301	73137	74552	hyper	-	CHG	intronic	Thecc1EG000017	scaffold_1	mRNA	Unknown
scaffold_1	0.771276930854295	0.468725150985877	-0.302551779868418	71455	72778	hypo	-	CHG	UTR5	Thecc1EG000018	scaffold_1	mRNA	Uncharacterized protein
scaffold_1	0.6	0.0909090909090909	-0.509090909090909	122527	122527	hypo	-	CHG	downstream	Thecc1EG000029	scaffold_1	mRNA	Plant intracellular ras group-related LRR 4 (69%P)
scaffold_1	0.397826086956521	0.119047619047619	-0.278778467908903	160748	160749	hypo	-	CHG	upstream	Thecc1EG000039	scaffold_1	mRNA	Auxin efflux carrier family protein (68%T)
scaffold_1	0.406454248366013	0.776487663280116	0.370033414914103	373968	374058	hyper	-	CHG	upstream	Thecc1EG000089	scaffold_1	mRNA	MATE efflux family protein (67%P)
scaffold_1	0.595008051529791	0.83542260415736	0.240414552627569	376875	378041	hyper	+	CHG	intergenic	Thecc1EG000091	scaffold_1	mRNA	Uncharacterized protein (25%U)
scaffold_1	0.731722999321091	0.856594611528822	0.124871612207731	390410	391780	hyper	-	CHG	upstream;downstream	Thecc1EG000092	scaffold_1	mRNA	Acyl activating enzyme 1 (60%P)
scaffold_1	0.651602588444694	0.828020409369046	0.176417820924353	395537	396693	hyper	+	CHG	exonic	Thecc1EG000094	scaffold_1	mRNA	c("RPM1-interacting protein 4 family protein"	" putative (57%P)")
scaffold_1	0.136363636363636	0.354166666666667	0.21780303030303	407165	407171	hyper	-	CHG	upstream	Thecc1EG000096	scaffold_1	mRNA	Basic chitinase (72%P)
scaffold_1	0.4	0.818181818181818	0.418181818181818	468084	468084	hyper	-	CHG	upstream	Thecc1EG000114	scaffold_1	mRNA	Beta-galactosidase 3 (71%P)
scaffold_1	0.592532467532467	0.877983362304994	0.285450894772527	534001	534450	hyper	-	CHG	intergenic	Thecc1EG000133	scaffold_1	mRNA	Aconitase 1 (91%T)
scaffold_1	0.503149828847157	0.293358498420626	-0.209791330426531	565554	565980	hypo	+	CHG	intergenic	Thecc1EG000141	scaffold_1	mRNA	Uncharacterized protein (66%P)
scaffold_1	0.0810810810810811	0.461538461538462	0.38045738045738	572739	572739	hyper	-	CHG	upstream;downstream	Thecc1EG000143	scaffold_1	mRNA	Unknown
scaffold_1	0.666666666666667	0.869565217391304	0.202898550724638	580040	580040	hyper	+	CHG	downstream	Thecc1EG000145	scaffold_1	mRNA	Peroxidase 64 (77%P)
scaffold_1	0.0926870748299322	0.340579710144927	0.247892635314996	586769	586898	hyper	-	CHG	intronic	Thecc1EG000146	scaffold_1	mRNA	Methyltransferase family protein (70%P)
scaffold_1	0.592592592592593	0.363636363636364	-0.228956228956229	683384	683384	hypo	-	CHG	upstream	Thecc1EG000173	scaffold_1	mRNA	Tetratricopeptide repeat-like superfamily protein (73%P)
scaffold_1	0.0967741935483871	0.326923076923077	0.23014888337469	730930	730930	hyper	-	CHG	exonic	Thecc1EG000188	scaffold_1	mRNA	c("Receptor region transmembrane domain ring H2 motif protein 1"	" putative (49%T)")
scaffold_1	0.656162464985994	0.974358974358974	0.31819650937298	786236	786430	hyper	+	CHG	upstream	Thecc1EG000201	scaffold_1	mRNA	c("Chaperone DnaJ-domain superfamily protein"	" putative (58%P)")
scaffold_1	0.0386414085862773	0.333400672106319	0.294759263520042	799453	799549	hyper	-	CHG	UTR5	Thecc1EG000203	scaffold_1	mRNA	Endonuclease/exonuclease/phosphatase family protein (61%P)
scaffold_1	0.546822742474916	0.235294117647058	-0.311528624827857	885990	886008	hypo	-	CHG	upstream	Thecc1EG000221	scaffold_1	mRNA	EG (66%U)
scaffold_1	0.867240215924426	0.418459302325581	-0.448780913598845	909331	910176	hypo	+	CHG	intronic	Thecc1EG000226	scaffold_1	mRNA	Ribosomal protein L2 family (95%T)
scaffold_1	0.434782608695652	0.176470588235294	-0.258312020460358	924137	924137	hypo	-	CHG	upstream	Thecc1EG000230	scaffold_1	mRNA	NAD(P)-binding Rossmann-fold superfamily protein (86%T)
scaffold_1	0.5	0.226139601139602	-0.273860398860398	988266	988283	hypo	-	CHG	downstream	Thecc1EG000244	scaffold_1	mRNA	B-box type zinc finger family protein (78%P)
scaffold_1	0.647058823529412	0.875	0.227941176470588	1005266	1005266	hyper	+	CHG	UTR3	Thecc1EG000248	scaffold_1	mRNA	Uncharacterized protein (68%P)
scaffold_1	0.214285714285714	0.474576271186441	0.260290556900726	1064670	1064670	hyper	-	CHG	upstream;downstream	Thecc1EG000261	scaffold_1	mRNA	Unknown
scaffold_1	0.492708333333333	0.845308830854622	0.352600497521288	1092595	1092898	hyper	-	CHG	upstream	Thecc1EG000266	scaffold_1	mRNA	c("K-box region and MADS-box transcription factor family protein"	" putative (59%P)")
scaffold_1	0.73385777400748	0.261299368753733	-0.472558405253747	1148036	1148919	hypo	-	CHG	intergenic	Thecc1EG000277	scaffold_1	mRNA	Nodulin MtN21 /EamA-like transporter family protein (63%T)
scaffold_1	0.15625	0.475	0.31875	1175048	1175048	hyper	+	CHG	intronic	Thecc1EG000285	scaffold_1	mRNA	Unknown
scaffold_1	0.0333333333333333	0.25	0.216666666666667	1228847	1228847	hyper	-	CHG	intronic	Thecc1EG000299	scaffold_1	mRNA	Pentatricopeptide repeat (PPR) superfamily protein (60%T)
scaffold_1	0.621398904206434	0.79544314662282	0.174044242416386	1235973	1236312	hyper	-	CHG	upstream	Thecc1EG000301	scaffold_1	mRNA	P-loop containing nucleoside triphosphate hydrolases superfamily protein (63%P)
scaffold_1	0.140151515151515	0.380492424242424	0.240340909090909	1271711	1271739	hyper	-	CHG	upstream	Thecc1EG000307	scaffold_1	mRNA	Sec14p-like phosphatidylinositol transfer family protein (64%P)
scaffold_1	0.466666666666666	0.817063492063492	0.350396825396825	1294553	1294618	hyper	+	CHG	downstream	Thecc1EG000312	scaffold_1	mRNA	c("P-loop containing nucleoside triphosphate hydrolases superfamily protein"	" putative (54%P)")
scaffold_1	0.233333333333334	0.702380952380953	0.469047619047619	1324503	1324819	hyper	-	CHG	intronic	Thecc1EG000322	scaffold_1	mRNA	TIM-barrel signal transduction protein (75%P)
scaffold_1	0.465277777777778	0.747452184838755	0.282174407060977	1325420	1326753	hyper	-	CHG	upstream	Thecc1EG000323	scaffold_1	mRNA	c("Heavy metal transport/detoxification superfamily protein"	" putative (47%P)")
scaffold_1	0.615138767482517	0.882881826313047	0.26774305883053	1339840	1341303	hyper	-	CHG	intronic	Thecc1EG000325	scaffold_1	mRNA	c("S-adenosyl-L-methionine-dependent methyltransferases superfamily protein"	" putative (40%T)")
scaffold_1	0.552435145472147	0.218594524108859	-0.333840621363288	1366732	1367998	hypo	-	CHG	upstream	Thecc1EG000332	scaffold_1	mRNA	Unknown
scaffold_1	0.631650679920131	0.764557072829132	0.132906392909001	1370660	1371923	hyper	-	CHG	intergenic	Thecc1EG000334	scaffold_1	mRNA	Cysteine-rich RLK (RECEPTOR-like protein kinase) 8 (31%T)
scaffold_1	0.60344548405766	0.283796102472089	-0.319649381585571	1412560	1413155	hypo	-	CHG	intergenic	Thecc1EG000344	scaffold_1	mRNA	c("Dihydroflavonol-4-reductase"	" putative (46%U)")
scaffold_1	0.164383561643836	0.372549019607843	0.208165457964008	1432378	1432378	hyper	+	CHG	exonic	Thecc1EG000346	scaffold_1	mRNA	c("Gamma carbonic anhydrase 1"	" CA1 (86%T)")
scaffold_1	0.05	0.290322580645161	0.240322580645161	1454910	1454910	hyper	+	CHG	upstream;downstream	Thecc1EG000353	scaffold_1	mRNA	4-phosphopantetheine adenylyltransferase (76%T)
scaffold_1	0.444444444444444	0.934426229508197	0.489981785063752	1505063	1505063	hyper	+	CHG	upstream	Thecc1EG000366	scaffold_1	mRNA	Unknown
scaffold_1	0.310344827586207	0.0256410256410256	-0.284703801945181	1577968	1577968	hypo	+	CHG	intronic	Thecc1EG000387	scaffold_1	mRNA	FAD/NAD(P)-binding oxidoreductase family protein (81%T)
scaffold_1	0.555555555555556	0.951219512195122	0.395663956639566	1603760	1603760	hyper	-	CHG	intergenic	Thecc1EG000392	scaffold_1	mRNA	Uncharacterized protein (86%P)
scaffold_1	0.692307692307692	0.395833333333333	-0.296474358974359	1652191	1652191	hypo	-	CHG	intergenic	Thecc1EG000402	scaffold_1	mRNA	Cytochrome P450 superfamily protein (72%T)
scaffold_1	0.514423076923077	0.344958536774394	-0.169464540148683	1831272	1831475	hyper	+	CHG	UTR3	Thecc1EG000443	scaffold_1	mRNA	c("UDP-glucosyl transferase 72E1"	" putative (53%T)")
scaffold_1	0.483032873806998	0.79491341991342	0.311880546106421	1834944	1834950	hyper	-	CHG	downstream	Thecc1EG000444	scaffold_1	mRNA	c("UDP-glucosyl transferase 72E1"	" putative (58%T)")
scaffold_1	0.179487179487179	0.46031746031746	0.280830280830281	1937857	1937857	hyper	-	CHG	intronic	Thecc1EG000470	scaffold_1	mRNA	c("Kinase family protein / peptidoglycan-binding LysM domain-containing protein"	" putative (59%P)")
scaffold_1	0	0.576923076923077	0.576923076923077	2026357	2026357	hyper	+	CHG	upstream;downstream	Thecc1EG000489	scaffold_1	mRNA	Uncharacterized protein (38%U)
scaffold_1	0.5	0.838709677419355	0.338709677419355	2076994	2076994	hyper	-	CHG	upstream	Thecc1EG000506	scaffold_1	mRNA	Uncharacterized protein (57%P)
scaffold_1	0.25	0	-0.25	2206816	2206816	hypo	-	CHG	exonic	Thecc1EG000531	scaffold_1	mRNA	c("Methyl esterase 3"	" putative (40%T)")
scaffold_1	0.3743961352657	0.4923273657289	0.1179312304632	2228134	2228719	hypo	+	CHG	downstream	Thecc1EG000538	scaffold_1	mRNA	c("Methyl esterase 3"	" putative (57%T)")
scaffold_1	0.619718282782045	0.75993080993081	0.140212527148765	2232299	2233717	hyper	+	CHG	upstream	Thecc1EG000539	scaffold_1	mRNA	c("Salicylic acid-binding protein 2"	" putative (57%P)")
scaffold_1	0.680378445084328	0.663232600732601	-0.0171458443517267	2238838	2239416	hypo	-	CHG	upstream	Thecc1EG000540	scaffold_1	mRNA	c("Methyl esterase 6"	" putative (58%T)")
scaffold_1	0.609558823529411	0.854838709677419	0.245279886148008	2248878	2249060	hyper	+	CHG	intronic	Thecc1EG000545	scaffold_1	mRNA	Unknown
scaffold_1	0.454545454545455	0.122448979591837	-0.332096474953618	2311424	2311424	hypo	+	CHG	upstream	Thecc1EG000557	scaffold_1	mRNA	c("SWIB complex BAF60b domain-containing protein"	" putative (59%P)")
scaffold_1	0	0.222222222222222	0.222222222222222	2375294	2375294	hyper	+	CHG	upstream	Thecc1EG000570	scaffold_1	mRNA	Phosphoglycerate mutase family protein (68%P)
scaffold_1	0.647058823529412	1	0.352941176470588	2426848	2426848	hyper	+	CHG	intronic	Thecc1EG000578	scaffold_1	mRNA	Uncharacterized protein
scaffold_1	0.574837662337663	0.696180338525389	0.121342676187727	2458883	2459414	hypo	-	CHG	upstream	Thecc1EG000584	scaffold_1	mRNA	c("TRNA Delta(2)-isopentenylpyrophosphate transferase"	" putative (50%P)")
scaffold_1	0.315021929824561	0.727001693275278	0.411979763450717	2491366	2491596	hyper	-	CHG	upstream	Thecc1EG000589	scaffold_1	mRNA	Acyl transferase/acyl hydrolase/lysophospholipase superfamily protei (62%T)
scaffold_1	0.0625	0.352941176470588	0.290441176470588	2507362	2507362	hyper	-	CHG	intronic	Thecc1EG000592	scaffold_1	mRNA	Acyl transferase/acyl hydrolase/lysophospholipase superfamily protei (73%P)
scaffold_1	0.769607843137255	0.769088016967126	-0.000519826170128995	2529864	2530209	hyper	-	CHG	upstream	Thecc1EG000596	scaffold_1	mRNA	Uncharacterized protein (67%P)
scaffold_1	0.726190476190476	0.64954954954955	-0.0766409266409265	2555998	2556125	hyper	-	CHG	upstream	Thecc1EG000603	scaffold_1	mRNA	ATP-dependent RNA helicase eIF4A (68%P)
scaffold_1	0.507603041216486	0.485119047619048	-0.022483993597439	2563968	2564374	hyper	+	CHG	intergenic	Thecc1EG000604	scaffold_1	mRNA	Uncharacterized protein (58%P)
scaffold_1	0.282828282828283	0.73051948051948	0.447691197691198	2588274	2588358	hyper	+	CHG	splicing	Thecc1EG000608	scaffold_1	mRNA	Centrin2 (82%T)
scaffold_1	0.3125	0.588235294117647	0.275735294117647	2607344	2607344	hyper	+	CHG	upstream	Thecc1EG000612	scaffold_1	mRNA	Uncharacterized protein (64%P)
scaffold_1	0.291666666666667	0.878800675675676	0.587134009009009	2668908	2669076	hyper	+	CHG	upstream	Thecc1EG000621	scaffold_1	mRNA	Zeaxanthin epoxidase (ZEP) (ABA1) (68%T)
scaffold_1	0.933333333333334	0.69017094017094	-0.243162393162393	2681752	2681788	hypo	-	CHG	intergenic	Thecc1EG000624	scaffold_1	mRNA	Unknown
scaffold_1	0.62950723712218	0.832679601362397	0.203172364240217	2692582	2694279	hypo	-	CHG	intergenic	Thecc1EG000627	scaffold_1	mRNA	c("Alpha/beta-Hydrolases superfamily protein"	" putative (48%T)")
scaffold_1	0.480189491817399	0.840996168582375	0.360806676764977	2827584	2827736	hyper	-	CHG	intergenic	Thecc1EG000655	scaffold_1	mRNA	SET domain-containing protein (69%P)
scaffold_1	0.66283143939394	0.891369047619047	0.228537608225108	2840148	2841271	hypo	+	CHG	upstream	Thecc1EG000659	scaffold_1	mRNA	Uncharacterized protein
scaffold_1	0.66472283500739	0.201309603033245	-0.463413231974145	2860357	2862055	hypo	-	CHG	intergenic	Thecc1EG000663	scaffold_1	mRNA	Uncharacterized protein
scaffold_1	0.815362570766395	0.278576701730962	-0.536785869035433	2967711	2969631	hyper	-	CHG	upstream	Thecc1EG000676	scaffold_1	mRNA	Uncharacterized protein (48%P)
scaffold_1	0.699390682846565	0.16112602632146	-0.538264656525105	2969662	2969856	hypo	+	CHG	intergenic	Thecc1EG000677	scaffold_1	mRNA	2-oxoglutarate (2OG) and Fe(II)-dependent oxygenase superfamily protein (71%T)
scaffold_1	0.695995115995116	0.929513454246425	0.233518338251309	3099031	3099589	hyper	-	CHG	intronic	Thecc1EG000701	scaffold_1	mRNA	Uncharacterized protein (59%P)
scaffold_1	0	0.2	0.2	3107342	3107342	hyper	-	CHG	intergenic	Thecc1EG000703	scaffold_1	mRNA	Uncharacterized protein
scaffold_1	0.239487179487179	0.614127702362997	0.374640522875817	3123338	3123452	hyper	+	CHG	intronic	Thecc1EG000707	scaffold_1	mRNA	c("ATP binding protein"	" putative (40%U)")
scaffold_1	0.549267399267399	0.874329629753206	0.325062230485807	3129499	3129841	hyper	+	CHG	upstream	Thecc1EG000708	scaffold_1	mRNA	c("Kinase superfamily protein"	" putative (58%P)")
scaffold_1	0.333333333333333	0.115384615384615	-0.217948717948718	3183632	3183632	hypo	+	CHG	intergenic	Thecc1EG000722	scaffold_1	mRNA	Uncharacterized protein (43%P)
scaffold_1	0.665598290598291	0.862268518518518	0.196670227920228	3190954	3191214	hyper	-	CHG	intergenic	Thecc1EG000723	scaffold_1	mRNA	Auxin-responsive GH3 family protein (81%T)
scaffold_1	0.531561147186147	0.850283797729618	0.318722650543471	3280054	3280488	hyper	+	CHG	intergenic	Thecc1EG000742	scaffold_1	mRNA	Tetratricopeptide repeat-like superfamily protein (71%P)
scaffold_1	0.468627450980392	0.199760765550239	-0.268866685430153	3345576	3345578	hypo	+	CHG	upstream	Thecc1EG000756	scaffold_1	mRNA	Uncharacterized protein family protein SERF (84%P)
scaffold_1	0.811111111111111	0.70335429769392	-0.10775681341719	3364432	3364477	hyper	+	CHG	upstream;downstream	Thecc1EG000760	scaffold_1	mRNA	Phototropic-responsive NPH3 family protein (74%P)
scaffold_1	0	0.333333333333333	0.333333333333333	3374620	3374620	hyper	+	CHG	intergenic	Thecc1EG000761	scaffold_1	mRNA	Uncharacterized protein (51%P)
scaffold_1	0.410067873303168	0.648989898989899	0.238922025686731	3427179	3427337	hyper	+	CHG	upstream	Thecc1EG000772	scaffold_1	mRNA	Uncharacterized protein (73%P)
scaffold_1	0.560097212728792	0.819669216040579	0.259572003311788	3427852	3428411	hyper	-	CHG	exonic	Thecc1EG000773	scaffold_1	mRNA	Kinase superfamily protein (89%P)
scaffold_1	0.534285714285714	0.863888888888889	0.329603174603175	3642993	3643016	hyper	+	CHG	upstream	Thecc1EG000820	scaffold_1	mRNA	c("Serine carboxypeptidase-like 2"	" putative (46%T)")
scaffold_1	0.488095238095238	0.784503631961259	0.296408393866021	3703158	3703309	hyper	+	CHG	intergenic	Thecc1EG000835	scaffold_1	mRNA	c("Basic leucine-zipper 5"	" putative (53%P)")
scaffold_1	0.558441558441558	0.845740281224152	0.287298722782593	3713590	3713680	hyper	-	CHG	intronic	Thecc1EG000837	scaffold_1	mRNA	Uncharacterized protein
scaffold_1	0.631578947368421	0.864864864864865	0.233285917496444	3739198	3739198	hyper	+	CHG	upstream;downstream	Thecc1EG000843	scaffold_1	mRNA	NAD(P)-binding Rossmann-fold superfamily protein (74%P)
scaffold_1	0.458333333333333	0.883552631578947	0.425219298245614	3768783	3768955	hyper	+	CHG	intergenic	Thecc1EG000849	scaffold_1	mRNA	Uncharacterized protein
scaffold_1	0.68859649122807	0.746666666666667	0.0580701754385963	3774085	3774189	hyper	+	CHG	intergenic	Thecc1EG000850	scaffold_1	mRNA	Squalene monooxygenase (77%P)
scaffold_1	0.863636363636364	0.593297101449275	-0.270339262187088	3825757	3825775	hypo	-	CHG	intronic	Thecc1EG000856	scaffold_1	mRNA	Pentatricopeptide repeat (PPR) superfamily protein (68%T)
scaffold_1	0.621031746031746	0.9359477124183	0.314915966386555	3823449	3823633	hyper	+	CHG	UTR5	Thecc1EG000859	scaffold_1	mRNA	Unknown
scaffold_1	0	0.227272727272727	0.227272727272727	3895197	3895197	hyper	-	CHG	intronic	Thecc1EG000868	scaffold_1	mRNA	Uncharacterized protein
scaffold_1	0.657894736842106	0.757352941176471	0.099458204334365	3898886	3900623	hypo	-	CHG	intronic	Thecc1EG000869	scaffold_1	mRNA	Zinc ion binding (62%T)
scaffold_1	0.777777777777778	1	0.222222222222222	4143664	4143664	hyper	+	CHG	upstream	Thecc1EG000915	scaffold_1	mRNA	c("DNA binding protein"	" putative (65%U)")
scaffold_1	0.597078109397638	0.679962999815941	0.0828848904183028	4242283	4243448	hypo	+	CHG	upstream	Thecc1EG000932	scaffold_1	mRNA	Unknown
scaffold_1	0.633333333333334	0.850594227504245	0.217260894170911	4247703	4247940	hyper	+	CHG	upstream	Thecc1EG000933	scaffold_1	mRNA	Concanavalin A-like lectin protein kinase family protein (63%P)
scaffold_1	0.665359477124183	0.88911620294599	0.223756725821807	4263155	4263187	hyper	-	CHG	intronic	Thecc1EG000935	scaffold_1	mRNA	Uncharacterized protein (50%P)
scaffold_1	0.22466039707419	0.0208333333333333	-0.203827063740857	4265625	4265678	hypo	-	CHG	upstream	Thecc1EG000936	scaffold_1	mRNA	Uncharacterized protein
scaffold_1	0.470957686944017	0.177374578024622	-0.293583108919395	4263862	4265623	hyper	-	CHG	exonic	Thecc1EG000937	scaffold_1	mRNA	Concanavalin A-like lectin protein kinase family protein (65%P)
scaffold_1	0.745132060921534	0.835	0.0898679390784657	4295336	4296278	hypo	-	CHG	upstream	Thecc1EG000941	scaffold_1	mRNA	Uncharacterized protein
scaffold_1	0.545454545454545	0.766666666666667	0.221212121212121	4300493	4300493	hyper	-	CHG	intergenic	Thecc1EG000942	scaffold_1	mRNA	Concanavalin A-like lectin protein kinase family protein (65%P)
scaffold_1	0.553321678321678	0.915962059620596	0.362640381298918	4337475	4337774	hyper	-	CHG	upstream	Thecc1EG000947	scaffold_1	mRNA	Geraniol dehydrogenase 1 (82%P)
scaffold_1	0.62591533180778	0.907795726761244	0.281880394953464	4371965	4372275	hyper	-	CHG	intronic	Thecc1EG000950	scaffold_1	mRNA	Geraniol dehydrogenase 1 (75%U)
scaffold_1	0.585844796600687	0.854414842094996	0.268570045494309	4377354	4379034	hyper	+	CHG	upstream;downstream	Thecc1EG000951	scaffold_1	mRNA	Unknown
scaffold_1	0.536745027595543	0.729618279481667	0.192873251886125	4357338	4358417	hyper	+	CHG	intronic	Thecc1EG000952	scaffold_1	mRNA	Geraniol dehydrogenase 1 (90%P)
scaffold_1	0.551282051282051	0.905226352594774	0.353944301312722	4372808	4373815	hyper	+	CHG	intronic	Thecc1EG000953	scaffold_1	mRNA	Unknown
scaffold_1	0.622948422545197	0.897529644268775	0.274581221723578	4380730	4380780	hyper	+	CHG	UTR5	Thecc1EG000954	scaffold_1	mRNA	Unknown
scaffold_1	0.592845347226454	0.883474773167544	0.290629425941089	4379535	4380702	hyper	+	CHG	upstream	Thecc1EG000955	scaffold_1	mRNA	Unknown
scaffold_1	0.592535833385116	0.876344972826476	0.28380913944136	4425920	4427281	hyper	-	CHG	intergenic	Thecc1EG000962	scaffold_1	mRNA	Exostosin family protein (76%T)
scaffold_1	0.490145148968679	0.890185185185185	0.400040036216507	4449976	4451563	hyper	+	CHG	intergenic	Thecc1EG000965	scaffold_1	mRNA	1-deoxy-D-xylulose-5-phosphate synthase (74%P)
scaffold_1	0.310530303030303	0.519057668521954	0.208527365491651	4465193	4465456	hypo	-	CHG	upstream	Thecc1EG000967	scaffold_1	mRNA	c("Pentatricopeptide repeat (PPR) superfamily protein"	" putative (50%T)")
scaffold_1	0.398548648809372	0.0926032599419696	-0.305945388867402	4490050	4490259	hypo	-	CHG	intergenic	Thecc1EG000972	scaffold_1	mRNA	c("ROP binding protein kinases 1"	" putative (59%T)")
scaffold_1	0.714285714285714	0.421052631578947	-0.293233082706767	4590874	4590874	hypo	-	CHG	intergenic	Thecc1EG000991	scaffold_1	mRNA	c("Tyrosine phosphatase-like"	" PTPLA (80%T)")
scaffold_1	0.953260869565217	0.688636363636363	-0.264624505928854	4709336	4709372	hypo	-	CHG	intergenic	Thecc1EG001005	scaffold_1	mRNA	Phosphofructokinase 5 (81%T)
scaffold_1	0.818181818181818	0.535714285714286	-0.282467532467533	4816399	4816399	hypo	-	CHG	downstream	Thecc1EG001025	scaffold_1	mRNA	c("Argonaute protein group"	" putative (58%U)")
scaffold_1	0.58	0.115846251109409	-0.464153748890591	4832122	4832249	hypo	-	CHG	upstream	Thecc1EG001028	scaffold_1	mRNA	Uncharacterized protein (56%P)
scaffold_1	0.549349909349909	0.64010989010989	0.0907599807599807	4850904	4851888	hypo	-	CHG	intergenic	Thecc1EG001031	scaffold_1	mRNA	c("Basic helix-loop-helix DNA-binding superfamily protein"	" putative (50%P)")
scaffold_1	0.488955368084225	0.861208937601226	0.372253569517002	4870097	4870891	hyper	-	CHG	upstream	Thecc1EG001032	scaffold_1	mRNA	c("RING/U-box superfamily protein"	" putative (46%P)")
scaffold_1	0.9	0.6	-0.3	4896273	4896273	hypo	+	CHG	intergenic	Thecc1EG001036	scaffold_1	mRNA	GTP cyclohydrolase II (70%T)
scaffold_1	0.2	0.470588235294118	0.270588235294118	4935010	4935010	hyper	+	CHG	intergenic	Thecc1EG001041	scaffold_1	mRNA	Uncharacterized protein (45%P)
scaffold_1	0.9	0.666666666666667	-0.233333333333333	4996954	4996954	hypo	-	CHG	intergenic	Thecc1EG001054	scaffold_1	mRNA	Peroxidase superfamily protein (83%T)
scaffold_1	0.588235294117647	0.82051282051282	0.232277526395173	5012193	5012193	hyper	+	CHG	intergenic	Thecc1EG001057	scaffold_1	mRNA	Unknown
scaffold_1	0.45	0.415151515151515	-0.034848484848485	5012687	5013483	hyper	+	CHG	intergenic	Thecc1EG001058	scaffold_1	mRNA	White-brown complex protein 11 (67%P)
scaffold_1	0.556519553578377	0.791941391941392	0.235421838363015	5019005	5020128	hyper	+	CHG	intronic	Thecc1EG001059	scaffold_1	mRNA	Uncharacterized protein (75%P)
scaffold_1	0.559341393312514	0.836650708915219	0.277309315602706	5025124	5026753	hyper	+	CHG	intronic	Thecc1EG001060	scaffold_1	mRNA	Uncharacterized protein (75%P)
scaffold_1	0.680824694311536	0.76216727678766	0.0813425824761235	5045671	5046519	hyper	-	CHG	exonic	Thecc1EG001063	scaffold_1	mRNA	Unknown
scaffold_1	0.469518362584207	0.755578485207435	0.286060122623228	5048259	5050030	hyper	-	CHG	intronic	Thecc1EG001064	scaffold_1	mRNA	c("Cysteine-rich RLK (RECEPTOR-like protein kinase) 8"	" putative (39%T)")
scaffold_1	0.601844426623897	0.628378378378379	0.0265339517544815	5057664	5057721	hyper	-	CHG	upstream;downstream	Thecc1EG001065	scaffold_1	mRNA	Unknown
scaffold_1	0.684210526315789	0.925925925925926	0.241715399610136	5068548	5068548	hyper	+	CHG	intergenic	Thecc1EG001069	scaffold_1	mRNA	3-deoxy-D-arabino-heptulosonate 7-phosphate synthase 1 (73%T)
scaffold_1	0.1	0.46551724137931	0.36551724137931	5070340	5070340	hyper	+	CHG	upstream	Thecc1EG001070	scaffold_1	mRNA	Unknown
scaffold_1	0.259259259259259	0.132034632034632	-0.127224627224627	5078633	5078776	hyper	-	CHG	upstream	Thecc1EG001072	scaffold_1	mRNA	Uncharacterized protein (58%P)
scaffold_1	0.285714285714286	0.0666666666666667	-0.219047619047619	5082284	5082284	hypo	+	CHG	intronic	Thecc1EG001073	scaffold_1	mRNA	Uncharacterized protein (59%P)
scaffold_1	0.605882596335912	0.780305873524814	0.174423277188903	5198188	5198946	hypo	-	CHG	exonic	Thecc1EG001094	scaffold_1	mRNA	Uncharacterized protein (57%P)
scaffold_1	0.259259259259259	0.56280193236715	0.30354267310789	5230402	5230686	hyper	+	CHG	upstream	Thecc1EG001101	scaffold_1	mRNA	Uncharacterized protein (41%P)
scaffold_1	0.564621886072941	0.614910386297257	0.0502885002243164	5278334	5279177	hypo	+	CHG	upstream	Thecc1EG001108	scaffold_1	mRNA	c("Calmodulin-binding transcription activator protein with CG-1 and Ankyrin domains"	" putative (54%P)")
scaffold_1	0.682711732711733	0.921378621378621	0.238666888666889	5287367	5288839	hyper	-	CHG	upstream	Thecc1EG001109	scaffold_1	mRNA	Uncharacterized protein (29%U)
scaffold_1	0.807963480963481	0.423264957264957	-0.384698523698524	5290760	5291122	hypo	-	CHG	upstream	Thecc1EG001110	scaffold_1	mRNA	Uncharacterized protein (73%P)
scaffold_1	0.785714285714286	1	0.214285714285714	5368071	5368071	hyper	-	CHG	UTR5	Thecc1EG001126	scaffold_1	mRNA	Unknown
scaffold_1	0.416666666666667	0.780185758513932	0.363519091847265	5412459	5412461	hyper	+	CHG	intergenic	Thecc1EG001134	scaffold_1	mRNA	Major facilitator superfamily protein (83%T)
scaffold_1	0.349202711387585	0.675580758429887	0.326378047042302	5458568	5459562	hyper	-	CHG	upstream	Thecc1EG001141	scaffold_1	mRNA	c("Lipase/lipooxygenase"	" PLAT/LH2 family protein (64%T)")
scaffold_1	0.645734265734266	0.810746543778802	0.165012278044536	5461666	5463031	hyper	-	CHG	exonic	Thecc1EG001143	scaffold_1	mRNA	c("Late embryogenesis abundant hydroxyproline-rich glycoprotein family"	" putative (39%P)")
scaffold_1	0.587942387942388	0.844867231982979	0.256924844040591	5490655	5492491	hyper	+	CHG	upstream	Thecc1EG001145	scaffold_1	mRNA	Unknown
scaffold_1	1	0.703703703703704	-0.296296296296296	5511866	5511866	hypo	-	CHG	upstream	Thecc1EG001148	scaffold_1	mRNA	Unknown
scaffold_1	0.661706349206349	0.924358974358974	0.262652625152625	5522293	5522610	hyper	+	CHG	upstream	Thecc1EG001149	scaffold_1	mRNA	c("Tether containing UBX domain for GLUT4"	" putative (44%P)")
scaffold_1	0.25	0.498717948717949	0.248717948717949	5573811	5573893	hyper	+	CHG	upstream	Thecc1EG001161	scaffold_1	mRNA	Uncharacterized protein
scaffold_1	0.875	0.641025641025641	-0.233974358974359	5588532	5588532	hypo	-	CHG	upstream	Thecc1EG001163	scaffold_1	mRNA	Gag-pol polyprotein-like protein (31%U)
scaffold_1	0.536133192088356	0.696737479692025	0.16060428760367	5616679	5617632	hyper	+	CHG	intronic	Thecc1EG001166	scaffold_1	mRNA	Unknown
scaffold_1	0.560614779508641	0.787756825218126	0.227142045709484	5615046	5615582	hypo	-	CHG	intronic	Thecc1EG001167	scaffold_1	mRNA	Uncharacterized protein (82%P)
scaffold_1	0.434157548026393	0.721364379084967	0.287206831058574	5733550	5733833	hyper	+	CHG	upstream	Thecc1EG001191	scaffold_1	mRNA	RNase L inhibitor protein-related (69%T)
scaffold_1	0.226190476190476	0.534209837781266	0.30801936159079	5752324	5752938	hyper	+	CHG	intronic	Thecc1EG001194	scaffold_1	mRNA	Uncharacterized protein (29%U)
scaffold_1	0.391666666666667	0.0308333333333333	-0.360833333333334	5749425	5749498	hypo	-	CHG	exonic	Thecc1EG001195	scaffold_1	mRNA	Uncharacterized protein
scaffold_1	0.242424242424242	0	-0.242424242424242	5763863	5763863	hypo	-	CHG	intronic	Thecc1EG001196	scaffold_1	mRNA	Uncharacterized protein
scaffold_1	0.769230769230769	1	0.230769230769231	5783847	5783847	hyper	-	CHG	intergenic	Thecc1EG001201	scaffold_1	mRNA	NAD(P)-binding Rossmann-fold superfamily protein (75%T)
scaffold_1	0.732502806802919	0.834669010191874	0.102166203388955	5811336	5812998	hyper	+	CHG	intergenic	Thecc1EG001204	scaffold_1	mRNA	Unknown
scaffold_1	0.48936170212766	0.266666666666667	-0.222695035460993	5866142	5866142	hypo	-	CHG	exonic	Thecc1EG001211	scaffold_1	mRNA	Unknown
scaffold_1	0.488888888888889	0.613383838383838	0.124494949494949	5870503	5870966	hypo	+	CHG	upstream	Thecc1EG001213	scaffold_1	mRNA	Alanine:glyoxylate aminotransferase 2 (81%T)
scaffold_1	0.458110516934046	0.315677300668551	-0.142433216265495	5885099	5885949	hypo	-	CHG	intergenic	Thecc1EG001216	scaffold_1	mRNA	c("Translation initiation factor IF-2"	" putative (54%P)")
scaffold_1	0.465385438267338	0.698290598290598	0.23290516002326	5966876	5968538	hyper	+	CHG	intronic	Thecc1EG001230	scaffold_1	mRNA	Myosin-H heavy chain (64%P)
scaffold_1	0.266666666666666	0.79375	0.527083333333333	5986008	5986052	hyper	+	CHG	upstream	Thecc1EG001234	scaffold_1	mRNA	Unknown
scaffold_1	0.3	0.651785714285715	0.351785714285714	6051175	6051177	hyper	+	CHG	intronic	Thecc1EG001249	scaffold_1	mRNA	Unknown
scaffold_1	0.72	1	0.28	6108080	6108080	hyper	-	CHG	intergenic	Thecc1EG001259	scaffold_1	mRNA	Cytochrome P450 (64%U)
scaffold_1	0.717252453166815	0.694261695906433	-0.0229907572603823	6114939	6115849	hypo	-	CHG	intergenic	Thecc1EG001260	scaffold_1	mRNA	Unknown
scaffold_1	0.681494658102583	0.916668813990243	0.23517415588766	6134532	6134935	hyper	-	CHG	intergenic	Thecc1EG001264	scaffold_1	mRNA	Ras-related small GTP-binding family protein (74%T)
scaffold_1	0.785714285714286	1	0.214285714285714	6239305	6239305	hyper	+	CHG	intergenic	Thecc1EG001277	scaffold_1	mRNA	Uncharacterized protein (70%P)
scaffold_1	0.5	0.494565217391304	-0.0054347826086955	6261720	6262022	hypo	+	CHG	upstream	Thecc1EG001280	scaffold_1	mRNA	c("Basic chitinase"	" putative (39%T)")
scaffold_1	0.601190476190476	0.758804258804259	0.157613782613783	6261335	6261378	hyper	+	CHG	UTR5	Thecc1EG001281	scaffold_1	mRNA	Gag-pol polyprotein-like protein (26%U)
scaffold_1	0.48628804716193	0.782805559979473	0.296517512817543	6287935	6288536	hyper	+	CHG	intergenic	Thecc1EG001283	scaffold_1	mRNA	Cysteine-rich RLK (RECEPTOR-like protein kinase) 8 (13%T)
scaffold_1	0.395833333333333	0.112828947368421	-0.283004385964912	6321883	6321973	hypo	+	CHG	upstream	Thecc1EG001286	scaffold_1	mRNA	Unknown
scaffold_1	0.843101343101343	0.702239789196311	-0.140861553905032	6322062	6322140	hypo	-	CHG	upstream	Thecc1EG001287	scaffold_1	mRNA	DHHC-type zinc finger family protein (66%T)
scaffold_1	0.552083333333333	1	0.447916666666667	6323047	6323176	hyper	-	CHG	intronic	Thecc1EG001288	scaffold_1	mRNA	Uncharacterized protein conserved protein UCP009193 (55%P)
scaffold_1	0.755227272727273	0.892410951621478	0.137183678894205	6408161	6408940	hypo	-	CHG	upstream	Thecc1EG001303	scaffold_1	mRNA	c("Dihydrodipicolinate reductase"	" bacterial/plant (71%T)")
scaffold_1	0.514880952380952	0.820423270178172	0.30554231779722	6411171	6412089	hyper	+	CHG	intergenic	Thecc1EG001304	scaffold_1	mRNA	Like COV 2 (76%T)
scaffold_1	0.363034188034188	0.700189393939394	0.337155205905206	6466116	6467208	hyper	+	CHG	exonic	Thecc1EG001313	scaffold_1	mRNA	c("Fasciclin-like arabinogalactan protein 18"	" putative (48%U)")
scaffold_1	0.456606650817539	0.156173189638873	-0.300433461178665	6471451	6471628	hypo	+	CHG	intronic	Thecc1EG001317	scaffold_1	mRNA	Uncharacterized protein (59%P)
scaffold_1	0.757087942128948	0.599681327340902	-0.157406614788046	6477215	6479184	hypo	-	CHG	intronic	Thecc1EG001318	scaffold_1	mRNA	Unknown
scaffold_1	0.525186845159671	0.839574460627092	0.314387615467421	6474753	6476487	hyper	-	CHG	intronic	Thecc1EG001319	scaffold_1	mRNA	Uncharacterized protein (40%P)
scaffold_1	0.772727272727272	0.777472527472528	0.0047452547452545	6509670	6509773	hypo	+	CHG	upstream	Thecc1EG001325	scaffold_1	mRNA	Uncharacterized protein (75%P)
scaffold_1	0.592488267618689	0.820198724319553	0.227710456700864	6513570	6515327	hyper	-	CHG	intronic	Thecc1EG001326	scaffold_1	mRNA	Gag-pro-like protein (30%U)
scaffold_1	0.650610793402375	0.80918792530214	0.158577131899764	6516632	6518305	hyper	-	CHG	intronic	Thecc1EG001327	scaffold_1	mRNA	c("RNA-directed DNA polymerase (Reverse transcriptase)"	" Ribonuclease H"	" putative (57%U)")
scaffold_1	0.662916840068543	0.848172887388574	0.185256047320031	6521947	6523851	hyper	+	CHG	exonic	Thecc1EG001328	scaffold_1	mRNA	Unknown
scaffold_1	0.220462457176094	0.495684374097279	0.275221916921185	6554820	6556209	hyper	+	CHG	upstream	Thecc1EG001331	scaffold_1	mRNA	Uncharacterized protein (24%U)
scaffold_1	0.778433750157888	0.790273579787646	0.0118398296297582	6553293	6554183	hyper	-	CHG	exonic	Thecc1EG001332	scaffold_1	mRNA	Unknown
scaffold_1	0.473049631752014	0.796671029229169	0.323621397477154	6567076	6567221	hyper	+	CHG	intergenic	Thecc1EG001334	scaffold_1	mRNA	Mtn21-like protein (74%U)
scaffold_1	0.371428571428571	0.606170598911071	0.2347420274825	6574186	6574451	hyper	-	CHG	upstream;downstream	Thecc1EG001335	scaffold_1	mRNA	c("MADS-box transcription factor family protein"	" putative (44%P)")
scaffold_1	0.522222222222222	0.840909090909091	0.318686868686869	6613685	6613696	hyper	+	CHG	UTR5	Thecc1EG001339	scaffold_1	mRNA	c("Auxin-induced protein 5NG4"	" putative (48%U)")
scaffold_1	0.583599590373784	0.842652814047551	0.259053223673767	6611866	6613185	hyper	+	CHG	upstream	Thecc1EG001340	scaffold_1	mRNA	Uncharacterized protein (62%P)
scaffold_1	0.653763834865784	0.908636899735971	0.254873064870187	6614162	6615328	hyper	+	CHG	intronic	Thecc1EG001341	scaffold_1	mRNA	Unknown
scaffold_1	0.380020753512133	0.648191351478732	0.268170597966599	6622182	6622241	hyper	+	CHG	intergenic	Thecc1EG001342	scaffold_1	mRNA	Uncharacterized protein (56%P)
scaffold_1	0.707438510515708	0.767540792540793	0.0601022820250847	6641066	6641497	hyper	+	CHG	upstream;downstream	Thecc1EG001344	scaffold_1	mRNA	Unknown
scaffold_1	0.757575757575758	0.434782608695652	-0.322793148880105	6699553	6699553	hypo	+	CHG	exonic	Thecc1EG001360	scaffold_1	mRNA	Unknown
scaffold_1	0.47192513368984	0.809090909090909	0.33716577540107	6724414	6724526	hyper	+	CHG	intergenic	Thecc1EG001370	scaffold_1	mRNA	c("RING/U-box superfamily protein"	" putative (50%T)")
scaffold_1	0.803571428571429	0.355700483091787	-0.447870945479641	6734828	6735169	hypo	+	CHG	UTR5	Thecc1EG001371	scaffold_1	mRNA	c("RING zinc finger protein"	" putative (54%U)")
scaffold_1	0.181818181818181	0.657407407407407	0.475589225589225	6752564	6752566	hyper	+	CHG	UTR3	Thecc1EG001376	scaffold_1	mRNA	Uncharacterized protein
scaffold_1	0.666666666666667	0.952380952380952	0.285714285714286	6796588	6796588	hyper	+	CHG	UTR3	Thecc1EG001379	scaffold_1	mRNA	Major facilitator superfamily protein (21%T)
scaffold_1	0.34559753616015	0.51154052603328	0.16594298987313	6809292	6809962	hypo	-	CHG	intergenic	Thecc1EG001383	scaffold_1	mRNA	Kinase family protein (70%P)
scaffold_1	0.727272727272727	0.939393939393939	0.212121212121212	6833765	6833765	hyper	-	CHG	downstream	Thecc1EG001388	scaffold_1	mRNA	Receptor-like protein kinase 1 (62%P)
scaffold_1	0.811609084501616	0.291704521346572	-0.519904563155043	6900375	6901769	hyper	+	CHG	upstream	Thecc1EG001397	scaffold_1	mRNA	Unknown
scaffold_1	0.667004048582996	0.888746803069054	0.221742754486058	6936118	6936209	hyper	-	CHG	intronic	Thecc1EG001404	scaffold_1	mRNA	c("TATA binding protein 1"	" putative (59%T)")
scaffold_1	0.487967914438503	0.88510101010101	0.397133095662507	6950511	6951277	hyper	+	CHG	upstream	Thecc1EG001407	scaffold_1	mRNA	Unknown
scaffold_1	0.546800577938685	0.843730158730159	0.296929580791474	6960659	6962332	hyper	+	CHG	upstream	Thecc1EG001408	scaffold_1	mRNA	Unknown
scaffold_1	0.478858560968247	0.811239495798319	0.332380934830072	6963990	6965105	hyper	-	CHG	intergenic	Thecc1EG001409	scaffold_1	mRNA	c("Ankyrin repeat family protein"	" putative (56%P)")
scaffold_1	0.45	0.855263157894737	0.405263157894737	6969305	6969307	hyper	+	CHG	UTR3	Thecc1EG001410	scaffold_1	mRNA	c("Copia LTR rider"	" putative (35%U)")
scaffold_1	0.612198885988465	0.825232724668815	0.21303383868035	6994270	6995925	hyper	+	CHG	intronic	Thecc1EG001412	scaffold_1	mRNA	Unknown
scaffold_1	0.532143985774148	0.824200752950753	0.292056767176605	6997696	6999452	hyper	-	CHG	intronic	Thecc1EG001413	scaffold_1	mRNA	Uncharacterized protein (63%P)
scaffold_1	0.358643050716221	0.677224736048266	0.318581685332044	7026598	7026910	hyper	-	CHG	upstream	Thecc1EG001414	scaffold_1	mRNA	Uncharacterized protein (48%P)
scaffold_1	0.519747524278417	0.659004651095087	0.13925712681667	7021978	7023194	hypo	+	CHG	intronic	Thecc1EG001415	scaffold_1	mRNA	RNase H family protein (23%U)
scaffold_1	0.572727272727273	0.832167832167832	0.259440559440559	7025993	7025995	hyper	+	CHG	splicing	Thecc1EG001416	scaffold_1	mRNA	c("Ankyrin repeat family protein"	" putative (38%P)")
scaffold_1	0.7	0.934782608695652	0.234782608695652	7038944	7038944	hyper	+	CHG	downstream	Thecc1EG001418	scaffold_1	mRNA	c("Ankyrin repeat family protein"	" putative (38%T)")
scaffold_1	0.593684613997114	0.87386488726272	0.280180273265606	7045699	7047339	hyper	+	CHG	intronic	Thecc1EG001420	scaffold_1	mRNA	Uncharacterized protein (42%U)
scaffold_1	0.601676620054902	0.875495015596335	0.273818395541433	7052028	7053977	hyper	-	CHG	exonic	Thecc1EG001421	scaffold_1	mRNA	Unknown
scaffold_1	0.500141093474427	0.63968253968254	0.139541446208113	7063428	7064227	hyper	+	CHG	upstream	Thecc1EG001422	scaffold_1	mRNA	TCP-1/cpn60 chaperonin family protein (88%T)
scaffold_1	0.212406015037594	0	-0.212406015037594	7124088	7124125	hypo	+	CHG	UTR5	Thecc1EG001432	scaffold_1	mRNA	c("Zinc finger C-x8-C-x5-C-x3-H type family protein"	" putative (44%P)")
scaffold_1	0.348901098901099	0.355921605276444	0.00702050637534501	7140052	7141158	hyper	+	CHG	upstream	Thecc1EG001436	scaffold_1	mRNA	Uncharacterized protein (51%P)
scaffold_1	0.340544871794872	0.813600891861761	0.47305602006689	7171709	7171983	hyper	+	CHG	intergenic	Thecc1EG001443	scaffold_1	mRNA	Unknown
scaffold_1	0.585893719806763	0.707896825396825	0.122003105590062	7177809	7178290	hyper	-	CHG	intergenic	Thecc1EG001444	scaffold_1	mRNA	Uncharacterized protein (51%P)
scaffold_1	0.72	0.944444444444444	0.224444444444444	7228862	7228862	hyper	+	CHG	intergenic	Thecc1EG001452	scaffold_1	mRNA	Cysteine-rich RLK (RECEPTOR-like protein kinase) 8 (23%T)
scaffold_1	0.574672619047619	0.800617925617926	0.225945306570306	7223087	7223222	hyper	-	CHG	intronic	Thecc1EG001453	scaffold_1	mRNA	Unknown
scaffold_1	0.595454545454545	0.906047656047656	0.310593110593111	7230924	7230992	hyper	+	CHG	intergenic	Thecc1EG001454	scaffold_1	mRNA	Chloroplastic NIFS-like cysteine desulfurase (63%P)
scaffold_1	0.594936846832493	0.631348940914158	0.0364120940816649	7273607	7274595	hypo	+	CHG	exonic	Thecc1EG001460	scaffold_1	mRNA	Flavin-containing monooxygenase family protein (60%T)
scaffold_1	0.525930285930286	0.378694638694639	-0.147235647235647	7305466	7306761	hypo	+	CHG	upstream;downstream	Thecc1EG001466	scaffold_1	mRNA	Phosphatidylinositol 4-OH kinase beta1 (70%T)
scaffold_1	0.5	0.75	0.25	7307155	7307155	hyper	-	CHG	upstream	Thecc1EG001467	scaffold_1	mRNA	Unknown
scaffold_1	0.434782608695652	0.75	0.315217391304348	7371309	7371309	hyper	+	CHG	intergenic	Thecc1EG001476	scaffold_1	mRNA	Callose synthase 5 (83%T)
scaffold_1	0.285714285714286	0.6	0.314285714285714	7435754	7435754	hyper	+	CHG	upstream	Thecc1EG001487	scaffold_1	mRNA	c("Ankyrin repeat-containing protein"	" putative (54%P)")
scaffold_1	0.623963844797178	0.649408389148471	0.0254445443512932	7445407	7445767	hypo	+	CHG	intronic	Thecc1EG001489	scaffold_1	mRNA	Unknown
scaffold_1	0.356578947368421	0.0666666666666667	-0.289912280701754	7453590	7453613	hypo	+	CHG	intergenic	Thecc1EG001490	scaffold_1	mRNA	c("Ankyrin repeat-containing protein"	" putative (54%P)")
scaffold_1	0.5	0.879545454545454	0.379545454545455	7482915	7482964	hyper	-	CHG	UTR3	Thecc1EG001492	scaffold_1	mRNA	c("RNA-directed DNA polymerase (Reverse transcriptase)"	" Ribonuclease H-like protein (24%U)")
scaffold_1	0.436262626262626	0.758500957854406	0.32223833159178	7484218	7484658	hyper	-	CHG	UTR5	Thecc1EG001493	scaffold_1	mRNA	Uncharacterized protein (93%P)
scaffold_1	0.434659090909091	0.789675677583286	0.355016586674195	7501584	7501829	hyper	+	CHG	downstream	Thecc1EG001497	scaffold_1	mRNA	Regulatory particle AAA-ATPase 2A (96%T)
scaffold_1	0.611592111592112	0.853016653016653	0.241424541424541	7516799	7517354	hyper	-	CHG	intergenic	Thecc1EG001499	scaffold_1	mRNA	Pectin lyase-like superfamily protein (72%P)
scaffold_1	0.3	0.928571428571429	0.628571428571429	7526032	7526032	hyper	+	CHG	intergenic	Thecc1EG001501	scaffold_1	mRNA	Chromatin remodeling 24 (64%P)
scaffold_1	0.31025641025641	0.648333333333334	0.338076923076923	7560230	7560267	hyper	+	CHG	upstream	Thecc1EG001507	scaffold_1	mRNA	c("Spotted leaf protein"	" putative (52%U)")
scaffold_1	0.531746031746032	0.950549450549451	0.418803418803419	7597335	7597528	hyper	-	CHG	intergenic	Thecc1EG001513	scaffold_1	mRNA	Thiamin diphosphate-binding fold (THDP-binding) superfamily protein (65%T)
scaffold_1	0.516402116402117	0.194179549748237	-0.322222566653879	7616633	7617036	hypo	+	CHG	intergenic	Thecc1EG001516	scaffold_1	mRNA	Histone deacetylase 14 (75%P)
scaffold_1	0.195103699964241	0.568384702186387	0.373281002222145	7633030	7633653	hyper	+	CHG	intronic	Thecc1EG001523	scaffold_1	mRNA	Unknown
scaffold_1	0.586111111111111	0.852889260497956	0.266778149386845	7652181	7652751	hyper	+	CHG	intergenic	Thecc1EG001526	scaffold_1	mRNA	Trichome birefringence-like 14 (85%P)
scaffold_1	0.520771728271728	0.86072819264655	0.339956464374822	7717668	7718776	hyper	+	CHG	upstream	Thecc1EG001533	scaffold_1	mRNA	UDP-Glycosyltransferase superfamily protein (70%T)
scaffold_1	0.450046685340803	0.140740740740741	-0.309305944600062	7801154	7801158	hypo	-	CHG	intergenic	Thecc1EG001542	scaffold_1	mRNA	c("Coiled-coil domain-containing protein"	" putative (84%U)")
scaffold_1	0.595238095238095	0.367905056759546	-0.227333038478549	7898566	7898595	hypo	+	CHG	upstream	Thecc1EG001559	scaffold_1	mRNA	Unknown
scaffold_1	0.363636363636364	0	-0.363636363636364	7927796	7927822	hypo	-	CHG	intronic	Thecc1EG001563	scaffold_1	mRNA	Uncharacterized protein
scaffold_1	0.823068392104833	0.484189347685965	-0.338879044418868	7921196	7923186	hypo	-	CHG	intronic	Thecc1EG001564	scaffold_1	mRNA	c("Polyprotein"	" putative (49%U)")
scaffold_1	0.167113095238095	0.477022058823529	0.309908963585434	7942657	7942688	hyper	-	CHG	intergenic	Thecc1EG001567	scaffold_1	mRNA	Unknown
scaffold_1	0.516033662078287	0.565130378022342	0.0490967159440555	7953117	7953731	hypo	-	CHG	intronic	Thecc1EG001569	scaffold_1	mRNA	c("PAD4"	" putative (51%U)")
scaffold_1	0.478880718954248	0.615099505226117	0.136218786271869	7978057	7979070	hyper	+	CHG	intronic	Thecc1EG001575	scaffold_1	mRNA	Unknown
scaffold_1	0.645161290322581	0.916666666666667	0.271505376344086	7998420	7998420	hyper	+	CHG	intergenic	Thecc1EG001580	scaffold_1	mRNA	Amino acid permease 2 (81%T)
scaffold_1	0.5	0.725	0.225	8032941	8032941	hyper	+	CHG	intronic	Thecc1EG001588	scaffold_1	mRNA	Unknown
scaffold_1	0.614746603970742	0.825113378684807	0.210366774714066	8060800	8061471	hyper	+	CHG	intergenic	Thecc1EG001590	scaffold_1	mRNA	c("Beta-galactosidase 10"	" putative (38%T)")
scaffold_1	0.795454545454545	1	0.204545454545455	8066362	8066362	hyper	-	CHG	upstream	Thecc1EG001591	scaffold_1	mRNA	c("Retrotransposon protein"	" unclassified"	" putative (41%U)")
scaffold_1	0.41154949784792	0.609499175288649	0.197949677440729	8152077	8153198	hyper	-	CHG	UTR5	Thecc1EG001601	scaffold_1	mRNA	RING/FYVE/PHD zinc finger superfamily protein (63%T)
scaffold_1	0.615732271856111	0.85129461584997	0.235562343993859	8165083	8166133	hyper	-	CHG	upstream	Thecc1EG001603	scaffold_1	mRNA	Uncharacterized protein (22%U)
scaffold_1	0.754734848484849	0.891028875805999	0.136294027321151	8166312	8166405	hypo	+	CHG	intergenic	Thecc1EG001604	scaffold_1	mRNA	Uncharacterized protein (38%P)
scaffold_1	0.719355155856078	0.273107719124435	-0.446247436731643	8190852	8191683	hypo	+	CHG	intergenic	Thecc1EG001608	scaffold_1	mRNA	Uncharacterized protein (37%U)
scaffold_1	0.125	0.489130434782609	0.364130434782608	8230374	8230377	hyper	+	CHG	upstream	Thecc1EG001612	scaffold_1	mRNA	CBS / octicosapeptide/Phox/Bemp1 (PB1) domains-containing protein (73%T)
scaffold_1	0.358333333333334	0.691576086956522	0.333242753623189	8256249	8256465	hyper	+	CHG	upstream	Thecc1EG001616	scaffold_1	mRNA	SAUR-like auxin-responsive protein family (72%P)
scaffold_1	0.667067307692307	0.93521774347246	0.268150435780153	8289472	8289630	hyper	+	CHG	intronic	Thecc1EG001620	scaffold_1	mRNA	c("Zinc finger WD40 repeat protein 1"	" putative (56%P)")
scaffold_1	0.43517871017871	0.755911680911681	0.320732970732971	8388977	8389123	hyper	-	CHG	intergenic	Thecc1EG001632	scaffold_1	mRNA	Amino acid permease family protein (78%P)
scaffold_1	0.4	0.647058823529412	0.247058823529412	8393191	8393191	hyper	+	CHG	intergenic	Thecc1EG001633	scaffold_1	mRNA	Leucine-rich repeat transmembrane protein kinase (34%T)
scaffold_1	0.6875	0.892857142857143	0.205357142857143	8424296	8424296	hyper	+	CHG	intergenic	Thecc1EG001634	scaffold_1	mRNA	Uncharacterized protein (59%P)
scaffold_1	0.850598086124402	0.634152284505301	-0.216445801619101	8427735	8428285	hypo	+	CHG	upstream	Thecc1EG001637	scaffold_1	mRNA	Unknown
scaffold_1	0.5	0.714285714285714	0.214285714285714	8490417	8490417	hyper	+	CHG	intergenic	Thecc1EG001643	scaffold_1	mRNA	DNA-methyltransferase family protein (66%P)
scaffold_1	0.715909090909091	0.954044117647059	0.238135026737968	8520657	8521298	hyper	-	CHG	upstream	Thecc1EG001648	scaffold_1	mRNA	c("Carboxyesterase 18"	" putative (57%T)")
scaffold_1	0.8117146997435	0.311384211678224	-0.500330488065276	8539706	8540865	hypo	-	CHG	upstream	Thecc1EG001650	scaffold_1	mRNA	Carboxyesterase 18 (66%T)
scaffold_1	0.345898838004101	0.750502310815142	0.404603472811041	8543249	8544347	hyper	+	CHG	upstream	Thecc1EG001651	scaffold_1	mRNA	Uncharacterized protein
scaffold_1	0.691758241758242	0.758745543672014	0.0669873019137728	8561627	8562611	hyper	+	CHG	intergenic	Thecc1EG001654	scaffold_1	mRNA	Uncharacterized protein (39%P)
scaffold_1	0.531784188034188	0.52746240512198	-0.0043217829122085	8565188	8565554	hypo	+	CHG	upstream;downstream	Thecc1EG001655	scaffold_1	mRNA	Uncharacterized protein (38%P)
scaffold_1	0.59045318610536	0.685515873015873	0.095062686910513	8576085	8577009	hyper	-	CHG	intergenic	Thecc1EG001656	scaffold_1	mRNA	CAI-1 autoinducer sensor kinase/phosphatase cqsS (73%P)
scaffold_1	0.782036613272311	0.801428571428571	0.0193919581562605	8607967	8608159	hyper	-	CHG	UTR3	Thecc1EG001661	scaffold_1	mRNA	Got1/Sft2-like vescicle transport protein family (80%T)
scaffold_1	0.625	0.699002407980736	0.0740024079807363	8608581	8608696	hypo	-	CHG	UTR5	Thecc1EG001663	scaffold_1	mRNA	Unknown
scaffold_1	0.501633986928105	0.707070707070707	0.205436720142603	8655360	8655846	hyper	+	CHG	upstream	Thecc1EG001672	scaffold_1	mRNA	Uncharacterized protein (43%U)
scaffold_1	0.800803359285502	0.65263157783675	-0.148171781448752	8658577	8660224	hypo	+	CHG	UTR3	Thecc1EG001673	scaffold_1	mRNA	Uncharacterized protein
scaffold_1	0.547178720124587	0.624933570266051	0.077754850141464	8663342	8664635	hypo	+	CHG	UTR5	Thecc1EG001675	scaffold_1	mRNA	Unknown
scaffold_1	0.746008690114165	0.655924464414655	-0.0900842256995102	8672268	8672942	hypo	+	CHG	intronic	Thecc1EG001676	scaffold_1	mRNA	Thioesterase superfamily protein (68%T)
scaffold_1	0.569622065113031	0.889748549323017	0.320126484209986	8694918	8695129	hyper	+	CHG	intergenic	Thecc1EG001679	scaffold_1	mRNA	Uncharacterized protein
scaffold_1	0.470566318926974	0.652083333333333	0.181517014406359	8707481	8707555	hypo	+	CHG	upstream	Thecc1EG001680	scaffold_1	mRNA	Uncharacterized protein
scaffold_1	0.458333333333333	0.803462157809984	0.345128824476651	8792509	8792686	hyper	-	CHG	upstream	Thecc1EG001694	scaffold_1	mRNA	Dipeptide transport ATP-binding protein dppF (70%P)
scaffold_1	0.735714285714286	0.504273504273504	-0.231440781440781	8793701	8794857	hyper	+	CHG	intergenic	Thecc1EG001695	scaffold_1	mRNA	Unknown
scaffold_1	0.605842385447649	0.77134324009324	0.165500854645591	8795501	8795755	hyper	+	CHG	exonic	Thecc1EG001696	scaffold_1	mRNA	Unknown
scaffold_1	0.445210084033614	0.722727272727272	0.277517188693659	8797518	8799140	hyper	-	CHG	intronic	Thecc1EG001697	scaffold_1	mRNA	Transducin/WD40 repeat-like superfamily protein (76%P)
scaffold_1	0.625134449187187	0.368303477150105	-0.256830972037083	8832579	8834443	hypo	+	CHG	intronic	Thecc1EG001702	scaffold_1	mRNA	DNA/RNA polymerases superfamily protein (67%P)
scaffold_1	0.877777777777778	0.466666666666667	-0.411111111111111	8897138	8897140	hypo	+	CHG	upstream;downstream	Thecc1EG001707	scaffold_1	mRNA	Phosphoenolpyruvate carboxylase 3 (88%T)
scaffold_1	0.686274509803922	0.938811188811189	0.252536679007267	8936394	8936396	hyper	+	CHG	intergenic	Thecc1EG001709	scaffold_1	mRNA	Unknown
scaffold_1	0.492857142857143	0.5	0.00714285714285699	8954958	8955017	hyper	-	CHG	upstream	Thecc1EG001710	scaffold_1	mRNA	Pleckstrin domain-containing family N member 1 (83%P)
scaffold_1	0.562571379204843	0.810972810186747	0.248401430981904	8979025	8980635	hyper	+	CHG	upstream	Thecc1EG001712	scaffold_1	mRNA	Cysteine-rich RLK (RECEPTOR-like protein kinase) 8 (33%T)
scaffold_1	0.518725208057867	0.810721136280599	0.291995928222732	8989811	8990629	hyper	+	CHG	intergenic	Thecc1EG001713	scaffold_1	mRNA	Pyrimidin 4 (83%T)
scaffold_1	0.601282051282051	0.600725952813067	-0.000556098468983995	9032066	9032507	hyper	-	CHG	UTR5	Thecc1EG001717	scaffold_1	mRNA	Unknown
scaffold_1	0.708521096976593	0.427148555327085	-0.281372541649508	9030300	9030759	hypo	+	CHG	UTR5	Thecc1EG001718	scaffold_1	mRNA	Uncharacterized protein (23%U)
scaffold_1	0.655884171935841	0.667396820069351	0.0115126481335101	9039894	9041634	hypo	+	CHG	exonic	Thecc1EG001719	scaffold_1	mRNA	c("RNA-directed DNA polymerase (Reverse transcriptase)"	" Ribonuclease H (71%U)")
scaffold_1	0.329553158262922	0.442785829307568	0.113232671044647	9048907	9050424	hyper	+	CHG	upstream	Thecc1EG001720	scaffold_1	mRNA	Unknown
scaffold_1	0.487975766464138	0.723204982476082	0.235229216011943	9064874	9066445	hyper	-	CHG	downstream	Thecc1EG001725	scaffold_1	mRNA	Unknown
scaffold_1	0.53218459100812	0.794677871148459	0.262493280140339	9087831	9089164	hyper	-	CHG	intronic	Thecc1EG001729	scaffold_1	mRNA	Unknown
scaffold_1	0.530925536558525	0.651286372377485	0.12036083581896	9094789	9096379	hyper	+	CHG	UTR3	Thecc1EG001730	scaffold_1	mRNA	Multiprotein bridging factor 1B (84%T)
scaffold_1	0.724386724386724	0.32703081232493	-0.397355912061794	9159035	9159047	hypo	+	CHG	upstream	Thecc1EG001742	scaffold_1	mRNA	c("Pentatricopeptide repeat superfamily protein"	" putative (59%P)")
scaffold_1	0.671428571428571	0.413636363636363	-0.257792207792207	9159077	9159151	hypo	-	CHG	upstream	Thecc1EG001743	scaffold_1	mRNA	Ribosomal L5P family protein (96%T)
scaffold_1	0.583173292674413	0.673981920069381	0.0908086273949682	9199214	9201172	hyper	+	CHG	intergenic	Thecc1EG001747	scaffold_1	mRNA	Uncharacterized protein (71%P)
scaffold_1	0.604590570719603	0.842	0.237409429280397	9204326	9205856	hyper	+	CHG	intronic	Thecc1EG001748	scaffold_1	mRNA	Uncharacterized protein (74%P)
scaffold_1	0.601075754055559	0.80638171373802	0.205305959682461	9213338	9214803	hyper	-	CHG	downstream	Thecc1EG001749	scaffold_1	mRNA	Jojoba acyl CoA reductase-related male sterility protein (92%P)
scaffold_1	0.475328947368421	0.329268292682927	-0.146060654685494	9255017	9255411	hypo	+	CHG	upstream	Thecc1EG001753	scaffold_1	mRNA	Unknown
scaffold_1	0.738887501914227	0.259914048845403	-0.478973453068824	9258914	9260788	hyper	+	CHG	downstream	Thecc1EG001754	scaffold_1	mRNA	Leucine-rich repeat receptor protein kinase family protein (84%P)
scaffold_1	0.732919862956161	0.709649774640287	-0.0232700883158735	9281087	9282733	hypo	+	CHG	UTR5	Thecc1EG001757	scaffold_1	mRNA	Unknown
scaffold_1	0.166666666666667	0.4	0.233333333333333	9273823	9273823	hyper	+	CHG	intronic	Thecc1EG001758	scaffold_1	mRNA	Uncharacterized protein (54%P)
scaffold_1	0.706673041936838	0.708718487394958	0.00204544545811975	9289544	9291404	hypo	+	CHG	downstream	Thecc1EG001760	scaffold_1	mRNA	Kinase family protein with leucine-rich repeat domain (21%T)
scaffold_1	0.687581699346405	0.591919191919192	-0.095662507427213	9343048	9343398	hypo	-	CHG	UTR5	Thecc1EG001765	scaffold_1	mRNA	Uncharacterized protein (79%P)
scaffold_1	0.60478169528681	0.88555865504576	0.28077695975895	9347025	9348309	hyper	+	CHG	UTR5	Thecc1EG001766	scaffold_1	mRNA	Uncharacterized protein (83%P)
scaffold_1	0.342857142857143	0.0681818181818182	-0.274675324675325	9344749	9344749	hypo	+	CHG	intronic	Thecc1EG001767	scaffold_1	mRNA	Unknown
scaffold_1	0.535281385281385	0.785418391915102	0.250137006633717	9346608	9346969	hyper	-	CHG	upstream	Thecc1EG001768	scaffold_1	mRNA	Unknown
scaffold_1	0.602380952380952	0.886363636363636	0.283982683982684	9365947	9366874	hyper	-	CHG	intergenic	Thecc1EG001769	scaffold_1	mRNA	Unknown
scaffold_1	0.424962292609352	0.681481481481481	0.25651918887213	9371854	9373065	hyper	+	CHG	intergenic	Thecc1EG001770	scaffold_1	mRNA	Uncharacterized protein (78%P)
scaffold_1	0.481236232301435	0.795181902708151	0.313945670406716	9377754	9377857	hyper	+	CHG	intronic	Thecc1EG001771	scaffold_1	mRNA	c("4-hydroxyphenylacetaldehyde oxime monooxygenase"	" putative (56%U)")
scaffold_1	0.3	0.818181818181818	0.518181818181818	9407180	9407180	hyper	-	CHG	intronic	Thecc1EG001777	scaffold_1	mRNA	Unknown
scaffold_1	0.497979797979798	0.816691048415186	0.318711250435389	9428036	9428189	hyper	+	CHG	intergenic	Thecc1EG001782	scaffold_1	mRNA	Nucleotide/sugar transporter family protein (69%P)
scaffold_1	0.613948376794117	0.733438412255548	0.119490035461431	9469541	9470485	hyper	-	CHG	UTR3	Thecc1EG001790	scaffold_1	mRNA	Uncharacterized protein (61%P)
scaffold_1	0.560136959038387	0.81427904345996	0.254142084421573	9532500	9533794	hyper	-	CHG	UTR5	Thecc1EG001802	scaffold_1	mRNA	Unknown
scaffold_1	0.60017539931333	0.833006792058516	0.232831392745186	9530712	9532158	hyper	+	CHG	intronic	Thecc1EG001803	scaffold_1	mRNA	Unknown
scaffold_1	0.666666666666667	1	0.333333333333333	9551979	9551979	hyper	-	CHG	upstream;downstream	Thecc1EG001804	scaffold_1	mRNA	c("Glycosyl hydrolase of Uncharacterized protein function (DUF1680)"	" putative (52%T)")
scaffold_1	0.219806763285024	0.442391304347826	0.222584541062802	9554423	9554436	hyper	-	CHG	intergenic	Thecc1EG001806	scaffold_1	mRNA	Uncharacterized protein
scaffold_1	0.727272727272727	0.977777777777778	0.25050505050505	9591319	9591319	hyper	-	CHG	upstream	Thecc1EG001817	scaffold_1	mRNA	Coenzyme Q 3 (68%P)
scaffold_1	0.523942559143708	0.884585356979858	0.36064279783615	9605992	9606731	hyper	+	CHG	intronic	Thecc1EG001820	scaffold_1	mRNA	Receptor like protein 29 (65%P)
scaffold_1	0.558224193708065	0.83092600422833	0.272701810520265	9637890	9638065	hyper	+	CHG	upstream	Thecc1EG001824	scaffold_1	mRNA	Phosphatase 5.2 (82%T)
scaffold_1	0.768148148148148	0.976164117015566	0.208015968867418	9654826	9655133	hyper	+	CHG	upstream	Thecc1EG001827	scaffold_1	mRNA	Unknown
scaffold_1	0.501282051282051	0.915202067669173	0.413920016387122	9726303	9726406	hyper	+	CHG	intergenic	Thecc1EG001836	scaffold_1	mRNA	c("BED zinc finger"	"hAT family dimerization domain (63%P)")
scaffold_1	0.725476626057121	0.377706660579473	-0.347769965477649	9734174	9735206	hypo	+	CHG	intergenic	Thecc1EG001839	scaffold_1	mRNA	Uncharacterized protein (75%P)
scaffold_1	0.623245893780199	0.842378650761004	0.219132756980805	9743331	9744921	hyper	-	CHG	upstream	Thecc1EG001840	scaffold_1	mRNA	Uncharacterized protein (68%P)
scaffold_1	0.3125	0.585812356979405	0.273312356979405	9786067	9786679	hyper	-	CHG	upstream	Thecc1EG001844	scaffold_1	mRNA	Uncharacterized protein (69%P)
scaffold_1	0.52485776610065	0.816708074534161	0.291850308433511	9789566	9790327	hyper	-	CHG	upstream	Thecc1EG001845	scaffold_1	mRNA	Uncharacterized protein (77%P)
scaffold_1	0.585006962396813	0.859874338624339	0.274867376227526	9791075	9792372	hyper	-	CHG	exonic	Thecc1EG001846	scaffold_1	mRNA	Gag-pro-like protein (21%U)
scaffold_1	0.74256993006993	0.758758314855876	0.016188384785946	9796261	9796967	hyper	-	CHG	exonic	Thecc1EG001847	scaffold_1	mRNA	Uncharacterized protein
scaffold_1	0.627450980392157	0.852459016393443	0.225008036001286	9800995	9800995	hyper	-	CHG	UTR3	Thecc1EG001848	scaffold_1	mRNA	Uncharacterized protein
scaffold_1	0.333333333333333	0.555555555555556	0.222222222222222	9804005	9804005	hyper	+	CHG	upstream;downstream	Thecc1EG001849	scaffold_1	mRNA	Unknown
scaffold_1	0.496391689890142	0.821722904781375	0.325331214891234	9836461	9837471	hyper	-	CHG	intergenic	Thecc1EG001856	scaffold_1	mRNA	Uncharacterized protein (35%U)
scaffold_1	0.390801001251564	0.724747474747474	0.333946473495911	9843102	9843104	hyper	+	CHG	UTR3	Thecc1EG001857	scaffold_1	mRNA	Cytochrome P450 (69%P)
scaffold_1	0.52871799990027	0.25068800657036	-0.27802999332991	9857640	9858400	hyper	-	CHG	upstream	Thecc1EG001859	scaffold_1	mRNA	Cysteine-rich RLK (RECEPTOR-like protein kinase) 8 (24%T)
scaffold_1	0.689473684210526	0.397128060263653	-0.292345623946873	9873585	9873587	hypo	+	CHG	upstream	Thecc1EG001863	scaffold_1	mRNA	Uncharacterized protein
scaffold_1	0.5625	0.135190615835777	-0.427309384164223	9905964	9905966	hypo	+	CHG	upstream	Thecc1EG001868	scaffold_1	mRNA	MAP kinase 20 (80%P)
scaffold_1	0.759732765892186	0.498049819555196	-0.26168294633699	9927325	9927692	hypo	-	CHG	intergenic	Thecc1EG001869	scaffold_1	mRNA	Unknown
scaffold_1	0.531679894179894	0.232114863541944	-0.29956503063795	10007148	10007289	hypo	-	CHG	UTR3	Thecc1EG001882	scaffold_1	mRNA	c("Calcium-activated outward-rectifying potassium channel"	" putative (69%U)")
scaffold_1	0.577922077922078	0.537387387387388	-0.0405346905346905	10037752	10038242	hyper	+	CHG	downstream	Thecc1EG001887	scaffold_1	mRNA	Uncharacterized protein
scaffold_1	0.692307692307692	1	0.307692307692308	10110836	10110836	hyper	-	CHG	intronic	Thecc1EG001894	scaffold_1	mRNA	Glucan synthase-like 7 (65%T)
scaffold_1	0.4	0.758620689655172	0.358620689655172	10136456	10136456	hyper	-	CHG	intronic	Thecc1EG001897	scaffold_1	mRNA	RING/U-box superfamily protein (63%P)
scaffold_1	0.47676282051282	0.806802721088435	0.330039900575615	10144296	10145674	hyper	-	CHG	upstream	Thecc1EG001899	scaffold_1	mRNA	Membrane-associated progesterone binding protein 4 (74%T)
scaffold_1	0.38375350140056	0.223448275862069	-0.160305225538491	10145763	10146802	hypo	-	CHG	intergenic	Thecc1EG001900	scaffold_1	mRNA	Endoplasmic reticulum vesicle transporter protein (84%T)
scaffold_1	0.585065228888758	0.809755108015978	0.224689879127219	10181216	10183126	hypo	+	CHG	upstream	Thecc1EG001904	scaffold_1	mRNA	TT12-2 MATE transporter (95%P)
scaffold_1	0.406818181818182	0.0663157894736842	-0.340502392344498	10218579	10218581	hypo	+	CHG	intergenic	Thecc1EG001909	scaffold_1	mRNA	Polyamine oxidase 2 (80%P)
scaffold_1	0.621345029239766	0.893243243243243	0.271898214003477	10225426	10226823	hyper	-	CHG	upstream;downstream	Thecc1EG001910	scaffold_1	mRNA	Uncharacterized protein (72%P)
scaffold_1	0.474445735358526	0.829583519949733	0.355137784591207	10227143	10228275	hyper	-	CHG	upstream	Thecc1EG001911	scaffold_1	mRNA	Uncharacterized protein
scaffold_1	0.740639237609681	0.420086149530592	-0.320553088079089	10247596	10248569	hypo	+	CHG	upstream	Thecc1EG001913	scaffold_1	mRNA	c("Phytochrome interacting factor 3-like 6"	" putative (51%P)")
scaffold_1	0.333333333333333	0.684210526315789	0.350877192982456	10272083	10272083	hyper	-	CHG	UTR5	Thecc1EG001917	scaffold_1	mRNA	Uncharacterized protein (22%U)
scaffold_1	0.538271604938272	0.837992831541219	0.299721226602947	10270576	10272034	hyper	-	CHG	UTR5	Thecc1EG001918	scaffold_1	mRNA	Unknown
scaffold_1	0.682666303451303	0.825507825507825	0.142841522056523	10272854	10273601	hyper	-	CHG	exonic	Thecc1EG001919	scaffold_1	mRNA	Unknown
scaffold_1	0.618655462184874	0.76517359670069	0.146518134515816	10282600	10283084	hyper	-	CHG	intergenic	Thecc1EG001923	scaffold_1	mRNA	c("RING-H2 finger protein ATL5F"	" putative (39%P)")
scaffold_1	0.524432372505543	0.829393939393939	0.304961566888396	10286112	10286644	hyper	+	CHG	downstream	Thecc1EG001926	scaffold_1	mRNA	Uncharacterized protein
scaffold_1	0.536414565826331	0.804774083546462	0.268359517720131	10314366	10315032	hyper	-	CHG	intronic	Thecc1EG001930	scaffold_1	mRNA	Unknown
scaffold_1	0.531313538258572	0.780728376654575	0.249414838396003	10341874	10343827	hyper	+	CHG	intergenic	Thecc1EG001932	scaffold_1	mRNA	c("Transposase tnp2"	" putative (36%U)")
scaffold_1	0.75	1	0.25	10350410	10350410	hyper	-	CHG	upstream	Thecc1EG001933	scaffold_1	mRNA	Uncharacterized protein (80%P)
scaffold_1	0.571794871794872	0.882897603485839	0.311102731690967	10417817	10418483	hyper	-	CHG	intergenic	Thecc1EG001941	scaffold_1	mRNA	Unknown
scaffold_1	0.634028313192849	0.672576501067067	0.0385481878742176	10423934	10424788	hyper	+	CHG	intronic	Thecc1EG001943	scaffold_1	mRNA	Gag-pol polyprotein-like protein (30%U)
scaffold_1	0.646819090454773	0.771782805429864	0.124963714975092	10436169	10437398	hyper	-	CHG	upstream	Thecc1EG001944	scaffold_1	mRNA	Preprotein translocase Sec (63%P)
scaffold_1	0.54788961038961	0.838162632749919	0.290273022360309	10455239	10456551	hyper	+	CHG	upstream	Thecc1EG001946	scaffold_1	mRNA	Uncharacterized protein (76%P)
scaffold_1	0.454545454545455	0.733333333333333	0.278787878787879	10481880	10481880	hyper	-	CHG	intergenic	Thecc1EG001948	scaffold_1	mRNA	Cysteine-rich RLK (RECEPTOR-like protein kinase) 8 (20%T)
scaffold_1	0.47487801781212	0.512345679012346	0.0374676612002253	10491432	10491891	hypo	+	CHG	upstream	Thecc1EG001949	scaffold_1	mRNA	Glutathione S-transferase PHI 9 (72%T)
scaffold_1	0.664772727272728	0.686274509803922	0.0215017825311945	10541248	10542829	hyper	+	CHG	upstream	Thecc1EG001954	scaffold_1	mRNA	Uncharacterized protein (50%P)
scaffold_1	0.566149068322982	0.875259289321789	0.309110220998808	10550675	10550889	hyper	-	CHG	intergenic	Thecc1EG001955	scaffold_1	mRNA	NAC domain-containing protein 42 (60%P)
scaffold_1	0.472527472527473	0.777080062794348	0.304552590266876	10579630	10580097	hyper	+	CHG	upstream	Thecc1EG001957	scaffold_1	mRNA	Pleckstrin domain-containing protein (76%P)
scaffold_1	0.2	0.4	0.2	10580735	10580735	hyper	+	CHG	UTR5	Thecc1EG001959	scaffold_1	mRNA	Unknown
scaffold_1	0.787205387205387	0.816900093370681	0.029694706165294	10589419	10590194	hyper	-	CHG	intergenic	Thecc1EG001960	scaffold_1	mRNA	Anaphase-promoting complex subunit 5 (71%P)
scaffold_1	0.482764110889111	0.781417146154225	0.298653035265113	10610878	10611860	hyper	+	CHG	intergenic	Thecc1EG001962	scaffold_1	mRNA	Unknown
scaffold_1	0.153846153846154	0.472222222222222	0.318376068376068	10623130	10623130	hyper	+	CHG	upstream	Thecc1EG001964	scaffold_1	mRNA	Uncharacterized protein (46%P)
scaffold_1	0.770051452414613	0.790823426356664	0.0207719739420509	10630738	10631595	hypo	-	CHG	intronic	Thecc1EG001965	scaffold_1	mRNA	Uncharacterized protein (76%P)
scaffold_1	0.596508957417055	0.769016875845354	0.172507918428299	10637184	10639030	hyper	-	CHG	upstream	Thecc1EG001966	scaffold_1	mRNA	Uncharacterized protein (56%P)
scaffold_1	0.523809523809524	0.733333333333333	0.209523809523809	10648021	10648021	hyper	+	CHG	intronic	Thecc1EG001967	scaffold_1	mRNA	Cysteine-rich RLK (RECEPTOR-like protein kinase) 8 (11%T)
scaffold_1	0.42979020979021	0.775757575757576	0.345967365967366	10646064	10647549	hyper	+	CHG	intronic	Thecc1EG001968	scaffold_1	mRNA	Phytoene desaturation 1 (63%T)
scaffold_1	0.564454707482199	0.864087423727395	0.299632716245196	10654200	10655928	hyper	+	CHG	intronic	Thecc1EG001969	scaffold_1	mRNA	Unknown
scaffold_1	0.692438068767856	0.852525252525252	0.160087183757397	10670104	10670779	hyper	-	CHG	intronic	Thecc1EG001970	scaffold_1	mRNA	Uncharacterized protein (51%P)
scaffold_1	0.333333333333333	0.570714285714286	0.237380952380952	10700982	10701271	hyper	-	CHG	intronic	Thecc1EG001973	scaffold_1	mRNA	Unknown
scaffold_1	0.54027149321267	0.472809829059829	-0.0674616641528405	10712774	10714464	hypo	+	CHG	intronic	Thecc1EG001974	scaffold_1	mRNA	Uncharacterized protein (87%P)
scaffold_1	0.685217887741607	0.943706896551724	0.258489008810117	10734828	10735323	hyper	+	CHG	upstream;downstream	Thecc1EG001975	scaffold_1	mRNA	Uncharacterized protein (76%P)
scaffold_1	0.519413320883909	0.818079434006853	0.298666113122944	10737121	10737620	hyper	-	CHG	intergenic	Thecc1EG001976	scaffold_1	mRNA	Unknown
scaffold_1	0.538038793103448	0.893355855855856	0.355317062752408	10748693	10749216	hyper	-	CHG	intergenic	Thecc1EG001978	scaffold_1	mRNA	GDSL Lipase/Acylhydrolase superfamily protein (80%P)
scaffold_1	0.756654411764706	0.617261904761905	-0.139392507002801	10764625	10765149	hypo	-	CHG	upstream	Thecc1EG001979	scaffold_1	mRNA	Uncharacterized protein (58%P)
scaffold_1	0.333333333333333	0.548387096774194	0.21505376344086	10776082	10776082	hyper	+	CHG	intergenic	Thecc1EG001981	scaffold_1	mRNA	Uncharacterized protein
scaffold_1	0.162837162837163	0.390793650793651	0.227956487956488	10788145	10788213	hyper	-	CHG	intronic	Thecc1EG001984	scaffold_1	mRNA	Unknown
scaffold_1	0.727272727272727	0.961538461538462	0.234265734265734	10837716	10837716	hyper	+	CHG	upstream	Thecc1EG001992	scaffold_1	mRNA	Unknown
scaffold_1	0.569143446852425	0.88	0.310856553147575	10859887	10861442	hyper	-	CHG	intronic	Thecc1EG001996	scaffold_1	mRNA	Unknown
scaffold_1	0.566333517913223	0.780809127934784	0.214475610021561	10869400	10871040	hyper	+	CHG	upstream	Thecc1EG001997	scaffold_1	mRNA	Unknown
scaffold_1	0.390502354788069	0.75	0.359497645211931	10863631	10864974	hyper	+	CHG	exonic	Thecc1EG001998	scaffold_1	mRNA	Uncharacterized protein
scaffold_1	0.680229419703104	0.845854452099997	0.165625032396893	10894684	10895789	hyper	+	CHG	intronic	Thecc1EG002004	scaffold_1	mRNA	Uncharacterized protein (80%P)
scaffold_1	0.540996168582376	0.88	0.339003831417624	10940584	10940732	hyper	-	CHG	intergenic	Thecc1EG002007	scaffold_1	mRNA	2-oxoglutarate and Fe(II)-dependent oxygenase superfamily protein (66%P)
scaffold_1	0.547857142857143	0.892081736909323	0.344224594052181	10955460	10955466	hyper	+	CHG	intergenic	Thecc1EG002008	scaffold_1	mRNA	S-adenosyl-L-methionine-dependent methyltransferases superfamily protein (71%P)
scaffold_1	0.491754256289636	0.763468797460026	0.27171454117039	10978935	10980716	hyper	+	CHG	intergenic	Thecc1EG002010	scaffold_1	mRNA	Uncharacterized protein (45%P)
scaffold_1	0.444444444444444	0.916666666666667	0.472222222222222	10980826	10980826	hyper	-	CHG	UTR5	Thecc1EG002011	scaffold_1	mRNA	NAD(P)-binding Rossmann-fold superfamily protein (75%T)
scaffold_1	0.648603879350783	0.914772727272727	0.266168847921944	11007086	11007907	hyper	-	CHG	intergenic	Thecc1EG002015	scaffold_1	mRNA	Gag-pro-like protein (19%U)
scaffold_1	0.639285714285714	0.318401462713856	-0.320884251571858	11019441	11019594	hypo	+	CHG	upstream	Thecc1EG002018	scaffold_1	mRNA	Uncharacterized protein (56%P)
scaffold_1	0.618939393939394	0.981065918653577	0.362126524714182	11038703	11039327	hyper	-	CHG	intergenic	Thecc1EG002020	scaffold_1	mRNA	Ribosomal L27e protein family (89%T)
scaffold_1	0.453905334248197	0.787043422154365	0.333138087906169	11075942	11077825	hyper	-	CHG	upstream	Thecc1EG002025	scaffold_1	mRNA	Gag protease polyprotein (68%P)
scaffold_1	0.571428571428571	1	0.428571428571429	11086511	11086511	hyper	+	CHG	upstream	Thecc1EG002026	scaffold_1	mRNA	Uncharacterized protein (65%P)
scaffold_1	0.478503533925168	0.795252145904378	0.316748611979211	11170536	11172298	hyper	+	CHG	upstream	Thecc1EG002036	scaffold_1	mRNA	Uncharacterized protein (42%P)
scaffold_1	0.583060333060333	0.943548387096774	0.360488054036441	11182220	11182595	hyper	+	CHG	intronic	Thecc1EG002038	scaffold_1	mRNA	Zinc transporter 5 precursor (66%P)
scaffold_1	0.661111111111111	0.964285714285715	0.303174603174604	11187551	11187973	hyper	+	CHG	intronic	Thecc1EG002039	scaffold_1	mRNA	Uncharacterized protein (48%P)
scaffold_1	0.741105853812095	0.887954166932853	0.146848313120758	11210660	11212386	hyper	+	CHG	exonic	Thecc1EG002040	scaffold_1	mRNA	Unknown
scaffold_1	0.351351351351351	0.59375	0.242398648648649	11216528	11216528	hyper	-	CHG	exonic	Thecc1EG002041	scaffold_1	mRNA	Copia-like retrotransposable element (23%U)
scaffold_1	0.713032581453634	0.648593073593074	-0.0644395078605606	11214556	11215532	hypo	+	CHG	exonic	Thecc1EG002042	scaffold_1	mRNA	Copia LTR rider-like protein (24%U)
scaffold_1	0.307692307692308	0.526315789473684	0.218623481781376	11257619	11257619	hyper	+	CHG	intronic	Thecc1EG002046	scaffold_1	mRNA	c("UDP-glucosyl transferase 71C5"	" putative (42%P)")
scaffold_1	0.227272727272727	0	-0.227272727272727	11263941	11263941	hypo	+	CHG	exonic	Thecc1EG002048	scaffold_1	mRNA	Uncharacterized protein
scaffold_1	0.662466931216931	0.836590115951818	0.174123184734887	11292732	11294201	hyper	-	CHG	intronic	Thecc1EG002050	scaffold_1	mRNA	c("Tetratricopeptide repeat (TPR)-like superfamily protein"	" putative (54%T)")
scaffold_1	0.720930232558139	0.454545454545455	-0.266384778012685	11285821	11285821	hypo	+	CHG	intronic	Thecc1EG002051	scaffold_1	mRNA	Uncharacterized protein (76%P)
scaffold_1	0.641156679082182	0.910192450594927	0.269035771512746	11287087	11288033	hyper	+	CHG	exonic	Thecc1EG002052	scaffold_1	mRNA	c("RNA-directed DNA polymerase (Reverse transcriptase)"	" Ribonuclease H-like protein (23%U)")
scaffold_1	0.736842105263158	1	0.263157894736842	11297823	11297823	hyper	-	CHG	downstream	Thecc1EG002053	scaffold_1	mRNA	c("Ribonuclease H protein"	" putative (36%P)")
scaffold_1	0.8	0.513513513513513	-0.286486486486487	11332732	11332732	hypo	-	CHG	upstream	Thecc1EG002058	scaffold_1	mRNA	Uncharacterized protein (48%P)
scaffold_1	0.7	0.909090909090909	0.209090909090909	11348799	11348799	hyper	+	CHG	intergenic	Thecc1EG002060	scaffold_1	mRNA	60S ribosomal protein L13 (84%U)
scaffold_1	0.631578947368421	0.851851851851852	0.220272904483431	11374655	11374655	hyper	-	CHG	upstream	Thecc1EG002064	scaffold_1	mRNA	c("Pentatricopeptide repeat-containing"	" putative-like protein (20%U)")
scaffold_1	0.492500377344002	0.720924375302717	0.228423997958716	11390940	11391951	hyper	+	CHG	upstream;downstream	Thecc1EG002065	scaffold_1	mRNA	Unknown
scaffold_1	0.617307692307692	0.896845208002311	0.279537515694619	11396461	11396898	hyper	+	CHG	upstream	Thecc1EG002067	scaffold_1	mRNA	Bifunctional inhibitor/lipid-transfer protein/seed storage 2S albumin superfamily protein (85%P)
scaffold_1	0.63011689055862	0.846298635839096	0.216181745280477	11413587	11414959	hyper	-	CHG	upstream	Thecc1EG002068	scaffold_1	mRNA	Uncharacterized protein
scaffold_1	0.466666666666667	0.230769230769231	-0.235897435897436	11429905	11429905	hypo	-	CHG	intergenic	Thecc1EG002070	scaffold_1	mRNA	Unknown
scaffold_1	0.435824175824176	0.303148148148148	-0.132676027676028	11435334	11435624	hyper	+	CHG	intergenic	Thecc1EG002071	scaffold_1	mRNA	c("Homeodomain-like superfamily protein"	" putative (38%T)")
scaffold_1	0.766093661573288	0.462290325425522	-0.303803336147766	11445929	11446855	hypo	-	CHG	upstream	Thecc1EG002072	scaffold_1	mRNA	Regulator of chromosome condensation family protein (71%P)
scaffold_1	0.85170037597966	0.624639277159524	-0.227061098820136	11447668	11448265	hypo	+	CHG	exonic	Thecc1EG002074	scaffold_1	mRNA	c("Auxin-induced protein 5NG4"	" putative (53%P)")
scaffold_1	0.601362002290795	0.880150330969407	0.278788328678612	11474683	11475696	hyper	+	CHG	upstream	Thecc1EG002078	scaffold_1	mRNA	Methionine aminopeptidase 2B (85%P)
scaffold_1	0.615384615384615	0.923076923076923	0.307692307692308	11486922	11486922	hyper	-	CHG	UTR5	Thecc1EG002079	scaffold_1	mRNA	c("Eukaryotic aspartyl protease family protein"	" putative (45%P)")
scaffold_1	0.535701846046674	0.606469892921708	0.070768046875034	11485396	11486183	hyper	+	CHG	upstream	Thecc1EG002080	scaffold_1	mRNA	Uncharacterized protein (50%P)
scaffold_1	0.642994109955027	0.811289579126619	0.168295469171593	11495625	11497392	hyper	+	CHG	upstream	Thecc1EG002081	scaffold_1	mRNA	Uncharacterized protein (68%P)
scaffold_1	0.517857142857143	0.767676767676768	0.249819624819625	11502963	11503015	hyper	+	CHG	upstream;downstream	Thecc1EG002082	scaffold_1	mRNA	MuDRA transposase-like (14%U)
scaffold_1	0.634861302380484	0.916062801932367	0.281201499551883	11511892	11512103	hyper	+	CHG	intergenic	Thecc1EG002083	scaffold_1	mRNA	Aspartic proteinase A1 (68%T)
scaffold_1	0.327272727272727	0.86140350877193	0.534130781499202	11511577	11511590	hyper	-	CHG	intergenic	Thecc1EG002084	scaffold_1	mRNA	Unknown
scaffold_1	0.654605263157895	0.777701465201465	0.123096202043571	11514695	11515791	hyper	+	CHG	intergenic	Thecc1EG002085	scaffold_1	mRNA	Unknown
scaffold_1	0.558826447245565	0.666125161819962	0.107298714574397	11524557	11526357	hyper	-	CHG	intergenic	Thecc1EG002086	scaffold_1	mRNA	c("Gag/pol protein"	" putative (38%U)")
scaffold_1	0.622923588039867	0.879166666666667	0.2562430786268	11545356	11545665	hyper	-	CHG	upstream	Thecc1EG002089	scaffold_1	mRNA	Uncharacterized protein (39%P)
scaffold_1	0.501101838921923	0.314096719217392	-0.187005119704531	11546411	11547967	hyper	+	CHG	intronic	Thecc1EG002090	scaffold_1	mRNA	Uncharacterized protein (38%P)
scaffold_1	0.707694805194805	0.220812458016122	-0.486882347178683	11579657	11579739	hypo	+	CHG	upstream	Thecc1EG002091	scaffold_1	mRNA	Alpha/beta-Hydrolases superfamily protein (84%P)
scaffold_1	0.452525252525253	0.696581196581197	0.244055944055944	11603392	11604596	hyper	-	CHG	intergenic	Thecc1EG002092	scaffold_1	mRNA	c("Cellulose synthase-like B3"	" putative (55%P)")
scaffold_1	0.653540903540904	0.988505747126437	0.334964843585533	11630324	11631406	hyper	-	CHG	intronic	Thecc1EG002093	scaffold_1	mRNA	Uncharacterized protein (27%U)
scaffold_1	0.650046510507037	0.849614919261017	0.199568408753981	11628783	11629960	hyper	+	CHG	intronic	Thecc1EG002094	scaffold_1	mRNA	Unknown
scaffold_1	0.699294532627866	0.418239360049705	-0.281055172578161	11638413	11639503	hypo	+	CHG	intergenic	Thecc1EG002095	scaffold_1	mRNA	Uncharacterized protein (45%P)
scaffold_1	0.62021021309859	0.855276357758979	0.235066144660389	11649671	11650557	hyper	+	CHG	exonic	Thecc1EG002098	scaffold_1	mRNA	c("Cellulose synthase-like B3"	" putative (54%P)")
scaffold_1	0.408285048285048	0.614980607627666	0.206695559342618	11658879	11660328	hyper	-	CHG	intronic	Thecc1EG002099	scaffold_1	mRNA	c("Cellulose synthase-like B4"	" putative (39%T)")
scaffold_1	0.537484537894983	0.785490170996943	0.24800563310196	11685302	11686749	hyper	-	CHG	intergenic	Thecc1EG002100	scaffold_1	mRNA	Uncharacterized protein (81%P)
scaffold_1	0.545454545454545	0.757575757575758	0.212121212121212	11696347	11696347	hyper	-	CHG	upstream	Thecc1EG002101	scaffold_1	mRNA	Unknown
scaffold_1	0.494450844854071	0.6796875	0.185236655145929	11702095	11703262	hyper	-	CHG	intergenic	Thecc1EG002102	scaffold_1	mRNA	Uncharacterized protein (57%P)
scaffold_1	0.604895640997791	0.505892235466815	-0.0990034055309765	11732796	11734551	hypo	-	CHG	upstream	Thecc1EG002104	scaffold_1	mRNA	Unknown
scaffold_1	0.729716082129875	0.827173444628688	0.0974573624988123	11738543	11739266	hypo	+	CHG	upstream	Thecc1EG002105	scaffold_1	mRNA	Unknown
scaffold_1	0.611991229857487	0.851811568273239	0.239820338415751	11739462	11741294	hyper	+	CHG	intronic	Thecc1EG002106	scaffold_1	mRNA	c("UDP-glucosyl transferase 71C4"	" putative (46%T)")
scaffold_1	0.572665377176015	0.815808781916841	0.243143404740826	11749588	11750744	hyper	-	CHG	downstream	Thecc1EG002107	scaffold_1	mRNA	Uncharacterized protein (63%P)
scaffold_1	0.480205542016731	0.753465098305818	0.273259556289087	11753996	11755713	hyper	+	CHG	exonic	Thecc1EG002108	scaffold_1	mRNA	Uncharacterized protein (78%P)
scaffold_1	0.614285714285714	0.705261253437545	0.090975539151831	11770255	11771651	hyper	-	CHG	intergenic	Thecc1EG002111	scaffold_1	mRNA	c("Copia-like pol polyprotein"	" putative (53%U)")
scaffold_1	0.667026030959752	0.835923470148098	0.168897439188345	11791215	11792368	hyper	+	CHG	upstream	Thecc1EG002112	scaffold_1	mRNA	Unknown
scaffold_1	0.594634890916355	0.894274956774957	0.299640065858601	11805869	11806213	hyper	+	CHG	intergenic	Thecc1EG002114	scaffold_1	mRNA	c("Cell differentiation"	" Rcd1-like protein"	" putative (39%T)")
scaffold_1	0.606060606060606	0.925	0.318939393939394	11829532	11829579	hyper	-	CHG	intronic	Thecc1EG002119	scaffold_1	mRNA	Unknown
scaffold_1	0.333333333333333	0.555555555555556	0.222222222222222	11827227	11827227	hyper	+	CHG	intronic	Thecc1EG002120	scaffold_1	mRNA	Unknown
scaffold_1	0.659649122807018	0.952138033520238	0.29248891071322	11870039	11870145	hyper	-	CHG	upstream	Thecc1EG002126	scaffold_1	mRNA	Ubiquitin fusion degradation UFD1 family protein (72%T)
scaffold_1	0.626861754802931	0.533548760371011	-0.0933129944319203	11870798	11872210	hyper	-	CHG	intergenic	Thecc1EG002127	scaffold_1	mRNA	Unknown
scaffold_1	0.4	0.619047619047619	0.219047619047619	11882492	11882492	hyper	+	CHG	upstream;downstream	Thecc1EG002128	scaffold_1	mRNA	Uncharacterized protein (56%P)
scaffold_1	0.50680042601295	0.751177823341388	0.244377397328439	11901945	11903574	hyper	-	CHG	intergenic	Thecc1EG002134	scaffold_1	mRNA	c("UDP-glucosyl transferase 71B6"	" putative (44%T)")
scaffold_1	0.667729264306921	0.319229236741023	-0.348500027565898	11903650	11904944	hypo	+	CHG	UTR5	Thecc1EG002135	scaffold_1	mRNA	Unknown
scaffold_1	0.498684210526316	0.542419798107923	0.043735587581607	11914226	11915592	hyper	+	CHG	upstream	Thecc1EG002136	scaffold_1	mRNA	Zinc transporter 5 precursor (67%P)
scaffold_1	0.818181818181818	0.571428571428571	-0.246753246753247	11942474	11942474	hypo	-	CHG	UTR5	Thecc1EG002140	scaffold_1	mRNA	c("Chitin elicitor receptor kinase 1"	" RLK1"	" putative (40%T)")
scaffold_1	0.222222222222222	0.503646869375769	0.281424647153547	11968777	11968831	hyper	-	CHG	intronic	Thecc1EG002145	scaffold_1	mRNA	RmlC-like cupins superfamily protein (68%T)
scaffold_1	0.690575100813272	0.468675931911226	-0.221899168902046	11980068	11980624	hyper	-	CHG	intergenic	Thecc1EG002147	scaffold_1	mRNA	Uncharacterized protein
scaffold_1	0.639577138683675	0.804374150865379	0.164797012181704	11986768	11988349	hyper	+	CHG	intergenic	Thecc1EG002148	scaffold_1	mRNA	Uncharacterized protein (51%P)
scaffold_1	0.862753378378379	0.586231884057971	-0.276521494320407	11997467	11997717	hypo	-	CHG	upstream	Thecc1EG002149	scaffold_1	mRNA	Uncharacterized protein (60%P)
scaffold_1	0.588235294117647	0.864864864864865	0.276629570747218	12019791	12019791	hyper	+	CHG	intergenic	Thecc1EG002153	scaffold_1	mRNA	c("Serine/threonine protein phosphatase 2A 55 kDa regulatory subunit B prime gamma"	" putative (58%P)")
scaffold_1	0.454545454545455	0.791666666666667	0.337121212121212	12024231	12024231	hyper	-	CHG	downstream	Thecc1EG002155	scaffold_1	mRNA	Uncharacterized protein (73%P)
scaffold_1	0.561005967604433	0.717018006148441	0.156012038544008	12040990	12041445	hypo	+	CHG	upstream	Thecc1EG002157	scaffold_1	mRNA	Major facilitator superfamily protein (77%P)
scaffold_1	0.425	0.393055555555555	-0.0319444444444445	12039370	12039493	hypo	+	CHG	intronic	Thecc1EG002158	scaffold_1	mRNA	Uncharacterized protein (69%P)
scaffold_1	0.761904761904762	0.967741935483871	0.205837173579109	12092718	12092718	hyper	-	CHG	intronic	Thecc1EG002162	scaffold_1	mRNA	Uncharacterized protein (74%P)
scaffold_1	0.615384615384615	1	0.384615384615385	12093578	12093578	hyper	+	CHG	upstream	Thecc1EG002163	scaffold_1	mRNA	Unknown
scaffold_1	0.5	0.896551724137931	0.396551724137931	12146930	12146930	hyper	+	CHG	upstream	Thecc1EG002173	scaffold_1	mRNA	ARM repeat superfamily protein (72%P)
scaffold_1	0.701604776794328	0.294228161973655	-0.407376614820673	12171115	12171572	hypo	+	CHG	upstream	Thecc1EG002177	scaffold_1	mRNA	Uncharacterized protein (28%U)
scaffold_1	0.0357142857142857	0.371794871794872	0.336080586080586	12183792	12183806	hyper	+	CHG	upstream	Thecc1EG002180	scaffold_1	mRNA	Uncharacterized protein (48%U)
scaffold_1	0.457264957264957	0.704739278752437	0.247474321487479	12183948	12184064	hyper	-	CHG	UTR5	Thecc1EG002181	scaffold_1	mRNA	c("Retrotransposon"	" unclassified"	" putative-like protein (27%U)")
scaffold_1	0.464347615704107	0.820256352057264	0.355908736353157	12187386	12189033	hyper	-	CHG	downstream	Thecc1EG002182	scaffold_1	mRNA	c("Retrotransposon protein"	" unclassified"	" putative (44%U)")
scaffold_1	0.585098039215686	0.821547878410624	0.236449839194937	12234029	12234636	hyper	-	CHG	upstream	Thecc1EG002185	scaffold_1	mRNA	Transducin/WD40 repeat-like superfamily protein (81%T)
scaffold_1	0.414542728635682	0.749548328816622	0.335005600180939	12248707	12248867	hyper	+	CHG	upstream	Thecc1EG002188	scaffold_1	mRNA	Uncharacterized protein (59%P)
scaffold_1	0.521986650578909	0.789018093315475	0.267031442736565	12263198	12264632	hyper	+	CHG	upstream	Thecc1EG002189	scaffold_1	mRNA	Uncharacterized protein (54%P)
scaffold_1	0.739130434782609	0.53125	-0.207880434782609	12274923	12274923	hypo	-	CHG	upstream	Thecc1EG002190	scaffold_1	mRNA	Uncharacterized protein (66%U)
scaffold_1	0.6	0.831818181818182	0.231818181818182	12276423	12277675	hyper	-	CHG	intronic	Thecc1EG002191	scaffold_1	mRNA	Unknown
scaffold_1	0.777282918520579	0.912467948717949	0.13518503019737	12308675	12309584	hyper	-	CHG	intergenic	Thecc1EG002198	scaffold_1	mRNA	Gag-pol polymerase-like protein (24%U)
scaffold_1	0.696848022834865	0.876281999297164	0.179433976462299	12315457	12316287	hyper	+	CHG	downstream	Thecc1EG002199	scaffold_1	mRNA	Myzus persicae-induced lipase 1 (71%P)
scaffold_1	0.673626373626374	0.618181818181818	-0.0554445554445552	12332952	12333474	hyper	-	CHG	intronic	Thecc1EG002202	scaffold_1	mRNA	PDI-like 2-2 (80%T)
scaffold_1	0.643437838903677	0.918221374006874	0.274783535103197	12353260	12354515	hyper	-	CHG	intronic	Thecc1EG002204	scaffold_1	mRNA	c("Centromere/kinetochore protein (ZW10)"	" putative (66%T)")
scaffold_1	0.756391941391941	0.394827921126511	-0.361564020265431	12363343	12364331	hypo	+	CHG	upstream	Thecc1EG002205	scaffold_1	mRNA	Uncharacterized protein (43%P)
scaffold_1	0.582772166105499	0.906018518518518	0.323246352413019	12369835	12370304	hyper	+	CHG	intergenic	Thecc1EG002206	scaffold_1	mRNA	GDSL-like Lipase/Acylhydrolase superfamily protein (67%T)
scaffold_1	0.590909090909091	0.92156862745098	0.33065953654189	12378868	12379972	hyper	-	CHG	upstream	Thecc1EG002207	scaffold_1	mRNA	Unknown
scaffold_1	0.59118777056277	0.738134057971015	0.146946287408244	12382730	12383596	hypo	+	CHG	intergenic	Thecc1EG002208	scaffold_1	mRNA	Unknown
scaffold_1	0.570852027118168	0.686557721174594	0.115705694056427	12402976	12404893	hypo	+	CHG	intronic	Thecc1EG002210	scaffold_1	mRNA	Uncharacterized protein (67%P)
scaffold_1	0.534492571180971	0.832003468890168	0.297510897709197	12408726	12410059	hyper	+	CHG	intronic	Thecc1EG002211	scaffold_1	mRNA	Uncharacterized protein (73%P)
scaffold_1	0.739130434782609	0.518518518518518	-0.22061191626409	12417558	12417558	hypo	-	CHG	intronic	Thecc1EG002212	scaffold_1	mRNA	Uncharacterized protein (67%P)
scaffold_1	0.633184803001876	0.897109001182972	0.263924198181096	12417760	12418282	hyper	+	CHG	intronic	Thecc1EG002213	scaffold_1	mRNA	Unknown
scaffold_1	0.757049663299663	0.63827360809685	-0.118776055202814	12435271	12436886	hyper	+	CHG	upstream	Thecc1EG002214	scaffold_1	mRNA	GDSL-like Lipase/Acylhydrolase superfamily protein (66%P)
scaffold_1	0.666666666666667	0.90625	0.239583333333333	12453664	12453664	hyper	+	CHG	intergenic	Thecc1EG002216	scaffold_1	mRNA	c("Ubiquitin and WLM domain-containing protein C1442.07c"	" putative (56%P)")
scaffold_1	0.490986821149865	0.683712121212121	0.192725300062257	12472480	12473064	hyper	+	CHG	intergenic	Thecc1EG002219	scaffold_1	mRNA	Unknown
scaffold_1	0.546563088512241	0.780512204881953	0.233949116369712	12482358	12482848	hyper	-	CHG	upstream	Thecc1EG002220	scaffold_1	mRNA	Uncharacterized protein (61%P)
scaffold_1	0.402623350873179	0.452991452991453	0.050368102118274	12489162	12490024	hyper	-	CHG	upstream	Thecc1EG002221	scaffold_1	mRNA	Unknown
scaffold_1	0.615127194900019	0.881816685905747	0.266689491005728	12517187	12518517	hyper	+	CHG	upstream;downstream	Thecc1EG002228	scaffold_1	mRNA	Unknown
scaffold_1	0.644230769230769	0.675480769230769	0.03125	12519881	12521110	hypo	-	CHG	intergenic	Thecc1EG002229	scaffold_1	mRNA	Cysteine-rich RLK (RECEPTOR-like protein kinase) 8 (13%T)
scaffold_1	0.362179487179488	0.817813765182186	0.455634278002699	12533962	12534204	hyper	-	CHG	intergenic	Thecc1EG002230	scaffold_1	mRNA	PTB domain-containing engulfment adapter protein 1 (64%P)
scaffold_1	0.37037037037037	0.722222222222222	0.351851851851852	12550403	12550403	hyper	+	CHG	upstream	Thecc1EG002235	scaffold_1	mRNA	Uncharacterized protein (66%P)
scaffold_1	0.616916533599886	0.81350267251723	0.196586138917344	12552348	12553331	hyper	-	CHG	exonic	Thecc1EG002236	scaffold_1	mRNA	Gag-pro-like protein (18%U)
scaffold_1	0.602199049974226	0.854886774529632	0.252687724555406	12558141	12560019	hyper	+	CHG	intronic	Thecc1EG002237	scaffold_1	mRNA	c("RNA-directed DNA polymerase (Reverse transcriptase)"	" Ribonuclease H (63%U)")
scaffold_1	0.545454545454545	1	0.454545454545455	12561263	12561263	hyper	-	CHG	exonic	Thecc1EG002238	scaffold_1	mRNA	Uncharacterized protein (75%P)
scaffold_1	0.534224815911113	0.45731099666839	-0.0769138192427228	12566723	12567546	hyper	+	CHG	intronic	Thecc1EG002239	scaffold_1	mRNA	Immunoglobulin E-set superfamily protein (69%P)
scaffold_1	0.42276688453159	0.675030599755202	0.252263715223611	12615142	12616565	hyper	+	CHG	intergenic	Thecc1EG002248	scaffold_1	mRNA	Uncharacterized protein (46%P)
scaffold_1	0.461288323068302	0.758910526647369	0.297622203579067	12619925	12621303	hyper	+	CHG	downstream	Thecc1EG002249	scaffold_1	mRNA	Unknown
scaffold_1	0.499329885800474	0.732159090909091	0.232829205108617	12626696	12628179	hyper	+	CHG	intergenic	Thecc1EG002250	scaffold_1	mRNA	Unknown
scaffold_1	0.446205832843109	0.754786523938087	0.308580691094978	12629072	12630815	hyper	-	CHG	UTR3	Thecc1EG002251	scaffold_1	mRNA	Unknown
scaffold_1	0.826666666666667	0.853351063531339	0.0266843968646728	12659101	12660104	hypo	-	CHG	intergenic	Thecc1EG002253	scaffold_1	mRNA	Unknown
scaffold_1	0.483870967741935	0.266666666666667	-0.217204301075269	12683515	12683515	hypo	+	CHG	intergenic	Thecc1EG002255	scaffold_1	mRNA	Uncharacterized protein (65%P)
scaffold_1	0.364478114478115	0.668625464370145	0.30414734989203	12698035	12698340	hyper	+	CHG	upstream	Thecc1EG002257	scaffold_1	mRNA	Calcium-binding EF-hand family protein (70%P)
scaffold_1	0.473512288222933	0.721059212094345	0.247546923871412	12744953	12746928	hyper	-	CHG	intergenic	Thecc1EG002267	scaffold_1	mRNA	Uncharacterized protein (68%P)
scaffold_1	0.741935483870968	0.975609756097561	0.233674272226593	12764501	12764501	hyper	-	CHG	intergenic	Thecc1EG002268	scaffold_1	mRNA	Uncharacterized protein
scaffold_1	0.671935626102293	0.738997113997114	0.0670614878948213	12764765	12765356	hyper	+	CHG	intergenic	Thecc1EG002269	scaffold_1	mRNA	Unknown
scaffold_1	0.06	0.433339485591808	0.373339485591808	12769454	12769658	hyper	+	CHG	upstream;downstream	Thecc1EG002270	scaffold_1	mRNA	Unknown
scaffold_1	0.657778333179171	0.822877122877123	0.165098789697952	12776763	12778364	hyper	-	CHG	intergenic	Thecc1EG002271	scaffold_1	mRNA	Uncharacterized protein (55%P)
scaffold_1	0.272727272727273	0.80952380952381	0.536796536796537	12789330	12789330	hyper	+	CHG	intergenic	Thecc1EG002273	scaffold_1	mRNA	Uncharacterized protein (58%P)
scaffold_1	0.466931884236046	0.72538545332663	0.258453569090584	12808335	12809442	hyper	-	CHG	upstream	Thecc1EG002275	scaffold_1	mRNA	Gag-pol polymerase-like protein (30%U)
scaffold_1	0.285714285714286	0.527777777777778	0.242063492063492	12817461	12817461	hyper	-	CHG	upstream;downstream	Thecc1EG002276	scaffold_1	mRNA	Unknown
scaffold_1	0.316326530612245	0.551612903225806	0.235286372613562	12819913	12820166	hyper	+	CHG	upstream;downstream	Thecc1EG002277	scaffold_1	mRNA	F-box and associated interaction domains-containing-like protein (30%T)
scaffold_1	0.578326435469293	0.817111330698287	0.238784895228994	12823437	12824608	hyper	-	CHG	exonic	Thecc1EG002278	scaffold_1	mRNA	Copia LTR rider-like protein (30%U)
scaffold_1	0.785714285714286	1	0.214285714285714	12822470	12822470	hyper	-	CHG	UTR5	Thecc1EG002279	scaffold_1	mRNA	Unknown
scaffold_1	0.464470444524211	0.74916393746181	0.284693492937598	12830535	12832234	hyper	+	CHG	upstream	Thecc1EG002280	scaffold_1	mRNA	Unknown
scaffold_1	0.62390350877193	0.867401960784314	0.243498452012384	12867919	12869399	hyper	-	CHG	upstream	Thecc1EG002282	scaffold_1	mRNA	Polygalacturonase (66%U)
scaffold_1	0.502784318225061	0.738911155853573	0.236126837628512	12865452	12867016	hyper	+	CHG	intronic	Thecc1EG002283	scaffold_1	mRNA	Unknown
scaffold_1	0.405050505050505	0.505523066926576	0.100472561876071	12872959	12873996	hyper	+	CHG	UTR3	Thecc1EG002284	scaffold_1	mRNA	Unknown
scaffold_1	0.261437908496732	0.508764111705288	0.247326203208556	12876056	12876143	hyper	+	CHG	UTR5	Thecc1EG002285	scaffold_1	mRNA	Uncharacterized protein (41%P)
scaffold_1	0.584915241349065	0.835763162774467	0.250847921425402	12887557	12889487	hyper	-	CHG	upstream	Thecc1EG002287	scaffold_1	mRNA	Uncharacterized protein (56%P)
scaffold_1	0.688421052631579	0.927203065134099	0.238782012502521	12894155	12894274	hyper	+	CHG	intronic	Thecc1EG002288	scaffold_1	mRNA	MuDRA transposase-like (13%U)
scaffold_1	0.389921466000113	0.675836259041407	0.285914793041294	12899065	12900785	hyper	+	CHG	intronic	Thecc1EG002289	scaffold_1	mRNA	Polygalacturonase (62%U)
scaffold_1	0.578391053391053	0.696816326121192	0.118425272730139	12893218	12893432	hypo	-	CHG	intronic	Thecc1EG002290	scaffold_1	mRNA	Unknown
scaffold_1	0.574047028717501	0.812297077922078	0.238250049204577	12913306	12914663	hyper	+	CHG	UTR5	Thecc1EG002291	scaffold_1	mRNA	c("Gag-protease-integrase-RT-RNaseH polyprotein"	" putative (45%U)")
scaffold_1	0.443421052631579	0.581578947368421	0.138157894736842	12911672	12913065	hyper	+	CHG	intronic	Thecc1EG002292	scaffold_1	mRNA	MuDRA transposase-like (22%U)
scaffold_1	0.357968828557064	0.641597985347985	0.283629156790921	12924745	12926217	hyper	+	CHG	upstream	Thecc1EG002293	scaffold_1	mRNA	Uncharacterized protein (59%P)
scaffold_1	0.503898642008398	0.607991322178965	0.104092680170567	12943069	12944840	hyper	-	CHG	intergenic	Thecc1EG002295	scaffold_1	mRNA	Unknown
scaffold_1	0.696698412698413	0.920415733482643	0.22371732078423	13014340	13015052	hyper	+	CHG	upstream	Thecc1EG002304	scaffold_1	mRNA	c("RNA-directed DNA polymerase (Reverse transcriptase)"	" Ribonuclease H-like protein (30%U)")
scaffold_1	0.299831631098306	0.579738588799364	0.279906957701058	13027228	13028399	hyper	-	CHG	intergenic	Thecc1EG002305	scaffold_1	mRNA	Uncharacterized protein (78%P)
scaffold_1	0.617647058823529	0.764646464646465	0.146999405822935	13036985	13037558	hyper	-	CHG	upstream	Thecc1EG002306	scaffold_1	mRNA	Cysteine-rich RLK (RECEPTOR-like protein kinase) 8 (7%T)
scaffold_1	0.374465717679497	0.831193197046856	0.456727479367358	13055432	13055540	hyper	+	CHG	upstream	Thecc1EG002309	scaffold_1	mRNA	Serine/threonine protein phosphatase 7 long form (64%P)
scaffold_1	0.914605734767025	0.620681605975724	-0.293924128791302	13072409	13072444	hypo	+	CHG	intronic	Thecc1EG002311	scaffold_1	mRNA	Kinase superfamily protein (77%T)
scaffold_1	0.64541891070886	0.227230402639916	-0.418188508068943	13076815	13078089	hypo	+	CHG	upstream	Thecc1EG002312	scaffold_1	mRNA	DGCR14-related (72%P)
scaffold_1	0.641323138636639	0.914211456746019	0.272888318109379	13091743	13093211	hyper	-	CHG	intergenic	Thecc1EG002313	scaffold_1	mRNA	Unknown
scaffold_1	0.588766788766789	0.859367425617181	0.270600636850393	13094770	13096411	hyper	-	CHG	intronic	Thecc1EG002314	scaffold_1	mRNA	Unknown
scaffold_1	0.512884929589077	0.735263496485907	0.22237856689683	13119644	13120968	hyper	-	CHG	upstream;downstream	Thecc1EG002315	scaffold_1	mRNA	c("Retrotransposon protein"	" putative (37%U)")
scaffold_1	0.533333333333333	0.805555555555556	0.272222222222222	13136044	13136044	hyper	+	CHG	UTR5	Thecc1EG002317	scaffold_1	mRNA	Uncharacterized protein (50%U)
scaffold_1	0.698621553884712	0.943283004258614	0.244661450373902	13134896	13135313	hyper	+	CHG	intronic	Thecc1EG002318	scaffold_1	mRNA	c("Zinc-dependent activator protein-1"	" putative (49%P)")
scaffold_1	0.7	0.428571428571429	-0.271428571428571	13146227	13146227	hypo	+	CHG	downstream	Thecc1EG002319	scaffold_1	mRNA	GRAS family transcription factor (76%P)
scaffold_1	0.559606481481482	0.883928571428572	0.32432208994709	13144984	13145735	hyper	-	CHG	upstream	Thecc1EG002320	scaffold_1	mRNA	Unknown
scaffold_1	0.784392857054183	0.539178947957587	-0.245213909096596	13153962	13154972	hyper	+	CHG	exonic	Thecc1EG002324	scaffold_1	mRNA	Uncharacterized protein (73%P)
scaffold_1	0.390909090909091	0.780701754385965	0.389792663476874	13209307	13209481	hyper	-	CHG	upstream	Thecc1EG002331	scaffold_1	mRNA	c("Pentatricopeptide repeat-containing protein"	" putative (58%P)")
scaffold_1	0.443838383838384	0.814194577352472	0.370356193514088	13218607	13220186	hyper	+	CHG	upstream	Thecc1EG002333	scaffold_1	mRNA	Photosystem II light harvesting complex gene 2.1 (92%T)
scaffold_1	0	0.208333333333333	0.208333333333333	13241218	13241218	hyper	+	CHG	intergenic	Thecc1EG002336	scaffold_1	mRNA	Uncharacterized protein
scaffold_1	0.660548941798942	0.846993604081889	0.186444662282948	13273990	13275235	hyper	+	CHG	exonic	Thecc1EG002339	scaffold_1	mRNA	Unknown
scaffold_1	0.577045300878972	0.67890499194847	0.101859691069498	13281168	13282275	hyper	-	CHG	UTR3	Thecc1EG002340	scaffold_1	mRNA	Unknown
scaffold_1	0.76	0.96551724137931	0.20551724137931	13282620	13282620	hyper	-	CHG	upstream;downstream	Thecc1EG002342	scaffold_1	mRNA	c("Retrotransposon protein"	" putative (56%U)")
scaffold_1	0.660846233230134	0.705278637770898	0.0444324045407638	13299971	13301313	hyper	-	CHG	intergenic	Thecc1EG002345	scaffold_1	mRNA	Uncharacterized protein (77%P)
scaffold_1	0.377678956750164	0.703636363636364	0.3259574068862	13305076	13305837	hyper	+	CHG	intergenic	Thecc1EG002346	scaffold_1	mRNA	Tetratricopeptide repeat (TPR)-like superfamily protein (61%T)
scaffold_1	0.553304076519245	0.212650102510784	-0.340653974008462	13314332	13315558	hyper	-	CHG	upstream	Thecc1EG002348	scaffold_1	mRNA	Uncharacterized protein
scaffold_1	0.461538461538462	0.772727272727273	0.311188811188811	13320988	13320988	hyper	-	CHG	intergenic	Thecc1EG002349	scaffold_1	mRNA	Cc-nbs-lrr resistance-like protein (26%U)
scaffold_1	0.576494794514979	0.806261163003995	0.229766368489015	13339570	13341053	hyper	+	CHG	downstream	Thecc1EG002355	scaffold_1	mRNA	Uncharacterized protein (61%P)
scaffold_1	0.3	0.557377049180328	0.257377049180328	13358520	13358520	hyper	-	CHG	intronic	Thecc1EG002356	scaffold_1	mRNA	Unknown
scaffold_1	0.75	0.629019643878134	-0.120980356121866	13356028	13356926	hyper	+	CHG	intronic	Thecc1EG002357	scaffold_1	mRNA	Uncharacterized protein (26%U)
scaffold_1	0.537740877797143	0.782585882585883	0.244845004788739	13394615	13396348	hyper	-	CHG	intergenic	Thecc1EG002361	scaffold_1	mRNA	c("Gag protease polyprotein"	" putative (56%P)")
scaffold_1	0.470989147092504	0.45791958546655	-0.0130695616259545	13406971	13408485	hyper	-	CHG	intronic	Thecc1EG002363	scaffold_1	mRNA	Unknown
scaffold_1	0.654196298198914	0.932679738562091	0.278483440363178	13432653	13433616	hyper	+	CHG	upstream	Thecc1EG002367	scaffold_1	mRNA	Uncharacterized protein (51%P)
scaffold_1	0.515808823529412	0.655586306507965	0.139777482978554	13450121	13451875	hypo	+	CHG	intergenic	Thecc1EG002368	scaffold_1	mRNA	Uncharacterized protein (66%P)
scaffold_1	0.601307189542484	0.930288461538461	0.328981271995977	13481993	13483021	hyper	-	CHG	upstream	Thecc1EG002369	scaffold_1	mRNA	Uncharacterized protein (21%U)
scaffold_1	0.402251171638927	0.660265700483092	0.258014528844165	13479483	13481077	hyper	+	CHG	intronic	Thecc1EG002370	scaffold_1	mRNA	Uncharacterized protein (81%P)
scaffold_1	0.646880096276648	0.899432630063435	0.252552533786787	13501496	13502906	hyper	-	CHG	intronic	Thecc1EG002374	scaffold_1	mRNA	Uncharacterized protein (53%P)
scaffold_1	0.326851554018737	0.581366723259762	0.254515169241025	13509365	13511008	hyper	-	CHG	upstream	Thecc1EG002375	scaffold_1	mRNA	Uncharacterized protein (68%P)
scaffold_1	0.550130271885909	0.675040322580645	0.124910050694736	13508296	13509059	hyper	+	CHG	intronic	Thecc1EG002376	scaffold_1	mRNA	Uncharacterized protein (57%P)
scaffold_1	0.634133171633172	0.890129254376566	0.255996082743395	13516396	13517272	hyper	+	CHG	upstream	Thecc1EG002377	scaffold_1	mRNA	Uncharacterized protein (60%P)
scaffold_1	0.788679902473006	0.800239463601533	0.0115595611285265	13525208	13526649	hyper	+	CHG	upstream	Thecc1EG002379	scaffold_1	mRNA	Uncharacterized protein (59%P)
scaffold_1	0.627182996854656	0.63749599839936	0.0103130015447039	13535790	13537665	hyper	+	CHG	upstream	Thecc1EG002380	scaffold_1	mRNA	Secretory laccase (75%U)
scaffold_1	0.518793103448276	0.636003655699568	0.117210552251292	13539481	13540564	hyper	-	CHG	intergenic	Thecc1EG002381	scaffold_1	mRNA	Unknown
scaffold_1	0.408369408369409	0.763687293099058	0.355317884729649	13551762	13552817	hyper	+	CHG	upstream	Thecc1EG002382	scaffold_1	mRNA	Uncharacterized protein (71%P)
scaffold_1	0.617462364364663	0.816930172719646	0.199467808354984	13559407	13560886	hyper	+	CHG	intronic	Thecc1EG002383	scaffold_1	mRNA	Ribonuclease H protein (62%P)
scaffold_1	0.715181570554124	0.82396943742532	0.108787866871195	13567104	13568930	hypo	-	CHG	upstream	Thecc1EG002384	scaffold_1	mRNA	c("Gag protease polyprotein"	" putative (56%P)")
scaffold_1	0.512711855901786	0.831540669319391	0.318828813417605	13562656	13564439	hyper	+	CHG	intronic	Thecc1EG002385	scaffold_1	mRNA	c("Retrotransposon protein"	" putative (59%U)")
scaffold_1	0.739829743156784	0.839579211758325	0.0997494686015407	13565459	13567080	hyper	+	CHG	intronic	Thecc1EG002386	scaffold_1	mRNA	c("RNA-directed DNA polymerase (Reverse transcriptase)"	" Ribonuclease H (61%U)")
scaffold_1	0.485817805383023	0.774013596930264	0.288195791547241	13569167	13569235	hyper	-	CHG	intronic	Thecc1EG002388	scaffold_1	mRNA	Uncharacterized protein (75%P)
scaffold_1	0.782864102013038	0.840624287992709	0.0577601859796707	13572463	13573271	hypo	-	CHG	UTR5	Thecc1EG002389	scaffold_1	mRNA	Gag-pro-like protein (31%U)
scaffold_1	0.670171546879621	0.936067503924647	0.265895957045026	13574273	13575206	hyper	+	CHG	intronic	Thecc1EG002390	scaffold_1	mRNA	Uncharacterized protein (87%P)
scaffold_1	0.647317073170732	0.680672268907563	0.0333551957368315	13588560	13588897	hyper	-	CHG	intronic	Thecc1EG002392	scaffold_1	mRNA	Uncharacterized protein (39%U)
scaffold_1	0.447762152731097	0.810533216783217	0.36277106405212	13608557	13608930	hyper	-	CHG	intergenic	Thecc1EG002393	scaffold_1	mRNA	Receptor like protein 20 (15%T)
scaffold_1	0.468366093366093	0.734313725490196	0.265947632124102	13617789	13617862	hyper	-	CHG	UTR3	Thecc1EG002394	scaffold_1	mRNA	Glucose-6-phosphate dehydrogenase 1 (82%P)
scaffold_1	0.692307692307692	1	0.307692307692308	13649096	13649096	hyper	+	CHG	upstream;downstream	Thecc1EG002399	scaffold_1	mRNA	Unknown
scaffold_1	0.811529933481153	0.578869047619047	-0.232660885862105	13658359	13658473	hypo	-	CHG	intergenic	Thecc1EG002400	scaffold_1	mRNA	Phytochrome C (69%T)
scaffold_1	0.564393939393939	0.874168514412417	0.309774575018477	13670768	13671751	hyper	+	CHG	upstream	Thecc1EG002402	scaffold_1	mRNA	c("Beta-1"	"2-N-acetylglucosaminyltransferase II (67%T)")
scaffold_1	0.490672109059206	0.748864994026284	0.258192884967078	13674725	13675458	hyper	+	CHG	intergenic	Thecc1EG002403	scaffold_1	mRNA	Uncharacterized protein (72%P)
scaffold_1	0.619128787878788	0.767531810294968	0.14840302241618	13692106	13692413	hypo	-	CHG	intronic	Thecc1EG002406	scaffold_1	mRNA	Uncharacterized protein (15%U)
scaffold_1	0.906024794730935	0.657093404405233	-0.248931390325703	13720919	13721679	hypo	-	CHG	intronic	Thecc1EG002408	scaffold_1	mRNA	Uncharacterized protein (49%P)
scaffold_1	0.628659501418122	0.788888888888889	0.160229387470767	13744351	13744950	hypo	-	CHG	intergenic	Thecc1EG002410	scaffold_1	mRNA	Nuclear transcription factor Y subunit B-3 (73%P)
scaffold_1	0.696428571428572	0.985294117647059	0.288865546218487	13758060	13758062	hyper	+	CHG	upstream	Thecc1EG002411	scaffold_1	mRNA	Unknown
scaffold_1	0.662847790507365	0.978260869565218	0.315413079057852	13760178	13760597	hyper	-	CHG	upstream	Thecc1EG002412	scaffold_1	mRNA	Uncharacterized protein (29%U)
scaffold_1	0.406062891357009	0.659019817079484	0.252956925722475	13781598	13782564	hyper	-	CHG	upstream	Thecc1EG002415	scaffold_1	mRNA	Uncharacterized protein (20%T)
scaffold_1	0.486850649350649	0.791208791208791	0.304358141858142	13793028	13793315	hyper	+	CHG	UTR5	Thecc1EG002417	scaffold_1	mRNA	Nudix hydrolase (62%P)
scaffold_1	0.25	0.5375	0.2875	13791676	13791787	hyper	+	CHG	upstream	Thecc1EG002418	scaffold_1	mRNA	Uncharacterized protein (50%P)
scaffold_1	0.692963573440258	0.894234511008705	0.201270937568447	13796513	13798335	hyper	+	CHG	intergenic	Thecc1EG002419	scaffold_1	mRNA	Uncharacterized protein (18%U)
scaffold_1	0.695245645827041	0.924901185770751	0.22965553994371	13805043	13805629	hyper	-	CHG	upstream	Thecc1EG002420	scaffold_1	mRNA	Uncharacterized protein (45%P)
scaffold_1	0.547597254004577	0.431337783340286	-0.11625947066429	13812978	13814684	hyper	-	CHG	intergenic	Thecc1EG002421	scaffold_1	mRNA	Uncharacterized protein (37%P)
scaffold_1	0.624183006535948	0.874567901234568	0.25038489469862	13840032	13841178	hyper	-	CHG	upstream	Thecc1EG002424	scaffold_1	mRNA	Pentatricopeptide repeat (PPR) superfamily protein (23%T)
scaffold_1	0.748898777632425	0.81587584528761	0.0669770676551854	13876684	13878002	hyper	+	CHG	UTR5	Thecc1EG002431	scaffold_1	mRNA	Rubisco methyltransferase family protein (20%T)
scaffold_1	0.542857142857143	0.333333333333333	-0.20952380952381	13876169	13876169	hypo	-	CHG	UTR5	Thecc1EG002433	scaffold_1	mRNA	Copia LTR rider-like protein (26%U)
scaffold_1	0.571428571428571	0.866666666666667	0.295238095238095	13883888	13883888	hyper	-	CHG	intronic	Thecc1EG002435	scaffold_1	mRNA	RPM1-interacting protein 4 family protein (66%P)
scaffold_1	0.768012803699768	0.88091925959573	0.112906455895962	13894928	13896493	hyper	-	CHG	intronic	Thecc1EG002436	scaffold_1	mRNA	Coated vesicle membrane protein-like (30%U)
scaffold_1	0.674202898550725	0.755980861244019	0.0817779626932943	13909326	13910508	hypo	+	CHG	intronic	Thecc1EG002437	scaffold_1	mRNA	Mutator-like transposase (12%U)
scaffold_1	0.624257423682546	0.792089121178277	0.167831697495731	13910730	13911944	hyper	+	CHG	intronic	Thecc1EG002438	scaffold_1	mRNA	Uncharacterized protein (17%T)
scaffold_1	0.658333333333333	0.927556818181818	0.269223484848484	13928595	13928597	hyper	+	CHG	intronic	Thecc1EG002441	scaffold_1	mRNA	Uncharacterized protein (63%P)
scaffold_1	0.102022183257881	0.420010247401552	0.317988064143671	13947848	13947898	hyper	+	CHG	upstream	Thecc1EG002445	scaffold_1	mRNA	RNA-binding family protein (68%P)
scaffold_1	0.595068027210885	0.822222222222222	0.227154195011338	13954759	13955363	hyper	+	CHG	upstream	Thecc1EG002446	scaffold_1	mRNA	Unknown
scaffold_1	0.645833333333333	0.905956112852665	0.260122779519331	13965645	13967074	hyper	-	CHG	upstream	Thecc1EG002447	scaffold_1	mRNA	Unknown
scaffold_1	0.685296165822482	0.85966625966626	0.174370093843778	13962835	13964557	hyper	+	CHG	intronic	Thecc1EG002448	scaffold_1	mRNA	Uncharacterized protein (70%P)
scaffold_1	0.5	0.0714285714285714	-0.428571428571429	14010633	14010633	hypo	-	CHG	intergenic	Thecc1EG002456	scaffold_1	mRNA	c("RING/U-box superfamily protein"	" putative (59%T)")
scaffold_1	0.5	0.736842105263158	0.236842105263158	14043594	14043594	hyper	-	CHG	downstream	Thecc1EG002459	scaffold_1	mRNA	Uncharacterized protein (42%P)
scaffold_1	0.798826325746461	0.475043873515128	-0.323782452231333	14048316	14049385	hypo	+	CHG	upstream	Thecc1EG002460	scaffold_1	mRNA	c("Period circadian protein"	" putative (41%P)")
scaffold_1	0.372619047619048	0.654751317523056	0.282132269904009	14082752	14082811	hyper	+	CHG	UTR5	Thecc1EG002466	scaffold_1	mRNA	Uncharacterized protein (63%P)
scaffold_1	0.569271204985491	0.752503471371396	0.183232266385905	14088294	14089539	hyper	+	CHG	UTR5	Thecc1EG002468	scaffold_1	mRNA	Uncharacterized protein (61%P)
scaffold_1	0.624527922631023	0.83147055024663	0.206942627615608	14086580	14088129	hyper	-	CHG	intronic	Thecc1EG002469	scaffold_1	mRNA	Uncharacterized protein (93%P)
scaffold_1	0.624208529565672	0.891059675902882	0.266851146337209	14100965	14102100	hyper	+	CHG	upstream;downstream	Thecc1EG002470	scaffold_1	mRNA	c("RNA-directed DNA polymerase (Reverse transcriptase)"	" Ribonuclease H"	" putative (36%U)")
scaffold_1	0.550950090931848	0.75791264628381	0.206962555351962	14103037	14104995	hyper	-	CHG	upstream	Thecc1EG002471	scaffold_1	mRNA	Uncharacterized protein (74%P)
scaffold_1	0.764882468075403	0.552686864219372	-0.212195603856031	14108489	14108649	hypo	-	CHG	downstream	Thecc1EG002473	scaffold_1	mRNA	Exostosin family protein (66%P)
scaffold_1	0.454986509330947	0.721157796451914	0.266171287120967	14122225	14123458	hyper	-	CHG	upstream	Thecc1EG002475	scaffold_1	mRNA	Uncharacterized protein (85%P)
scaffold_1	0.643876416393096	0.911354620792585	0.267478204399489	14137358	14138412	hyper	+	CHG	exonic	Thecc1EG002477	scaffold_1	mRNA	c("Heavy metal transport/detoxification superfamily protein"	" putative (46%P)")
scaffold_1	0.583333333333333	0.815789473684211	0.232456140350877	14150402	14150402	hyper	+	CHG	intergenic	Thecc1EG002478	scaffold_1	mRNA	Unknown
scaffold_1	0.789473684210526	1	0.210526315789474	14154955	14154955	hyper	-	CHG	intronic	Thecc1EG002479	scaffold_1	mRNA	Subtilisin-like serine endopeptidase family protein (63%T)
scaffold_1	0.695912112578779	0.799679487179487	0.103767374600708	14206169	14207322	hyper	+	CHG	UTR3	Thecc1EG002485	scaffold_1	mRNA	DNA/RNA polymerases superfamily protein (66%P)
scaffold_1	0.31246854996855	0.579916097416098	0.267447547447547	14208039	14208951	hyper	-	CHG	upstream	Thecc1EG002486	scaffold_1	mRNA	Uncharacterized protein (78%P)
scaffold_1	0.685770750988142	0.759453781512605	0.073683030524463	14221215	14222293	hypo	-	CHG	intergenic	Thecc1EG002487	scaffold_1	mRNA	Unknown
scaffold_1	0.642857142857143	1	0.357142857142857	14226707	14226707	hyper	+	CHG	upstream;downstream	Thecc1EG002488	scaffold_1	mRNA	Uncharacterized protein (51%U)
scaffold_1	0.290726413066839	0.510858585858586	0.220132172791747	14244970	14245007	hyper	-	CHG	intergenic	Thecc1EG002489	scaffold_1	mRNA	Uncharacterized protein (73%P)
scaffold_1	0.804076153371928	0.398622211122211	-0.405453942249717	14249373	14249536	hypo	+	CHG	intergenic	Thecc1EG002490	scaffold_1	mRNA	RAB GTPase B1C (92%T)
scaffold_1	0.723214285714285	0.759920634920635	0.0367063492063495	14260394	14260417	hyper	-	CHG	upstream	Thecc1EG002491	scaffold_1	mRNA	Uncharacterized protein (18%U)
scaffold_1	0.571428571428571	0.822222222222222	0.250793650793651	14263216	14263216	hyper	-	CHG	intergenic	Thecc1EG002492	scaffold_1	mRNA	ADP glucose pyrophosphorylase 1 (84%T)
scaffold_1	0.278470968995162	0.609325396825397	0.330854427830234	14270267	14271176	hyper	+	CHG	downstream	Thecc1EG002493	scaffold_1	mRNA	Uncharacterized protein (63%P)
scaffold_1	0.657142857142857	1	0.342857142857143	14302585	14302585	hyper	+	CHG	intergenic	Thecc1EG002494	scaffold_1	mRNA	Uncharacterized protein
scaffold_1	0.695397603485839	0.974358974358974	0.278961370873136	14302623	14302734	hyper	+	CHG	intergenic	Thecc1EG002495	scaffold_1	mRNA	Uncharacterized protein (61%P)
scaffold_1	0.533657606144995	0.736126358147149	0.202468752002154	14309834	14311126	hyper	-	CHG	upstream	Thecc1EG002496	scaffold_1	mRNA	Unknown
scaffold_1	0.632686173475647	0.766129032258065	0.133442858782418	14308197	14308718	hyper	+	CHG	exonic	Thecc1EG002498	scaffold_1	mRNA	Uncharacterized protein (66%P)
scaffold_1	0.416666666666667	0.378205128205128	-0.0384615384615383	14318933	14319457	hypo	-	CHG	upstream	Thecc1EG002499	scaffold_1	mRNA	Uncharacterized protein (53%P)
scaffold_1	0.520565907522429	0.69702380952381	0.17645790200138	14333061	14333459	hyper	+	CHG	upstream	Thecc1EG002501	scaffold_1	mRNA	Uncharacterized protein (54%P)
scaffold_1	0.482545245765644	0.798125573059932	0.315580327294288	14341847	14343403	hyper	-	CHG	upstream	Thecc1EG002502	scaffold_1	mRNA	Uncharacterized protein (68%P)
scaffold_1	0.3359375	0.663273001508295	0.327335501508295	14341214	14341786	hyper	-	CHG	exonic	Thecc1EG002503	scaffold_1	mRNA	Uncharacterized protein (74%U)
scaffold_1	0.805019472397521	0.811204481792717	0.00618500939519601	14350718	14352385	hyper	+	CHG	upstream	Thecc1EG002504	scaffold_1	mRNA	Uncharacterized protein (52%P)
scaffold_1	0.7	0.911764705882353	0.211764705882353	14375299	14375299	hyper	+	CHG	upstream	Thecc1EG002507	scaffold_1	mRNA	Unknown
scaffold_1	0.142857142857143	0.555555555555556	0.412698412698413	14393047	14393047	hyper	+	CHG	downstream	Thecc1EG002511	scaffold_1	mRNA	c("RNA binding protein"	" putative (57%U)")
scaffold_1	0.565549220427269	0.27856065975648	-0.286988560670789	14414042	14414256	hypo	-	CHG	intergenic	Thecc1EG002512	scaffold_1	mRNA	Uncharacterized protein (68%P)
scaffold_1	0.601464225969036	0.905358499525166	0.30389427355613	14415281	14416122	hyper	+	CHG	intergenic	Thecc1EG002513	scaffold_1	mRNA	Uncharacterized protein
scaffold_1	0.6	0.944444444444444	0.344444444444444	14429341	14429341	hyper	-	CHG	upstream	Thecc1EG002515	scaffold_1	mRNA	Uncharacterized protein
scaffold_1	0.554347826086957	0.270833333333333	-0.283514492753624	14434189	14434222	hypo	+	CHG	upstream;downstream	Thecc1EG002516	scaffold_1	mRNA	Uncharacterized protein (64%P)
scaffold_1	0.798601398601398	0.385688031051609	-0.412913367549789	14449225	14449442	hypo	-	CHG	exonic	Thecc1EG002517	scaffold_1	mRNA	Uncharacterized protein
scaffold_1	0.677505827505827	0.704658789334745	0.0271529618289177	14442217	14443554	hypo	+	CHG	intronic	Thecc1EG002518	scaffold_1	mRNA	Unknown
scaffold_1	0.5	0.260869565217391	-0.239130434782609	14457109	14457109	hypo	+	CHG	intergenic	Thecc1EG002520	scaffold_1	mRNA	Endomembrane protein 70 protein family (85%T)
scaffold_1	0.656112890680539	0.722146694255017	0.0660338035744784	14469029	14469413	hypo	+	CHG	splicing	Thecc1EG002522	scaffold_1	mRNA	c("Translation elongation factor Ts (EF-Ts)"	" putative (63%T)")
scaffold_1	0.586549707602339	0.660964912280702	0.0744152046783627	14527791	14528131	hypo	+	CHG	intergenic	Thecc1EG002534	scaffold_1	mRNA	c("Chaperone DnaJ-domain superfamily protein"	" putative (37%T)")
scaffold_1	0.624836521503188	0.685011523873295	0.0601750023701071	14538766	14540369	hypo	+	CHG	upstream	Thecc1EG002536	scaffold_1	mRNA	Unknown
scaffold_1	0.643317528264107	0.740261667172333	0.0969441389082253	14534905	14536285	hypo	-	CHG	intronic	Thecc1EG002537	scaffold_1	mRNA	c("Cysteine-rich RLK (RECEPTOR-like protein kinase) 8"	" putative (50%T)")
scaffold_1	0.44	0.689189189189189	0.249189189189189	14541121	14541121	hyper	+	CHG	upstream	Thecc1EG002538	scaffold_1	mRNA	Uncharacterized protein (75%P)
scaffold_1	0.719091717108259	0.790279884798941	0.0711881676906817	14550446	14551568	hyper	-	CHG	intergenic	Thecc1EG002539	scaffold_1	mRNA	c("Cytochrome b561/ferric reductase transmembrane with DOMON related domain"	" putative (57%T)")
scaffold_1	0.398899248899249	0.501671694318753	0.102772445419504	14561104	14562313	hypo	-	CHG	intergenic	Thecc1EG002541	scaffold_1	mRNA	Unknown
scaffold_1	0.613070055099879	0.807792207792208	0.194722152692329	14585762	14587221	hyper	+	CHG	upstream	Thecc1EG002543	scaffold_1	mRNA	Uncharacterized protein (30%U)
scaffold_1	0.532452411709378	0.874752807105748	0.342300395396371	14589615	14590642	hyper	-	CHG	intergenic	Thecc1EG002544	scaffold_1	mRNA	Uncharacterized protein (51%U)
scaffold_1	0.660023175741495	0.772063215967391	0.112040040225895	14597249	14598676	hyper	-	CHG	downstream	Thecc1EG002545	scaffold_1	mRNA	Unknown
scaffold_1	0.51875	0.551707317073171	0.0329573170731705	14627746	14627916	hypo	+	CHG	UTR5	Thecc1EG002547	scaffold_1	mRNA	Uncharacterized protein (81%P)
scaffold_1	0.595833333333334	0.592006033182503	-0.00382730015082949	14624717	14624857	hyper	+	CHG	intronic	Thecc1EG002548	scaffold_1	mRNA	Uncharacterized protein (86%P)
scaffold_1	0.346009962689529	0.477331738437002	0.131321775747472	14625607	14626032	hyper	+	CHG	intronic	Thecc1EG002549	scaffold_1	mRNA	c("Fanconi anemia group D2 protein"	" putative (57%P)")
scaffold_1	0.443777008081808	0.768388663053297	0.32461165497149	14649636	14649669	hyper	-	CHG	intronic	Thecc1EG002551	scaffold_1	mRNA	Unknown
scaffold_1	0.556227813514399	0.886006062225798	0.329778248711399	14682907	14684504	hyper	-	CHG	intronic	Thecc1EG002553	scaffold_1	mRNA	Unknown
scaffold_1	0.53991887687641	0.720458151477531	0.180539274601122	14703542	14704799	hyper	-	CHG	upstream	Thecc1EG002554	scaffold_1	mRNA	Uncharacterized protein (75%P)
scaffold_1	0.576010917187388	0.748930735930736	0.172919818743348	14755635	14756663	hyper	-	CHG	intergenic	Thecc1EG002555	scaffold_1	mRNA	c("Reverse transcriptase"	" putative-like protein (29%U)")
scaffold_1	0.599872125281758	0.886678598564932	0.286806473283174	14791078	14792875	hyper	-	CHG	intronic	Thecc1EG002556	scaffold_1	mRNA	Uncharacterized protein (13%U)
scaffold_1	0.453875224952353	0.67971404790296	0.225838822950607	14789166	14790898	hyper	+	CHG	intronic	Thecc1EG002557	scaffold_1	mRNA	Unknown
scaffold_1	0.663869730416352	0.912126196172249	0.248256465755897	14799070	14800274	hyper	-	CHG	downstream	Thecc1EG002558	scaffold_1	mRNA	Uncharacterized protein (78%P)
scaffold_1	0.647779170147591	0.798716692789969	0.150937522642378	14804380	14805454	hyper	-	CHG	intronic	Thecc1EG002559	scaffold_1	mRNA	Unknown
scaffold_1	0.656299301329727	0.895833333333333	0.239534032003606	14849429	14849628	hyper	+	CHG	intergenic	Thecc1EG002560	scaffold_1	mRNA	Uncharacterized protein (70%P)
scaffold_1	0.462491440573633	0.781797874145724	0.319306433572092	14856269	14856886	hyper	-	CHG	intergenic	Thecc1EG002561	scaffold_1	mRNA	Gag protease polyprotein (65%P)
scaffold_1	0.516121031746032	0.820415464863133	0.304294433117101	14866750	14868692	hyper	+	CHG	intronic	Thecc1EG002562	scaffold_1	mRNA	Retrotransposon-like protein (26%U)
scaffold_1	0.587918943466507	0.892098269114398	0.304179325647892	14861520	14863413	hyper	-	CHG	intronic	Thecc1EG002563	scaffold_1	mRNA	Unknown
scaffold_1	0.512431827431827	0.792567571635798	0.28013574420397	14879813	14881402	hyper	+	CHG	upstream	Thecc1EG002564	scaffold_1	mRNA	Uncharacterized protein (60%P)
scaffold_1	0.516557734204793	0.760136005868475	0.243578271663682	14893166	14894129	hyper	+	CHG	upstream	Thecc1EG002566	scaffold_1	mRNA	Unknown
scaffold_1	0.638888888888889	0.916613416009909	0.27772452712102	14892742	14893008	hyper	-	CHG	intronic	Thecc1EG002567	scaffold_1	mRNA	c("Defensin-like family protein"	" putative (48%P)")
scaffold_1	0.715588754444327	0.808509058509059	0.0929203040647318	14904056	14905061	hypo	+	CHG	upstream	Thecc1EG002569	scaffold_1	mRNA	RNI-like superfamily protein (60%T)
scaffold_1	0.570067663817664	0.882767897701221	0.312700233883556	14907807	14908636	hyper	-	CHG	intergenic	Thecc1EG002570	scaffold_1	mRNA	Unknown
scaffold_1	0.797361225047853	0.92140522875817	0.124044003710317	14922769	14924256	hyper	+	CHG	intergenic	Thecc1EG002572	scaffold_1	mRNA	Ribosomal protein L5 B (66%T)
scaffold_1	0.2	0	-0.2	14976354	14976354	hypo	+	CHG	UTR5	Thecc1EG002583	scaffold_1	mRNA	c("UDP-xylose phenolic glycosyltransferase"	" putative (51%U)")
scaffold_1	0.924468922108576	0.634343434343434	-0.290125487765142	14990048	14990334	hypo	+	CHG	intronic	Thecc1EG002584	scaffold_1	mRNA	Uncharacterized protein (67%P)
scaffold_1	0.632209963237097	0.798370843284629	0.166160880047532	14979808	14981357	hypo	+	CHG	UTR3	Thecc1EG002585	scaffold_1	mRNA	Uncharacterized protein (34%U)
scaffold_1	0.626091800356506	0.707330659536542	0.0812388591800358	14982545	14984449	hyper	+	CHG	intronic	Thecc1EG002586	scaffold_1	mRNA	Unknown
scaffold_1	0.560643648189476	0.83528750235272	0.274643854163244	14999128	15000893	hyper	+	CHG	intronic	Thecc1EG002588	scaffold_1	mRNA	Unknown
scaffold_1	0.716577540106952	0.927700348432056	0.211122808325103	15012754	15012857	hyper	-	CHG	intronic	Thecc1EG002589	scaffold_1	mRNA	c("UDP-xylose phenolic glycosyltransferase"	" putative (56%U)")
scaffold_1	0.72	0.5	-0.22	15026792	15026792	hypo	-	CHG	intronic	Thecc1EG002593	scaffold_1	mRNA	Unknown
scaffold_1	0.761904761904762	0.416666666666667	-0.345238095238095	15051031	15051031	hypo	-	CHG	upstream	Thecc1EG002594	scaffold_1	mRNA	c("UDP-xylose phenolic glycosyltransferase"	" putative (58%U)")
scaffold_1	0.674700488781371	0.894221683406466	0.219521194625095	15064336	15066058	hypo	-	CHG	upstream	Thecc1EG002595	scaffold_1	mRNA	Unknown
scaffold_1	0.545331785766568	0.793800682076544	0.248468896309976	15069379	15071187	hyper	-	CHG	upstream	Thecc1EG002596	scaffold_1	mRNA	Unknown
scaffold_1	0.681818181818182	0.894736842105263	0.212918660287081	15081434	15081434	hyper	-	CHG	intergenic	Thecc1EG002599	scaffold_1	mRNA	Unknown
scaffold_1	0.582828282828283	0.70959595959596	0.126767676767677	15098275	15099358	hypo	-	CHG	intronic	Thecc1EG002602	scaffold_1	mRNA	c("UDP-xylose phenolic glycosyltransferase"	" putative (57%U)")
scaffold_1	0.761111111111111	0.895952075310227	0.134840964199116	15111941	15112378	hypo	+	CHG	intronic	Thecc1EG002605	scaffold_1	mRNA	Unknown
scaffold_1	0.617654643856017	0.860453514739229	0.242798870883212	15118911	15120564	hyper	+	CHG	intronic	Thecc1EG002607	scaffold_1	mRNA	Tetratricopeptide repeat (TPR)-like superfamily protein (63%T)
scaffold_1	0.527312599681021	0.920389113810167	0.393076514129146	15142265	15143996	hyper	+	CHG	upstream	Thecc1EG002611	scaffold_1	mRNA	Uncharacterized protein (56%P)
scaffold_1	0.49594363969364	0.742006169713543	0.246062530019903	15151552	15153007	hypo	+	CHG	upstream	Thecc1EG002613	scaffold_1	mRNA	Bacterial hemolysin-related (81%P)
scaffold_1	0.724200750899121	0.493324075817985	-0.230876675081135	15153508	15153986	hyper	+	CHG	intergenic	Thecc1EG002614	scaffold_1	mRNA	Photosystem I reaction center subunit XI (81%P)
scaffold_1	0.495932663077762	0.776120236585004	0.280187573507242	15158933	15159984	hyper	+	CHG	exonic	Thecc1EG002615	scaffold_1	mRNA	Unknown
scaffold_1	0.67649474330817	0.842195091093118	0.165700347784947	15158109	15158469	hyper	+	CHG	exonic	Thecc1EG002616	scaffold_1	mRNA	Uncharacterized protein (60%P)
scaffold_1	0.60803456239793	0.796087219481807	0.188052657083877	15160403	15161858	hyper	-	CHG	downstream	Thecc1EG002617	scaffold_1	mRNA	Unknown
scaffold_1	0.444444444444444	0.722222222222222	0.277777777777778	15165680	15165680	hyper	-	CHG	intergenic	Thecc1EG002618	scaffold_1	mRNA	c("Ribonuclease H protein"	" putative (55%P)")
scaffold_1	0.558098208811865	0.854497220581456	0.29639901176959	15199429	15200862	hyper	-	CHG	upstream	Thecc1EG002622	scaffold_1	mRNA	Cysteine-rich RLK (RECEPTOR-like protein kinase) 8 (14%T)
scaffold_1	0.55922619047619	0.820545661971808	0.261319471495618	15215459	15216196	hyper	+	CHG	UTR5	Thecc1EG002624	scaffold_1	mRNA	Uncharacterized protein (73%P)
scaffold_1	0.484923678472066	0.792592592592592	0.307668914120527	15227785	15229402	hyper	+	CHG	intronic	Thecc1EG002626	scaffold_1	mRNA	c("Glutamate receptor 1.1"	" putative (47%P)")
scaffold_1	0.769230769230769	0.977777777777778	0.208547008547008	15255427	15255427	hyper	-	CHG	intronic	Thecc1EG002630	scaffold_1	mRNA	Uncharacterized protein (75%P)
scaffold_1	0.578658672773792	0.725557411603676	0.146898738829884	15264662	15266462	hypo	+	CHG	intergenic	Thecc1EG002632	scaffold_1	mRNA	Unknown
scaffold_1	0.755555555555556	1	0.244444444444444	15276677	15276677	hyper	+	CHG	downstream	Thecc1EG002633	scaffold_1	mRNA	Uncharacterized protein
scaffold_1	0.600671790811251	0.850311274091762	0.249639483280511	15278226	15279676	hyper	+	CHG	upstream	Thecc1EG002634	scaffold_1	mRNA	Unknown
scaffold_1	0.695563478970429	0.946260425073984	0.250696946103555	15298117	15298785	hyper	+	CHG	intergenic	Thecc1EG002635	scaffold_1	mRNA	Uncharacterized protein (82%P)
scaffold_1	0.638305202588739	0.909507267715082	0.271202065126343	15321854	15323291	hyper	+	CHG	intergenic	Thecc1EG002636	scaffold_1	mRNA	Uncharacterized protein (63%P)
scaffold_1	0.538119658119658	0.780586080586081	0.242466422466423	15341935	15342007	hyper	-	CHG	exonic	Thecc1EG002637	scaffold_1	mRNA	c("Integrase"	" catalytic region"	" Zinc finger"	" CCHC-type"	" Peptidase aspartic"	" catalytic"	" putative (41%U)")
scaffold_1	0.628605749569784	0.840639275251381	0.212033525681597	15340108	15341613	hyper	-	CHG	upstream	Thecc1EG002638	scaffold_1	mRNA	c("Transposase tnp2"	" putative (58%P)")
scaffold_1	0.785714285714286	1	0.214285714285714	15358401	15358401	hyper	+	CHG	intergenic	Thecc1EG002639	scaffold_1	mRNA	Uncharacterized protein
scaffold_1	0.524695822073358	0.734296749002631	0.209600926929274	15396548	15397529	hyper	+	CHG	upstream	Thecc1EG002643	scaffold_1	mRNA	Unknown
scaffold_1	0.75462962962963	0.416666666666667	-0.337962962962963	15399852	15399913	hypo	-	CHG	downstream	Thecc1EG002644	scaffold_1	mRNA	Uncharacterized protein (80%P)
scaffold_1	0.71218487394958	0.75743472313091	0.0452498491813308	15418390	15419192	hyper	-	CHG	intergenic	Thecc1EG002645	scaffold_1	mRNA	Uncharacterized protein (48%P)
scaffold_1	0.564102564102564	0.806501547987616	0.242398983885052	15430860	15430878	hyper	-	CHG	intronic	Thecc1EG002647	scaffold_1	mRNA	Far-red impaired responsive family protein (79%P)
scaffold_1	0.69295054024661	0.909140749601276	0.216190209354666	15443304	15444472	hypo	-	CHG	intronic	Thecc1EG002649	scaffold_1	mRNA	c("RNA-directed DNA polymerase (Reverse transcriptase)"	" Ribonuclease H"	" putative (47%U)")
scaffold_1	0.547447045707915	0.846213183730715	0.2987661380228	15455851	15457639	hyper	+	CHG	intronic	Thecc1EG002653	scaffold_1	mRNA	Far-red impaired responsive family protein (75%P)
scaffold_1	0.758193828365042	0.45559756332599	-0.302596265039052	15488596	15489258	hypo	-	CHG	intronic	Thecc1EG002660	scaffold_1	mRNA	FAD-dependent oxidoreductase family protein (61%P)
scaffold_1	0.738785706527642	0.820135407964355	0.0813497014367133	15544623	15546138	hyper	+	CHG	upstream	Thecc1EG002669	scaffold_1	mRNA	Uncharacterized protein (39%U)
scaffold_1	0.559497787574429	0.647489316239316	0.087991528664887	15550569	15550636	hyper	-	CHG	exonic	Thecc1EG002670	scaffold_1	mRNA	Uncharacterized protein (35%U)
scaffold_1	0.681733612926895	0.572860000878743	-0.108873612048152	15548005	15549968	hyper	+	CHG	UTR3	Thecc1EG002671	scaffold_1	mRNA	Uncharacterized protein (32%U)
scaffold_1	0.59859243125293	0.859208937198068	0.260616505945138	15554152	15555802	hyper	-	CHG	downstream	Thecc1EG002672	scaffold_1	mRNA	Uncharacterized protein (57%P)
scaffold_1	0.722222222222222	1	0.277777777777778	15591753	15591753	hyper	-	CHG	upstream	Thecc1EG002680	scaffold_1	mRNA	Uncharacterized protein
scaffold_1	0.545454545454545	0.307692307692308	-0.237762237762238	15613110	15613110	hypo	+	CHG	intronic	Thecc1EG002682	scaffold_1	mRNA	Uncharacterized protein (72%P)
scaffold_1	0.678691678691679	0.603098861922391	-0.0755928167692873	15623876	15625588	hypo	+	CHG	intronic	Thecc1EG002684	scaffold_1	mRNA	c("Retrotransposon"	" putative-like protein (30%U)")
scaffold_1	0.633333333333334	0.925369054127939	0.292035720794605	15629654	15629656	hyper	+	CHG	intronic	Thecc1EG002685	scaffold_1	mRNA	Uncharacterized protein (60%P)
scaffold_1	0.331196581196581	0.663233643625801	0.332037062429219	15648497	15649142	hyper	-	CHG	upstream	Thecc1EG002690	scaffold_1	mRNA	Uncharacterized protein
scaffold_1	0.508660130718954	0.774431818181818	0.265771687462864	15674835	15675153	hyper	+	CHG	intergenic	Thecc1EG002692	scaffold_1	mRNA	Unknown
scaffold_1	0.620192307692307	0.854137447405329	0.233945139713021	15693579	15694962	hyper	+	CHG	intergenic	Thecc1EG002694	scaffold_1	mRNA	c("Aspartyl-tRNA synthetase"	" putative (60%U)")
scaffold_1	0.626068376068376	0.916713800904978	0.290645424836601	15707377	15708883	hyper	+	CHG	upstream	Thecc1EG002695	scaffold_1	mRNA	c("Receptor-like protein kinase-related family protein"	" putative (59%T)")
scaffold_1	0.559062338705053	0.861842105263158	0.302779766558105	15711620	15712087	hyper	+	CHG	upstream;downstream	Thecc1EG002696	scaffold_1	mRNA	Unknown
scaffold_1	0.641482943422868	0.873574454219616	0.232091510796747	15713332	15714012	hyper	-	CHG	upstream	Thecc1EG002697	scaffold_1	mRNA	Uncharacterized protein (68%U)
scaffold_1	0.413377192982456	0.651785714285714	0.238408521303258	15721408	15722207	hyper	+	CHG	upstream	Thecc1EG002698	scaffold_1	mRNA	Uncharacterized protein
scaffold_1	0.7	0.933333333333333	0.233333333333333	15746230	15746230	hyper	-	CHG	intergenic	Thecc1EG002701	scaffold_1	mRNA	Lipase class 3 family protein (66%T)
scaffold_1	0.511690249785488	0.678037391458444	0.166347141672956	15760445	15762139	hyper	+	CHG	upstream	Thecc1EG002702	scaffold_1	mRNA	Uncharacterized protein (12%U)
scaffold_1	0.69652133580705	0.924209885974592	0.227688550167542	15767340	15769124	hyper	+	CHG	intergenic	Thecc1EG002703	scaffold_1	mRNA	Uncharacterized protein (73%P)
scaffold_1	0.578267189788018	0.796171289807653	0.217904100019636	15770491	15772480	hyper	-	CHG	intronic	Thecc1EG002704	scaffold_1	mRNA	Uncharacterized protein (76%P)
scaffold_1	0.235294117647059	0.608695652173913	0.373401534526854	15797273	15797273	hyper	+	CHG	intergenic	Thecc1EG002708	scaffold_1	mRNA	Auxin-responsive family protein (64%T)
scaffold_1	0.477272727272728	0.102430555555555	-0.374842171717171	15798591	15798627	hypo	+	CHG	intergenic	Thecc1EG002709	scaffold_1	mRNA	Transducin/WD40 repeat-like superfamily protein (70%T)
scaffold_1	0.961538461538461	0.681562280084448	-0.279976181454014	15806768	15807161	hypo	-	CHG	intronic	Thecc1EG002710	scaffold_1	mRNA	c("Auxin-induced in root cultures protein 12 precursor"	" putative (46%P)")
scaffold_1	0.460711692084241	0.182510456446627	-0.278201235637615	15816045	15816113	hypo	+	CHG	UTR3	Thecc1EG002712	scaffold_1	mRNA	c("CDNA clone:J033068D01"	" full insert sequence"	" putative (35%U)")
scaffold_1	0.5625	0.880952380952381	0.318452380952381	15821771	15821771	hyper	-	CHG	upstream	Thecc1EG002714	scaffold_1	mRNA	Ribosomal protein L32e (89%T)
scaffold_1	0.575	0.577560975609756	0.002560975609756	15833270	15833947	hypo	-	CHG	intergenic	Thecc1EG002715	scaffold_1	mRNA	Unknown
scaffold_1	0.64	0.705757575757576	0.0657575757575757	15846201	15847161	hyper	+	CHG	downstream	Thecc1EG002716	scaffold_1	mRNA	c("H0502G05.11 protein"	" putative (51%P)")
scaffold_1	0.528500481065043	0.411939896193458	-0.116560584871586	15847968	15849376	hyper	+	CHG	upstream	Thecc1EG002717	scaffold_1	mRNA	Uncharacterized protein
scaffold_1	0.333333333333333	0.0222222222222222	-0.311111111111111	15868754	15868754	hypo	-	CHG	upstream	Thecc1EG002721	scaffold_1	mRNA	c("Histidine triad (Hit) protein"	" putative (67%U)")
scaffold_1	0.723511904761905	0.823830010108256	0.100318105346351	15918621	15918898	hypo	+	CHG	intergenic	Thecc1EG002725	scaffold_1	mRNA	c("Sulfate/thiosulfate import ATP-binding protein cysA"	" putative (53%P)")
scaffold_1	0.526315789473684	0.75609756097561	0.229781771501926	15919796	15919796	hyper	-	CHG	upstream	Thecc1EG002726	scaffold_1	mRNA	Uncharacterized protein (66%P)
scaffold_1	0.703448480989865	0.844904306328006	0.141455825338142	15920189	15921581	hyper	+	CHG	UTR5	Thecc1EG002727	scaffold_1	mRNA	Uncharacterized protein (52%P)
scaffold_1	0.465845704003599	0.666031746031746	0.200186042028147	15930101	15930960	hyper	+	CHG	upstream;downstream	Thecc1EG002728	scaffold_1	mRNA	Uncharacterized protein (60%P)
scaffold_1	0.843582887700535	0.241602067183462	-0.601980820517072	15944628	15944630	hypo	+	CHG	intergenic	Thecc1EG002729	scaffold_1	mRNA	Uncharacterized protein (75%P)
scaffold_1	0.494360902255639	0.729166666666667	0.234805764411028	15938902	15939319	hyper	+	CHG	intronic	Thecc1EG002730	scaffold_1	mRNA	Transposase tnp2 (69%U)
scaffold_1	0.805582616902036	0.524173123400004	-0.281409493502032	15943706	15944524	hypo	+	CHG	intergenic	Thecc1EG002731	scaffold_1	mRNA	c("Transposase"	" putative-like protein (22%U)")
scaffold_1	0.502442528735632	0.754450228134439	0.252007699398807	15939698	15940362	hyper	+	CHG	intronic	Thecc1EG002732	scaffold_1	mRNA	Uncharacterized protein (55%P)
scaffold_1	0.526094773573765	0.849189059887194	0.323094286313429	15956474	15957054	hyper	-	CHG	intergenic	Thecc1EG002733	scaffold_1	mRNA	Unknown
scaffold_1	0.591774171478227	0.814727410191626	0.222953238713399	15968675	15969448	hyper	-	CHG	upstream	Thecc1EG002736	scaffold_1	mRNA	Unknown
scaffold_1	0.68768115942029	1	0.31231884057971	16014382	16014406	hyper	+	CHG	intergenic	Thecc1EG002740	scaffold_1	mRNA	Rotamase FKBP 1 (77%T)
scaffold_1	0.625	0.88	0.255	16020837	16020837	hyper	+	CHG	intergenic	Thecc1EG002741	scaffold_1	mRNA	FK506- and rapamycin-binding protein 15 kD-2 (79%P)
scaffold_1	0.722222222222222	0.797076023391813	0.0748538011695907	16028911	16029223	hypo	+	CHG	upstream	Thecc1EG002742	scaffold_1	mRNA	Unknown
scaffold_1	0.689655172413793	0.923076923076923	0.23342175066313	16034710	16034710	hyper	-	CHG	upstream	Thecc1EG002743	scaffold_1	mRNA	Unknown
scaffold_1	0.541096814172195	0.858208020050125	0.31711120587793	16073689	16074707	hyper	-	CHG	intergenic	Thecc1EG002750	scaffold_1	mRNA	Uncharacterized protein (79%P)
scaffold_1	0.574400480732717	0.726285015543327	0.15188453481061	16081769	16083384	hyper	+	CHG	upstream	Thecc1EG002751	scaffold_1	mRNA	Unknown
scaffold_1	0.697460528049258	0.292184646104169	-0.405275881945089	16095885	16096932	hypo	+	CHG	intronic	Thecc1EG002756	scaffold_1	mRNA	Uncharacterized protein
scaffold_1	0.396063226834018	0.704622158323984	0.308558931489966	16146604	16148159	hyper	-	CHG	downstream	Thecc1EG002764	scaffold_1	mRNA	Uncharacterized protein (61%P)
scaffold_1	0.513589487044865	0.834625410509031	0.321035923464167	16157728	16158564	hyper	-	CHG	intergenic	Thecc1EG002765	scaffold_1	mRNA	Unknown
scaffold_1	0.531483258532539	0.812607952469563	0.281124693937024	16161165	16162851	hyper	-	CHG	UTR5	Thecc1EG002766	scaffold_1	mRNA	Uncharacterized protein (59%P)
scaffold_1	0.515151515151515	0.8	0.284848484848485	16180177	16181113	hyper	+	CHG	upstream	Thecc1EG002767	scaffold_1	mRNA	Uncharacterized protein (82%P)
scaffold_1	0.833333333333333	0.625	-0.208333333333333	16191095	16191095	hypo	+	CHG	upstream	Thecc1EG002768	scaffold_1	mRNA	Uncharacterized protein (63%P)
scaffold_1	0.612910067873303	0.598677884615385	-0.0142321832579188	16205841	16206963	hyper	-	CHG	upstream	Thecc1EG002770	scaffold_1	mRNA	Unknown
scaffold_1	0.501690548014077	0.889724869997106	0.388034321983029	16216959	16217138	hyper	+	CHG	intronic	Thecc1EG002771	scaffold_1	mRNA	Unknown
scaffold_1	0.666386554621849	0.72306302550205	0.056676470880201	16243955	16244524	hyper	+	CHG	UTR5	Thecc1EG002773	scaffold_1	mRNA	Uncharacterized protein
scaffold_1	0.439189189189189	0.684261974584556	0.245072785395366	16255680	16255773	hyper	-	CHG	intergenic	Thecc1EG002774	scaffold_1	mRNA	Cyclin family protein (80%T)
scaffold_1	0.538461538461538	0.888888888888889	0.35042735042735	16258372	16258372	hyper	+	CHG	upstream	Thecc1EG002775	scaffold_1	mRNA	Uncharacterized protein (54%P)
scaffold_1	0.693760285052855	0.884893278531808	0.191132993478953	16273188	16275072	hyper	+	CHG	upstream	Thecc1EG002776	scaffold_1	mRNA	Uncharacterized protein
scaffold_1	0.527825877825878	0.768543956043956	0.240718078218078	16280728	16281759	hyper	+	CHG	upstream	Thecc1EG002777	scaffold_1	mRNA	Uncharacterized protein
scaffold_1	0.545520451770452	0.826057273082261	0.280536821311809	16282045	16283730	hyper	+	CHG	intergenic	Thecc1EG002778	scaffold_1	mRNA	Unknown
scaffold_1	0.664710884353741	0.770456989968272	0.105746105614531	16286901	16287376	hypo	-	CHG	upstream;downstream	Thecc1EG002779	scaffold_1	mRNA	c("Copia-like retrotransposable element"	" putative (39%U)")
scaffold_1	0.551487484946132	0.861178372014448	0.309690887068317	16297306	16299263	hyper	-	CHG	upstream	Thecc1EG002780	scaffold_1	mRNA	Uncharacterized protein (75%P)
scaffold_1	0.6875	0.95	0.2625	16312072	16312072	hyper	+	CHG	upstream	Thecc1EG002781	scaffold_1	mRNA	Uncharacterized protein (70%P)
scaffold_1	0.470588235294118	0.723404255319149	0.252816020025031	16310611	16310611	hyper	-	CHG	intronic	Thecc1EG002782	scaffold_1	mRNA	Uncharacterized protein
scaffold_1	0.517261904761905	0.763888888888889	0.246626984126984	16331182	16331231	hyper	+	CHG	upstream	Thecc1EG002784	scaffold_1	mRNA	Cytochrome P450 (66%U)
scaffold_1	0.624123429140226	0.859323211460945	0.235199782320718	16370143	16371133	hyper	-	CHG	intronic	Thecc1EG002785	scaffold_1	mRNA	Uncharacterized protein (77%P)
scaffold_1	0.485663082437276	0.720930232558139	0.235267150120863	16368365	16369230	hyper	-	CHG	intronic	Thecc1EG002786	scaffold_1	mRNA	Cysteine-rich RLK (RECEPTOR-like protein kinase) 8 (12%T)
scaffold_1	0.752861842999701	0.812544802867384	0.0596829598676823	16383249	16384850	hyper	+	CHG	upstream	Thecc1EG002787	scaffold_1	mRNA	Gag-pro-like protein (15%U)
scaffold_1	0.701465201465202	0.669827586206897	-0.031637615258305	16387737	16388080	hyper	+	CHG	intergenic	Thecc1EG002788	scaffold_1	mRNA	Uncharacterized protein (58%P)
scaffold_1	0.517217774741714	0.729881576756577	0.212663802014862	16415372	16417047	hyper	-	CHG	upstream	Thecc1EG002789	scaffold_1	mRNA	Uncharacterized protein
scaffold_1	0.547021770302063	0.808149319441822	0.26112754913976	16422424	16423083	hyper	+	CHG	upstream	Thecc1EG002790	scaffold_1	mRNA	Ty3-gypsy retrotransposon-like protein (27%U)
scaffold_1	0.697473531103783	0.931971292918468	0.234497761814685	16429030	16429939	hyper	-	CHG	upstream	Thecc1EG002791	scaffold_1	mRNA	Uncharacterized protein (25%U)
scaffold_1	0.509433962264151	0.75	0.240566037735849	16434194	16434194	hyper	+	CHG	intronic	Thecc1EG002792	scaffold_1	mRNA	Uncharacterized protein (50%P)
scaffold_1	0.843040505675955	0.742319508448541	-0.100720997227414	16444836	16445049	hyper	+	CHG	UTR5	Thecc1EG002793	scaffold_1	mRNA	Unknown
scaffold_1	0.190909090909091	0.728535353535353	0.537626262626262	16447113	16447160	hyper	-	CHG	intronic	Thecc1EG002794	scaffold_1	mRNA	Uncharacterized protein (82%P)
scaffold_1	0.27906976744186	0.727272727272727	0.448202959830867	16443416	16443416	hyper	+	CHG	intronic	Thecc1EG002795	scaffold_1	mRNA	c("Cytochrome P450"	" family 82"	" subfamily C"	" polypeptide 2"	" putative (38%T)")
scaffold_1	0.572916666666667	0.875758864151721	0.302842197485055	16460302	16461449	hyper	-	CHG	intergenic	Thecc1EG002797	scaffold_1	mRNA	Uncharacterized protein (66%P)
scaffold_1	0.585103070899571	0.723976608187135	0.138873537287564	16483071	16483916	hyper	+	CHG	intronic	Thecc1EG002798	scaffold_1	mRNA	Unknown
scaffold_1	0.618673625750141	0.940380984929857	0.321707359179717	16478451	16479186	hyper	+	CHG	intronic	Thecc1EG002799	scaffold_1	mRNA	Uncharacterized protein (48%U)
scaffold_1	0.493181818181818	0.854769003606213	0.361587185424395	16481334	16481487	hyper	+	CHG	intronic	Thecc1EG002801	scaffold_1	mRNA	Unknown
scaffold_1	0.461095874727173	0.778517897638476	0.317422022911303	16486484	16487720	hyper	+	CHG	exonic	Thecc1EG002802	scaffold_1	mRNA	Unknown
scaffold_1	0.537446581196581	0.826673863683408	0.289227282486826	16497956	16499523	hyper	+	CHG	upstream	Thecc1EG002803	scaffold_1	mRNA	Unknown
scaffold_1	0.545383878289226	0.788599341770673	0.243215463481446	16496628	16497543	hyper	+	CHG	intronic	Thecc1EG002804	scaffold_1	mRNA	Unknown
scaffold_1	0.582051282051282	0.820965672238476	0.238914390187194	16518074	16519488	hyper	-	CHG	intergenic	Thecc1EG002805	scaffold_1	mRNA	c("Cytochrome P450 82A3"	" putative (56%P)")
scaffold_1	0.328671328671329	0.81304347826087	0.484372149589541	16523495	16523501	hyper	-	CHG	intronic	Thecc1EG002806	scaffold_1	mRNA	Unknown
scaffold_1	0.44250482153708	0.694913807817033	0.252408986279954	16535990	16537041	hyper	-	CHG	intronic	Thecc1EG002807	scaffold_1	mRNA	Unknown
scaffold_1	0.732031767975285	0.876827261631537	0.144795493656252	16563358	16564864	hypo	-	CHG	intronic	Thecc1EG002809	scaffold_1	mRNA	Unknown
scaffold_1	0.38221528562768	0.678192425720815	0.295977140093135	16602127	16603567	hyper	+	CHG	intergenic	Thecc1EG002812	scaffold_1	mRNA	c("Retrotransposon"	" putative-like protein (28%U)")
scaffold_1	0.586635159872219	0.782258230878862	0.195623071006643	16608480	16609990	hypo	-	CHG	intronic	Thecc1EG002813	scaffold_1	mRNA	Uncharacterized protein (82%P)
scaffold_1	0.69322902707049	0.800288648972859	0.107059621902369	16618665	16620197	hyper	-	CHG	intergenic	Thecc1EG002814	scaffold_1	mRNA	c("Gag/pol protein"	" putative (54%U)")
scaffold_1	0.723578673700514	0.824561403508772	0.100982729808258	16632624	16632924	hyper	+	CHG	exonic	Thecc1EG002815	scaffold_1	mRNA	Uncharacterized protein (23%U)
scaffold_1	0.743589743589744	0.947368421052632	0.203778677462888	16634730	16634730	hyper	+	CHG	upstream	Thecc1EG002816	scaffold_1	mRNA	Unknown
scaffold_1	0.567309425153091	0.840992174709903	0.273682749556812	16650565	16652107	hyper	-	CHG	intergenic	Thecc1EG002817	scaffold_1	mRNA	c("Integrase"	" catalytic region"	" Zinc finger"	" CCHC-type"	" Peptidase aspartic"	" catalytic (62%U)")
scaffold_1	0.622222222222222	0.855924501355145	0.233702279132923	16685631	16686385	hyper	+	CHG	exonic	Thecc1EG002819	scaffold_1	mRNA	Unknown
scaffold_1	0.458863308907751	0.639053548985361	0.18019024007761	16690085	16691841	hyper	+	CHG	intronic	Thecc1EG002820	scaffold_1	mRNA	Unknown
scaffold_1	0.575031359345085	0.805555555555556	0.230524196210471	16700786	16701980	hyper	+	CHG	intergenic	Thecc1EG002821	scaffold_1	mRNA	c("UPF0737 protein AFP3"	" putative (40%P)")
scaffold_1	0.45	0.831669691470055	0.381669691470054	16711902	16712127	hyper	+	CHG	intronic	Thecc1EG002822	scaffold_1	mRNA	Uncharacterized protein (54%U)
scaffold_1	0.614341372912801	0.867245063365753	0.252903690452952	16724778	16725439	hyper	+	CHG	intronic	Thecc1EG002823	scaffold_1	mRNA	c("Cysteine-rich RLK (RECEPTOR-like protein kinase) 8"	" putative (37%T)")
scaffold_1	0.623958941551196	0.812534864095488	0.188575922544292	16725702	16727325	hyper	-	CHG	intronic	Thecc1EG002824	scaffold_1	mRNA	Unknown
scaffold_1	0.628132940429136	0.875103473869041	0.246970533439905	16729936	16730935	hyper	-	CHG	intronic	Thecc1EG002825	scaffold_1	mRNA	Ac-like transposase (29%U)
scaffold_1	0.789399859622883	0.567071880478188	-0.222327979144695	16732454	16733327	hyper	+	CHG	exonic	Thecc1EG002826	scaffold_1	mRNA	c("Nuclear transport factor 2 family protein with RNA binding domain"	" putative (57%P)")
scaffold_1	0.596611721611722	0.656988436400201	0.0603767147884793	16748866	16749829	hyper	-	CHG	upstream;downstream	Thecc1EG002829	scaffold_1	mRNA	Uncharacterized protein (61%P)
scaffold_1	0.528700979333257	0.790947570947571	0.262246591614314	16756100	16756638	hyper	+	CHG	upstream	Thecc1EG002830	scaffold_1	mRNA	Unknown
scaffold_1	0.559112919361293	0.801832068795898	0.242719149434605	16760149	16761230	hyper	+	CHG	intergenic	Thecc1EG002831	scaffold_1	mRNA	Uncharacterized protein (53%P)
scaffold_1	0.770443349753694	0.408340767172168	-0.362102582581527	16794984	16795043	hypo	-	CHG	intergenic	Thecc1EG002833	scaffold_1	mRNA	Uncharacterized protein
scaffold_1	0.767334041619756	0.573798524044664	-0.193535517575092	16793634	16794928	hyper	+	CHG	upstream	Thecc1EG002834	scaffold_1	mRNA	Unknown
scaffold_1	0.813711500655704	0.485191003010239	-0.328520497645464	16827216	16827905	hypo	+	CHG	intergenic	Thecc1EG002835	scaffold_1	mRNA	Integrase-type DNA-binding superfamily protein (69%P)
scaffold_1	0.54884977827051	0.660838315273799	0.111988537003289	16842463	16843850	hypo	+	CHG	upstream	Thecc1EG002839	scaffold_1	mRNA	c("Nam protein 1"	" putative (39%P)")
scaffold_1	0.564364332023117	0.844831583697435	0.280467251674318	16846519	16848189	hyper	+	CHG	intronic	Thecc1EG002841	scaffold_1	mRNA	c("Retrotransposon"	" Ty1-copia subclass"	" putative-like protein (17%U)")
scaffold_1	0.724750601995184	0.862894736842105	0.138144134846921	16883438	16884222	hyper	+	CHG	intergenic	Thecc1EG002843	scaffold_1	mRNA	c("Transcriptional activator"	" putative (68%U)")
scaffold_1	0.5	0.722222222222222	0.222222222222222	16905095	16905095	hyper	-	CHG	intronic	Thecc1EG002845	scaffold_1	mRNA	Uncharacterized protein (69%P)
scaffold_1	0.733333333333333	1	0.266666666666667	16939862	16939862	hyper	-	CHG	upstream	Thecc1EG002850	scaffold_1	mRNA	Unknown
scaffold_1	0.92	0.692721783038854	-0.227278216961146	16940437	16940527	hypo	+	CHG	intergenic	Thecc1EG002851	scaffold_1	mRNA	c("Polyprotein"	" putative (47%U)")
scaffold_1	0.886363636363636	0.888888888888889	0.0025252525252525	16936431	16938205	hypo	+	CHG	intronic	Thecc1EG002852	scaffold_1	mRNA	Uncharacterized protein
scaffold_1	0.410923662394251	0.566736680040774	0.155813017646523	16940870	16941711	hypo	+	CHG	intergenic	Thecc1EG002853	scaffold_1	mRNA	FatA acyl-ACP thioesterase (69%T)
scaffold_1	0.488515546544891	0.765468128452342	0.276952581907451	16970279	16971859	hyper	+	CHG	upstream	Thecc1EG002860	scaffold_1	mRNA	Unknown
scaffold_1	0.595211708841316	0.855461024972547	0.260249316131231	16988743	16990329	hyper	-	CHG	intergenic	Thecc1EG002861	scaffold_1	mRNA	Unknown
scaffold_1	0.601911471659371	0.741611318722353	0.139699847062982	16993237	16995012	hyper	-	CHG	intronic	Thecc1EG002862	scaffold_1	mRNA	Unknown
scaffold_1	0.640966401604699	0.888171213727948	0.247204812123248	17001057	17001148	hyper	-	CHG	intronic	Thecc1EG002863	scaffold_1	mRNA	c("Retrotransposon protein"	" putative (37%U)")
scaffold_1	0.366856060606061	0.577777777777778	0.210921717171717	17001402	17001898	hyper	+	CHG	UTR5	Thecc1EG002864	scaffold_1	mRNA	Unknown
scaffold_1	0.592063492063492	0.847982109423757	0.255918617360265	17017631	17019366	hyper	+	CHG	intronic	Thecc1EG002865	scaffold_1	mRNA	Uncharacterized protein (82%P)
scaffold_1	0.358101135190918	0.349025974025974	-0.0090751611649445	17060539	17061564	hyper	+	CHG	upstream	Thecc1EG002869	scaffold_1	mRNA	Uncharacterized protein (30%U)
scaffold_1	0.732900318133616	0.612903225806452	-0.119997092327164	17073304	17074481	hyper	-	CHG	intergenic	Thecc1EG002870	scaffold_1	mRNA	Unknown
scaffold_1	0.645003507432258	0.825114345779668	0.180110838347411	17084163	17085536	hyper	+	CHG	intergenic	Thecc1EG002871	scaffold_1	mRNA	Unknown
scaffold_1	0.692307692307692	0.961538461538462	0.269230769230769	17088064	17088064	hyper	-	CHG	exonic	Thecc1EG002872	scaffold_1	mRNA	Unknown
scaffold_1	0.533333333333333	0.810810810810811	0.277477477477478	17113249	17113249	hyper	+	CHG	exonic	Thecc1EG002877	scaffold_1	mRNA	c("Tetratricopeptide repeat (TPR)-like superfamily protein"	" putative (56%T)")
scaffold_1	0.541353383458646	0.527530589543938	-0.013822793914709	17127444	17129033	hyper	-	CHG	intergenic	Thecc1EG002879	scaffold_1	mRNA	Sterile alpha motif domain-containing protein (63%P)
scaffold_1	0.575	0.923913043478261	0.348913043478261	17141704	17142876	hyper	-	CHG	upstream	Thecc1EG002881	scaffold_1	mRNA	GPI transamidase component PIG-S-related (63%T)
scaffold_1	0.702380952380952	0.781783681214421	0.0794027288334687	17148179	17149680	hyper	-	CHG	intergenic	Thecc1EG002883	scaffold_1	mRNA	Uncharacterized protein
scaffold_1	0.555813953488372	0.781531531531532	0.22571757804316	17157606	17158954	hyper	-	CHG	intergenic	Thecc1EG002884	scaffold_1	mRNA	Uncharacterized protein
scaffold_1	0.555342571964292	0.830104091844064	0.274761519879772	17187408	17189117	hyper	-	CHG	intronic	Thecc1EG002885	scaffold_1	mRNA	Uncharacterized protein (49%P)
scaffold_1	0.426768875126181	0.653729369976289	0.226960494850107	17185313	17186789	hyper	-	CHG	intronic	Thecc1EG002886	scaffold_1	mRNA	Unknown
scaffold_1	0.54844276171119	0.826345651719096	0.277902890007906	17196691	17198549	hyper	-	CHG	upstream;downstream	Thecc1EG002887	scaffold_1	mRNA	Unknown
scaffold_1	0.616559223331731	0.819866953680536	0.203307730348805	17202065	17203419	hypo	+	CHG	upstream;downstream	Thecc1EG002888	scaffold_1	mRNA	Uncharacterized protein (66%P)
scaffold_1	0.476466373742074	0.780786493383709	0.304320119641636	17214828	17215484	hyper	+	CHG	exonic	Thecc1EG002889	scaffold_1	mRNA	Uncharacterized protein (69%P)
scaffold_1	0.433605356769199	0.536772486772487	0.103167130003288	17213327	17214393	hyper	+	CHG	intronic	Thecc1EG002890	scaffold_1	mRNA	Unknown
scaffold_1	0.707064533305441	0.715126147968628	0.00806161466318686	17223086	17224687	hypo	-	CHG	upstream	Thecc1EG002891	scaffold_1	mRNA	Unknown
scaffold_1	0.530151174589745	0.843677105714582	0.313525931124837	17226138	17227970	hyper	-	CHG	intergenic	Thecc1EG002894	scaffold_1	mRNA	c("Copia-like retrotransposable element"	" putative (42%U)")
scaffold_1	0.272745195396927	0.649099692577953	0.376354497181026	17248859	17249114	hyper	-	CHG	upstream;downstream	Thecc1EG002897	scaffold_1	mRNA	GPI transamidase component Gpi16 subunit family protein (62%T)
scaffold_1	0.15	0.520652993638927	0.370652993638927	17292236	17292477	hyper	+	CHG	downstream	Thecc1EG002905	scaffold_1	mRNA	Endoplasmic reticulum retention defective 2B (89%T)
scaffold_1	0.432432432432432	0.652173913043478	0.219741480611046	17303256	17303256	hyper	-	CHG	upstream	Thecc1EG002908	scaffold_1	mRNA	Uncharacterized protein (45%P)
scaffold_1	0.583860583860584	0.883529411764706	0.299668827904122	17327654	17328940	hyper	+	CHG	upstream	Thecc1EG002910	scaffold_1	mRNA	Unknown
scaffold_1	0.568787370413387	0.671674005007338	0.102886634593952	17342302	17344184	hypo	-	CHG	upstream	Thecc1EG002911	scaffold_1	mRNA	c("RNA-directed DNA polymerase (Reverse transcriptase)"	" Ribonuclease H-like protein (28%U)")
scaffold_1	0.290322580645161	0.08	-0.210322580645161	17346141	17346141	hypo	+	CHG	intergenic	Thecc1EG002912	scaffold_1	mRNA	Unknown
scaffold_1	0.509521061957821	0.828989712769681	0.319468650811861	17359027	17360873	hyper	-	CHG	upstream	Thecc1EG002913	scaffold_1	mRNA	Unknown
scaffold_1	0.613027671151025	0.863430067186203	0.250402396035178	17371702	17373218	hyper	+	CHG	intergenic	Thecc1EG002914	scaffold_1	mRNA	c("X-ray induced transcript 1"	" putative (58%P)")
scaffold_1	0.484437417012741	0.678061325232236	0.193623908219495	17410364	17411351	hyper	-	CHG	exonic	Thecc1EG002918	scaffold_1	mRNA	Uncharacterized protein (82%P)
scaffold_1	0.666666666666667	0.894736842105263	0.228070175438597	17415492	17415492	hyper	+	CHG	intergenic	Thecc1EG002919	scaffold_1	mRNA	c("Pentatricopeptide repeat-containing protein"	" putative (71%U)")
scaffold_1	0.769039798014761	0.25020538292607	-0.518834415088691	17426021	17426710	hypo	+	CHG	intronic	Thecc1EG002920	scaffold_1	mRNA	Uncharacterized protein
scaffold_1	0.463447573408638	0.724915552024599	0.261467978615962	17434588	17436184	hyper	-	CHG	intronic	Thecc1EG002922	scaffold_1	mRNA	Transposase-like protein (25%U)
scaffold_1	0.685714285714286	0.904761904761905	0.219047619047619	17466638	17466638	hyper	-	CHG	intronic	Thecc1EG002924	scaffold_1	mRNA	c("Helicase/SANT-associated"	" putative (59%P)")
scaffold_1	0.526315789473684	0.901960784313726	0.375644994840041	17515013	17515013	hyper	+	CHG	intronic	Thecc1EG002929	scaffold_1	mRNA	Leucine-rich repeat protein kinase family protein (73%P)
scaffold_1	0.6125	0.871710526315789	0.25921052631579	17525688	17525740	hyper	+	CHG	upstream	Thecc1EG002931	scaffold_1	mRNA	Unknown
scaffold_1	0.724664224664225	0.950617283950617	0.225953059286393	17532282	17532430	hyper	+	CHG	upstream	Thecc1EG002932	scaffold_1	mRNA	Uncharacterized protein (69%P)
scaffold_1	0.596153846153846	0.955996131528047	0.3598422853742	17537267	17537296	hyper	-	CHG	upstream	Thecc1EG002933	scaffold_1	mRNA	Ribosomal protein L13 family protein (94%T)
scaffold_1	0.527462121212121	0.788888888888889	0.261426767676768	17560217	17561377	hyper	-	CHG	intronic	Thecc1EG002934	scaffold_1	mRNA	Unknown
scaffold_1	0.665732005937901	0.912361226602561	0.246629220664659	17548594	17550348	hyper	+	CHG	intronic	Thecc1EG002935	scaffold_1	mRNA	Unknown
scaffold_1	0.703156368101939	0.927765147927126	0.224608779825187	17555085	17556602	hyper	+	CHG	intronic	Thecc1EG002937	scaffold_1	mRNA	Uncharacterized protein (62%P)
scaffold_1	0.374761904761905	0.667961393596987	0.293199488835082	17562084	17562967	hyper	-	CHG	exonic	Thecc1EG002938	scaffold_1	mRNA	Unknown
scaffold_1	0.623451002779887	0.849617463433253	0.226166460653366	17567671	17569250	hypo	+	CHG	intronic	Thecc1EG002939	scaffold_1	mRNA	Unknown
scaffold_1	0.195121951219512	0.470588235294118	0.275466284074605	17570039	17570039	hyper	-	CHG	intronic	Thecc1EG002940	scaffold_1	mRNA	Unknown
scaffold_1	0.365079365079365	0.0761620190809824	-0.288917345998382	17588043	17588062	hypo	+	CHG	downstream	Thecc1EG002943	scaffold_1	mRNA	Uncharacterized protein (39%P)
scaffold_1	0.576136363636364	0.924183864915572	0.348047501279209	17601487	17602304	hyper	-	CHG	upstream;downstream	Thecc1EG002945	scaffold_1	mRNA	Unknown
scaffold_1	0.468181818181818	0.878378378378379	0.41019656019656	17605357	17606888	hyper	+	CHG	intergenic	Thecc1EG002947	scaffold_1	mRNA	Uncharacterized protein (38%U)
scaffold_1	0.475644210861602	0.742972639682833	0.26732842882123	17610961	17612328	hyper	+	CHG	exonic	Thecc1EG002948	scaffold_1	mRNA	Uncharacterized protein
scaffold_1	0.682912526070421	0.837751324790718	0.154838798720296	17614294	17615167	hyper	-	CHG	exonic	Thecc1EG002950	scaffold_1	mRNA	c("BSD domain-containing protein"	" putative (51%P)")
scaffold_1	0.737068965517242	0.955264593562466	0.218195628045225	17626442	17626488	hyper	+	CHG	intronic	Thecc1EG002951	scaffold_1	mRNA	c("Kip-related cyclin-dependent kinase inhibitor 3"	" putative (49%P)")
scaffold_1	0.519230769230769	0.892045454545454	0.372814685314686	17658185	17658187	hyper	+	CHG	upstream	Thecc1EG002955	scaffold_1	mRNA	Uncharacterized protein (61%P)
scaffold_1	0.57	0.928571428571428	0.358571428571428	17702168	17702584	hyper	+	CHG	intergenic	Thecc1EG002962	scaffold_1	mRNA	Unknown
scaffold_1	0.581192605843769	0.758866832092639	0.17767422624887	17715760	17717438	hyper	+	CHG	intergenic	Thecc1EG002963	scaffold_1	mRNA	Uncharacterized protein (54%P)
scaffold_1	0.428947368421053	0.636363636363636	0.207416267942583	17727289	17727367	hyper	-	CHG	upstream;downstream	Thecc1EG002964	scaffold_1	mRNA	Uncharacterized protein (52%P)
scaffold_1	0.477587158454881	0.809290369891865	0.331703211436984	17731278	17731805	hyper	-	CHG	intergenic	Thecc1EG002965	scaffold_1	mRNA	Kinase superfamily protein (66%T)
scaffold_1	0.620454545454546	0.92481884057971	0.304364295125164	17773371	17773374	hyper	-	CHG	intergenic	Thecc1EG002970	scaffold_1	mRNA	Uncharacterized protein (78%P)
scaffold_1	0.820207220556659	0.437208732845864	-0.382998487710795	17788374	17789362	hypo	+	CHG	upstream	Thecc1EG002972	scaffold_1	mRNA	Uncharacterized protein (58%P)
scaffold_1	0.617129629629629	0.912365089947719	0.29523546031809	17804819	17805799	hyper	-	CHG	intronic	Thecc1EG002974	scaffold_1	mRNA	Uncharacterized protein (79%P)
scaffold_1	0.563782597327169	0.789349233176474	0.225566635849306	17822396	17824293	hyper	+	CHG	upstream	Thecc1EG002975	scaffold_1	mRNA	Uncharacterized protein (68%P)
scaffold_1	0.253593628593629	0.366220735785953	0.112627107192325	17850103	17851472	hypo	+	CHG	upstream	Thecc1EG002978	scaffold_1	mRNA	Uncharacterized protein (65%P)
scaffold_1	0.672554347826087	0.69047619047619	0.0179218426501035	17862811	17863931	hypo	-	CHG	upstream	Thecc1EG002980	scaffold_1	mRNA	Unknown
scaffold_1	0.578947368421053	0.9	0.321052631578947	17883298	17883298	hyper	-	CHG	upstream;downstream	Thecc1EG002982	scaffold_1	mRNA	c("Pantoate-beta-alanine ligase"	" putative (79%U)")
scaffold_1	0.480052194746299	0.784824508013796	0.304772313267497	17901840	17902339	hyper	+	CHG	intronic	Thecc1EG002984	scaffold_1	mRNA	Alba DNA/RNA-binding protein (72%P)
scaffold_1	0.357142857142857	0.142857142857143	-0.214285714285714	17907095	17907095	hypo	-	CHG	upstream	Thecc1EG002987	scaffold_1	mRNA	Galactose oxidase/kelch repeat superfamily protein (65%P)
scaffold_1	0.520233668950344	0.148343145290647	-0.371890523659697	17916735	17917377	hypo	-	CHG	intronic	Thecc1EG002988	scaffold_1	mRNA	Uncharacterized protein (56%P)
scaffold_1	0.566643447041534	0.829248006895066	0.262604559853532	17925513	17926223	hyper	-	CHG	UTR5	Thecc1EG002990	scaffold_1	mRNA	Uncharacterized protein (65%P)
scaffold_1	0.563545660688518	0.796651652287692	0.233105991599175	17922503	17923568	hyper	+	CHG	exonic	Thecc1EG002991	scaffold_1	mRNA	Gag protease polyprotein (75%P)
scaffold_1	0.510112499457622	0.738035593455438	0.227923093997815	17948862	17949846	hyper	-	CHG	intergenic	Thecc1EG002992	scaffold_1	mRNA	Gag protease polyprotein (67%P)
scaffold_1	0.636363636363636	0.891891891891892	0.255528255528256	17956633	17956633	hyper	+	CHG	intronic	Thecc1EG002993	scaffold_1	mRNA	Transposase tnp2-like protein (29%U)
scaffold_1	0.542848762032093	0.765692458801702	0.222843696769609	17959978	17961753	hyper	-	CHG	exonic	Thecc1EG002994	scaffold_1	mRNA	Unknown
scaffold_1	0.535548268087723	0.811668391080156	0.276120122992433	17971001	17972552	hyper	-	CHG	intronic	Thecc1EG002995	scaffold_1	mRNA	Uncharacterized protein (58%P)
scaffold_1	0.442230710466004	0.759775255131292	0.317544544665288	17982056	17982347	hyper	+	CHG	upstream	Thecc1EG002996	scaffold_1	mRNA	Unknown
scaffold_1	0.502957454519913	0.67226234327772	0.169304888757807	18000760	18002252	hypo	+	CHG	upstream	Thecc1EG002998	scaffold_1	mRNA	Unknown
scaffold_1	0.596041983541984	0.738842894015308	0.142800910473324	18010610	18011865	hyper	+	CHG	upstream	Thecc1EG002999	scaffold_1	mRNA	Unknown
scaffold_1	0.425806451612903	0.804802955665025	0.378996504052121	18015340	18016981	hyper	-	CHG	upstream	Thecc1EG003000	scaffold_1	mRNA	Uncharacterized protein (58%P)
scaffold_1	0.505058273164449	0.782032408808408	0.27697413564396	18020751	18022152	hyper	+	CHG	intronic	Thecc1EG003002	scaffold_1	mRNA	Unknown
scaffold_1	0.76551724137931	0.830555555555556	0.0650383141762453	18249582	18251173	hypo	+	CHG	upstream	Thecc1EG003005	scaffold_1	mRNA	Unknown
scaffold_1	0.595189103670191	0.867936137904274	0.272747034234082	18068472	18070099	hyper	-	CHG	intronic	Thecc1EG003006	scaffold_1	mRNA	Uncharacterized protein
scaffold_1	0.428571428571429	0.9	0.471428571428571	18074332	18074332	hyper	+	CHG	intronic	Thecc1EG003007	scaffold_1	mRNA	Unknown
scaffold_1	0.67437610770853	0.887456756206756	0.213080648498227	18082850	18083598	hyper	-	CHG	UTR5	Thecc1EG003008	scaffold_1	mRNA	Peroxisomal 3-ketoacyl-CoA thiolase 3 (75%T)
scaffold_1	0.637725607725608	0.770356988004047	0.132631380278439	18085443	18086760	hyper	+	CHG	intronic	Thecc1EG003009	scaffold_1	mRNA	Unknown
scaffold_1	0.5625	0.827586206896552	0.265086206896552	18087247	18087247	hyper	+	CHG	intronic	Thecc1EG003010	scaffold_1	mRNA	Uncharacterized protein
scaffold_1	0.51134316043939	0.790860262157369	0.279517101717979	18112536	18114247	hyper	-	CHG	intronic	Thecc1EG003012	scaffold_1	mRNA	Uncharacterized protein (60%P)
scaffold_1	0.645161290322581	0.916666666666667	0.271505376344086	18117100	18117100	hyper	-	CHG	intronic	Thecc1EG003013	scaffold_1	mRNA	Uncharacterized protein (62%P)
scaffold_1	0.650536251652943	0.780567898100629	0.130031646447687	18114522	18115732	hyper	+	CHG	exonic	Thecc1EG003014	scaffold_1	mRNA	Unknown
scaffold_1	0.628765352294764	0.83102851221205	0.202263159917286	18141080	18141868	hyper	+	CHG	intronic	Thecc1EG003016	scaffold_1	mRNA	Unknown
scaffold_1	0.595762868168428	0.832058112997486	0.236295244829058	18147381	18148330	hyper	+	CHG	intronic	Thecc1EG003017	scaffold_1	mRNA	Unknown
scaffold_1	0.270640637691391	0.450949947922756	0.180309310231365	18185963	18187813	hyper	+	CHG	intronic	Thecc1EG003019	scaffold_1	mRNA	Uncharacterized protein (62%P)
scaffold_1	0.624444444444444	0.844475524475524	0.22003108003108	18196264	18196833	hyper	-	CHG	intronic	Thecc1EG003020	scaffold_1	mRNA	Unknown
scaffold_1	0.44732903262315	0.709938634262638	0.262609601639488	18198931	18199333	hyper	+	CHG	intronic	Thecc1EG003021	scaffold_1	mRNA	Uncharacterized protein (44%U)
scaffold_1	0.581338219229491	0.882345432345432	0.301007213115941	18199596	18200557	hyper	-	CHG	intronic	Thecc1EG003022	scaffold_1	mRNA	Uncharacterized protein
scaffold_1	0.518984123780315	0.770325592296482	0.251341468516167	18209514	18211399	hyper	-	CHG	intronic	Thecc1EG003023	scaffold_1	mRNA	Uncharacterized protein (74%P)
scaffold_1	0.565843023255814	0.850568993672178	0.284725970416364	18237730	18239477	hyper	-	CHG	intronic	Thecc1EG003025	scaffold_1	mRNA	DNA/RNA polymerases superfamily protein (70%P)
scaffold_1	0.541429779698107	0.846554401291244	0.305124621593136	18236971	18237284	hyper	+	CHG	exonic	Thecc1EG003026	scaffold_1	mRNA	Uncharacterized protein (33%U)
scaffold_1	0.783088235294118	0.793447293447294	0.0103590581531755	18272459	18273026	hypo	+	CHG	intergenic	Thecc1EG003027	scaffold_1	mRNA	UDP-Glycosyltransferase superfamily protein (76%P)
scaffold_1	0.727272727272727	0.962962962962963	0.235690235690236	18304528	18304528	hyper	+	CHG	intergenic	Thecc1EG003029	scaffold_1	mRNA	Pectin lyase-like superfamily protein (83%P)
scaffold_1	0.479064454064454	0.722417091655801	0.243352637591347	18312058	18313727	hyper	+	CHG	intergenic	Thecc1EG003030	scaffold_1	mRNA	Unknown
scaffold_1	0.674250614250614	0.913437301254906	0.239186687004291	18317793	18319368	hyper	+	CHG	intronic	Thecc1EG003031	scaffold_1	mRNA	Uncharacterized protein (72%P)
scaffold_1	0.560582678717545	0.828982060867745	0.268399382150201	18334676	18336224	hyper	-	CHG	intergenic	Thecc1EG003032	scaffold_1	mRNA	Uncharacterized protein (36%U)
scaffold_1	0.539573596152544	0.833080296896086	0.293506700743543	18371210	18372724	hyper	-	CHG	upstream	Thecc1EG003035	scaffold_1	mRNA	Unknown
scaffold_1	0.534137291280148	0.824513661623657	0.290376370343509	18401074	18401672	hyper	-	CHG	intergenic	Thecc1EG003038	scaffold_1	mRNA	Alcohol dehydrogenase 1 (82%T)
scaffold_1	0.583217814276876	0.889465082240872	0.306247267963996	18415988	18417895	hyper	+	CHG	intergenic	Thecc1EG003041	scaffold_1	mRNA	Unknown
scaffold_1	0.359574083011583	0.629932071108542	0.270357988096959	18434384	18435768	hyper	-	CHG	upstream	Thecc1EG003042	scaffold_1	mRNA	c("Retrotransposon"	" Ty3-gypsy sub-class"	" putative-like protein (33%U)")
scaffold_1	0.642936891713488	0.684857197886859	0.0419203061733716	18447906	18449163	hyper	-	CHG	upstream	Thecc1EG003043	scaffold_1	mRNA	Unknown
scaffold_1	0.488172338348001	0.769106178656372	0.280933840308371	18483717	18485289	hyper	-	CHG	UTR5	Thecc1EG003044	scaffold_1	mRNA	c("Retrotransposon protein"	" putative (44%U)")
scaffold_1	0.400021091033378	0.69261061548045	0.292589524447072	18481918	18483459	hyper	-	CHG	intronic	Thecc1EG003045	scaffold_1	mRNA	Gag protease polyprotein (61%P)
scaffold_1	0.614597628037707	0.834862658188682	0.220265030150974	18533536	18535271	hyper	-	CHG	intergenic	Thecc1EG003046	scaffold_1	mRNA	c("Retrotransposon protein"	" Ty3-gypsy subclass"	" putative (35%U)")
scaffold_1	0.557653560749536	0.882567322180236	0.324913761430701	18600272	18602174	hyper	-	CHG	upstream	Thecc1EG003047	scaffold_1	mRNA	Retrotransposon-like protein (34%U)
scaffold_1	0.590180623973727	0.827816492450639	0.237635868476911	18608489	18610256	hyper	-	CHG	intergenic	Thecc1EG003048	scaffold_1	mRNA	Uncharacterized protein (33%U)
scaffold_1	0.540432098765432	0.820833333333333	0.280401234567901	18633666	18634158	hyper	+	CHG	intergenic	Thecc1EG003049	scaffold_1	mRNA	Unknown
scaffold_1	0.53030303030303	0.788596491228071	0.25829346092504	18661552	18661985	hyper	-	CHG	intronic	Thecc1EG003050	scaffold_1	mRNA	Unknown
scaffold_1	0.416666666666667	0.6875	0.270833333333333	18661375	18661460	hyper	-	CHG	intronic	Thecc1EG003051	scaffold_1	mRNA	c("Retrotransposon protein"	" putative (39%U)")
scaffold_1	0.505585189878921	0.68243313468512	0.1768479448062	18658872	18660470	hyper	-	CHG	intronic	Thecc1EG003052	scaffold_1	mRNA	Unknown
scaffold_1	0.520360521118464	0.836904761904762	0.316544240786298	18691390	18692999	hyper	-	CHG	upstream	Thecc1EG003054	scaffold_1	mRNA	Unknown
scaffold_1	0.419158361018826	0.385497745609872	-0.0336606154089545	18683774	18684693	hyper	+	CHG	intronic	Thecc1EG003055	scaffold_1	mRNA	Unknown
scaffold_1	0.572646404744255	0.826086956521739	0.253440551777484	18699653	18699667	hyper	-	CHG	intergenic	Thecc1EG003056	scaffold_1	mRNA	c("ABI3"	" putative (53%U)")
scaffold_1	0.650960967137438	0.819440444612858	0.168479477475421	18701884	18703186	hypo	+	CHG	intergenic	Thecc1EG003057	scaffold_1	mRNA	Uncharacterized protein (37%P)
scaffold_1	0.630565232970107	0.823589559680659	0.193024326710552	18716386	18717948	hyper	+	CHG	upstream	Thecc1EG003058	scaffold_1	mRNA	Uncharacterized protein (52%P)
scaffold_1	0.608572765038282	0.68541043671931	0.0768376716810274	18719826	18721374	hyper	+	CHG	upstream	Thecc1EG003059	scaffold_1	mRNA	Uncharacterized protein (72%P)
scaffold_1	0.525	0.307692307692308	-0.217307692307692	18727196	18727196	hypo	-	CHG	intergenic	Thecc1EG003060	scaffold_1	mRNA	Uncharacterized protein
scaffold_1	0.621621621621622	0.861538461538462	0.23991683991684	18730460	18730460	hyper	+	CHG	intronic	Thecc1EG003061	scaffold_1	mRNA	Unknown
scaffold_1	0.502097902097902	0.894545454545455	0.392447552447552	18739650	18740339	hyper	-	CHG	downstream	Thecc1EG003062	scaffold_1	mRNA	Unknown
scaffold_1	0.651428571428571	0.92	0.268571428571429	18741272	18741636	hyper	+	CHG	UTR5	Thecc1EG003063	scaffold_1	mRNA	Uncharacterized protein (18%U)
scaffold_1	0.634602021239811	0.896605329194615	0.262003307954803	18748462	18750226	hyper	-	CHG	exonic	Thecc1EG003064	scaffold_1	mRNA	Unknown
scaffold_1	0.591330030634844	0.733175808342105	0.141845777707262	18751864	18753428	hyper	+	CHG	intronic	Thecc1EG003065	scaffold_1	mRNA	Uncharacterized protein (20%U)
scaffold_1	0.759375	0.651243961352657	-0.108131038647343	18809716	18810797	hyper	-	CHG	upstream	Thecc1EG003066	scaffold_1	mRNA	Uncharacterized protein (55%P)
scaffold_1	0.663819273819274	0.785307900771315	0.121488626952042	18928099	18928787	hyper	-	CHG	upstream	Thecc1EG003068	scaffold_1	mRNA	Unknown
scaffold_1	0.540406914514057	0.824040820341515	0.283633905827457	18856412	18858267	hyper	-	CHG	intronic	Thecc1EG003069	scaffold_1	mRNA	Uncharacterized protein (61%P)
scaffold_1	0.378345864661654	0.705726495726496	0.327380631064842	18873950	18874961	hyper	-	CHG	intronic	Thecc1EG003070	scaffold_1	mRNA	Uncharacterized protein
scaffold_1	0.469852941176471	0.75309563624781	0.283242695071339	18884330	18885853	hyper	-	CHG	intronic	Thecc1EG003072	scaffold_1	mRNA	Uncharacterized protein
scaffold_1	0.637269736842105	0.421707078692373	-0.215562658149733	18887059	18887290	hypo	-	CHG	intronic	Thecc1EG003073	scaffold_1	mRNA	Unknown
scaffold_1	0.540921409214092	0.489583333333333	-0.051338075880759	18913764	18915376	hypo	-	CHG	intronic	Thecc1EG003074	scaffold_1	mRNA	Mitochondrial ribosomal L11-like protein (33%T)
scaffold_1	0.186813186813187	0.589414595028068	0.40260140821488	18918170	18918172	hyper	+	CHG	intronic	Thecc1EG003075	scaffold_1	mRNA	Uncharacterized protein
scaffold_1	0.546902669113623	0.696505455328985	0.149602786215362	18932480	18934113	hypo	-	CHG	intergenic	Thecc1EG003076	scaffold_1	mRNA	Unknown
scaffold_1	0.456338235294118	0.768148878984792	0.311810643690675	18946607	18947582	hyper	-	CHG	intronic	Thecc1EG003077	scaffold_1	mRNA	Unknown
scaffold_1	0.622425997425997	0.7575352802023	0.135109282776303	18943895	18944325	hyper	-	CHG	exonic	Thecc1EG003078	scaffold_1	mRNA	Unknown
scaffold_1	0.60807947499124	0.83130016450764	0.2232206895164	18956381	18957254	hyper	+	CHG	upstream	Thecc1EG003079	scaffold_1	mRNA	Uncharacterized protein (39%U)
scaffold_1	0.64472064708215	0.730158606433561	0.0854379593514111	18958202	18959069	hyper	+	CHG	intergenic	Thecc1EG003080	scaffold_1	mRNA	c("Retrotransposon"	" Ty3-gypsy subclass"	" putative-like protein (31%U)")
scaffold_1	0.632479992467752	0.743293755218036	0.110813762750283	19008058	19009826	hyper	+	CHG	intronic	Thecc1EG003082	scaffold_1	mRNA	Gag protease polyprotein (65%P)
scaffold_1	0.492507723411022	0.826542059852427	0.334034336441405	19021966	19023841	hyper	-	CHG	intronic	Thecc1EG003083	scaffold_1	mRNA	c("Retrotransposon protein"	" putative (51%U)")
scaffold_1	0.584462089333182	0.763229904408065	0.178767815074883	19029734	19031176	hyper	-	CHG	intronic	Thecc1EG003084	scaffold_1	mRNA	Uncharacterized protein (61%P)
scaffold_1	0.552083333333333	0.795795795795796	0.243712462462462	19039922	19041083	hyper	-	CHG	upstream	Thecc1EG003085	scaffold_1	mRNA	Unknown
scaffold_1	0.55	0.737377492745092	0.187377492745092	19050068	19050402	hyper	+	CHG	intergenic	Thecc1EG003086	scaffold_1	mRNA	Unknown
scaffold_1	0.562406550181131	0.75058902090817	0.188182470727039	19075180	19076865	hyper	-	CHG	UTR5	Thecc1EG003088	scaffold_1	mRNA	Unknown
scaffold_1	0.58310024881739	0.855695142565019	0.272594893747629	19060576	19062306	hyper	+	CHG	intronic	Thecc1EG003089	scaffold_1	mRNA	Unknown
scaffold_1	0.638383903230975	0.830786825352175	0.1924029221212	19063747	19065572	hyper	+	CHG	exonic	Thecc1EG003091	scaffold_1	mRNA	Uncharacterized protein (67%U)
scaffold_1	0.651702772659279	0.867637741422066	0.215934968762787	19066576	19068165	hyper	-	CHG	intronic	Thecc1EG003092	scaffold_1	mRNA	Cysteine-rich RLK (RECEPTOR-like protein kinase) 8 (14%T)
scaffold_1	0.572293020806557	0.809391860450555	0.237098839643998	19073239	19074700	hyper	-	CHG	intronic	Thecc1EG003093	scaffold_1	mRNA	DNA/RNA polymerases superfamily protein (9%T)
scaffold_1	0.680600419831947	0.744522144522144	0.0639217246901976	19095418	19095891	hyper	-	CHG	intronic	Thecc1EG003095	scaffold_1	mRNA	Unknown
scaffold_1	0.631011198945981	0.939153439153439	0.308142240207458	19110489	19111265	hyper	+	CHG	intergenic	Thecc1EG003096	scaffold_1	mRNA	Uncharacterized protein (6%U)
scaffold_1	0.740238803396698	0.8286335156072	0.0883947122105018	19119617	19120601	hyper	+	CHG	upstream;downstream	Thecc1EG003097	scaffold_1	mRNA	c("Retrotransposon"	" Ty3-gypsy subclass"	" putative-like protein (29%U)")
scaffold_1	0.71958041958042	0.588427010148322	-0.131153409432098	19153524	19154420	hypo	+	CHG	upstream	Thecc1EG003098	scaffold_1	mRNA	Unknown
scaffold_1	0.433633756812609	0.77037807037807	0.336744313565462	19156846	19158540	hyper	+	CHG	intergenic	Thecc1EG003099	scaffold_1	mRNA	Uncharacterized protein (61%P)
scaffold_1	0.61894647370569	0.847307123532129	0.228360649826439	19160402	19162249	hyper	-	CHG	intronic	Thecc1EG003100	scaffold_1	mRNA	Uncharacterized protein (46%U)
scaffold_1	0.654473304473304	0.90004914004914	0.245575835575836	19210758	19212354	hyper	+	CHG	upstream	Thecc1EG003101	scaffold_1	mRNA	Unknown
scaffold_1	0.4306169576366	0.710915640702875	0.280298683066275	19239347	19241104	hyper	+	CHG	intergenic	Thecc1EG003102	scaffold_1	mRNA	Unknown
scaffold_1	0.525949478890655	0.768973214285714	0.243023735395059	19259207	19260062	hyper	+	CHG	intergenic	Thecc1EG003103	scaffold_1	mRNA	Retrotransposon-like protein (27%U)
scaffold_1	0.475951241740715	0.751911830859199	0.275960589118484	19289859	19291089	hyper	+	CHG	intergenic	Thecc1EG003104	scaffold_1	mRNA	c("Retrotransposon protein"	" Ty3-gypsy subclass"	" putative (51%U)")
scaffold_1	0.601201706546947	0.849722873448896	0.248521166901949	19307109	19309031	hyper	-	CHG	upstream	Thecc1EG003105	scaffold_1	mRNA	c("Retrotransposon protein"	" putative (48%U)")
scaffold_1	0.607893985713535	0.714665917894578	0.106771932181043	19321572	19322794	hyper	-	CHG	intergenic	Thecc1EG003106	scaffold_1	mRNA	c("Retrotransposon protein"	" Ty1-copia subclass"	" putative (63%U)")
scaffold_1	0.594691522863402	0.866239280135273	0.271547757271871	19323394	19324738	hyper	-	CHG	UTR5	Thecc1EG003107	scaffold_1	mRNA	Unknown
scaffold_1	0.608854802604803	0.905509023156082	0.296654220551279	19325121	19326612	hyper	+	CHG	intronic	Thecc1EG003108	scaffold_1	mRNA	Uncharacterized protein (85%P)
scaffold_1	0.496953839448118	0.659070290741306	0.162116451293187	19331218	19332987	hypo	+	CHG	intronic	Thecc1EG003109	scaffold_1	mRNA	Uncharacterized protein (59%P)
scaffold_1	0.529718051887834	0.793761314185509	0.264043262297675	19360066	19361907	hyper	+	CHG	intergenic	Thecc1EG003111	scaffold_1	mRNA	Unknown
scaffold_1	0.461991360089186	0.756872656329178	0.294881296239992	19369991	19371131	hyper	+	CHG	intergenic	Thecc1EG003112	scaffold_1	mRNA	Unknown
scaffold_1	0.623376623376624	0.643719806763285	0.020343183386662	19389408	19390505	hyper	+	CHG	upstream	Thecc1EG003113	scaffold_1	mRNA	Uncharacterized protein (19%U)
scaffold_1	0.517555421631509	0.843491788283763	0.325936366652255	19393159	19394922	hyper	-	CHG	intergenic	Thecc1EG003114	scaffold_1	mRNA	Uncharacterized protein (65%P)
scaffold_1	0.662618627835096	0.911528132992327	0.248909505157231	19399771	19401222	hyper	+	CHG	intronic	Thecc1EG003115	scaffold_1	mRNA	Unknown
scaffold_1	0.38683400189344	0.773058818407656	0.386224816514215	19402019	19403451	hyper	+	CHG	exonic	Thecc1EG003116	scaffold_1	mRNA	c("S-protein"	" putative (40%T)")
scaffold_1	0.426767676767676	0.398863636363636	-0.02790404040404	19404772	19404864	hyper	-	CHG	upstream;downstream	Thecc1EG003117	scaffold_1	mRNA	Uncharacterized protein (53%P)
scaffold_1	0.621979672627859	0.8593153304463	0.237335657818442	19419309	19420660	hyper	-	CHG	upstream;downstream	Thecc1EG003119	scaffold_1	mRNA	Uncharacterized protein (73%P)
scaffold_1	0.578232857800276	0.847701149425287	0.269468291625011	19423677	19424347	hyper	+	CHG	upstream	Thecc1EG003120	scaffold_1	mRNA	Uncharacterized protein (54%P)
scaffold_1	0.818181818181818	0.53125	-0.286931818181818	19459987	19459987	hypo	+	CHG	intergenic	Thecc1EG003125	scaffold_1	mRNA	c("Phytochrome interacting factor 3-like 5"	" putative (53%P)")
scaffold_1	0.441761287276161	0.145241379310345	-0.296519907965817	19469499	19470073	hypo	+	CHG	exonic	Thecc1EG003128	scaffold_1	mRNA	DNA/RNA polymerases superfamily protein (70%P)
scaffold_1	0.528763705275777	0.175522161552726	-0.353241543723051	19470972	19472677	hypo	+	CHG	UTR5;UTR3	Thecc1EG003129	scaffold_1	mRNA	Uncharacterized protein (98%P)
scaffold_1	0.763636363636364	0.831982872200263	0.0683465085639	19485209	19486146	hypo	+	CHG	intergenic	Thecc1EG003130	scaffold_1	mRNA	Heat shock protein 60 (86%T)
scaffold_1	0.443404942745268	0.105616579236759	-0.337788363508509	19473103	19474223	hypo	+	CHG	exonic	Thecc1EG003131	scaffold_1	mRNA	Uncharacterized protein
scaffold_1	0.598279366660172	0.840703541499101	0.24242417483893	19593984	19595838	hyper	+	CHG	intronic	Thecc1EG003132	scaffold_1	mRNA	Unknown
scaffold_1	0.326907315432065	0.617964148425473	0.291056832993408	19521641	19522967	hyper	+	CHG	intronic	Thecc1EG003133	scaffold_1	mRNA	Uncharacterized protein (85%P)
scaffold_1	0.507746111912778	0.835712097540054	0.327965985627276	19536726	19537834	hyper	-	CHG	intronic	Thecc1EG003134	scaffold_1	mRNA	Unknown
scaffold_1	0.523809523809524	0.941176470588235	0.417366946778711	19545431	19545431	hyper	+	CHG	intronic	Thecc1EG003135	scaffold_1	mRNA	Unknown
scaffold_1	0.523698790245694	0.840124100037893	0.316425309792199	19555605	19556955	hyper	+	CHG	UTR5	Thecc1EG003136	scaffold_1	mRNA	Uncharacterized protein (74%P)
scaffold_1	0.594567303181854	0.898913114003541	0.304345810821686	19554565	19555432	hyper	+	CHG	intronic	Thecc1EG003137	scaffold_1	mRNA	Unknown
scaffold_1	0.595652317540036	0.765836725810832	0.170184408270796	19578760	19580142	hyper	-	CHG	intronic	Thecc1EG003138	scaffold_1	mRNA	Unknown
scaffold_1	0.579924619860046	0.840193106915832	0.260268487055786	19619087	19620916	hyper	+	CHG	upstream	Thecc1EG003139	scaffold_1	mRNA	Uncharacterized protein (61%P)
scaffold_1	0.445928374283016	0.652577389250183	0.206649014967167	19621085	19621783	hyper	-	CHG	intergenic	Thecc1EG003140	scaffold_1	mRNA	Uncharacterized protein (78%P)
scaffold_1	0.579240523486638	0.780142719361148	0.20090219587451	19641888	19642946	hypo	-	CHG	upstream	Thecc1EG003141	scaffold_1	mRNA	Uncharacterized protein (74%P)
scaffold_1	0.625	1	0.375	19661237	19661237	hyper	+	CHG	UTR5	Thecc1EG003143	scaffold_1	mRNA	c("ARM repeat superfamily protein"	" putative (59%T)")
scaffold_1	0.578095238095238	0.885416666666667	0.307321428571429	19681371	19682059	hyper	-	CHG	intergenic	Thecc1EG003144	scaffold_1	mRNA	Uncharacterized protein (57%U)
scaffold_1	0.863636363636364	0.657894736842105	-0.205741626794258	19689792	19689792	hypo	+	CHG	intergenic	Thecc1EG003145	scaffold_1	mRNA	Uncharacterized protein (74%P)
scaffold_1	0.711538461538461	0.977777777777778	0.266239316239317	19717011	19717038	hyper	+	CHG	intergenic	Thecc1EG003146	scaffold_1	mRNA	c("DDT domain-containing protein"	" putative (53%T)")
scaffold_1	0	0.261904761904762	0.261904761904762	19721400	19721400	hyper	+	CHG	upstream	Thecc1EG003147	scaffold_1	mRNA	Non-imprinted in Prader-Willi/Angelman syndrome region protein (81%P)
scaffold_1	0.533377825877826	0.765439117067326	0.2320612911895	19735850	19737575	hyper	+	CHG	intronic	Thecc1EG003148	scaffold_1	mRNA	Uncharacterized protein
scaffold_1	0.48341616216379	0.801196060037523	0.317779897873733	19762420	19763474	hyper	+	CHG	intergenic	Thecc1EG003149	scaffold_1	mRNA	Unknown
scaffold_1	0.615384615384615	0.870967741935484	0.255583126550868	19769426	19769426	hyper	-	CHG	intronic	Thecc1EG003151	scaffold_1	mRNA	DNA/RNA polymerases superfamily protein (96%P)
scaffold_1	0.546805903499267	0.828600088183421	0.281794184684154	19805017	19805817	hyper	-	CHG	UTR3	Thecc1EG003152	scaffold_1	mRNA	Uncharacterized protein (72%P)
scaffold_1	0.476190476190476	0.740476190476191	0.264285714285714	19810452	19810927	hyper	-	CHG	upstream	Thecc1EG003153	scaffold_1	mRNA	Uncharacterized protein (58%P)
scaffold_1	0.598654221523804	0.831525699406395	0.232871477882592	19825514	19827272	hyper	-	CHG	upstream	Thecc1EG003154	scaffold_1	mRNA	Unknown
scaffold_1	0.502675585284281	0.620445382230279	0.117769796945998	19837550	19839264	hyper	+	CHG	upstream	Thecc1EG003155	scaffold_1	mRNA	Uncharacterized protein (76%P)
scaffold_1	0.590044183542636	0.717418776350272	0.127374592807637	19852463	19853703	hyper	-	CHG	intergenic	Thecc1EG003156	scaffold_1	mRNA	Unknown
scaffold_1	0.390475564952107	0.680795034609076	0.290319469656969	19882676	19884536	hyper	+	CHG	intergenic	Thecc1EG003157	scaffold_1	mRNA	Unknown
scaffold_1	0.637815126050421	0.678921568627451	0.041106442577031	19900561	19901706	hyper	-	CHG	upstream	Thecc1EG003158	scaffold_1	mRNA	Unknown
scaffold_1	0.505044517215077	0.851149981317391	0.346105464102314	19904732	19905500	hyper	-	CHG	intronic	Thecc1EG003160	scaffold_1	mRNA	Cysteine-rich RLK (RECEPTOR-like protein kinase) 8 (7%T)
scaffold_1	0.361244019138756	0.65	0.288755980861244	19933488	19934010	hyper	-	CHG	upstream	Thecc1EG003161	scaffold_1	mRNA	Ammonium transporter 3 member 1 (82%P)
scaffold_1	0.518519389584642	0.798037145247743	0.279517755663101	19941504	19942797	hyper	+	CHG	intergenic	Thecc1EG003162	scaffold_1	mRNA	Uncharacterized protein (58%P)
scaffold_1	0.571861670075956	0.836343366778149	0.264481696702194	19958613	19960083	hyper	-	CHG	UTR3	Thecc1EG003163	scaffold_1	mRNA	Uncharacterized protein (53%U)
scaffold_1	0.679011319011319	0.905903398926655	0.226892079915336	19960676	19961646	hyper	+	CHG	upstream	Thecc1EG003164	scaffold_1	mRNA	Uncharacterized protein (19%U)
scaffold_1	0.769230769230769	0.982142857142857	0.212912087912088	19966390	19966390	hyper	+	CHG	upstream	Thecc1EG003165	scaffold_1	mRNA	Peptidase family C54 protein (65%P)
scaffold_1	0.655295429208473	0.699578200821202	0.0442827716127292	19980868	19982557	hyper	-	CHG	intergenic	Thecc1EG003166	scaffold_1	mRNA	Unknown
scaffold_1	0.652457579915871	0.720615750666477	0.0681581707506056	19986527	19988290	hypo	-	CHG	intergenic	Thecc1EG003167	scaffold_1	mRNA	Unknown
scaffold_1	0.581551724137931	0.895477207977208	0.313925483839277	19994245	19994346	hyper	+	CHG	upstream	Thecc1EG003168	scaffold_1	mRNA	Uncharacterized protein (68%P)
scaffold_1	0.682164326901169	0.749625935232162	0.0674616083309927	20012957	20014369	hyper	-	CHG	upstream	Thecc1EG003169	scaffold_1	mRNA	Uncharacterized protein (23%U)
scaffold_1	0.658653846153846	0.672649572649572	0.0139957264957265	20025097	20025325	hypo	+	CHG	intergenic	Thecc1EG003170	scaffold_1	mRNA	Eukaryotic release factor 1-3 (91%T)
scaffold_1	0.592556129756872	0.899369395059212	0.30681326530234	20067002	20068743	hyper	-	CHG	intergenic	Thecc1EG003174	scaffold_1	mRNA	Unknown
scaffold_1	0.520833333333333	0.75609756097561	0.235264227642276	20077596	20077596	hyper	+	CHG	upstream	Thecc1EG003176	scaffold_1	mRNA	Unknown
scaffold_1	0.503107396804876	0.807129968970222	0.304022572165346	20084608	20085006	hyper	+	CHG	intronic	Thecc1EG003177	scaffold_1	mRNA	Uncharacterized protein (30%U)
scaffold_1	0.570074679943101	0.842442067736185	0.272367387793084	20135537	20136932	hyper	-	CHG	intronic	Thecc1EG003178	scaffold_1	mRNA	Uncharacterized protein (78%P)
scaffold_1	0.544078263925403	0.806587984826807	0.262509720901404	20151755	20153500	hyper	-	CHG	intronic	Thecc1EG003179	scaffold_1	mRNA	Unknown
scaffold_1	0.589441345298731	0.607142857142857	0.0177015118441263	20163334	20165065	hyper	+	CHG	intronic	Thecc1EG003180	scaffold_1	mRNA	Unknown
scaffold_1	0.115384615384615	0.363636363636364	0.248251748251748	20179461	20179461	hyper	+	CHG	intergenic	Thecc1EG003181	scaffold_1	mRNA	c("Defensin-like family protein"	" putative (47%P)")
scaffold_1	0.541249491350006	0.781982406273645	0.24073291492364	20210265	20212027	hyper	+	CHG	intergenic	Thecc1EG003183	scaffold_1	mRNA	Uncharacterized protein (26%U)
scaffold_1	0.52558122665587	0.823975161185632	0.298393934529761	20221405	20223271	hyper	-	CHG	UTR3	Thecc1EG003184	scaffold_1	mRNA	Uncharacterized protein (39%U)
scaffold_1	0.534667832167832	0.710521790812374	0.175853958644541	20232431	20233410	hyper	-	CHG	upstream	Thecc1EG003185	scaffold_1	mRNA	Uncharacterized protein (29%U)
scaffold_1	0.838929021901158	0.558892185867344	-0.280036836033814	20283589	20284390	hypo	+	CHG	upstream	Thecc1EG003186	scaffold_1	mRNA	Unknown
scaffold_1	0.833670496170496	0.500369139904024	-0.333301356266473	20285288	20285438	hypo	+	CHG	intergenic	Thecc1EG003188	scaffold_1	mRNA	Kinase superfamily protein (79%T)
scaffold_1	0.613437001594896	0.9540744978388	0.340637496243903	20295372	20295980	hyper	-	CHG	intergenic	Thecc1EG003189	scaffold_1	mRNA	Unknown
scaffold_1	0.373193482582235	0.680673410007173	0.307479927424938	20321416	20323157	hyper	+	CHG	intronic	Thecc1EG003192	scaffold_1	mRNA	Uncharacterized protein (80%P)
scaffold_1	0.385968385091192	0.612678401375896	0.226710016284704	20359406	20360908	hyper	-	CHG	intronic	Thecc1EG003193	scaffold_1	mRNA	Unknown
scaffold_1	0.573038658054565	0.716311139840552	0.143272481785987	20385664	20387289	hyper	-	CHG	intronic	Thecc1EG003194	scaffold_1	mRNA	Unknown
scaffold_1	0.494668976747438	0.76960521263206	0.274936235884622	20392948	20394627	hypo	+	CHG	intronic	Thecc1EG003195	scaffold_1	mRNA	Unknown
scaffold_1	0.643348687356843	0.814554806796186	0.171206119439343	20404346	20406230	hyper	-	CHG	upstream	Thecc1EG003196	scaffold_1	mRNA	Unknown
scaffold_1	0.566006311920412	0.733998366869431	0.16799205494902	20402940	20404234	hyper	-	CHG	intronic	Thecc1EG003197	scaffold_1	mRNA	c("Retrotransposon protein"	" Ty3-gypsy subclass"	" putative (37%U)")
scaffold_1	0.488974135525419	0.594235129949416	0.105260994423996	20432241	20433364	hyper	-	CHG	upstream	Thecc1EG003198	scaffold_1	mRNA	Uncharacterized protein
scaffold_1	0.44620486366986	0.686274509803922	0.240069646134062	20431024	20431351	hyper	-	CHG	intronic	Thecc1EG003199	scaffold_1	mRNA	Uncharacterized protein (88%P)
scaffold_1	0.58760112539549	0.878392858664544	0.290791733269053	20455242	20456220	hyper	-	CHG	intergenic	Thecc1EG003200	scaffold_1	mRNA	DNA/RNA polymerases superfamily protein (7%T)
scaffold_1	0.440160789121433	0.770115657366615	0.329954868245182	20483805	20485087	hyper	-	CHG	upstream	Thecc1EG003201	scaffold_1	mRNA	c("Retrotransposon protein"	" putative (40%U)")
scaffold_1	0.561697412506744	0.840168338081052	0.278470925574308	20512746	20514425	hyper	+	CHG	upstream	Thecc1EG003202	scaffold_1	mRNA	Uncharacterized protein (87%P)
scaffold_1	0.569355049712193	0.715135223199739	0.145780173487547	20540923	20542378	hyper	-	CHG	upstream	Thecc1EG003203	scaffold_1	mRNA	Uncharacterized protein (18%U)
scaffold_1	0.4975	0.733237989300281	0.235737989300281	20548070	20549132	hyper	+	CHG	upstream	Thecc1EG003204	scaffold_1	mRNA	Unknown
scaffold_1	0.449059829059829	0.671464646464647	0.222404817404817	20552393	20552623	hyper	-	CHG	upstream	Thecc1EG003205	scaffold_1	mRNA	Uncharacterized protein (67%P)
scaffold_1	0.656418378856484	0.884951735599852	0.228533356743367	20602162	20603358	hyper	-	CHG	intronic	Thecc1EG003206	scaffold_1	mRNA	Uncharacterized protein (82%P)
scaffold_1	0.40706956956957	0.654381003050294	0.247311433480724	20589529	20589677	hyper	+	CHG	intronic	Thecc1EG003207	scaffold_1	mRNA	Unknown
scaffold_1	0.57682612438915	0.820570454185891	0.243744329796742	20682733	20684159	hyper	-	CHG	intronic	Thecc1EG003208	scaffold_1	mRNA	Retrotransposon protein (65%U)
scaffold_1	0.467874752832713	0.659453477636152	0.191578724803439	20609385	20610586	hyper	+	CHG	intronic	Thecc1EG003209	scaffold_1	mRNA	Unknown
scaffold_1	0.590167489470895	0.881217750257998	0.291050260787103	20629823	20630456	hyper	-	CHG	intronic	Thecc1EG003210	scaffold_1	mRNA	Gag protease polyprotein (74%P)
scaffold_1	0.604190225005405	0.89140322346172	0.287212998456315	20637230	20638373	hyper	-	CHG	intronic	Thecc1EG003211	scaffold_1	mRNA	Gag protease polyprotein (65%P)
scaffold_1	0.733101915184679	0.772163187855787	0.039061272671109	20696508	20696906	hypo	+	CHG	intronic	Thecc1EG003213	scaffold_1	mRNA	c("Retrotransposon protein"	" Ty3-gypsy sub-class"	" putative (35%U)")
scaffold_1	0.61375397850491	0.848811674980488	0.235057696475579	20680145	20681687	hyper	+	CHG	exonic	Thecc1EG003214	scaffold_1	mRNA	c("Retrotransposon protein"	" putative (59%U)")
scaffold_1	0.740798792522931	0.888285024154589	0.147486231631659	20741146	20742529	hyper	-	CHG	splicing	Thecc1EG003215	scaffold_1	mRNA	Uncharacterized protein (48%P)
scaffold_1	0.528354679993146	0.795185541200692	0.266830861207545	20725123	20726401	hyper	-	CHG	intronic	Thecc1EG003216	scaffold_1	mRNA	Unknown
scaffold_1	0.472781009637056	0.688338530735277	0.21555752109822	20732590	20733993	hyper	+	CHG	intronic	Thecc1EG003217	scaffold_1	mRNA	Uncharacterized protein (74%P)
scaffold_1	0.438842864097888	0.708741203354943	0.269898339257055	20739443	20740322	hyper	+	CHG	intronic	Thecc1EG003218	scaffold_1	mRNA	c("Retrotransposon protein"	" Ty3-gypsy subclass"	" putative (39%U)")
scaffold_1	0.531380506748154	0.816346153846154	0.284965647098	20759301	20760425	hyper	-	CHG	intronic	Thecc1EG003219	scaffold_1	mRNA	Unknown
scaffold_1	0.748148148148148	0.809855072463768	0.06170692431562	20774526	20775112	hypo	+	CHG	exonic	Thecc1EG003221	scaffold_1	mRNA	c("Retrotransposon protein"	" putative (54%U)")
scaffold_1	0.620553042548278	0.864207371455085	0.243654328906806	20827649	20829438	hyper	+	CHG	upstream	Thecc1EG003224	scaffold_1	mRNA	RING/U-box superfamily protein (60%T)
scaffold_1	0.547342603220199	0.804952913358995	0.257610310138796	20853871	20855411	hyper	+	CHG	intronic	Thecc1EG003225	scaffold_1	mRNA	c("Retrotransposon"	" Ty3-gypsy sub-class"	" putative-like protein (34%U)")
scaffold_1	0.571841015805203	0.795523218545728	0.223682202740525	20887728	20889515	hyper	+	CHG	upstream	Thecc1EG003228	scaffold_1	mRNA	Uncharacterized protein (81%P)
scaffold_1	0.513176638176638	0.790763930298814	0.277587292122176	20912087	20913801	hyper	+	CHG	intergenic	Thecc1EG003229	scaffold_1	mRNA	Unknown
scaffold_1	0.50930711800277	0.784018177163338	0.274711059160568	20942758	20944043	hyper	-	CHG	intergenic	Thecc1EG003230	scaffold_1	mRNA	Uncharacterized protein (64%P)
scaffold_1	0.620040115149959	0.831756215999913	0.211716100849954	20944911	20945899	hypo	-	CHG	intronic	Thecc1EG003231	scaffold_1	mRNA	Uncharacterized protein (23%U)
scaffold_1	0.547114970799181	0.819068406007301	0.271953435208119	20948062	20949881	hyper	+	CHG	exonic	Thecc1EG003232	scaffold_1	mRNA	c("Retrotransposon protein"	" Ty1-copia subclass"	" putative (60%U)")
scaffold_1	0.675	0.683877233877234	0.00887723387723383	20966053	20967235	hyper	-	CHG	upstream	Thecc1EG003233	scaffold_1	mRNA	Unknown
scaffold_1	0.428520770010132	0.666391892674382	0.237871122664251	20967709	20969081	hyper	+	CHG	intergenic	Thecc1EG003234	scaffold_1	mRNA	Uncharacterized protein (24%U)
scaffold_1	0.560606060606061	0.699326599326599	0.138720538720539	20985254	20985568	hypo	-	CHG	upstream	Thecc1EG003235	scaffold_1	mRNA	Uncharacterized protein (51%U)
scaffold_1	0.499622971839856	0.69442455067101	0.194801578831154	20992787	20994146	hypo	-	CHG	upstream	Thecc1EG003236	scaffold_1	mRNA	Unknown
scaffold_1	0.584174430641822	0.831273496240602	0.247099065598779	21006713	21007222	hyper	+	CHG	upstream	Thecc1EG003237	scaffold_1	mRNA	Uncharacterized protein (71%P)
scaffold_1	0.491477272727273	0.756447533032853	0.26497026030558	21024082	21025878	hyper	+	CHG	upstream	Thecc1EG003238	scaffold_1	mRNA	Uncharacterized protein (73%P)
scaffold_1	0.534717880446512	0.825879212352476	0.291161331905964	21035005	21036708	hyper	-	CHG	intergenic	Thecc1EG003239	scaffold_1	mRNA	Uncharacterized protein (22%U)
scaffold_1	0.599012737350307	0.845567560328127	0.246554822977819	21046356	21047329	hyper	+	CHG	upstream;downstream	Thecc1EG003240	scaffold_1	mRNA	Unknown
scaffold_1	0.59850589913519	0.584466115051221	-0.0140397840839685	21066066	21067706	hypo	+	CHG	upstream	Thecc1EG003241	scaffold_1	mRNA	Uncharacterized protein (78%P)
scaffold_1	0.482117737034304	0.731205501840131	0.249087764805828	21068148	21068725	hyper	-	CHG	intergenic	Thecc1EG003242	scaffold_1	mRNA	c("Retrotransposon protein"	" Ty1-copia subclass"	" putative (52%U)")
scaffold_1	0.322461712989223	0.325757575757576	0.003295862768353	21069243	21069283	hyper	+	CHG	upstream	Thecc1EG003243	scaffold_1	mRNA	Unknown
scaffold_1	0.380635427067268	0.684749575266817	0.304114148199549	21078934	21080873	hyper	-	CHG	intronic	Thecc1EG003244	scaffold_1	mRNA	Uncharacterized protein (69%P)
scaffold_1	0.546036773859354	0.856081757808166	0.310044983948812	21086827	21088804	hyper	-	CHG	intergenic	Thecc1EG003245	scaffold_1	mRNA	Uncharacterized protein (60%P)
scaffold_1	0.318181818181818	0.676470588235294	0.358288770053476	21089063	21089176	hyper	+	CHG	intronic	Thecc1EG003246	scaffold_1	mRNA	Uncharacterized protein (66%P)
scaffold_1	0.417264389357413	0.741830217378463	0.32456582802105	21105417	21106955	hyper	+	CHG	intronic	Thecc1EG003248	scaffold_1	mRNA	Unknown
scaffold_1	0.771428571428571	0.521739130434783	-0.249689440993789	21125535	21125535	hypo	+	CHG	upstream	Thecc1EG003249	scaffold_1	mRNA	Unknown
scaffold_1	0.562998119144299	0.916362369101047	0.353364249956749	21127781	21128620	hyper	-	CHG	exonic	Thecc1EG003250	scaffold_1	mRNA	DNA/RNA polymerases superfamily protein (7%T)
scaffold_1	0.449432404540764	0.778478906714201	0.329046502173437	21148798	21149984	hyper	-	CHG	intergenic	Thecc1EG003251	scaffold_1	mRNA	Uncharacterized protein (63%P)
scaffold_1	0.625735116510372	0.699156387277505	0.073421270767133	21157970	21159555	hyper	-	CHG	upstream	Thecc1EG003252	scaffold_1	mRNA	Uncharacterized protein (88%P)
scaffold_1	0.482425394867578	0.704956339166491	0.222530944298913	21161017	21162484	hyper	+	CHG	intergenic	Thecc1EG003253	scaffold_1	mRNA	Uncharacterized protein
scaffold_1	0.615082622987035	0.901232175883668	0.286149552896633	21171977	21173259	hyper	+	CHG	upstream	Thecc1EG003254	scaffold_1	mRNA	Uncharacterized protein (67%P)
scaffold_1	0.358333333333334	0.740716180371353	0.38238284703802	21170834	21171149	hyper	+	CHG	exonic	Thecc1EG003255	scaffold_1	mRNA	Uncharacterized protein (21%U)
scaffold_1	0.705882352941177	0.918367346938776	0.212484993997599	21183348	21183348	hyper	+	CHG	intergenic	Thecc1EG003256	scaffold_1	mRNA	Uncharacterized protein (53%P)
scaffold_1	0.625393081761006	0.865384615384615	0.239991533623609	21195234	21195319	hyper	+	CHG	upstream	Thecc1EG003258	scaffold_1	mRNA	Uncharacterized protein (63%P)
scaffold_1	0.66	0.92	0.26	21194623	21194623	hyper	+	CHG	exonic	Thecc1EG003259	scaffold_1	mRNA	Kinase superfamily protein (69%P)
scaffold_1	0.649572649572649	0.804276315789474	0.154703666216824	21229048	21229609	hypo	-	CHG	intergenic	Thecc1EG003261	scaffold_1	mRNA	Unknown
scaffold_1	0.594570033869158	0.775534512141655	0.180964478272497	21255745	21257208	hyper	+	CHG	UTR5	Thecc1EG003262	scaffold_1	mRNA	Unknown
scaffold_1	0.621121257553041	0.857302118171684	0.236180860618642	21250396	21251883	hyper	-	CHG	intronic	Thecc1EG003263	scaffold_1	mRNA	Cysteine-rich RLK (RECEPTOR-like protein kinase) 8 (10%T)
scaffold_1	0.838095238095238	0.755384615384615	-0.0827106227106227	21254995	21255509	hyper	-	CHG	UTR3	Thecc1EG003264	scaffold_1	mRNA	Uncharacterized protein (62%P)
scaffold_1	0.657837505475662	0.925960856780912	0.26812335130525	21279527	21279946	hyper	-	CHG	intronic	Thecc1EG003266	scaffold_1	mRNA	Unknown
scaffold_1	0.483641536273116	0.75	0.266358463726884	21297779	21298516	hyper	+	CHG	intronic	Thecc1EG003267	scaffold_1	mRNA	Unknown
scaffold_1	0.648148148148148	0.878378378378379	0.23023023023023	21341733	21342365	hyper	+	CHG	intronic	Thecc1EG003268	scaffold_1	mRNA	Uncharacterized protein (53%P)
scaffold_1	0.53562938353636	0.869815627634777	0.334186244098416	21325444	21326673	hyper	+	CHG	intronic	Thecc1EG003269	scaffold_1	mRNA	Unknown
scaffold_1	0.587530525030525	0.737398329503593	0.149867804473067	21340560	21340729	hypo	+	CHG	intronic	Thecc1EG003271	scaffold_1	mRNA	Unknown
scaffold_1	0.597358766180605	0.732123870281765	0.13476510410116	21377469	21378754	hyper	+	CHG	UTR5	Thecc1EG003273	scaffold_1	mRNA	c("RNA-directed DNA polymerase (Reverse transcriptase)"	" Ribonuclease H-like protein (28%U)")
scaffold_1	0.656014158898429	0.735449735449736	0.0794355765513066	21373483	21374735	hyper	-	CHG	exonic	Thecc1EG003274	scaffold_1	mRNA	Uncharacterized protein (66%P)
scaffold_1	0.490769766631836	0.733477110387128	0.242707343755292	21375331	21375805	hyper	-	CHG	intronic	Thecc1EG003275	scaffold_1	mRNA	Uncharacterized protein (38%U)
scaffold_1	0.589970544307273	0.847331282205563	0.257360737898291	21381019	21382453	hyper	+	CHG	intronic	Thecc1EG003277	scaffold_1	mRNA	Uncharacterized protein (42%U)
scaffold_1	0.62515473412092	0.927240154354125	0.302085420233205	21405979	21406667	hyper	+	CHG	intronic	Thecc1EG003279	scaffold_1	mRNA	Unknown
scaffold_1	0.569314319667261	0.846666666666667	0.277352346999406	21419285	21419548	hyper	-	CHG	intergenic	Thecc1EG003281	scaffold_1	mRNA	Uncharacterized protein (54%U)
scaffold_1	0.503888156449132	0.681699148804412	0.17781099235528	21432837	21434296	hyper	-	CHG	exonic	Thecc1EG003282	scaffold_1	mRNA	Unknown
scaffold_1	0.510952380952381	0.686827714873906	0.175875333921525	21431115	21432335	hyper	-	CHG	intronic	Thecc1EG003283	scaffold_1	mRNA	Unknown
scaffold_1	0.422765000619494	0.668355157141308	0.245590156521814	21448864	21449990	hyper	+	CHG	intronic	Thecc1EG003284	scaffold_1	mRNA	Unknown
scaffold_1	0.574370941558441	0.846273291925466	0.271902350367024	21443080	21444555	hyper	+	CHG	intergenic	Thecc1EG003285	scaffold_1	mRNA	c("Retrotransposon"	" unclassified"	" putative-like protein (23%U)")
scaffold_1	0.594357293644209	0.849201126594952	0.254843832950743	21459358	21461117	hyper	-	CHG	UTR3	Thecc1EG003286	scaffold_1	mRNA	Unknown
scaffold_1	0.640944712828771	0.873183050012318	0.232238337183548	21467503	21468039	hyper	+	CHG	intergenic	Thecc1EG003287	scaffold_1	mRNA	Uncharacterized protein (23%U)
scaffold_1	0.54155924172767	0.715148613094698	0.173589371367028	21498125	21499095	hyper	+	CHG	intronic	Thecc1EG003289	scaffold_1	mRNA	Uncharacterized protein (55%P)
scaffold_1	0.480728265211024	0.60435758797654	0.123629322765516	21499291	21499897	hypo	-	CHG	upstream	Thecc1EG003290	scaffold_1	mRNA	Uncharacterized protein (27%U)
scaffold_1	0.55895159224793	0.821345224823486	0.262393632575556	21511779	21513245	hyper	-	CHG	intergenic	Thecc1EG003291	scaffold_1	mRNA	Uncharacterized protein (82%P)
scaffold_1	0.519245647969052	0.756219210814881	0.236973562845828	21513741	21514063	hyper	-	CHG	UTR5	Thecc1EG003292	scaffold_1	mRNA	Cysteine-rich RLK (RECEPTOR-like protein kinase) 8 (12%T)
scaffold_1	0.570121238054486	0.66467130071328	0.0945500626587938	21538317	21540177	hypo	-	CHG	intergenic	Thecc1EG003293	scaffold_1	mRNA	Uncharacterized protein (67%P)
scaffold_1	0.342857142857143	0.447058823529412	0.104201680672269	21568544	21570043	hypo	-	CHG	intergenic	Thecc1EG003294	scaffold_1	mRNA	Uncharacterized protein (68%P)
scaffold_1	0.571854652608056	0.810844255752723	0.238989603144667	21576999	21578623	hyper	+	CHG	intronic	Thecc1EG003295	scaffold_1	mRNA	Cysteine-rich RLK (RECEPTOR-like protein kinase) 8 (16%T)
scaffold_1	0.474918998491939	0.683604400797692	0.208685402305752	21653586	21654953	hyper	+	CHG	upstream;downstream	Thecc1EG003296	scaffold_1	mRNA	Uncharacterized protein (77%U)
scaffold_1	0.576517534641386	0.814758174886713	0.238240640245326	21583970	21585462	hyper	+	CHG	intronic	Thecc1EG003297	scaffold_1	mRNA	Uncharacterized protein (23%U)
scaffold_1	0.479762729976871	0.693099582757202	0.213336852780332	21588462	21590197	hyper	+	CHG	intronic	Thecc1EG003298	scaffold_1	mRNA	DNA/RNA polymerases superfamily protein (62%P)
scaffold_1	0.568222768222768	0.423985507246377	-0.144237260976392	21603454	21604100	hypo	-	CHG	intronic	Thecc1EG003299	scaffold_1	mRNA	Uncharacterized protein (38%U)
scaffold_1	0.486624649859944	0.757829489867226	0.271204840007282	21622492	21624172	hyper	-	CHG	intronic	Thecc1EG003300	scaffold_1	mRNA	c("Gag/pol protein"	" putative (36%U)")
scaffold_1	0.479560143370885	0.819734110962625	0.340173967591739	21625548	21627119	hyper	-	CHG	intronic	Thecc1EG003301	scaffold_1	mRNA	Uncharacterized protein (57%P)
scaffold_1	0.537992317429468	0.763401457004516	0.225409139575048	21628660	21630615	hyper	-	CHG	intronic	Thecc1EG003302	scaffold_1	mRNA	c("Retroelement pol polyprotein-like"	" putative (55%U)")
scaffold_1	0.58002225431415	0.84546909806021	0.26544684374606	21651306	21652991	hyper	-	CHG	intronic	Thecc1EG003303	scaffold_1	mRNA	Unknown
scaffold_1	0.629550212348242	0.814691109769242	0.185140897420999	21656586	21658231	hyper	-	CHG	upstream	Thecc1EG003304	scaffold_1	mRNA	Uncharacterized protein (28%U)
scaffold_1	0.645912087960974	0.821205187255442	0.175293099294468	21660927	21662406	hyper	-	CHG	intergenic	Thecc1EG003305	scaffold_1	mRNA	Uncharacterized protein (88%P)
scaffold_1	1	0.739130434782609	-0.260869565217391	21733289	21733289	hypo	+	CHG	UTR5	Thecc1EG003308	scaffold_1	mRNA	CLIP-associated protein (74%T)
scaffold_1	0.650568181818182	0.871875	0.221306818181818	21730342	21730548	hyper	-	CHG	UTR5	Thecc1EG003310	scaffold_1	mRNA	Gag/pol-like protein (23%U)
scaffold_1	0.480082742316785	0.804327111523997	0.324244369207212	21728436	21730217	hyper	+	CHG	UTR5	Thecc1EG003311	scaffold_1	mRNA	c("Retrotransposon protein"	" Ty3-gypsy subclass"	" putative (58%U)")
scaffold_1	0.591939055612388	0.836763367183712	0.244824311571324	21731157	21732862	hyper	+	CHG	UTR5	Thecc1EG003312	scaffold_1	mRNA	Uncharacterized protein (55%U)
scaffold_1	0.602918052081415	0.845061166258922	0.242143114177507	21746591	21748223	hyper	+	CHG	intronic	Thecc1EG003313	scaffold_1	mRNA	Gag protease polyprotein (77%P)
scaffold_1	0.591907725748739	0.773861878095284	0.181954152346545	21765817	21767351	hypo	+	CHG	intergenic	Thecc1EG003314	scaffold_1	mRNA	Unknown
scaffold_1	0.582314444485497	0.841397380598832	0.259082936113336	21786069	21787768	hyper	-	CHG	intergenic	Thecc1EG003316	scaffold_1	mRNA	Unknown
scaffold_1	0.568492583895419	0.836855445989619	0.2683628620942	21788703	21790501	hyper	+	CHG	intronic	Thecc1EG003317	scaffold_1	mRNA	c("Copia-type pol polyprotein"	" putative (60%U)")
scaffold_1	0.556760286319557	0.710603399474943	0.153843113155386	21797186	21798432	hyper	+	CHG	intergenic	Thecc1EG003318	scaffold_1	mRNA	Uncharacterized protein (26%U)
scaffold_1	0.9	0.7	-0.2	21826981	21826981	hypo	-	CHG	upstream	Thecc1EG003319	scaffold_1	mRNA	Unknown
scaffold_1	0.645860627034153	0.67446963251345	0.0286090054792967	21827558	21828994	hyper	-	CHG	intergenic	Thecc1EG003320	scaffold_1	mRNA	Uncharacterized protein (28%U)
scaffold_1	0.466124977791644	0.717535469728452	0.251410491936808	21877455	21879205	hyper	+	CHG	upstream	Thecc1EG003321	scaffold_1	mRNA	c("Retrotransposon protein"	" putative (44%U)")
scaffold_1	0.452380952380952	0.878149224806202	0.42576827242525	21887698	21887763	hyper	-	CHG	upstream	Thecc1EG003322	scaffold_1	mRNA	Uncharacterized protein (65%P)
scaffold_1	0.825513196480938	0.558585858585859	-0.26692733789508	21909077	21909079	hypo	+	CHG	upstream	Thecc1EG003323	scaffold_1	mRNA	Uncharacterized protein (80%P)
scaffold_1	0.668477739189505	0.819471963592853	0.150994224403349	21946492	21947681	hyper	-	CHG	exonic	Thecc1EG003325	scaffold_1	mRNA	Cysteine-rich RLK (RECEPTOR-like protein kinase) 8 (22%T)
scaffold_1	0.528394522144522	0.668283329573652	0.13988880742913	21937568	21938831	hypo	+	CHG	intronic	Thecc1EG003326	scaffold_1	mRNA	Uncharacterized protein
scaffold_1	0.527639056741796	0.783036796093966	0.25539773935217	21941353	21943126	hyper	-	CHG	intronic	Thecc1EG003327	scaffold_1	mRNA	Cysteine-rich RLK (RECEPTOR-like protein kinase) 8 (10%T)
scaffold_1	0.335757575757576	0.608877005347594	0.273119429590018	21977111	21977783	hyper	+	CHG	intergenic	Thecc1EG003328	scaffold_1	mRNA	Uncharacterized protein (67%P)
scaffold_1	0.572817431013638	0.788859834314851	0.216042403301213	21978619	21980224	hypo	+	CHG	intergenic	Thecc1EG003329	scaffold_1	mRNA	Mutator-like transposase (10%U)
scaffold_1	0.907894736842105	0.851301247771836	-0.0565934890702692	21983505	21985007	hyper	+	CHG	UTR3	Thecc1EG003330	scaffold_1	mRNA	Uncharacterized protein (69%P)
scaffold_1	0	0.214285714285714	0.214285714285714	22008821	22008821	hyper	-	CHG	exonic	Thecc1EG003331	scaffold_1	mRNA	Uncharacterized protein (91%P)
scaffold_1	0.485457516339869	0.751971326164874	0.266513809825005	22002359	22002566	hyper	-	CHG	intronic	Thecc1EG003332	scaffold_1	mRNA	Unknown
scaffold_1	0.624468270066647	0.796738648947951	0.172270378881304	22039857	22041131	hypo	-	CHG	upstream	Thecc1EG003334	scaffold_1	mRNA	Ferrochelatase 2 (81%P)
scaffold_1	0.474044612794613	0.716024541457738	0.241979928663125	22056449	22058089	hyper	-	CHG	upstream	Thecc1EG003335	scaffold_1	mRNA	Unknown
scaffold_1	0.519180067767507	0.826298319790514	0.307118252023006	22069775	22071196	hyper	-	CHG	upstream	Thecc1EG003336	scaffold_1	mRNA	Uncharacterized protein (36%U)
scaffold_1	0.57733918128655	0.879459972394755	0.302120791108205	22066834	22068193	hyper	+	CHG	intronic	Thecc1EG003337	scaffold_1	mRNA	c("Polyprotein"	" 77260-80472"	" putative (55%U)")
scaffold_1	0.505311343778013	0.772994440549915	0.267683096771902	22074994	22076858	hyper	+	CHG	intergenic	Thecc1EG003338	scaffold_1	mRNA	Unknown
scaffold_1	0.580630509802837	0.800706541161509	0.220076031358672	22090779	22092677	hyper	-	CHG	upstream	Thecc1EG003339	scaffold_1	mRNA	Unknown
scaffold_1	0.621874003189793	0.834658187599364	0.212784184409571	22107252	22108714	hyper	-	CHG	upstream	Thecc1EG003340	scaffold_1	mRNA	Unknown
scaffold_1	0.626923076923077	0.85944055944056	0.232517482517482	22119947	22120028	hyper	+	CHG	upstream	Thecc1EG003341	scaffold_1	mRNA	TTF-type zinc finger with HAT dimerization domain-like protein (32%T)
scaffold_1	0.797130724151467	0.461379980869892	-0.335750743281574	22121326	22121703	hypo	+	CHG	intergenic	Thecc1EG003342	scaffold_1	mRNA	ENTH/VHS/GAT family protein (69%P)
scaffold_1	0.621082621082621	0.879464285714285	0.258381664631665	22148369	22149266	hyper	-	CHG	upstream	Thecc1EG003345	scaffold_1	mRNA	Unknown
scaffold_1	0	0.214285714285714	0.214285714285714	22146755	22146755	hyper	-	CHG	intronic	Thecc1EG003346	scaffold_1	mRNA	Unknown
scaffold_1	0.334008148714031	0.527671064652988	0.193662915938957	22164456	22165220	hyper	+	CHG	intergenic	Thecc1EG003348	scaffold_1	mRNA	Unknown
scaffold_1	0.496562499531505	0.734849294224294	0.238286794692789	22170009	22171893	hyper	-	CHG	upstream;downstream	Thecc1EG003349	scaffold_1	mRNA	c("Retrotransposon"	" putative-like protein (34%U)")
scaffold_1	0.620016854553493	0.944312169312169	0.324295314758677	22166879	22167711	hyper	-	CHG	intergenic	Thecc1EG003350	scaffold_1	mRNA	Unknown
scaffold_1	0.575887075887076	0.827086456771614	0.251199380884538	22175451	22175712	hyper	+	CHG	intergenic	Thecc1EG003351	scaffold_1	mRNA	Uncharacterized protein (53%U)
scaffold_1	0.49466304652411	0.739120873499016	0.244457826974905	22176743	22178369	hyper	-	CHG	upstream	Thecc1EG003352	scaffold_1	mRNA	Unknown
scaffold_1	0.439024390243902	0.757575757575758	0.318551367331855	22202649	22202649	hyper	-	CHG	intronic	Thecc1EG003353	scaffold_1	mRNA	DNA/RNA polymerases superfamily protein (5%T)
scaffold_1	0.614508794508794	0.776690578670493	0.162181784161698	22203004	22204618	hyper	+	CHG	intronic	Thecc1EG003354	scaffold_1	mRNA	Uncharacterized protein (23%U)
scaffold_1	0.405544276512018	0.694526233999918	0.2889819574879	22215839	22217290	hyper	+	CHG	intronic	Thecc1EG003355	scaffold_1	mRNA	Uncharacterized protein (67%P)
scaffold_1	0.499690759113989	0.814528328623136	0.314837569509148	22213270	22215163	hyper	-	CHG	UTR3	Thecc1EG003356	scaffold_1	mRNA	Unknown
scaffold_1	0.503381543706247	0.803577653568759	0.300196109862512	22232932	22234660	hyper	+	CHG	upstream	Thecc1EG003357	scaffold_1	mRNA	Uncharacterized protein
scaffold_1	0.557734204793028	0.912975912975913	0.355241708182885	22232306	22232795	hypo	+	CHG	intronic	Thecc1EG003358	scaffold_1	mRNA	Uncharacterized protein (22%U)
scaffold_1	0.586419891090988	0.74723541856694	0.160815527475952	22237346	22239243	hyper	-	CHG	intergenic	Thecc1EG003359	scaffold_1	mRNA	Unknown
scaffold_1	0.531589528752499	0.694661337037358	0.16307180828486	22245915	22247610	hyper	+	CHG	upstream	Thecc1EG003360	scaffold_1	mRNA	c("Retrotransposon protein"	" Ty3-gypsy subclass"	" putative (43%U)")
scaffold_1	0.563577903676911	0.783015595515596	0.219437691838685	22253517	22255022	hyper	-	CHG	intergenic	Thecc1EG003362	scaffold_1	mRNA	Uncharacterized protein (60%U)
scaffold_1	0.476190476190476	0.693877551020408	0.217687074829932	22292053	22292053	hyper	-	CHG	upstream	Thecc1EG003363	scaffold_1	mRNA	DNA/RNA polymerases superfamily protein (90%P)
scaffold_1	0.511123737373737	0.743047813699988	0.231924076326251	22276706	22277088	hyper	-	CHG	UTR3	Thecc1EG003365	scaffold_1	mRNA	DNA/RNA polymerases superfamily protein (65%P)
scaffold_1	0.760581848817143	0.492992992992993	-0.26758885582415	22304949	22305321	hypo	+	CHG	upstream	Thecc1EG003366	scaffold_1	mRNA	c("Retrotransposon"	" Ty1-copia subclass"	" putative-like protein (32%U)")
scaffold_1	0.48367289741524	0.72884324670039	0.24517034928515	22306404	22306446	hyper	-	CHG	upstream	Thecc1EG003367	scaffold_1	mRNA	Uncharacterized protein (59%P)
scaffold_1	0.583333333333333	0.911594202898551	0.328260869565217	22344012	22344022	hyper	+	CHG	exonic	Thecc1EG003368	scaffold_1	mRNA	Uncharacterized protein (24%U)
scaffold_1	0.333333333333333	0.676470588235294	0.343137254901961	22328719	22328719	hyper	+	CHG	intronic	Thecc1EG003369	scaffold_1	mRNA	Unknown
scaffold_1	0.425775978407558	0.926495726495726	0.500719748088169	22325703	22326551	hyper	+	CHG	intronic	Thecc1EG003370	scaffold_1	mRNA	Uncharacterized protein (71%P)
scaffold_1	0.616373148684362	0.708303800640965	0.0919306519566039	22333158	22334898	hyper	-	CHG	intronic	Thecc1EG003371	scaffold_1	mRNA	Cysteine-rich RLK (RECEPTOR-like protein kinase) 8 (33%T)
scaffold_1	0.557395245617301	0.854528322715765	0.297133077098464	22342077	22343540	hyper	+	CHG	upstream	Thecc1EG003372	scaffold_1	mRNA	Uncharacterized protein (18%U)
scaffold_1	0.42914255335308	0.702051237396065	0.272908684042985	22370022	22370609	hyper	-	CHG	upstream	Thecc1EG003373	scaffold_1	mRNA	Zinc knuckle (CCHC-type) family protein (19%T)
scaffold_1	0.512993253730724	0.773853517010297	0.260860263279572	22372855	22374373	hyper	-	CHG	downstream	Thecc1EG003374	scaffold_1	mRNA	c("Retroelement pol polyprotein"	" putative (59%U)")
scaffold_1	0.44775670343467	0.535120668106358	0.0873639646716887	22397364	22398830	hyper	+	CHG	upstream	Thecc1EG003375	scaffold_1	mRNA	c("Gag protease polyprotein"	" putative (52%P)")
scaffold_1	0.572527271824122	0.763980063279632	0.19145279145551	22400287	22402067	hypo	-	CHG	intergenic	Thecc1EG003377	scaffold_1	mRNA	Uncharacterized protein (53%P)
scaffold_1	0.493506493506493	0.503921568627451	0.0104150751209575	22415725	22416630	hyper	-	CHG	upstream	Thecc1EG003378	scaffold_1	mRNA	Ty3-gypsy retrotransposon-like protein (22%U)
scaffold_1	0.576479253600754	0.655824080903622	0.0793448273028683	22423033	22424525	hyper	-	CHG	UTR5	Thecc1EG003379	scaffold_1	mRNA	Uncharacterized protein (32%U)
scaffold_1	0.613528226303699	0.84698619651816	0.23345797021446	22421151	22422782	hyper	-	CHG	intronic	Thecc1EG003380	scaffold_1	mRNA	GroES-like zinc-binding alcohol dehydrogenase family protein (76%T)
scaffold_1	0.520110204678624	0.677463882898665	0.157353678220041	22436947	22438657	hyper	+	CHG	intronic	Thecc1EG003381	scaffold_1	mRNA	Uncharacterized protein (61%P)
scaffold_1	0.434319792870991	0.686440440967599	0.252120648096607	22444169	22445666	hyper	-	CHG	intronic	Thecc1EG003382	scaffold_1	mRNA	Uncharacterized protein
scaffold_1	0.544368386243386	0.801431006356919	0.257062620113533	22460108	22461037	hyper	+	CHG	intronic	Thecc1EG003384	scaffold_1	mRNA	Unknown
scaffold_1	0.509162993380498	0.674664058618667	0.165501065238168	22480714	22482464	hyper	+	CHG	intronic	Thecc1EG003386	scaffold_1	mRNA	Uncharacterized protein (76%P)
scaffold_1	0.512586045194741	0.716169543042461	0.20358349784772	22494505	22495762	hyper	+	CHG	upstream	Thecc1EG003387	scaffold_1	mRNA	Uncharacterized protein (60%P)
scaffold_1	0.530743112096343	0.782511389819858	0.251768277723514	22514323	22516064	hyper	-	CHG	upstream	Thecc1EG003388	scaffold_1	mRNA	c("F7F22.17"	" putative (58%U)")
scaffold_1	0.609409942802268	0.88659591404705	0.277185971244782	22512260	22514116	hyper	+	CHG	intronic	Thecc1EG003389	scaffold_1	mRNA	Uncharacterized protein (79%P)
scaffold_1	0.653908959777852	0.853204550182205	0.199295590404352	22509784	22511343	hyper	-	CHG	intronic	Thecc1EG003390	scaffold_1	mRNA	Unknown
scaffold_1	0.567054053142187	0.820859873683607	0.25380582054142	22519623	22521486	hyper	-	CHG	upstream	Thecc1EG003392	scaffold_1	mRNA	Unknown
scaffold_1	0.282894736842106	0.243663594470046	-0.0392311423720595	22555305	22555439	hypo	-	CHG	upstream	Thecc1EG003394	scaffold_1	mRNA	Uncharacterized protein (45%P)
scaffold_1	0.571615997346685	0.834248164168377	0.262632166821691	22556044	22556805	hyper	+	CHG	upstream	Thecc1EG003395	scaffold_1	mRNA	Uncharacterized protein (24%U)
scaffold_1	0.577100911071499	0.828667582417582	0.251566671346083	22565964	22567640	hyper	+	CHG	downstream	Thecc1EG003397	scaffold_1	mRNA	Uncharacterized protein (22%U)
scaffold_1	0.65031512605042	0.714898370964548	0.0645832449141272	22574710	22576585	hyper	+	CHG	upstream	Thecc1EG003398	scaffold_1	mRNA	Uncharacterized protein (66%P)
scaffold_1	0.65022135290898	0.75452172096909	0.10430036806011	22582607	22583597	hyper	-	CHG	UTR3	Thecc1EG003399	scaffold_1	mRNA	Uncharacterized protein (66%P)
scaffold_1	0.435768246223273	0.698984389077268	0.263216142853995	22588043	22589248	hyper	-	CHG	upstream	Thecc1EG003400	scaffold_1	mRNA	Unknown
scaffold_1	0.712685471849558	0.815724332749551	0.103038860899992	22595247	22597058	hypo	-	CHG	upstream	Thecc1EG003401	scaffold_1	mRNA	Unknown
scaffold_1	0.508440198898677	0.80179489233316	0.293354693434482	22597253	22597985	hyper	+	CHG	intergenic	Thecc1EG003402	scaffold_1	mRNA	Unknown
scaffold_1	0.485658109314023	0.407573155778001	-0.0780849535360225	22601383	22602046	hyper	+	CHG	intronic	Thecc1EG003403	scaffold_1	mRNA	Unknown
scaffold_1	0.591077906630984	0.904515599343185	0.313437692712201	22620362	22621127	hyper	+	CHG	intronic	Thecc1EG003405	scaffold_1	mRNA	c("Retrotransposon protein"	" putative (59%U)")
scaffold_1	0.490466404146004	0.668051558318554	0.17758515417255	22629369	22630653	hyper	-	CHG	intronic	Thecc1EG003406	scaffold_1	mRNA	c("Retrotransposon protein"	" Ty1-copia subclass"	" putative (47%U)")
scaffold_1	0.605430051347738	0.776380321582227	0.170950270234489	22631805	22632829	hyper	-	CHG	intronic	Thecc1EG003407	scaffold_1	mRNA	Uncharacterized protein (43%U)
scaffold_1	0.607764138211572	0.767998083554825	0.160233945343253	22643184	22645052	hyper	+	CHG	intronic	Thecc1EG003408	scaffold_1	mRNA	Uncharacterized protein (42%P)
scaffold_1	0.409608483621642	0.547022925944252	0.13741444232261	22654089	22655637	hypo	+	CHG	intronic	Thecc1EG003409	scaffold_1	mRNA	Unknown
scaffold_1	0.472206043956044	0.415419801873004	-0.05678624208304	22656066	22656667	hypo	+	CHG	intronic	Thecc1EG003410	scaffold_1	mRNA	Retrotransposon gag-like protein (27%U)
scaffold_1	0.681120481189172	0.86275161429336	0.181631133104189	22660987	22661607	hyper	-	CHG	intronic	Thecc1EG003411	scaffold_1	mRNA	c("Retroelement pol polyprotein-like"	" putative (39%U)")
scaffold_1	0.33768115942029	0.66583968980422	0.328158530383931	22670478	22671793	hyper	+	CHG	intronic	Thecc1EG003412	scaffold_1	mRNA	Uncharacterized protein (69%P)
scaffold_1	0.499239649239649	0.767056027833569	0.26781637859392	22686292	22687927	hyper	-	CHG	upstream	Thecc1EG003413	scaffold_1	mRNA	Uncharacterized protein (27%U)
scaffold_1	0.277777777777778	0.511111111111111	0.233333333333333	22740321	22740321	hyper	+	CHG	intronic	Thecc1EG003414	scaffold_1	mRNA	Uncharacterized protein (77%P)
scaffold_1	0.500807724429446	0.755855788693703	0.255048064264258	22714086	22715432	hyper	-	CHG	intronic	Thecc1EG003415	scaffold_1	mRNA	Unknown
scaffold_1	0.516970121381886	0.693124417323502	0.176154295941616	22741004	22742625	hyper	-	CHG	intronic	Thecc1EG003416	scaffold_1	mRNA	Uncharacterized protein (46%P)
scaffold_1	0.52315919119656	0.650910996740793	0.127751805544233	22728953	22730449	hyper	+	CHG	intronic	Thecc1EG003417	scaffold_1	mRNA	Uncharacterized protein (28%U)
scaffold_1	0.657831340294053	0.78337205797518	0.125540717681127	22736440	22737749	hyper	+	CHG	intronic	Thecc1EG003418	scaffold_1	mRNA	Uncharacterized protein (35%U)
scaffold_1	0.549256253006253	0.774894483506924	0.225638230500671	22738532	22740231	hyper	+	CHG	intronic	Thecc1EG003420	scaffold_1	mRNA	Unknown
scaffold_1	0.68975468975469	0.566436781609195	-0.123317908145494	22755608	22756355	hypo	-	CHG	intergenic	Thecc1EG003421	scaffold_1	mRNA	Uncharacterized protein (69%P)
scaffold_1	0.612046939988117	0.582811881287283	-0.0292350587008338	22768641	22770331	hyper	-	CHG	upstream	Thecc1EG003422	scaffold_1	mRNA	Uncharacterized protein (63%P)
scaffold_1	0.590110989182525	0.660139035139035	0.0700280459565106	22762146	22763651	hypo	-	CHG	downstream	Thecc1EG003423	scaffold_1	mRNA	Unknown
scaffold_1	0.400936177544544	0.678980558631721	0.278044381087178	22772542	22773171	hyper	-	CHG	intergenic	Thecc1EG003424	scaffold_1	mRNA	Uncharacterized protein (46%U)
scaffold_1	0.389810940398279	0.551980108619249	0.162169168220969	22786414	22788191	hypo	+	CHG	intronic	Thecc1EG003425	scaffold_1	mRNA	DNA/RNA polymerases superfamily protein (4%T)
scaffold_1	0.579764477076907	0.799715270110007	0.2199507930331	22783779	22785540	hyper	-	CHG	exonic	Thecc1EG003426	scaffold_1	mRNA	Uncharacterized protein (71%P)
scaffold_1	0.52	1	0.48	22812503	22812503	hyper	-	CHG	upstream	Thecc1EG003427	scaffold_1	mRNA	Unknown
scaffold_1	0.647155309013223	0.890670585317501	0.243515276304278	22830028	22831564	hyper	-	CHG	intronic	Thecc1EG003428	scaffold_1	mRNA	Uncharacterized protein (89%P)
scaffold_1	0.657352941176471	0.762339141649486	0.104986200473016	22838743	22839319	hypo	-	CHG	intronic	Thecc1EG003430	scaffold_1	mRNA	Transposase-like protein (33%U)
scaffold_1	0.494554385780268	0.722700255292024	0.228145869511756	22840295	22841414	hyper	-	CHG	intronic	Thecc1EG003431	scaffold_1	mRNA	Uncharacterized protein (83%P)
scaffold_1	0.685183713167883	0.883877551020408	0.198693837852525	22861468	22863287	hyper	-	CHG	UTR5	Thecc1EG003432	scaffold_1	mRNA	Unknown
scaffold_1	0.632744275322979	0.890239586959044	0.257495311636065	22859431	22861157	hyper	-	CHG	intronic	Thecc1EG003433	scaffold_1	mRNA	Small GTP-binding protein (84%P)
scaffold_1	0.479333214093152	0.592938200297071	0.113604986203919	22900082	22901584	hyper	-	CHG	intronic	Thecc1EG003435	scaffold_1	mRNA	Uncharacterized protein (82%P)
scaffold_1	0.477602660169308	0.322654478495449	-0.154948181673859	22918287	22919957	hypo	+	CHG	intronic	Thecc1EG003437	scaffold_1	mRNA	Unknown
scaffold_1	0.579579427179449	0.884233821733822	0.304654394554372	22933747	22935323	hyper	+	CHG	intergenic	Thecc1EG003438	scaffold_1	mRNA	Unknown
scaffold_1	0.722161955691367	0.907142857142857	0.18498090145149	22942152	22943945	hyper	+	CHG	intergenic	Thecc1EG003440	scaffold_1	mRNA	Gag protease polyprotein (85%P)
scaffold_1	0.609040751936152	0.894148051631604	0.285107299695453	22976934	22978733	hyper	+	CHG	intergenic	Thecc1EG003441	scaffold_1	mRNA	c("Retrotransposon protein"	" putative (44%U)")
scaffold_1	0.515454791672767	0.720868347338936	0.205413555666169	22987541	22989041	hyper	+	CHG	intergenic	Thecc1EG003442	scaffold_1	mRNA	Uncharacterized protein (76%P)
scaffold_1	0.566696152145069	0.758290598290598	0.19159444614553	23002659	23004211	hyper	-	CHG	upstream	Thecc1EG003443	scaffold_1	mRNA	c("Retrotransposon"	" Ty1-copia subclass"	" putative-like protein (15%U)")
scaffold_1	0.683823529411765	0.921212121212121	0.237388591800356	23014781	23015015	hyper	+	CHG	upstream	Thecc1EG003445	scaffold_1	mRNA	Uncharacterized protein (75%P)
scaffold_1	0.610401975238932	0.65065734989648	0.0402553746575486	23015588	23016650	hyper	-	CHG	upstream	Thecc1EG003446	scaffold_1	mRNA	Uncharacterized protein (61%P)
scaffold_1	0.558034511784512	0.812192028985507	0.254157517200995	23071287	23073087	hyper	+	CHG	upstream	Thecc1EG003447	scaffold_1	mRNA	Unknown
scaffold_1	0.394527666138919	0.73001976284585	0.335492096706931	23078975	23079499	hyper	+	CHG	upstream	Thecc1EG003448	scaffold_1	mRNA	Uncharacterized protein (86%P)
scaffold_1	0.611868230098127	0.884514595311809	0.272646365213682	23108325	23110123	hyper	-	CHG	intergenic	Thecc1EG003449	scaffold_1	mRNA	Uncharacterized protein (60%P)
scaffold_1	0.647071000446287	0.728135600309513	0.0810645998632268	23138722	23140596	hyper	+	CHG	intronic	Thecc1EG003450	scaffold_1	mRNA	Uncharacterized protein (43%U)
scaffold_1	0.528732872747369	0.699302120374342	0.170569247626973	23141563	23143340	hyper	-	CHG	intronic	Thecc1EG003451	scaffold_1	mRNA	c("Integrase"	" catalytic region"	" Zinc finger"	" CCHC-type"	" Peptidase aspartic"	" catalytic"	" putative (53%U)")
scaffold_1	0.597051840679292	0.760133094565724	0.163081253886432	23143770	23145146	hyper	+	CHG	exonic	Thecc1EG003452	scaffold_1	mRNA	Unknown
scaffold_1	0.520359788359788	0.775956558061821	0.255596769702033	23162311	23163968	hyper	+	CHG	upstream	Thecc1EG003453	scaffold_1	mRNA	Uncharacterized protein (74%P)
scaffold_1	0.442394108717497	0.741191095812503	0.298796987095006	23180752	23182314	hyper	+	CHG	intronic	Thecc1EG003454	scaffold_1	mRNA	Uncharacterized protein (79%P)
scaffold_1	0.655816989254312	0.657832273888308	0.00201528463399633	23187830	23188892	hyper	-	CHG	UTR5	Thecc1EG003455	scaffold_1	mRNA	Unknown
scaffold_1	0.721262626262626	0.867772228739865	0.146509602477239	23185871	23187127	hypo	+	CHG	intronic	Thecc1EG003456	scaffold_1	mRNA	Unknown
scaffold_1	0.52342725104353	0.802527087166423	0.279099836122893	23218764	23219804	hyper	-	CHG	upstream	Thecc1EG003457	scaffold_1	mRNA	c("Retrotransposon gag protein"	" putative (51%U)")
scaffold_1	0.547688865111918	0.855979754516506	0.308290889404588	23296264	23296654	hyper	-	CHG	intergenic	Thecc1EG003460	scaffold_1	mRNA	Uncharacterized protein (79%P)
scaffold_1	0.477723777257939	0.748710183344037	0.270986406086098	23382578	23384307	hyper	+	CHG	upstream	Thecc1EG003461	scaffold_1	mRNA	Uncharacterized protein (67%P)
scaffold_1	0.642540211562982	0.880860608925125	0.238320397362143	23371471	23372074	hyper	-	CHG	intronic	Thecc1EG003462	scaffold_1	mRNA	Cysteine-rich RLK (RECEPTOR-like protein kinase) 8 (16%T)
scaffold_1	0.695652173913043	0.92	0.224347826086957	23381010	23381010	hyper	+	CHG	intronic	Thecc1EG003463	scaffold_1	mRNA	c("Retrotransposon protein"	" putative (36%U)")
scaffold_1	0.578874703048616	0.604285714285714	0.0254110112370982	23390025	23391548	hyper	+	CHG	intergenic	Thecc1EG003464	scaffold_1	mRNA	c("Retrotransposon"	" Ty3-gypsy sub-class"	" putative-like protein (34%U)")
scaffold_1	0.388769401330377	0.674812030075188	0.286042628744811	23466690	23468225	hyper	-	CHG	UTR5	Thecc1EG003465	scaffold_1	mRNA	Unknown
scaffold_1	0.570564734514495	0.825781131311085	0.25521639679659	23440515	23441726	hyper	+	CHG	upstream	Thecc1EG003466	scaffold_1	mRNA	Retrotransposon-like protein (30%U)
scaffold_1	0.570929040276743	0.808097983329867	0.237168943053124	23464623	23465813	hyper	+	CHG	intergenic	Thecc1EG003467	scaffold_1	mRNA	Uncharacterized protein (30%U)
scaffold_1	0.494115092209133	0.785290332140706	0.291175239931574	23482294	23483859	hyper	-	CHG	intronic	Thecc1EG003468	scaffold_1	mRNA	Uncharacterized protein (58%P)
scaffold_1	0.575987841945289	0.572463768115942	-0.003524073829347	23498632	23498910	hypo	+	CHG	upstream	Thecc1EG003469	scaffold_1	mRNA	Uncharacterized protein (69%P)
scaffold_1	0.526442307692307	0.806818181818181	0.280375874125874	23506450	23506917	hyper	-	CHG	upstream	Thecc1EG003470	scaffold_1	mRNA	c("Gag protease polyprotein"	" putative (59%P)")
scaffold_1	0.58346857554974	0.775328288762432	0.191859713212692	23513046	23514543	hyper	+	CHG	intronic	Thecc1EG003471	scaffold_1	mRNA	c("Retrotransposon protein"	" putative (47%U)")
scaffold_1	0.500818612502709	0.768236611801456	0.267417999298747	23542550	23543508	hyper	+	CHG	intergenic	Thecc1EG003472	scaffold_1	mRNA	Uncharacterized protein (81%P)
scaffold_1	0.732371794871795	0.857142857142857	0.124771062271062	23558416	23558418	hyper	+	CHG	upstream	Thecc1EG003473	scaffold_1	mRNA	Uncharacterized protein (69%P)
scaffold_1	0.509958722458722	0.815710373850077	0.305751651391355	23568544	23570329	hyper	-	CHG	upstream	Thecc1EG003474	scaffold_1	mRNA	Gag protease polyprotein (60%P)
scaffold_1	0.645445315133131	0.869628938313149	0.224183623180018	23577423	23578354	hyper	+	CHG	upstream	Thecc1EG003475	scaffold_1	mRNA	Uncharacterized protein (85%P)
scaffold_1	0.534612101399892	0.811277070911959	0.276664969512067	23581023	23581975	hyper	+	CHG	intronic	Thecc1EG003476	scaffold_1	mRNA	Unknown
scaffold_1	0.45243636539453	0.761968609282794	0.309532243888263	23626528	23627059	hyper	-	CHG	exonic	Thecc1EG003477	scaffold_1	mRNA	Unknown
scaffold_1	0.56976700900486	0.774982564840496	0.205215555835636	23610926	23612430	hyper	+	CHG	intronic	Thecc1EG003479	scaffold_1	mRNA	Uncharacterized protein (63%U)
scaffold_1	0.512340368866018	0.829375881790783	0.317035512924765	23624585	23626290	hyper	+	CHG	intronic	Thecc1EG003480	scaffold_1	mRNA	Unknown
scaffold_1	0.683151236342726	0.916666666666667	0.233515430323941	23642753	23643242	hyper	-	CHG	upstream;downstream	Thecc1EG003481	scaffold_1	mRNA	DNA/RNA polymerases superfamily protein (4%T)
scaffold_1	0.530011293054771	0.750591479148676	0.220580186093904	23645180	23646623	hyper	+	CHG	upstream	Thecc1EG003482	scaffold_1	mRNA	Uncharacterized protein (94%P)
scaffold_1	0.451780526534221	0.723227850393811	0.27144732385959	23656327	23657587	hyper	+	CHG	upstream	Thecc1EG003483	scaffold_1	mRNA	Unknown
scaffold_1	0.703216374269006	0.952069716775599	0.248853342506594	23666723	23667001	hyper	+	CHG	intronic	Thecc1EG003484	scaffold_1	mRNA	SEC14 cytosolic factor family protein / phosphoglyceride transfer family protein (66%P)
scaffold_1	0.695757575757576	1	0.304242424242424	23676148	23677291	hyper	-	CHG	upstream	Thecc1EG003486	scaffold_1	mRNA	Unknown
scaffold_1	0.661122379986478	0.85617614738203	0.195053767395552	23716746	23717795	hyper	-	CHG	upstream	Thecc1EG003488	scaffold_1	mRNA	Uncharacterized protein (62%P)
scaffold_1	0.521406492888208	0.73187496573178	0.210468472843572	23708555	23710038	hyper	-	CHG	intronic	Thecc1EG003489	scaffold_1	mRNA	Unknown
scaffold_1	0.644658215900999	0.933390076107467	0.288731860206468	23712608	23713930	hyper	+	CHG	intronic	Thecc1EG003490	scaffold_1	mRNA	Uncharacterized protein (51%U)
scaffold_1	0.447928571428571	0.809491612737049	0.361563041308477	23726699	23727363	hyper	-	CHG	upstream	Thecc1EG003491	scaffold_1	mRNA	Unknown
scaffold_1	0.923076923076923	0.692307692307692	-0.230769230769231	23757780	23757780	hypo	-	CHG	upstream	Thecc1EG003492	scaffold_1	mRNA	Unknown
scaffold_1	0.478260869565217	0.727272727272727	0.24901185770751	23772852	23772852	hyper	+	CHG	intergenic	Thecc1EG003493	scaffold_1	mRNA	Uncharacterized protein (61%P)
scaffold_1	0.498286990786991	0.765191028334411	0.26690403754742	23777460	23779168	hyper	-	CHG	intergenic	Thecc1EG003494	scaffold_1	mRNA	Unknown
scaffold_1	0.481318566594201	0.738518096991328	0.257199530397126	23792214	23794023	hyper	+	CHG	upstream	Thecc1EG003495	scaffold_1	mRNA	Unknown
scaffold_1	0.497988505747126	0.796082502768549	0.298093997021423	23806758	23808186	hyper	+	CHG	intergenic	Thecc1EG003496	scaffold_1	mRNA	Unknown
scaffold_1	0.514016405813863	0.713135641144589	0.199119235330726	23814663	23816126	hyper	+	CHG	intronic	Thecc1EG003497	scaffold_1	mRNA	Uncharacterized protein (55%P)
scaffold_1	0.53623680495316	0.805161734773041	0.268924929819881	23812547	23814350	hyper	-	CHG	intronic	Thecc1EG003498	scaffold_1	mRNA	c("Retrotransposon"	" Ty3-gypsy subclass"	" putative-like protein (33%U)")
scaffold_1	0.638834758334232	0.817580567580568	0.178745809246335	23825927	23827049	hyper	+	CHG	intronic	Thecc1EG003499	scaffold_1	mRNA	Uncharacterized protein (78%P)
scaffold_1	0.573922388327283	0.741232141679443	0.16730975335216	23848400	23850199	hyper	+	CHG	intronic	Thecc1EG003500	scaffold_1	mRNA	Uncharacterized protein (87%P)
scaffold_1	0.494320505633863	0.643503875247565	0.149183369613701	23839585	23840739	hyper	-	CHG	intronic	Thecc1EG003501	scaffold_1	mRNA	Uncharacterized protein (68%P)
scaffold_1	0.669926443264039	0.943718479588045	0.273792036324006	23875993	23877449	hyper	+	CHG	upstream	Thecc1EG003502	scaffold_1	mRNA	c("Retrotransposon protein"	" Ty3-gypsy subclass"	" putative (49%U)")
scaffold_1	0.531993802499431	0.721543162719633	0.189549360220202	23870950	23872639	hyper	-	CHG	intronic	Thecc1EG003503	scaffold_1	mRNA	Unknown
scaffold_1	0.343589743589743	0.83974358974359	0.496153846153847	23875635	23875656	hyper	-	CHG	intronic	Thecc1EG003504	scaffold_1	mRNA	Unknown
scaffold_1	0.614007854007854	0.751125541125541	0.137117687117687	23919011	23920258	hyper	-	CHG	upstream	Thecc1EG003506	scaffold_1	mRNA	Unknown
scaffold_1	0.547508767304304	0.790553841869631	0.243045074565328	23929871	23931010	hyper	-	CHG	intergenic	Thecc1EG003508	scaffold_1	mRNA	Uncharacterized protein (28%U)
scaffold_1	0.48870919831863	0.670725108225108	0.182015909906478	23938266	23939353	hyper	+	CHG	intronic	Thecc1EG003509	scaffold_1	mRNA	Cysteine-rich RLK (RECEPTOR-like protein kinase) 8 (11%T)
scaffold_1	0.582099357049566	0.78123257849257	0.199133221443004	23971574	23972400	hyper	+	CHG	intergenic	Thecc1EG003512	scaffold_1	mRNA	c("Gag protease polyprotein"	" putative (58%P)")
scaffold_1	0.570774940714544	0.741693023958276	0.170918083243733	23972576	23974399	hyper	-	CHG	upstream	Thecc1EG003513	scaffold_1	mRNA	c("Retrotransposon protein"	" putative (37%U)")
scaffold_1	0.608141790855661	0.87443194431368	0.266290153458019	23988964	23990126	hyper	+	CHG	intronic	Thecc1EG003514	scaffold_1	mRNA	Uncharacterized protein (60%P)
scaffold_1	0.674059139784946	0.819444444444444	0.145385304659498	24023956	24024404	hyper	+	CHG	exonic	Thecc1EG003515	scaffold_1	mRNA	Uncharacterized protein (31%U)
scaffold_1	0.637891520244461	0.874724842767296	0.236833322522834	24030068	24030930	hyper	+	CHG	intronic	Thecc1EG003517	scaffold_1	mRNA	c("Pentatricopeptide repeat-containing protein"	" putative (58%P)")
scaffold_1	0.610055811505087	0.791986103250959	0.181930291745872	24050844	24052297	hyper	-	CHG	intronic	Thecc1EG003518	scaffold_1	mRNA	Uncharacterized protein (48%P)
scaffold_1	0.541150411747456	0.772214011519222	0.231063599771766	24048551	24050326	hyper	+	CHG	intronic	Thecc1EG003519	scaffold_1	mRNA	Unknown
scaffold_1	0.620132783882784	0.748089393856135	0.127956609973351	24069038	24070874	hypo	+	CHG	upstream;downstream	Thecc1EG003520	scaffold_1	mRNA	Unknown
scaffold_1	0.488704301889743	0.780413354531002	0.291709052641259	24090255	24091604	hyper	+	CHG	upstream	Thecc1EG003521	scaffold_1	mRNA	Cysteine-rich RLK (RECEPTOR-like protein kinase) 8 (8%T)
scaffold_1	0.462145632866196	0.742445482379693	0.280299849513497	24096046	24097177	hyper	+	CHG	upstream	Thecc1EG003522	scaffold_1	mRNA	Unknown
scaffold_1	0.548030869664073	0.80127848660248	0.253247616938407	24118325	24119938	hyper	-	CHG	upstream	Thecc1EG003524	scaffold_1	mRNA	Uncharacterized protein (65%P)
scaffold_1	0.52900067527166	0.745271817678938	0.216271142407278	24127797	24128845	hypo	-	CHG	intergenic	Thecc1EG003525	scaffold_1	mRNA	c("Gag protease polyprotein"	" putative (57%P)")
scaffold_1	0.370941558441558	0.626666666666667	0.255725108225108	24137592	24138920	hyper	+	CHG	intronic	Thecc1EG003526	scaffold_1	mRNA	Uncharacterized protein (41%U)
scaffold_1	0.5	0.833333333333333	0.333333333333333	24604939	24604939	hyper	+	CHG	intronic	Thecc1EG003527	scaffold_1	mRNA	Unknown
scaffold_1	0.3125	0.633333333333333	0.320833333333333	24139559	24139559	hyper	+	CHG	intronic	Thecc1EG003528	scaffold_1	mRNA	c("Polyprotein"	" putative (36%U)")
scaffold_1	0.50753916651534	0.765969281440215	0.258430114924875	24157081	24158865	hyper	+	CHG	intronic	Thecc1EG003530	scaffold_1	mRNA	Uncharacterized protein (71%P)
scaffold_1	0.488325939390572	0.764667277167277	0.276341337776705	24159869	24160850	hyper	-	CHG	intronic	Thecc1EG003531	scaffold_1	mRNA	Uncharacterized protein
scaffold_1	0.25	0.505309505309505	0.255309505309505	24177961	24178169	hyper	-	CHG	UTR3	Thecc1EG003533	scaffold_1	mRNA	c("C-8"	"7 sterol isomerase (60%T)")
scaffold_1	0.625490846745202	0.815566640844825	0.190075794099622	24196615	24198006	hyper	-	CHG	intronic	Thecc1EG003535	scaffold_1	mRNA	Elongation factor family protein (83%T)
scaffold_1	0.71265243902439	0.703886083197049	-0.00876635582734151	24243297	24244552	hypo	+	CHG	intronic	Thecc1EG003538	scaffold_1	mRNA	c("Retrotransposon protein"	" putative (46%U)")
scaffold_1	0.77037037037037	0.750537634408602	-0.0198327359617683	24222449	24222794	hyper	+	CHG	intronic	Thecc1EG003539	scaffold_1	mRNA	Unknown
scaffold_1	0.396919055112332	0.679455702732304	0.282536647619972	24231544	24232486	hyper	+	CHG	exonic	Thecc1EG003540	scaffold_1	mRNA	c("Retrotransposon protein"	" putative (60%U)")
scaffold_1	0.556676854515022	0.821131859155906	0.264455004640884	24235333	24236720	hyper	-	CHG	intronic	Thecc1EG003541	scaffold_1	mRNA	c("Retrotransposon"	" Ty1-copia subclass"	" putative-like protein (26%U)")
scaffold_1	0.545147834621519	0.945609756097561	0.400461921476042	24244844	24245180	hyper	-	CHG	intronic	Thecc1EG003542	scaffold_1	mRNA	Unknown
scaffold_1	0.620803216838561	0.91110225783454	0.290299040995979	24259498	24260866	hyper	-	CHG	intronic	Thecc1EG003543	scaffold_1	mRNA	Unknown
scaffold_1	0.599649395037899	0.806403002827449	0.20675360778955	24254256	24256180	hyper	-	CHG	UTR3	Thecc1EG003544	scaffold_1	mRNA	Unknown
scaffold_1	0.544604385229665	0.788125316009589	0.243520930779923	24265134	24267027	hyper	-	CHG	intronic	Thecc1EG003546	scaffold_1	mRNA	c("Integrase"	" putative (36%U)")
scaffold_1	0.648907896081068	0.900080367820355	0.251172471739286	24271426	24273018	hyper	-	CHG	UTR3	Thecc1EG003547	scaffold_1	mRNA	Unknown
scaffold_1	0.476068376068376	0.617139322772424	0.141070946704047	24277208	24278004	hyper	+	CHG	exonic	Thecc1EG003548	scaffold_1	mRNA	LOB domain-containing protein 2 (60%P)
scaffold_1	0.500854700854701	0.753108003108003	0.252253302253302	24283944	24284268	hyper	+	CHG	intronic	Thecc1EG003549	scaffold_1	mRNA	Kinase C substrate (60%P)
scaffold_1	0.59543486869002	0.869351487615581	0.273916618925561	24320721	24322449	hyper	-	CHG	intronic	Thecc1EG003550	scaffold_1	mRNA	Unknown
scaffold_1	0.437094691535151	0.734493501458479	0.297398809923329	24323144	24323935	hyper	-	CHG	intronic	Thecc1EG003551	scaffold_1	mRNA	Unknown
scaffold_1	0.495689655172414	0.81473772670419	0.319048071531776	24337663	24338419	hyper	+	CHG	intronic	Thecc1EG003552	scaffold_1	mRNA	Uncharacterized protein (74%P)
scaffold_1	0.6	0.961538461538462	0.361538461538462	24338838	24338838	hyper	-	CHG	intronic	Thecc1EG003553	scaffold_1	mRNA	Unknown
scaffold_1	0.695692307692308	0.854229009380005	0.158536701687697	24340224	24341433	hyper	+	CHG	intronic	Thecc1EG003554	scaffold_1	mRNA	Unknown
scaffold_1	0.585493646138808	0.94320987654321	0.357716230404402	24342934	24344262	hyper	-	CHG	exonic	Thecc1EG003555	scaffold_1	mRNA	Unknown
scaffold_1	0.670006573774045	0.848002358838272	0.177995785064227	24345893	24346463	hyper	+	CHG	intronic	Thecc1EG003556	scaffold_1	mRNA	Unknown
scaffold_1	0.476410802773282	0.672610976779781	0.196200174006499	24415576	24417246	hypo	+	CHG	intronic	Thecc1EG003558	scaffold_1	mRNA	Uncharacterized protein (82%P)
scaffold_1	0.61212627242039	0.770854350104781	0.158728077684391	24404223	24405381	hyper	-	CHG	intronic	Thecc1EG003559	scaffold_1	mRNA	c("Integrase core domain"	" putative-like protein (32%U)")
scaffold_1	0.473914973914974	0.764333189188184	0.29041821527321	24431433	24433170	hyper	-	CHG	intronic	Thecc1EG003560	scaffold_1	mRNA	Unknown
scaffold_1	0.549867416997348	0.747207383486816	0.197339966489469	24449826	24451448	hyper	+	CHG	intronic	Thecc1EG003561	scaffold_1	mRNA	c("Integrase"	" identical"	" putative-like protein (27%U)")
scaffold_1	0.655217495885809	0.898465797040393	0.243248301154584	24444046	24445724	hyper	-	CHG	intronic	Thecc1EG003562	scaffold_1	mRNA	Cysteine-rich RLK (RECEPTOR-like protein kinase) 8 (15%T)
scaffold_1	0.588454648799477	0.8006930292876	0.212238380488124	24479249	24481182	hyper	+	CHG	intronic	Thecc1EG003563	scaffold_1	mRNA	Unknown
scaffold_1	0.648847745607276	0.76330839617384	0.114460650566563	24470433	24471920	hypo	+	CHG	intronic	Thecc1EG003564	scaffold_1	mRNA	Uncharacterized protein (64%P)
scaffold_1	0.736502212150536	0.856613756613757	0.120111544463221	24493676	24494322	hyper	-	CHG	intronic	Thecc1EG003565	scaffold_1	mRNA	Uncharacterized protein (46%P)
scaffold_1	0.614837445275593	0.865338955026455	0.250501509750862	24482542	24483257	hyper	+	CHG	intronic	Thecc1EG003566	scaffold_1	mRNA	Uncharacterized protein (83%P)
scaffold_1	0.684782608695652	0.739583333333333	0.054800724637681	24484387	24485063	hyper	-	CHG	exonic	Thecc1EG003567	scaffold_1	mRNA	Uncharacterized protein (20%U)
scaffold_1	0.538337654589086	0.764690867838911	0.226353213249825	24490211	24492146	hyper	-	CHG	intronic	Thecc1EG003568	scaffold_1	mRNA	Unknown
scaffold_1	0.610224195166488	0.73586489385026	0.125640698683773	24494395	24496195	hypo	+	CHG	exonic	Thecc1EG003569	scaffold_1	mRNA	CCHC-type integrase (99%U)
scaffold_1	0.547329598506069	0.819024276377218	0.271694677871148	24496725	24497147	hyper	-	CHG	UTR5	Thecc1EG003570	scaffold_1	mRNA	Unknown
scaffold_1	0.52127522126733	0.827870214462956	0.306594993195626	24502166	24503853	hyper	+	CHG	intronic	Thecc1EG003571	scaffold_1	mRNA	c("Retrotransposon"	" Ty3-gypsy subclass"	" putative-like protein (28%U)")
scaffold_1	0.555645279850759	0.829546382107368	0.273901102256609	24510514	24512350	hyper	+	CHG	intronic	Thecc1EG003572	scaffold_1	mRNA	Unknown
scaffold_1	0.5	0.878787878787879	0.378787878787879	24524369	24524369	hyper	+	CHG	intronic	Thecc1EG003573	scaffold_1	mRNA	Unknown
scaffold_1	0.564082819117985	0.798671589848061	0.234588770730075	24529067	24529551	hypo	-	CHG	intronic	Thecc1EG003574	scaffold_1	mRNA	c("Cysteine proteinases superfamily protein"	" putative (54%T)")
scaffold_1	0.658866559274189	0.795393436437393	0.136526877163203	24534683	24536576	hyper	-	CHG	exonic	Thecc1EG003576	scaffold_1	mRNA	c("Retrotransposon protein"	" Ty3-gypsy subclass"	" putative (77%U)")
scaffold_1	0.629720188359487	0.86866907030697	0.238948881947483	24562425	24563747	hyper	-	CHG	intronic	Thecc1EG003577	scaffold_1	mRNA	Uncharacterized protein (62%P)
scaffold_1	0.593978681730105	0.820201254596708	0.226222572866603	24555153	24556977	hyper	-	CHG	intronic	Thecc1EG003578	scaffold_1	mRNA	Uncharacterized protein (76%P)
scaffold_1	0.56604856403707	0.859790390208347	0.293741826171277	24583469	24583595	hyper	-	CHG	intronic	Thecc1EG003580	scaffold_1	mRNA	Uncharacterized protein (80%P)
scaffold_1	0.58559335487165	0.897186147186147	0.311592792314497	24600183	24600466	hyper	-	CHG	intronic	Thecc1EG003581	scaffold_1	mRNA	Gag protease polyprotein (72%P)
scaffold_1	0.585256570218976	0.873658008658009	0.288401438439033	24599070	24599752	hyper	-	CHG	intronic	Thecc1EG003582	scaffold_1	mRNA	c("Retrotransposon"	" Ty3-gypsy subclass"	" putative-like protein (33%U)")
scaffold_1	0.612712476198769	0.779848534863282	0.167136058664512	24628531	24630341	hyper	-	CHG	intronic	Thecc1EG003583	scaffold_1	mRNA	Unknown
scaffold_1	0.612543632237028	0.766526733500418	0.153983101263389	24640891	24642046	hyper	-	CHG	intronic	Thecc1EG003584	scaffold_1	mRNA	Unknown
scaffold_1	0.553729163835153	0.836001123872944	0.282271960037791	24662748	24664100	hyper	-	CHG	intronic	Thecc1EG003585	scaffold_1	mRNA	Unknown
scaffold_1	0.592519490313608	0.775755415764894	0.183235925451286	24666940	24668535	hyper	+	CHG	intronic	Thecc1EG003586	scaffold_1	mRNA	Uncharacterized protein (73%P)
scaffold_1	0.582425557489841	0.867931795563375	0.285506238073533	24669150	24670860	hyper	+	CHG	intronic	Thecc1EG003587	scaffold_1	mRNA	Uncharacterized protein (79%P)
scaffold_1	0.733333333333333	1	0.266666666666667	24674799	24674799	hyper	-	CHG	intronic	Thecc1EG003588	scaffold_1	mRNA	Unknown
scaffold_1	0.660972069104468	0.757614761125399	0.0966426920209316	24683501	24684542	hypo	+	CHG	intronic	Thecc1EG003593	scaffold_1	mRNA	Uncharacterized protein (79%P)
scaffold_1	0.618094653094653	0.630693035187809	0.0125983820931556	24692533	24693173	hyper	+	CHG	intronic	Thecc1EG003594	scaffold_1	mRNA	Unknown
scaffold_1	0.514712987425051	0.791852019609776	0.277139032184726	24702691	24704598	hyper	-	CHG	intronic	Thecc1EG003595	scaffold_1	mRNA	Unknown
scaffold_1	0.498358419298059	0.742850546145292	0.244492126847232	24707713	24709495	hyper	+	CHG	intronic	Thecc1EG003596	scaffold_1	mRNA	Reverse transcriptase (RNA-dependent DNA polymerase)-like protein (18%T)
scaffold_1	0.523947750362844	0.757142857142857	0.233195106780012	24777273	24777630	hyper	-	CHG	UTR5	Thecc1EG003599	scaffold_1	mRNA	Uncharacterized protein (61%U)
scaffold_1	0.559558836225503	0.604661744058029	0.045102907832526	24733364	24734753	hyper	+	CHG	intronic	Thecc1EG003600	scaffold_1	mRNA	c("Retrotransposon protein"	" putative (59%U)")
scaffold_1	0.651767439431913	0.661040780613149	0.009273341181236	24773906	24774908	hyper	+	CHG	intronic	Thecc1EG003601	scaffold_1	mRNA	Retrotransposon-like protein (20%U)
scaffold_1	0.672076002814919	0.930411255411256	0.258335252596336	24775273	24776433	hyper	+	CHG	intronic	Thecc1EG003602	scaffold_1	mRNA	Uncharacterized protein (47%P)
scaffold_1	0.657543907543908	0.798806781262922	0.141262873719014	24776736	24777176	hyper	+	CHG	intronic	Thecc1EG003603	scaffold_1	mRNA	Unknown
scaffold_1	0.648692307692308	0.927883144182233	0.279190836489926	24795471	24796419	hyper	+	CHG	intronic	Thecc1EG003604	scaffold_1	mRNA	Uncharacterized protein (62%P)
scaffold_1	0.25	0.5	0.25	24800667	24800667	hyper	+	CHG	UTR3	Thecc1EG003605	scaffold_1	mRNA	Uncharacterized protein (63%P)
scaffold_1	0.792857142857143	0.799330316742081	0.0064731738849386	24802327	24803095	hyper	-	CHG	intergenic	Thecc1EG003606	scaffold_1	mRNA	Uncharacterized protein (60%P)
scaffold_1	0.611013513513514	0.89239547989548	0.281381966381966	24823481	24824862	hyper	+	CHG	upstream	Thecc1EG003608	scaffold_1	mRNA	Unknown
scaffold_1	0.604040404040404	0.897742088420055	0.293701684379651	24825772	24826800	hyper	+	CHG	intergenic	Thecc1EG003609	scaffold_1	mRNA	Unknown
scaffold_1	0.564042867701404	0.835378151260504	0.2713352835591	24829705	24830488	hyper	+	CHG	intergenic	Thecc1EG003610	scaffold_1	mRNA	Uncharacterized protein (61%P)
scaffold_1	0.59653493744997	0.781952030911157	0.185417093461187	24830625	24832008	hyper	+	CHG	upstream	Thecc1EG003611	scaffold_1	mRNA	Uncharacterized protein (24%U)
scaffold_1	0.609018429158062	0.890221246834353	0.28120281767629	24835806	24837632	hyper	+	CHG	intronic	Thecc1EG003612	scaffold_1	mRNA	Unknown
scaffold_1	0.658861288097899	0.817481430441239	0.15862014234334	24846058	24847745	hyper	+	CHG	downstream	Thecc1EG003613	scaffold_1	mRNA	c("Retrotransposon protein"	" putative (51%U)")
scaffold_1	0.447091545218858	0.683842083842084	0.236750538623226	24870946	24871535	hyper	-	CHG	upstream	Thecc1EG003614	scaffold_1	mRNA	Uncharacterized protein
scaffold_1	0.494216883157101	0.591731068914431	0.0975141857573308	24896062	24897986	hyper	+	CHG	upstream	Thecc1EG003615	scaffold_1	mRNA	Gag protease polyprotein (73%P)
scaffold_1	0.556412337662338	0.805947775628627	0.249535437966289	24894109	24894928	hyper	-	CHG	intronic	Thecc1EG003616	scaffold_1	mRNA	Uncharacterized protein (9%U)
scaffold_1	0.576515151515151	0.857559523809524	0.281044372294372	24912378	24912824	hyper	-	CHG	intergenic	Thecc1EG003617	scaffold_1	mRNA	c("Retrotransposon"	" Ty3-gypsy subclass"	" putative-like protein (25%U)")
scaffold_1	0.505102040816326	0.542929292929293	0.0378272521129665	24922546	24922774	hyper	-	CHG	intergenic	Thecc1EG003618	scaffold_1	mRNA	Uncharacterized protein (48%P)
scaffold_1	0.721801429060957	0.857207977207977	0.13540654814702	24936152	24937602	hypo	-	CHG	exonic	Thecc1EG003619	scaffold_1	mRNA	Uncharacterized protein (35%U)
scaffold_1	0.75	0.80952380952381	0.0595238095238097	24940653	24940761	hyper	+	CHG	upstream	Thecc1EG003620	scaffold_1	mRNA	Unknown
scaffold_1	0.321047410192147	0.554405133239234	0.233357723047087	24941162	24941987	hyper	+	CHG	intergenic	Thecc1EG003621	scaffold_1	mRNA	Sodium/calcium exchanger family protein / calcium-binding EF hand family protein (61%P)
scaffold_1	0.694573199351425	0.919146878138106	0.224573678786681	24979049	24980414	hyper	+	CHG	upstream	Thecc1EG003623	scaffold_1	mRNA	Unknown
scaffold_1	0.72426393051393	0.786860890928475	0.062596960414545	25009382	25010743	hyper	+	CHG	intronic	Thecc1EG003624	scaffold_1	mRNA	Uncharacterized protein (62%P)
scaffold_1	0.315861344537815	0.57390873015873	0.258047385620915	25006732	25007717	hyper	+	CHG	intronic	Thecc1EG003625	scaffold_1	mRNA	Unknown
scaffold_1	0.574150095384215	0.765949015142564	0.191798919758348	25017184	25018949	hypo	+	CHG	intergenic	Thecc1EG003626	scaffold_1	mRNA	Uncharacterized protein (57%P)
scaffold_1	0.500084659086676	0.729364364698102	0.229279705611426	25023107	25025060	hyper	-	CHG	upstream	Thecc1EG003627	scaffold_1	mRNA	Unknown
scaffold_1	0.534073606247519	0.819948786512319	0.2858751802648	25031921	25033787	hyper	+	CHG	upstream	Thecc1EG003628	scaffold_1	mRNA	Unknown
scaffold_1	0.631662449926207	0.885429506315502	0.253767056389295	25043296	25044677	hyper	-	CHG	intronic	Thecc1EG003629	scaffold_1	mRNA	Uncharacterized protein (63%P)
scaffold_1	0.431390977443609	0.674428708264915	0.243037730821306	25040355	25040594	hyper	+	CHG	exonic	Thecc1EG003630	scaffold_1	mRNA	c("F7F22.17"	" putative (53%U)")
scaffold_1	0.51635301130668	0.810715096219883	0.294362084913203	25046103	25047679	hyper	+	CHG	intronic	Thecc1EG003632	scaffold_1	mRNA	c("Retrotransposon protein"	" unclassified"	" putative (53%U)")
scaffold_1	0.435967675599432	0.722198733102988	0.286231057503556	25070048	25071626	hyper	+	CHG	upstream	Thecc1EG003633	scaffold_1	mRNA	Retrotransposon-like protein (23%U)
scaffold_1	0.734016121384542	0.818308823529412	0.0842927021448693	25072893	25074483	hypo	-	CHG	upstream	Thecc1EG003634	scaffold_1	mRNA	Uncharacterized protein (70%P)
scaffold_1	0.304347826086957	0.761904761904762	0.457556935817805	25079415	25079415	hyper	-	CHG	intergenic	Thecc1EG003635	scaffold_1	mRNA	Plasmodesmata callose-binding protein 5 (62%P)
scaffold_1	0.464646464646465	0.693166851061588	0.228520386415123	25087691	25088433	hyper	+	CHG	intergenic	Thecc1EG003637	scaffold_1	mRNA	c("Ring finger protein"	" putative (47%U)")
scaffold_1	0.589273319105747	0.859597523289669	0.270324204183923	25129382	25131120	hyper	-	CHG	intronic	Thecc1EG003638	scaffold_1	mRNA	Unknown
scaffold_1	0.391973759873953	0.564808007176667	0.172834247302713	25110267	25111715	hypo	+	CHG	intronic	Thecc1EG003639	scaffold_1	mRNA	Unknown
scaffold_1	0.582661415067382	0.875659130806048	0.292997715738666	25140880	25141952	hyper	+	CHG	intergenic	Thecc1EG003640	scaffold_1	mRNA	Cysteine-rich RLK (RECEPTOR-like protein kinase) 8 (8%T)
scaffold_1	0.572311297286019	0.645102362413263	0.0727910651272443	25166260	25167087	hypo	+	CHG	UTR5	Thecc1EG003641	scaffold_1	mRNA	Unknown
scaffold_1	0.5625	0.848484848484849	0.285984848484849	25167815	25167815	hyper	-	CHG	downstream	Thecc1EG003642	scaffold_1	mRNA	Uncharacterized protein (55%P)
scaffold_1	0.449058395867826	0.169300133822374	-0.279758262045452	25165731	25166212	hypo	-	CHG	exonic	Thecc1EG003643	scaffold_1	mRNA	Unknown
scaffold_1	0.435185185185185	0.6625	0.227314814814815	25176991	25177478	hyper	-	CHG	upstream	Thecc1EG003644	scaffold_1	mRNA	c("Gag/pol protein"	" putative (45%U)")
scaffold_1	0.704466050821069	0.959238435982622	0.254772385161553	25182286	25183727	hyper	+	CHG	intergenic	Thecc1EG003645	scaffold_1	mRNA	Uncharacterized protein (73%P)
scaffold_1	0.6875	1	0.3125	25227787	25227787	hyper	+	CHG	upstream	Thecc1EG003646	scaffold_1	mRNA	Uncharacterized protein (74%P)
scaffold_1	0.553019082180266	0.734986865559621	0.181967783379355	25213284	25214466	hyper	+	CHG	intronic	Thecc1EG003647	scaffold_1	mRNA	Uncharacterized protein (17%U)
scaffold_1	0.627711871461871	0.858428649237473	0.230716777775601	25240340	25241786	hyper	+	CHG	upstream	Thecc1EG003649	scaffold_1	mRNA	Unknown
scaffold_1	0.608903034250752	0.900079900909244	0.291176866658492	25261165	25262288	hyper	-	CHG	UTR3	Thecc1EG003650	scaffold_1	mRNA	Uncharacterized protein (18%U)
scaffold_1	0.618747855799832	0.877997410487289	0.259249554687457	25262691	25264049	hyper	+	CHG	upstream	Thecc1EG003651	scaffold_1	mRNA	Uncharacterized protein (57%P)
scaffold_1	0.571428571428571	1	0.428571428571429	25272671	25272671	hyper	+	CHG	downstream	Thecc1EG003652	scaffold_1	mRNA	TCP family transcription factor 4 (60%P)
scaffold_1	0.60443917512883	0.813397100660918	0.208957925532088	25283954	25285659	hyper	+	CHG	UTR5	Thecc1EG003654	scaffold_1	mRNA	Uncharacterized protein (52%P)
scaffold_1	0.697820471669301	0.829923527304042	0.132103055634741	25281820	25283372	hyper	+	CHG	intronic	Thecc1EG003655	scaffold_1	mRNA	Unknown
scaffold_1	0.613955795161498	0.879205144685924	0.265249349524426	25306597	25308162	hyper	-	CHG	intronic	Thecc1EG003656	scaffold_1	mRNA	Uncharacterized protein (78%P)
scaffold_1	0.478260869565217	0.711111111111111	0.232850241545894	25304532	25304532	hyper	-	CHG	intronic	Thecc1EG003658	scaffold_1	mRNA	Uncharacterized protein (65%P)
scaffold_1	0.579895855778209	0.765950493251831	0.186054637473622	25325773	25327423	hyper	-	CHG	intronic	Thecc1EG003659	scaffold_1	mRNA	c("Polyprotein"	" putative (40%U)")
scaffold_1	0.435124269005848	0.672884482667092	0.237760213661244	25331183	25332398	hyper	+	CHG	intronic	Thecc1EG003660	scaffold_1	mRNA	Uncharacterized protein (20%U)
scaffold_1	0.526869514675966	0.757015503875969	0.230145989200003	25339233	25339634	hyper	+	CHG	upstream	Thecc1EG003661	scaffold_1	mRNA	Unknown
scaffold_1	0.595952792184418	0.804780286544825	0.208827494360408	25349871	25351858	hyper	+	CHG	upstream	Thecc1EG003662	scaffold_1	mRNA	Unknown
scaffold_1	0.550265598767903	0.751275645079614	0.201010046311711	25355146	25356815	hyper	+	CHG	upstream	Thecc1EG003663	scaffold_1	mRNA	Uncharacterized protein (27%U)
scaffold_1	0.586712184873949	0.741660052910053	0.154947868036103	25353443	25354502	hyper	+	CHG	intronic	Thecc1EG003664	scaffold_1	mRNA	c("Integrase"	" catalytic region"	" Zinc finger"	" CCHC-type"	" Peptidase aspartic"	" catalytic"	" putative (46%U)")
scaffold_1	0.397178977095026	0.656738172374136	0.259559195279109	25385360	25387217	hyper	-	CHG	UTR5	Thecc1EG003665	scaffold_1	mRNA	Copia-like retrotransposable element (30%U)
scaffold_1	0.34375	0.0625	-0.28125	25371511	25371511	hypo	+	CHG	exonic	Thecc1EG003666	scaffold_1	mRNA	Unknown
scaffold_1	0.60102171942542	0.885877040270872	0.284855320845453	25381603	25382774	hyper	-	CHG	exonic	Thecc1EG003667	scaffold_1	mRNA	Unknown
scaffold_1	0.454813392780128	0.694064077684767	0.239250684904639	25383786	25385183	hyper	-	CHG	exonic	Thecc1EG003668	scaffold_1	mRNA	c("Gag protease polyprotein"	" putative (53%P)")
scaffold_1	0.432098765432099	0.720396755923072	0.288297990490973	25400734	25402321	hyper	-	CHG	upstream	Thecc1EG003670	scaffold_1	mRNA	Uncharacterized protein (25%U)
scaffold_1	0.662445302445303	0.819407796101949	0.156962493656647	25402859	25403887	hyper	+	CHG	upstream	Thecc1EG003671	scaffold_1	mRNA	Unknown
scaffold_1	0.622890693339793	0.610116654541742	-0.0127740387980514	25410350	25412012	hypo	-	CHG	intergenic	Thecc1EG003672	scaffold_1	mRNA	Unknown
scaffold_1	0.513636363636364	0.725008308408109	0.211371944771745	25427148	25427532	hyper	-	CHG	upstream	Thecc1EG003673	scaffold_1	mRNA	Uncharacterized protein (58%P)
scaffold_1	0.520053396593584	0.807669484797968	0.287616088204383	25458455	25459491	hyper	+	CHG	upstream	Thecc1EG003676	scaffold_1	mRNA	Unknown
scaffold_1	0.524338624338624	0.816407361308677	0.292068736970053	25474701	25475067	hyper	-	CHG	intergenic	Thecc1EG003677	scaffold_1	mRNA	Uncharacterized protein (71%P)
scaffold_1	0.505296802905745	0.711063795498928	0.205766992593183	25491567	25493008	hyper	+	CHG	upstream	Thecc1EG003678	scaffold_1	mRNA	Cysteine-rich RLK (RECEPTOR-like protein kinase) 8 (25%T)
scaffold_1	0.594110622853213	0.774313418798285	0.180202795945072	25528316	25529863	hyper	+	CHG	intronic	Thecc1EG003679	scaffold_1	mRNA	c("Gag protease polyprotein"	" putative (52%P)")
scaffold_1	0.512544176909858	0.730494644726783	0.217950467816925	25516510	25518248	hyper	+	CHG	intronic	Thecc1EG003680	scaffold_1	mRNA	Unknown
scaffold_1	0.72234861049683	0.840144230769231	0.1177956202724	25521629	25523112	hyper	+	CHG	intronic	Thecc1EG003681	scaffold_1	mRNA	Unknown
scaffold_1	0.603971276589244	0.785809293793208	0.181838017203964	25526209	25527496	hyper	+	CHG	intronic	Thecc1EG003682	scaffold_1	mRNA	Uncharacterized protein (51%P)
scaffold_1	0.594120485249518	0.933698839729695	0.339578354480178	25539205	25539233	hyper	+	CHG	upstream	Thecc1EG003683	scaffold_1	mRNA	Uncharacterized protein (64%P)
scaffold_1	0.605507111935684	0.911225446093867	0.305718334158184	25539312	25541266	hyper	-	CHG	upstream	Thecc1EG003684	scaffold_1	mRNA	Cysteine-rich RLK (RECEPTOR-like protein kinase) 8 (12%T)
scaffold_1	0.466666666666667	0.235294117647059	-0.231372549019608	25560637	25560637	hypo	-	CHG	intronic	Thecc1EG003685	scaffold_1	mRNA	Unknown
scaffold_1	0.43991740219293	0.593419411602524	0.153502009409594	25563662	25565232	hyper	-	CHG	UTR3	Thecc1EG003686	scaffold_1	mRNA	Unknown
scaffold_1	0.571063823209932	0.838108469564062	0.26704464635413	25571974	25573845	hyper	+	CHG	upstream	Thecc1EG003688	scaffold_1	mRNA	Uncharacterized protein (56%P)
scaffold_1	0.447207028963977	0.733971146402174	0.286764117438196	25584890	25586507	hyper	-	CHG	upstream	Thecc1EG003689	scaffold_1	mRNA	Uncharacterized protein (61%P)
scaffold_1	0.544083690718714	0.565064381190142	0.0209806904714278	25605256	25607096	hyper	-	CHG	upstream	Thecc1EG003690	scaffold_1	mRNA	Uncharacterized protein (32%U)
scaffold_1	0.574022796070926	0.846179826346493	0.272157030275567	25658809	25660440	hyper	-	CHG	upstream	Thecc1EG003692	scaffold_1	mRNA	Unknown
scaffold_1	0.501767676767677	0.676417101417102	0.174649424649425	25662980	25663457	hyper	+	CHG	intergenic	Thecc1EG003693	scaffold_1	mRNA	Uncharacterized protein (33%U)
scaffold_1	0.623809380274898	0.652656695156695	0.0288473148817977	25663835	25664987	hypo	-	CHG	intergenic	Thecc1EG003694	scaffold_1	mRNA	Cysteine-rich RLK (RECEPTOR-like protein kinase) 8 (29%T)
scaffold_1	0.724716843259043	0.815955284552846	0.0912384412938028	25679745	25680913	hyper	-	CHG	intergenic	Thecc1EG003695	scaffold_1	mRNA	Retrotransposon gag-like protein (34%U)
scaffold_1	0.49359392986328	0.833157299378893	0.339563369515613	25687482	25689118	hyper	-	CHG	intronic	Thecc1EG003696	scaffold_1	mRNA	Uncharacterized protein (60%P)
scaffold_1	0.544986826697892	0.829166666666667	0.284179839968774	25771288	25771938	hyper	+	CHG	intronic	Thecc1EG003697	scaffold_1	mRNA	Unknown
scaffold_1	0.544473067915691	0.851789823612446	0.307316755696755	25727838	25729736	hyper	-	CHG	intronic	Thecc1EG003698	scaffold_1	mRNA	DNA/RNA polymerases superfamily protein (61%P)
scaffold_1	0.565221974451264	0.848342420978683	0.28312044652742	25737919	25739048	hyper	+	CHG	intronic	Thecc1EG003699	scaffold_1	mRNA	Uncharacterized protein (69%P)
scaffold_1	0.785907441016334	0.84957264957265	0.0636652085563156	25744878	25746049	hyper	+	CHG	intronic	Thecc1EG003700	scaffold_1	mRNA	Uncharacterized protein (77%P)
scaffold_1	0.533201319972688	0.742111077328469	0.208909757355781	25757611	25759338	hyper	+	CHG	intronic	Thecc1EG003701	scaffold_1	mRNA	Uncharacterized protein (53%P)
scaffold_1	0.653868760756581	0.76083054668896	0.106961785932379	25768524	25770323	hyper	+	CHG	intronic	Thecc1EG003702	scaffold_1	mRNA	Uncharacterized protein (71%P)
scaffold_1	0.821058630646921	0.433545901654742	-0.387512728992179	25780114	25780415	hypo	-	CHG	intergenic	Thecc1EG003703	scaffold_1	mRNA	c("Global transcription factor group E4"	" putative (58%P)")
scaffold_1	0.704347667198644	0.906664764671301	0.202317097472656	25791366	25792729	hyper	+	CHG	upstream	Thecc1EG003704	scaffold_1	mRNA	Uncharacterized protein
scaffold_1	0.613569813584348	0.786427559775261	0.172857746190912	25799253	25800337	hypo	+	CHG	upstream	Thecc1EG003705	scaffold_1	mRNA	c("Retrotransposon protein"	" putative (40%U)")
scaffold_1	0.54640522875817	0.809930702372563	0.263525473614393	25802041	25803240	hyper	-	CHG	intergenic	Thecc1EG003706	scaffold_1	mRNA	Uncharacterized protein (43%P)
scaffold_1	0.531830140963268	0.782151749588725	0.250321608625456	25827676	25829357	hyper	+	CHG	upstream	Thecc1EG003707	scaffold_1	mRNA	Unknown
scaffold_1	0.538772821381517	0.527867319437778	-0.0109055019437393	25837869	25839845	hyper	-	CHG	upstream	Thecc1EG003708	scaffold_1	mRNA	c("Retrotransposon"	" putative-like protein (32%U)")
scaffold_1	0.642190315747475	0.879919330605829	0.237729014858355	25841235	25842656	hyper	-	CHG	intergenic	Thecc1EG003710	scaffold_1	mRNA	Uncharacterized protein (11%U)
scaffold_1	0.611369856197442	0.706659087386642	0.0952892311891992	25860520	25861582	hyper	+	CHG	upstream	Thecc1EG003711	scaffold_1	mRNA	Uncharacterized protein (49%P)
scaffold_1	0.593181208135476	0.770315121197474	0.177133913061998	25862841	25864310	hyper	+	CHG	intergenic	Thecc1EG003712	scaffold_1	mRNA	Uncharacterized protein (47%P)
scaffold_1	0.547500924862244	0.73291156462585	0.185410639763606	25875317	25876620	hyper	-	CHG	UTR5	Thecc1EG003713	scaffold_1	mRNA	Uncharacterized protein (58%P)
scaffold_1	0.574905080717619	0.873294321491157	0.298389240773538	25873461	25874321	hyper	-	CHG	intronic	Thecc1EG003714	scaffold_1	mRNA	c("Retrotransposon"	" Ty3-gypsy subclass"	" putative-like protein (31%U)")
scaffold_1	0.681317339453013	0.484202150868818	-0.197115188584196	25903504	25904326	hyper	+	CHG	intergenic	Thecc1EG003716	scaffold_1	mRNA	Uncharacterized protein (29%U)
scaffold_1	0.506237378108778	0.781800970858634	0.275563592749855	25927589	25929047	hyper	+	CHG	exonic	Thecc1EG003717	scaffold_1	mRNA	c("Polyprotein"	" putative (9%U)")
scaffold_1	0.478260869565217	0.75	0.271739130434783	25929131	25929131	hyper	-	CHG	upstream	Thecc1EG003718	scaffold_1	mRNA	Uncharacterized protein (57%P)
scaffold_1	0.573554581485667	0.820084381849088	0.24652980036342	25989014	25989975	hyper	+	CHG	upstream	Thecc1EG003719	scaffold_1	mRNA	Cysteine-rich RLK (RECEPTOR-like protein kinase) 8 (13%T)
scaffold_1	0.571307458847136	0.674182615629984	0.102875156782849	25940788	25942312	hyper	-	CHG	UTR3	Thecc1EG003720	scaffold_1	mRNA	Unknown
scaffold_1	0.715407066052227	0.741387949511788	0.0259808834595612	25971952	25972595	hypo	-	CHG	intronic	Thecc1EG003721	scaffold_1	mRNA	Unknown
scaffold_1	0.559541121872284	0.795568502000343	0.236027380128059	25991271	25992750	hyper	-	CHG	intergenic	Thecc1EG003722	scaffold_1	mRNA	Uncharacterized protein (71%P)
scaffold_1	0.512865497076023	0.75925445424667	0.246388957170647	26019090	26019652	hyper	+	CHG	intergenic	Thecc1EG003723	scaffold_1	mRNA	Unknown
scaffold_1	0.666039647678808	0.803671867296261	0.137632219617454	26024711	26026433	hyper	-	CHG	intergenic	Thecc1EG003724	scaffold_1	mRNA	Uncharacterized protein (47%U)
scaffold_1	0.535711782785178	0.786663995726496	0.250952212941318	26032609	26034412	hyper	-	CHG	intronic	Thecc1EG003725	scaffold_1	mRNA	Uncharacterized protein (85%P)
scaffold_1	0.562688994445454	0.686621927865554	0.1239329334201	26050312	26052259	hyper	-	CHG	upstream	Thecc1EG003726	scaffold_1	mRNA	Unknown
scaffold_1	0.317418083271742	0.383406432748538	0.0659883494767963	26074426	26075415	hypo	+	CHG	upstream	Thecc1EG003727	scaffold_1	mRNA	Unknown
scaffold_1	0.722027424330056	0.826871657754011	0.104844233423955	26089067	26090923	hyper	-	CHG	intronic	Thecc1EG003728	scaffold_1	mRNA	Unknown
scaffold_1	0.739583333333333	0.703146374829001	-0.036436958504332	26104444	26104514	hypo	+	CHG	upstream	Thecc1EG003729	scaffold_1	mRNA	Unknown
scaffold_1	0.607654025636482	0.809990934990935	0.202336909354453	26085900	26086988	hyper	+	CHG	intronic	Thecc1EG003730	scaffold_1	mRNA	Unknown
scaffold_1	0.636735702270816	0.66277974604476	0.0260440437739435	26112836	26113308	hyper	-	CHG	upstream	Thecc1EG003731	scaffold_1	mRNA	Unknown
scaffold_1	0.589388805715336	0.794780777032298	0.205391971316962	26132450	26133514	hypo	-	CHG	upstream	Thecc1EG003732	scaffold_1	mRNA	Uncharacterized protein (60%P)
scaffold_1	0.45847111456915	0.724117647058824	0.265646532489674	26146351	26146454	hyper	+	CHG	upstream	Thecc1EG003733	scaffold_1	mRNA	Unknown
scaffold_1	0.501330302594161	0.374109347858376	-0.127220954735785	26154636	26155597	hypo	-	CHG	upstream;downstream	Thecc1EG003734	scaffold_1	mRNA	Trichome birefringence-like 39 (67%T)
scaffold_1	0.319480519480519	0.32	0.000519480519480503	26169099	26169153	hyper	-	CHG	intronic	Thecc1EG003735	scaffold_1	mRNA	Uncharacterized protein (79%P)
scaffold_1	0.749804114404548	0.95414673046252	0.204342616057972	26162625	26164116	hyper	-	CHG	intronic	Thecc1EG003736	scaffold_1	mRNA	c("RNA-directed DNA polymerase (Reverse transcriptase)"	" Ribonuclease H (64%U)")
scaffold_1	0.513697261150606	0.76872660245658	0.255029341305974	26710836	26712694	hyper	-	CHG	exonic	Thecc1EG003737	scaffold_1	mRNA	RNA-directed DNA polymerase (87%P)
scaffold_1	0.539920948616601	0.855003940110323	0.315082991493722	26199251	26199658	hyper	-	CHG	intronic	Thecc1EG003738	scaffold_1	mRNA	Uncharacterized protein (79%P)
scaffold_1	0.512983787742601	0.785929334043553	0.272945546300952	26201406	26203199	hyper	-	CHG	intronic	Thecc1EG003739	scaffold_1	mRNA	Uncharacterized protein (24%U)
scaffold_1	0.652173913043478	0.888888888888889	0.236714975845411	26217062	26217062	hyper	-	CHG	intronic	Thecc1EG003742	scaffold_1	mRNA	Unknown
scaffold_1	0.55	0.925925925925926	0.375925925925926	26218123	26218931	hyper	+	CHG	intronic	Thecc1EG003743	scaffold_1	mRNA	Unknown
scaffold_1	0.354120879120879	0.473547948248098	0.119427069127219	26235405	26236538	hyper	+	CHG	intronic	Thecc1EG003744	scaffold_1	mRNA	Uncharacterized protein (79%T)
scaffold_1	0.553880546919596	0.654236030455543	0.100355483535947	26249209	26250007	hypo	-	CHG	intronic	Thecc1EG003746	scaffold_1	mRNA	Uncharacterized protein (60%U)
scaffold_1	0.559154753922786	0.828803375582909	0.269648621660124	26254152	26256077	hyper	-	CHG	intronic	Thecc1EG003747	scaffold_1	mRNA	Gag protease polyprotein (69%P)
scaffold_1	0.373946523053666	0.30353354978355	-0.0704129732701163	26263207	26263689	hypo	+	CHG	intronic	Thecc1EG003748	scaffold_1	mRNA	Uncharacterized protein (80%P)
scaffold_1	0.520729320139316	0.81203716552881	0.291307845389493	26285450	26287002	hyper	-	CHG	intronic	Thecc1EG003751	scaffold_1	mRNA	c("RNI-like superfamily protein"	" putative (48%T)")
scaffold_1	0.56258064516129	0.556680161943319	-0.0059004832179705	26287882	26287884	hypo	+	CHG	intronic	Thecc1EG003752	scaffold_1	mRNA	Unknown
scaffold_1	0.500105705080687	0.735151207251881	0.235045502171194	26358326	26360096	hyper	+	CHG	UTR5	Thecc1EG003753	scaffold_1	mRNA	Retrotransposon-like protein (30%U)
scaffold_1	0.539998562009557	0.740694548829983	0.200695986820427	26356334	26357951	hyper	+	CHG	intronic	Thecc1EG003754	scaffold_1	mRNA	Uncharacterized protein (71%P)
scaffold_1	0.610442965763053	0.870552743837777	0.260109778074723	26387991	26389859	hyper	+	CHG	UTR5	Thecc1EG003755	scaffold_1	mRNA	Uncharacterized protein (81%P)
scaffold_1	0.497097442028606	0.760916745320347	0.263819303291741	26385762	26387300	hyper	-	CHG	intronic	Thecc1EG003757	scaffold_1	mRNA	Unknown
scaffold_1	0.584852892205833	0.857549777658932	0.272696885453099	26398540	26400471	hyper	+	CHG	intronic	Thecc1EG003760	scaffold_1	mRNA	Unknown
scaffold_1	0.522140588199625	0.707550028441543	0.185409440241918	26426509	26428294	hyper	-	CHG	intronic	Thecc1EG003761	scaffold_1	mRNA	Uncharacterized protein (30%U)
scaffold_1	0.542178959285283	0.880931781662301	0.338752822377019	26439399	26440080	hyper	+	CHG	intronic	Thecc1EG003762	scaffold_1	mRNA	c("Tetraspanin family protein"	" putative (55%P)")
scaffold_1	0.271889400921659	0	-0.271889400921659	26460182	26460207	hypo	+	CHG	intronic	Thecc1EG003764	scaffold_1	mRNA	Uncharacterized protein (58%P)
scaffold_1	0.649643582526908	0.873458547028694	0.223814964501785	26470985	26472364	hyper	+	CHG	intronic	Thecc1EG003765	scaffold_1	mRNA	Uncharacterized protein (75%P)
scaffold_1	0.614244234279078	0.893557422969188	0.27931318869011	26505048	26506073	hyper	+	CHG	intronic	Thecc1EG003766	scaffold_1	mRNA	Uncharacterized protein (52%P)
scaffold_1	0.555681817962131	0.828419001913816	0.272737183951685	26508724	26510330	hyper	-	CHG	intronic	Thecc1EG003767	scaffold_1	mRNA	Uncharacterized protein (68%P)
scaffold_1	0.512408528735059	0.822807365395446	0.310398836660387	26511730	26513340	hyper	+	CHG	UTR3	Thecc1EG003768	scaffold_1	mRNA	Uncharacterized protein (63%P)
scaffold_1	0.631578947368421	0.95	0.318421052631579	26534916	26534916	hyper	-	CHG	intronic	Thecc1EG003769	scaffold_1	mRNA	Uncharacterized protein (13%U)
scaffold_1	0.617057427725531	0.902743430372903	0.285686002647372	26542930	26543478	hyper	+	CHG	intronic	Thecc1EG003770	scaffold_1	mRNA	Uncharacterized protein (80%P)
scaffold_1	0.676212590299278	0.953488372093023	0.277275781793746	26549425	26550526	hyper	-	CHG	intronic	Thecc1EG003771	scaffold_1	mRNA	Photosystem I subunit E-2 (66%P)
scaffold_1	0.801081332098413	0.610314626190164	-0.190766705908249	26565094	26565960	hyper	+	CHG	intronic	Thecc1EG003777	scaffold_1	mRNA	Glutaredoxin family protein (78%P)
scaffold_1	0.459542606164099	0.766341736785087	0.306799130620987	26580064	26581261	hyper	-	CHG	intronic	Thecc1EG003778	scaffold_1	mRNA	Uncharacterized protein (20%U)
scaffold_1	0.589610389610389	0.845060412224591	0.255450022614202	26579057	26579320	hyper	-	CHG	intronic	Thecc1EG003779	scaffold_1	mRNA	Uncharacterized protein (79%P)
scaffold_1	0.389475649629405	0.629645793437717	0.240170143808313	26582062	26583317	hyper	+	CHG	UTR5	Thecc1EG003780	scaffold_1	mRNA	c("Retrotransposon protein"	" Ty3-gypsy subclass"	" expressed"	" putative (52%U)")
scaffold_1	0.679481456043956	0.923835125448029	0.244353669404072	26613575	26614425	hyper	+	CHG	intronic	Thecc1EG003782	scaffold_1	mRNA	Uncharacterized protein (61%P)
scaffold_1	0.376602564102564	0.579076479076479	0.202473914973915	26631314	26631570	hyper	+	CHG	intronic	Thecc1EG003783	scaffold_1	mRNA	Unknown
scaffold_1	0.275612128767809	0.591153846153846	0.315541717386037	26617992	26619246	hyper	+	CHG	intronic	Thecc1EG003784	scaffold_1	mRNA	Uncharacterized protein (71%P)
scaffold_1	0.425887722973758	0.723994859307359	0.298107136333601	26640608	26641557	hyper	-	CHG	intronic	Thecc1EG003786	scaffold_1	mRNA	Uncharacterized protein (64%P)
scaffold_1	0.453888507552339	0.700451940035273	0.246563432482934	26651099	26652372	hyper	+	CHG	intronic	Thecc1EG003787	scaffold_1	mRNA	Uncharacterized protein (40%U)
scaffold_1	0.584817302527405	0.717353186485322	0.132535883957916	26655324	26656269	hypo	+	CHG	exonic	Thecc1EG003788	scaffold_1	mRNA	c("Retrotransposon protein"	" Ty3-gypsy subclass"	" putative (54%U)")
scaffold_1	0.75	1	0.25	26657584	26657584	hyper	-	CHG	intronic	Thecc1EG003789	scaffold_1	mRNA	Uncharacterized protein (22%U)
scaffold_1	0.696189179375454	0.869056712062337	0.172867532686883	26680919	26681893	hypo	-	CHG	intronic	Thecc1EG003791	scaffold_1	mRNA	Gag protease polyprotein (61%P)
scaffold_1	0.563655351587148	0.837591391404692	0.273936039817544	26682551	26683960	hyper	+	CHG	intronic	Thecc1EG003792	scaffold_1	mRNA	DNA/RNA polymerases superfamily protein (10%T)
scaffold_1	0.680419766113857	0.953357614232133	0.272937848118276	26708142	26708900	hyper	+	CHG	intronic	Thecc1EG003793	scaffold_1	mRNA	Uncharacterized protein (81%P)
scaffold_1	0.665011651905309	0.842099844599845	0.177088192694536	26721530	26722651	hypo	-	CHG	exonic	Thecc1EG003794	scaffold_1	mRNA	c("RNA-directed DNA polymerase (Reverse transcriptase)"	" Ribonuclease H"	" putative (35%U)")
scaffold_1	0.612110805860806	0.844155844155844	0.232045038295038	26718923	26720702	hyper	-	CHG	UTR5	Thecc1EG003795	scaffold_1	mRNA	Uncharacterized protein (71%P)
scaffold_1	0.665139198502284	0.743754648323976	0.078615449821692	26717059	26718034	hyper	+	CHG	exonic	Thecc1EG003796	scaffold_1	mRNA	Uncharacterized protein (82%P)
scaffold_1	0.529224749327464	0.516076748474961	-0.0131480008525028	26730020	26731178	hypo	+	CHG	intergenic	Thecc1EG003797	scaffold_1	mRNA	Unknown
scaffold_1	0.419374311293228	0.683662348857687	0.264288037564459	26738901	26740599	hyper	-	CHG	upstream	Thecc1EG003798	scaffold_1	mRNA	Unknown
scaffold_1	0.533959359605911	0.66676519522166	0.132805835615749	26744663	26746317	hyper	-	CHG	upstream	Thecc1EG003799	scaffold_1	mRNA	Unknown
scaffold_1	0.947003367003367	0.694723707664884	-0.252279659338483	26798128	26799640	hypo	-	CHG	intronic	Thecc1EG003802	scaffold_1	mRNA	Myosin 2 (78%T)
scaffold_1	0.294117647058824	0.551724137931034	0.257606490872211	26791659	26791659	hyper	+	CHG	intronic	Thecc1EG003804	scaffold_1	mRNA	Uncharacterized protein (84%P)
scaffold_1	0.504981080151359	0.754924705479428	0.249943625328069	26817048	26818765	hyper	-	CHG	intronic	Thecc1EG003805	scaffold_1	mRNA	Unknown
scaffold_1	0.750506072874494	1	0.249493927125506	26833108	26833362	hyper	+	CHG	UTR5	Thecc1EG003806	scaffold_1	mRNA	Gag protease polyprotein (60%P)
scaffold_1	0.622542924674601	0.816956476720675	0.194413552046074	26830050	26831772	hyper	-	CHG	exonic	Thecc1EG003807	scaffold_1	mRNA	c("Gag protease polyprotein"	" putative (37%U)")
scaffold_1	0.45965830006577	0.54532279314888	0.0856644930831097	26832355	26832606	hyper	-	CHG	exonic	Thecc1EG003808	scaffold_1	mRNA	Unknown
scaffold_1	0.543650793650794	0.734848484848485	0.191197691197691	26850186	26850666	hyper	-	CHG	upstream	Thecc1EG003809	scaffold_1	mRNA	Uncharacterized protein (77%P)
scaffold_1	0.596740496442142	0.832333815635057	0.235593319192916	26864112	26865793	hyper	-	CHG	UTR3	Thecc1EG003811	scaffold_1	mRNA	c("Calcium-dependent lipid-binding (CaLB domain) plant phosphoribosyltransferase family protein"	" putative (41%T)")
scaffold_1	0.68	0.931034482758621	0.251034482758621	26899181	26899181	hyper	+	CHG	intergenic	Thecc1EG003813	scaffold_1	mRNA	Receptor serine/threonine-protein kinase ALE2 (76%P)
scaffold_1	0.806944444444444	0.918981481481482	0.112037037037037	26914758	26914989	hypo	+	CHG	intergenic	Thecc1EG003814	scaffold_1	mRNA	Unknown
scaffold_1	0.473684210526316	0.729166666666667	0.255482456140351	26930324	26930324	hyper	-	CHG	intergenic	Thecc1EG003815	scaffold_1	mRNA	Unknown
scaffold_1	0.637565559440559	0.915679866110901	0.278114306670341	26928178	26929817	hyper	-	CHG	intronic	Thecc1EG003816	scaffold_1	mRNA	Uncharacterized protein (63%P)
scaffold_1	0.566532449553294	0.865164624772468	0.298632175219174	26931455	26932926	hyper	-	CHG	intergenic	Thecc1EG003817	scaffold_1	mRNA	c("Gag protease polyprotein"	" putative (59%P)")
scaffold_1	0.638954384072179	0.837756707589632	0.198802323517452	26941659	26943217	hyper	-	CHG	exonic	Thecc1EG003818	scaffold_1	mRNA	Retrotransposon protein (64%U)
scaffold_1	0.86177824408901	0.615996967834108	-0.245781276254901	26957894	26958757	hypo	-	CHG	downstream	Thecc1EG003819	scaffold_1	mRNA	Transducin family protein / WD-40 repeat family protein (62%P)
scaffold_1	0.316765873015873	0.558022034634938	0.241256161619065	26975876	26977363	hypo	-	CHG	intergenic	Thecc1EG003821	scaffold_1	mRNA	c("Retrotransposon protein"	" Ty3-gypsy subclass"	" putative (36%U)")
scaffold_1	0.69047619047619	0.925925925925926	0.235449735449735	26989392	26989392	hyper	-	CHG	UTR5	Thecc1EG003822	scaffold_1	mRNA	Cysteine-rich RLK (RECEPTOR-like protein kinase) 8 (20%T)
scaffold_1	0.578977459197735	0.856659786527179	0.277682327329444	26989596	26990301	hyper	-	CHG	UTR5	Thecc1EG003823	scaffold_1	mRNA	Unknown
scaffold_1	0.539630890351574	0.697059857435797	0.157428967084223	26986543	26988390	hyper	+	CHG	exonic	Thecc1EG003824	scaffold_1	mRNA	Unknown
scaffold_1	0.430541739186015	0.713239753841258	0.282698014655243	26998729	26999845	hyper	-	CHG	upstream	Thecc1EG003826	scaffold_1	mRNA	Uncharacterized protein (22%U)
scaffold_1	0.578925467234731	0.709154593940911	0.13022912670618	27014084	27015505	hyper	-	CHG	upstream	Thecc1EG003828	scaffold_1	mRNA	Uncharacterized protein (69%P)
scaffold_1	0.497736047736047	0.646902471231843	0.149166423495796	27013110	27013953	hyper	+	CHG	intronic	Thecc1EG003829	scaffold_1	mRNA	Uncharacterized protein (63%P)
scaffold_1	0.647966778956736	0.817801018482331	0.169834239525595	27166902	27168222	hyper	+	CHG	upstream	Thecc1EG003830	scaffold_1	mRNA	Retrotransposon-like protein (31%U)
scaffold_1	0.420160249107618	0.743874643874644	0.323714394767026	27040098	27040679	hyper	-	CHG	intronic	Thecc1EG003831	scaffold_1	mRNA	Unknown
scaffold_1	0.569047619047619	0.642857142857143	0.073809523809524	27036768	27037499	hypo	+	CHG	intronic	Thecc1EG003832	scaffold_1	mRNA	Uncharacterized protein (64%P)
scaffold_1	0.498567971164815	0.77023914602862	0.271671174863805	27054504	27056384	hyper	-	CHG	intronic	Thecc1EG003833	scaffold_1	mRNA	Uncharacterized protein
scaffold_1	0.554986589068037	0.715628148492598	0.160641559424561	27058115	27059203	hyper	-	CHG	intronic	Thecc1EG003834	scaffold_1	mRNA	Uncharacterized protein (74%P)
scaffold_1	0.634604060035336	0.896489135236454	0.261885075201118	27080639	27082141	hypo	-	CHG	intronic	Thecc1EG003835	scaffold_1	mRNA	Unknown
scaffold_1	0.602335164835164	0.896428571428572	0.294093406593406	27084622	27084954	hyper	-	CHG	UTR5	Thecc1EG003836	scaffold_1	mRNA	c("Retrotransposon protein"	" Ty3-gypsy subclass"	" putative (50%U)")
scaffold_1	0.589020112549524	0.881341991341991	0.292321878792467	27085093	27085323	hyper	+	CHG	UTR3	Thecc1EG003837	scaffold_1	mRNA	c("Retrotransposon protein"	" Ty3-gypsy subclass"	" putative (68%U)")
scaffold_1	0.480132203573549	0.760989010989011	0.280856807415462	27086817	27088145	hyper	+	CHG	intronic	Thecc1EG003838	scaffold_1	mRNA	Uncharacterized protein (26%U)
scaffold_1	0.547708209764485	0.811010607381575	0.26330239761709	27085689	27086642	hyper	-	CHG	exonic	Thecc1EG003839	scaffold_1	mRNA	Unknown
scaffold_1	0.47883521673035	0.716670060364308	0.237834843633958	27113313	27115104	hyper	-	CHG	intronic	Thecc1EG003840	scaffold_1	mRNA	Unknown
scaffold_1	0.646686738238462	0.772755417956656	0.126068679718194	27125285	27126044	hyper	+	CHG	intronic	Thecc1EG003841	scaffold_1	mRNA	Unknown
scaffold_1	0.551669174421637	0.776915566461602	0.225246392039965	27126184	27127508	hyper	+	CHG	UTR5	Thecc1EG003842	scaffold_1	mRNA	c("Retrotransposon protein"	" Ty3-gypsy subclass"	" putative (55%U)")
scaffold_1	0.531317295534381	0.791706501606032	0.260389206071651	27171372	27173180	hyper	-	CHG	intergenic	Thecc1EG003843	scaffold_1	mRNA	Gag-protease-integrase-RT-RNaseH polyprotein (87%U)
scaffold_1	0.622282608695652	0.922794117647059	0.300511508951407	27191448	27192966	hyper	+	CHG	intronic	Thecc1EG003845	scaffold_1	mRNA	c("Retrotransposon protein"	" Ty3-gypsy subclass"	" putative (35%U)")
scaffold_1	0.416552745500114	0.700124896416456	0.283572150916342	27211050	27211962	hyper	+	CHG	intronic	Thecc1EG003846	scaffold_1	mRNA	Unknown
scaffold_1	0.538016429573232	0.814655645106773	0.276639215533541	27225041	27226104	hyper	-	CHG	intronic	Thecc1EG003847	scaffold_1	mRNA	c("Retrotransposon protein"	" Ty1-copia subclass"	" putative (38%U)")
scaffold_1	0.684329310427712	0.863734115347018	0.179404804919306	27226865	27227379	hyper	+	CHG	intronic	Thecc1EG003848	scaffold_1	mRNA	c("Retrotransposon protein"	" putative (37%U)")
scaffold_1	0.467911844304165	0.735261883886346	0.267350039582181	27237067	27238821	hyper	+	CHG	intronic	Thecc1EG003849	scaffold_1	mRNA	Unknown
scaffold_1	0.658263129004944	0.927896532991888	0.269633403986945	27246946	27247663	hyper	-	CHG	intronic	Thecc1EG003851	scaffold_1	mRNA	GroES-like zinc-binding dehydrogenase family protein (93%T)
scaffold_1	0.494997712164807	0.718992265675702	0.223994553510895	27262210	27263640	hyper	+	CHG	intronic	Thecc1EG003852	scaffold_1	mRNA	Uncharacterized protein (66%P)
scaffold_1	0.491579242195379	0.775390012971945	0.283810770776566	27276798	27278335	hyper	+	CHG	intronic	Thecc1EG003853	scaffold_1	mRNA	Unknown
scaffold_1	0.571755651755652	0.921581196581197	0.349825544825545	27300433	27301478	hyper	+	CHG	intronic	Thecc1EG003855	scaffold_1	mRNA	Tetratricopeptide repeat (TPR)-like superfamily protein (65%T)
scaffold_1	0.584265010351967	0.927212572373863	0.342947562021896	27301584	27303407	hyper	+	CHG	intronic	Thecc1EG003856	scaffold_1	mRNA	Cysteine-rich RLK (RECEPTOR-like protein kinase) 8 (13%T)
scaffold_1	0.705630491344777	0.840427048012187	0.13479655666741	27321841	27323027	hyper	-	CHG	intronic	Thecc1EG003857	scaffold_1	mRNA	Unknown
scaffold_1	0.49302684892747	0.756599990840475	0.263573141913005	27339725	27341562	hyper	-	CHG	intronic	Thecc1EG003858	scaffold_1	mRNA	Uncharacterized protein (76%P)
scaffold_1	0.454545454545455	0.764705882352941	0.310160427807487	27359053	27359053	hyper	+	CHG	intronic	Thecc1EG003859	scaffold_1	mRNA	c("RPM1 interacting protein 13"	" putative (39%P)")
scaffold_1	0.577762923351159	0.856481481481482	0.278718558130323	27359397	27359549	hyper	+	CHG	intronic	Thecc1EG003861	scaffold_1	mRNA	Unknown
scaffold_1	0.698960363872645	0.633201920851381	-0.0657584430212637	27401052	27401827	hypo	-	CHG	intronic	Thecc1EG003862	scaffold_1	mRNA	Unknown
scaffold_1	0.500908726689977	0.782083323850209	0.281174597160232	27393455	27395069	hyper	+	CHG	intronic	Thecc1EG003863	scaffold_1	mRNA	Unknown
scaffold_1	0.541006720637587	0.703047090421552	0.162040369783965	27381522	27383250	hyper	-	CHG	intronic	Thecc1EG003864	scaffold_1	mRNA	Unknown
scaffold_1	0.410678004934298	0.754656478578892	0.343978473644595	27391568	27392618	hyper	-	CHG	intronic	Thecc1EG003866	scaffold_1	mRNA	Uncharacterized protein (19%U)
scaffold_1	0.396271167244398	0.684355883848581	0.288084716604184	27431146	27432495	hyper	-	CHG	intronic	Thecc1EG003867	scaffold_1	mRNA	Uncharacterized protein (84%P)
scaffold_1	0.48373345005069	0.826750723682631	0.343017273631942	27441545	27443306	hyper	+	CHG	intronic	Thecc1EG003870	scaffold_1	mRNA	Unknown
scaffold_1	0.553280300131874	0.614436212419126	0.0611559122872521	27445777	27447432	hyper	-	CHG	intronic	Thecc1EG003871	scaffold_1	mRNA	Uncharacterized protein (23%U)
scaffold_1	0.428106060606061	0.790263760049474	0.362157699443414	27467305	27468676	hyper	+	CHG	intergenic	Thecc1EG003872	scaffold_1	mRNA	c("Retrotransposon protein"	" unclassified"	" putative (14%U)")
scaffold_1	0.619047619047619	0.909090909090909	0.29004329004329	27480116	27480116	hyper	-	CHG	intronic	Thecc1EG003873	scaffold_1	mRNA	Unknown
scaffold_1	0.568621172669786	0.808319314831433	0.239698142161647	27478093	27479867	hypo	+	CHG	exonic	Thecc1EG003874	scaffold_1	mRNA	Unknown
scaffold_1	0.583415490482887	0.84244008714597	0.259024596663082	27498935	27500545	hyper	+	CHG	upstream	Thecc1EG003875	scaffold_1	mRNA	Uncharacterized protein (53%P)
scaffold_1	0.739463601532567	0.827614379084967	0.0881507775524007	27525614	27525651	hyper	-	CHG	upstream	Thecc1EG003876	scaffold_1	mRNA	Uncharacterized protein (37%U)
scaffold_1	0.341999918470507	0.0746450754214729	-0.267354843049034	27535605	27535705	hypo	-	CHG	intronic	Thecc1EG003878	scaffold_1	mRNA	DENN (AEX-3) domain-containing protein (63%T)
scaffold_1	0.667438271604939	0.924098440545809	0.256660168940871	27560596	27561822	hyper	+	CHG	intronic	Thecc1EG003879	scaffold_1	mRNA	Transducin/WD40 repeat-like superfamily protein (70%T)
scaffold_1	0.543248412291447	0.775243929983068	0.231995517691622	27558465	27560009	hyper	+	CHG	intronic	Thecc1EG003880	scaffold_1	mRNA	Uncharacterized protein (46%P)
scaffold_1	0.511190137505927	0.599389097744361	0.088198960238434	27580319	27581847	hypo	+	CHG	upstream	Thecc1EG003881	scaffold_1	mRNA	Uncharacterized protein (61%P)
scaffold_1	0.50641285542397	0.773273622928795	0.266860767504825	27589289	27590838	hyper	+	CHG	upstream	Thecc1EG003882	scaffold_1	mRNA	Uncharacterized protein (49%U)
scaffold_1	0.46468253968254	0.798010651629073	0.333328111946533	27613338	27614264	hyper	+	CHG	intronic	Thecc1EG003884	scaffold_1	mRNA	Uncharacterized protein (77%P)
scaffold_1	0.598986367662838	0.665822330356644	0.0668359626938058	27617205	27618917	hyper	+	CHG	upstream	Thecc1EG003885	scaffold_1	mRNA	Unknown
scaffold_1	0.734391534391534	0.803939393939394	0.0695478595478593	27625502	27625937	hyper	+	CHG	upstream	Thecc1EG003886	scaffold_1	mRNA	Uncharacterized protein (34%U)
scaffold_1	0.428914811782515	0.745206029007566	0.316291217225051	27635161	27636463	hyper	+	CHG	intergenic	Thecc1EG003887	scaffold_1	mRNA	Uncharacterized protein (52%P)
scaffold_1	0.522847761426838	0.784432128861477	0.261584367434639	27637636	27639405	hyper	+	CHG	intronic	Thecc1EG003888	scaffold_1	mRNA	Uncharacterized protein (33%U)
scaffold_1	0.918819776714514	0.648148148148148	-0.270671628566366	27646519	27646546	hypo	-	CHG	intergenic	Thecc1EG003889	scaffold_1	mRNA	Pyridoxal phosphate (PLP)-dependent transferases superfamily protein (79%T)
scaffold_1	0.238095238095238	0	-0.238095238095238	27659215	27659215	hypo	+	CHG	intergenic	Thecc1EG003891	scaffold_1	mRNA	Unknown
scaffold_1	0.58844696969697	0.823512585812357	0.235065616115387	27692026	27692982	hyper	+	CHG	intergenic	Thecc1EG003896	scaffold_1	mRNA	Uncharacterized protein
scaffold_1	0.433333333333333	0.699828473413379	0.266495140080045	27724616	27725856	hyper	-	CHG	intergenic	Thecc1EG003902	scaffold_1	mRNA	Leucine-rich repeat receptor-like protein kinase (70%P)
scaffold_1	0.384615384615385	0.137931034482759	-0.246684350132626	27741745	27741745	hypo	+	CHG	upstream	Thecc1EG003903	scaffold_1	mRNA	c("Indole-3-acetic acid inducible 11"	" putative (58%P)")
scaffold_1	0.707463171748886	0.822992354410242	0.115529182661356	27750590	27752413	hyper	+	CHG	upstream	Thecc1EG003904	scaffold_1	mRNA	Unknown
scaffold_1	0.566579797344525	0.900074653044002	0.333494855699476	27763721	27764760	hyper	+	CHG	upstream	Thecc1EG003907	scaffold_1	mRNA	Vacuolar protein sorting-associated protein YPR157W (66%P)
scaffold_1	0.368253968253968	0.620494417862839	0.252240449608871	27781418	27782690	hyper	+	CHG	intergenic	Thecc1EG003908	scaffold_1	mRNA	c("Tetratricopeptide repeat-like superfamily protein"	" putative (49%P)")
scaffold_1	0.335147058823529	0.610727460944852	0.275580402121323	27803435	27803652	hyper	+	CHG	intronic	Thecc1EG003910	scaffold_1	mRNA	c("Tetratricopeptide repeat (TPR)-like superfamily protein"	" putative (58%T)")
scaffold_1	0.647464188927604	0.721425761492638	0.0739615725650344	27814469	27816171	hyper	+	CHG	intronic	Thecc1EG003912	scaffold_1	mRNA	Unknown
scaffold_1	0.693181818181818	0.928571428571428	0.23538961038961	27822588	27823874	hyper	-	CHG	intergenic	Thecc1EG003914	scaffold_1	mRNA	Uncharacterized protein (73%P)
scaffold_1	0.54008954008954	0.785087719298246	0.244998179208706	27832467	27832475	hyper	-	CHG	intergenic	Thecc1EG003915	scaffold_1	mRNA	Uncharacterized protein (51%P)
scaffold_1	0.58845638968777	0.86626330387343	0.27780691418566	27856064	27857938	hyper	-	CHG	upstream	Thecc1EG003917	scaffold_1	mRNA	Unknown
scaffold_1	0.736842105263158	1	0.263157894736842	27862348	27862348	hyper	+	CHG	upstream	Thecc1EG003919	scaffold_1	mRNA	Uncharacterized protein
scaffold_1	0.345473018267136	0.643400621118013	0.297927602850876	27873193	27874522	hyper	-	CHG	intergenic	Thecc1EG003921	scaffold_1	mRNA	Uncharacterized protein (72%P)
scaffold_1	0.63338720002171	0.850235344774871	0.216848144753161	27884869	27886760	hyper	-	CHG	intergenic	Thecc1EG003922	scaffold_1	mRNA	c("Gag protease polyprotein"	" putative (57%P)")
scaffold_1	0.454545454545455	0.903225806451613	0.448680351906158	27906534	27906534	hyper	+	CHG	intergenic	Thecc1EG003923	scaffold_1	mRNA	c("Protodermal factor 2"	" putative (40%P)")
scaffold_1	0.272727272727273	0	-0.272727272727273	27932216	27932216	hypo	+	CHG	intronic	Thecc1EG003930	scaffold_1	mRNA	Unknown
scaffold_1	0.627789855072464	0.927777777777778	0.299987922705314	27940640	27941133	hyper	-	CHG	intronic	Thecc1EG003931	scaffold_1	mRNA	Uncharacterized protein (70%P)
scaffold_1	0.597139466788165	0.862746160907751	0.265606694119585	27963429	27964943	hyper	+	CHG	upstream	Thecc1EG003934	scaffold_1	mRNA	Unknown
scaffold_1	0.598575431450696	0.837437115690685	0.238861684239989	27972149	27974044	hyper	-	CHG	upstream	Thecc1EG003936	scaffold_1	mRNA	Uncharacterized protein (14%U)
scaffold_1	0.681497592958086	0.927592949748205	0.24609535679012	27974881	27976214	hyper	-	CHG	upstream	Thecc1EG003937	scaffold_1	mRNA	Integrase-like protein (33%U)
scaffold_1	0.727272727272728	0.772265023112481	0.0449922958397535	27988511	27988807	hyper	+	CHG	intergenic	Thecc1EG003938	scaffold_1	mRNA	Uncharacterized protein (84%P)
scaffold_1	0.685251321461462	0.34804680330413	-0.337204518157332	28004889	28005617	hyper	-	CHG	intergenic	Thecc1EG003939	scaffold_1	mRNA	c("Transcription factor"	" putative (67%U)")
scaffold_1	0.477564102564103	0.821929824561404	0.344365721997301	28014390	28014538	hyper	-	CHG	intronic	Thecc1EG003941	scaffold_1	mRNA	Cellulose synthase A4 (79%T)
scaffold_1	0.63118664281455	0.900066540025972	0.268879897211422	28028530	28029659	hyper	+	CHG	upstream	Thecc1EG003942	scaffold_1	mRNA	Leucine-rich repeat receptor-like protein kinase family protein (29%T)
scaffold_1	0.567630591630592	0.505470121030762	-0.0621604705998298	28043105	28044537	hyper	+	CHG	upstream	Thecc1EG003943	scaffold_1	mRNA	c("Retrotransposon protein"	" putative (45%U)")
scaffold_1	0.726134166040998	0.921812223953447	0.195678057912448	28044902	28046437	hyper	+	CHG	intergenic	Thecc1EG003944	scaffold_1	mRNA	Unknown
scaffold_1	0.666666666666667	0.923076923076923	0.256410256410256	28074353	28074353	hyper	-	CHG	upstream	Thecc1EG003945	scaffold_1	mRNA	Gag-pro-like protein (21%U)
scaffold_1	0.681818181818182	0.896551724137931	0.214733542319749	28075055	28075055	hyper	-	CHG	intergenic	Thecc1EG003946	scaffold_1	mRNA	Unknown
scaffold_1	0.347222222222222	0.567226890756303	0.22000466853408	28108661	28108708	hyper	-	CHG	intronic	Thecc1EG003952	scaffold_1	mRNA	c("Brca1 associated ring domain"	" putative (45%U)")
scaffold_1	0.470588235294118	0.25	-0.220588235294118	28137085	28137085	hypo	+	CHG	downstream	Thecc1EG003956	scaffold_1	mRNA	Immunoglobulin E-set superfamily protein (74%P)
scaffold_1	0.585277132044751	0.597853692800501	0.0125765607557499	28142282	28143828	hypo	+	CHG	intergenic	Thecc1EG003959	scaffold_1	mRNA	Uncharacterized protein (92%P)
scaffold_1	0.285714285714285	0.562962962962963	0.277248677248678	28173857	28174545	hyper	-	CHG	intergenic	Thecc1EG003962	scaffold_1	mRNA	Uncharacterized protein (50%P)
scaffold_1	0.443697478991597	0.767558528428094	0.323861049436497	28195555	28196427	hyper	+	CHG	upstream	Thecc1EG003966	scaffold_1	mRNA	Uncharacterized protein (19%U)
scaffold_1	0.447916666666667	0.815628815628816	0.367712148962149	28210057	28210074	hyper	+	CHG	intergenic	Thecc1EG003968	scaffold_1	mRNA	Phytochelatin synthase 1 (PCS1) (65%T)
scaffold_1	0.70654078167917	0.714098875336088	0.00755809365691813	28212394	28213560	hyper	-	CHG	intergenic	Thecc1EG003970	scaffold_1	mRNA	c("RNA-directed DNA polymerase (Reverse transcriptase)"	" Ribonuclease H-like protein (28%U)")
scaffold_1	0.6	0.807692307692308	0.207692307692308	28213784	28213784	hyper	-	CHG	UTR5	Thecc1EG003971	scaffold_1	mRNA	Unknown
scaffold_1	0.419465977605512	0.702107279693487	0.282641302087974	28229327	28229371	hyper	-	CHG	intronic	Thecc1EG003972	scaffold_1	mRNA	c("Serine-threonine protein kinase"	" plant-type"	" putative (58%U)")
scaffold_1	0.658017833909647	0.233837128018239	-0.424180705891408	28242357	28243256	hyper	-	CHG	upstream	Thecc1EG003975	scaffold_1	mRNA	Ribosomal protein L14 (89%T)
scaffold_1	0.65	0.448275862068966	-0.201724137931034	28256466	28256466	hypo	+	CHG	upstream	Thecc1EG003976	scaffold_1	mRNA	Calcium-binding EF-hand family protein (77%T)
scaffold_1	0.5	0.268292682926829	-0.231707317073171	28252941	28252941	hypo	+	CHG	intronic	Thecc1EG003977	scaffold_1	mRNA	Unknown
scaffold_1	0.568362295005462	0.761617489951791	0.193255194946329	28257817	28259174	hyper	+	CHG	intergenic	Thecc1EG003978	scaffold_1	mRNA	Uncharacterized protein (50%U)
scaffold_1	0.54103546134609	0.82638459508646	0.28534913374037	28259878	28261659	hyper	-	CHG	intronic	Thecc1EG003979	scaffold_1	mRNA	Cysteine-rich RLK (RECEPTOR-like protein kinase) 8 (19%T)
scaffold_1	0.791368554640814	0.517155074247996	-0.274213480392818	28268498	28269541	hypo	+	CHG	UTR3	Thecc1EG003980	scaffold_1	mRNA	Vacuolar protein sorting-associated protein 2.3 (76%T)
scaffold_1	0.844254111901171	0.515316548075169	-0.328937563826002	28284711	28284881	hypo	-	CHG	upstream	Thecc1EG003982	scaffold_1	mRNA	Unknown
scaffold_1	0.420238095238095	0.825364383335398	0.405126288097302	28289818	28290494	hyper	-	CHG	upstream	Thecc1EG003983	scaffold_1	mRNA	Uncharacterized protein (74%U)
scaffold_1	0.0714285714285715	0.304112554112554	0.232683982683982	28308680	28308802	hyper	-	CHG	upstream	Thecc1EG003984	scaffold_1	mRNA	GRAS family transcription factor (77%U)
scaffold_1	0.657904567585829	0.856570728202819	0.19866616061699	28317441	28318572	hyper	+	CHG	upstream	Thecc1EG003985	scaffold_1	mRNA	Unknown
scaffold_1	0.570833333333334	0.3932796286846	-0.177553704648733	28355643	28356202	hypo	+	CHG	upstream	Thecc1EG003991	scaffold_1	mRNA	Non-intrinsic ABC protein 4 (77%P)
scaffold_1	0.514096857545767	0.82443008530557	0.310333227759803	28363999	28364753	hyper	+	CHG	intronic	Thecc1EG003992	scaffold_1	mRNA	Uncharacterized protein (36%U)
scaffold_1	0.689162404681273	0.925704966329966	0.236542561648694	28362557	28363796	hyper	+	CHG	intronic	Thecc1EG003993	scaffold_1	mRNA	Ribophorin II family protein (69%P)
scaffold_1	0.420512820512821	0.407407407407407	-0.0131054131054133	28386771	28386978	hypo	+	CHG	intronic	Thecc1EG003996	scaffold_1	mRNA	Cysteine-rich RLK (RECEPTOR-like protein kinase) 8 (32%T)
scaffold_1	0.605710955710956	0.888425925925926	0.28271497021497	28412589	28414281	hyper	+	CHG	intergenic	Thecc1EG003999	scaffold_1	mRNA	Uncharacterized protein
scaffold_1	0.34889846743295	0.635931899641577	0.287033432208627	28430883	28431434	hyper	+	CHG	intergenic	Thecc1EG004000	scaffold_1	mRNA	Cysteine-rich RLK (RECEPTOR-like protein kinase) 8 (12%T)
scaffold_1	0.644389931911617	0.927773548049711	0.283383616138094	28462438	28463826	hyper	+	CHG	upstream	Thecc1EG004002	scaffold_1	mRNA	Sugar isomerase domain-containing protein (78%P)
scaffold_1	0.580596306934912	0.819308733089395	0.238712426154483	28469717	28471446	hyper	-	CHG	intronic	Thecc1EG004004	scaffold_1	mRNA	Unknown
scaffold_1	0.683812196376135	0.920671034631723	0.236858838255588	28488589	28489780	hyper	+	CHG	upstream	Thecc1EG004005	scaffold_1	mRNA	Unknown
scaffold_1	0.719919786096257	0.74	0.0200802139037432	28498654	28500125	hypo	+	CHG	intergenic	Thecc1EG004006	scaffold_1	mRNA	Unknown
scaffold_1	0.564037466807891	0.786143809402301	0.22210634259441	28522777	28524502	hyper	-	CHG	UTR5	Thecc1EG004008	scaffold_1	mRNA	Unknown
scaffold_1	0.576060447199676	0.831172839506173	0.255112392306497	28521367	28522660	hyper	+	CHG	intronic	Thecc1EG004009	scaffold_1	mRNA	Uncharacterized protein (69%P)
scaffold_1	0.670310047095761	0.735458727319192	0.065148680223431	28526404	28528081	hyper	+	CHG	intronic	Thecc1EG004010	scaffold_1	mRNA	Unknown
scaffold_1	0.57933424546468	0.814066949190208	0.234732703725528	28531640	28532668	hyper	-	CHG	intronic	Thecc1EG004011	scaffold_1	mRNA	Unknown
scaffold_1	0.516666666666667	0.806371625863151	0.289704959196484	28546686	28547731	hyper	+	CHG	intronic	Thecc1EG004012	scaffold_1	mRNA	Unknown
scaffold_1	0.649252734175595	0.888913536429065	0.239660802253469	28556518	28558159	hyper	+	CHG	intronic	Thecc1EG004013	scaffold_1	mRNA	Uncharacterized protein (29%U)
scaffold_1	0.772727272727273	0.975609756097561	0.202882483370288	28611884	28611884	hyper	+	CHG	intergenic	Thecc1EG004015	scaffold_1	mRNA	IQ motif and SEC7 domain-containing protein 2 (78%P)
scaffold_1	0.48255777144666	0.700419848742421	0.217862077295761	28614535	28616136	hyper	+	CHG	intergenic	Thecc1EG004016	scaffold_1	mRNA	Unknown
scaffold_1	0.454545454545455	0.751585332230494	0.297039877685039	28624678	28625744	hyper	+	CHG	intergenic	Thecc1EG004017	scaffold_1	mRNA	c("CCHC-type integrase"	" putative (44%U)")
scaffold_1	0.575407327796443	0.815469462312442	0.240062134515998	28637398	28639061	hyper	-	CHG	intronic	Thecc1EG004018	scaffold_1	mRNA	Uncharacterized protein (20%U)
scaffold_1	0.756410256410256	0.750915750915751	-0.0054945054945055	28653698	28654844	hypo	+	CHG	upstream	Thecc1EG004019	scaffold_1	mRNA	Uncharacterized protein (21%U)
scaffold_1	0.76	1	0.24	28685517	28685517	hyper	+	CHG	upstream;downstream	Thecc1EG004022	scaffold_1	mRNA	c("Rho termination factor"	" putative (51%P)")
scaffold_1	0.534825339173165	0.919507575757576	0.38468223658441	28697873	28698291	hyper	+	CHG	intergenic	Thecc1EG004025	scaffold_1	mRNA	Peptidase S24/S26A/S26B/S26C family protein (69%T)
scaffold_1	0.614259644259644	0.879104010025063	0.264844365765418	28708407	28709848	hyper	+	CHG	upstream	Thecc1EG004026	scaffold_1	mRNA	Uncharacterized protein (56%P)
scaffold_1	0.454545454545455	0.783783783783784	0.329238329238329	28713592	28713592	hyper	-	CHG	upstream	Thecc1EG004027	scaffold_1	mRNA	Unknown
scaffold_1	0.559009661835749	0.786805555555555	0.227795893719807	28715046	28716383	hyper	-	CHG	intergenic	Thecc1EG004028	scaffold_1	mRNA	Unknown
scaffold_1	0.405293367346939	0.623155176048914	0.217861808701975	28757062	28758704	hyper	-	CHG	intergenic	Thecc1EG004036	scaffold_1	mRNA	Unknown
scaffold_1	0.571428571428571	0.892857142857143	0.321428571428572	28764803	28764803	hyper	-	CHG	intergenic	Thecc1EG004037	scaffold_1	mRNA	Uncharacterized protein (42%P)
scaffold_1	0.602715231111849	0.859401916437543	0.256686685325694	28776257	28778190	hyper	+	CHG	UTR3	Thecc1EG004038	scaffold_1	mRNA	Unknown
scaffold_1	0.562211538461538	0.12294527912175	-0.439266259339789	28774589	28774829	hypo	-	CHG	intronic	Thecc1EG004039	scaffold_1	mRNA	Unknown
scaffold_1	1	0.657142857142857	-0.342857142857143	28789511	28789511	hypo	+	CHG	intergenic	Thecc1EG004040	scaffold_1	mRNA	Unknown
scaffold_1	0.620567375886525	0.9	0.279432624113475	28789638	28791021	hyper	-	CHG	intergenic	Thecc1EG004041	scaffold_1	mRNA	Uncharacterized protein (68%P)
scaffold_1	0.595214553717228	0.813802339027481	0.218587785310253	28804805	28805922	hyper	-	CHG	upstream	Thecc1EG004042	scaffold_1	mRNA	Unknown
scaffold_1	0.436154262537326	0.702289071234901	0.266134808697575	28807966	28809873	hyper	+	CHG	intronic	Thecc1EG004044	scaffold_1	mRNA	Unknown
scaffold_1	0.595850032320621	0.871238095238095	0.275388062917475	28825139	28826449	hyper	-	CHG	UTR3	Thecc1EG004045	scaffold_1	mRNA	Uncharacterized protein (51%U)
scaffold_1	0.796679337005525	0.410232873626409	-0.386446463379116	28838292	28838471	hypo	+	CHG	downstream	Thecc1EG004046	scaffold_1	mRNA	c("Myb domain protein 13"	" putative (54%P)")
scaffold_1	0.419354838709677	0.8125	0.393145161290323	28885824	28885824	hyper	-	CHG	exonic	Thecc1EG004054	scaffold_1	mRNA	Uncharacterized protein (86%P)
scaffold_1	0.558879841258508	0.824036937018591	0.265157095760083	28883528	28885454	hyper	+	CHG	intronic	Thecc1EG004055	scaffold_1	mRNA	Ribonuclease H-like superfamily protein (15%T)
scaffold_1	0.25	0.85	0.6	28893294	28893294	hyper	-	CHG	intergenic	Thecc1EG004056	scaffold_1	mRNA	Ethylene response factor 1 (63%P)
scaffold_1	0.25	0.716981132075472	0.466981132075472	28899728	28899728	hyper	+	CHG	intergenic	Thecc1EG004057	scaffold_1	mRNA	Uncharacterized protein (62%P)
scaffold_1	0.555838016538548	0.809317124329128	0.253479107790579	28905161	28905882	hyper	+	CHG	UTR3	Thecc1EG004058	scaffold_1	mRNA	Uncharacterized protein (75%P)
scaffold_1	0.55807014668707	0.820953703219515	0.262883556532445	28914071	28915277	hyper	+	CHG	exonic	Thecc1EG004059	scaffold_1	mRNA	Uncharacterized protein (53%P)
scaffold_1	0.631578947368421	0.870967741935484	0.239388794567063	28923496	28923496	hyper	-	CHG	intergenic	Thecc1EG004062	scaffold_1	mRNA	c("Integrase-type DNA-binding superfamily protein"	" putative (47%T)")
scaffold_1	0.470588235294118	0.954545454545455	0.483957219251337	28941864	28941864	hyper	-	CHG	intronic	Thecc1EG004064	scaffold_1	mRNA	c("Undecaprenyl pyrophosphate synthetase family protein"	" putative (50%T)")
scaffold_1	0.516666666666666	0.693548387096774	0.176881720430107	28964887	28965613	hypo	-	CHG	intergenic	Thecc1EG004068	scaffold_1	mRNA	Uncharacterized protein (64%P)
scaffold_1	0.559966120835686	0.92118434733902	0.361218226503334	28981773	28982397	hyper	-	CHG	upstream;downstream	Thecc1EG004069	scaffold_1	mRNA	Uncharacterized protein (84%P)
scaffold_1	0.329498626373626	0.712579287879211	0.383080661505584	28994387	28995807	hyper	-	CHG	intronic	Thecc1EG004070	scaffold_1	mRNA	c("2-oxoglutarate and Fe(II)-dependent oxygenase superfamily protein"	" putative (51%P)")
scaffold_1	0.566463414634147	0.866250866250867	0.29978745161672	28989946	28989969	hyper	+	CHG	intronic	Thecc1EG004071	scaffold_1	mRNA	Unknown
scaffold_1	0.727272727272727	0.958333333333333	0.231060606060606	29016417	29016417	hyper	+	CHG	upstream	Thecc1EG004075	scaffold_1	mRNA	Autophagy 9 (71%P)
scaffold_1	0.606150793650794	0.828301626688724	0.22215083303793	29042559	29043512	hyper	-	CHG	upstream	Thecc1EG004077	scaffold_1	mRNA	Uncharacterized protein (80%P)
scaffold_1	0.443179246382908	0.402271870286576	-0.0409073760963316	29044356	29044696	hyper	-	CHG	intergenic	Thecc1EG004079	scaffold_1	mRNA	Uncharacterized protein (52%P)
scaffold_1	0.523469592283194	0.790237017274369	0.266767424991175	29065028	29066519	hyper	+	CHG	intergenic	Thecc1EG004080	scaffold_1	mRNA	Uncharacterized protein (31%U)
scaffold_1	0.6910283954092	0.911831147854474	0.220802752445274	29066815	29068021	hypo	-	CHG	UTR5	Thecc1EG004081	scaffold_1	mRNA	Uncharacterized protein (75%P)
scaffold_1	0.5	0.791666666666667	0.291666666666667	29074026	29074026	hyper	-	CHG	intronic	Thecc1EG004082	scaffold_1	mRNA	Unknown
scaffold_1	0.441849956445993	0.31157936259193	-0.130270593854064	29096400	29097007	hypo	+	CHG	intronic	Thecc1EG004088	scaffold_1	mRNA	Nodulin MtN21 /EamA-like transporter family protein (29%T)
scaffold_1	0.627141141141141	0.859467100750076	0.232325959608935	29099889	29100856	hyper	+	CHG	intronic	Thecc1EG004089	scaffold_1	mRNA	c("Retrotransposon protein"	" putative (61%U)")
scaffold_1	0.556831061868811	0.703843708801708	0.147012646932897	29113264	29114601	hyper	+	CHG	upstream	Thecc1EG004090	scaffold_1	mRNA	Uncharacterized protein
scaffold_1	0.620351085089478	0.908086075403563	0.287734990314084	29114645	29116413	hyper	+	CHG	intergenic	Thecc1EG004092	scaffold_1	mRNA	Uncharacterized protein (83%P)
scaffold_1	0.454809556991791	0.746627874033764	0.291818317041972	29140000	29141939	hyper	-	CHG	intergenic	Thecc1EG004094	scaffold_1	mRNA	Uncharacterized protein (39%U)
scaffold_1	0.0769230769230769	0.386363636363636	0.309440559440559	29144609	29144609	hyper	-	CHG	upstream;downstream	Thecc1EG004095	scaffold_1	mRNA	Uncharacterized protein (60%P)
scaffold_1	0.957446808510638	0.717142857142857	-0.240303951367781	29161973	29162338	hypo	-	CHG	UTR5	Thecc1EG004097	scaffold_1	mRNA	2-oxoglutarate and Fe(II)-dependent oxygenase superfamily protein (63%P)
scaffold_1	0.696881091617934	0.726906158357772	0.0300250667398375	29161673	29161738	hypo	-	CHG	upstream	Thecc1EG004098	scaffold_1	mRNA	Uncharacterized protein (27%U)
scaffold_1	0.623030133955529	0.880228025385357	0.257197891429829	29176211	29178085	hyper	-	CHG	intergenic	Thecc1EG004099	scaffold_1	mRNA	Unknown
scaffold_1	0.153846153846154	0.823529411764706	0.669683257918552	29188615	29188615	hyper	+	CHG	upstream	Thecc1EG004100	scaffold_1	mRNA	Basic helix-loop-helix DNA-binding superfamily protein (64%P)
scaffold_1	0.810810810810811	0.575	-0.235810810810811	29228410	29228410	hypo	+	CHG	upstream	Thecc1EG004104	scaffold_1	mRNA	Uncharacterized protein (23%U)
scaffold_1	0.551020408163265	0.837209302325581	0.286188894162316	29224670	29224670	hyper	+	CHG	intronic	Thecc1EG004105	scaffold_1	mRNA	Unknown
scaffold_1	0.684108661090758	0.978415047795251	0.294306386704493	29244108	29245868	hyper	+	CHG	upstream	Thecc1EG004107	scaffold_1	mRNA	Poly(ADP-ribose) polymerase 2 (69%T)
scaffold_1	0.477684839388019	0.736100048890894	0.258415209502875	29251313	29252300	hyper	-	CHG	exonic	Thecc1EG004109	scaffold_1	mRNA	Uncharacterized protein (59%P)
scaffold_1	0.76055331900202	0.89158371040724	0.13103039140522	29254181	29255177	hyper	+	CHG	exonic	Thecc1EG004110	scaffold_1	mRNA	Uncharacterized protein (57%P)
scaffold_1	0.642684610075914	0.886491557223265	0.24380694714735	29255450	29255701	hyper	+	CHG	intergenic	Thecc1EG004111	scaffold_1	mRNA	Uncharacterized protein (66%P)
scaffold_1	0.538551177966607	0.827246466952349	0.288695288985742	29258641	29259510	hyper	-	CHG	intergenic	Thecc1EG004112	scaffold_1	mRNA	Unknown
scaffold_1	0.6625	0.643910256410256	-0.0185897435897437	29278390	29280139	hypo	-	CHG	intergenic	Thecc1EG004113	scaffold_1	mRNA	Unknown
scaffold_1	0.464452306952307	0.744327096381012	0.279874789428705	29300360	29301539	hyper	-	CHG	intronic	Thecc1EG004114	scaffold_1	mRNA	Retrotransposon-like protein (34%U)
scaffold_1	0.660195669599533	0.802111881381658	0.141916211782126	29357490	29359248	hyper	+	CHG	intronic	Thecc1EG004121	scaffold_1	mRNA	Uncharacterized protein (22%U)
scaffold_1	0.712141347283015	0.722303449238933	0.0101621019559184	29371458	29372749	hyper	-	CHG	exonic	Thecc1EG004123	scaffold_1	mRNA	c("Lyase"	" putative (82%U)")
scaffold_1	0.674638153389907	0.911932189214137	0.23729403582423	29372852	29374156	hyper	+	CHG	upstream	Thecc1EG004125	scaffold_1	mRNA	Unknown
scaffold_1	0.844033613445378	0.49895054945055	-0.345083063994829	29375919	29376285	hypo	+	CHG	upstream	Thecc1EG004126	scaffold_1	mRNA	BET1P/SFT1P-like protein 14A (84%T)
scaffold_1	0.600559163059163	0.85295041432772	0.252391251268557	29398514	29398893	hyper	-	CHG	upstream	Thecc1EG004128	scaffold_1	mRNA	Uncharacterized protein (42%P)
scaffold_1	0.526879546845222	0.734158131639482	0.20727858479426	29399605	29400989	hypo	+	CHG	UTR3	Thecc1EG004129	scaffold_1	mRNA	Unknown
scaffold_1	0.602564102564102	0.857487922705314	0.254923820141212	29466180	29466681	hyper	-	CHG	intronic	Thecc1EG004131	scaffold_1	mRNA	c("Myosin family protein with Dil domain"	" putative (54%T)")
scaffold_1	0.672195747800586	0.934988512949039	0.262792765148453	29450302	29451106	hyper	+	CHG	UTR5;UTR3	Thecc1EG004132	scaffold_1	mRNA	Unknown
scaffold_1	0.384615384615385	0.842105263157895	0.45748987854251	29462872	29462872	hyper	+	CHG	intronic	Thecc1EG004134	scaffold_1	mRNA	Unknown
scaffold_1	0.837581870966654	0.371718178269742	-0.465863692696912	29468963	29469747	hypo	+	CHG	UTR3	Thecc1EG004136	scaffold_1	mRNA	Galactose oxidase/kelch repeat superfamily protein (64%T)
scaffold_1	0.641368351211785	0.771499860571759	0.130131509359974	29477956	29479562	hypo	+	CHG	upstream	Thecc1EG004137	scaffold_1	mRNA	Unknown
scaffold_1	0.522370059134765	0.486588981325823	-0.0357810778089415	29491948	29492914	hyper	-	CHG	intergenic	Thecc1EG004138	scaffold_1	mRNA	Uncharacterized protein
scaffold_1	1	0.714285714285714	-0.285714285714286	29503344	29503344	hypo	-	CHG	intergenic	Thecc1EG004140	scaffold_1	mRNA	c("DNA binding protein"	" putative (62%U)")
scaffold_1	0.589785163077088	0.891449334076062	0.301664170998974	29502086	29503263	hyper	-	CHG	upstream	Thecc1EG004141	scaffold_1	mRNA	Unknown
scaffold_1	0.701729387407137	0.712486064659978	0.010756677252841	29509515	29510485	hypo	-	CHG	intergenic	Thecc1EG004142	scaffold_1	mRNA	Unknown
scaffold_1	0.62061403508772	0.938215970350404	0.317601935262685	29597501	29599086	hyper	+	CHG	upstream	Thecc1EG004143	scaffold_1	mRNA	Uncharacterized protein (61%P)
scaffold_1	0.499587623380424	0.632490151212993	0.132902527832569	29609190	29610540	hyper	-	CHG	intergenic	Thecc1EG004145	scaffold_1	mRNA	Uncharacterized protein (29%U)
scaffold_1	0.618447897843434	0.893657536657607	0.275209638814173	29617148	29618991	hyper	+	CHG	UTR3	Thecc1EG004146	scaffold_1	mRNA	c("Retrotransposon"	" Ty3-gypsy subclass"	" putative-like protein (32%U)")
scaffold_1	0.651882993173685	0.74996171021487	0.0980787170411848	29625299	29626719	hyper	-	CHG	intronic	Thecc1EG004147	scaffold_1	mRNA	c("Retrotransposon protein"	" putative (35%U)")
scaffold_1	0.370308455397969	0.683042228885557	0.312733773487588	29636616	29636900	hyper	-	CHG	intronic	Thecc1EG004148	scaffold_1	mRNA	Gag protease polyprotein (68%P)
scaffold_1	0.3125	0.73972602739726	0.42722602739726	29717191	29717191	hyper	+	CHG	intronic	Thecc1EG004150	scaffold_1	mRNA	Unknown
scaffold_1	0.674101307189543	0.653274044795784	-0.0208272623937585	29749519	29749906	hyper	-	CHG	intronic	Thecc1EG004152	scaffold_1	mRNA	Uncharacterized protein (90%P)
scaffold_1	0.634099508127912	0.758686520528626	0.124587012400713	29774288	29776048	hypo	-	CHG	upstream	Thecc1EG004153	scaffold_1	mRNA	Uncharacterized protein (73%P)
scaffold_1	0.664575757575757	0.837721492599541	0.173145735023784	29793822	29794998	hyper	-	CHG	intergenic	Thecc1EG004154	scaffold_1	mRNA	c("Copia LTR rider"	" putative (44%U)")
scaffold_1	0.61119498787679	0.797591929002903	0.186396941126113	29807215	29808160	hyper	+	CHG	upstream;downstream	Thecc1EG004155	scaffold_1	mRNA	Unknown
scaffold_1	0.586000868829961	0.864232364994163	0.278231496164202	29826264	29828213	hyper	+	CHG	upstream	Thecc1EG004156	scaffold_1	mRNA	Unknown
scaffold_1	0.487934180640463	0.780522095423787	0.292587914783325	29824638	29826250	hyper	+	CHG	intronic	Thecc1EG004157	scaffold_1	mRNA	Uncharacterized protein (69%P)
scaffold_1	0.605349531116794	0.769469018592441	0.164119487475647	29849630	29850380	hyper	+	CHG	downstream	Thecc1EG004158	scaffold_1	mRNA	Unknown
scaffold_1	0.544547402015433	0.760590460590461	0.216043058575028	29854863	29855862	hyper	-	CHG	upstream	Thecc1EG004159	scaffold_1	mRNA	Uncharacterized protein (80%P)
scaffold_1	0.590267557288613	0.790760322878782	0.200492765590169	29889573	29890866	hyper	-	CHG	intergenic	Thecc1EG004161	scaffold_1	mRNA	Uncharacterized protein (14%U)
scaffold_1	0.63792621110868	0.508112101382562	-0.129814109726118	29906291	29908122	hyper	+	CHG	intergenic	Thecc1EG004162	scaffold_1	mRNA	Uncharacterized protein (72%P)
scaffold_1	0.79356866565578	0.530873410284326	-0.262695255371454	29911758	29912842	hypo	+	CHG	exonic	Thecc1EG004163	scaffold_1	mRNA	Inhibitor of trypsin and hageman factor (79%P)
scaffold_1	0.647926248940742	0.798538714499813	0.150612465559071	29969534	29970539	hypo	+	CHG	upstream	Thecc1EG004170	scaffold_1	mRNA	Unknown
scaffold_1	0.4	0.664285714285715	0.264285714285715	29996558	29996973	hyper	+	CHG	upstream	Thecc1EG004172	scaffold_1	mRNA	c("Pentatricopeptide repeat-containing protein"	" putative (51%U)")
scaffold_1	0.586369738042893	0.608615651568985	0.0222459135260917	29997880	29999309	hypo	+	CHG	intergenic	Thecc1EG004173	scaffold_1	mRNA	Uncharacterized protein (20%U)
scaffold_1	0.609588943839046	0.88600761374784	0.276418669908795	30005483	30006714	hyper	+	CHG	intergenic	Thecc1EG004174	scaffold_1	mRNA	c("Retrotransposon protein"	" putative (37%U)")
scaffold_1	0.463639820232528	0.75487752598552	0.291237705752992	30007042	30008471	hyper	-	CHG	UTR5	Thecc1EG004175	scaffold_1	mRNA	Retrotransposon-like protein (31%U)
scaffold_1	0.513697632557309	0.786721402335974	0.273023769778665	30019666	30021452	hyper	-	CHG	UTR5	Thecc1EG004176	scaffold_1	mRNA	Uncharacterized protein (20%U)
scaffold_1	0.41958041958042	0.966634429400387	0.547054009819967	30041691	30041707	hyper	+	CHG	intergenic	Thecc1EG004179	scaffold_1	mRNA	P-loop containing nucleoside triphosphate hydrolases superfamily protein (75%T)
scaffold_1	0.517871489940455	0.879056245686681	0.361184755746225	30076514	30077056	hyper	+	CHG	upstream	Thecc1EG004182	scaffold_1	mRNA	Unknown
scaffold_1	0.428540984724495	0.681863622014101	0.253322637289606	30105873	30107190	hyper	+	CHG	upstream	Thecc1EG004183	scaffold_1	mRNA	Uncharacterized protein (44%U)
scaffold_1	0.618951683237398	0.875638143855431	0.256686460618033	30115519	30116659	hyper	-	CHG	upstream	Thecc1EG004184	scaffold_1	mRNA	c("Retrotransposon protein"	" Ty3-gypsy subclass"	" putative (48%U)")
scaffold_1	0.6	0.968253968253968	0.368253968253968	30134985	30134985	hyper	-	CHG	UTR3	Thecc1EG004186	scaffold_1	mRNA	40S ribosomal protein S15-like (90%U)
scaffold_1	0.478019746179324	0.745514136289537	0.267494390110214	30153128	30154801	hyper	+	CHG	intergenic	Thecc1EG004189	scaffold_1	mRNA	Unknown
scaffold_1	0.296808143547274	0.714774614811845	0.417966471264571	30175519	30176655	hyper	-	CHG	intergenic	Thecc1EG004195	scaffold_1	mRNA	Uncharacterized protein (81%P)
scaffold_1	0.601190476190476	0.821428571428572	0.220238095238095	30187210	30187591	hyper	+	CHG	upstream	Thecc1EG004196	scaffold_1	mRNA	Unknown
scaffold_1	0.533822814612288	0.769704366470008	0.23588155185772	30185563	30186356	hyper	+	CHG	UTR5	Thecc1EG004197	scaffold_1	mRNA	Uncharacterized protein (53%P)
scaffold_1	0.696249781964068	0.924959963395104	0.228710181431036	30210530	30211819	hyper	-	CHG	intergenic	Thecc1EG004198	scaffold_1	mRNA	c("Retrotransposon protein"	" putative (60%U)")
scaffold_1	0.0666666666666667	0.277777777777778	0.211111111111111	30214610	30214610	hyper	+	CHG	intergenic	Thecc1EG004199	scaffold_1	mRNA	PRA1 family protein (63%P)
scaffold_1	0.473857066651597	0.773293029871977	0.299435963220381	30260512	30261945	hyper	-	CHG	intergenic	Thecc1EG004205	scaffold_1	mRNA	Gag protease polyprotein (61%P)
scaffold_1	0.568806750095138	0.796585308324207	0.227778558229069	30265204	30265972	hyper	+	CHG	exonic	Thecc1EG004206	scaffold_1	mRNA	DNA/RNA polymerases superfamily protein (16%T)
scaffold_1	0.56342672238	0.61079988851728	0.0473731661372793	30289962	30290905	hypo	+	CHG	intergenic	Thecc1EG004209	scaffold_1	mRNA	Unknown
scaffold_1	0.545454545454545	0.75	0.204545454545455	30298582	30298582	hyper	+	CHG	intergenic	Thecc1EG004210	scaffold_1	mRNA	F-box/LRR-repeat protein 17 (65%P)
scaffold_1	0.5	0.842105263157895	0.342105263157895	30340101	30340101	hyper	-	CHG	upstream	Thecc1EG004217	scaffold_1	mRNA	Basic helix-loop-helix DNA-binding superfamily protein (78%P)
scaffold_1	0.6	0.833333333333333	0.233333333333333	30342083	30342083	hyper	+	CHG	upstream	Thecc1EG004218	scaffold_1	mRNA	Aldolase-type TIM barrel family protein (72%T)
scaffold_1	0.363636363636364	0.9	0.536363636363636	30357301	30357301	hyper	-	CHG	intergenic	Thecc1EG004222	scaffold_1	mRNA	c("BZIP transcription factor family protein"	" putative (48%P)")
scaffold_1	0.731481481481482	0.939285714285715	0.207804232804232	30387916	30387918	hyper	+	CHG	upstream	Thecc1EG004226	scaffold_1	mRNA	Unknown
scaffold_1	0.30982905982906	0.699300699300699	0.38947163947164	30396733	30396820	hyper	+	CHG	downstream	Thecc1EG004227	scaffold_1	mRNA	Class I glutamine amidotransferase-like superfamily protein (63%T)
scaffold_1	0.428571428571429	0.214285714285714	-0.214285714285714	30405686	30405686	hypo	-	CHG	upstream	Thecc1EG004228	scaffold_1	mRNA	Guanylate-binding family protein (78%T)
scaffold_1	0.831019258519258	0.641761904761905	-0.189257353757354	30422632	30422870	hypo	-	CHG	intronic	Thecc1EG004230	scaffold_1	mRNA	c("Ubiquitin-conjugating enzyme/RWD-like protein"	" putative (51%P)")
scaffold_1	0.5	0.916666666666667	0.416666666666667	30472130	30472130	hyper	-	CHG	upstream	Thecc1EG004245	scaffold_1	mRNA	S-adenosyl-L-methionine-dependent methyltransferases superfamily protein (85%P)
scaffold_1	0.610867256298024	0.84936974789916	0.238502491601136	30493260	30493636	hyper	+	CHG	intergenic	Thecc1EG004246	scaffold_1	mRNA	c("Cyclophilin-like peptidyl-prolyl cis-trans isomerase family protein"	" putative (56%P)")
scaffold_1	0.791815856777494	0.875985716411248	0.0841698596337546	30496575	30497682	hyper	+	CHG	intergenic	Thecc1EG004248	scaffold_1	mRNA	Uncharacterized protein (69%P)
scaffold_1	0.571694750788881	0.837398662689568	0.265703911900687	30500694	30502237	hyper	+	CHG	intronic	Thecc1EG004249	scaffold_1	mRNA	Unknown
scaffold_1	0.727469092001425	0.869291691389746	0.141822599388321	30507438	30508896	hyper	+	CHG	intronic	Thecc1EG004250	scaffold_1	mRNA	c("RNA-directed DNA polymerase (Reverse transcriptase)"	" Ribonuclease H (68%U)")
scaffold_1	0.670419371077266	0.759110805944353	0.0886914348670873	30515487	30517100	hypo	+	CHG	upstream	Thecc1EG004251	scaffold_1	mRNA	Uncharacterized protein (76%P)
scaffold_1	0.53201743272465	0.68496044677046	0.15294301404581	30517941	30519167	hyper	+	CHG	upstream	Thecc1EG004252	scaffold_1	mRNA	Uncharacterized protein (70%P)
scaffold_1	0.769230769230769	1	0.230769230769231	30523084	30523084	hyper	-	CHG	upstream	Thecc1EG004253	scaffold_1	mRNA	Uncharacterized protein (47%P)
scaffold_1	0.692310405643739	0.924036734998153	0.231726329354414	30532969	30534498	hyper	+	CHG	intergenic	Thecc1EG004256	scaffold_1	mRNA	Uncharacterized protein (55%P)
scaffold_1	0.489285714285715	0.969245107176142	0.479959392890427	30543452	30544794	hyper	+	CHG	intergenic	Thecc1EG004258	scaffold_1	mRNA	ATPase E1-E2 type family protein / haloacid dehalogenase-like hydrolase family protein (67%T)
scaffold_1	0.539017355193826	0.888739194660248	0.349721839466421	30552279	30553030	hyper	+	CHG	intronic	Thecc1EG004259	scaffold_1	mRNA	Unknown
scaffold_1	0.628562801932367	0.942937367864693	0.314374565932326	30556715	30557819	hyper	-	CHG	intronic	Thecc1EG004261	scaffold_1	mRNA	Uncharacterized protein (75%P)
scaffold_1	0.370879120879121	0.431720430107527	0.060841309228406	30614172	30614238	hyper	-	CHG	upstream	Thecc1EG004264	scaffold_1	mRNA	Emp24/gp25L/p24 family/GOLD family protein (66%T)
scaffold_1	0.580969076319499	0.850961651088153	0.269992574768654	30620880	30622424	hyper	+	CHG	intronic	Thecc1EG004267	scaffold_1	mRNA	Unknown
scaffold_1	0.577434242891648	0.855160495556477	0.277726252664828	30634371	30635458	hyper	+	CHG	UTR3	Thecc1EG004269	scaffold_1	mRNA	c("Hypoxia-inducible factor 1 alpha inhibitor"	" putative (57%U)")
scaffold_1	0.321428571428571	0.533333333333333	0.211904761904762	30642320	30642320	hyper	+	CHG	exonic	Thecc1EG004270	scaffold_1	mRNA	Unknown
scaffold_1	0.286363636363636	0	-0.286363636363636	30673232	30673240	hypo	+	CHG	intergenic	Thecc1EG004275	scaffold_1	mRNA	c("DNA binding protein"	" putative (67%U)")
scaffold_1	0.580946631344661	0.776067299404341	0.19512066805968	30685386	30686632	hypo	-	CHG	intergenic	Thecc1EG004276	scaffold_1	mRNA	Gag-pro-like protein (27%U)
scaffold_1	0.775	1	0.225	30705584	30705584	hyper	-	CHG	intergenic	Thecc1EG004277	scaffold_1	mRNA	Uncharacterized protein
scaffold_1	0.560228869684194	0.810715983363042	0.250487113678848	30707462	30708537	hyper	-	CHG	intronic	Thecc1EG004278	scaffold_1	mRNA	Phosphatase 2C family protein (60%P)
scaffold_1	0.783442265795207	0.871447028423773	0.0880047626285657	30738490	30738798	hypo	-	CHG	UTR5	Thecc1EG004280	scaffold_1	mRNA	ETO1-like 1 (73%T)
scaffold_1	0.656926406926407	0.733143399810066	0.0762169928836597	30771570	30772699	hyper	-	CHG	intergenic	Thecc1EG004288	scaffold_1	mRNA	Unknown
scaffold_1	0.571428571428571	0.857142857142857	0.285714285714286	30786407	30786407	hyper	-	CHG	intronic	Thecc1EG004289	scaffold_1	mRNA	c("Chlorophyllase 1"	" putative (42%U)")
scaffold_1	0.727272727272727	0.96	0.232727272727273	30798085	30798085	hyper	+	CHG	upstream	Thecc1EG004290	scaffold_1	mRNA	Unknown
scaffold_1	0.722222222222222	0.925925925925926	0.203703703703704	30800874	30800874	hyper	-	CHG	intergenic	Thecc1EG004291	scaffold_1	mRNA	Bax inhibitor-1 family protein (84%T)
scaffold_1	0.6	0.96875	0.36875	30823399	30823399	hyper	-	CHG	intergenic	Thecc1EG004295	scaffold_1	mRNA	NIMA-related kinase 4 (70%P)
scaffold_1	0.647058823529412	0.925	0.277941176470588	30860164	30860164	hyper	+	CHG	upstream	Thecc1EG004300	scaffold_1	mRNA	Methylcrotonyl-CoA carboxylase alpha chai (73%T)
scaffold_1	0.645363408521303	0.965079365079365	0.319715956558062	30937404	30937551	hyper	+	CHG	downstream	Thecc1EG004307	scaffold_1	mRNA	Uncharacterized protein (50%P)
scaffold_1	0.528771706629866	0.77881207819096	0.250040371561094	30965852	30967028	hyper	+	CHG	intergenic	Thecc1EG004318	scaffold_1	mRNA	Uncharacterized protein (57%P)
scaffold_1	0.35398246478192	0.610723582329808	0.256741117547889	30977442	30979075	hyper	+	CHG	upstream	Thecc1EG004319	scaffold_1	mRNA	Uncharacterized protein (52%P)
scaffold_1	0.648114495934851	0.521633992600389	-0.126480503334462	30979254	30980979	hyper	+	CHG	exonic	Thecc1EG004320	scaffold_1	mRNA	Unknown
scaffold_1	0.575581395348837	0.824675324675325	0.249093929326487	30976983	30977033	hyper	+	CHG	UTR5	Thecc1EG004321	scaffold_1	mRNA	Bifunctional inhibitor/lipid-transfer protein/seed storage 2S albumin superfamily protein (62%P)
scaffold_1	0.661931818181818	0.444871794871795	-0.217060023310023	30982353	30982385	hypo	-	CHG	intergenic	Thecc1EG004322	scaffold_1	mRNA	c("Bifunctional inhibitor/lipid-transfer protein/seed storage 2S albumin superfamily protein"	" putative (59%P)")
scaffold_1	0.664700715120883	0.92719782598822	0.262497110867337	31010728	31012133	hyper	+	CHG	intergenic	Thecc1EG004328	scaffold_1	mRNA	c("RNA-directed DNA polymerase (Reverse transcriptase)"	" Ribonuclease H (60%U)")
scaffold_1	0.849159951545174	0.325614905115617	-0.523545046429557	31028121	31028286	hypo	+	CHG	intronic	Thecc1EG004330	scaffold_1	mRNA	Uncharacterized protein (54%P)
scaffold_1	0.589007724301842	0.928779868578256	0.339772144276414	31030849	31031325	hyper	-	CHG	upstream	Thecc1EG004331	scaffold_1	mRNA	Unknown
scaffold_1	0.705882352941177	0.761088709677419	0.055206356736243	31036715	31036834	hyper	-	CHG	upstream;downstream	Thecc1EG004333	scaffold_1	mRNA	Uncharacterized protein (56%P)
scaffold_1	0.570434609250399	0.528415060009569	-0.0420195492408296	31041930	31043154	hyper	+	CHG	intronic	Thecc1EG004335	scaffold_1	mRNA	Uncharacterized protein
scaffold_1	0.582294671461643	0.680776484036451	0.0984818125748081	31050010	31051886	hyper	-	CHG	intronic	Thecc1EG004336	scaffold_1	mRNA	Uncharacterized protein (34%U)
scaffold_1	0.569023275357319	0.449986962122939	-0.11903631323438	31044365	31045756	hyper	+	CHG	downstream	Thecc1EG004337	scaffold_1	mRNA	Unknown
scaffold_1	0.369767459851005	0.663736484932137	0.293969025081132	31059504	31061304	hyper	-	CHG	splicing	Thecc1EG004340	scaffold_1	mRNA	Uncharacterized protein (64%P)
scaffold_1	0.234756097560975	0.560714285714285	0.32595818815331	31086756	31086987	hyper	-	CHG	intergenic	Thecc1EG004342	scaffold_1	mRNA	c("Acyl-CoA N-acyltransferase with RING/FYVE/PHD-type zinc finger protein"	" putative (42%P)")
scaffold_1	0.59333560124612	0.600242931932708	0.00690733068658791	31087516	31088433	hyper	+	CHG	intergenic	Thecc1EG004343	scaffold_1	mRNA	Uncharacterized protein (70%P)
scaffold_1	0.628047836461886	0.836168637345603	0.208120800883717	31104537	31105643	hypo	+	CHG	intronic	Thecc1EG004344	scaffold_1	mRNA	Uncharacterized protein (41%P)
scaffold_1	0.55	0.798918918918919	0.248918918918919	31111164	31111193	hyper	-	CHG	intronic	Thecc1EG004346	scaffold_1	mRNA	Uncharacterized protein (77%P)
scaffold_1	0.774561945990517	0.880395256916996	0.105833310926479	31126842	31127622	hyper	-	CHG	intronic	Thecc1EG004350	scaffold_1	mRNA	F-box family protein (63%U)
scaffold_1	0.52124183006536	0.417798528579513	-0.103443301485846	31133918	31134858	hyper	-	CHG	upstream	Thecc1EG004353	scaffold_1	mRNA	Uncharacterized protein (91%P)
scaffold_1	0.682471264367816	0.763768115942029	0.081296851574213	31140758	31141570	hypo	-	CHG	upstream	Thecc1EG004354	scaffold_1	mRNA	Uncharacterized protein (52%P)
scaffold_1	0.767530864197531	0.838034188034188	0.0705033238366573	31183263	31184292	hyper	+	CHG	UTR5	Thecc1EG004358	scaffold_1	mRNA	Copalyl diphosphate synthase (65%U)
scaffold_1	0.574975857475857	0.829772845953546	0.254796988477689	31181116	31182715	hyper	-	CHG	intronic	Thecc1EG004359	scaffold_1	mRNA	Cysteine-rich RLK (RECEPTOR-like protein kinase) 8 (11%T)
scaffold_1	0.519230769230769	0.785773884021694	0.266543114790925	31188680	31188720	hyper	-	CHG	downstream	Thecc1EG004360	scaffold_1	mRNA	c("Chalcone-flavanone isomerase family protein"	" putative (57%P)")
scaffold_1	0.5	0.285714285714286	-0.214285714285714	31216980	31216980	hypo	-	CHG	intronic	Thecc1EG004365	scaffold_1	mRNA	Uncharacterized protein (45%U)
scaffold_1	0.529411764705882	0.257575757575758	-0.271836007130125	31238946	31239106	hypo	-	CHG	intronic	Thecc1EG004368	scaffold_1	mRNA	Uncharacterized protein
scaffold_1	0.500660331512841	0.309759559337514	-0.190900772175327	31234878	31236272	hyper	+	CHG	intronic	Thecc1EG004369	scaffold_1	mRNA	Unknown
scaffold_1	0.554714921343777	0.179556786305028	-0.375158135038748	31236744	31237565	hyper	+	CHG	UTR5	Thecc1EG004370	scaffold_1	mRNA	Unknown
scaffold_1	0.581428571428572	0.601190476190476	0.0197619047619045	31254626	31255064	hypo	+	CHG	UTR5	Thecc1EG004372	scaffold_1	mRNA	Unknown
scaffold_1	0.693402126328956	0.944444444444444	0.251042318115489	31252707	31253742	hyper	-	CHG	exonic	Thecc1EG004373	scaffold_1	mRNA	Uncharacterized protein
scaffold_1	0.679149223792081	0.78974109297386	0.110591869181779	31263970	31265610	hyper	-	CHG	upstream	Thecc1EG004374	scaffold_1	mRNA	Uncharacterized protein
scaffold_1	0.5	0.808080808080808	0.308080808080809	31276492	31276506	hyper	-	CHG	upstream	Thecc1EG004376	scaffold_1	mRNA	Uncharacterized protein (53%P)
scaffold_1	0.759819967266776	0.825514874141877	0.0656949068751005	31275700	31276134	hyper	+	CHG	intronic	Thecc1EG004377	scaffold_1	mRNA	Cupredoxin superfamily protein (24%T)
scaffold_1	0.28	0.620689655172414	0.340689655172414	31278785	31278785	hyper	+	CHG	intronic	Thecc1EG004378	scaffold_1	mRNA	Uncharacterized protein
scaffold_1	0.5	0.1875	-0.3125	31300551	31300551	hypo	-	CHG	intergenic	Thecc1EG004382	scaffold_1	mRNA	ARM repeat protein interacting with ABF2 (76%P)
scaffold_1	0.935483870967742	0.692307692307692	-0.24317617866005	31316056	31316056	hypo	+	CHG	exonic	Thecc1EG004384	scaffold_1	mRNA	c("Cyclin p1"	"1 (68%P)")
scaffold_1	1	0.5	-0.5	31372142	31372142	hypo	+	CHG	upstream	Thecc1EG004394	scaffold_1	mRNA	Uncharacterized protein (54%P)
scaffold_1	0.682644927536232	0.66949826130154	-0.013146666234692	31420435	31422089	hyper	-	CHG	upstream	Thecc1EG004403	scaffold_1	mRNA	BHLH-like DNA binding protein (69%U)
scaffold_1	0.82051282051282	0.611111111111111	-0.209401709401709	31422707	31422707	hypo	+	CHG	upstream	Thecc1EG004405	scaffold_1	mRNA	Unknown
scaffold_1	0.2	0	-0.2	31424646	31424646	hypo	+	CHG	intronic	Thecc1EG004406	scaffold_1	mRNA	Unknown
scaffold_1	0.815344895939525	0.539954741938808	-0.275390154000718	31434365	31435768	hypo	+	CHG	intronic	Thecc1EG004407	scaffold_1	mRNA	Unknown
scaffold_1	0.384615384615385	0.591836734693878	0.207221350078493	31441282	31441282	hyper	+	CHG	intronic	Thecc1EG004408	scaffold_1	mRNA	Unknown
scaffold_1	0.477558257345491	0.332685596515384	-0.144872660830108	31457014	31457786	hypo	-	CHG	intergenic	Thecc1EG004409	scaffold_1	mRNA	c("Aluminum activated malate transporter family protein"	" putative (58%P)")
scaffold_1	0.493846153846154	0.732272844272844	0.23842669042669	31477303	31477709	hyper	+	CHG	upstream;downstream	Thecc1EG004413	scaffold_1	mRNA	Unknown
scaffold_1	0.562275144123857	0.857753363838631	0.295478219714774	31481193	31482951	hyper	-	CHG	downstream	Thecc1EG004414	scaffold_1	mRNA	Uncharacterized protein (34%P)
scaffold_1	0.107142857142857	0.370967741935484	0.263824884792627	31489439	31489680	hyper	-	CHG	upstream	Thecc1EG004415	scaffold_1	mRNA	DNA/RNA polymerases superfamily protein (26%T)
scaffold_1	0.650766283524904	0.762247857613711	0.111481574088807	31498010	31498731	hyper	-	CHG	upstream	Thecc1EG004416	scaffold_1	mRNA	Gag-pol polyprotein-like protein (16%U)
scaffold_1	0.74167752796785	0.741030092592593	-0.000647435375257743	31535933	31536889	hyper	+	CHG	upstream	Thecc1EG004423	scaffold_1	mRNA	Target of rapamycin (70%T)
scaffold_1	0.553391053391053	0.837359160364254	0.2839681069732	31538364	31539094	hyper	+	CHG	upstream	Thecc1EG004424	scaffold_1	mRNA	Unknown
scaffold_1	0.597826308536373	0.800167009525562	0.202340700989189	31542955	31544791	hyper	+	CHG	intronic	Thecc1EG004425	scaffold_1	mRNA	c("Retrotransposon"	" Ty3-gypsy subclass"	" putative-like protein (30%U)")
scaffold_1	0.458437106196949	0.609512559390092	0.151075453193143	31546643	31548535	hyper	-	CHG	upstream	Thecc1EG004426	scaffold_1	mRNA	Uncharacterized protein (57%P)
scaffold_1	0.6	0.841666666666667	0.241666666666667	31589748	31589991	hyper	-	CHG	upstream	Thecc1EG004435	scaffold_1	mRNA	c("Tetratricopeptide repeat-like superfamily protein"	" putative (46%P)")
scaffold_1	0.714285714285714	0.955555555555556	0.241269841269841	31689512	31689512	hyper	+	CHG	intergenic	Thecc1EG004456	scaffold_1	mRNA	BTB-POZ and MATH domain 2 (81%P)
scaffold_1	0.25	0	-0.25	31735303	31735303	hypo	+	CHG	intronic	Thecc1EG004463	scaffold_1	mRNA	Transport protein sec31 (60%P)
scaffold_1	0.840554125387631	0.704770696336619	-0.135783429051011	31747300	31748626	hyper	-	CHG	intronic	Thecc1EG004466	scaffold_1	mRNA	c("Synapse-associated protein"	" putative (54%U)")
scaffold_1	0.550011907597047	0.874847347347347	0.324835439750301	31759641	31760027	hyper	+	CHG	intergenic	Thecc1EG004468	scaffold_1	mRNA	Uncharacterized protein
scaffold_1	0.757142857142857	1	0.242857142857143	31771093	31771093	hyper	+	CHG	intergenic	Thecc1EG004471	scaffold_1	mRNA	Endoplasmic reticulum auxin binding protein 1 (75%P)
scaffold_1	0.916666666666667	0.585365853658537	-0.33130081300813	31806667	31806667	hypo	-	CHG	intronic	Thecc1EG004479	scaffold_1	mRNA	Methyltransferase MT-A70 family protein (64%P)
scaffold_1	0.625	0.311111111111111	-0.313888888888889	31830321	31830321	hypo	-	CHG	downstream	Thecc1EG004483	scaffold_1	mRNA	GH3 family protein (66%U)
scaffold_1	0.181818181818182	0.478260869565217	0.296442687747036	31842288	31842288	hyper	+	CHG	intronic	Thecc1EG004484	scaffold_1	mRNA	Major facilitator superfamily protein (75%T)
scaffold_1	0.625	0.9375	0.3125	31851546	31851546	hyper	-	CHG	intergenic	Thecc1EG004486	scaffold_1	mRNA	Receptor-like kinase in in flowers 3 (66%P)
scaffold_1	0.597669915042478	0.867772572738773	0.270102657696294	31924329	31924907	hyper	+	CHG	upstream	Thecc1EG004497	scaffold_1	mRNA	Major facilitator superfamily protein (63%T)
scaffold_1	0.471395881006865	0.76131221719457	0.289916336187706	31922658	31923303	hyper	-	CHG	intronic	Thecc1EG004498	scaffold_1	mRNA	Uncharacterized protein (25%U)
scaffold_1	0.584821428571428	0.891532831947312	0.306711403375884	31925137	31925590	hyper	-	CHG	intergenic	Thecc1EG004499	scaffold_1	mRNA	c("Ankyrin repeat family protein"	" putative (58%P)")
scaffold_1	0.916666666666667	0.305555555555556	-0.611111111111111	31974502	31974502	hypo	+	CHG	upstream	Thecc1EG004509	scaffold_1	mRNA	c("Myb domain protein 4"	" putative (56%P)")
scaffold_1	0.6	1	0.4	32027415	32027415	hyper	-	CHG	upstream;downstream	Thecc1EG004521	scaffold_1	mRNA	c("NAD(P)-binding Rossmann-fold superfamily protein"	" putative (56%T)")
scaffold_1	0.810904071773637	0.736746334014093	-0.0741577377595433	32039617	32040008	hyper	-	CHG	intergenic	Thecc1EG004523	scaffold_1	mRNA	c("Transcription factor"	" putative (37%U)")
scaffold_1	0.483168069184803	0.662645912390694	0.179477843205891	32055322	32055534	hyper	+	CHG	upstream;downstream	Thecc1EG004524	scaffold_1	mRNA	Unknown
scaffold_1	0.612992598286716	0.856413210445469	0.243420612158753	32079558	32080917	hyper	+	CHG	upstream	Thecc1EG004528	scaffold_1	mRNA	Uncharacterized protein (46%P)
scaffold_1	0.514278641755422	0.497039473684211	-0.0172391680712113	32088322	32089072	hypo	+	CHG	intergenic	Thecc1EG004530	scaffold_1	mRNA	DEGP protease 2 (75%T)
scaffold_1	0.142857142857143	0.5625	0.419642857142857	32136236	32136236	hyper	-	CHG	upstream	Thecc1EG004537	scaffold_1	mRNA	Uncharacterized protein
scaffold_1	0.324800041799278	0.035141360233971	-0.289658681565307	32183246	32184562	hypo	+	CHG	intergenic	Thecc1EG004546	scaffold_1	mRNA	Uncharacterized protein (36%U)
scaffold_1	0.387851529321663	0.0677010315898195	-0.320150497731844	32184619	32185852	hypo	-	CHG	UTR5	Thecc1EG004547	scaffold_1	mRNA	c("CASP protein GSVIVT01010992001"	" putative (59%P)")
scaffold_1	0.656666666666667	0.591336155674391	-0.065330510992276	32319302	32319393	hypo	+	CHG	intergenic	Thecc1EG004566	scaffold_1	mRNA	c("Homeodomain-like superfamily protein"	" putative (55%P)")
scaffold_1	0.428328766702205	0.724480139036591	0.296151372334386	32362553	32364439	hyper	+	CHG	upstream	Thecc1EG004572	scaffold_1	mRNA	Unknown
scaffold_1	0.667326071322161	0.837414847883598	0.170088776561437	32364613	32366319	hyper	+	CHG	intergenic	Thecc1EG004573	scaffold_1	mRNA	Uncharacterized protein (50%P)
scaffold_1	0.520133710792275	0.774285185668887	0.254151474876612	32366560	32366803	hyper	-	CHG	exonic	Thecc1EG004574	scaffold_1	mRNA	60S acidic ribosomal protein family (62%P)
scaffold_1	0.69151696881663	0.862634965140036	0.171117996323406	32367760	32368752	hypo	-	CHG	exonic	Thecc1EG004575	scaffold_1	mRNA	Uncharacterized protein (61%P)
scaffold_1	0.2	0.428571428571429	0.228571428571429	32374513	32374513	hyper	+	CHG	upstream	Thecc1EG004576	scaffold_1	mRNA	Nuclear transcription factor Y subunit B-5 (73%P)
scaffold_1	0.63759101841248	0.884342937954909	0.24675191954243	32400506	32401553	hyper	+	CHG	upstream	Thecc1EG004580	scaffold_1	mRNA	c("Potassium transporter"	" putative (63%U)")
scaffold_1	0.695411605937922	0.869004719004719	0.173593113066798	32401666	32403151	hyper	+	CHG	intergenic	Thecc1EG004582	scaffold_1	mRNA	Unknown
scaffold_1	0.70380974196038	0.200954608661993	-0.502855133298387	32429083	32430101	hypo	+	CHG	intergenic	Thecc1EG004587	scaffold_1	mRNA	Transducin/WD40 repeat-like superfamily protein (69%T)
scaffold_1	0.288752913752914	0.556989007724302	0.268236093971388	32439432	32439687	hyper	-	CHG	intergenic	Thecc1EG004590	scaffold_1	mRNA	Unknown
scaffold_1	0.336363636363636	0.468515004568135	0.132151368204499	32442771	32442974	hyper	+	CHG	intergenic	Thecc1EG004591	scaffold_1	mRNA	Glutathione S-transferase phi 8 (63%P)
scaffold_1	0.9	0.576923076923077	-0.323076923076923	32452856	32452856	hypo	-	CHG	intergenic	Thecc1EG004594	scaffold_1	mRNA	Unknown
scaffold_1	0.533291090492148	0.817424297949754	0.284133207457606	32478305	32479779	hyper	-	CHG	upstream	Thecc1EG004601	scaffold_1	mRNA	Unknown
scaffold_1	0.353146853146853	0.622222222222222	0.269075369075369	32489095	32489327	hyper	-	CHG	intronic	Thecc1EG004606	scaffold_1	mRNA	Uncharacterized protein
scaffold_1	0.525	0.75	0.225	32521263	32521263	hyper	-	CHG	intronic	Thecc1EG004610	scaffold_1	mRNA	Uncharacterized protein (19%U)
scaffold_1	0.639778966131907	0.811321930741169	0.171542964609261	32547281	32548472	hypo	-	CHG	intergenic	Thecc1EG004611	scaffold_1	mRNA	Desiccation-related protein PCC13-62 (60%P)
scaffold_1	0.58125	0.201417004048583	-0.379832995951417	32573353	32573355	hypo	+	CHG	intergenic	Thecc1EG004612	scaffold_1	mRNA	c("Indole-3-acetic acid-amido synthetase GH3.9"	" putative (71%T)")
scaffold_1	0.699002252252252	0.8449670742694	0.145964822017148	32576675	32577568	hyper	+	CHG	upstream	Thecc1EG004613	scaffold_1	mRNA	c("RNA-directed DNA polymerase (Reverse transcriptase)"	" Ribonuclease H"	" putative (36%U)")
scaffold_1	0.595535255128278	0.865468180798268	0.26993292566999	32589466	32591304	hyper	+	CHG	exonic	Thecc1EG004614	scaffold_1	mRNA	c("RNA-directed DNA polymerase (Reverse transcriptase)"	" Ribonuclease H (71%U)")
scaffold_1	0.484031381958359	0.801473391596544	0.317442009638185	32595583	32596900	hyper	+	CHG	upstream	Thecc1EG004615	scaffold_1	mRNA	Unknown
scaffold_1	0.584731299927378	0.721944444444444	0.137213144517066	32594404	32594891	hyper	+	CHG	intronic	Thecc1EG004616	scaffold_1	mRNA	c("BED zinc finger"	"hAT family dimerization domain (17%T)")
scaffold_1	0.731578947368421	0.649657724329325	-0.0819212230390963	32618688	32620397	hypo	-	CHG	intergenic	Thecc1EG004617	scaffold_1	mRNA	Tetratricopeptide repeat-containing protein (72%P)
scaffold_1	0.587849378881988	0.698412698412698	0.110563319530711	32649217	32650012	hyper	+	CHG	intergenic	Thecc1EG004620	scaffold_1	mRNA	Unknown
scaffold_1	0.558076017991474	0.830174513698796	0.272098495707322	32655275	32657070	hyper	-	CHG	exonic	Thecc1EG004621	scaffold_1	mRNA	c("RNA-directed DNA polymerase (Reverse transcriptase)"	" Ribonuclease H"	" putative (54%U)")
scaffold_1	0.693181818181818	0.927197802197802	0.234015984015985	32667400	32667403	hyper	-	CHG	intronic	Thecc1EG004622	scaffold_1	mRNA	TSPO(outer membrane tryptophan-rich sensory protein)-related (60%P)
scaffold_1	0.626100086145016	0.325726298263488	-0.300373787881528	32711073	32711247	hypo	+	CHG	intronic	Thecc1EG004631	scaffold_1	mRNA	Small nuclear ribonucleoprotein family protein (94%P)
scaffold_1	0.925	0.684210526315789	-0.240789473684211	32735728	32735728	hypo	+	CHG	UTR3	Thecc1EG004637	scaffold_1	mRNA	Unknown
scaffold_1	0.632862644415918	0.947874899759423	0.315012255343505	32740964	32741148	hyper	+	CHG	intronic	Thecc1EG004638	scaffold_1	mRNA	Multidrug resistance-associated protein 4 (72%T)
scaffold_1	0.5625	0.857142857142857	0.294642857142857	32759141	32759141	hyper	+	CHG	intronic	Thecc1EG004641	scaffold_1	mRNA	SPX domain-containing protein (79%P)
scaffold_1	0.782608695652174	1	0.217391304347826	32760556	32760556	hyper	+	CHG	intronic	Thecc1EG004643	scaffold_1	mRNA	Adenine nucleotide alpha hydrolases-like superfamily protein (78%T)
scaffold_1	0.689760348583878	0.937226516173885	0.247466167590007	32794943	32795350	hyper	+	CHG	intronic	Thecc1EG004647	scaffold_1	mRNA	Beta glucosidase 11 (64%T)
scaffold_1	0.650690553604087	0.700236490917437	0.0495459373133498	32812600	32813848	hyper	+	CHG	intronic	Thecc1EG004651	scaffold_1	mRNA	NADH-ubiquinone oxidoreductase-related (87%T)
scaffold_1	0.5705938697318	0.551597586006188	-0.0189962837256127	32814831	32816005	hyper	+	CHG	intronic	Thecc1EG004652	scaffold_1	mRNA	c("ATP-dependent RNA helicase"	" putative (68%U)")
scaffold_1	0.260891845557543	0.119659489441273	-0.14123235611627	32867036	32867156	hyper	+	CHG	intronic	Thecc1EG004666	scaffold_1	mRNA	Unknown
scaffold_1	0.84375	0.362179487179488	-0.481570512820513	32911217	32911223	hypo	-	CHG	UTR5	Thecc1EG004673	scaffold_1	mRNA	Spliceosomal protein U1A (65%T)
scaffold_1	0.525862068965517	0.76266416510319	0.236802096137673	32961793	32962736	hyper	+	CHG	intronic	Thecc1EG004689	scaffold_1	mRNA	Alpha/beta-Hydrolases superfamily protein (81%T)
scaffold_1	0.554055361982191	0.80897266313933	0.254917301157139	32974026	32974531	hyper	+	CHG	intronic	Thecc1EG004690	scaffold_1	mRNA	Uncharacterized protein (14%U)
scaffold_1	0.720628978864273	0.87436915811931	0.153740179255037	32992898	32994034	hyper	-	CHG	intronic	Thecc1EG004692	scaffold_1	mRNA	c("RING-H2 finger protein ATL5"	" putative (49%P)")
scaffold_1	0.601515151515152	0.91931475029036	0.317799598775208	33036826	33036878	hyper	+	CHG	intronic	Thecc1EG004698	scaffold_1	mRNA	Sucrose synthase 3 (84%T)
scaffold_1	0.556214517829635	0.821505745122425	0.26529122729279	33052980	33054587	hyper	+	CHG	UTR3	Thecc1EG004701	scaffold_1	mRNA	Uncharacterized protein (37%P)
scaffold_1	0.597631548510732	0.648509230809651	0.0508776822989193	33055528	33056977	hypo	-	CHG	UTR3	Thecc1EG004702	scaffold_1	mRNA	Uncharacterized protein
scaffold_1	0.681818181818182	0.473684210526316	-0.208133971291866	33077758	33077758	hypo	+	CHG	exonic	Thecc1EG004706	scaffold_1	mRNA	Uncharacterized protein
scaffold_1	0.692371467174217	0.51023213905128	-0.182139328122938	33081645	33082208	hyper	-	CHG	intronic	Thecc1EG004707	scaffold_1	mRNA	Copia-like retrotransposable element (27%U)
scaffold_1	0.801253806178342	0.67600230984986	-0.125251496328482	33088101	33089055	hypo	+	CHG	intronic	Thecc1EG004709	scaffold_1	mRNA	Pollen Ole e 1 allergen and extensin family protein (72%P)
scaffold_1	0.649101103752901	0.742334018922254	0.0932329151693532	33097129	33098886	hyper	+	CHG	intronic	Thecc1EG004711	scaffold_1	mRNA	Pollen Ole e 1 allergen and extensin family protein (71%P)
scaffold_1	0.6	0.821428571428571	0.221428571428571	33095571	33095571	hyper	+	CHG	intronic	Thecc1EG004712	scaffold_1	mRNA	c("Integrase-type DNA-binding superfamily protein"	" putative (47%P)")
scaffold_1	0.699004975124379	0.9	0.200995024875622	33136371	33136453	hyper	-	CHG	intronic	Thecc1EG004718	scaffold_1	mRNA	Uncharacterized protein
scaffold_1	0.68417644751366	0.492835053070569	-0.19134139444309	33133860	33135570	hyper	-	CHG	UTR5	Thecc1EG004720	scaffold_1	mRNA	c("RNA-directed DNA polymerase (Reverse transcriptase)"	" Ribonuclease H-like protein (28%U)")
scaffold_1	0.677101200686106	0.921850079744817	0.24474887905871	33136846	33137285	hyper	+	CHG	intronic	Thecc1EG004721	scaffold_1	mRNA	Unknown
scaffold_1	0.846428571428572	0.869565217391304	0.023136645962733	33144680	33145263	hyper	+	CHG	exonic	Thecc1EG004724	scaffold_1	mRNA	c("RNA-directed DNA polymerase (Reverse transcriptase)"	" Ribonuclease H (74%U)")
scaffold_1	0.478409090909091	0.213008355516119	-0.265400735392971	33154228	33154275	hypo	+	CHG	intronic	Thecc1EG004725	scaffold_1	mRNA	Ribosomal protein L19e family protein (92%P)
scaffold_1	0.688163163163163	0.685521776278079	-0.0026413868850845	33181113	33182192	hyper	-	CHG	intronic	Thecc1EG004729	scaffold_1	mRNA	Fumarase 1 (88%T)
scaffold_1	0.55	0.785714285714286	0.235714285714286	33199512	33199512	hyper	-	CHG	intronic	Thecc1EG004732	scaffold_1	mRNA	Heat shock protein binding protein (61%P)
scaffold_1	0	0.384615384615385	0.384615384615385	33211508	33211508	hyper	+	CHG	intronic	Thecc1EG004734	scaffold_1	mRNA	P-loop nucleoside triphosphate hydrolases superfamily protein with CH (Calponin ) domain (64%T)
scaffold_1	0.625	0.931818181818182	0.306818181818182	33225020	33225038	hyper	-	CHG	intronic	Thecc1EG004736	scaffold_1	mRNA	Uncharacterized protein
scaffold_1	0.517599067599067	0.953591219096334	0.435992151497267	33241153	33241589	hyper	-	CHG	intronic	Thecc1EG004739	scaffold_1	mRNA	c("Drought-responsive family protein"	" putative (51%P)")
scaffold_1	0.71446088794926	0.744279502174239	0.029818614224979	33291177	33291666	hyper	+	CHG	UTR3	Thecc1EG004749	scaffold_1	mRNA	Uncharacterized protein
scaffold_1	0.712065260036429	0.418965923543372	-0.293099336493057	33319666	33321232	hypo	+	CHG	UTR5	Thecc1EG004759	scaffold_1	mRNA	c("Endo-1"	"4-beta-glucanase"	" putative (42%U)")
scaffold_1	0.745048728912623	0.52495643391506	-0.220092294997563	33323528	33324976	hypo	+	CHG	UTR3	Thecc1EG004761	scaffold_1	mRNA	Uncharacterized protein (66%P)
scaffold_1	0.732734615941303	0.544377066036052	-0.188357549905251	33332943	33333125	hyper	-	CHG	intronic	Thecc1EG004762	scaffold_1	mRNA	Uncharacterized protein (60%P)
scaffold_1	0.74483306836248	0.96	0.21516693163752	33372992	33373323	hyper	+	CHG	intronic	Thecc1EG004771	scaffold_1	mRNA	Phosphoribosylformylglycinamidine cyclo-ligase (74%P)
scaffold_1	0.572248403770143	0.775779118362409	0.203530714592266	33388444	33389169	hypo	-	CHG	exonic	Thecc1EG004774	scaffold_1	mRNA	Thioredoxin family protein (78%T)
scaffold_1	0.747107749581772	0.816226941226941	0.069119191645169	33414307	33414961	hyper	+	CHG	intronic	Thecc1EG004778	scaffold_1	mRNA	Gag-pro (13%U)
scaffold_1	0.6	0.8	0.2	33427994	33427994	hyper	-	CHG	intronic	Thecc1EG004779	scaffold_1	mRNA	DNAJ heat shock family protein (78%T)
[truncated: 17,784 more rows]
[truncated: 2 more columns]
