# Supplementary material for: Single-base resolution methylomes of somatic embryogenesis in Theobroma cacao L. reveal epigenome modifications associated with somatic embryo abnormalities
Source: Sci Rep. 2022 Sep 5;12:15097. doi: 10.1038/s41598-022-18035-9 (PMC9445004; doi:10.1038/s41598-022-18035-9)
Supplement: Supplementary file 8 — Supplementary Table S11. [file 41598_2022_18035_MOESM8_ESM.csv]

Chr	MCCS_TC5	MCCS_TC6	MCCS_TC6.MCCS_TC5.delta_mean	Start	End	Comment	Strand	Context	Region	Gene	seqnames	type	Name
scaffold_1	0.612244897959184	0.871794871794872	0.259549973835688	218	218	hyper	+	CHG	intergenic	Thecc1EG000001	scaffold_1	mRNA	Uncharacterized protein (39%P)
scaffold_1	0.178571428571429	0.466666666666667	0.288095238095238	6639	6639	hyper	+	CHG	intergenic	Thecc1EG000002	scaffold_1	mRNA	Cystathionine beta-synthase (CBS) family protein (82%T)
scaffold_1	0.208333333333333	0.5	0.291666666666667	14926	14926	hyper	+	CHG	intronic	Thecc1EG000004	scaffold_1	mRNA	Unknown
scaffold_1	0.642424242424243	0.652777777777778	0.010353535353535	30326	30328	hyper	+	CHG	intronic	Thecc1EG000007	scaffold_1	mRNA	FAD/NAD(P)-binding oxidoreductase family protein (30%T)
scaffold_1	0.705952380952381	0.981481481481482	0.275529100529101	47541	48219	hyper	-	CHG	exonic	Thecc1EG000011	scaffold_1	mRNA	Uncharacterized protein (72%P)
scaffold_1	1	0.727272727272727	-0.272727272727273	54008	54008	hypo	+	CHG	intronic	Thecc1EG000013	scaffold_1	mRNA	c("Vacuolar iron transporter family protein"	" putative (52%P)")
scaffold_1	0.233333333333334	0.201388888888889	-0.0319444444444445	58897	58942	hyper	+	CHG	intronic	Thecc1EG000014	scaffold_1	mRNA	Diacylglycerol acyltransferase family (69%T)
scaffold_1	1	0.51063829787234	-0.48936170212766	74146	74146	hypo	+	CHG	intronic	Thecc1EG000017	scaffold_1	mRNA	Unknown
scaffold_1	0.207242546243416	0.458566351737443	0.251323805494026	70944	71940	hypo	+	CHG	exonic	Thecc1EG000018	scaffold_1	mRNA	Uncharacterized protein
scaffold_1	0	0.217391304347826	0.217391304347826	160746	160746	hyper	+	CHG	upstream	Thecc1EG000039	scaffold_1	mRNA	Auxin efflux carrier family protein (68%T)
scaffold_1	0.9	0.692307692307692	-0.207692307692308	374058	374058	hypo	-	CHG	upstream	Thecc1EG000089	scaffold_1	mRNA	MATE efflux family protein (67%P)
scaffold_1	0.722440476190476	0.675271687771688	-0.0471687884187885	376877	378357	hypo	-	CHG	intergenic	Thecc1EG000091	scaffold_1	mRNA	Uncharacterized protein (25%U)
scaffold_1	0.887426400759734	0.819444444444444	-0.0679819563152897	390555	391619	hyper	-	CHG	upstream;downstream	Thecc1EG000092	scaffold_1	mRNA	Acyl activating enzyme 1 (60%P)
scaffold_1	0.92219387755102	0.59736220245674	-0.32483167509428	395506	396755	hypo	+	CHG	exonic	Thecc1EG000094	scaffold_1	mRNA	c("RPM1-interacting protein 4 family protein"	" putative (57%P)")
scaffold_1	0.310763888888889	0.549877450980392	0.239113562091503	407096	407171	hyper	-	CHG	upstream	Thecc1EG000096	scaffold_1	mRNA	Basic chitinase (72%P)
scaffold_1	0.235294117647059	0.5	0.264705882352941	467588	467588	hyper	-	CHG	upstream	Thecc1EG000114	scaffold_1	mRNA	Beta-galactosidase 3 (71%P)
scaffold_1	0.480613410734688	0.296539384415999	-0.184074026318689	565554	565854	hypo	+	CHG	intergenic	Thecc1EG000141	scaffold_1	mRNA	Uncharacterized protein (66%P)
scaffold_1	0.2	0.461538461538462	0.261538461538462	572739	572739	hyper	-	CHG	upstream;downstream	Thecc1EG000143	scaffold_1	mRNA	Unknown
scaffold_1	0.0645161290322581	0.347826086956522	0.283309957924264	586769	586769	hyper	-	CHG	intronic	Thecc1EG000146	scaffold_1	mRNA	Methyltransferase family protein (70%P)
scaffold_1	0.0517241379310345	0.373044096728307	0.321319958797272	787305	787307	hyper	+	CHG	intergenic	Thecc1EG000201	scaffold_1	mRNA	c("Chaperone DnaJ-domain superfamily protein"	" putative (58%P)")
scaffold_1	0	0.272727272727273	0.272727272727273	799453	799453	hyper	-	CHG	UTR5	Thecc1EG000203	scaffold_1	mRNA	Endonuclease/exonuclease/phosphatase family protein (61%P)
scaffold_1	0.692307692307692	0.363636363636364	-0.328671328671329	852524	852524	hypo	+	CHG	upstream	Thecc1EG000214	scaffold_1	mRNA	Transducin/WD40 repeat-like superfamily protein (77%P)
scaffold_1	0.666666666666667	0.391304347826087	-0.27536231884058	886006	886006	hypo	+	CHG	upstream	Thecc1EG000221	scaffold_1	mRNA	EG (66%U)
scaffold_1	0.38755980861244	0.651785714285715	0.264225905673274	909449	910159	hyper	+	CHG	UTR5	Thecc1EG000226	scaffold_1	mRNA	Ribosomal protein L2 family (95%T)
scaffold_1	0.411764705882353	0.105263157894737	-0.306501547987616	924134	924134	hypo	+	CHG	upstream	Thecc1EG000230	scaffold_1	mRNA	NAD(P)-binding Rossmann-fold superfamily protein (86%T)
scaffold_1	0	0.2	0.2	992444	992444	hyper	-	CHG	upstream;downstream	Thecc1EG000245	scaffold_1	mRNA	Serine carboxypeptidase S28 family protein (72%T)
scaffold_1	0.314699792960662	0.0901960784313726	-0.22450371452929	1005530	1005615	hypo	-	CHG	UTR3	Thecc1EG000248	scaffold_1	mRNA	Uncharacterized protein (68%P)
scaffold_1	1	0.717105263157894	-0.282894736842106	1092593	1093307	hypo	+	CHG	upstream	Thecc1EG000266	scaffold_1	mRNA	c("K-box region and MADS-box transcription factor family protein"	" putative (59%P)")
scaffold_1	0.0240998838559814	0.369207465594934	0.345107581738952	1148050	1148831	hyper	+	CHG	intergenic	Thecc1EG000277	scaffold_1	mRNA	Nodulin MtN21 /EamA-like transporter family protein (63%T)
scaffold_1	0.181818181818182	0.4	0.218181818181818	1228879	1228879	hyper	+	CHG	intronic	Thecc1EG000299	scaffold_1	mRNA	Pentatricopeptide repeat (PPR) superfamily protein (60%T)
scaffold_1	0.9162267471091	0.679041619259011	-0.237185127850089	1236021	1236098	hypo	+	CHG	upstream	Thecc1EG000301	scaffold_1	mRNA	P-loop containing nucleoside triphosphate hydrolases superfamily protein (63%P)
scaffold_1	0.112121212121212	0.440656565656566	0.328535353535354	1271711	1271739	hyper	-	CHG	upstream	Thecc1EG000307	scaffold_1	mRNA	Sec14p-like phosphatidylinositol transfer family protein (64%P)
scaffold_1	0.2	0	-0.2	1296667	1296667	hypo	+	CHG	intronic	Thecc1EG000315	scaffold_1	mRNA	Uncharacterized protein
scaffold_1	0.334677419354839	0.321428571428572	-0.0132488479262675	1324431	1324503	hypo	-	CHG	intronic	Thecc1EG000322	scaffold_1	mRNA	TIM-barrel signal transduction protein (75%P)
scaffold_1	0.280859807175596	0.376806684733514	0.0959468775579173	1326244	1326353	hyper	-	CHG	intergenic	Thecc1EG000323	scaffold_1	mRNA	c("Heavy metal transport/detoxification superfamily protein"	" putative (47%P)")
scaffold_1	0.770833333333333	0.852941176470589	0.082107843137255	1337663	1337665	hypo	+	CHG	intronic	Thecc1EG000326	scaffold_1	mRNA	Salicylate O-methyltransferase (63%U)
scaffold_1	0.361480075901328	0.67037037037037	0.308890294469042	1367220	1367346	hyper	-	CHG	UTR5	Thecc1EG000332	scaffold_1	mRNA	Unknown
scaffold_1	0.806451612903226	0.585365853658537	-0.221085759244689	1372138	1372138	hypo	+	CHG	upstream	Thecc1EG000334	scaffold_1	mRNA	Cysteine-rich RLK (RECEPTOR-like protein kinase) 8 (31%T)
scaffold_1	0.166666666666667	0.461538461538462	0.294871794871795	1375466	1375466	hyper	-	CHG	UTR3	Thecc1EG000335	scaffold_1	mRNA	Uncharacterized protein (69%P)
scaffold_1	0.252252252252252	0.486111111111111	0.233858858858859	1412404	1412689	hyper	-	CHG	intergenic	Thecc1EG000344	scaffold_1	mRNA	c("Dihydroflavonol-4-reductase"	" putative (46%U)")
scaffold_1	0.44	0.173913043478261	-0.266086956521739	1831475	1831475	hypo	-	CHG	UTR3	Thecc1EG000443	scaffold_1	mRNA	c("UDP-glucosyl transferase 72E1"	" putative (53%T)")
scaffold_1	0.676470588235294	0.892857142857143	0.216386554621849	1834950	1834950	hyper	+	CHG	downstream	Thecc1EG000444	scaffold_1	mRNA	c("UDP-glucosyl transferase 72E1"	" putative (58%T)")
scaffold_1	0.491228070175439	0.533333333333334	0.042105263157895	1838988	1839003	hypo	+	CHG	downstream	Thecc1EG000445	scaffold_1	mRNA	c("UDP-glucosyl transferase 72E1"	" putative (51%T)")
scaffold_1	0.2	0	-0.2	1892611	1892611	hypo	-	CHG	intergenic	Thecc1EG000461	scaffold_1	mRNA	c("Coiled-coil domain-containing protein 109A"	" putative (55%P)")
scaffold_1	0.272727272727273	0	-0.272727272727273	2082578	2082578	hypo	-	CHG	upstream	Thecc1EG000507	scaffold_1	mRNA	Uncharacterized protein (42%P)
scaffold_1	0.0882352941176471	0.304347826086957	0.216112531969309	2217320	2217320	hyper	+	CHG	upstream	Thecc1EG000534	scaffold_1	mRNA	c("Methyl esterase 1"	" putative (59%T)")
scaffold_1	0.533333333333333	0.333333333333333	-0.2	2228230	2228230	hypo	+	CHG	downstream	Thecc1EG000538	scaffold_1	mRNA	c("Methyl esterase 3"	" putative (57%T)")
scaffold_1	0.659525829562594	0.560069444444445	-0.0994563851181497	2232328	2233717	hyper	+	CHG	upstream	Thecc1EG000539	scaffold_1	mRNA	c("Salicylic acid-binding protein 2"	" putative (57%P)")
scaffold_1	0.454545454545455	0.707317073170732	0.252771618625277	2238823	2238823	hyper	+	CHG	upstream	Thecc1EG000540	scaffold_1	mRNA	c("Methyl esterase 6"	" putative (58%T)")
scaffold_1	0.72	1	0.28	2248880	2248880	hyper	-	CHG	intronic	Thecc1EG000545	scaffold_1	mRNA	Unknown
scaffold_1	0.7	0.484848484848485	-0.215151515151515	2340548	2340548	hypo	-	CHG	upstream	Thecc1EG000560	scaffold_1	mRNA	ASYMMETRIC LEAVES 2-like 1 (65%P)
scaffold_1	0.941176470588235	0.5	-0.441176470588235	2458883	2458883	hypo	-	CHG	upstream	Thecc1EG000584	scaffold_1	mRNA	c("TRNA Delta(2)-isopentenylpyrophosphate transferase"	" putative (50%P)")
scaffold_1	0.9631507775524	0.69551282051282	-0.267637957039579	2491560	2491596	hypo	+	CHG	upstream	Thecc1EG000589	scaffold_1	mRNA	Acyl transferase/acyl hydrolase/lysophospholipase superfamily protei (62%T)
scaffold_1	0.666666666666667	0.933333333333334	0.266666666666666	2555998	2556123	hyper	-	CHG	upstream	Thecc1EG000603	scaffold_1	mRNA	ATP-dependent RNA helicase eIF4A (68%P)
scaffold_1	0.296428571428571	0.629870129870129	0.333441558441559	2588274	2588276	hyper	+	CHG	splicing	Thecc1EG000608	scaffold_1	mRNA	Centrin2 (82%T)
scaffold_1	0.666666666666667	1	0.333333333333333	2681757	2681757	hyper	+	CHG	intergenic	Thecc1EG000624	scaffold_1	mRNA	Unknown
scaffold_1	0.809722222222222	0.671326164874552	-0.13839605734767	2692582	2694279	hypo	-	CHG	intergenic	Thecc1EG000627	scaffold_1	mRNA	c("Alpha/beta-Hydrolases superfamily protein"	" putative (48%T)")
scaffold_1	0.111111111111111	0.666666666666667	0.555555555555556	2716332	2716332	hyper	+	CHG	intergenic	Thecc1EG000630	scaffold_1	mRNA	Uncharacterized protein
scaffold_1	0.733333333333333	1	0.266666666666667	2760534	2760534	hyper	+	CHG	exonic	Thecc1EG000644	scaffold_1	mRNA	Uncharacterized protein
scaffold_1	0.464190981432361	0.759782608695652	0.295591627263291	2827582	2827603	hyper	+	CHG	intergenic	Thecc1EG000655	scaffold_1	mRNA	SET domain-containing protein (69%P)
scaffold_1	1	0.76	-0.24	2840023	2840023	hypo	+	CHG	upstream	Thecc1EG000658	scaffold_1	mRNA	Uncharacterized protein (68%U)
scaffold_1	0.808230345979892	0.664369369369369	-0.143860976610523	2840148	2841129	hypo	+	CHG	upstream	Thecc1EG000659	scaffold_1	mRNA	Uncharacterized protein
scaffold_1	0.2	0	-0.2	2875259	2875259	hypo	+	CHG	intergenic	Thecc1EG000664	scaffold_1	mRNA	JHL03K20.1 protein (64%U)
scaffold_1	0.0431238187934917	0.325810066652301	0.28268624785881	2968075	2969631	hyper	+	CHG	upstream	Thecc1EG000676	scaffold_1	mRNA	Uncharacterized protein (48%P)
scaffold_1	0.7	0.485294117647059	-0.214705882352941	3123338	3123340	hypo	+	CHG	intronic	Thecc1EG000707	scaffold_1	mRNA	c("ATP binding protein"	" putative (40%U)")
scaffold_1	0.590909090909091	0.352941176470588	-0.237967914438503	3129944	3129944	hypo	-	CHG	downstream	Thecc1EG000708	scaffold_1	mRNA	c("Kinase superfamily protein"	" putative (58%P)")
scaffold_1	0.966666666666667	0.740740740740741	-0.225925925925926	3191212	3191212	hypo	+	CHG	intergenic	Thecc1EG000723	scaffold_1	mRNA	Auxin-responsive GH3 family protein (81%T)
scaffold_1	0.492857142857143	0.222222222222222	-0.270634920634921	3364477	3364532	hypo	-	CHG	upstream;downstream	Thecc1EG000760	scaffold_1	mRNA	Phototropic-responsive NPH3 family protein (74%P)
scaffold_1	0.277777777777778	0.037037037037037	-0.240740740740741	3374638	3374638	hypo	-	CHG	intergenic	Thecc1EG000761	scaffold_1	mRNA	Uncharacterized protein (51%P)
scaffold_1	0.339243498817967	0.0833333333333335	-0.255910165484634	3413627	3413671	hypo	-	CHG	intergenic	Thecc1EG000767	scaffold_1	mRNA	Uncharacterized protein
scaffold_1	0.169491525423729	0.388888888888889	0.21939736346516	3427179	3427179	hyper	+	CHG	upstream	Thecc1EG000772	scaffold_1	mRNA	Uncharacterized protein (73%P)
scaffold_1	0.529411764705882	0.777777777777778	0.248366013071895	3643016	3643016	hyper	-	CHG	upstream	Thecc1EG000820	scaffold_1	mRNA	c("Serine carboxypeptidase-like 2"	" putative (46%T)")
scaffold_1	0.630434782608696	0.870967741935484	0.240532959326788	3713590	3713590	hyper	-	CHG	intronic	Thecc1EG000837	scaffold_1	mRNA	Uncharacterized protein
scaffold_1	0.787745098039216	0.778599908863067	-0.00914518917614901	3768593	3770315	hypo	+	CHG	intergenic	Thecc1EG000849	scaffold_1	mRNA	Uncharacterized protein
scaffold_1	0.676923076923077	0.62	-0.056923076923077	3774085	3774087	hyper	+	CHG	intergenic	Thecc1EG000850	scaffold_1	mRNA	Squalene monooxygenase (77%P)
scaffold_1	0.774038461538461	0.395021645021645	-0.379016816516817	3822687	3823639	hypo	+	CHG	UTR5	Thecc1EG000859	scaffold_1	mRNA	Unknown
scaffold_1	0.428571428571429	0.227272727272727	-0.201298701298701	3895197	3895197	hypo	-	CHG	intronic	Thecc1EG000868	scaffold_1	mRNA	Uncharacterized protein
scaffold_1	0.45	0.75	0.3	3900623	3900623	hyper	+	CHG	upstream;downstream	Thecc1EG000869	scaffold_1	mRNA	Zinc ion binding (62%T)
scaffold_1	0.227272727272727	0	-0.227272727272727	4125827	4125827	hypo	+	CHG	upstream	Thecc1EG000912	scaffold_1	mRNA	Uncharacterized protein
scaffold_1	0.909090909090909	0.692307692307692	-0.216783216783217	4143678	4143678	hypo	+	CHG	upstream	Thecc1EG000915	scaffold_1	mRNA	c("DNA binding protein"	" putative (65%U)")
scaffold_1	0.818181818181818	0.719977553310887	-0.0982042648709317	4242313	4243448	hypo	+	CHG	upstream	Thecc1EG000932	scaffold_1	mRNA	Unknown
scaffold_1	0.445582390319232	0.608335729621961	0.162753339302729	4263761	4264658	hypo	-	CHG	exonic	Thecc1EG000937	scaffold_1	mRNA	Concanavalin A-like lectin protein kinase family protein (65%P)
scaffold_1	0.721938775510204	0.982758620689655	0.260819845179451	4371965	4372016	hyper	-	CHG	intronic	Thecc1EG000950	scaffold_1	mRNA	Geraniol dehydrogenase 1 (75%U)
scaffold_1	0.685317460317461	0.693725490196079	0.00840802987861801	4378288	4378835	hyper	-	CHG	UTR3	Thecc1EG000951	scaffold_1	mRNA	Unknown
scaffold_1	0.816176470588235	0.727920227920228	-0.088256242668007	4379535	4380557	hyper	+	CHG	upstream	Thecc1EG000955	scaffold_1	mRNA	Unknown
scaffold_1	0.558139534883721	0.818181818181818	0.260042283298097	4426039	4426039	hyper	+	CHG	intergenic	Thecc1EG000962	scaffold_1	mRNA	Exostosin family protein (76%T)
scaffold_1	0.714285714285714	0.925925925925926	0.211640211640212	4450932	4450932	hyper	-	CHG	upstream	Thecc1EG000965	scaffold_1	mRNA	1-deoxy-D-xylulose-5-phosphate synthase (74%P)
scaffold_1	0.796875	0.492609016999261	-0.304265983000739	4465399	4465438	hypo	+	CHG	upstream	Thecc1EG000967	scaffold_1	mRNA	c("Pentatricopeptide repeat (PPR) superfamily protein"	" putative (50%T)")
scaffold_1	0.75	0.421052631578947	-0.328947368421053	4590874	4590874	hypo	-	CHG	intergenic	Thecc1EG000991	scaffold_1	mRNA	c("Tyrosine phosphatase-like"	" PTPLA (80%T)")
scaffold_1	0.857196969696969	0.846153846153846	-0.0110431235431235	4816005	4816007	hyper	+	CHG	downstream	Thecc1EG001025	scaffold_1	mRNA	c("Argonaute protein group"	" putative (58%U)")
scaffold_1	0.662698412698413	0.414781297134239	-0.247917115564175	4934984	4935010	hypo	+	CHG	intergenic	Thecc1EG001041	scaffold_1	mRNA	Uncharacterized protein (45%P)
scaffold_1	0.916666666666667	0.666666666666667	-0.25	4996954	4996954	hypo	-	CHG	intergenic	Thecc1EG001054	scaffold_1	mRNA	Peroxidase superfamily protein (83%T)
scaffold_1	0.272727272727273	0.642857142857143	0.37012987012987	5012046	5012046	hyper	+	CHG	intergenic	Thecc1EG001057	scaffold_1	mRNA	Unknown
scaffold_1	0.87719298245614	0.752933057280883	-0.124259925175257	5019190	5019496	hypo	-	CHG	splicing	Thecc1EG001059	scaffold_1	mRNA	Uncharacterized protein (75%P)
scaffold_1	0.703689295855195	0.746676003734827	0.0429867078796327	5025124	5026296	hyper	+	CHG	intronic	Thecc1EG001060	scaffold_1	mRNA	Uncharacterized protein (75%P)
scaffold_1	0.901475390509873	0.672667545015371	-0.228807845494502	5029341	5031185	hypo	-	CHG	intronic	Thecc1EG001061	scaffold_1	mRNA	Uncharacterized protein (43%U)
scaffold_1	1	0.645833333333333	-0.354166666666667	5046380	5046519	hypo	-	CHG	UTR3	Thecc1EG001063	scaffold_1	mRNA	Unknown
scaffold_1	0.736985417824998	0.660311162418361	-0.0766742554066375	5048281	5050030	hypo	+	CHG	exonic	Thecc1EG001064	scaffold_1	mRNA	c("Cysteine-rich RLK (RECEPTOR-like protein kinase) 8"	" putative (39%T)")
scaffold_1	0.742105263157895	0.297101449275362	-0.445003813882533	5057583	5057602	hypo	+	CHG	upstream;downstream	Thecc1EG001065	scaffold_1	mRNA	Unknown
scaffold_1	0.294117647058824	0.0833333333333333	-0.21078431372549	5078631	5078631	hypo	+	CHG	upstream	Thecc1EG001072	scaffold_1	mRNA	Uncharacterized protein (58%P)
scaffold_1	0.727272727272727	0.393939393939394	-0.333333333333333	5105635	5105635	hypo	+	CHG	intronic	Thecc1EG001079	scaffold_1	mRNA	Unknown
scaffold_1	1	0.76	-0.24	5113404	5113404	hypo	+	CHG	upstream	Thecc1EG001080	scaffold_1	mRNA	UDP-glucosyl transferase 85A2 (64%P)
scaffold_1	0.646464668336589	0.878362573099415	0.231897904762826	5198437	5198946	hyper	+	CHG	exonic	Thecc1EG001094	scaffold_1	mRNA	Uncharacterized protein (57%P)
scaffold_1	0.220760233918129	0.477753058954394	0.256992825036265	5201067	5201072	hyper	-	CHG	upstream	Thecc1EG001095	scaffold_1	mRNA	Uncharacterized protein (64%P)
scaffold_1	0.263157894736842	0.0434782608695652	-0.219679633867277	5278334	5278334	hypo	+	CHG	upstream	Thecc1EG001108	scaffold_1	mRNA	c("Calmodulin-binding transcription activator protein with CG-1 and Ankyrin domains"	" putative (54%P)")
scaffold_1	0.777777777777778	0.772857142857143	-0.00492063492063499	5288360	5288362	hypo	+	CHG	downstream	Thecc1EG001109	scaffold_1	mRNA	Uncharacterized protein (29%U)
scaffold_1	0.7	0.48	-0.22	5291122	5291122	hypo	-	CHG	upstream	Thecc1EG001110	scaffold_1	mRNA	Uncharacterized protein (73%P)
scaffold_1	0.25	0	-0.25	5444986	5444986	hypo	-	CHG	upstream;downstream	Thecc1EG001139	scaffold_1	mRNA	Tetraspanin11-like protein (18%T)
scaffold_1	0.72771164021164	0.646515151515151	-0.0811964886964888	5461732	5463024	hypo	-	CHG	exonic	Thecc1EG001143	scaffold_1	mRNA	c("Late embryogenesis abundant hydroxyproline-rich glycoprotein family"	" putative (39%P)")
scaffold_1	0.825568181818182	0.630476190476191	-0.195091991341991	5490959	5492469	hypo	-	CHG	upstream	Thecc1EG001145	scaffold_1	mRNA	Unknown
scaffold_1	0.45	0.703703703703704	0.253703703703704	5511866	5511866	hyper	-	CHG	upstream	Thecc1EG001148	scaffold_1	mRNA	Unknown
scaffold_1	0.0416666666666667	0.266666666666667	0.225	5573811	5573811	hyper	+	CHG	upstream	Thecc1EG001161	scaffold_1	mRNA	Uncharacterized protein
scaffold_1	0.851063829787234	0.641025641025641	-0.210038188761593	5588532	5588532	hypo	-	CHG	upstream	Thecc1EG001163	scaffold_1	mRNA	Gag-pol polyprotein-like protein (31%U)
scaffold_1	0.776553779283771	0.551578040896966	-0.224975738386806	5616540	5617457	hypo	+	CHG	exonic	Thecc1EG001166	scaffold_1	mRNA	Unknown
scaffold_1	0.291666666666667	0.284313725490196	-0.00735294117647051	5615044	5615076	hyper	+	CHG	intronic	Thecc1EG001167	scaffold_1	mRNA	Uncharacterized protein (82%P)
scaffold_1	0.45278483593701	0.659790305010893	0.207005469073884	5733367	5734230	hyper	+	CHG	intronic	Thecc1EG001191	scaffold_1	mRNA	RNase L inhibitor protein-related (69%T)
scaffold_1	0.736842105263158	0.482758620689655	-0.254083484573503	5752488	5752488	hypo	+	CHG	intronic	Thecc1EG001194	scaffold_1	mRNA	Uncharacterized protein (29%U)
scaffold_1	0	0.224747474747474	0.224747474747474	5749423	5749496	hyper	+	CHG	exonic	Thecc1EG001195	scaffold_1	mRNA	Uncharacterized protein
scaffold_1	0.510204081632653	0.743589743589744	0.233385661957091	5811502	5811502	hyper	+	CHG	intergenic	Thecc1EG001204	scaffold_1	mRNA	Unknown
scaffold_1	0	0.2	0.2	5968538	5968538	hyper	+	CHG	upstream;downstream	Thecc1EG001230	scaffold_1	mRNA	Myosin-H heavy chain (64%P)
scaffold_1	0.794871794871795	0.536111111111111	-0.258760683760684	6114939	6115209	hypo	-	CHG	intergenic	Thecc1EG001260	scaffold_1	mRNA	Unknown
scaffold_1	0.952380952380952	0.703703703703704	-0.248677248677249	6239308	6239308	hypo	+	CHG	intergenic	Thecc1EG001277	scaffold_1	mRNA	Uncharacterized protein (70%P)
scaffold_1	0.896551724137931	0.684210526315789	-0.212341197822142	6261722	6261722	hypo	-	CHG	upstream	Thecc1EG001280	scaffold_1	mRNA	c("Basic chitinase"	" putative (39%T)")
scaffold_1	0.7375	0.387945670628183	-0.349554329371817	6261201	6261337	hypo	-	CHG	intronic	Thecc1EG001281	scaffold_1	mRNA	Gag-pol polyprotein-like protein (26%U)
scaffold_1	0.955555555555556	0.709090909090909	-0.246464646464646	6287552	6287552	hypo	-	CHG	intergenic	Thecc1EG001283	scaffold_1	mRNA	Cysteine-rich RLK (RECEPTOR-like protein kinase) 8 (13%T)
scaffold_1	0.650568181818182	0.649122807017544	-0.001445374800638	6321971	6322018	hyper	+	CHG	upstream	Thecc1EG001286	scaffold_1	mRNA	Unknown
scaffold_1	0.872975277067349	0.632795344751867	-0.240179932315482	6322062	6322110	hypo	-	CHG	upstream	Thecc1EG001287	scaffold_1	mRNA	DHHC-type zinc finger family protein (66%T)
scaffold_1	0.826086956521739	0.615384615384615	-0.210702341137124	6323192	6323192	hypo	+	CHG	intronic	Thecc1EG001288	scaffold_1	mRNA	Uncharacterized protein conserved protein UCP009193 (55%P)
scaffold_1	0	0.217391304347826	0.217391304347826	6332404	6332404	hyper	-	CHG	intronic	Thecc1EG001293	scaffold_1	mRNA	Unknown
scaffold_1	0.2	0	-0.2	6376362	6376362	hypo	-	CHG	intronic	Thecc1EG001300	scaffold_1	mRNA	Uncharacterized protein
scaffold_1	1	0.727272727272727	-0.272727272727273	6466586	6466586	hypo	+	CHG	exonic	Thecc1EG001313	scaffold_1	mRNA	c("Fasciclin-like arabinogalactan protein 18"	" putative (48%U)")
scaffold_1	0.135944700460829	0.354166666666667	0.218221966205837	6471557	6471630	hyper	-	CHG	intronic	Thecc1EG001317	scaffold_1	mRNA	Uncharacterized protein (59%P)
scaffold_1	0.766439909297052	0.393872277593208	-0.372567631703844	6477215	6478983	hypo	-	CHG	intronic	Thecc1EG001318	scaffold_1	mRNA	Unknown
scaffold_1	0.591269841269841	0.824404761904762	0.233134920634921	6476011	6476056	hyper	+	CHG	intronic	Thecc1EG001319	scaffold_1	mRNA	Uncharacterized protein (40%P)
scaffold_1	0.905555555555556	0.643219525572467	-0.262336029983089	6509670	6509758	hypo	+	CHG	upstream	Thecc1EG001325	scaffold_1	mRNA	Uncharacterized protein (75%P)
scaffold_1	0.772597305228884	0.647066121134444	-0.12553118409444	6513549	6514789	hyper	-	CHG	intronic	Thecc1EG001326	scaffold_1	mRNA	Gag-pro-like protein (30%U)
scaffold_1	0.823662760504866	0.760963674007152	-0.0626990864977137	6516765	6518303	hypo	-	CHG	intronic	Thecc1EG001327	scaffold_1	mRNA	c("RNA-directed DNA polymerase (Reverse transcriptase)"	" Ribonuclease H"	" putative (57%U)")
scaffold_1	0.862562348046219	0.580153946930263	-0.282408401115956	6522202	6523787	hypo	+	CHG	exonic	Thecc1EG001328	scaffold_1	mRNA	Unknown
scaffold_1	0.618476901552513	0.362216951143988	-0.256259950408525	6554696	6555973	hypo	+	CHG	upstream	Thecc1EG001331	scaffold_1	mRNA	Uncharacterized protein (24%U)
scaffold_1	0.67741935483871	0.363636363636364	-0.313782991202346	6554099	6554099	hypo	+	CHG	UTR5	Thecc1EG001332	scaffold_1	mRNA	Unknown
scaffold_1	0.405568287921229	0.692927760925739	0.28735947300451	6567076	6567183	hyper	+	CHG	intergenic	Thecc1EG001334	scaffold_1	mRNA	Mtn21-like protein (74%U)
scaffold_1	0.907692307692308	0.672131147540984	-0.235561160151324	6574404	6574404	hypo	+	CHG	upstream;downstream	Thecc1EG001335	scaffold_1	mRNA	c("MADS-box transcription factor family protein"	" putative (44%P)")
scaffold_1	0.83776525198939	0.777450980392157	-0.060314271597233	6612327	6612788	hyper	+	CHG	upstream	Thecc1EG001340	scaffold_1	mRNA	Uncharacterized protein (62%P)
scaffold_1	0.739573802541544	0.569021739130435	-0.17055206341111	6614547	6615364	hypo	-	CHG	exonic	Thecc1EG001341	scaffold_1	mRNA	Unknown
scaffold_1	0.966666666666667	0.75	-0.216666666666667	6622434	6622434	hypo	+	CHG	downstream	Thecc1EG001342	scaffold_1	mRNA	Uncharacterized protein (56%P)
scaffold_1	0.565789473684211	0.887878787878788	0.322089314194578	6641286	6641424	hyper	-	CHG	upstream;downstream	Thecc1EG001344	scaffold_1	mRNA	Unknown
scaffold_1	0.333333333333333	0.666666666666667	0.333333333333333	6697114	6697114	hyper	+	CHG	intronic	Thecc1EG001363	scaffold_1	mRNA	Unknown
scaffold_1	0.724358974358974	0.635531135531135	-0.088827838827839	6734902	6735174	hyper	-	CHG	UTR5	Thecc1EG001371	scaffold_1	mRNA	c("RING zinc finger protein"	" putative (54%U)")
scaffold_1	0.0582606248240923	0.277953912317325	0.219693287493233	6901467	6901750	hypo	-	CHG	intergenic	Thecc1EG001397	scaffold_1	mRNA	Unknown
scaffold_1	0.804678362573099	0.656919191919192	-0.147759170653907	6950745	6951134	hyper	+	CHG	upstream	Thecc1EG001407	scaffold_1	mRNA	Unknown
scaffold_1	0.923076923076923	0.72	-0.203076923076923	6960659	6960659	hypo	+	CHG	upstream	Thecc1EG001408	scaffold_1	mRNA	Unknown
scaffold_1	0.658333333333333	0.626838235294118	-0.0314950980392155	6964081	6964263	hypo	-	CHG	intergenic	Thecc1EG001409	scaffold_1	mRNA	c("Ankyrin repeat family protein"	" putative (56%P)")
scaffold_1	0.235623360091445	0.507575757575757	0.271952397484312	6969024	6969307	hyper	-	CHG	exonic	Thecc1EG001410	scaffold_1	mRNA	c("Copia LTR rider"	" putative (35%U)")
scaffold_1	0.464285714285714	0.214285714285714	-0.25	6985080	6985080	hypo	+	CHG	intronic	Thecc1EG001411	scaffold_1	mRNA	Ankyrin repeat family protein (62%P)
scaffold_1	0.779991103862406	0.70891192917055	-0.0710791746918566	6994259	6995954	hyper	-	CHG	intronic	Thecc1EG001412	scaffold_1	mRNA	Unknown
scaffold_1	0.768657616892911	0.74225433560472	-0.0264032812881917	6997696	6999418	hyper	-	CHG	intronic	Thecc1EG001413	scaffold_1	mRNA	Uncharacterized protein (63%P)
scaffold_1	0.616666666666666	0.625	0.0083333333333335	7026402	7026593	hypo	+	CHG	upstream	Thecc1EG001414	scaffold_1	mRNA	Uncharacterized protein (48%P)
scaffold_1	0.8125	0.235294117647059	-0.577205882352941	7021978	7021978	hypo	+	CHG	intronic	Thecc1EG001415	scaffold_1	mRNA	RNase H family protein (23%U)
scaffold_1	0.78562951774733	0.841455490578298	0.055825972830968	7047114	7047315	hypo	+	CHG	intronic	Thecc1EG001420	scaffold_1	mRNA	Uncharacterized protein (42%U)
scaffold_1	0.824754901960784	0.678479853479854	-0.146275048480931	7052622	7053902	hypo	+	CHG	intronic	Thecc1EG001421	scaffold_1	mRNA	Unknown
scaffold_1	1	0.619047619047619	-0.380952380952381	7064162	7064162	hypo	-	CHG	upstream	Thecc1EG001422	scaffold_1	mRNA	TCP-1/cpn60 chaperonin family protein (88%T)
scaffold_1	0.0666666666666667	0.323529411764706	0.256862745098039	7139925	7139925	hyper	-	CHG	upstream	Thecc1EG001436	scaffold_1	mRNA	Uncharacterized protein (51%P)
scaffold_1	0.529411764705882	0.769230769230769	0.239819004524887	7171709	7171709	hyper	+	CHG	intergenic	Thecc1EG001443	scaffold_1	mRNA	Unknown
scaffold_1	1	0.647058823529412	-0.352941176470588	7177849	7177849	hypo	+	CHG	intergenic	Thecc1EG001444	scaffold_1	mRNA	Uncharacterized protein (51%P)
scaffold_1	0.631855921855922	0.809259259259259	0.177403337403337	7227865	7228937	hypo	-	CHG	upstream	Thecc1EG001452	scaffold_1	mRNA	Cysteine-rich RLK (RECEPTOR-like protein kinase) 8 (23%T)
scaffold_1	0.666512955643391	0.627572693291364	-0.038940262352027	7273738	7274908	hypo	-	CHG	intronic	Thecc1EG001460	scaffold_1	mRNA	Flavin-containing monooxygenase family protein (60%T)
scaffold_1	0.8	0.352941176470588	-0.447058823529412	7442741	7442741	hypo	+	CHG	intergenic	Thecc1EG001488	scaffold_1	mRNA	Uncharacterized protein (58%P)
scaffold_1	0.666666666666667	0.333333333333333	-0.333333333333333	7445346	7445346	hypo	+	CHG	intronic	Thecc1EG001489	scaffold_1	mRNA	Unknown
scaffold_1	0.865384615384615	0.648648648648649	-0.216735966735967	7482193	7482193	hypo	-	CHG	UTR3	Thecc1EG001492	scaffold_1	mRNA	c("RNA-directed DNA polymerase (Reverse transcriptase)"	" Ribonuclease H-like protein (24%U)")
scaffold_1	0.714285714285714	0.5	-0.214285714285714	7484110	7484110	hypo	+	CHG	UTR5	Thecc1EG001493	scaffold_1	mRNA	Uncharacterized protein (93%P)
scaffold_1	0.35	0.357142857142857	0.00714285714285699	7501829	7502841	hyper	-	CHG	downstream	Thecc1EG001497	scaffold_1	mRNA	Regulatory particle AAA-ATPase 2A (96%T)
scaffold_1	0.173913043478261	0.416666666666667	0.242753623188406	7560230	7560230	hyper	+	CHG	upstream	Thecc1EG001507	scaffold_1	mRNA	c("Spotted leaf protein"	" putative (52%U)")
scaffold_1	0.535426731078905	0.276098901098901	-0.259327829980004	7585864	7585866	hypo	+	CHG	intronic	Thecc1EG001511	scaffold_1	mRNA	Cation/hydrogen exchanger 15 (71%T)
scaffold_1	1	0.75	-0.25	7617036	7617036	hypo	-	CHG	intergenic	Thecc1EG001516	scaffold_1	mRNA	Histone deacetylase 14 (75%P)
scaffold_1	0.346508563899868	0.232979066022544	-0.113529497877324	7633032	7633653	hypo	-	CHG	intronic	Thecc1EG001523	scaffold_1	mRNA	Unknown
scaffold_1	0.693678160919541	0.358851674641148	-0.334826486278392	7652202	7652211	hypo	+	CHG	intergenic	Thecc1EG001526	scaffold_1	mRNA	Trichome birefringence-like 14 (85%P)
scaffold_1	0	0.271825396825397	0.271825396825397	7801152	7801156	hyper	+	CHG	intergenic	Thecc1EG001542	scaffold_1	mRNA	c("Coiled-coil domain-containing protein"	" putative (84%U)")
scaffold_1	0.332051282051282	0.372222222222222	0.04017094017094	7897822	7898568	hypo	-	CHG	upstream	Thecc1EG001559	scaffold_1	mRNA	Unknown
scaffold_1	0.0161290322580645	0.244897959183673	0.228768926925609	7927794	7927794	hyper	+	CHG	intronic	Thecc1EG001563	scaffold_1	mRNA	Uncharacterized protein
scaffold_1	0.307537633475844	0.556354753117845	0.248817119642001	7921276	7923182	hyper	-	CHG	intronic	Thecc1EG001564	scaffold_1	mRNA	c("Polyprotein"	" putative (49%U)")
scaffold_1	0.621590909090909	0.708193041526375	0.0866021324354657	7953637	7953701	hyper	-	CHG	intronic	Thecc1EG001569	scaffold_1	mRNA	c("PAD4"	" putative (51%U)")
scaffold_1	0.600505747126437	0.676979171366268	0.0764734242398314	7978050	7979070	hyper	+	CHG	intronic	Thecc1EG001575	scaffold_1	mRNA	Unknown
scaffold_1	0.4	0.142857142857143	-0.257142857142857	7980258	7980258	hypo	-	CHG	intronic	Thecc1EG001576	scaffold_1	mRNA	Uncharacterized protein
scaffold_1	0.961538461538462	0.758620689655172	-0.202917771883289	8033038	8033038	hypo	+	CHG	intronic	Thecc1EG001588	scaffold_1	mRNA	Unknown
scaffold_1	0.916666666666667	0.682926829268293	-0.233739837398374	8061130	8061130	hypo	-	CHG	intergenic	Thecc1EG001590	scaffold_1	mRNA	c("Beta-galactosidase 10"	" putative (38%T)")
scaffold_1	0.589285714285714	0.726720647773279	0.137434933487565	8152077	8152862	hyper	-	CHG	UTR5	Thecc1EG001601	scaffold_1	mRNA	RING/FYVE/PHD zinc finger superfamily protein (63%T)
scaffold_1	0.900966183574879	0.668495297805642	-0.232470885769236	8166236	8166312	hypo	+	CHG	intergenic	Thecc1EG001604	scaffold_1	mRNA	Uncharacterized protein (38%P)
scaffold_1	0.163946046536023	0.371903729204756	0.207957682668733	8190854	8191685	hyper	-	CHG	intergenic	Thecc1EG001608	scaffold_1	mRNA	Uncharacterized protein (37%U)
scaffold_1	0.815789473684211	0.615384615384615	-0.200404858299595	8196985	8196985	hypo	-	CHG	intergenic	Thecc1EG001609	scaffold_1	mRNA	NAD(P)H dehydrogenase C1 (73%P)
scaffold_1	0.586190476190476	0.320652173913043	-0.265538302277432	8230374	8230386	hypo	+	CHG	upstream	Thecc1EG001612	scaffold_1	mRNA	CBS / octicosapeptide/Phox/Bemp1 (PB1) domains-containing protein (73%T)
scaffold_1	0.653846153846154	0.448275862068966	-0.205570291777188	8345464	8345464	hypo	+	CHG	downstream	Thecc1EG001625	scaffold_1	mRNA	c("U6 snRNA-specific terminal uridylyltransferase 1"	" putative (55%P)")
scaffold_1	0.157894736842105	0.611111111111111	0.453216374269006	8388977	8388977	hyper	-	CHG	intergenic	Thecc1EG001632	scaffold_1	mRNA	Amino acid permease family protein (78%P)
scaffold_1	0.111111111111111	0.34375	0.232638888888889	8393108	8393108	hyper	+	CHG	intergenic	Thecc1EG001633	scaffold_1	mRNA	Leucine-rich repeat transmembrane protein kinase (34%T)
scaffold_1	0.692307692307692	0.911764705882353	0.219457013574661	8423780	8423780	hyper	-	CHG	upstream	Thecc1EG001634	scaffold_1	mRNA	Uncharacterized protein (59%P)
scaffold_1	0.651443623426382	0.659771613718982	0.00832799029260025	8427252	8428018	hyper	+	CHG	intergenic	Thecc1EG001637	scaffold_1	mRNA	Unknown
scaffold_1	0.191876233676407	0.447893644415384	0.256017410738976	8540015	8540753	hyper	+	CHG	upstream	Thecc1EG001650	scaffold_1	mRNA	Carboxyesterase 18 (66%T)
scaffold_1	0.49268192125335	0.553861788617886	0.0611798673645363	8543249	8543953	hyper	+	CHG	upstream	Thecc1EG001651	scaffold_1	mRNA	Uncharacterized protein
scaffold_1	0.730769230769231	1	0.269230769230769	8542003	8542003	hyper	-	CHG	downstream	Thecc1EG001652	scaffold_1	mRNA	Uncharacterized protein (67%P)
scaffold_1	0.654433139534883	0.423510466988728	-0.230922672546156	8565226	8565242	hypo	+	CHG	upstream;downstream	Thecc1EG001655	scaffold_1	mRNA	Uncharacterized protein (38%P)
scaffold_1	0.722832722832723	0.405867610201976	-0.316965112630747	8575837	8576634	hypo	-	CHG	intergenic	Thecc1EG001656	scaffold_1	mRNA	CAI-1 autoinducer sensor kinase/phosphatase cqsS (73%P)
scaffold_1	1	0.642857142857143	-0.357142857142857	8608159	8608159	hypo	-	CHG	exonic	Thecc1EG001661	scaffold_1	mRNA	Got1/Sft2-like vescicle transport protein family (80%T)
scaffold_1	0.795475278233899	0.507785429660429	-0.287689848573469	8608581	8609622	hypo	-	CHG	UTR5	Thecc1EG001663	scaffold_1	mRNA	Unknown
scaffold_1	0.48119918699187	0.466403162055336	-0.014796024936534	8655360	8656140	hyper	+	CHG	upstream	Thecc1EG001672	scaffold_1	mRNA	Uncharacterized protein (43%U)
scaffold_1	0.96	0.75609756097561	-0.20390243902439	8658958	8658958	hypo	+	CHG	downstream	Thecc1EG001673	scaffold_1	mRNA	Uncharacterized protein
scaffold_1	0.498892556744387	0.513603201418094	0.0147106446737065	8663344	8664600	hyper	-	CHG	UTR5	Thecc1EG001675	scaffold_1	mRNA	Unknown
scaffold_1	0.591877880184332	0.794836956521739	0.202959076337408	8672270	8672942	hyper	-	CHG	splicing	Thecc1EG001676	scaffold_1	mRNA	Thioesterase superfamily protein (68%T)
scaffold_1	0.759046052631579	0.54927536231884	-0.209770690312738	8694487	8694943	hypo	+	CHG	intergenic	Thecc1EG001679	scaffold_1	mRNA	Uncharacterized protein
scaffold_1	0.158536640770524	0.504504664769133	0.34596802399861	8707483	8707555	hyper	-	CHG	upstream	Thecc1EG001680	scaffold_1	mRNA	Uncharacterized protein
scaffold_1	0.789473684210526	1	0.210526315789474	8793386	8793386	hyper	-	CHG	intergenic	Thecc1EG001694	scaffold_1	mRNA	Dipeptide transport ATP-binding protein dppF (70%P)
scaffold_1	0.590027605244997	0.754783411033411	0.164755805788415	8793703	8794248	hyper	-	CHG	intergenic	Thecc1EG001695	scaffold_1	mRNA	Unknown
scaffold_1	0.664299242424242	0.792176573426574	0.127877331002331	8795600	8795755	hypo	+	CHG	exonic	Thecc1EG001696	scaffold_1	mRNA	Unknown
scaffold_1	0.515424462857069	0.18980927698033	-0.325615185876739	8799097	8799273	hypo	-	CHG	exonic	Thecc1EG001697	scaffold_1	mRNA	Transducin/WD40 repeat-like superfamily protein (76%P)
scaffold_1	0.620866324535679	0.46138548951049	-0.15948083502519	8833494	8834468	hypo	+	CHG	intronic	Thecc1EG001702	scaffold_1	mRNA	DNA/RNA polymerases superfamily protein (67%P)
scaffold_1	0.560416666666667	0.616666666666667	0.0562500000000003	8897138	8898917	hyper	+	CHG	upstream;downstream	Thecc1EG001707	scaffold_1	mRNA	Phosphoenolpyruvate carboxylase 3 (88%T)
scaffold_1	1	0.791666666666667	-0.208333333333333	8954928	8954928	hypo	-	CHG	upstream	Thecc1EG001710	scaffold_1	mRNA	Pleckstrin domain-containing family N member 1 (83%P)
scaffold_1	0.896992481203008	0.641809540573843	-0.255182940629165	8978905	8980398	hypo	-	CHG	upstream	Thecc1EG001712	scaffold_1	mRNA	Cysteine-rich RLK (RECEPTOR-like protein kinase) 8 (33%T)
scaffold_1	0.387468030690537	0.600725952813067	0.21325792212253	9032066	9032507	hyper	-	CHG	UTR5	Thecc1EG001717	scaffold_1	mRNA	Unknown
scaffold_1	0.62613540769695	0.578608779824909	-0.0475266278720413	9030300	9030691	hyper	+	CHG	UTR5	Thecc1EG001718	scaffold_1	mRNA	Uncharacterized protein (23%U)
scaffold_1	0.837837837837838	0.523351158645276	-0.314486679192562	9039950	9040357	hypo	+	CHG	exonic	Thecc1EG001719	scaffold_1	mRNA	c("RNA-directed DNA polymerase (Reverse transcriptase)"	" Ribonuclease H (71%U)")
scaffold_1	0.729166666666667	0.731666666666666	0.00249999999999999	9048866	9048907	hyper	+	CHG	upstream	Thecc1EG001720	scaffold_1	mRNA	Unknown
scaffold_1	0.520833333333333	0.772727272727273	0.25189393939394	9066203	9066559	hyper	-	CHG	upstream	Thecc1EG001725	scaffold_1	mRNA	Unknown
scaffold_1	0.764705882352941	0.533333333333333	-0.231372549019608	9088688	9088688	hypo	+	CHG	intronic	Thecc1EG001729	scaffold_1	mRNA	Unknown
scaffold_1	0.655242720788939	0.549193553807891	-0.106049166981048	9095202	9096379	hyper	-	CHG	intronic	Thecc1EG001730	scaffold_1	mRNA	Multiprotein bridging factor 1B (84%T)
scaffold_1	0.770810480810481	0.676621966269025	-0.0941885145414558	9199214	9201003	hyper	+	CHG	intergenic	Thecc1EG001747	scaffold_1	mRNA	Uncharacterized protein (71%P)
scaffold_1	0.762820512820513	0.523809523809524	-0.239010989010989	9204635	9205856	hypo	+	CHG	intronic	Thecc1EG001748	scaffold_1	mRNA	Uncharacterized protein (74%P)
scaffold_1	0.740315055315055	0.746320170889136	0.00600511557408099	9213336	9214775	hyper	+	CHG	downstream	Thecc1EG001749	scaffold_1	mRNA	Jojoba acyl CoA reductase-related male sterility protein (92%P)
scaffold_1	0.550986842105263	0.263157894736842	-0.287828947368421	9255017	9255512	hypo	+	CHG	upstream	Thecc1EG001753	scaffold_1	mRNA	Unknown
scaffold_1	0.657070707070707	0.443840881340881	-0.213229825729826	9258890	9259535	hypo	+	CHG	downstream	Thecc1EG001754	scaffold_1	mRNA	Leucine-rich repeat receptor protein kinase family protein (84%P)
scaffold_1	0.720594405594406	0.61813767931415	-0.102456726280256	9281207	9282733	hypo	-	CHG	UTR5	Thecc1EG001757	scaffold_1	mRNA	Unknown
scaffold_1	0.606666666666667	0.663247863247863	0.0565811965811967	9343283	9343752	hyper	+	CHG	UTR5	Thecc1EG001765	scaffold_1	mRNA	Uncharacterized protein (79%P)
scaffold_1	0.705555555555555	0.602657004830918	-0.102898550724637	9365891	9366856	hypo	-	CHG	intergenic	Thecc1EG001769	scaffold_1	mRNA	Unknown
scaffold_1	0.560096153846154	0.558441558441558	-0.00165459540459548	9371881	9372939	hyper	+	CHG	intergenic	Thecc1EG001770	scaffold_1	mRNA	Uncharacterized protein (78%P)
scaffold_1	0.833333333333333	0.437799043062201	-0.395534290271132	9376859	9377814	hypo	-	CHG	intronic	Thecc1EG001771	scaffold_1	mRNA	c("4-hydroxyphenylacetaldehyde oxime monooxygenase"	" putative (56%U)")
scaffold_1	0.842105263157895	0.6	-0.242105263157895	9407128	9407128	hypo	-	CHG	intronic	Thecc1EG001777	scaffold_1	mRNA	Unknown
scaffold_1	0.844965675057208	0.717933006535947	-0.12703266852126	9469523	9470319	hypo	-	CHG	UTR3	Thecc1EG001790	scaffold_1	mRNA	Uncharacterized protein (61%P)
scaffold_1	0.743589743589744	0.46875	-0.274839743589744	9474302	9474302	hypo	+	CHG	intronic	Thecc1EG001792	scaffold_1	mRNA	Ribonuclease H protein (72%P)
scaffold_1	0.948773501854996	0.72806461352657	-0.220708888328426	9532273	9533156	hypo	+	CHG	UTR5	Thecc1EG001802	scaffold_1	mRNA	Unknown
scaffold_1	0.214285714285714	0.45	0.235714285714286	9554436	9554436	hyper	-	CHG	intergenic	Thecc1EG001806	scaffold_1	mRNA	Uncharacterized protein
scaffold_1	0.751322751322751	0.581818997621932	-0.169503753700819	9605604	9606729	hypo	+	CHG	intronic	Thecc1EG001820	scaffold_1	mRNA	Receptor like protein 29 (65%P)
scaffold_1	0.631578947368421	0.88	0.248421052631579	9638065	9638065	hyper	+	CHG	upstream	Thecc1EG001824	scaffold_1	mRNA	Phosphatase 5.2 (82%T)
scaffold_1	0.193820512820513	0.483860512447076	0.290039999626564	9734210	9735221	hyper	+	CHG	intergenic	Thecc1EG001839	scaffold_1	mRNA	Uncharacterized protein (75%P)
scaffold_1	0.871462471248629	0.730691234827264	-0.140771236421364	9743049	9744890	hypo	+	CHG	upstream	Thecc1EG001840	scaffold_1	mRNA	Uncharacterized protein (68%P)
scaffold_1	0.651162790697674	0.448979591836735	-0.20218319886094	9790203	9790203	hypo	+	CHG	upstream	Thecc1EG001845	scaffold_1	mRNA	Uncharacterized protein (77%P)
scaffold_1	0.735086723095035	0.573625818625819	-0.161460904469216	9790833	9792490	hypo	-	CHG	exonic	Thecc1EG001846	scaffold_1	mRNA	Gag-pro-like protein (21%U)
scaffold_1	0.868421052631579	0.617516629711752	-0.250904422919827	9796674	9796967	hypo	+	CHG	exonic	Thecc1EG001847	scaffold_1	mRNA	Uncharacterized protein
scaffold_1	1	0.75	-0.25	9801392	9801392	hypo	+	CHG	UTR3	Thecc1EG001848	scaffold_1	mRNA	Uncharacterized protein
scaffold_1	0.571428571428571	0.866666666666667	0.295238095238095	9803999	9803999	hyper	+	CHG	upstream;downstream	Thecc1EG001849	scaffold_1	mRNA	Unknown
scaffold_1	0.588235294117647	0.8	0.211764705882353	9836470	9836470	hyper	+	CHG	intergenic	Thecc1EG001856	scaffold_1	mRNA	Uncharacterized protein (35%U)
scaffold_1	0.428571428571429	0.722222222222222	0.293650793650794	9843104	9843104	hyper	-	CHG	UTR3	Thecc1EG001857	scaffold_1	mRNA	Cytochrome P450 (69%P)
scaffold_1	0.518518518518518	0.193548387096774	-0.324970131421744	9927660	9927660	hypo	-	CHG	intergenic	Thecc1EG001869	scaffold_1	mRNA	Unknown
scaffold_1	0.655172413793103	0.416666666666667	-0.238505747126437	10007148	10007148	hypo	-	CHG	UTR3	Thecc1EG001882	scaffold_1	mRNA	c("Calcium-activated outward-rectifying potassium channel"	" putative (69%U)")
scaffold_1	0.733333333333333	0.966666666666667	0.233333333333333	10037752	10037752	hyper	+	CHG	downstream	Thecc1EG001887	scaffold_1	mRNA	Uncharacterized protein
scaffold_1	0.6875	0.423076923076923	-0.264423076923077	10144437	10144437	hypo	-	CHG	upstream	Thecc1EG001899	scaffold_1	mRNA	Membrane-associated progesterone binding protein 4 (74%T)
scaffold_1	0.161616161616161	0.439259259259259	0.277643097643097	10145761	10146802	hyper	+	CHG	intergenic	Thecc1EG001900	scaffold_1	mRNA	Endoplasmic reticulum vesicle transporter protein (84%T)
scaffold_1	0.86046511627907	0.615384615384615	-0.245080500894454	10174507	10174507	hypo	+	CHG	upstream	Thecc1EG001903	scaffold_1	mRNA	TT12-2 MATE transporter (95%P)
scaffold_1	0.897777777777778	0.659027777777778	-0.23875	10181738	10183129	hypo	+	CHG	upstream	Thecc1EG001904	scaffold_1	mRNA	TT12-2 MATE transporter (95%P)
scaffold_1	0.719155844155844	0.662643412643413	-0.0565124315124313	10225424	10226448	hypo	+	CHG	upstream;downstream	Thecc1EG001910	scaffold_1	mRNA	Uncharacterized protein (72%P)
scaffold_1	0.204339593994766	0.433184949655538	0.228845355660771	10247596	10248278	hyper	+	CHG	upstream	Thecc1EG001913	scaffold_1	mRNA	c("Phytochrome interacting factor 3-like 6"	" putative (51%P)")
scaffold_1	0.2	0	-0.2	10259696	10259696	hypo	+	CHG	UTR3	Thecc1EG001915	scaffold_1	mRNA	Unknown
scaffold_1	0.470588235294118	0.684210526315789	0.213622291021672	10272083	10272083	hyper	-	CHG	UTR5	Thecc1EG001917	scaffold_1	mRNA	Uncharacterized protein (22%U)
scaffold_1	0.624819624819625	0.787878787878788	0.163059163059163	10270423	10272034	hyper	-	CHG	exonic	Thecc1EG001918	scaffold_1	mRNA	Unknown
scaffold_1	0.670833333333333	0.825967365967366	0.155134032634032	10272854	10273473	hyper	-	CHG	exonic	Thecc1EG001919	scaffold_1	mRNA	Unknown
scaffold_1	0.819444444444444	0.701787994891443	-0.117656449553002	10282600	10283084	hyper	-	CHG	intergenic	Thecc1EG001923	scaffold_1	mRNA	c("RING-H2 finger protein ATL5F"	" putative (39%P)")
scaffold_1	0.583333333333333	0.58695652173913	0.00362318840579699	10313672	10314911	hyper	-	CHG	UTR5	Thecc1EG001930	scaffold_1	mRNA	Unknown
scaffold_1	0.792013046072857	0.648416788078624	-0.143596257994233	10342795	10343645	hypo	+	CHG	intergenic	Thecc1EG001932	scaffold_1	mRNA	c("Transposase tnp2"	" putative (36%U)")
scaffold_1	0.764705882352941	1	0.235294117647059	10418483	10418483	hyper	+	CHG	upstream	Thecc1EG001941	scaffold_1	mRNA	Unknown
scaffold_1	0.835296125618706	0.613095238095238	-0.222200887523468	10423739	10424788	hypo	-	CHG	intronic	Thecc1EG001943	scaffold_1	mRNA	Gag-pol polyprotein-like protein (30%U)
scaffold_1	0.518060064935065	0.690845704003599	0.172785639068534	10436380	10437398	hyper	-	CHG	upstream	Thecc1EG001944	scaffold_1	mRNA	Preprotein translocase Sec (63%P)
scaffold_1	0.682367149758454	0.826972511492635	0.144605361734181	10456157	10456428	hyper	+	CHG	intergenic	Thecc1EG001946	scaffold_1	mRNA	Uncharacterized protein (76%P)
scaffold_1	0.653010033444816	0.709677419354839	0.0566673859100225	10480525	10480632	hyper	-	CHG	upstream	Thecc1EG001948	scaffold_1	mRNA	Cysteine-rich RLK (RECEPTOR-like protein kinase) 8 (20%T)
scaffold_1	1	0.772727272727273	-0.227272727272727	10498940	10498940	hypo	+	CHG	upstream	Thecc1EG001950	scaffold_1	mRNA	Unknown
scaffold_1	0.750900163666121	0.67281045751634	-0.0780897061497812	10541248	10543188	hyper	+	CHG	upstream	Thecc1EG001954	scaffold_1	mRNA	Uncharacterized protein (50%P)
scaffold_1	0.413793103448276	0.166666666666667	-0.247126436781609	10580717	10580717	hypo	+	CHG	UTR5	Thecc1EG001959	scaffold_1	mRNA	Unknown
scaffold_1	0.742424242424242	0.766666666666666	0.024242424242424	10590092	10590194	hyper	-	CHG	intergenic	Thecc1EG001960	scaffold_1	mRNA	Anaphase-promoting complex subunit 5 (71%P)
scaffold_1	0.501785714285714	0.651340996168583	0.149555281882868	10610878	10612227	hyper	+	CHG	intergenic	Thecc1EG001962	scaffold_1	mRNA	Unknown
scaffold_1	0.823526174364834	0.695507246376812	-0.128018927988022	10630782	10631597	hyper	+	CHG	intronic	Thecc1EG001965	scaffold_1	mRNA	Uncharacterized protein (76%P)
scaffold_1	0.677272727272727	0.61258971291866	-0.064683014354067	10637826	10638281	hypo	+	CHG	upstream	Thecc1EG001966	scaffold_1	mRNA	Uncharacterized protein (56%P)
scaffold_1	0.784480175771497	0.542424242424242	-0.242055933347255	10648021	10648746	hypo	+	CHG	intronic	Thecc1EG001967	scaffold_1	mRNA	Cysteine-rich RLK (RECEPTOR-like protein kinase) 8 (11%T)
scaffold_1	0.599818511796734	0.678571428571428	0.078752916774695	10646064	10647139	hyper	+	CHG	intronic	Thecc1EG001968	scaffold_1	mRNA	Phytoene desaturation 1 (63%T)
scaffold_1	0.9	0.515151515151515	-0.384848484848485	10654651	10654651	hypo	-	CHG	intronic	Thecc1EG001969	scaffold_1	mRNA	Unknown
scaffold_1	0.941102756892231	0.620004995004995	-0.321097761887236	10669955	10671222	hypo	-	CHG	intronic	Thecc1EG001970	scaffold_1	mRNA	Uncharacterized protein (51%P)
scaffold_1	0.824324324324324	0.576271186440678	-0.248053137883646	10715784	10715784	hypo	+	CHG	intronic	Thecc1EG001972	scaffold_1	mRNA	GDSL Lipase/Acylhydrolase superfamily protein (80%P)
scaffold_1	0.657748049052397	0.780143540669856	0.12239549161746	10734866	10735305	hypo	+	CHG	exonic	Thecc1EG001975	scaffold_1	mRNA	Uncharacterized protein (76%P)
scaffold_1	0.725490196078431	0.711904761904761	-0.0135854341736695	10748887	10749492	hypo	-	CHG	intergenic	Thecc1EG001978	scaffold_1	mRNA	GDSL Lipase/Acylhydrolase superfamily protein (80%P)
scaffold_1	0.461751152073733	0.749695740365112	0.287944588291379	10764769	10764815	hyper	+	CHG	upstream	Thecc1EG001979	scaffold_1	mRNA	Uncharacterized protein (58%P)
scaffold_1	0.509661835748792	0.391534391534392	-0.118127444214401	10788213	10788261	hyper	-	CHG	intronic	Thecc1EG001984	scaffold_1	mRNA	Unknown
scaffold_1	0.836363636363636	0.634146341463415	-0.202217294900222	10861120	10861120	hypo	+	CHG	intronic	Thecc1EG001996	scaffold_1	mRNA	Unknown
scaffold_1	0.810085316441248	0.657396933132227	-0.152688383309021	10869400	10870962	hypo	+	CHG	upstream	Thecc1EG001997	scaffold_1	mRNA	Unknown
scaffold_1	0.720185185185185	0.602777777777778	-0.117407407407408	10863367	10863631	hypo	+	CHG	intronic	Thecc1EG001998	scaffold_1	mRNA	Uncharacterized protein
scaffold_1	0.961538461538461	0.707107843137255	-0.254430618401207	10895414	10895789	hypo	+	CHG	intronic	Thecc1EG002004	scaffold_1	mRNA	Uncharacterized protein (80%P)
scaffold_1	0.88	0.65	-0.23	10931489	10931489	hypo	-	CHG	intronic	Thecc1EG002006	scaffold_1	mRNA	Uncharacterized protein (22%U)
scaffold_1	0.782608695652174	1	0.217391304347826	10940732	10940732	hyper	+	CHG	intergenic	Thecc1EG002007	scaffold_1	mRNA	2-oxoglutarate and Fe(II)-dependent oxygenase superfamily protein (66%P)
scaffold_1	0.803571428571428	0.777777777777778	-0.025793650793651	10979737	10979849	hypo	+	CHG	upstream	Thecc1EG002010	scaffold_1	mRNA	Uncharacterized protein (45%P)
scaffold_1	0.742857142857143	0.719251336898395	-0.023605805958747	11007860	11007905	hypo	-	CHG	upstream	Thecc1EG002015	scaffold_1	mRNA	Gag-pro-like protein (19%U)
scaffold_1	0.807584012262375	0.719441688594071	-0.0881423236683038	11015826	11017321	hypo	-	CHG	upstream	Thecc1EG002016	scaffold_1	mRNA	Unknown
scaffold_1	0.891666666666666	0.544425087108014	-0.347241579558652	11076121	11077305	hypo	+	CHG	upstream	Thecc1EG002025	scaffold_1	mRNA	Gag protease polyprotein (68%P)
scaffold_1	1	0.733333333333333	-0.266666666666667	11170656	11170656	hypo	+	CHG	upstream	Thecc1EG002036	scaffold_1	mRNA	Uncharacterized protein (42%P)
scaffold_1	0.808156921305107	0.836996336996337	0.0288394156912297	11181821	11182595	hyper	+	CHG	intronic	Thecc1EG002038	scaffold_1	mRNA	Zinc transporter 5 precursor (66%P)
scaffold_1	0.866666666666667	0.647058823529412	-0.219607843137255	11187889	11187889	hypo	-	CHG	intronic	Thecc1EG002039	scaffold_1	mRNA	Uncharacterized protein (48%P)
scaffold_1	0.75643279944185	0.741730463422088	-0.0147023360197622	11210532	11212441	hypo	-	CHG	intronic	Thecc1EG002040	scaffold_1	mRNA	Unknown
scaffold_1	0.72592062709678	0.605571016285302	-0.120349610811478	11214556	11216299	hypo	+	CHG	exonic	Thecc1EG002042	scaffold_1	mRNA	Copia LTR rider-like protein (24%U)
scaffold_1	0.727272727272727	0.526315789473684	-0.200956937799043	11257619	11257619	hypo	+	CHG	intronic	Thecc1EG002046	scaffold_1	mRNA	c("UDP-glucosyl transferase 71C5"	" putative (42%P)")
scaffold_1	0.106060606060606	0.125	0.018939393939394	11264049	11264301	hypo	+	CHG	exonic	Thecc1EG002048	scaffold_1	mRNA	Uncharacterized protein
scaffold_1	0.679563492063493	0.693262411347518	0.013698919284026	11293888	11294201	hyper	+	CHG	intronic	Thecc1EG002050	scaffold_1	mRNA	c("Tetratricopeptide repeat (TPR)-like superfamily protein"	" putative (54%T)")
scaffold_1	0.86875	0.590909090909091	-0.27784090909091	11285811	11285821	hypo	+	CHG	intronic	Thecc1EG002051	scaffold_1	mRNA	Uncharacterized protein (76%P)
scaffold_1	0.924242424242424	0.845238095238095	-0.079004329004329	11287221	11287935	hypo	-	CHG	exonic	Thecc1EG002052	scaffold_1	mRNA	c("RNA-directed DNA polymerase (Reverse transcriptase)"	" Ribonuclease H-like protein (23%U)")
scaffold_1	0.866666666666666	0.892857142857143	0.0261904761904765	11297823	11297954	hyper	-	CHG	downstream	Thecc1EG002053	scaffold_1	mRNA	c("Ribonuclease H protein"	" putative (36%P)")
scaffold_1	0.84	0.6	-0.24	11333080	11333080	hypo	-	CHG	upstream	Thecc1EG002058	scaffold_1	mRNA	Uncharacterized protein (48%P)
scaffold_1	0.640229885057471	0.736111111111111	0.09588122605364	11375071	11375073	hypo	+	CHG	upstream	Thecc1EG002064	scaffold_1	mRNA	c("Pentatricopeptide repeat-containing"	" putative-like protein (20%U)")
scaffold_1	0.586666666666667	0.572222222222222	-0.0144444444444443	11391108	11391527	hypo	-	CHG	upstream;downstream	Thecc1EG002065	scaffold_1	mRNA	Unknown
scaffold_1	1	0.739130434782609	-0.260869565217391	11396871	11396871	hypo	-	CHG	upstream	Thecc1EG002067	scaffold_1	mRNA	Bifunctional inhibitor/lipid-transfer protein/seed storage 2S albumin superfamily protein (85%P)
scaffold_1	0.773333333333333	0.624281609195402	-0.149051724137931	11414071	11414077	hypo	+	CHG	upstream	Thecc1EG002068	scaffold_1	mRNA	Uncharacterized protein
scaffold_1	0.248648648648648	0.237037037037037	-0.0116116116116115	11435482	11435514	hyper	-	CHG	intergenic	Thecc1EG002071	scaffold_1	mRNA	c("Homeodomain-like superfamily protein"	" putative (38%T)")
scaffold_1	0.574104284771412	0.546044868402678	-0.0280594163687338	11446028	11446996	hypo	+	CHG	upstream	Thecc1EG002072	scaffold_1	mRNA	Regulator of chromosome condensation family protein (71%P)
scaffold_1	0.870397300068353	0.665200125827923	-0.205197174240429	11447900	11448265	hypo	+	CHG	intronic	Thecc1EG002074	scaffold_1	mRNA	c("Auxin-induced protein 5NG4"	" putative (53%P)")
scaffold_1	0.961538461538462	0.458333333333333	-0.503205128205128	11485876	11485876	hypo	+	CHG	upstream	Thecc1EG002080	scaffold_1	mRNA	Uncharacterized protein (50%P)
scaffold_1	0.695893529321388	0.711392287727104	0.0154987584057163	11495850	11496827	hyper	+	CHG	upstream	Thecc1EG002081	scaffold_1	mRNA	Uncharacterized protein (68%P)
scaffold_1	0.931034482758621	0.72	-0.211034482758621	11511028	11511028	hypo	-	CHG	upstream	Thecc1EG002084	scaffold_1	mRNA	Unknown
scaffold_1	1	0.714285714285714	-0.285714285714286	11515656	11515656	hypo	+	CHG	upstream	Thecc1EG002085	scaffold_1	mRNA	Unknown
scaffold_1	0.333333333333333	0.0740740740740741	-0.259259259259259	11525376	11525376	hypo	-	CHG	intergenic	Thecc1EG002086	scaffold_1	mRNA	c("Gag/pol protein"	" putative (38%U)")
scaffold_1	0.484896264527843	0.315778867795908	-0.169117396731935	11546274	11547967	hypo	+	CHG	exonic	Thecc1EG002090	scaffold_1	mRNA	Uncharacterized protein (38%P)
scaffold_1	0.8	0.6	-0.2	11631144	11631144	hypo	-	CHG	intronic	Thecc1EG002093	scaffold_1	mRNA	Uncharacterized protein (27%U)
scaffold_1	0.624347826086956	0.568111455108359	-0.0562363709785975	11629752	11629793	hypo	-	CHG	intronic	Thecc1EG002094	scaffold_1	mRNA	Unknown
scaffold_1	0.923228819950073	0.696794546070461	-0.226434273879612	11649797	11650447	hypo	+	CHG	exonic	Thecc1EG002098	scaffold_1	mRNA	c("Cellulose synthase-like B3"	" putative (54%P)")
scaffold_1	0.600522782277942	0.507595177959361	-0.0929276043185806	11685497	11686567	hypo	+	CHG	intergenic	Thecc1EG002100	scaffold_1	mRNA	Uncharacterized protein (81%P)
scaffold_1	0.702564102564103	0.611111111111111	-0.0914529914529913	11702464	11703751	hypo	-	CHG	intergenic	Thecc1EG002102	scaffold_1	mRNA	Uncharacterized protein (57%P)
scaffold_1	0.844223344223344	0.795666666666667	-0.0485566775566776	11733287	11734667	hypo	-	CHG	upstream	Thecc1EG002104	scaffold_1	mRNA	Unknown
scaffold_1	0.635129490392648	0.956666666666667	0.321537176274018	11738078	11738689	hyper	+	CHG	intergenic	Thecc1EG002105	scaffold_1	mRNA	Unknown
scaffold_1	0.947368421052632	0.620192307692307	-0.327176113360324	11740546	11741232	hypo	-	CHG	intronic	Thecc1EG002106	scaffold_1	mRNA	c("UDP-glucosyl transferase 71C4"	" putative (46%T)")
scaffold_1	0.763833992094862	0.839444444444444	0.0756104523495828	11749289	11750744	hyper	-	CHG	downstream	Thecc1EG002107	scaffold_1	mRNA	Uncharacterized protein (63%P)
scaffold_1	0.683483373986806	0.597994987468672	-0.0854883865181348	11753987	11755738	hypo	-	CHG	exonic	Thecc1EG002108	scaffold_1	mRNA	Uncharacterized protein (78%P)
scaffold_1	0.561507936507937	0.53062678062678	-0.030881155881156	11770755	11771106	hyper	-	CHG	intergenic	Thecc1EG002111	scaffold_1	mRNA	c("Copia-like pol polyprotein"	" putative (53%U)")
scaffold_1	0.76830002754614	0.632118284292198	-0.136181743253942	11791275	11792310	hypo	-	CHG	upstream	Thecc1EG002112	scaffold_1	mRNA	Unknown
scaffold_1	0.275	0.513071895424837	0.238071895424837	11827227	11827229	hyper	+	CHG	intronic	Thecc1EG002120	scaffold_1	mRNA	Unknown
scaffold_1	0.518807862660621	0.327230181089022	-0.191577681571599	11871191	11872290	hyper	+	CHG	intergenic	Thecc1EG002127	scaffold_1	mRNA	Unknown
scaffold_1	0.392857142857143	0.619047619047619	0.226190476190476	11882492	11882492	hyper	+	CHG	upstream;downstream	Thecc1EG002128	scaffold_1	mRNA	Uncharacterized protein (56%P)
scaffold_1	0.094384250595653	0.39042176299685	0.296037512401197	11903653	11904417	hyper	+	CHG	UTR5	Thecc1EG002135	scaffold_1	mRNA	Unknown
scaffold_1	0.602644904115492	0.740327380952381	0.137682476836889	11914226	11915592	hyper	+	CHG	upstream	Thecc1EG002136	scaffold_1	mRNA	Zinc transporter 5 precursor (67%P)
scaffold_1	0.101492710188362	0.418552036199095	0.317059326010733	11980483	11980622	hyper	+	CHG	upstream	Thecc1EG002147	scaffold_1	mRNA	Uncharacterized protein
scaffold_1	0.876837401627318	0.639848810337532	-0.236988591289785	11987088	11988268	hypo	+	CHG	intergenic	Thecc1EG002148	scaffold_1	mRNA	Uncharacterized protein (51%P)
scaffold_1	0.393939393939394	0.647058823529412	0.253119429590018	12025204	12025204	hyper	+	CHG	intronic	Thecc1EG002155	scaffold_1	mRNA	Uncharacterized protein (73%P)
scaffold_1	1	0.783783783783784	-0.216216216216216	12041265	12041265	hypo	+	CHG	upstream	Thecc1EG002157	scaffold_1	mRNA	Major facilitator superfamily protein (77%P)
scaffold_1	0.133272946859903	0.363462806432446	0.230189859572543	12171117	12171530	hyper	-	CHG	upstream	Thecc1EG002177	scaffold_1	mRNA	Uncharacterized protein (28%U)
scaffold_1	0.600793650793651	0.306202754478616	-0.294590896315034	12183794	12183921	hypo	-	CHG	upstream	Thecc1EG002180	scaffold_1	mRNA	Uncharacterized protein (48%U)
scaffold_1	0.603448275862069	0.363636363636364	-0.239811912225705	12183966	12183966	hypo	+	CHG	UTR5	Thecc1EG002181	scaffold_1	mRNA	c("Retrotransposon"	" unclassified"	" putative-like protein (27%U)")
scaffold_1	0.386021505376344	0.445454545454546	0.0594330400782012	12187386	12189033	hyper	-	CHG	downstream	Thecc1EG002182	scaffold_1	mRNA	c("Retrotransposon protein"	" unclassified"	" putative (44%U)")
scaffold_1	0.87037037037037	0.643181818181818	-0.227188552188552	12235005	12235063	hypo	-	CHG	upstream	Thecc1EG002185	scaffold_1	mRNA	Transducin/WD40 repeat-like superfamily protein (81%T)
scaffold_1	0.666666666666667	0.886363636363636	0.21969696969697	12249435	12249435	hyper	+	CHG	intergenic	Thecc1EG002188	scaffold_1	mRNA	Uncharacterized protein (59%P)
scaffold_1	0.642857142857143	0.333333333333333	-0.30952380952381	12263379	12263379	hypo	+	CHG	upstream	Thecc1EG002189	scaffold_1	mRNA	Uncharacterized protein (54%P)
scaffold_1	0.934782608695652	0.672726034858388	-0.262056573837265	12274804	12274923	hypo	+	CHG	upstream	Thecc1EG002190	scaffold_1	mRNA	Uncharacterized protein (66%U)
scaffold_1	0.923076923076923	0.681818181818182	-0.241258741258741	12309269	12309269	hypo	+	CHG	intergenic	Thecc1EG002198	scaffold_1	mRNA	Gag-pol polymerase-like protein (24%U)
scaffold_1	0.731335648376727	0.717472342472342	-0.0138633059043843	12315571	12316365	hypo	+	CHG	downstream	Thecc1EG002199	scaffold_1	mRNA	Myzus persicae-induced lipase 1 (71%P)
scaffold_1	0.476315789473684	0.588780686118147	0.112464896644463	12363343	12364508	hyper	+	CHG	upstream	Thecc1EG002205	scaffold_1	mRNA	Uncharacterized protein (43%P)
scaffold_1	0.662079218419798	0.575003659786269	-0.0870755586335297	12382820	12383630	hyper	-	CHG	intergenic	Thecc1EG002208	scaffold_1	mRNA	Unknown
scaffold_1	0.978260869565217	0.773584905660377	-0.20467596390484	12409819	12409819	hypo	+	CHG	intronic	Thecc1EG002211	scaffold_1	mRNA	Uncharacterized protein (73%P)
scaffold_1	0.739130434782609	0.518518518518518	-0.22061191626409	12417558	12417558	hypo	-	CHG	intronic	Thecc1EG002212	scaffold_1	mRNA	Uncharacterized protein (67%P)
scaffold_1	0.859942306721204	0.728044871794872	-0.131897434926332	12417745	12418299	hypo	-	CHG	intronic	Thecc1EG002213	scaffold_1	mRNA	Unknown
scaffold_1	0.469387755102041	0.25	-0.219387755102041	12472870	12472870	hypo	-	CHG	intergenic	Thecc1EG002219	scaffold_1	mRNA	Unknown
scaffold_1	0.526270685579196	0.372379118528028	-0.153891567051169	12489170	12490503	hypo	+	CHG	upstream	Thecc1EG002221	scaffold_1	mRNA	Unknown
scaffold_1	0.628787878787879	0.291666666666667	-0.337121212121212	12496681	12496746	hypo	+	CHG	upstream	Thecc1EG002223	scaffold_1	mRNA	c("F-box and associated interaction domains-containing protein"	" putative (50%P)")
scaffold_1	0.25	0.538461538461538	0.288461538461538	12519881	12519881	hyper	-	CHG	intergenic	Thecc1EG002229	scaffold_1	mRNA	Cysteine-rich RLK (RECEPTOR-like protein kinase) 8 (13%T)
scaffold_1	0.882352941176471	0.62962962962963	-0.252723311546841	12533555	12533555	hypo	+	CHG	upstream	Thecc1EG002230	scaffold_1	mRNA	PTB domain-containing engulfment adapter protein 1 (64%P)
scaffold_1	0.635723950941342	0.669642857142857	0.033918906201515	12550388	12551371	hyper	-	CHG	upstream	Thecc1EG002235	scaffold_1	mRNA	Uncharacterized protein (66%P)
scaffold_1	0.84047619047619	0.712121212121212	-0.128354978354978	12551927	12553139	hyper	+	CHG	intronic	Thecc1EG002236	scaffold_1	mRNA	Gag-pro-like protein (18%U)
scaffold_1	0.770270270270271	0.746799431009957	-0.023470839260313	12559786	12559996	hyper	+	CHG	intronic	Thecc1EG002237	scaffold_1	mRNA	c("RNA-directed DNA polymerase (Reverse transcriptase)"	" Ribonuclease H (63%U)")
scaffold_1	0.789473684210526	1	0.210526315789474	12561263	12561263	hyper	-	CHG	exonic	Thecc1EG002238	scaffold_1	mRNA	Uncharacterized protein (75%P)
scaffold_1	0.802222222222222	0.708913972500929	-0.0933082497212933	12616713	12616870	hypo	+	CHG	upstream	Thecc1EG002248	scaffold_1	mRNA	Uncharacterized protein (46%P)
scaffold_1	0.48572203939851	0.680794016572005	0.195071977173495	12619925	12621467	hyper	+	CHG	downstream	Thecc1EG002249	scaffold_1	mRNA	Unknown
scaffold_1	0.870967741935484	0.421052631578947	-0.449915110356537	12628323	12628323	hypo	+	CHG	upstream	Thecc1EG002250	scaffold_1	mRNA	Unknown
scaffold_1	0.769630986297653	0.632502527341237	-0.137128458956416	12629202	12629986	hypo	+	CHG	UTR3	Thecc1EG002251	scaffold_1	mRNA	Unknown
scaffold_1	1	0.658536585365854	-0.341463414634146	12659101	12659101	hypo	-	CHG	intergenic	Thecc1EG002253	scaffold_1	mRNA	Unknown
scaffold_1	0.783783783783784	0.530612244897959	-0.253171538885825	12741823	12741823	hypo	-	CHG	intergenic	Thecc1EG002266	scaffold_1	mRNA	3-oxoacyl-[acyl-carrier-protein] synthase (75%U)
scaffold_1	0.599482817773821	0.575829539824105	-0.0236532779497163	12745416	12746624	hypo	+	CHG	intergenic	Thecc1EG002267	scaffold_1	mRNA	Uncharacterized protein (68%P)
scaffold_1	0.590909090909091	0.862068965517241	0.27115987460815	12764411	12764411	hyper	-	CHG	intergenic	Thecc1EG002268	scaffold_1	mRNA	Uncharacterized protein
scaffold_1	0.681818181818182	0.452380952380952	-0.229437229437229	12764815	12764815	hypo	+	CHG	intergenic	Thecc1EG002269	scaffold_1	mRNA	Unknown
scaffold_1	0.696180555555556	0.408974358974359	-0.287206196581197	12769456	12769658	hypo	-	CHG	upstream;downstream	Thecc1EG002270	scaffold_1	mRNA	Unknown
scaffold_1	0.633424908424908	0.473068543656779	-0.16035636476813	12808259	12809618	hypo	+	CHG	upstream	Thecc1EG002275	scaffold_1	mRNA	Gag-pol polymerase-like protein (30%U)
scaffold_1	0.761904761904762	0.5	-0.261904761904762	12816594	12816594	hypo	-	CHG	upstream	Thecc1EG002276	scaffold_1	mRNA	Unknown
scaffold_1	0.88426724137931	0.725586645468998	-0.158680595910312	12822903	12824455	hypo	-	CHG	exonic	Thecc1EG002278	scaffold_1	mRNA	Copia LTR rider-like protein (30%U)
scaffold_1	0.654699904351985	0.553729990939293	-0.100969913412692	12820888	12822345	hypo	+	CHG	UTR3	Thecc1EG002279	scaffold_1	mRNA	Unknown
scaffold_1	0.574003795066414	0.783216783216784	0.209212988150369	12830808	12832234	hyper	-	CHG	upstream	Thecc1EG002280	scaffold_1	mRNA	Unknown
scaffold_1	0.796992481203007	0.541025641025641	-0.255966840177366	12867939	12869214	hypo	+	CHG	upstream	Thecc1EG002282	scaffold_1	mRNA	Polygalacturonase (66%U)
scaffold_1	0.948717948717949	0.730769230769231	-0.217948717948718	12866665	12866665	hypo	-	CHG	intronic	Thecc1EG002283	scaffold_1	mRNA	Unknown
scaffold_1	0.315789473684211	0.09375	-0.222039473684211	12873062	12873062	hypo	+	CHG	exonic	Thecc1EG002284	scaffold_1	mRNA	Unknown
scaffold_1	0.5	0.277777777777778	-0.222222222222222	12876100	12876100	hypo	-	CHG	UTR5	Thecc1EG002285	scaffold_1	mRNA	Uncharacterized protein (41%P)
scaffold_1	0.850883838383838	0.766379310344828	-0.0845045280390107	12887693	12889031	hypo	+	CHG	upstream	Thecc1EG002287	scaffold_1	mRNA	Uncharacterized protein (56%P)
scaffold_1	0.513513513513513	0.304347826086957	-0.209165687426557	12899111	12899111	hypo	-	CHG	intronic	Thecc1EG002289	scaffold_1	mRNA	Polygalacturonase (62%U)
scaffold_1	0.692815249266862	0.66347687400319	-0.0293383752636725	12893218	12893222	hypo	-	CHG	intronic	Thecc1EG002290	scaffold_1	mRNA	Unknown
scaffold_1	0.59760101010101	0.488672768878719	-0.108928241222291	12911384	12913212	hypo	+	CHG	intronic	Thecc1EG002292	scaffold_1	mRNA	MuDRA transposase-like (22%U)
scaffold_1	0.5	0.296296296296296	-0.203703703703704	12926215	12926215	hypo	+	CHG	intergenic	Thecc1EG002293	scaffold_1	mRNA	Uncharacterized protein (59%P)
scaffold_1	0.469248094248094	0.705640800014666	0.236392705766572	12943405	12944840	hyper	-	CHG	intergenic	Thecc1EG002295	scaffold_1	mRNA	Unknown
scaffold_1	0.738366571699905	0.628593628593629	-0.109772943106276	13013967	13015404	hypo	-	CHG	upstream	Thecc1EG002304	scaffold_1	mRNA	c("RNA-directed DNA polymerase (Reverse transcriptase)"	" Ribonuclease H-like protein (30%U)")
scaffold_1	0.537433155080213	0.306042884990254	-0.23139027008996	13028021	13028399	hypo	-	CHG	upstream	Thecc1EG002305	scaffold_1	mRNA	Uncharacterized protein (78%P)
scaffold_1	0.866666666666667	0.6	-0.266666666666667	13072297	13072297	hypo	+	CHG	intronic	Thecc1EG002311	scaffold_1	mRNA	Kinase superfamily protein (77%T)
scaffold_1	0.0991087344028521	0.365701415701415	0.266592681298564	13076817	13077948	hyper	-	CHG	upstream	Thecc1EG002312	scaffold_1	mRNA	DGCR14-related (72%P)
scaffold_1	0.803030303030303	0.567016317016317	-0.236013986013986	13092235	13092725	hypo	-	CHG	intergenic	Thecc1EG002313	scaffold_1	mRNA	Unknown
scaffold_1	0.75	0.506734006734007	-0.243265993265993	13094872	13096110	hypo	+	CHG	exonic	Thecc1EG002314	scaffold_1	mRNA	Unknown
scaffold_1	0.876370035193565	0.560088900762113	-0.316281134431452	13119882	13120909	hypo	-	CHG	upstream	Thecc1EG002315	scaffold_1	mRNA	c("Retrotransposon protein"	" putative (37%U)")
scaffold_1	0.96969696969697	0.735294117647059	-0.234402852049911	13135948	13135948	hypo	+	CHG	intronic	Thecc1EG002317	scaffold_1	mRNA	Uncharacterized protein (50%U)
scaffold_1	0.767441860465116	0.428571428571429	-0.338870431893688	13146227	13146227	hypo	+	CHG	downstream	Thecc1EG002319	scaffold_1	mRNA	GRAS family transcription factor (76%P)
scaffold_1	0.738562091503268	0.775641025641026	0.037078934137758	13144996	13145021	hyper	-	CHG	upstream	Thecc1EG002320	scaffold_1	mRNA	Unknown
scaffold_1	0.308787561146052	0.561736943756229	0.252949382610177	13153968	13154865	hyper	+	CHG	exonic	Thecc1EG002324	scaffold_1	mRNA	Uncharacterized protein (73%P)
scaffold_1	0.470588235294118	0.675	0.204411764705882	13218579	13218579	hyper	-	CHG	upstream	Thecc1EG002333	scaffold_1	mRNA	Photosystem II light harvesting complex gene 2.1 (92%T)
scaffold_1	0.636494252873563	0.947368421052632	0.310874168179068	13275016	13275235	hyper	-	CHG	intronic	Thecc1EG002339	scaffold_1	mRNA	Unknown
scaffold_1	0.575757575757576	0.347826086956522	-0.227931488801054	13282275	13282275	hypo	-	CHG	intronic	Thecc1EG002340	scaffold_1	mRNA	Unknown
scaffold_1	0.333333333333333	0.705882352941177	0.372549019607843	13273222	13273222	hyper	-	CHG	UTR5	Thecc1EG002341	scaffold_1	mRNA	Unknown
scaffold_1	0.872280701754386	0.562797669792555	-0.309483031961831	13299796	13300463	hypo	+	CHG	intergenic	Thecc1EG002345	scaffold_1	mRNA	Uncharacterized protein (77%P)
scaffold_1	0.722222222222222	0.611965811965812	-0.11025641025641	13304955	13305837	hypo	-	CHG	intergenic	Thecc1EG002346	scaffold_1	mRNA	Tetratricopeptide repeat (TPR)-like superfamily protein (61%T)
scaffold_1	0.585998062015504	0.496376811594203	-0.089621250421301	13314405	13315477	hypo	+	CHG	upstream	Thecc1EG002348	scaffold_1	mRNA	Uncharacterized protein
scaffold_1	0.696777293913517	0.527001231527094	-0.169776062386423	13339983	13340931	hypo	-	CHG	downstream	Thecc1EG002355	scaffold_1	mRNA	Uncharacterized protein (61%P)
scaffold_1	0.725417032484636	0.490809736711376	-0.23460729577326	13358520	13358530	hypo	-	CHG	intronic	Thecc1EG002356	scaffold_1	mRNA	Unknown
scaffold_1	0.318162393162393	0.599128802464382	0.280966409301989	13356502	13356924	hyper	+	CHG	intronic	Thecc1EG002357	scaffold_1	mRNA	Uncharacterized protein (26%U)
scaffold_1	0.644381185335133	0.687206694271912	0.042825508936779	13394597	13396015	hypo	+	CHG	intergenic	Thecc1EG002361	scaffold_1	mRNA	c("Gag protease polyprotein"	" putative (56%P)")
scaffold_1	0.481481481481482	0.257575757575758	-0.223905723905724	13408400	13408485	hypo	-	CHG	intronic	Thecc1EG002363	scaffold_1	mRNA	Unknown
scaffold_1	0.3	0.518518518518518	0.218518518518519	13412439	13412439	hyper	-	CHG	exonic	Thecc1EG002365	scaffold_1	mRNA	Uncharacterized protein
scaffold_1	0.790692234462124	0.666225749559083	-0.124466484903041	13427288	13427513	hypo	-	CHG	intergenic	Thecc1EG002366	scaffold_1	mRNA	Cysteine-rich RLK (RECEPTOR-like protein kinase) 8 (20%T)
scaffold_1	0.470532915360502	0.751196172248804	0.280663256888303	13451092	13451875	hyper	-	CHG	upstream	Thecc1EG002368	scaffold_1	mRNA	Uncharacterized protein (66%P)
scaffold_1	0.713742997198879	0.493055555555556	-0.220687441643324	13481361	13482957	hypo	+	CHG	upstream	Thecc1EG002369	scaffold_1	mRNA	Uncharacterized protein (21%U)
scaffold_1	0.764656861790648	0.650399409020099	-0.114257452770549	13479528	13480982	hypo	+	CHG	intronic	Thecc1EG002370	scaffold_1	mRNA	Uncharacterized protein (81%P)
scaffold_1	0.311475409836066	0.547619047619048	0.236143637782982	13493916	13493916	hyper	-	CHG	upstream	Thecc1EG002371	scaffold_1	mRNA	Uncharacterized protein (43%P)
scaffold_1	0.472222222222222	0.493927125506073	0.0217049032838505	13501479	13502062	hypo	+	CHG	intronic	Thecc1EG002374	scaffold_1	mRNA	Uncharacterized protein (53%P)
scaffold_1	0.685866013071896	0.621174524400331	-0.0646914886715643	13509304	13510205	hypo	-	CHG	upstream	Thecc1EG002375	scaffold_1	mRNA	Uncharacterized protein (68%P)
scaffold_1	0.808931219873934	0.566176470588235	-0.242754749285699	13508498	13509059	hypo	-	CHG	intronic	Thecc1EG002376	scaffold_1	mRNA	Uncharacterized protein (57%P)
scaffold_1	0.601884057971014	0.852368497529788	0.250484439558773	13516396	13517224	hyper	+	CHG	upstream	Thecc1EG002377	scaffold_1	mRNA	Uncharacterized protein (60%P)
scaffold_1	0.8	0.583333333333333	-0.216666666666667	13526649	13526649	hypo	+	CHG	downstream	Thecc1EG002379	scaffold_1	mRNA	Uncharacterized protein (59%P)
scaffold_1	0.598375928623204	0.389532229896007	-0.208843698727197	13536026	13537463	hypo	-	CHG	upstream	Thecc1EG002380	scaffold_1	mRNA	Secretory laccase (75%U)
scaffold_1	0.752525252525252	0.533333333333333	-0.219191919191919	13539318	13539914	hypo	-	CHG	intergenic	Thecc1EG002381	scaffold_1	mRNA	Unknown
scaffold_1	0.486842105263158	0.752673796791444	0.265831691528286	13551762	13552817	hyper	+	CHG	upstream	Thecc1EG002382	scaffold_1	mRNA	Uncharacterized protein (71%P)
scaffold_1	0.718844439377048	0.551395454158612	-0.167448985218436	13558955	13560200	hypo	-	CHG	UTR3	Thecc1EG002383	scaffold_1	mRNA	Ribonuclease H protein (62%P)
scaffold_1	0.727272727272727	0.526315789473684	-0.200956937799043	13567747	13567747	hypo	+	CHG	intronic	Thecc1EG002384	scaffold_1	mRNA	c("Gag protease polyprotein"	" putative (56%P)")
scaffold_1	0.742824074074074	0.697623507972414	-0.0452005661016602	13562704	13564047	hypo	+	CHG	intronic	Thecc1EG002385	scaffold_1	mRNA	c("Retrotransposon protein"	" putative (59%U)")
scaffold_1	0.900396825396825	0.622688477951636	-0.277708347445189	13565706	13566516	hypo	+	CHG	intronic	Thecc1EG002386	scaffold_1	mRNA	c("RNA-directed DNA polymerase (Reverse transcriptase)"	" Ribonuclease H (61%U)")
scaffold_1	0.920650953984287	0.675369927343611	-0.245281026640676	13572463	13573335	hypo	-	CHG	UTR5	Thecc1EG002389	scaffold_1	mRNA	Gag-pro-like protein (31%U)
scaffold_1	0.47154162797583	0.484126984126984	0.012585356151154	13587582	13588560	hypo	-	CHG	intronic	Thecc1EG002392	scaffold_1	mRNA	Uncharacterized protein (39%U)
scaffold_1	0.529857397504456	0.435239018087855	-0.0946183794166007	13608275	13608711	hypo	+	CHG	intergenic	Thecc1EG002393	scaffold_1	mRNA	Receptor like protein 20 (15%T)
scaffold_1	0.983050847457627	0.767857142857143	-0.215193704600484	13649274	13649274	hypo	-	CHG	upstream;downstream	Thecc1EG002399	scaffold_1	mRNA	Unknown
scaffold_1	0.863793103448276	0.598214285714286	-0.26557881773399	13692330	13692681	hypo	+	CHG	intronic	Thecc1EG002406	scaffold_1	mRNA	Uncharacterized protein (15%U)
scaffold_1	0.621047344514326	0.697624955689472	0.076577611175146	13720919	13721543	hyper	-	CHG	intronic	Thecc1EG002408	scaffold_1	mRNA	Uncharacterized protein (49%P)
scaffold_1	0.707902001380262	0.60239651416122	-0.105505487219042	13744351	13744984	hypo	-	CHG	intergenic	Thecc1EG002410	scaffold_1	mRNA	Nuclear transcription factor Y subunit B-3 (73%P)
scaffold_1	1	0.7	-0.3	13785956	13785956	hypo	-	CHG	upstream	Thecc1EG002416	scaffold_1	mRNA	Galactose oxidase/kelch repeat superfamily protein (70%T)
scaffold_1	0.727083333333334	0.75686274509804	0.029779411764706	13791787	13792985	hyper	+	CHG	upstream	Thecc1EG002418	scaffold_1	mRNA	Uncharacterized protein (50%P)
scaffold_1	0.851127152988855	0.619565217391304	-0.231561935597551	13805632	13806674	hypo	-	CHG	upstream	Thecc1EG002420	scaffold_1	mRNA	Uncharacterized protein (45%P)
scaffold_1	0.790780141843972	0.796296296296297	0.00551615445232449	13813657	13814407	hypo	+	CHG	intergenic	Thecc1EG002421	scaffold_1	mRNA	Uncharacterized protein (37%P)
scaffold_1	0.841875	0.640512265512266	-0.201362734487734	13876684	13877628	hyper	+	CHG	UTR5	Thecc1EG002431	scaffold_1	mRNA	Rubisco methyltransferase family protein (20%T)
scaffold_1	0.65	0.866666666666667	0.216666666666667	13883888	13883888	hyper	-	CHG	intronic	Thecc1EG002435	scaffold_1	mRNA	RPM1-interacting protein 4 family protein (66%P)
scaffold_1	0.928571428571429	0.607142857142857	-0.321428571428572	13896493	13896493	hypo	+	CHG	intronic	Thecc1EG002436	scaffold_1	mRNA	Coated vesicle membrane protein-like (30%U)
scaffold_1	0.943939393939394	0.738636363636364	-0.20530303030303	13909175	13909182	hypo	+	CHG	intronic	Thecc1EG002437	scaffold_1	mRNA	Mutator-like transposase (12%U)
scaffold_1	0.891304347826087	0.660839160839161	-0.230465186986926	13911167	13911456	hypo	+	CHG	intronic	Thecc1EG002438	scaffold_1	mRNA	Uncharacterized protein (17%T)
scaffold_1	0.976744186046512	0.775	-0.201744186046512	13928443	13928443	hypo	+	CHG	intronic	Thecc1EG002441	scaffold_1	mRNA	Uncharacterized protein (63%P)
scaffold_1	0.739130434782609	0.5	-0.239130434782609	13967327	13967327	hypo	+	CHG	intergenic	Thecc1EG002447	scaffold_1	mRNA	Unknown
scaffold_1	0.341346153846154	0.12192118226601	-0.219424971580144	13985251	13985253	hypo	+	CHG	UTR3	Thecc1EG002452	scaffold_1	mRNA	Uncharacterized protein (45%P)
scaffold_1	0.2	0	-0.2	14016120	14016120	hypo	+	CHG	upstream	Thecc1EG002457	scaffold_1	mRNA	Uncharacterized protein (56%P)
scaffold_1	0.666666666666667	0.416666666666667	-0.25	14048347	14048347	hypo	-	CHG	upstream	Thecc1EG002460	scaffold_1	mRNA	c("Period circadian protein"	" putative (41%P)")
scaffold_1	0.775485557013571	0.839676113360324	0.0641905563467534	14058352	14059797	hypo	+	CHG	upstream	Thecc1EG002461	scaffold_1	mRNA	Transposon-like protein (25%U)
scaffold_1	0.766666666666667	0.565217391304348	-0.201449275362319	14082811	14082811	hypo	-	CHG	UTR5	Thecc1EG002466	scaffold_1	mRNA	Uncharacterized protein (63%P)
scaffold_1	0.705756667416049	0.615959948909258	-0.0897967185067907	14088526	14089539	hypo	-	CHG	UTR5	Thecc1EG002468	scaffold_1	mRNA	Uncharacterized protein (61%P)
scaffold_1	0.695415499533147	0.567676767676768	-0.127738731856379	14086927	14088076	hypo	+	CHG	intronic	Thecc1EG002469	scaffold_1	mRNA	Uncharacterized protein (93%P)
scaffold_1	0.81265688445921	0.760526073337019	-0.0521308111221913	14101054	14102544	hypo	+	CHG	UTR3	Thecc1EG002470	scaffold_1	mRNA	c("RNA-directed DNA polymerase (Reverse transcriptase)"	" Ribonuclease H"	" putative (36%U)")
scaffold_1	0.883720930232558	0.666666666666667	-0.217054263565892	14103136	14103136	hypo	-	CHG	upstream	Thecc1EG002471	scaffold_1	mRNA	Uncharacterized protein (74%P)
scaffold_1	0.769230769230769	1	0.230769230769231	14103009	14103009	hyper	+	CHG	UTR5	Thecc1EG002472	scaffold_1	mRNA	Uncharacterized protein (65%P)
scaffold_1	0.318681318681319	0.66708853238265	0.348407213701331	14108541	14108609	hyper	+	CHG	downstream	Thecc1EG002473	scaffold_1	mRNA	Exostosin family protein (66%P)
scaffold_1	0.325	0.58	0.255	14123007	14123020	hyper	-	CHG	upstream	Thecc1EG002475	scaffold_1	mRNA	Uncharacterized protein (85%P)
scaffold_1	0.711038961038961	0.685823754789272	-0.0252152062496895	14137439	14138301	hyper	+	CHG	intronic	Thecc1EG002477	scaffold_1	mRNA	c("Heavy metal transport/detoxification superfamily protein"	" putative (46%P)")
scaffold_1	0.736842105263158	0.423076923076923	-0.313765182186235	14150410	14150410	hypo	-	CHG	intergenic	Thecc1EG002478	scaffold_1	mRNA	Unknown
scaffold_1	0.610846560846561	0.598620689655172	-0.012225871191388	14153587	14153937	hypo	-	CHG	intronic	Thecc1EG002479	scaffold_1	mRNA	Subtilisin-like serine endopeptidase family protein (63%T)
scaffold_1	0.625	0.842105263157895	0.217105263157895	14171159	14171159	hyper	+	CHG	intronic	Thecc1EG002480	scaffold_1	mRNA	c("Polyprotein"	" related"	" putative (55%U)")
scaffold_1	0.909200083542189	0.789375	-0.119825083542189	14206640	14207155	hypo	-	CHG	UTR3	Thecc1EG002485	scaffold_1	mRNA	DNA/RNA polymerases superfamily protein (66%P)
scaffold_1	0.853658536585366	0.642857142857143	-0.210801393728223	14209139	14209139	hypo	-	CHG	intergenic	Thecc1EG002486	scaffold_1	mRNA	Uncharacterized protein (78%P)
scaffold_1	0.625	0.375	-0.25	14226462	14226462	hypo	+	CHG	upstream;downstream	Thecc1EG002488	scaffold_1	mRNA	Uncharacterized protein (51%U)
scaffold_1	0.76772030651341	0.531159420289855	-0.236560886223555	14245178	14245943	hypo	-	CHG	intergenic	Thecc1EG002489	scaffold_1	mRNA	Uncharacterized protein (73%P)
scaffold_1	0.391483516483517	0.614583333333333	0.223099816849817	14249536	14249538	hyper	+	CHG	intergenic	Thecc1EG002490	scaffold_1	mRNA	RAB GTPase B1C (92%T)
scaffold_1	0.794871794871795	0.585365853658537	-0.209505941213258	14263796	14263796	hypo	+	CHG	intergenic	Thecc1EG002492	scaffold_1	mRNA	ADP glucose pyrophosphorylase 1 (84%T)
scaffold_1	0.789473684210526	0.473684210526316	-0.315789473684211	14301462	14301462	hypo	+	CHG	upstream	Thecc1EG002494	scaffold_1	mRNA	Uncharacterized protein
scaffold_1	0.75	1	0.25	14302623	14302623	hyper	+	CHG	intergenic	Thecc1EG002495	scaffold_1	mRNA	Uncharacterized protein (61%P)
scaffold_1	0.717334716100597	0.615119047619048	-0.102215668481549	14310070	14311124	hyper	+	CHG	UTR5	Thecc1EG002496	scaffold_1	mRNA	Unknown
scaffold_1	0.658536585365854	0.423076923076923	-0.235459662288931	14318933	14318933	hypo	-	CHG	upstream	Thecc1EG002499	scaffold_1	mRNA	Uncharacterized protein (53%P)
scaffold_1	0.75	0.491048593350384	-0.258951406649616	14342645	14343116	hypo	-	CHG	upstream	Thecc1EG002502	scaffold_1	mRNA	Uncharacterized protein (68%P)
scaffold_1	0.786986969387349	0.645763656633222	-0.141223312754127	14341539	14341805	hypo	+	CHG	exonic	Thecc1EG002503	scaffold_1	mRNA	Uncharacterized protein (74%U)
scaffold_1	0.935535117056856	0.657291005291005	-0.278244111765851	14351461	14352642	hypo	+	CHG	upstream	Thecc1EG002504	scaffold_1	mRNA	Uncharacterized protein (52%P)
scaffold_1	0.380952380952381	0.344393592677345	-0.036558788275035	14414103	14414229	hyper	-	CHG	intergenic	Thecc1EG002512	scaffold_1	mRNA	Uncharacterized protein (68%P)
scaffold_1	0.833333333333333	0.545454545454545	-0.287878787878788	14415191	14415191	hypo	+	CHG	intergenic	Thecc1EG002513	scaffold_1	mRNA	Uncharacterized protein
scaffold_1	0.596153846153846	0.372549019607843	-0.223604826546003	14434132	14434132	hypo	+	CHG	upstream;downstream	Thecc1EG002516	scaffold_1	mRNA	Uncharacterized protein (64%P)
scaffold_1	0.8	0.540540540540541	-0.259459459459459	14442574	14442574	hypo	-	CHG	intronic	Thecc1EG002518	scaffold_1	mRNA	Unknown
scaffold_1	0.670076726342711	0.668627450980392	-0.00144927536231901	14469121	14469363	hyper	-	CHG	upstream	Thecc1EG002522	scaffold_1	mRNA	c("Translation elongation factor Ts (EF-Ts)"	" putative (63%T)")
scaffold_1	0.750359934183463	0.704629629629629	-0.045730304553834	14526760	14528540	hyper	+	CHG	upstream	Thecc1EG002534	scaffold_1	mRNA	c("Chaperone DnaJ-domain superfamily protein"	" putative (37%T)")
scaffold_1	0.741666666666666	0.461904761904762	-0.279761904761904	14539714	14540197	hypo	+	CHG	upstream	Thecc1EG002536	scaffold_1	mRNA	Unknown
scaffold_1	0.745968530953051	0.643915361309884	-0.102053169643167	14534905	14535661	hypo	-	CHG	intronic	Thecc1EG002537	scaffold_1	mRNA	c("Cysteine-rich RLK (RECEPTOR-like protein kinase) 8"	" putative (50%T)")
scaffold_1	0.591008771929824	0.84	0.248991228070176	14550444	14550446	hyper	+	CHG	intergenic	Thecc1EG002539	scaffold_1	mRNA	c("Cytochrome b561/ferric reductase transmembrane with DOMON related domain"	" putative (57%T)")
scaffold_1	0.888888888888889	0.6	-0.288888888888889	14561452	14562890	hypo	-	CHG	intergenic	Thecc1EG002541	scaffold_1	mRNA	Unknown
scaffold_1	0.69731884057971	0.702678789998251	0.00535994941854121	14585808	14587221	hypo	+	CHG	upstream	Thecc1EG002543	scaffold_1	mRNA	Uncharacterized protein (30%U)
scaffold_1	0.451661220043573	0.706427015250545	0.254765795206972	14589615	14591104	hyper	-	CHG	intergenic	Thecc1EG002544	scaffold_1	mRNA	Uncharacterized protein (51%U)
scaffold_1	0.746058679882209	0.717902667256116	-0.0281560126260937	14598101	14598585	hypo	+	CHG	downstream	Thecc1EG002545	scaffold_1	mRNA	Unknown
scaffold_1	0.7875	0.729090909090909	-0.058409090909091	14627746	14627914	hypo	+	CHG	UTR5	Thecc1EG002547	scaffold_1	mRNA	Uncharacterized protein (81%P)
scaffold_1	0.570050482331184	0.46874476286241	-0.101305719468774	14624717	14624951	hyper	+	CHG	intronic	Thecc1EG002548	scaffold_1	mRNA	Uncharacterized protein (86%P)
scaffold_1	0.331504702194358	0.3525	0.0209952978056425	14625915	14625951	hyper	+	CHG	intronic	Thecc1EG002549	scaffold_1	mRNA	c("Fanconi anemia group D2 protein"	" putative (57%P)")
scaffold_1	0.694231587909749	0.374754930227194	-0.319476657682555	14650292	14650374	hypo	-	CHG	intronic	Thecc1EG002551	scaffold_1	mRNA	Unknown
scaffold_1	0.413793103448276	0.181818181818182	-0.231974921630094	14687042	14687042	hypo	+	CHG	intergenic	Thecc1EG002552	scaffold_1	mRNA	Unknown
scaffold_1	0.703889373729065	0.543100463245994	-0.160788910483071	14703350	14704799	hyper	-	CHG	upstream	Thecc1EG002554	scaffold_1	mRNA	Uncharacterized protein (75%P)
scaffold_1	0.889705882352941	0.598864430468204	-0.290841451884737	14791112	14792434	hypo	-	CHG	intronic	Thecc1EG002556	scaffold_1	mRNA	Uncharacterized protein (13%U)
scaffold_1	0.0666666666666667	0.347826086956522	0.281159420289855	14789166	14789166	hyper	+	CHG	intronic	Thecc1EG002557	scaffold_1	mRNA	Unknown
scaffold_1	0.644273592912431	0.598806396265561	-0.0454671966468701	14804779	14805589	hyper	-	CHG	intronic	Thecc1EG002559	scaffold_1	mRNA	Unknown
scaffold_1	0.5	0.272727272727273	-0.227272727272727	14849528	14849528	hypo	+	CHG	intergenic	Thecc1EG002560	scaffold_1	mRNA	Uncharacterized protein (70%P)
scaffold_1	0.294117647058823	0.3	0.00588235294117651	14856886	14856918	hyper	-	CHG	intergenic	Thecc1EG002561	scaffold_1	mRNA	Gag protease polyprotein (65%P)
scaffold_1	0.717857142857143	0.739145658263305	0.0212885154061625	14861985	14863236	hyper	-	CHG	exonic	Thecc1EG002563	scaffold_1	mRNA	Unknown
scaffold_1	0.626190476190476	0.40233918128655	-0.223851294903927	14880093	14881042	hypo	+	CHG	upstream	Thecc1EG002564	scaffold_1	mRNA	Uncharacterized protein (60%P)
scaffold_1	0.842105263157895	0.581395348837209	-0.260709914320685	14893399	14893399	hypo	+	CHG	upstream	Thecc1EG002566	scaffold_1	mRNA	Unknown
scaffold_1	0.64997867803838	0.623935181359993	-0.0260434966783863	14904430	14905061	hypo	+	CHG	intergenic	Thecc1EG002569	scaffold_1	mRNA	RNI-like superfamily protein (60%T)
scaffold_1	0.948025987006497	0.737416904083571	-0.210609082922926	14923513	14924254	hypo	+	CHG	upstream	Thecc1EG002572	scaffold_1	mRNA	Ribosomal protein L5 B (66%T)
scaffold_1	0.183512544802867	0.257371794871795	0.0738592500689277	14946394	14946413	hyper	+	CHG	upstream	Thecc1EG002578	scaffold_1	mRNA	Mediator of RNA polymerase II transcription subunit 19 (73%P)
scaffold_1	0.333333333333333	0.108766233766234	-0.224567099567099	14946584	14946616	hypo	+	CHG	UTR5	Thecc1EG002579	scaffold_1	mRNA	Unknown
scaffold_1	0.8	0.6	-0.2	14990334	14990334	hypo	-	CHG	exonic	Thecc1EG002584	scaffold_1	mRNA	Uncharacterized protein (67%P)
scaffold_1	0.874904507257448	0.645238095238095	-0.229666412019353	14979952	14981436	hypo	-	CHG	UTR3	Thecc1EG002585	scaffold_1	mRNA	Uncharacterized protein (34%U)
scaffold_1	0.756108197240413	0.701590737092285	-0.0545174601481277	14982545	14984275	hyper	+	CHG	intronic	Thecc1EG002586	scaffold_1	mRNA	Unknown
scaffold_1	0.627483974358974	0.733044733044733	0.105560758685759	14999847	15000600	hyper	+	CHG	intronic	Thecc1EG002588	scaffold_1	mRNA	Unknown
scaffold_1	0.819310897435897	0.448373015873016	-0.370937881562881	15026547	15026943	hypo	+	CHG	intronic	Thecc1EG002593	scaffold_1	mRNA	Unknown
scaffold_1	0.708333333333333	0.416666666666667	-0.291666666666667	15051031	15051031	hypo	-	CHG	upstream	Thecc1EG002594	scaffold_1	mRNA	c("UDP-xylose phenolic glycosyltransferase"	" putative (58%U)")
scaffold_1	0.759259259259259	0.673400673400673	-0.085858585858586	15064362	15065736	hypo	+	CHG	upstream	Thecc1EG002595	scaffold_1	mRNA	Unknown
scaffold_1	0.543134944455561	0.827586206896552	0.284451262440991	15069379	15070060	hyper	-	CHG	upstream	Thecc1EG002596	scaffold_1	mRNA	Unknown
scaffold_1	0.407523510971787	0.648648648648648	0.241125137676862	15081340	15081504	hyper	-	CHG	intergenic	Thecc1EG002599	scaffold_1	mRNA	Unknown
scaffold_1	0.578947368421053	0.814814814814815	0.235867446393762	15112538	15112538	hyper	-	CHG	intronic	Thecc1EG002605	scaffold_1	mRNA	Unknown
scaffold_1	0	0.266666666666667	0.266666666666667	15119453	15119453	hyper	+	CHG	intronic	Thecc1EG002607	scaffold_1	mRNA	Tetratricopeptide repeat (TPR)-like superfamily protein (63%T)
scaffold_1	0.8125	0.833333333333333	0.0208333333333335	15151956	15152948	hypo	-	CHG	upstream	Thecc1EG002613	scaffold_1	mRNA	Bacterial hemolysin-related (81%P)
scaffold_1	0.32271051529116	0.598859180035651	0.27614866474449	15153917	15153966	hyper	+	CHG	intergenic	Thecc1EG002614	scaffold_1	mRNA	Photosystem I reaction center subunit XI (81%P)
scaffold_1	0.785667565139263	0.750666666666667	-0.0350008984725966	15158748	15159977	hypo	+	CHG	exonic	Thecc1EG002615	scaffold_1	mRNA	Unknown
scaffold_1	0.826171083818143	0.68060914412385	-0.145561939694292	15158109	15158432	hyper	+	CHG	exonic	Thecc1EG002616	scaffold_1	mRNA	Uncharacterized protein (60%P)
scaffold_1	0.732111689211487	0.528382036756154	-0.203729652455333	15160463	15161814	hypo	+	CHG	downstream	Thecc1EG002617	scaffold_1	mRNA	Unknown
scaffold_1	0.756756756756757	0.513513513513513	-0.243243243243243	15165748	15165748	hypo	+	CHG	intergenic	Thecc1EG002618	scaffold_1	mRNA	c("Ribonuclease H protein"	" putative (55%P)")
scaffold_1	0.549450549450549	0.794117647058823	0.244667097608274	15199526	15200165	hyper	-	CHG	upstream	Thecc1EG002622	scaffold_1	mRNA	Cysteine-rich RLK (RECEPTOR-like protein kinase) 8 (14%T)
scaffold_1	0.837121212121212	0.833333333333333	-0.00378787878787849	15216173	15216520	hypo	+	CHG	intronic	Thecc1EG002624	scaffold_1	mRNA	Uncharacterized protein (73%P)
scaffold_1	0.883116883116883	0.625668449197861	-0.257448433919023	15229309	15229371	hypo	-	CHG	intronic	Thecc1EG002626	scaffold_1	mRNA	c("Glutamate receptor 1.1"	" putative (47%P)")
scaffold_1	0.66163660900503	0.608853615520282	-0.052782993484748	15264679	15265864	hypo	-	CHG	intergenic	Thecc1EG002632	scaffold_1	mRNA	Unknown
scaffold_1	0.824110671936759	0.8375	0.013389328063241	15278727	15278779	hypo	-	CHG	upstream	Thecc1EG002634	scaffold_1	mRNA	Unknown
scaffold_1	0.707368421052632	0.735507246376812	0.02813882532418	15298183	15298819	hypo	+	CHG	intergenic	Thecc1EG002635	scaffold_1	mRNA	Uncharacterized protein (82%P)
scaffold_1	0.930555555555555	0.692307692307693	-0.238247863247863	15322831	15323226	hypo	+	CHG	upstream	Thecc1EG002636	scaffold_1	mRNA	Uncharacterized protein (63%P)
scaffold_1	0.909090909090909	0.666666666666667	-0.242424242424242	15341941	15341941	hypo	-	CHG	exonic	Thecc1EG002637	scaffold_1	mRNA	c("Integrase"	" catalytic region"	" Zinc finger"	" CCHC-type"	" Peptidase aspartic"	" catalytic"	" putative (41%U)")
scaffold_1	0.780714285714286	0.644740722865723	-0.135973562848563	15340919	15341559	hypo	+	CHG	upstream	Thecc1EG002638	scaffold_1	mRNA	c("Transposase tnp2"	" putative (58%P)")
scaffold_1	0.766666666666667	0.541666666666667	-0.225	15359177	15359177	hypo	-	CHG	upstream	Thecc1EG002639	scaffold_1	mRNA	Uncharacterized protein
scaffold_1	0.866666666666667	0.636363636363636	-0.23030303030303	15396602	15396602	hypo	-	CHG	intergenic	Thecc1EG002643	scaffold_1	mRNA	Unknown
scaffold_1	0.25287356321839	0.589130434782609	0.336256871564218	15399915	15399946	hyper	-	CHG	downstream	Thecc1EG002644	scaffold_1	mRNA	Uncharacterized protein (80%P)
scaffold_1	0.662668665667167	0.745475113122172	0.0828064474550055	15418797	15418942	hypo	+	CHG	intergenic	Thecc1EG002645	scaffold_1	mRNA	Uncharacterized protein (48%P)
scaffold_1	0.768081531153427	0.599230399230399	-0.168851131923027	15443523	15444426	hypo	-	CHG	intronic	Thecc1EG002649	scaffold_1	mRNA	c("RNA-directed DNA polymerase (Reverse transcriptase)"	" Ribonuclease H"	" putative (47%U)")
scaffold_1	0.838095238095238	0.601481481481481	-0.236613756613757	15455883	15457562	hypo	-	CHG	intronic	Thecc1EG002653	scaffold_1	mRNA	Far-red impaired responsive family protein (75%P)
scaffold_1	0.881843381843382	0.645833333333333	-0.236010048510049	15489308	15490373	hypo	+	CHG	intronic	Thecc1EG002660	scaffold_1	mRNA	FAD-dependent oxidoreductase family protein (61%P)
scaffold_1	0.926829268292683	0.633333333333333	-0.29349593495935	15518786	15518786	hypo	-	CHG	intergenic	Thecc1EG002664	scaffold_1	mRNA	SKU5 similar 3 (81%P)
scaffold_1	0.631117347564716	0.792410714285714	0.161293366720998	15544623	15546496	hyper	+	CHG	upstream	Thecc1EG002669	scaffold_1	mRNA	Uncharacterized protein (39%U)
scaffold_1	0.726657745291286	0.546428571428572	-0.180229173862714	15550099	15550754	hypo	-	CHG	exonic	Thecc1EG002670	scaffold_1	mRNA	Uncharacterized protein (35%U)
scaffold_1	0.732230392156863	0.479491386382281	-0.252739005774582	15548078	15549962	hypo	-	CHG	UTR3	Thecc1EG002671	scaffold_1	mRNA	Uncharacterized protein (32%U)
scaffold_1	0.591423001949318	0.711053921568627	0.11963091961931	15555074	15556023	hypo	+	CHG	upstream	Thecc1EG002672	scaffold_1	mRNA	Uncharacterized protein (57%P)
scaffold_1	0.609756097560976	0.825	0.215243902439024	15624152	15624152	hyper	-	CHG	intronic	Thecc1EG002684	scaffold_1	mRNA	c("Retrotransposon"	" putative-like protein (30%U)")
scaffold_1	0.598958333333333	0.868421052631579	0.269462719298246	15711882	15712087	hyper	-	CHG	upstream;downstream	Thecc1EG002696	scaffold_1	mRNA	Unknown
scaffold_1	0.839492753623188	0.620454545454545	-0.219038208168643	15713330	15713488	hypo	+	CHG	upstream	Thecc1EG002697	scaffold_1	mRNA	Uncharacterized protein (68%U)
scaffold_1	0.904438405797101	0.652603622431209	-0.251834783365893	15721425	15722606	hypo	+	CHG	upstream	Thecc1EG002698	scaffold_1	mRNA	Uncharacterized protein
scaffold_1	0.39573268921095	0.124513104905262	-0.271219584305688	15745789	15745817	hypo	+	CHG	intergenic	Thecc1EG002701	scaffold_1	mRNA	Lipase class 3 family protein (66%T)
scaffold_1	0.904174648786718	0.694752061031131	-0.209422587755587	15760380	15761874	hypo	-	CHG	upstream	Thecc1EG002702	scaffold_1	mRNA	Uncharacterized protein (12%U)
scaffold_1	0.730575980392157	0.756605691056911	0.0260297106647537	15768969	15769124	hypo	-	CHG	upstream	Thecc1EG002703	scaffold_1	mRNA	Uncharacterized protein (73%P)
scaffold_1	0.688688688688689	0.699553449553449	0.010864760864761	15770618	15772480	hypo	-	CHG	intronic	Thecc1EG002704	scaffold_1	mRNA	Uncharacterized protein (76%P)
scaffold_1	0.3125	0.111111111111111	-0.201388888888889	15798627	15798627	hypo	+	CHG	intergenic	Thecc1EG002709	scaffold_1	mRNA	Transducin/WD40 repeat-like superfamily protein (70%T)
scaffold_1	0.756756756756757	0.536585365853659	-0.220171390903098	15806893	15806893	hypo	-	CHG	intronic	Thecc1EG002710	scaffold_1	mRNA	c("Auxin-induced in root cultures protein 12 precursor"	" putative (46%P)")
scaffold_1	0.2	0.4	0.2	15816047	15816047	hyper	-	CHG	UTR3	Thecc1EG002712	scaffold_1	mRNA	c("CDNA clone:J033068D01"	" full insert sequence"	" putative (35%U)")
scaffold_1	0.209302325581395	0.4375	0.228197674418605	15833075	15833075	hyper	-	CHG	intergenic	Thecc1EG002715	scaffold_1	mRNA	Unknown
scaffold_1	0.698492494824017	0.563645833333334	-0.134846661490683	15845823	15847161	hypo	+	CHG	upstream	Thecc1EG002716	scaffold_1	mRNA	c("H0502G05.11 protein"	" putative (51%P)")
scaffold_1	0.482758620689655	0.72972972972973	0.246971109040075	15848019	15848019	hyper	-	CHG	upstream	Thecc1EG002717	scaffold_1	mRNA	Uncharacterized protein
scaffold_1	0.357142857142857	0.769230769230769	0.412087912087912	15868233	15868233	hyper	-	CHG	intergenic	Thecc1EG002721	scaffold_1	mRNA	c("Histidine triad (Hit) protein"	" putative (67%U)")
scaffold_1	0.905172413793103	0.737373737373737	-0.167798676419366	15918621	15919500	hypo	+	CHG	intergenic	Thecc1EG002725	scaffold_1	mRNA	c("Sulfate/thiosulfate import ATP-binding protein cysA"	" putative (53%P)")
scaffold_1	0.638888888888889	0.296296296296296	-0.342592592592593	15919768	15919768	hypo	+	CHG	upstream	Thecc1EG002726	scaffold_1	mRNA	Uncharacterized protein (66%P)
scaffold_1	0.741	0.694322250639386	-0.0466777493606138	15920598	15921603	hypo	-	CHG	intronic	Thecc1EG002727	scaffold_1	mRNA	Uncharacterized protein (52%P)
scaffold_1	0.886363636363636	0.68	-0.206363636363636	15930194	15930194	hypo	+	CHG	upstream;downstream	Thecc1EG002728	scaffold_1	mRNA	Uncharacterized protein (60%P)
scaffold_1	0.844047619047619	0.8125	-0.031547619047619	15938902	15939423	hypo	+	CHG	intronic	Thecc1EG002730	scaffold_1	mRNA	Transposase tnp2 (69%U)
scaffold_1	0.275132275132275	0.519480519480519	0.244348244348245	15944027	15944195	hyper	+	CHG	intergenic	Thecc1EG002731	scaffold_1	mRNA	c("Transposase"	" putative-like protein (22%U)")
scaffold_1	0.777777777777778	0.784387258071469	0.006609480293691	15939674	15940547	hypo	+	CHG	intronic	Thecc1EG002732	scaffold_1	mRNA	Uncharacterized protein (55%P)
scaffold_1	0.903532580757922	0.59515873015873	-0.308373850599191	15956474	15956972	hypo	-	CHG	intergenic	Thecc1EG002733	scaffold_1	mRNA	Unknown
scaffold_1	0.970588235294118	0.764705882352941	-0.205882352941177	15968802	15968802	hypo	+	CHG	upstream	Thecc1EG002736	scaffold_1	mRNA	Unknown
scaffold_1	0.3	0.52	0.22	15991341	15991341	hyper	-	CHG	intergenic	Thecc1EG002738	scaffold_1	mRNA	Cellulose-synthase-like C6 (80%T)
scaffold_1	0.479220779220779	0.499047619047619	0.01982683982684	16074044	16074327	hypo	-	CHG	intergenic	Thecc1EG002750	scaffold_1	mRNA	Uncharacterized protein (79%P)
scaffold_1	0.678080808080808	0.495897832817337	-0.182182975263471	16082011	16082730	hyper	-	CHG	upstream	Thecc1EG002751	scaffold_1	mRNA	Unknown
scaffold_1	0.319690113807761	0.375681883433821	0.0559917696260607	16095983	16096665	hyper	-	CHG	intronic	Thecc1EG002756	scaffold_1	mRNA	Uncharacterized protein
scaffold_1	0.621803069053709	0.675892857142857	0.054089788089149	16158122	16158199	hypo	+	CHG	intergenic	Thecc1EG002765	scaffold_1	mRNA	Unknown
scaffold_1	0.333333333333333	0.590909090909091	0.257575757575758	16161197	16161197	hyper	-	CHG	UTR5	Thecc1EG002766	scaffold_1	mRNA	Uncharacterized protein (59%P)
scaffold_1	0.520833333333333	0.555699593812116	0.034866260478783	16179981	16180812	hyper	-	CHG	upstream	Thecc1EG002767	scaffold_1	mRNA	Uncharacterized protein (82%P)
scaffold_1	0.935483870967742	0.588235294117647	-0.347248576850095	16191118	16191118	hypo	-	CHG	upstream	Thecc1EG002768	scaffold_1	mRNA	Uncharacterized protein (63%P)
scaffold_1	0.775	0.548387096774194	-0.226612903225806	16206212	16206691	hypo	+	CHG	upstream	Thecc1EG002770	scaffold_1	mRNA	Unknown
scaffold_1	0.406666666666667	0.18925831202046	-0.217408354646207	16216504	16216673	hypo	-	CHG	intronic	Thecc1EG002771	scaffold_1	mRNA	Unknown
scaffold_1	0.523752012882448	0.629012450963671	0.105260438081223	16254602	16255656	hypo	+	CHG	upstream	Thecc1EG002774	scaffold_1	mRNA	Cyclin family protein (80%T)
scaffold_1	0.883838383838384	0.664561403508772	-0.219276980329612	16258060	16259375	hypo	+	CHG	upstream	Thecc1EG002775	scaffold_1	mRNA	Uncharacterized protein (54%P)
scaffold_1	0.909090909090909	0.503508771929824	-0.405582137161084	16273950	16275000	hypo	+	CHG	upstream	Thecc1EG002776	scaffold_1	mRNA	Uncharacterized protein
scaffold_1	1	0.76	-0.24	16280406	16280406	hypo	+	CHG	upstream	Thecc1EG002777	scaffold_1	mRNA	Uncharacterized protein
scaffold_1	0.91304347826087	0.642857142857143	-0.270186335403727	16282907	16282907	hypo	-	CHG	upstream	Thecc1EG002778	scaffold_1	mRNA	Unknown
scaffold_1	0.978723404255319	0.730769230769231	-0.247954173486088	16287012	16287012	hypo	+	CHG	upstream	Thecc1EG002779	scaffold_1	mRNA	c("Copia-like retrotransposable element"	" putative (39%U)")
scaffold_1	0.90548506892733	0.631087344028521	-0.27439772489881	16297690	16298063	hypo	-	CHG	upstream	Thecc1EG002780	scaffold_1	mRNA	Uncharacterized protein (75%P)
scaffold_1	0.713437730968219	0.57389613360787	-0.139541597360349	16310360	16310609	hypo	-	CHG	intronic	Thecc1EG002782	scaffold_1	mRNA	Uncharacterized protein
scaffold_1	0.476190476190476	0.8125	0.336309523809524	16330023	16330023	hyper	+	CHG	intergenic	Thecc1EG002784	scaffold_1	mRNA	Cytochrome P450 (66%U)
scaffold_1	0.392857142857143	0.634146341463415	0.241289198606272	16370428	16370428	hyper	-	CHG	intronic	Thecc1EG002785	scaffold_1	mRNA	Uncharacterized protein (77%P)
scaffold_1	0.694444444444444	0.939393939393939	0.244949494949495	16368573	16368573	hyper	-	CHG	intronic	Thecc1EG002786	scaffold_1	mRNA	Cysteine-rich RLK (RECEPTOR-like protein kinase) 8 (12%T)
scaffold_1	0.973684210526316	0.715277777777777	-0.258406432748538	16384201	16384295	hypo	-	CHG	intergenic	Thecc1EG002787	scaffold_1	mRNA	Gag-pro-like protein (15%U)
scaffold_1	0.560975609756098	0.780487804878049	0.219512195121951	16387329	16387329	hyper	-	CHG	intergenic	Thecc1EG002788	scaffold_1	mRNA	Uncharacterized protein (58%P)
scaffold_1	0.814848484848485	0.636447970634017	-0.178400514214468	16415372	16417203	hypo	-	CHG	upstream	Thecc1EG002789	scaffold_1	mRNA	Uncharacterized protein
scaffold_1	0.692477375565611	0.612658492822966	-0.0798188827426445	16422516	16423749	hyper	+	CHG	upstream	Thecc1EG002790	scaffold_1	mRNA	Ty3-gypsy retrotransposon-like protein (27%U)
scaffold_1	0.893617021276596	0.888888888888889	-0.00472813238770699	16429583	16429829	hyper	-	CHG	upstream	Thecc1EG002791	scaffold_1	mRNA	Uncharacterized protein (25%U)
scaffold_1	0.77170868347339	0.552631578947368	-0.219077104526021	16457627	16457629	hypo	+	CHG	upstream	Thecc1EG002796	scaffold_1	mRNA	Uncharacterized protein (27%U)
scaffold_1	0.818181818181818	0.526315789473684	-0.291866028708134	16483916	16483916	hypo	+	CHG	intronic	Thecc1EG002798	scaffold_1	mRNA	Unknown
scaffold_1	0.594594594594595	0.892857142857143	0.298262548262548	16478451	16478451	hyper	+	CHG	intronic	Thecc1EG002799	scaffold_1	mRNA	Uncharacterized protein (48%U)
scaffold_1	0.769230769230769	0.526315789473684	-0.242914979757085	16486625	16486625	hypo	+	CHG	exonic	Thecc1EG002802	scaffold_1	mRNA	Unknown
scaffold_1	0.857142857142857	0.590909090909091	-0.266233766233766	16497956	16497956	hypo	+	CHG	upstream	Thecc1EG002803	scaffold_1	mRNA	Unknown
scaffold_1	0.735294117647059	0.483870967741935	-0.251423149905123	16496474	16496474	hypo	-	CHG	intronic	Thecc1EG002804	scaffold_1	mRNA	Unknown
scaffold_1	0.571428571428571	0.842105263157895	0.270676691729323	16518757	16518757	hyper	-	CHG	intergenic	Thecc1EG002805	scaffold_1	mRNA	c("Cytochrome P450 82A3"	" putative (56%P)")
scaffold_1	0.837837837837838	0.587487781036168	-0.250350056801669	16535730	16537517	hypo	+	CHG	intronic	Thecc1EG002807	scaffold_1	mRNA	Unknown
scaffold_1	0.800562770562771	0.546296296296296	-0.254266474266474	16563104	16564797	hypo	-	CHG	intronic	Thecc1EG002809	scaffold_1	mRNA	Unknown
scaffold_1	0.690108094519859	0.620887968714056	-0.0692201258058037	16602883	16603753	hyper	-	CHG	intergenic	Thecc1EG002812	scaffold_1	mRNA	c("Retrotransposon"	" putative-like protein (28%U)")
scaffold_1	0.828198265627078	0.637307979190482	-0.190890286436596	16608327	16610172	hypo	+	CHG	intronic	Thecc1EG002813	scaffold_1	mRNA	Uncharacterized protein (82%P)
scaffold_1	0.775473484848485	0.743942858031604	-0.031530626816881	16618606	16619948	hypo	-	CHG	intergenic	Thecc1EG002814	scaffold_1	mRNA	c("Gag/pol protein"	" putative (54%U)")
scaffold_1	0.797222222222222	0.637061403508772	-0.16016081871345	16632922	16633242	hypo	-	CHG	UTR5	Thecc1EG002815	scaffold_1	mRNA	Uncharacterized protein (23%U)
scaffold_1	0.90625	0.6875	-0.21875	16634715	16634715	hypo	-	CHG	upstream	Thecc1EG002816	scaffold_1	mRNA	Unknown
scaffold_1	0.70236196551986	0.622872774139246	-0.0794891913806143	16651408	16652107	hypo	+	CHG	upstream	Thecc1EG002817	scaffold_1	mRNA	c("Integrase"	" catalytic region"	" Zinc finger"	" CCHC-type"	" Peptidase aspartic"	" catalytic (62%U)")
scaffold_1	0.91304347826087	0.704545454545455	-0.208498023715415	16685471	16685471	hypo	-	CHG	exonic	Thecc1EG002819	scaffold_1	mRNA	Unknown
scaffold_1	0.235294117647059	0.551724137931034	0.316430020283976	16691021	16691021	hyper	-	CHG	intronic	Thecc1EG002820	scaffold_1	mRNA	Unknown
scaffold_1	0.896008403361344	0.632061628760088	-0.263946774601256	16711902	16712513	hypo	+	CHG	intronic	Thecc1EG002822	scaffold_1	mRNA	Uncharacterized protein (54%U)
scaffold_1	0.84	0.5	-0.34	16726133	16726133	hypo	-	CHG	UTR5	Thecc1EG002824	scaffold_1	mRNA	Unknown
scaffold_1	0.909090909090909	0.65	-0.259090909090909	16730174	16730174	hypo	-	CHG	intronic	Thecc1EG002825	scaffold_1	mRNA	Ac-like transposase (29%U)
scaffold_1	0.393176328502415	0.455940170940171	0.0627638424377557	16733189	16733303	hypo	-	CHG	upstream;downstream	Thecc1EG002826	scaffold_1	mRNA	c("Nuclear transport factor 2 family protein with RNA binding domain"	" putative (57%P)")
scaffold_1	0.719117548783748	0.460958110516934	-0.258159438266813	16748305	16749829	hypo	-	CHG	upstream	Thecc1EG002829	scaffold_1	mRNA	Uncharacterized protein (61%P)
scaffold_1	0.673966444197256	0.555477746654217	-0.118488697543039	16756406	16757497	hyper	-	CHG	upstream	Thecc1EG002830	scaffold_1	mRNA	Unknown
scaffold_1	0.526198439241917	0.555533751962324	0.029335312720406	16760194	16761059	hypo	+	CHG	intergenic	Thecc1EG002831	scaffold_1	mRNA	Uncharacterized protein (53%P)
scaffold_1	0	0.363636363636364	0.363636363636364	16794913	16794913	hyper	+	CHG	intergenic	Thecc1EG002834	scaffold_1	mRNA	Unknown
scaffold_1	0.588235294117647	0.357142857142857	-0.23109243697479	16843642	16843642	hypo	-	CHG	exonic	Thecc1EG002839	scaffold_1	mRNA	c("Nam protein 1"	" putative (39%P)")
scaffold_1	0.774193548387097	0.454545454545455	-0.319648093841642	16863672	16863672	hypo	+	CHG	upstream	Thecc1EG002842	scaffold_1	mRNA	Unknown
scaffold_1	0.95	0.620689655172414	-0.329310344827586	16908905	16908905	hypo	-	CHG	intergenic	Thecc1EG002844	scaffold_1	mRNA	Uncharacterized protein (24%U)
scaffold_1	0.889037433155081	0.669117647058823	-0.219919786096257	16905092	16905121	hypo	-	CHG	intronic	Thecc1EG002845	scaffold_1	mRNA	Uncharacterized protein (69%P)
scaffold_1	0.715277777777778	0.479166666666667	-0.236111111111111	16939429	16939443	hypo	-	CHG	UTR5	Thecc1EG002850	scaffold_1	mRNA	Unknown
scaffold_1	0.0666666666666667	0.379310344827586	0.31264367816092	16940527	16940527	hyper	+	CHG	intergenic	Thecc1EG002851	scaffold_1	mRNA	c("Polyprotein"	" putative (47%U)")
scaffold_1	0.812311850027367	0.786310728744939	-0.026001121282428	16941507	16941711	hyper	-	CHG	intergenic	Thecc1EG002853	scaffold_1	mRNA	FatA acyl-ACP thioesterase (69%T)
scaffold_1	0.977272727272727	0.767441860465116	-0.209830866807611	16970003	16970003	hypo	-	CHG	upstream	Thecc1EG002860	scaffold_1	mRNA	Unknown
scaffold_1	0.817663817663818	0.549264007597341	-0.268399810066477	16989187	16990388	hypo	-	CHG	intergenic	Thecc1EG002861	scaffold_1	mRNA	Unknown
scaffold_1	0.244444444444444	0.473684210526316	0.229239766081871	16993895	16993895	hyper	+	CHG	intronic	Thecc1EG002862	scaffold_1	mRNA	Unknown
scaffold_1	0.629230769230769	0.401041666666667	-0.228189102564102	16999943	16999953	hypo	+	CHG	intronic	Thecc1EG002863	scaffold_1	mRNA	c("Retrotransposon protein"	" putative (37%U)")
scaffold_1	0.904761904761905	0.625	-0.279761904761905	17017681	17017681	hypo	-	CHG	intronic	Thecc1EG002865	scaffold_1	mRNA	Uncharacterized protein (82%P)
scaffold_1	0.845147907647908	0.735927824163118	-0.109220083484789	17026266	17027660	hypo	-	CHG	intronic	Thecc1EG002866	scaffold_1	mRNA	Uncharacterized protein (44%P)
scaffold_1	0.588235294117647	0.260869565217391	-0.327365728900256	17061566	17061566	hypo	-	CHG	upstream	Thecc1EG002869	scaffold_1	mRNA	Uncharacterized protein (30%U)
scaffold_1	0.633928571428572	0.619354838709677	-0.014573732718894	17073304	17074481	hyper	-	CHG	intergenic	Thecc1EG002870	scaffold_1	mRNA	Unknown
scaffold_1	0.744406756005932	0.636055214824873	-0.10835154118106	17084567	17085511	hyper	+	CHG	intergenic	Thecc1EG002871	scaffold_1	mRNA	Unknown
scaffold_1	0.970588235294118	0.769230769230769	-0.201357466063348	17159447	17159447	hypo	+	CHG	upstream	Thecc1EG002884	scaffold_1	mRNA	Uncharacterized protein
scaffold_1	0.517874231032126	0.590098810244001	0.072224579211875	17188224	17188698	hyper	-	CHG	exonic	Thecc1EG002885	scaffold_1	mRNA	Uncharacterized protein (49%P)
scaffold_1	0.941176470588235	0.705882352941177	-0.235294117647059	17186636	17186636	hypo	+	CHG	intronic	Thecc1EG002886	scaffold_1	mRNA	Unknown
scaffold_1	0.59703557312253	0.62320538855044	0.0261698154279104	17197623	17198077	hypo	-	CHG	UTR3	Thecc1EG002887	scaffold_1	mRNA	Unknown
scaffold_1	0.648601398601399	0.916666666666667	0.268065268065268	17202687	17203505	hyper	+	CHG	downstream	Thecc1EG002888	scaffold_1	mRNA	Uncharacterized protein (66%P)
scaffold_1	0.425480769230769	0.705882352941176	0.280401583710407	17214924	17214944	hyper	+	CHG	exonic	Thecc1EG002889	scaffold_1	mRNA	Uncharacterized protein (69%P)
scaffold_1	0.85400666736639	0.628951733992057	-0.225054933374333	17213573	17214393	hypo	-	CHG	intronic	Thecc1EG002890	scaffold_1	mRNA	Unknown
scaffold_1	0.729166666666667	0.511627906976744	-0.217538759689922	17223921	17223921	hypo	-	CHG	intergenic	Thecc1EG002891	scaffold_1	mRNA	Unknown
scaffold_1	0.538405797101449	0.548128342245989	0.00972254514454052	17227146	17227970	hypo	+	CHG	upstream	Thecc1EG002894	scaffold_1	mRNA	c("Copia-like retrotransposable element"	" putative (42%U)")
scaffold_1	0.478491704374057	0.224927536231884	-0.253564168142173	17248948	17249173	hypo	+	CHG	upstream;downstream	Thecc1EG002897	scaffold_1	mRNA	GPI transamidase component Gpi16 subunit family protein (62%T)
scaffold_1	0.681818181818182	0.351351351351351	-0.33046683046683	17253180	17253180	hypo	+	CHG	upstream;downstream	Thecc1EG002899	scaffold_1	mRNA	Serine carboxypeptidase-like 49 (72%T)
scaffold_1	0.935483870967742	0.681818181818182	-0.25366568914956	17303969	17303969	hypo	-	CHG	intronic	Thecc1EG002907	scaffold_1	mRNA	Ubiquitin carboxyl-terminal hydrolase family protein (71%T)
scaffold_1	0.860637862886738	0.639222190852626	-0.221415672034113	17302668	17303186	hypo	+	CHG	upstream	Thecc1EG002908	scaffold_1	mRNA	Uncharacterized protein (45%P)
scaffold_1	0.527591973244147	0.564102564102564	0.036510590858417	17327464	17328522	hypo	-	CHG	upstream	Thecc1EG002910	scaffold_1	mRNA	Unknown
scaffold_1	0.674509803921569	0.687165775401069	0.012655971479501	17342782	17344184	hypo	+	CHG	upstream	Thecc1EG002911	scaffold_1	mRNA	c("RNA-directed DNA polymerase (Reverse transcriptase)"	" Ribonuclease H-like protein (28%U)")
scaffold_1	0.837606837606838	0.59349593495935	-0.244110902647488	17359025	17360871	hypo	+	CHG	upstream	Thecc1EG002913	scaffold_1	mRNA	Unknown
scaffold_1	0.857142857142857	0.472222222222222	-0.384920634920635	17372576	17372576	hypo	+	CHG	intergenic	Thecc1EG002914	scaffold_1	mRNA	c("X-ray induced transcript 1"	" putative (58%P)")
scaffold_1	0.282342954159592	0.327696078431373	0.0453531242717803	17434588	17435739	hyper	-	CHG	intronic	Thecc1EG002922	scaffold_1	mRNA	Transposase-like protein (25%U)
scaffold_1	0.643333333333334	0.428308823529412	-0.215024509803922	17526315	17526653	hypo	-	CHG	intergenic	Thecc1EG002931	scaffold_1	mRNA	Unknown
scaffold_1	0.791911764705882	0.529506314580942	-0.262405450124941	17555346	17555380	hypo	-	CHG	intronic	Thecc1EG002937	scaffold_1	mRNA	Uncharacterized protein (62%P)
scaffold_1	0.859375	0.571726190476191	-0.28764880952381	17562068	17563083	hypo	-	CHG	exonic	Thecc1EG002938	scaffold_1	mRNA	Unknown
scaffold_1	0.951631701631702	0.731283422459893	-0.220348279171808	17567671	17567769	hypo	+	CHG	intronic	Thecc1EG002939	scaffold_1	mRNA	Unknown
scaffold_1	0.711111111111111	0.454545454545455	-0.256565656565657	17583383	17583383	hypo	+	CHG	UTR3	Thecc1EG002942	scaffold_1	mRNA	c("Cytochrome B5"	" n4"	"ATCB5-B"	"CB5-B (82%T)")
scaffold_1	0.3125	0.107142857142857	-0.205357142857143	17588228	17588228	hypo	-	CHG	intergenic	Thecc1EG002943	scaffold_1	mRNA	Uncharacterized protein (39%P)
scaffold_1	0.529411764705882	1	0.470588235294118	17602316	17602316	hyper	+	CHG	intergenic	Thecc1EG002945	scaffold_1	mRNA	Unknown
scaffold_1	0.333333333333333	0.565217391304348	0.231884057971014	17605359	17605359	hyper	-	CHG	intergenic	Thecc1EG002947	scaffold_1	mRNA	Uncharacterized protein (38%U)
scaffold_1	0.796765734265734	0.553969669937556	-0.242796064328179	17612330	17612615	hypo	-	CHG	upstream;downstream	Thecc1EG002948	scaffold_1	mRNA	Uncharacterized protein
scaffold_1	0.933333333333334	0.683179723502304	-0.250153609831029	17614292	17614333	hypo	+	CHG	exonic	Thecc1EG002950	scaffold_1	mRNA	c("BSD domain-containing protein"	" putative (51%P)")
scaffold_1	0.6	0.375	-0.225	17625166	17625166	hypo	+	CHG	intronic	Thecc1EG002951	scaffold_1	mRNA	c("Kip-related cyclin-dependent kinase inhibitor 3"	" putative (49%P)")
scaffold_1	0.695486111111111	0.662280701754386	-0.0332054093567255	17717255	17717438	hypo	-	CHG	upstream	Thecc1EG002963	scaffold_1	mRNA	Uncharacterized protein (54%P)
scaffold_1	0.375	0.109649122807018	-0.265350877192983	17731981	17731983	hypo	+	CHG	intergenic	Thecc1EG002965	scaffold_1	mRNA	Kinase superfamily protein (66%T)
scaffold_1	0.517241379310345	0.290322580645161	-0.226918798665184	17740271	17740271	hypo	+	CHG	upstream	Thecc1EG002966	scaffold_1	mRNA	Uncharacterized protein (81%P)
scaffold_1	0.5	0.783783783783784	0.283783783783784	17755022	17755022	hyper	+	CHG	upstream;downstream	Thecc1EG002968	scaffold_1	mRNA	c("NHL domain-containing protein"	" putative (51%P)")
scaffold_1	0.624719982078853	0.609036558174946	-0.0156834239039067	17788464	17789304	hyper	+	CHG	upstream	Thecc1EG002972	scaffold_1	mRNA	Uncharacterized protein (58%P)
scaffold_1	0.628571428571429	0.875	0.246428571428571	17824291	17824291	hyper	+	CHG	intergenic	Thecc1EG002975	scaffold_1	mRNA	Uncharacterized protein (68%P)
scaffold_1	0.484950993147714	0.575122089813073	0.090171096665358	17850105	17850131	hypo	-	CHG	upstream	Thecc1EG002978	scaffold_1	mRNA	Uncharacterized protein (65%P)
scaffold_1	0.653186274509804	0.836309523809524	0.18312324929972	17862374	17862811	hyper	-	CHG	upstream	Thecc1EG002980	scaffold_1	mRNA	Unknown
scaffold_1	0.777777777777778	0.521739130434783	-0.256038647342995	17902313	17902313	hypo	+	CHG	intronic	Thecc1EG002984	scaffold_1	mRNA	Alba DNA/RNA-binding protein (72%P)
scaffold_1	0.0678733031674208	0.296363636363636	0.228490333196215	17916733	17916748	hyper	+	CHG	intronic	Thecc1EG002988	scaffold_1	mRNA	Uncharacterized protein (56%P)
scaffold_1	0.692307692307692	0.646818181818182	-0.0454895104895102	17925616	17926126	hypo	-	CHG	UTR5	Thecc1EG002990	scaffold_1	mRNA	Uncharacterized protein (65%P)
scaffold_1	0.833333333333333	0.454545454545455	-0.378787878787879	17948914	17948914	hypo	+	CHG	intergenic	Thecc1EG002992	scaffold_1	mRNA	Gag protease polyprotein (67%P)
scaffold_1	0.887548262548262	0.649776453055142	-0.237771809493121	17956555	17957238	hypo	-	CHG	intronic	Thecc1EG002993	scaffold_1	mRNA	Transposase tnp2-like protein (29%U)
scaffold_1	0.726978708149927	0.646738398477529	-0.0802403096723977	17959941	17961867	hyper	+	CHG	exonic	Thecc1EG002994	scaffold_1	mRNA	Unknown
scaffold_1	0.702339327339327	0.82563025210084	0.123290924761513	17970730	17972103	hyper	+	CHG	intronic	Thecc1EG002995	scaffold_1	mRNA	Uncharacterized protein (58%P)
scaffold_1	0.58764367816092	0.377777777777778	-0.209865900383142	17982197	17982730	hypo	-	CHG	upstream	Thecc1EG002996	scaffold_1	mRNA	Unknown
scaffold_1	0.603068783068783	0.441499886078833	-0.16156889698995	17988135	17989575	hypo	+	CHG	upstream	Thecc1EG002997	scaffold_1	mRNA	Uncharacterized protein (87%P)
scaffold_1	0.631699346405229	0.483928571428571	-0.147770774976657	18000760	18002273	hypo	+	CHG	upstream	Thecc1EG002998	scaffold_1	mRNA	Unknown
scaffold_1	0.82046332046332	0.585227272727272	-0.235236047736048	18011320	18011766	hypo	+	CHG	upstream	Thecc1EG002999	scaffold_1	mRNA	Unknown
scaffold_1	0.384615384615385	0.157894736842105	-0.226720647773279	18018256	18018256	hypo	-	CHG	upstream	Thecc1EG003001	scaffold_1	mRNA	Unknown
scaffold_1	0.65982905982906	0.661758893280632	0.0019298334515725	18020957	18021905	hyper	-	CHG	intronic	Thecc1EG003002	scaffold_1	mRNA	Unknown
scaffold_1	0.894799182299182	0.675868998548489	-0.218930183750693	18249665	18251503	hypo	+	CHG	upstream	Thecc1EG003005	scaffold_1	mRNA	Unknown
scaffold_1	0.697674418604651	0.9	0.202325581395349	18074332	18074332	hyper	+	CHG	intronic	Thecc1EG003007	scaffold_1	mRNA	Unknown
scaffold_1	0.841764705882353	0.644946768630979	-0.196817937251374	18083257	18083744	hypo	-	CHG	intronic	Thecc1EG003008	scaffold_1	mRNA	Peroxisomal 3-ketoacyl-CoA thiolase 3 (75%T)
scaffold_1	0.718939393939394	0.718216318785579	-0.000723075153815506	18085803	18086022	hypo	-	CHG	intronic	Thecc1EG003009	scaffold_1	mRNA	Unknown
scaffold_1	0.763673643298063	0.712697343808455	-0.0509762994896076	18112499	18114077	hypo	+	CHG	intronic	Thecc1EG003012	scaffold_1	mRNA	Uncharacterized protein (60%P)
scaffold_1	0.740740740740741	0.540540540540541	-0.2002002002002	18116360	18116360	hypo	-	CHG	UTR5	Thecc1EG003013	scaffold_1	mRNA	Uncharacterized protein (62%P)
scaffold_1	0.86312656641604	0.823714285714286	-0.0394122807017544	18114522	18115018	hyper	+	CHG	exonic	Thecc1EG003014	scaffold_1	mRNA	Unknown
scaffold_1	0.442843970928458	0.286089466089466	-0.156754504838992	18186822	18187549	hypo	+	CHG	intronic	Thecc1EG003019	scaffold_1	mRNA	Uncharacterized protein (62%P)
scaffold_1	0.5	0.727272727272727	0.227272727272727	18196833	18196833	hyper	-	CHG	intronic	Thecc1EG003020	scaffold_1	mRNA	Unknown
scaffold_1	0.694915254237288	0.716165413533834	0.0212501592965465	18199660	18199662	hypo	+	CHG	intronic	Thecc1EG003022	scaffold_1	mRNA	Uncharacterized protein
scaffold_1	0.531451153234358	0.448497554157931	-0.0829535990764267	18209657	18211488	hypo	+	CHG	intronic	Thecc1EG003023	scaffold_1	mRNA	Uncharacterized protein (74%P)
scaffold_1	0.875441595441595	0.651088252832439	-0.224353342609157	18239181	18239388	hypo	+	CHG	intronic	Thecc1EG003025	scaffold_1	mRNA	DNA/RNA polymerases superfamily protein (70%P)
scaffold_1	0.3125	0.575	0.2625	18273361	18273361	hyper	-	CHG	upstream	Thecc1EG003027	scaffold_1	mRNA	UDP-Glycosyltransferase superfamily protein (76%P)
scaffold_1	0.613636363636364	0.90625	0.292613636363636	18304775	18305270	hyper	-	CHG	intergenic	Thecc1EG003029	scaffold_1	mRNA	Pectin lyase-like superfamily protein (83%P)
scaffold_1	0.470588235294118	0.733333333333333	0.262745098039216	18312063	18312063	hyper	+	CHG	intergenic	Thecc1EG003030	scaffold_1	mRNA	Unknown
scaffold_1	0.558823529411765	0.266666666666667	-0.292156862745098	18318431	18318431	hypo	-	CHG	exonic	Thecc1EG003031	scaffold_1	mRNA	Uncharacterized protein (72%P)
scaffold_1	0.607142857142857	0.852941176470588	0.245798319327731	18335092	18335092	hyper	-	CHG	intergenic	Thecc1EG003032	scaffold_1	mRNA	Uncharacterized protein (36%U)
scaffold_1	0.478484027264515	0.209858768682298	-0.268625258582217	18372004	18372741	hypo	+	CHG	intergenic	Thecc1EG003035	scaffold_1	mRNA	Unknown
scaffold_1	0.5875	0.290740740740741	-0.29675925925926	18435050	18435518	hypo	+	CHG	upstream	Thecc1EG003042	scaffold_1	mRNA	c("Retrotransposon"	" Ty3-gypsy sub-class"	" putative-like protein (33%U)")
scaffold_1	0.614832535885168	0.606818181818182	-0.00801435406698575	18448223	18448360	hyper	+	CHG	upstream	Thecc1EG003043	scaffold_1	mRNA	Unknown
scaffold_1	0.607851890756303	0.435948242933537	-0.171903647822765	18483717	18484431	hypo	-	CHG	UTR5	Thecc1EG003044	scaffold_1	mRNA	c("Retrotransposon protein"	" putative (44%U)")
scaffold_1	0.71207264957265	0.65727321524423	-0.05479943432842	18482236	18482831	hypo	+	CHG	exonic	Thecc1EG003045	scaffold_1	mRNA	Gag protease polyprotein (61%P)
scaffold_1	0.719498910675381	0.578787878787879	-0.140711031887503	18533536	18535025	hyper	-	CHG	intergenic	Thecc1EG003046	scaffold_1	mRNA	c("Retrotransposon protein"	" Ty3-gypsy subclass"	" putative (35%U)")
scaffold_1	0.642857142857143	0.857142857142857	0.214285714285714	18601504	18601504	hyper	+	CHG	intergenic	Thecc1EG003047	scaffold_1	mRNA	Retrotransposon-like protein (34%U)
scaffold_1	0.519230769230769	0.653061224489796	0.133830455259026	18609981	18610024	hypo	+	CHG	upstream	Thecc1EG003048	scaffold_1	mRNA	Uncharacterized protein (33%U)
scaffold_1	0.470588235294118	0.833333333333333	0.362745098039216	18633514	18633514	hyper	+	CHG	intergenic	Thecc1EG003049	scaffold_1	mRNA	Unknown
scaffold_1	0.345982142857143	0.124242424242424	-0.221739718614719	18660992	18660994	hypo	+	CHG	intronic	Thecc1EG003051	scaffold_1	mRNA	c("Retrotransposon protein"	" putative (39%U)")
scaffold_1	0.560467419290949	0.595593864339994	0.0351264450490458	18658614	18659963	hyper	+	CHG	intronic	Thecc1EG003052	scaffold_1	mRNA	Unknown
scaffold_1	0.504437229437229	0.779177718832891	0.274740489395662	18692102	18692966	hyper	-	CHG	upstream	Thecc1EG003054	scaffold_1	mRNA	Unknown
scaffold_1	0.411943726672409	0.505740330130574	0.0937966034581653	18683776	18684334	hyper	-	CHG	intronic	Thecc1EG003055	scaffold_1	mRNA	Unknown
scaffold_1	0.778520499108734	0.773793103448276	-0.0047273956604585	18699368	18699729	hypo	-	CHG	intergenic	Thecc1EG003056	scaffold_1	mRNA	c("ABI3"	" putative (53%U)")
scaffold_1	0.72	0.719310344827586	-0.000689655172414011	18701884	18703186	hypo	+	CHG	intergenic	Thecc1EG003057	scaffold_1	mRNA	Uncharacterized protein (37%P)
scaffold_1	0.7863267912529	0.719591349084437	-0.066735442168463	18716687	18716773	hyper	+	CHG	upstream;downstream	Thecc1EG003058	scaffold_1	mRNA	Uncharacterized protein (52%P)
scaffold_1	0.921052631578947	0.657894736842105	-0.263157894736842	18730075	18730075	hypo	+	CHG	intronic	Thecc1EG003061	scaffold_1	mRNA	Unknown
scaffold_1	0.542986425339367	0.663865546218488	0.120879120879121	18739648	18741015	hypo	+	CHG	downstream	Thecc1EG003062	scaffold_1	mRNA	Unknown
scaffold_1	0.64187643020595	0.9375	0.29562356979405	18741543	18741636	hyper	+	CHG	intronic	Thecc1EG003063	scaffold_1	mRNA	Uncharacterized protein (18%U)
scaffold_1	0.740994359658429	0.909496753246753	0.168502393588325	18748913	18750087	hypo	+	CHG	exonic	Thecc1EG003064	scaffold_1	mRNA	Unknown
scaffold_1	0.679188311688312	0.637424242424242	-0.0417640692640692	18752092	18753333	hyper	-	CHG	intronic	Thecc1EG003065	scaffold_1	mRNA	Uncharacterized protein (20%U)
scaffold_1	0.713903743315508	0.621803069053708	-0.0921006742617997	18809168	18810856	hypo	-	CHG	upstream	Thecc1EG003066	scaffold_1	mRNA	Uncharacterized protein (55%P)
scaffold_1	0.840686274509804	0.546296296296297	-0.294389978213507	18928086	18928123	hypo	-	CHG	upstream	Thecc1EG003068	scaffold_1	mRNA	Unknown
scaffold_1	0.666666666666667	0.869565217391304	0.202898550724638	18857976	18857976	hyper	-	CHG	intronic	Thecc1EG003069	scaffold_1	mRNA	Uncharacterized protein (61%P)
scaffold_1	0.730519480519481	0.51150895140665	-0.219010529112831	18862373	18862423	hypo	+	CHG	intronic	Thecc1EG003071	scaffold_1	mRNA	Unknown
scaffold_1	0.472470238095238	0.471433808127357	-0.00103642996788175	18885198	18885855	hypo	+	CHG	intronic	Thecc1EG003072	scaffold_1	mRNA	Uncharacterized protein
scaffold_1	0.606432748538012	0.435897435897436	-0.170535312640576	18887065	18887253	hypo	-	CHG	intronic	Thecc1EG003073	scaffold_1	mRNA	Unknown
scaffold_1	0.684232026143791	0.607407407407407	-0.0768246187363837	18913925	18915147	hypo	-	CHG	intronic	Thecc1EG003074	scaffold_1	mRNA	Mitochondrial ribosomal L11-like protein (33%T)
scaffold_1	0.904040404040404	0.738316946211683	-0.165723457828721	18932480	18934321	hypo	-	CHG	intergenic	Thecc1EG003076	scaffold_1	mRNA	Unknown
scaffold_1	0.7	0.684065934065934	-0.015934065934066	18946789	18947456	hyper	+	CHG	intronic	Thecc1EG003077	scaffold_1	mRNA	Unknown
scaffold_1	1	0.75	-0.25	18944323	18944323	hypo	+	CHG	exonic	Thecc1EG003078	scaffold_1	mRNA	Unknown
scaffold_1	0.841666666666667	0.681812777821616	-0.159853888845051	18956257	18957256	hypo	-	CHG	upstream	Thecc1EG003079	scaffold_1	mRNA	Uncharacterized protein (39%U)
scaffold_1	0.80136827458256	0.684411922663802	-0.116956351918758	18957854	18959072	hypo	-	CHG	intergenic	Thecc1EG003080	scaffold_1	mRNA	c("Retrotransposon"	" Ty3-gypsy subclass"	" putative-like protein (31%U)")
scaffold_1	0.853046594982079	0.794230769230769	-0.0588158257513096	18990037	18990880	hypo	+	CHG	intergenic	Thecc1EG003081	scaffold_1	mRNA	Unknown
scaffold_1	1	0.766968325791855	-0.233031674208145	19008536	19008577	hypo	-	CHG	intronic	Thecc1EG003082	scaffold_1	mRNA	Gag protease polyprotein (65%P)
scaffold_1	0.640508969752896	0.632113095238095	-0.00839587451480025	19021932	19023844	hyper	+	CHG	intronic	Thecc1EG003083	scaffold_1	mRNA	c("Retrotransposon protein"	" putative (51%U)")
scaffold_1	0.50625	0.799107142857143	0.292857142857143	19029843	19030018	hyper	-	CHG	intronic	Thecc1EG003084	scaffold_1	mRNA	Uncharacterized protein (61%P)
scaffold_1	0.691516491974158	0.75304775316217	0.0615312611880117	19039591	19040115	hyper	+	CHG	upstream	Thecc1EG003085	scaffold_1	mRNA	Unknown
scaffold_1	0.462380952380952	0.194285714285714	-0.268095238095238	19075527	19075842	hypo	+	CHG	intronic	Thecc1EG003088	scaffold_1	mRNA	Unknown
scaffold_1	0.627436491838115	0.779350547911472	0.151914056073358	19060838	19062260	hyper	+	CHG	intronic	Thecc1EG003089	scaffold_1	mRNA	Unknown
scaffold_1	0.8	0.551724137931034	-0.248275862068966	19064555	19064555	hypo	+	CHG	exonic	Thecc1EG003091	scaffold_1	mRNA	Uncharacterized protein (67%U)
scaffold_1	0.854112554112554	0.711347809292573	-0.142764744819982	19073084	19074427	hypo	-	CHG	exonic	Thecc1EG003093	scaffold_1	mRNA	DNA/RNA polymerases superfamily protein (9%T)
scaffold_1	0.849116161616162	0.593288655788656	-0.255827505827506	19094486	19095889	hypo	-	CHG	intronic	Thecc1EG003095	scaffold_1	mRNA	Unknown
scaffold_1	0.731871561139854	0.82037037037037	0.0884988092305167	19110477	19111378	hyper	+	CHG	intergenic	Thecc1EG003096	scaffold_1	mRNA	Uncharacterized protein (6%U)
scaffold_1	0.768115942028985	0.737132352941177	-0.030983589087809	19119524	19119960	hyper	+	CHG	UTR3	Thecc1EG003097	scaffold_1	mRNA	c("Retrotransposon"	" Ty3-gypsy subclass"	" putative-like protein (29%U)")
scaffold_1	0.653846153846154	0.633333333333334	-0.0205128205128205	19153524	19154420	hyper	+	CHG	upstream	Thecc1EG003098	scaffold_1	mRNA	Unknown
scaffold_1	0.671944444444444	0.742	0.0700555555555556	19156918	19158063	hyper	+	CHG	intergenic	Thecc1EG003099	scaffold_1	mRNA	Uncharacterized protein (61%P)
scaffold_1	0.748604640712089	0.676716855407073	-0.0718877853050157	19160399	19162250	hypo	+	CHG	intronic	Thecc1EG003100	scaffold_1	mRNA	Uncharacterized protein (46%U)
scaffold_1	0.673613053613054	0.587073978652926	-0.0865390749601276	19210613	19212423	hypo	-	CHG	upstream	Thecc1EG003101	scaffold_1	mRNA	Unknown
scaffold_1	0.702605570530099	0.624823053589484	-0.0777825169406147	19239347	19240636	hyper	+	CHG	intergenic	Thecc1EG003102	scaffold_1	mRNA	Unknown
scaffold_1	0.707843137254902	0.454959514170041	-0.252883623084861	19258545	19260032	hypo	-	CHG	intergenic	Thecc1EG003103	scaffold_1	mRNA	Retrotransposon-like protein (27%U)
scaffold_1	0.542679195804196	0.53529711029711	-0.00738208550708559	19289859	19291001	hyper	+	CHG	intergenic	Thecc1EG003104	scaffold_1	mRNA	c("Retrotransposon protein"	" Ty3-gypsy subclass"	" putative (51%U)")
scaffold_1	0.805303114725865	0.631706319410854	-0.173596795315011	19321704	19322794	hypo	+	CHG	intergenic	Thecc1EG003106	scaffold_1	mRNA	c("Retrotransposon protein"	" Ty1-copia subclass"	" putative (63%U)")
scaffold_1	0.695094760312152	0.657407407407407	-0.037687352904744	19324258	19324302	hyper	+	CHG	exonic	Thecc1EG003107	scaffold_1	mRNA	Unknown
scaffold_1	0.818181818181818	0.827586206896551	0.00940438871473348	19325327	19326341	hypo	-	CHG	exonic	Thecc1EG003108	scaffold_1	mRNA	Uncharacterized protein (85%P)
scaffold_1	0.60608210180624	0.463631130638803	-0.142450971167436	19331197	19332944	hypo	-	CHG	intronic	Thecc1EG003109	scaffold_1	mRNA	Uncharacterized protein (59%P)
scaffold_1	0.861823361823362	0.646977124183007	-0.214846237640355	19360812	19361961	hypo	-	CHG	intergenic	Thecc1EG003111	scaffold_1	mRNA	Unknown
scaffold_1	0.462686567164179	0.741935483870968	0.279248916706789	19389348	19389348	hyper	+	CHG	upstream	Thecc1EG003113	scaffold_1	mRNA	Uncharacterized protein (19%U)
scaffold_1	0.513057403301306	0.786529034690799	0.273471631389494	19393685	19393691	hyper	+	CHG	intergenic	Thecc1EG003114	scaffold_1	mRNA	Uncharacterized protein (65%P)
scaffold_1	0.5	0.27906976744186	-0.22093023255814	19399296	19399296	hypo	-	CHG	intronic	Thecc1EG003115	scaffold_1	mRNA	Unknown
scaffold_1	0.627090301003345	0.621296296296296	-0.00579400470704799	19402019	19403385	hyper	+	CHG	exonic	Thecc1EG003116	scaffold_1	mRNA	c("S-protein"	" putative (40%T)")
scaffold_1	0.87719298245614	0.672727272727273	-0.204465709728868	19404772	19404772	hypo	-	CHG	upstream;downstream	Thecc1EG003117	scaffold_1	mRNA	Uncharacterized protein (53%P)
scaffold_1	0.807485525227461	0.694883040935672	-0.112602484291788	19419330	19420281	hypo	-	CHG	upstream;downstream	Thecc1EG003119	scaffold_1	mRNA	Uncharacterized protein (73%P)
scaffold_1	0.93	0.724411603721949	-0.205588396278052	19423298	19423986	hypo	-	CHG	upstream	Thecc1EG003120	scaffold_1	mRNA	Uncharacterized protein (54%P)
scaffold_1	0.577777777777778	0.351690821256039	-0.226086956521739	19437409	19437527	hypo	+	CHG	intergenic	Thecc1EG003121	scaffold_1	mRNA	Uncharacterized protein (34%P)
scaffold_1	0.0625	0.290322580645161	0.227822580645161	19471544	19471544	hyper	-	CHG	exonic	Thecc1EG003129	scaffold_1	mRNA	Uncharacterized protein (98%P)
scaffold_1	0.582121524845983	0.659591855390175	0.0774703305441918	19594306	19595606	hyper	+	CHG	intronic	Thecc1EG003132	scaffold_1	mRNA	Unknown
scaffold_1	0.254901960784314	0.521739130434783	0.266837169650469	19521810	19521810	hyper	-	CHG	intronic	Thecc1EG003133	scaffold_1	mRNA	Uncharacterized protein (85%P)
scaffold_1	0.823671497584541	0.560048763497039	-0.263622734087502	19536647	19537646	hypo	-	CHG	intronic	Thecc1EG003134	scaffold_1	mRNA	Unknown
scaffold_1	0.809502684502684	0.629505135387488	-0.179997549115196	19557147	19557297	hypo	+	CHG	UTR5	Thecc1EG003136	scaffold_1	mRNA	Uncharacterized protein (74%P)
scaffold_1	0.791284582775547	0.618784210207616	-0.17250037256793	19579027	19580145	hypo	+	CHG	intronic	Thecc1EG003138	scaffold_1	mRNA	Unknown
scaffold_1	0.75807057057057	0.684027777777778	-0.0740427927927927	19619525	19620011	hyper	+	CHG	upstream	Thecc1EG003139	scaffold_1	mRNA	Uncharacterized protein (61%P)
scaffold_1	0.488095238095238	0.428571428571428	-0.0595238095238095	19642946	19643822	hyper	+	CHG	intergenic	Thecc1EG003141	scaffold_1	mRNA	Uncharacterized protein (74%P)
scaffold_1	0.942857142857143	0.733333333333333	-0.20952380952381	19681369	19681369	hypo	+	CHG	intergenic	Thecc1EG003144	scaffold_1	mRNA	Uncharacterized protein (57%U)
scaffold_1	0.762931034482758	0.496336996336996	-0.266594038145762	19689582	19689818	hypo	+	CHG	intergenic	Thecc1EG003145	scaffold_1	mRNA	Uncharacterized protein (74%P)
scaffold_1	0.657142857142857	0.413967611336032	-0.243175245806825	19762422	19763855	hypo	-	CHG	intergenic	Thecc1EG003149	scaffold_1	mRNA	Unknown
scaffold_1	0.862068965517241	0.638297872340426	-0.223771093176816	19769614	19769614	hypo	-	CHG	exonic	Thecc1EG003151	scaffold_1	mRNA	DNA/RNA polymerases superfamily protein (96%P)
scaffold_1	0.588061061745272	0.68852380952381	0.100462747778537	19805253	19806374	hypo	-	CHG	UTR3	Thecc1EG003152	scaffold_1	mRNA	Uncharacterized protein (72%P)
scaffold_1	0.653225806451613	0.754545454545454	0.101319648093842	19810927	19811106	hypo	+	CHG	upstream	Thecc1EG003153	scaffold_1	mRNA	Uncharacterized protein (58%P)
scaffold_1	0.448301698301698	0.470327993897788	0.02202629559609	19838131	19839239	hyper	+	CHG	upstream	Thecc1EG003155	scaffold_1	mRNA	Uncharacterized protein (76%P)
scaffold_1	0.685771744595274	0.726962560386473	0.0411908157911994	19852685	19853399	hyper	+	CHG	intergenic	Thecc1EG003156	scaffold_1	mRNA	Unknown
scaffold_1	0.84865831842576	0.427617521367521	-0.421040797058239	19883440	19884536	hypo	-	CHG	intergenic	Thecc1EG003157	scaffold_1	mRNA	Unknown
scaffold_1	0.732539682539683	0.686111111111111	-0.0464285714285712	19901727	19902414	hyper	+	CHG	downstream	Thecc1EG003158	scaffold_1	mRNA	Unknown
scaffold_1	0.649019607843137	0.964285714285715	0.315266106442577	19905297	19905786	hyper	-	CHG	intronic	Thecc1EG003160	scaffold_1	mRNA	Cysteine-rich RLK (RECEPTOR-like protein kinase) 8 (7%T)
scaffold_1	0.0555555555555556	0.333333333333333	0.277777777777778	19934010	19934010	hyper	+	CHG	upstream	Thecc1EG003161	scaffold_1	mRNA	Ammonium transporter 3 member 1 (82%P)
scaffold_1	0.677132936507936	0.667967752234993	-0.00916518427294301	19941504	19942960	hyper	+	CHG	intergenic	Thecc1EG003162	scaffold_1	mRNA	Uncharacterized protein (58%P)
scaffold_1	0.878184315684316	0.721232339860199	-0.156951975824117	19958252	19960181	hypo	-	CHG	upstream;downstream	Thecc1EG003163	scaffold_1	mRNA	Uncharacterized protein (53%U)
scaffold_1	0.724137931034483	0.947368421052632	0.223230490018149	19961426	19961426	hyper	-	CHG	upstream	Thecc1EG003164	scaffold_1	mRNA	Uncharacterized protein (19%U)
scaffold_1	0.4578125	0.529555616292434	0.071743116292434	19981020	19982528	hyper	+	CHG	intergenic	Thecc1EG003166	scaffold_1	mRNA	Unknown
scaffold_1	0.788682615629984	0.659114491646461	-0.129568123983523	19986565	19988290	hypo	+	CHG	intergenic	Thecc1EG003167	scaffold_1	mRNA	Unknown
scaffold_1	0.510833333333333	0.422222222222222	-0.088611111111111	19993408	19993719	hypo	-	CHG	intergenic	Thecc1EG003168	scaffold_1	mRNA	Uncharacterized protein (68%P)
scaffold_1	0.452519025689757	0.629783987369126	0.177264961679369	20012447	20013681	hyper	-	CHG	upstream	Thecc1EG003169	scaffold_1	mRNA	Uncharacterized protein (23%U)
scaffold_1	0.480940862072937	0.59307295432301	0.112132092250072	20067314	20068402	hyper	+	CHG	intergenic	Thecc1EG003174	scaffold_1	mRNA	Unknown
scaffold_1	0.765957446808511	0.545454545454545	-0.220502901353965	20084171	20084171	hypo	-	CHG	intronic	Thecc1EG003177	scaffold_1	mRNA	Uncharacterized protein (30%U)
scaffold_1	0.628571428571429	0.380952380952381	-0.247619047619048	20136967	20136967	hypo	-	CHG	intronic	Thecc1EG003178	scaffold_1	mRNA	Uncharacterized protein (78%P)
scaffold_1	0.724050510892616	0.594708032708033	-0.129342478184584	20151755	20153285	hypo	-	CHG	intronic	Thecc1EG003179	scaffold_1	mRNA	Unknown
scaffold_1	0.578494623655914	0.537157287157287	-0.0413373364986267	20163654	20164306	hyper	+	CHG	intronic	Thecc1EG003180	scaffold_1	mRNA	Unknown
scaffold_1	0.428571428571429	0.206896551724138	-0.221674876847291	20179355	20179355	hypo	+	CHG	intergenic	Thecc1EG003181	scaffold_1	mRNA	c("Defensin-like family protein"	" putative (47%P)")
scaffold_1	0.531752577319587	0.310266406757635	-0.221486170561953	20210359	20211634	hypo	-	CHG	intergenic	Thecc1EG003183	scaffold_1	mRNA	Uncharacterized protein (26%U)
scaffold_1	0.706040553417551	0.664517604966788	-0.0415229484507628	20221484	20223162	hyper	+	CHG	exonic	Thecc1EG003184	scaffold_1	mRNA	Uncharacterized protein (39%U)
scaffold_1	0.504830917874396	0.490530303030303	-0.014300614844093	20232017	20233200	hypo	+	CHG	upstream	Thecc1EG003185	scaffold_1	mRNA	Uncharacterized protein (29%U)
scaffold_1	0.446992793791574	0.765237878096975	0.318245084305401	20283505	20284071	hyper	-	CHG	upstream	Thecc1EG003186	scaffold_1	mRNA	Unknown
scaffold_1	0.681818181818181	0.677700348432056	-0.00411783338612601	20285148	20285434	hyper	-	CHG	intergenic	Thecc1EG003188	scaffold_1	mRNA	Kinase superfamily protein (79%T)
scaffold_1	0.843137254901961	0.761031746031746	-0.0821055088702143	20295565	20295821	hypo	+	CHG	intergenic	Thecc1EG003189	scaffold_1	mRNA	Unknown
scaffold_1	0.666256157635468	0.712121212121212	0.045865054485744	20321416	20322304	hyper	+	CHG	intronic	Thecc1EG003192	scaffold_1	mRNA	Uncharacterized protein (80%P)
scaffold_1	0.3	0.583333333333333	0.283333333333333	20359894	20359894	hyper	-	CHG	intronic	Thecc1EG003193	scaffold_1	mRNA	Unknown
scaffold_1	0.750292397660818	0.5	-0.250292397660819	20385661	20386665	hypo	+	CHG	intronic	Thecc1EG003194	scaffold_1	mRNA	Unknown
scaffold_1	0.462079772079772	0.446060606060606	-0.016019166019166	20392637	20394592	hypo	+	CHG	intronic	Thecc1EG003195	scaffold_1	mRNA	Unknown
scaffold_1	0.791549707602339	0.756777327935223	-0.0347723796671166	20404333	20406196	hypo	+	CHG	upstream	Thecc1EG003196	scaffold_1	mRNA	Unknown
scaffold_1	0.675276520864756	0.609006607807208	-0.066269913057549	20403094	20403878	hypo	-	CHG	intronic	Thecc1EG003197	scaffold_1	mRNA	c("Retrotransposon protein"	" Ty3-gypsy subclass"	" putative (37%U)")
scaffold_1	0.726280980228349	0.558925134800002	-0.167355845428346	20432558	20433614	hypo	-	CHG	upstream	Thecc1EG003198	scaffold_1	mRNA	Uncharacterized protein
scaffold_1	0.527777777777778	0.315789473684211	-0.211988304093567	20431290	20431290	hypo	+	CHG	intronic	Thecc1EG003199	scaffold_1	mRNA	Uncharacterized protein (88%P)
scaffold_1	0.727373794674239	0.522662131672143	-0.204711663002096	20455076	20455549	hypo	+	CHG	intergenic	Thecc1EG003200	scaffold_1	mRNA	DNA/RNA polymerases superfamily protein (7%T)
scaffold_1	0.341287878787879	0.399838813668601	0.058550934880722	20484400	20485087	hypo	+	CHG	upstream	Thecc1EG003201	scaffold_1	mRNA	c("Retrotransposon protein"	" putative (40%U)")
scaffold_1	0.462566844919787	0.482352941176471	0.019786096256684	20513283	20513367	hyper	-	CHG	upstream	Thecc1EG003202	scaffold_1	mRNA	Uncharacterized protein (87%P)
scaffold_1	0.837896825396826	0.586836102965135	-0.25106072243169	20541238	20542378	hypo	+	CHG	upstream	Thecc1EG003203	scaffold_1	mRNA	Uncharacterized protein (18%U)
scaffold_1	0.976190476190476	0.740740740740741	-0.235449735449735	20547770	20547770	hypo	+	CHG	upstream	Thecc1EG003204	scaffold_1	mRNA	Unknown
scaffold_1	0.793557422969188	0.63207336523126	-0.161484057737928	20589529	20591118	hyper	+	CHG	intronic	Thecc1EG003207	scaffold_1	mRNA	Unknown
scaffold_1	0.8125	0.56	-0.2525	20683504	20683504	hypo	-	CHG	exonic	Thecc1EG003208	scaffold_1	mRNA	Retrotransposon protein (65%U)
scaffold_1	0.705882352941177	0.214285714285714	-0.491596638655462	20610519	20610519	hypo	+	CHG	intronic	Thecc1EG003209	scaffold_1	mRNA	Unknown
scaffold_1	0.670992245579952	0.724778747224568	0.0537865016446158	20630177	20631767	hyper	+	CHG	intronic	Thecc1EG003210	scaffold_1	mRNA	Gag protease polyprotein (74%P)
scaffold_1	0.76984126984127	0.919540229885057	0.149698960043787	20637249	20638373	hypo	-	CHG	intronic	Thecc1EG003211	scaffold_1	mRNA	Gag protease polyprotein (65%P)
scaffold_1	0.595639759222102	0.407236842105263	-0.188402917116839	20651202	20652823	hypo	+	CHG	intronic	Thecc1EG003212	scaffold_1	mRNA	c("Retrotransposon protein"	" putative (41%U)")
scaffold_1	0.865133631800298	0.641098096944871	-0.224035534855427	20695098	20696928	hypo	-	CHG	intronic	Thecc1EG003213	scaffold_1	mRNA	c("Retrotransposon protein"	" Ty3-gypsy sub-class"	" putative (35%U)")
scaffold_1	0.702167019027484	0.683168103448276	-0.0189989155792085	20680305	20681823	hyper	-	CHG	exonic	Thecc1EG003214	scaffold_1	mRNA	c("Retrotransposon protein"	" putative (59%U)")
scaffold_1	0.708233949513019	0.609876543209876	-0.0983574063031427	20741225	20742502	hypo	-	CHG	intronic	Thecc1EG003215	scaffold_1	mRNA	Uncharacterized protein (48%P)
scaffold_1	0.806147171512283	0.723138430784608	-0.0830087407276753	20725534	20726401	hyper	-	CHG	intronic	Thecc1EG003216	scaffold_1	mRNA	Unknown
scaffold_1	0.545454545454545	0.75	0.204545454545455	20732717	20732717	hyper	-	CHG	intronic	Thecc1EG003217	scaffold_1	mRNA	Uncharacterized protein (74%P)
scaffold_1	0.652911954805363	0.647642140468227	-0.0052698143371355	20739443	20739759	hyper	+	CHG	intronic	Thecc1EG003218	scaffold_1	mRNA	c("Retrotransposon protein"	" Ty3-gypsy subclass"	" putative (39%U)")
scaffold_1	0.627664762104121	0.608814102564103	-0.0188506595400187	20758682	20760425	hypo	-	CHG	intronic	Thecc1EG003219	scaffold_1	mRNA	Unknown
scaffold_1	0.885714285714285	0.664615384615385	-0.221098901098901	20774496	20774526	hypo	+	CHG	exonic	Thecc1EG003221	scaffold_1	mRNA	c("Retrotransposon protein"	" putative (54%U)")
scaffold_1	0.590909090909091	0.375	-0.215909090909091	20778157	20778157	hypo	+	CHG	upstream	Thecc1EG003222	scaffold_1	mRNA	Uncharacterized protein (60%P)
scaffold_1	0.85	0.601851851851852	-0.248148148148148	20827676	20829053	hypo	-	CHG	upstream	Thecc1EG003224	scaffold_1	mRNA	RING/U-box superfamily protein (60%T)
scaffold_1	0.872857142857143	0.833333333333333	-0.0395238095238095	20855113	20855493	hypo	-	CHG	intronic	Thecc1EG003225	scaffold_1	mRNA	c("Retrotransposon"	" Ty3-gypsy sub-class"	" putative-like protein (34%U)")
scaffold_1	0.559095247927083	0.595239603018241	0.036144355091157	20887748	20889622	hyper	+	CHG	upstream	Thecc1EG003228	scaffold_1	mRNA	Uncharacterized protein (81%P)
scaffold_1	0.822222222222222	0.557544757033248	-0.264677465188974	20911923	20913788	hypo	-	CHG	intergenic	Thecc1EG003229	scaffold_1	mRNA	Unknown
scaffold_1	0.708041958041958	0.711981566820276	0.0039396087783185	20942758	20943880	hyper	-	CHG	intergenic	Thecc1EG003230	scaffold_1	mRNA	Uncharacterized protein (64%P)
scaffold_1	0.671764705882353	0.672675521821632	0.000910815939278997	20945507	20945899	hypo	-	CHG	intronic	Thecc1EG003231	scaffold_1	mRNA	Uncharacterized protein (23%U)
scaffold_1	0.352941176470588	0.135135135135135	-0.217806041335453	20949417	20949417	hypo	-	CHG	exonic	Thecc1EG003232	scaffold_1	mRNA	c("Retrotransposon protein"	" Ty1-copia subclass"	" putative (60%U)")
scaffold_1	0.365467171717172	0.549692577953448	0.184225406236276	20966203	20967161	hypo	+	CHG	upstream	Thecc1EG003233	scaffold_1	mRNA	Unknown
scaffold_1	0.514705882352941	0.779166666666666	0.264460784313725	20967709	20968272	hyper	+	CHG	intergenic	Thecc1EG003234	scaffold_1	mRNA	Uncharacterized protein (24%U)
scaffold_1	0.67741935483871	0.46875	-0.20866935483871	20985053	20985053	hypo	+	CHG	upstream	Thecc1EG003235	scaffold_1	mRNA	Uncharacterized protein (51%U)
scaffold_1	0.652173913043478	0.433333333333333	-0.218840579710145	20992787	20992787	hypo	-	CHG	upstream	Thecc1EG003236	scaffold_1	mRNA	Unknown
scaffold_1	0.523809523809524	0.303030303030303	-0.220779220779221	21025286	21025286	hypo	-	CHG	intergenic	Thecc1EG003238	scaffold_1	mRNA	Uncharacterized protein (73%P)
scaffold_1	0.519230769230769	0.794117647058824	0.274886877828054	21035081	21035212	hyper	-	CHG	intergenic	Thecc1EG003239	scaffold_1	mRNA	Uncharacterized protein (22%U)
scaffold_1	0.688735177865613	0.958333333333333	0.26959815546772	21045911	21046964	hyper	+	CHG	upstream;downstream	Thecc1EG003240	scaffold_1	mRNA	Unknown
scaffold_1	0.434965034965035	0.663461538461539	0.228496503496504	21066041	21067743	hyper	+	CHG	upstream	Thecc1EG003241	scaffold_1	mRNA	Uncharacterized protein (78%P)
scaffold_1	0.707924836601307	0.627618568795039	-0.0803062678062677	21068129	21068790	hypo	+	CHG	intergenic	Thecc1EG003242	scaffold_1	mRNA	c("Retrotransposon protein"	" Ty1-copia subclass"	" putative (52%U)")
scaffold_1	0.498520206918863	0.752634484968076	0.254114278049213	21069322	21070536	hyper	+	CHG	upstream	Thecc1EG003243	scaffold_1	mRNA	Unknown
scaffold_1	0.677892222719809	0.698591345861461	0.020699123141652	21078934	21080573	hypo	-	CHG	intronic	Thecc1EG003244	scaffold_1	mRNA	Uncharacterized protein (69%P)
scaffold_1	0.238095238095238	0.0192307692307692	-0.218864468864469	21086825	21086825	hypo	+	CHG	intergenic	Thecc1EG003245	scaffold_1	mRNA	Uncharacterized protein (60%P)
scaffold_1	0.578685251530079	0.571186698363556	-0.00749855316652324	21106182	21107051	hypo	+	CHG	intronic	Thecc1EG003248	scaffold_1	mRNA	Unknown
scaffold_1	0.708510775583946	0.468568880748096	-0.23994189483585	21125587	21126328	hypo	+	CHG	upstream	Thecc1EG003249	scaffold_1	mRNA	Unknown
scaffold_1	0.892857142857143	0.9	0.00714285714285699	21127803	21128004	hyper	-	CHG	exonic	Thecc1EG003250	scaffold_1	mRNA	DNA/RNA polymerases superfamily protein (7%T)
scaffold_1	0.624337398530947	0.712079821310666	0.0877424227797193	21148442	21149943	hypo	+	CHG	downstream	Thecc1EG003251	scaffold_1	mRNA	Uncharacterized protein (63%P)
scaffold_1	0.748066070143297	0.481150793650794	-0.266915276492503	21158324	21159555	hypo	-	CHG	upstream	Thecc1EG003252	scaffold_1	mRNA	Uncharacterized protein (88%P)
scaffold_1	0.515325670498084	0.745376344086022	0.230050673587937	21161522	21162113	hyper	-	CHG	intergenic	Thecc1EG003253	scaffold_1	mRNA	Uncharacterized protein
scaffold_1	0.801291816009558	0.678354037267081	-0.122937778742477	21171979	21173897	hypo	-	CHG	upstream	Thecc1EG003254	scaffold_1	mRNA	Uncharacterized protein (67%P)
scaffold_1	0.666666666666667	0.708333333333333	0.041666666666667	21171586	21171588	hyper	+	CHG	UTR5	Thecc1EG003255	scaffold_1	mRNA	Uncharacterized protein (21%U)
scaffold_1	0.694871794871795	0.447916666666667	-0.246955128205128	21183311	21183556	hypo	-	CHG	intergenic	Thecc1EG003256	scaffold_1	mRNA	Uncharacterized protein (53%P)
scaffold_1	0.8125	0.581395348837209	-0.231104651162791	21194761	21194761	hypo	+	CHG	exonic	Thecc1EG003259	scaffold_1	mRNA	Kinase superfamily protein (69%P)
scaffold_1	0.582151710798736	0.798411048411048	0.216259337612312	21256152	21257148	hyper	-	CHG	intronic	Thecc1EG003262	scaffold_1	mRNA	Unknown
scaffold_1	0.260869565217391	0.653846153846154	0.392976588628763	21251883	21251883	hyper	-	CHG	intronic	Thecc1EG003263	scaffold_1	mRNA	Cysteine-rich RLK (RECEPTOR-like protein kinase) 8 (10%T)
scaffold_1	0.844930662340747	0.72464823220258	-0.120282430138167	21255021	21255545	hypo	+	CHG	UTR3	Thecc1EG003264	scaffold_1	mRNA	Uncharacterized protein (62%P)
scaffold_1	0.762076863354037	0.759891456582633	-0.0021854067714045	21279570	21281230	hyper	+	CHG	intronic	Thecc1EG003266	scaffold_1	mRNA	Unknown
scaffold_1	0.952380952380953	0.7125	-0.239880952380953	21297855	21298749	hypo	+	CHG	intronic	Thecc1EG003267	scaffold_1	mRNA	Unknown
scaffold_1	0.674761186525892	0.799145299145299	0.124384112619407	21325444	21326467	hyper	+	CHG	intronic	Thecc1EG003269	scaffold_1	mRNA	Unknown
scaffold_1	0.863558663558664	0.590512988748754	-0.273045674809909	21340477	21340885	hypo	-	CHG	intronic	Thecc1EG003271	scaffold_1	mRNA	Unknown
scaffold_1	0.423076923076923	0.219512195121951	-0.203564727954972	21355597	21355597	hypo	+	CHG	intergenic	Thecc1EG003272	scaffold_1	mRNA	c("RING finger protein"	" putative (45%P)")
scaffold_1	0.816093566882663	0.56210224960225	-0.253991317280413	21373322	21375068	hypo	+	CHG	exonic	Thecc1EG003274	scaffold_1	mRNA	Uncharacterized protein (66%P)
scaffold_1	0.788046625445986	0.551661918328585	-0.236384707117401	21381045	21382451	hypo	-	CHG	intronic	Thecc1EG003277	scaffold_1	mRNA	Uncharacterized protein (42%U)
scaffold_1	0.941176470588235	0.684210526315789	-0.256965944272446	21405933	21405933	hypo	+	CHG	intronic	Thecc1EG003279	scaffold_1	mRNA	Unknown
scaffold_1	0.59913480958487	0.632182024324882	0.0330472147400116	21419113	21420637	hypo	+	CHG	intergenic	Thecc1EG003281	scaffold_1	mRNA	Uncharacterized protein (54%U)
scaffold_1	0.512458682939232	0.586749851455734	0.0742911685165013	21432801	21434296	hyper	+	CHG	exonic	Thecc1EG003282	scaffold_1	mRNA	Unknown
scaffold_1	0.545454545454545	0.32258064516129	-0.222873900293255	21431819	21431819	hypo	-	CHG	intronic	Thecc1EG003283	scaffold_1	mRNA	Unknown
scaffold_1	0.634146341463415	0.32258064516129	-0.311565696302124	21448989	21448989	hypo	-	CHG	intronic	Thecc1EG003284	scaffold_1	mRNA	Unknown
scaffold_1	1	0.666666666666667	-0.333333333333333	21443134	21443134	hypo	+	CHG	intergenic	Thecc1EG003285	scaffold_1	mRNA	c("Retrotransposon"	" unclassified"	" putative-like protein (23%U)")
scaffold_1	0.479761904761905	0.520833333333333	0.0410714285714285	21466534	21467640	hypo	+	CHG	upstream	Thecc1EG003287	scaffold_1	mRNA	Uncharacterized protein (23%U)
scaffold_1	0.758307372793354	0.736842105263158	-0.021465267530196	21498240	21498820	hyper	-	CHG	UTR5	Thecc1EG003289	scaffold_1	mRNA	Uncharacterized protein (55%P)
scaffold_1	0.794034090909091	0.490552325581395	-0.303481765327695	21512207	21512984	hypo	-	CHG	intergenic	Thecc1EG003291	scaffold_1	mRNA	Uncharacterized protein (82%P)
scaffold_1	0.537267267267267	0.546942781982828	0.00967551471556051	21539199	21540177	hypo	+	CHG	intergenic	Thecc1EG003293	scaffold_1	mRNA	Uncharacterized protein (67%P)
scaffold_1	0.583333333333333	0.783783783783784	0.20045045045045	21568748	21568748	hyper	-	CHG	intergenic	Thecc1EG003294	scaffold_1	mRNA	Uncharacterized protein (68%P)
scaffold_1	0.597777777777778	0.922705314009662	0.324927536231884	21578423	21578461	hyper	+	CHG	intronic	Thecc1EG003295	scaffold_1	mRNA	Cysteine-rich RLK (RECEPTOR-like protein kinase) 8 (16%T)
scaffold_1	0.708333333333333	0.435897435897436	-0.272435897435897	21654565	21654565	hypo	+	CHG	exonic	Thecc1EG003296	scaffold_1	mRNA	Uncharacterized protein (77%U)
scaffold_1	0.850859788359788	0.590494435322022	-0.260365353037767	21584151	21585443	hypo	+	CHG	intronic	Thecc1EG003297	scaffold_1	mRNA	Uncharacterized protein (23%U)
scaffold_1	0.640696433887988	0.697627830259409	0.0569313963714206	21588791	21590067	hypo	+	CHG	intronic	Thecc1EG003298	scaffold_1	mRNA	DNA/RNA polymerases superfamily protein (62%P)
scaffold_1	0.517724485659268	0.26611544227886	-0.251609043380407	21603250	21604092	hypo	+	CHG	intronic	Thecc1EG003299	scaffold_1	mRNA	Uncharacterized protein (38%U)
scaffold_1	0.964912280701754	0.759259259259259	-0.205653021442495	21622644	21622644	hypo	+	CHG	intronic	Thecc1EG003300	scaffold_1	mRNA	c("Gag/pol protein"	" putative (36%U)")
scaffold_1	0.898041474654378	0.654152823920266	-0.243888650734112	21625660	21626354	hypo	-	CHG	intronic	Thecc1EG003301	scaffold_1	mRNA	Uncharacterized protein (57%P)
scaffold_1	0.166666666666667	0.368421052631579	0.201754385964912	21629304	21629304	hyper	+	CHG	intronic	Thecc1EG003302	scaffold_1	mRNA	c("Retroelement pol polyprotein-like"	" putative (55%U)")
scaffold_1	0.908985776128634	0.69840210957248	-0.210583666556154	21651929	21652991	hypo	-	CHG	UTR3	Thecc1EG003303	scaffold_1	mRNA	Unknown
scaffold_1	0.713432372559521	0.938086303939963	0.224653931380442	21657080	21657680	hyper	-	CHG	upstream	Thecc1EG003304	scaffold_1	mRNA	Uncharacterized protein (28%U)
scaffold_1	0.494485800937414	0.587606837606838	0.0931210366694237	21660940	21662404	hyper	-	CHG	intergenic	Thecc1EG003305	scaffold_1	mRNA	Uncharacterized protein (88%P)
scaffold_1	1	0.739130434782609	-0.260869565217391	21733289	21733289	hypo	+	CHG	UTR5	Thecc1EG003308	scaffold_1	mRNA	CLIP-associated protein (74%T)
scaffold_1	0.875	0.608695652173913	-0.266304347826087	21730340	21730340	hypo	+	CHG	UTR5	Thecc1EG003310	scaffold_1	mRNA	Gag/pol-like protein (23%U)
scaffold_1	0.735576923076923	0.727678571428572	-0.00789835164835148	21728436	21730188	hyper	+	CHG	UTR5	Thecc1EG003311	scaffold_1	mRNA	c("Retrotransposon protein"	" Ty3-gypsy subclass"	" putative (58%U)")
scaffold_1	0.904761904761905	0.68	-0.224761904761905	21732797	21732797	hypo	-	CHG	exonic	Thecc1EG003312	scaffold_1	mRNA	Uncharacterized protein (55%U)
scaffold_1	0.666666666666667	0.375	-0.291666666666667	21746655	21746655	hypo	-	CHG	intronic	Thecc1EG003313	scaffold_1	mRNA	Gag protease polyprotein (77%P)
scaffold_1	0.370967741935484	0.111111111111111	-0.259856630824373	21765817	21765817	hypo	+	CHG	intergenic	Thecc1EG003314	scaffold_1	mRNA	Unknown
scaffold_1	0.84375	0.625	-0.21875	21786403	21786403	hypo	+	CHG	intergenic	Thecc1EG003316	scaffold_1	mRNA	Unknown
scaffold_1	0.721406236040383	0.433248465857161	-0.288157770183221	21788643	21790281	hypo	-	CHG	intronic	Thecc1EG003317	scaffold_1	mRNA	c("Copia-type pol polyprotein"	" putative (60%U)")
scaffold_1	0.657948782961461	0.400496031746032	-0.257452751215429	21797380	21798557	hypo	-	CHG	intergenic	Thecc1EG003318	scaffold_1	mRNA	Uncharacterized protein (26%U)
scaffold_1	0.96551724137931	0.7	-0.26551724137931	21826981	21826981	hypo	-	CHG	upstream	Thecc1EG003319	scaffold_1	mRNA	Unknown
scaffold_1	0.679986167002012	0.453875518252604	-0.226110648749408	21827351	21828795	hypo	-	CHG	intergenic	Thecc1EG003320	scaffold_1	mRNA	Uncharacterized protein (28%U)
scaffold_1	0.667036625971143	0.77971102971103	0.112674403739887	21877483	21878862	hypo	+	CHG	upstream	Thecc1EG003321	scaffold_1	mRNA	c("Retrotransposon protein"	" putative (44%U)")
scaffold_1	0.635635615028307	0.329244829244829	-0.306390785783478	21947475	21947683	hypo	+	CHG	intronic	Thecc1EG003325	scaffold_1	mRNA	Cysteine-rich RLK (RECEPTOR-like protein kinase) 8 (22%T)
scaffold_1	0.803687479568486	0.657366706225051	-0.146320773343435	21937568	21938762	hypo	+	CHG	intronic	Thecc1EG003326	scaffold_1	mRNA	Uncharacterized protein
scaffold_1	0.61038961038961	0.662907268170426	0.0525176577808157	21941703	21942895	hyper	-	CHG	intronic	Thecc1EG003327	scaffold_1	mRNA	Cysteine-rich RLK (RECEPTOR-like protein kinase) 8 (10%T)
scaffold_1	0.456346051934287	0.481578947368421	0.0252328954341337	21977122	21977562	hyper	+	CHG	intergenic	Thecc1EG003328	scaffold_1	mRNA	Uncharacterized protein (67%P)
scaffold_1	0.625589020053306	0.708168017489961	0.0825789974366556	21978448	21979869	hyper	+	CHG	intergenic	Thecc1EG003329	scaffold_1	mRNA	Mutator-like transposase (10%U)
scaffold_1	0.864247311827957	0.82843137254902	-0.0358159392789373	21983530	21984990	hypo	-	CHG	UTR3	Thecc1EG003330	scaffold_1	mRNA	Uncharacterized protein (69%P)
scaffold_1	0.95	0.714285714285714	-0.235714285714286	22002563	22002563	hypo	-	CHG	intronic	Thecc1EG003332	scaffold_1	mRNA	Unknown
scaffold_1	0.789874686716792	0.617211998527788	-0.172662688189004	22056575	22058273	hypo	+	CHG	upstream	Thecc1EG003335	scaffold_1	mRNA	Unknown
scaffold_1	0.538461538461538	0.260869565217391	-0.277591973244147	22069949	22069949	hypo	-	CHG	upstream	Thecc1EG003336	scaffold_1	mRNA	Uncharacterized protein (36%U)
scaffold_1	0.615800865800866	0.640894819466248	0.025093953665382	22067388	22067848	hyper	+	CHG	intronic	Thecc1EG003337	scaffold_1	mRNA	c("Polyprotein"	" 77260-80472"	" putative (55%U)")
scaffold_1	0.629235618597321	0.479341261295005	-0.149894357302316	22076130	22076829	hypo	+	CHG	upstream	Thecc1EG003338	scaffold_1	mRNA	Unknown
scaffold_1	0.871310912834591	0.554505005561735	-0.316805907272856	22090981	22092618	hypo	-	CHG	upstream	Thecc1EG003339	scaffold_1	mRNA	Unknown
scaffold_1	0.842105263157895	0.6	-0.242105263157895	22108266	22108266	hypo	+	CHG	intergenic	Thecc1EG003340	scaffold_1	mRNA	Unknown
scaffold_1	0.340793650793651	0.649719416386083	0.308925765592432	22121254	22121375	hyper	-	CHG	intergenic	Thecc1EG003342	scaffold_1	mRNA	ENTH/VHS/GAT family protein (69%P)
scaffold_1	0.393665158371041	0.471221719457014	0.077556561085973	22164327	22165218	hyper	+	CHG	intergenic	Thecc1EG003348	scaffold_1	mRNA	Unknown
scaffold_1	0.696740806866665	0.698727487789988	0.00198668092332301	22171118	22171893	hypo	+	CHG	intergenic	Thecc1EG003349	scaffold_1	mRNA	c("Retrotransposon"	" putative-like protein (34%U)")
scaffold_1	0.526395173453997	0.84990253411306	0.323507360659063	22166917	22168574	hyper	-	CHG	intergenic	Thecc1EG003350	scaffold_1	mRNA	Unknown
scaffold_1	0.869565217391304	0.636363636363636	-0.233201581027668	22176499	22176499	hypo	-	CHG	upstream	Thecc1EG003351	scaffold_1	mRNA	Uncharacterized protein (53%U)
scaffold_1	0.645161290322581	0.884615384615385	0.239454094292804	22178369	22178369	hyper	-	CHG	intronic	Thecc1EG003352	scaffold_1	mRNA	Unknown
scaffold_1	0.708333333333333	0.725563909774436	0.017230576441103	22216287	22216469	hypo	+	CHG	intronic	Thecc1EG003355	scaffold_1	mRNA	Uncharacterized protein (67%P)
scaffold_1	0.514951973331073	0.540391697062082	0.0254397237310088	22213321	22215163	hyper	-	CHG	UTR3	Thecc1EG003356	scaffold_1	mRNA	Unknown
scaffold_1	0.583333333333333	0.821428571428571	0.238095238095238	22234660	22234660	hyper	-	CHG	exonic	Thecc1EG003357	scaffold_1	mRNA	Uncharacterized protein
scaffold_1	0.258064516129032	1	0.741935483870968	22232795	22232795	hyper	-	CHG	intronic	Thecc1EG003358	scaffold_1	mRNA	Uncharacterized protein (22%U)
scaffold_1	0.548187777135145	0.520062840385421	-0.0281249367497246	22237413	22238703	hypo	-	CHG	intergenic	Thecc1EG003359	scaffold_1	mRNA	Unknown
scaffold_1	0.626463391274125	0.524073114291242	-0.102390276982883	22246390	22247608	hyper	-	CHG	upstream	Thecc1EG003360	scaffold_1	mRNA	c("Retrotransposon protein"	" Ty3-gypsy subclass"	" putative (43%U)")
scaffold_1	0.590929705215419	0.672370486656201	0.0814407814407814	22253235	22254784	hyper	+	CHG	intergenic	Thecc1EG003362	scaffold_1	mRNA	Uncharacterized protein (60%U)
scaffold_1	0.888198757763975	0.65993265993266	-0.228266097831315	22276706	22276906	hypo	-	CHG	UTR3	Thecc1EG003365	scaffold_1	mRNA	DNA/RNA polymerases superfamily protein (65%P)
scaffold_1	0.518650793650794	0.78988603988604	0.271235246235246	22306404	22306426	hyper	-	CHG	upstream	Thecc1EG003367	scaffold_1	mRNA	Uncharacterized protein (59%P)
scaffold_1	0.602896341463415	0.747843588269121	0.144947246805706	22328672	22329083	hypo	+	CHG	intronic	Thecc1EG003369	scaffold_1	mRNA	Unknown
scaffold_1	0.672578742404179	0.717109078775163	0.0445303363709842	22325010	22325849	hyper	+	CHG	intronic	Thecc1EG003370	scaffold_1	mRNA	Uncharacterized protein (71%P)
scaffold_1	0.733793026896475	0.471933040078201	-0.261859986818274	22334140	22334905	hypo	-	CHG	intronic	Thecc1EG003371	scaffold_1	mRNA	Cysteine-rich RLK (RECEPTOR-like protein kinase) 8 (33%T)
scaffold_1	0.961538461538462	0.75	-0.211538461538462	22342902	22342902	hypo	-	CHG	upstream	Thecc1EG003372	scaffold_1	mRNA	Uncharacterized protein (18%U)
scaffold_1	0.513969387755102	0.574458874458874	0.0604894867037724	22369112	22370470	hypo	-	CHG	intergenic	Thecc1EG003373	scaffold_1	mRNA	Zinc knuckle (CCHC-type) family protein (19%T)
scaffold_1	0.559024627546367	0.746497305957219	0.187472678410852	22373305	22374680	hyper	+	CHG	intergenic	Thecc1EG003374	scaffold_1	mRNA	c("Retroelement pol polyprotein"	" putative (59%U)")
scaffold_1	0.428669950738916	0.330576441102757	-0.0980935096361593	22397385	22398853	hypo	-	CHG	upstream	Thecc1EG003375	scaffold_1	mRNA	c("Gag protease polyprotein"	" putative (52%P)")
scaffold_1	0.865079365079365	0.805555555555555	-0.0595238095238097	22400285	22400410	hyper	+	CHG	intergenic	Thecc1EG003377	scaffold_1	mRNA	Uncharacterized protein (53%P)
scaffold_1	0.620512820512821	0.290570175438596	-0.329942645074224	22415656	22416986	hypo	-	CHG	upstream	Thecc1EG003378	scaffold_1	mRNA	Ty3-gypsy retrotransposon-like protein (22%U)
scaffold_1	0.58900211352657	0.427798456024263	-0.161203657502308	22423048	22424302	hyper	+	CHG	intronic	Thecc1EG003379	scaffold_1	mRNA	Uncharacterized protein (32%U)
scaffold_1	0.70983167320224	0.585954726718273	-0.123876946483967	22420976	22422620	hypo	-	CHG	exonic	Thecc1EG003380	scaffold_1	mRNA	GroES-like zinc-binding alcohol dehydrogenase family protein (76%T)
scaffold_1	0.718642667913355	0.636590728659694	-0.082051939253661	22436947	22438387	hyper	+	CHG	intronic	Thecc1EG003381	scaffold_1	mRNA	Uncharacterized protein (61%P)
scaffold_1	0.540277777777778	0.380269514365624	-0.160008263412153	22445161	22445644	hypo	+	CHG	intronic	Thecc1EG003382	scaffold_1	mRNA	Uncharacterized protein
scaffold_1	0.285714285714286	0.05	-0.235714285714286	22459540	22459540	hypo	+	CHG	intronic	Thecc1EG003384	scaffold_1	mRNA	Unknown
scaffold_1	0.866166353971232	0.510984848484848	-0.355181505486384	22481184	22482462	hypo	+	CHG	intronic	Thecc1EG003386	scaffold_1	mRNA	Uncharacterized protein (76%P)
scaffold_1	0.533529318290164	0.6684350132626	0.134905694972436	22494505	22495199	hyper	+	CHG	upstream	Thecc1EG003387	scaffold_1	mRNA	Uncharacterized protein (60%P)
scaffold_1	0.586696395392048	0.497128378378378	-0.0895680170136693	22512344	22513453	hypo	-	CHG	intronic	Thecc1EG003389	scaffold_1	mRNA	Uncharacterized protein (79%P)
scaffold_1	0.819055898003267	0.559019049215128	-0.260036848788139	22509941	22511069	hypo	+	CHG	intronic	Thecc1EG003390	scaffold_1	mRNA	Unknown
scaffold_1	0.880094043887148	0.653010033444816	-0.227084010442332	22519674	22520649	hypo	-	CHG	upstream	Thecc1EG003392	scaffold_1	mRNA	Unknown
scaffold_1	0.492424242424242	0.741176470588236	0.248752228163993	22525037	22526360	hyper	-	CHG	intergenic	Thecc1EG003393	scaffold_1	mRNA	MAC/Perforin domain-containing protein (67%T)
scaffold_1	0.747222219602004	0.483368734873601	-0.263853484728404	22554303	22555536	hypo	-	CHG	intergenic	Thecc1EG003394	scaffold_1	mRNA	Uncharacterized protein (45%P)
scaffold_1	0.689170506912442	0.768533014722039	0.0793625078095967	22556046	22557331	hypo	-	CHG	upstream	Thecc1EG003395	scaffold_1	mRNA	Uncharacterized protein (24%U)
scaffold_1	0.893086080586081	0.649336836836837	-0.243749243749244	22566091	22566388	hypo	+	CHG	downstream	Thecc1EG003397	scaffold_1	mRNA	Uncharacterized protein (22%U)
scaffold_1	0.666909963421591	0.935353535353535	0.268443571931944	22575896	22575978	hyper	+	CHG	intergenic	Thecc1EG003398	scaffold_1	mRNA	Uncharacterized protein (66%P)
scaffold_1	0.740350171600172	0.600118876982231	-0.140231294617941	22581824	22583613	hyper	-	CHG	upstream;downstream	Thecc1EG003399	scaffold_1	mRNA	Uncharacterized protein (66%P)
scaffold_1	0.626900411437025	0.576052863377032	-0.0508475480599926	22588043	22589248	hyper	-	CHG	upstream	Thecc1EG003400	scaffold_1	mRNA	Unknown
scaffold_1	0.78328173374613	0.809873949579832	0.026592215833702	22596031	22596350	hypo	+	CHG	upstream	Thecc1EG003401	scaffold_1	mRNA	Unknown
scaffold_1	0.848326898326899	0.686571598336305	-0.161755299990594	22597578	22597915	hypo	+	CHG	upstream	Thecc1EG003402	scaffold_1	mRNA	Unknown
scaffold_1	0.507386424515161	0.605201427665196	0.0978150031500345	22601383	22602048	hyper	+	CHG	intronic	Thecc1EG003403	scaffold_1	mRNA	Unknown
scaffold_1	0.699637888317134	0.661204899040053	-0.0384329892770807	22619898	22620855	hypo	+	CHG	UTR3	Thecc1EG003405	scaffold_1	mRNA	c("Retrotransposon protein"	" putative (59%U)")
scaffold_1	0.697509157509158	0.529105576319821	-0.168403581189336	22629373	22630437	hyper	+	CHG	intronic	Thecc1EG003406	scaffold_1	mRNA	c("Retrotransposon protein"	" Ty1-copia subclass"	" putative (47%U)")
scaffold_1	0.941176470588235	0.653846153846154	-0.287330316742081	22631567	22631567	hypo	+	CHG	intronic	Thecc1EG003407	scaffold_1	mRNA	Uncharacterized protein (43%U)
scaffold_1	0.735714285714286	0.448051948051948	-0.287662337662338	22643590	22644221	hypo	+	CHG	intronic	Thecc1EG003408	scaffold_1	mRNA	Uncharacterized protein (42%P)
scaffold_1	0.25	0.5	0.25	22655908	22655908	hyper	-	CHG	intronic	Thecc1EG003409	scaffold_1	mRNA	Unknown
scaffold_1	0.767123786553934	0.699715813548079	-0.0674079730058549	22660985	22662197	hypo	+	CHG	intronic	Thecc1EG003411	scaffold_1	mRNA	c("Retroelement pol polyprotein-like"	" putative (39%U)")
scaffold_1	0.769230769230769	0.555555555555556	-0.213675213675214	22670033	22670033	hypo	+	CHG	intronic	Thecc1EG003412	scaffold_1	mRNA	Uncharacterized protein (69%P)
scaffold_1	0.600727129450534	0.652458684726127	0.051731555275593	22686545	22688069	hyper	-	CHG	upstream	Thecc1EG003413	scaffold_1	mRNA	Uncharacterized protein (27%U)
scaffold_1	0.2	0	-0.2	22714322	22714322	hypo	+	CHG	intronic	Thecc1EG003415	scaffold_1	mRNA	Unknown
scaffold_1	0.708881284323662	0.670291777188329	-0.038589507135333	22740746	22741663	hyper	+	CHG	UTR5	Thecc1EG003416	scaffold_1	mRNA	Uncharacterized protein (46%P)
scaffold_1	0.714285714285714	0.454545454545455	-0.25974025974026	22730070	22730070	hypo	+	CHG	intronic	Thecc1EG003417	scaffold_1	mRNA	Uncharacterized protein (28%U)
scaffold_1	0.723103047362405	0.683060061788629	-0.0400429855737752	22736440	22738252	hyper	+	CHG	intronic	Thecc1EG003418	scaffold_1	mRNA	Uncharacterized protein (35%U)
scaffold_1	0.833333333333333	0.6	-0.233333333333333	22736325	22736325	hypo	+	CHG	intronic	Thecc1EG003419	scaffold_1	mRNA	Unknown
scaffold_1	0.528716216216216	0.823260073260073	0.294543857043857	22738802	22739117	hyper	+	CHG	intronic	Thecc1EG003420	scaffold_1	mRNA	Unknown
scaffold_1	0.9	0.674418604651163	-0.225581395348837	22770117	22770117	hypo	+	CHG	intergenic	Thecc1EG003422	scaffold_1	mRNA	Uncharacterized protein (63%P)
scaffold_1	0.576163307235271	0.499016480595428	-0.0771468266398432	22762144	22763651	hypo	+	CHG	downstream	Thecc1EG003423	scaffold_1	mRNA	Unknown
scaffold_1	0.587457400755273	0.542124223602484	-0.0453331771527884	22772673	22773171	hypo	-	CHG	upstream	Thecc1EG003424	scaffold_1	mRNA	Uncharacterized protein (46%U)
scaffold_1	0.585782340311326	0.460944220972489	-0.124838119338837	22786414	22788191	hypo	+	CHG	intronic	Thecc1EG003425	scaffold_1	mRNA	DNA/RNA polymerases superfamily protein (4%T)
scaffold_1	0.658781362007169	0.591666666666667	-0.0671146953405017	22783968	22784360	hypo	+	CHG	intronic	Thecc1EG003426	scaffold_1	mRNA	Uncharacterized protein (71%P)
scaffold_1	0.82089552238806	0.576340326340327	-0.244555196047733	22830087	22830228	hypo	+	CHG	intronic	Thecc1EG003428	scaffold_1	mRNA	Uncharacterized protein (89%P)
scaffold_1	0.887605042016807	0.605459770114942	-0.282145271901864	22838743	22838842	hypo	-	CHG	intronic	Thecc1EG003430	scaffold_1	mRNA	Transposase-like protein (33%U)
scaffold_1	0.529411764705882	0.741935483870968	0.212523719165085	22840974	22840974	hyper	+	CHG	intronic	Thecc1EG003431	scaffold_1	mRNA	Uncharacterized protein (83%P)
scaffold_1	0.67047619047619	0.609137709137709	-0.0613384813384813	22861705	22862356	hyper	-	CHG	intronic	Thecc1EG003432	scaffold_1	mRNA	Unknown
scaffold_1	0.785947712418301	0.687402950310559	-0.0985447621077415	22860204	22861086	hyper	+	CHG	intronic	Thecc1EG003433	scaffold_1	mRNA	Small GTP-binding protein (84%P)
scaffold_1	0.299392583120205	0.34295982543961	0.0435672423194053	22900408	22901792	hypo	+	CHG	intronic	Thecc1EG003435	scaffold_1	mRNA	Uncharacterized protein (82%P)
scaffold_1	0.904761904761905	0.689655172413793	-0.215106732348112	22920182	22920182	hypo	-	CHG	exonic	Thecc1EG003436	scaffold_1	mRNA	Uncharacterized protein (79%P)
scaffold_1	0.447619047619047	0.5	0.0523809523809525	22919957	22919959	hypo	+	CHG	upstream	Thecc1EG003437	scaffold_1	mRNA	Unknown
scaffold_1	0.62005863759896	0.469460595107198	-0.150598042491762	22933986	22935325	hypo	-	CHG	intergenic	Thecc1EG003438	scaffold_1	mRNA	Unknown
scaffold_1	0.615545468177047	0.677226107226107	0.06168063904906	22943656	22944072	hyper	-	CHG	upstream	Thecc1EG003440	scaffold_1	mRNA	Gag protease polyprotein (85%P)
scaffold_1	0.557936686968945	0.323185117967332	-0.234751569001613	22977424	22978370	hypo	-	CHG	intergenic	Thecc1EG003441	scaffold_1	mRNA	c("Retrotransposon protein"	" putative (44%U)")
scaffold_1	0.725992063492063	0.596405414508863	-0.129586648983201	22987541	22989094	hyper	+	CHG	intergenic	Thecc1EG003442	scaffold_1	mRNA	Uncharacterized protein (76%P)
scaffold_1	0.480817783104758	0.548169885669886	0.0673521025651275	23002659	23004324	hypo	-	CHG	upstream	Thecc1EG003443	scaffold_1	mRNA	c("Retrotransposon"	" Ty1-copia subclass"	" putative-like protein (15%U)")
scaffold_1	0.695094217024042	0.329575952764358	-0.365518264259683	23015679	23016650	hypo	+	CHG	intergenic	Thecc1EG003446	scaffold_1	mRNA	Uncharacterized protein (61%P)
scaffold_1	0.581196581196581	0.655092592592593	0.0738960113960113	23071906	23072696	hyper	+	CHG	upstream	Thecc1EG003447	scaffold_1	mRNA	Unknown
scaffold_1	0.697813267813268	0.740734265734266	0.0429209979209978	23078178	23079857	hyper	+	CHG	upstream	Thecc1EG003448	scaffold_1	mRNA	Uncharacterized protein (86%P)
scaffold_1	0.685009866676533	0.736889036889037	0.0518791702125036	23108325	23110123	hyper	-	CHG	intergenic	Thecc1EG003449	scaffold_1	mRNA	Uncharacterized protein (60%P)
scaffold_1	0.812190963341859	0.666666666666667	-0.145524296675192	23138722	23139111	hyper	+	CHG	intronic	Thecc1EG003450	scaffold_1	mRNA	Uncharacterized protein (43%U)
scaffold_1	0.621261253710006	0.548231860639194	-0.0730293930708123	23141446	23143258	hyper	-	CHG	intronic	Thecc1EG003451	scaffold_1	mRNA	c("Integrase"	" catalytic region"	" Zinc finger"	" CCHC-type"	" Peptidase aspartic"	" catalytic"	" putative (53%U)")
scaffold_1	0.645227613977614	0.568117859952225	-0.0771097540253886	23143778	23144839	hyper	+	CHG	exonic	Thecc1EG003452	scaffold_1	mRNA	Unknown
scaffold_1	0.817460317460317	0.728844169246646	-0.0886161482136717	23162706	23162827	hypo	-	CHG	upstream	Thecc1EG003453	scaffold_1	mRNA	Uncharacterized protein (74%P)
scaffold_1	0.578009117506974	0.664586754241927	0.0865776367349527	23181475	23182314	hypo	-	CHG	intronic	Thecc1EG003454	scaffold_1	mRNA	Uncharacterized protein (79%P)
scaffold_1	0.548456260720412	0.581423611111111	0.0329673503906995	23187830	23188667	hyper	-	CHG	UTR5	Thecc1EG003455	scaffold_1	mRNA	Unknown
scaffold_1	0.266666666666667	0	-0.266666666666667	23186460	23186460	hypo	+	CHG	UTR5	Thecc1EG003456	scaffold_1	mRNA	Unknown
scaffold_1	0.713709677419355	0.679374389051808	-0.0343352883675465	23295866	23296476	hypo	+	CHG	intergenic	Thecc1EG003460	scaffold_1	mRNA	Uncharacterized protein (79%P)
scaffold_1	0.657250312712498	0.608753759963437	-0.0484965527490603	23370513	23372388	hypo	+	CHG	intronic	Thecc1EG003462	scaffold_1	mRNA	Cysteine-rich RLK (RECEPTOR-like protein kinase) 8 (16%T)
scaffold_1	0.647509578544061	0.65	0.00249042145593849	23380491	23381048	hyper	+	CHG	intronic	Thecc1EG003463	scaffold_1	mRNA	c("Retrotransposon protein"	" putative (36%U)")
scaffold_1	0.792016806722689	0.711904761904762	-0.0801120448179275	23390005	23390027	hypo	+	CHG	intergenic	Thecc1EG003464	scaffold_1	mRNA	c("Retrotransposon"	" Ty3-gypsy sub-class"	" putative-like protein (34%U)")
scaffold_1	0.574862637362638	0.571428571428572	-0.00343406593406598	23466698	23467182	hypo	+	CHG	UTR5	Thecc1EG003465	scaffold_1	mRNA	Unknown
scaffold_1	0.678373015873016	0.570847657244716	-0.1075253586283	23441492	23442300	hypo	+	CHG	intergenic	Thecc1EG003466	scaffold_1	mRNA	Retrotransposon-like protein (30%U)
scaffold_1	0.664392462638077	0.433113245298119	-0.231279217339957	23465446	23465664	hypo	-	CHG	upstream;downstream	Thecc1EG003467	scaffold_1	mRNA	Uncharacterized protein (30%U)
scaffold_1	0.340958605664488	0.0974754558204771	-0.243483149844011	23482478	23482625	hypo	-	CHG	intronic	Thecc1EG003468	scaffold_1	mRNA	Uncharacterized protein (58%P)
scaffold_1	0.65275257108288	0.42328861369109	-0.229463957391789	23498337	23498826	hypo	+	CHG	upstream	Thecc1EG003469	scaffold_1	mRNA	Uncharacterized protein (69%P)
scaffold_1	0.875	0.584375	-0.290625	23505839	23506448	hypo	+	CHG	intergenic	Thecc1EG003470	scaffold_1	mRNA	c("Gag protease polyprotein"	" putative (59%P)")
scaffold_1	0.699168519100022	0.600191304592012	-0.0989772145080097	23512793	23514543	hyper	+	CHG	intronic	Thecc1EG003471	scaffold_1	mRNA	c("Retrotransposon protein"	" putative (47%U)")
scaffold_1	0.547169811320755	0.333333333333333	-0.213836477987421	23542380	23542380	hypo	-	CHG	upstream	Thecc1EG003472	scaffold_1	mRNA	Uncharacterized protein (81%P)
scaffold_1	0.840497737556561	0.593333333333333	-0.247164404223227	23576696	23577688	hypo	-	CHG	intergenic	Thecc1EG003475	scaffold_1	mRNA	Uncharacterized protein (85%P)
scaffold_1	0.625878787878788	0.58525	-0.040628787878788	23580838	23582379	hypo	-	CHG	intronic	Thecc1EG003476	scaffold_1	mRNA	Unknown
scaffold_1	0.80609857978279	0.546142843610874	-0.259955736171916	23626377	23626893	hypo	-	CHG	UTR5	Thecc1EG003477	scaffold_1	mRNA	Unknown
scaffold_1	0.808731546231546	0.519826578281006	-0.28890496795054	23610654	23612021	hypo	-	CHG	intronic	Thecc1EG003479	scaffold_1	mRNA	Uncharacterized protein (63%U)
scaffold_1	0.593260281385282	0.560997536945813	-0.0322627444394685	23624587	23626028	hyper	-	CHG	intronic	Thecc1EG003480	scaffold_1	mRNA	Unknown
scaffold_1	0.7	1	0.3	23643204	23643204	hyper	+	CHG	exonic	Thecc1EG003481	scaffold_1	mRNA	DNA/RNA polymerases superfamily protein (4%T)
scaffold_1	0.391270041433976	0.569558511663775	0.178288470229799	23645824	23646693	hypo	-	CHG	upstream	Thecc1EG003482	scaffold_1	mRNA	Uncharacterized protein (94%P)
scaffold_1	0.873567112107903	0.627100367812442	-0.246466744295461	23656156	23657458	hypo	+	CHG	upstream	Thecc1EG003483	scaffold_1	mRNA	Unknown
scaffold_1	0.96	0.684210526315789	-0.27578947368421	23666685	23666685	hypo	-	CHG	intronic	Thecc1EG003484	scaffold_1	mRNA	SEC14 cytosolic factor family protein / phosphoglyceride transfer family protein (66%P)
scaffold_1	0.982758620689655	0.726262626262626	-0.256495994427029	23716472	23717793	hypo	-	CHG	upstream	Thecc1EG003488	scaffold_1	mRNA	Uncharacterized protein (62%P)
scaffold_1	0.560385753400459	0.452782305447102	-0.107603447953357	23708571	23709071	hyper	-	CHG	intronic	Thecc1EG003489	scaffold_1	mRNA	Unknown
scaffold_1	0.772958992025929	0.858550326485109	0.08559133445918	23712956	23713696	hypo	+	CHG	intronic	Thecc1EG003490	scaffold_1	mRNA	Uncharacterized protein (51%U)
scaffold_1	0.762775842044135	0.888320545609548	0.125544703565413	23726895	23727891	hypo	+	CHG	upstream	Thecc1EG003491	scaffold_1	mRNA	Unknown
scaffold_1	0.62390350877193	0.541719417295454	-0.082184091476476	23757750	23758459	hypo	-	CHG	upstream	Thecc1EG003492	scaffold_1	mRNA	Unknown
scaffold_1	0.671791443850267	0.829982517482518	0.15819107363225	23777622	23778678	hyper	+	CHG	intergenic	Thecc1EG003494	scaffold_1	mRNA	Unknown
scaffold_1	0.748516218081435	0.569404761904762	-0.179111456176673	23792614	23794023	hypo	+	CHG	upstream	Thecc1EG003495	scaffold_1	mRNA	Unknown
scaffold_1	0.803861003861004	0.535885167464115	-0.267975836396889	23807863	23807985	hypo	-	CHG	upstream	Thecc1EG003496	scaffold_1	mRNA	Unknown
scaffold_1	0.479682902909447	0.603512687969925	0.123829785060477	23815119	23815591	hypo	-	CHG	intronic	Thecc1EG003497	scaffold_1	mRNA	Uncharacterized protein (55%P)
scaffold_1	0.492584800789569	0.596227106227106	0.103642305437537	23813671	23814160	hypo	+	CHG	intronic	Thecc1EG003498	scaffold_1	mRNA	c("Retrotransposon"	" Ty3-gypsy subclass"	" putative-like protein (33%U)")
scaffold_1	0.776960784313726	0.536936936936937	-0.240023847376789	23826763	23827579	hypo	+	CHG	intronic	Thecc1EG003499	scaffold_1	mRNA	Uncharacterized protein (78%P)
scaffold_1	0.500778583800655	0.657128205128205	0.15634962132755	23848607	23850338	hypo	-	CHG	intronic	Thecc1EG003500	scaffold_1	mRNA	Uncharacterized protein (87%P)
scaffold_1	0.552959037866159	0.679671717171717	0.126712679305559	23840244	23841503	hypo	+	CHG	intronic	Thecc1EG003501	scaffold_1	mRNA	Uncharacterized protein (68%P)
scaffold_1	0.331774814332954	0.636111111111111	0.304336296778157	23875910	23876382	hyper	-	CHG	upstream	Thecc1EG003502	scaffold_1	mRNA	c("Retrotransposon protein"	" Ty3-gypsy subclass"	" putative (49%U)")
scaffold_1	0.783234126984127	0.781512605042017	-0.00172152194211	23871022	23872719	hyper	+	CHG	intronic	Thecc1EG003503	scaffold_1	mRNA	Unknown
scaffold_1	0.545454545454545	0.846153846153846	0.300699300699301	23875635	23875635	hyper	-	CHG	intronic	Thecc1EG003504	scaffold_1	mRNA	Unknown
scaffold_1	0.606179401993356	0.460466051013035	-0.14571335098032	23919511	23920734	hypo	+	CHG	upstream	Thecc1EG003506	scaffold_1	mRNA	Unknown
scaffold_1	0.629368146831382	0.7090799797122	0.0797118328808185	23930113	23931451	hyper	+	CHG	intergenic	Thecc1EG003508	scaffold_1	mRNA	Uncharacterized protein (28%U)
scaffold_1	0.487202380952381	0.628605769230769	0.141403388278388	23938266	23938912	hyper	+	CHG	intronic	Thecc1EG003509	scaffold_1	mRNA	Cysteine-rich RLK (RECEPTOR-like protein kinase) 8 (11%T)
scaffold_1	0.638514076295186	0.681159420289855	0.0426453439946693	23971893	23972377	hyper	-	CHG	upstream	Thecc1EG003512	scaffold_1	mRNA	c("Gag protease polyprotein"	" putative (58%P)")
scaffold_1	0.767399392707275	0.721682328816652	-0.0457170638906221	23972576	23974080	hyper	-	CHG	upstream	Thecc1EG003513	scaffold_1	mRNA	c("Retrotransposon protein"	" putative (37%U)")
scaffold_1	0.872009569377991	0.875	0.0029904306220095	23989311	23989806	hyper	-	CHG	downstream	Thecc1EG003514	scaffold_1	mRNA	Uncharacterized protein (60%P)
scaffold_1	0.782489354716245	0.698989827509951	-0.083499527206294	24023842	24024709	hyper	+	CHG	UTR3	Thecc1EG003515	scaffold_1	mRNA	Uncharacterized protein (31%U)
scaffold_1	0.681561085972851	0.513945119208277	-0.167615966764574	24051535	24052082	hypo	-	CHG	intronic	Thecc1EG003518	scaffold_1	mRNA	Uncharacterized protein (48%P)
scaffold_1	0.634472789115646	0.647051813718481	0.0125790246028343	24049317	24050227	hyper	-	CHG	exonic	Thecc1EG003519	scaffold_1	mRNA	Unknown
scaffold_1	0.944444444444444	0.608695652173913	-0.335748792270531	24069040	24069040	hypo	-	CHG	upstream;downstream	Thecc1EG003520	scaffold_1	mRNA	Unknown
scaffold_1	0.632951234106696	0.519851463439333	-0.113099770667363	24091103	24091616	hypo	-	CHG	downstream	Thecc1EG003521	scaffold_1	mRNA	Cysteine-rich RLK (RECEPTOR-like protein kinase) 8 (8%T)
scaffold_1	0.928571428571429	0.727272727272727	-0.201298701298701	24095828	24095828	hypo	+	CHG	upstream	Thecc1EG003522	scaffold_1	mRNA	Unknown
scaffold_1	0.584545454545455	0.521675191815857	-0.0628702627295978	24118466	24119968	hyper	+	CHG	upstream	Thecc1EG003524	scaffold_1	mRNA	Uncharacterized protein (65%P)
scaffold_1	0.631238866396761	0.580604288499025	-0.0506345778977358	24127797	24128899	hypo	-	CHG	intergenic	Thecc1EG003525	scaffold_1	mRNA	c("Gag protease polyprotein"	" putative (57%P)")
scaffold_1	0.403846153846154	0.442006269592476	0.0381601157463225	24138059	24138722	hyper	-	CHG	intronic	Thecc1EG003526	scaffold_1	mRNA	Uncharacterized protein (41%U)
scaffold_1	0.767561121049493	0.684059100693417	-0.0835020203560758	24157058	24158867	hypo	-	CHG	intronic	Thecc1EG003530	scaffold_1	mRNA	Uncharacterized protein (71%P)
scaffold_1	0.573308270676691	0.581140350877193	0.0078320802005015	24160394	24160478	hyper	+	CHG	intronic	Thecc1EG003531	scaffold_1	mRNA	Uncharacterized protein
scaffold_1	0.764411027568922	0.631424131424132	-0.132986896144791	24197768	24198008	hypo	-	CHG	intronic	Thecc1EG003535	scaffold_1	mRNA	Elongation factor family protein (83%T)
scaffold_1	0.783557347670251	0.653070175438596	-0.130487172231655	24242800	24243940	hypo	+	CHG	intronic	Thecc1EG003538	scaffold_1	mRNA	c("Retrotransposon protein"	" putative (46%U)")
scaffold_1	0.846153846153846	0.611111111111111	-0.235042735042735	24223970	24223970	hypo	+	CHG	intronic	Thecc1EG003539	scaffold_1	mRNA	Unknown
scaffold_1	0.313364779874214	0.696914700544465	0.383549920670251	24230967	24232394	hyper	-	CHG	intronic	Thecc1EG003540	scaffold_1	mRNA	c("Retrotransposon protein"	" putative (60%U)")
scaffold_1	0.667027417027417	0.428490028490028	-0.238537388537389	24236227	24237118	hypo	+	CHG	exonic	Thecc1EG003541	scaffold_1	mRNA	c("Retrotransposon"	" Ty1-copia subclass"	" putative-like protein (26%U)")
scaffold_1	0.976190476190476	0.765957446808511	-0.210233029381966	24244649	24244649	hypo	-	CHG	intronic	Thecc1EG003542	scaffold_1	mRNA	Unknown
scaffold_1	0.726415681421801	0.760943343575465	0.0345276621536636	24259496	24260864	hypo	+	CHG	intronic	Thecc1EG003543	scaffold_1	mRNA	Unknown
scaffold_1	0.545416316232128	0.329069767441861	-0.216346548790267	24255424	24256118	hypo	+	CHG	exonic	Thecc1EG003544	scaffold_1	mRNA	Unknown
scaffold_1	0.619474544203646	0.733705339843447	0.114230795639801	24265245	24266273	hyper	+	CHG	intronic	Thecc1EG003546	scaffold_1	mRNA	c("Integrase"	" putative (36%U)")
scaffold_1	0.757283393435248	0.714407814407814	-0.0428755790274342	24271678	24272830	hypo	-	CHG	intronic	Thecc1EG003547	scaffold_1	mRNA	Unknown
scaffold_1	0.542287742287742	0.479835953520164	-0.0624517887675783	24277678	24278084	hyper	-	CHG	intronic	Thecc1EG003548	scaffold_1	mRNA	LOB domain-containing protein 2 (60%P)
scaffold_1	0.979591836734694	0.75	-0.229591836734694	24283961	24283961	hypo	+	CHG	intronic	Thecc1EG003549	scaffold_1	mRNA	Kinase C substrate (60%P)
scaffold_1	0.777777777777778	0.545454545454545	-0.232323232323232	24321716	24321716	hypo	+	CHG	intronic	Thecc1EG003550	scaffold_1	mRNA	Unknown
scaffold_1	0.70970515970516	0.432751225490196	-0.276953934214964	24336701	24338146	hypo	-	CHG	intronic	Thecc1EG003552	scaffold_1	mRNA	Uncharacterized protein (74%P)
scaffold_1	0.4	0.655172413793103	0.255172413793103	24339229	24339229	hyper	+	CHG	intronic	Thecc1EG003553	scaffold_1	mRNA	Unknown
scaffold_1	0.981481481481481	0.769453734671126	-0.212027746810356	24340100	24341336	hypo	-	CHG	intronic	Thecc1EG003554	scaffold_1	mRNA	Unknown
scaffold_1	0.762068965517241	0.981481481481482	0.21941251596424	24342934	24343611	hyper	-	CHG	exonic	Thecc1EG003555	scaffold_1	mRNA	Unknown
scaffold_1	0.545714285714285	0.808479532163743	0.262765246449457	24346037	24346057	hyper	+	CHG	intronic	Thecc1EG003556	scaffold_1	mRNA	Unknown
scaffold_1	0.562037037037037	0.343622523310023	-0.218414513727014	24415646	24416851	hypo	+	CHG	intronic	Thecc1EG003558	scaffold_1	mRNA	Uncharacterized protein (82%P)
scaffold_1	0.468311403508772	0.624498308708835	0.156186905200063	24431883	24432843	hyper	+	CHG	intronic	Thecc1EG003560	scaffold_1	mRNA	Unknown
scaffold_1	0.662567187714246	0.793549659404923	0.130982471690676	24449870	24451428	hyper	-	CHG	intronic	Thecc1EG003561	scaffold_1	mRNA	c("Integrase"	" identical"	" putative-like protein (27%U)")
scaffold_1	0.552965510366826	0.679607892107892	0.126642381741066	24443877	24445700	hypo	+	CHG	intronic	Thecc1EG003562	scaffold_1	mRNA	Cysteine-rich RLK (RECEPTOR-like protein kinase) 8 (15%T)
scaffold_1	0.731562078272605	0.734348739495798	0.00278666122319365	24479324	24481182	hyper	-	CHG	intronic	Thecc1EG003563	scaffold_1	mRNA	Unknown
scaffold_1	0.7208038837724	0.613677209712901	-0.107126674059498	24470372	24471841	hyper	-	CHG	intronic	Thecc1EG003564	scaffold_1	mRNA	Uncharacterized protein (64%P)
scaffold_1	0.779522847150556	0.793518518518519	0.0139956713679622	24493813	24494322	hypo	+	CHG	exonic	Thecc1EG003565	scaffold_1	mRNA	Uncharacterized protein (46%P)
scaffold_1	0.757142857142857	0.679021739130435	-0.0781211180124224	24482527	24483257	hypo	+	CHG	intronic	Thecc1EG003566	scaffold_1	mRNA	Uncharacterized protein (83%P)
scaffold_1	0.632142857142857	0.872916666666667	0.24077380952381	24484387	24484577	hyper	-	CHG	exonic	Thecc1EG003567	scaffold_1	mRNA	Uncharacterized protein (20%U)
scaffold_1	0.75	0.41705069124424	-0.33294930875576	24490344	24492009	hypo	+	CHG	intronic	Thecc1EG003568	scaffold_1	mRNA	Unknown
scaffold_1	0.785643236618939	0.570861071701408	-0.214782164917531	24494435	24495898	hypo	+	CHG	exonic	Thecc1EG003569	scaffold_1	mRNA	CCHC-type integrase (99%U)
scaffold_1	0.830447330447331	0.647127329192547	-0.183320001254784	24496973	24497041	hypo	+	CHG	exonic	Thecc1EG003570	scaffold_1	mRNA	Unknown
scaffold_1	0.679113712374582	0.763417366946779	0.084303654572197	24502053	24503360	hypo	+	CHG	intronic	Thecc1EG003571	scaffold_1	mRNA	c("Retrotransposon"	" Ty3-gypsy subclass"	" putative-like protein (28%U)")
scaffold_1	0.739394442491243	0.644714082214082	-0.094680360277161	24511107	24511867	hypo	+	CHG	intronic	Thecc1EG003572	scaffold_1	mRNA	Unknown
scaffold_1	0.932352941176471	0.638831168831169	-0.293521772345302	24529054	24529924	hypo	+	CHG	intronic	Thecc1EG003574	scaffold_1	mRNA	c("Cysteine proteinases superfamily protein"	" putative (54%T)")
scaffold_1	0.884084028914583	0.684811372203666	-0.199272656710918	24534698	24536576	hypo	-	CHG	exonic	Thecc1EG003576	scaffold_1	mRNA	c("Retrotransposon protein"	" Ty3-gypsy subclass"	" putative (77%U)")
scaffold_1	0.822222222222222	0.547397047397048	-0.274825174825175	24563186	24564106	hypo	+	CHG	intronic	Thecc1EG003577	scaffold_1	mRNA	Uncharacterized protein (62%P)
scaffold_1	0.698667227833895	0.661837709392057	-0.0368295184418372	24555303	24556780	hyper	+	CHG	intronic	Thecc1EG003578	scaffold_1	mRNA	Uncharacterized protein (76%P)
scaffold_1	0.559923042354792	0.744829125982377	0.184906083627585	24583528	24583595	hypo	+	CHG	intronic	Thecc1EG003580	scaffold_1	mRNA	Uncharacterized protein (80%P)
scaffold_1	0.665674603174603	0.903703703703704	0.2380291005291	24597979	24599519	hyper	+	CHG	intronic	Thecc1EG003582	scaffold_1	mRNA	c("Retrotransposon"	" Ty3-gypsy subclass"	" putative-like protein (33%U)")
scaffold_1	0.843735357063217	0.737293612200831	-0.106441744862386	24629080	24630341	hyper	+	CHG	intronic	Thecc1EG003583	scaffold_1	mRNA	Unknown
scaffold_1	0.579793890320206	0.712622356368819	0.132828466048613	24640738	24642006	hypo	-	CHG	intronic	Thecc1EG003584	scaffold_1	mRNA	Unknown
scaffold_1	0.591948621553885	0.555662571317221	-0.0362860502366645	24662499	24663993	hypo	+	CHG	intronic	Thecc1EG003585	scaffold_1	mRNA	Unknown
scaffold_1	0.790243902439025	1	0.209756097560976	24666908	24668334	hyper	-	CHG	intronic	Thecc1EG003586	scaffold_1	mRNA	Uncharacterized protein (73%P)
scaffold_1	0.640217391304348	0.667175961293608	0.0269585699892607	24670200	24670992	hypo	-	CHG	intronic	Thecc1EG003587	scaffold_1	mRNA	Uncharacterized protein (79%P)
scaffold_1	0.888888888888889	0.64	-0.248888888888889	24674816	24674816	hypo	+	CHG	UTR5	Thecc1EG003589	scaffold_1	mRNA	Unknown
scaffold_1	0.72306623512748	0.712822000694341	-0.010244234433139	24683478	24683935	hypo	-	CHG	intronic	Thecc1EG003593	scaffold_1	mRNA	Uncharacterized protein (79%P)
scaffold_1	0.740731648227409	0.440559440559441	-0.300172207667968	24692475	24693173	hypo	-	CHG	intronic	Thecc1EG003594	scaffold_1	mRNA	Unknown
scaffold_1	0.680252525252525	0.821428571428572	0.141176046176046	24702926	24704598	hyper	-	CHG	intronic	Thecc1EG003595	scaffold_1	mRNA	Unknown
scaffold_1	0.568552188552189	0.695222816399287	0.126670627847098	24708568	24709078	hyper	+	CHG	intronic	Thecc1EG003596	scaffold_1	mRNA	Reverse transcriptase (RNA-dependent DNA polymerase)-like protein (18%T)
scaffold_1	0.730486372180451	0.586414424069223	-0.144071948111228	24761043	24762697	hyper	+	CHG	intronic	Thecc1EG003598	scaffold_1	mRNA	Unknown
scaffold_1	0.76	0.775	0.015	24777270	24777273	hypo	+	CHG	UTR5	Thecc1EG003599	scaffold_1	mRNA	Uncharacterized protein (61%U)
scaffold_1	0.609276018099548	0.61320100227077	0.00392498417122238	24733364	24734641	hyper	+	CHG	intronic	Thecc1EG003600	scaffold_1	mRNA	c("Retrotransposon protein"	" putative (59%U)")
scaffold_1	0.673322876447876	0.605210404428704	-0.0681124720191721	24773051	24774769	hypo	-	CHG	intronic	Thecc1EG003601	scaffold_1	mRNA	Retrotransposon-like protein (20%U)
scaffold_1	0.714423076923077	0.439871794871795	-0.274551282051282	24775145	24776311	hypo	+	CHG	intronic	Thecc1EG003602	scaffold_1	mRNA	Uncharacterized protein (47%P)
scaffold_1	0.685688405797101	0.646296296296296	-0.039392109500805	24777176	24777215	hypo	+	CHG	intronic	Thecc1EG003603	scaffold_1	mRNA	Unknown
scaffold_1	0.681596898713623	0.680218408958728	-0.00137848975489542	24795531	24796994	hyper	+	CHG	intronic	Thecc1EG003604	scaffold_1	mRNA	Uncharacterized protein (62%P)
scaffold_1	0.979166666666667	0.727272727272727	-0.251893939393939	24800975	24800975	hypo	+	CHG	exonic	Thecc1EG003605	scaffold_1	mRNA	Uncharacterized protein (63%P)
scaffold_1	0.967611336032389	0.672935823469934	-0.294675512562455	24802235	24803095	hypo	+	CHG	intergenic	Thecc1EG003606	scaffold_1	mRNA	Uncharacterized protein (60%P)
scaffold_1	0.649122807017544	0.964285714285714	0.31516290726817	24824862	24824862	hyper	+	CHG	intergenic	Thecc1EG003608	scaffold_1	mRNA	Unknown
scaffold_1	0.655	0.535096153846154	-0.119903846153846	24825939	24826187	hypo	+	CHG	intergenic	Thecc1EG003609	scaffold_1	mRNA	Unknown
scaffold_1	0.668509905254091	0.633012820512821	-0.0354970847412707	24829567	24829829	hypo	-	CHG	intergenic	Thecc1EG003610	scaffold_1	mRNA	Uncharacterized protein (61%P)
scaffold_1	0.73935450922849	0.65696124684328	-0.0823932623852102	24830532	24831897	hyper	+	CHG	upstream	Thecc1EG003611	scaffold_1	mRNA	Uncharacterized protein (24%U)
scaffold_1	0.861318067897015	0.681076923076923	-0.180241144820092	24836859	24837630	hypo	-	CHG	intronic	Thecc1EG003612	scaffold_1	mRNA	Unknown
scaffold_1	0.788527892243063	0.471928571428571	-0.316599320814491	24846323	24846701	hypo	-	CHG	downstream	Thecc1EG003613	scaffold_1	mRNA	c("Retrotransposon protein"	" putative (51%U)")
scaffold_1	0.78951418951419	0.647851458885942	-0.141662730628248	24870856	24871535	hypo	-	CHG	intergenic	Thecc1EG003614	scaffold_1	mRNA	Uncharacterized protein
scaffold_1	0.838543328017012	0.508417950513539	-0.330125377503473	24896270	24897656	hypo	+	CHG	upstream	Thecc1EG003615	scaffold_1	mRNA	Gag protease polyprotein (73%P)
scaffold_1	0.718748032617815	0.649531690828998	-0.0692163417888166	24893361	24895170	hypo	-	CHG	intronic	Thecc1EG003616	scaffold_1	mRNA	Uncharacterized protein (9%U)
scaffold_1	0.549475262368815	0.314236111111111	-0.235239151257705	24922774	24922776	hypo	+	CHG	intergenic	Thecc1EG003618	scaffold_1	mRNA	Uncharacterized protein (48%P)
scaffold_1	0.688888888888889	0.574964085150842	-0.113924803738047	24936152	24936990	hypo	-	CHG	exonic	Thecc1EG003619	scaffold_1	mRNA	Uncharacterized protein (35%U)
scaffold_1	0.746376811594203	0.631746031746032	-0.114630779848171	24940649	24940761	hypo	-	CHG	upstream	Thecc1EG003620	scaffold_1	mRNA	Unknown
scaffold_1	0.428571428571429	0.659090909090909	0.230519480519481	24941725	24941725	hyper	+	CHG	intergenic	Thecc1EG003621	scaffold_1	mRNA	Sodium/calcium exchanger family protein / calcium-binding EF hand family protein (61%P)
scaffold_1	0.831289640591966	0.835055986218777	0.003766345626811	24979674	24980414	hypo	-	CHG	upstream	Thecc1EG003623	scaffold_1	mRNA	Unknown
scaffold_1	0.781828145336008	0.614750851984895	-0.167077293351114	25009263	25010322	hypo	+	CHG	intronic	Thecc1EG003624	scaffold_1	mRNA	Uncharacterized protein (62%P)
scaffold_1	0.522531630058512	0.685664896457116	0.163133266398605	25017729	25019054	hyper	-	CHG	intergenic	Thecc1EG003626	scaffold_1	mRNA	Uncharacterized protein (57%P)
scaffold_1	0.547769637769638	0.572192096402623	0.0244224586329848	25023129	25024839	hyper	-	CHG	upstream	Thecc1EG003627	scaffold_1	mRNA	Unknown
scaffold_1	0.774106527118575	0.722222222222222	-0.051884304896353	25032464	25033569	hypo	+	CHG	upstream;downstream	Thecc1EG003628	scaffold_1	mRNA	Unknown
scaffold_1	0.639117980244027	0.611442006269593	-0.027675973974435	25043296	25044317	hyper	-	CHG	intronic	Thecc1EG003629	scaffold_1	mRNA	Uncharacterized protein (63%P)
scaffold_1	0.839393939393939	0.70147619047619	-0.137917748917749	25041316	25043050	hypo	+	CHG	intronic	Thecc1EG003631	scaffold_1	mRNA	Unknown
scaffold_1	0.558152173913044	0.785618279569892	0.227466105656849	25046848	25047440	hyper	-	CHG	intronic	Thecc1EG003632	scaffold_1	mRNA	c("Retrotransposon protein"	" unclassified"	" putative (53%U)")
scaffold_1	0.603993855606759	0.69017094017094	0.0861770845641813	25069957	25071626	hypo	+	CHG	upstream	Thecc1EG003633	scaffold_1	mRNA	Retrotransposon-like protein (23%U)
scaffold_1	1	0.59375	-0.40625	25072893	25072893	hypo	-	CHG	upstream	Thecc1EG003634	scaffold_1	mRNA	Uncharacterized protein (70%P)
scaffold_1	0.6	0.838709677419355	0.238709677419355	25130050	25130050	hyper	+	CHG	intronic	Thecc1EG003638	scaffold_1	mRNA	Unknown
scaffold_1	0.25776397515528	0.295454545454545	0.037690570299266	25110267	25110465	hypo	+	CHG	intronic	Thecc1EG003639	scaffold_1	mRNA	Unknown
scaffold_1	0.685185185185185	0.478260869565217	-0.206924315619968	25142127	25142127	hypo	+	CHG	upstream	Thecc1EG003640	scaffold_1	mRNA	Cysteine-rich RLK (RECEPTOR-like protein kinase) 8 (8%T)
scaffold_1	0.962962962962963	0.75609756097561	-0.206865401987353	25167434	25167434	hypo	+	CHG	downstream	Thecc1EG003642	scaffold_1	mRNA	Uncharacterized protein (55%P)
scaffold_1	0.25944170771757	0.250822368421052	-0.00861933929651751	25166124	25166164	hyper	+	CHG	upstream	Thecc1EG003643	scaffold_1	mRNA	Unknown
scaffold_1	0.730769230769231	0.9375	0.206730769230769	25182969	25182969	hyper	-	CHG	intergenic	Thecc1EG003645	scaffold_1	mRNA	Uncharacterized protein (73%P)
scaffold_1	0.639515455304929	0.526237989652624	-0.113277465652305	25213677	25215010	hyper	+	CHG	intronic	Thecc1EG003647	scaffold_1	mRNA	Uncharacterized protein (17%U)
scaffold_1	0.804127072956474	0.560947712418301	-0.243179360538174	25240517	25241779	hypo	+	CHG	upstream	Thecc1EG003649	scaffold_1	mRNA	Unknown
scaffold_1	0.71169147616516	0.822570870232029	0.110879394066869	25262126	25262471	hyper	+	CHG	exonic	Thecc1EG003650	scaffold_1	mRNA	Uncharacterized protein (18%U)
scaffold_1	0.671973270440252	0.726106594399277	0.0541333239590257	25284386	25285661	hyper	+	CHG	UTR5	Thecc1EG003654	scaffold_1	mRNA	Uncharacterized protein (52%P)
scaffold_1	0.738725328793979	0.588137527738368	-0.150587801055611	25281820	25283369	hyper	+	CHG	intronic	Thecc1EG003655	scaffold_1	mRNA	Unknown
scaffold_1	0.764705882352941	1	0.235294117647059	25303649	25303655	hyper	+	CHG	intronic	Thecc1EG003658	scaffold_1	mRNA	Uncharacterized protein (65%P)
scaffold_1	0.810321051497522	0.767676767676768	-0.0426442838207543	25325771	25326975	hypo	+	CHG	intronic	Thecc1EG003659	scaffold_1	mRNA	c("Polyprotein"	" putative (40%U)")
scaffold_1	0.555555555555556	0.777777777777778	0.222222222222222	25332293	25332293	hyper	+	CHG	intronic	Thecc1EG003660	scaffold_1	mRNA	Uncharacterized protein (20%U)
scaffold_1	0.657142857142857	0.380952380952381	-0.276190476190476	25339061	25339061	hypo	+	CHG	upstream	Thecc1EG003661	scaffold_1	mRNA	Unknown
scaffold_1	0.948529411764706	0.694281524926686	-0.25424788683802	25350148	25350789	hypo	+	CHG	upstream	Thecc1EG003662	scaffold_1	mRNA	Unknown
scaffold_1	0.692125742764041	0.583433541766875	-0.108692200997166	25354952	25355250	hypo	-	CHG	upstream	Thecc1EG003663	scaffold_1	mRNA	Uncharacterized protein (27%U)
scaffold_1	0.934782608695652	0.711538461538462	-0.223244147157191	25354702	25354702	hypo	-	CHG	exonic	Thecc1EG003664	scaffold_1	mRNA	c("Integrase"	" catalytic region"	" Zinc finger"	" CCHC-type"	" Peptidase aspartic"	" catalytic"	" putative (46%U)")
scaffold_1	0.554899237604036	0.58468584251326	0.029786604909224	25385358	25387317	hypo	+	CHG	UTR5	Thecc1EG003665	scaffold_1	mRNA	Copia-like retrotransposable element (30%U)
scaffold_1	0.643605870020965	0.630642954856361	-0.012962915164603	25381969	25382598	hypo	-	CHG	UTR5	Thecc1EG003667	scaffold_1	mRNA	Unknown
scaffold_1	0.598346137081835	0.668944519061648	0.0705983819798131	25383328	25384514	hypo	-	CHG	intronic	Thecc1EG003668	scaffold_1	mRNA	c("Gag protease polyprotein"	" putative (53%P)")
scaffold_1	0.85297418630752	0.686918445539135	-0.166055740768384	25402939	25403887	hypo	-	CHG	upstream	Thecc1EG003671	scaffold_1	mRNA	Unknown
scaffold_1	0.626466291644863	0.381399753248493	-0.24506653839637	25410350	25412051	hypo	-	CHG	intergenic	Thecc1EG003672	scaffold_1	mRNA	Unknown
scaffold_1	0.846153846153846	0.642857142857143	-0.203296703296703	25427349	25427349	hypo	+	CHG	upstream	Thecc1EG003673	scaffold_1	mRNA	Uncharacterized protein (58%P)
scaffold_1	0.63231981981982	0.702797202797202	0.070477382977383	25458270	25459904	hyper	+	CHG	UTR5	Thecc1EG003676	scaffold_1	mRNA	Unknown
scaffold_1	0.691878361465345	0.458073458073458	-0.233804903391887	25491733	25492293	hypo	+	CHG	upstream	Thecc1EG003678	scaffold_1	mRNA	Cysteine-rich RLK (RECEPTOR-like protein kinase) 8 (25%T)
scaffold_1	0.724988146040778	0.440428925311344	-0.284559220729434	25528624	25529230	hypo	+	CHG	intronic	Thecc1EG003679	scaffold_1	mRNA	c("Gag protease polyprotein"	" putative (52%P)")
scaffold_1	0.621245737099396	0.544440913071729	-0.0768048240276665	25516896	25518248	hyper	-	CHG	intronic	Thecc1EG003680	scaffold_1	mRNA	Unknown
scaffold_1	0.688065564986049	0.661365428829544	-0.0267001361565049	25521200	25523112	hypo	+	CHG	intronic	Thecc1EG003681	scaffold_1	mRNA	Unknown
scaffold_1	0.6	0.404980983928352	-0.195019016071648	25526388	25527389	hypo	-	CHG	intronic	Thecc1EG003682	scaffold_1	mRNA	Uncharacterized protein (51%P)
scaffold_1	0.709393992473478	0.600213054918937	-0.109180937554541	25539645	25541251	hypo	-	CHG	upstream	Thecc1EG003684	scaffold_1	mRNA	Cysteine-rich RLK (RECEPTOR-like protein kinase) 8 (12%T)
scaffold_1	0.854166666666667	0.601508295625943	-0.252658371040724	25559776	25560637	hypo	-	CHG	intronic	Thecc1EG003685	scaffold_1	mRNA	Unknown
scaffold_1	0.522012987244162	0.640385831752056	0.118372844507893	25563662	25565232	hyper	-	CHG	UTR3	Thecc1EG003686	scaffold_1	mRNA	Unknown
scaffold_1	0.704278812974465	0.748746308730829	0.0444674957563637	25572130	25573785	hypo	-	CHG	upstream	Thecc1EG003688	scaffold_1	mRNA	Uncharacterized protein (56%P)
scaffold_1	0.543251391465677	0.606545042259328	0.0632936507936509	25584756	25586044	hypo	-	CHG	upstream	Thecc1EG003689	scaffold_1	mRNA	Uncharacterized protein (61%P)
scaffold_1	0.508294428882664	0.624699374699375	0.11640494581671	25605366	25607014	hypo	-	CHG	upstream	Thecc1EG003690	scaffold_1	mRNA	Uncharacterized protein (32%U)
scaffold_1	0.88	0.661363636363637	-0.218636363636363	25640174	25640224	hypo	+	CHG	intergenic	Thecc1EG003691	scaffold_1	mRNA	Unknown
scaffold_1	0.606069094304388	0.582868577166823	-0.0232005171375657	25659109	25660342	hypo	-	CHG	upstream;downstream	Thecc1EG003692	scaffold_1	mRNA	Unknown
scaffold_1	0.722222222222222	0.503030303030303	-0.219191919191919	25662896	25662982	hypo	+	CHG	intergenic	Thecc1EG003693	scaffold_1	mRNA	Uncharacterized protein (33%U)
scaffold_1	0.683623441775616	0.581705630970337	-0.101917810805279	25663835	25664341	hypo	-	CHG	intergenic	Thecc1EG003694	scaffold_1	mRNA	Cysteine-rich RLK (RECEPTOR-like protein kinase) 8 (29%T)
scaffold_1	0.659002653693056	0.608353604599735	-0.0506490490933216	25680548	25680913	hyper	+	CHG	upstream	Thecc1EG003695	scaffold_1	mRNA	Retrotransposon gag-like protein (34%U)
scaffold_1	0.954761904761905	0.680200501253133	-0.274561403508772	25771589	25772300	hypo	+	CHG	intronic	Thecc1EG003697	scaffold_1	mRNA	Unknown
scaffold_1	0.673297101449275	0.705078079814922	0.0317809783656464	25727838	25729772	hyper	-	CHG	intronic	Thecc1EG003698	scaffold_1	mRNA	DNA/RNA polymerases superfamily protein (61%P)
scaffold_1	0.700774416277849	0.644692653673163	-0.0560817626046852	25738053	25739160	hypo	+	CHG	intronic	Thecc1EG003699	scaffold_1	mRNA	Uncharacterized protein (69%P)
scaffold_1	0.786908743430483	0.613755980861244	-0.173152762569239	25745078	25746034	hypo	+	CHG	intronic	Thecc1EG003700	scaffold_1	mRNA	Uncharacterized protein (77%P)
scaffold_1	0.572141094199917	0.72677548900375	0.154634394803832	25757387	25757842	hyper	+	CHG	intronic	Thecc1EG003701	scaffold_1	mRNA	Uncharacterized protein (53%P)
scaffold_1	0.756802721088435	0.71405380756954	-0.042748913518896	25768392	25770321	hypo	-	CHG	intronic	Thecc1EG003702	scaffold_1	mRNA	Uncharacterized protein (71%P)
scaffold_1	0.216326585292103	0.483478597343337	0.267152012051234	25780197	25780404	hyper	+	CHG	intergenic	Thecc1EG003703	scaffold_1	mRNA	c("Global transcription factor group E4"	" putative (58%P)")
scaffold_1	0.759615384615384	0.425716440422323	-0.333898944193062	25791465	25792851	hypo	+	CHG	upstream	Thecc1EG003704	scaffold_1	mRNA	Uncharacterized protein
scaffold_1	0.850068387863354	0.662874667028762	-0.187193720834592	25799204	25800382	hypo	+	CHG	upstream	Thecc1EG003705	scaffold_1	mRNA	c("Retrotransposon protein"	" putative (40%U)")
scaffold_1	0.511097461097461	0.524191919191919	0.0130944580944583	25802423	25803529	hyper	+	CHG	intergenic	Thecc1EG003706	scaffold_1	mRNA	Uncharacterized protein (43%P)
scaffold_1	0.921052631578947	0.705882352941177	-0.215170278637771	25828530	25828530	hypo	-	CHG	upstream	Thecc1EG003707	scaffold_1	mRNA	Unknown
scaffold_1	0.588235294117647	0.495555555555556	-0.0926797385620913	25837867	25839845	hypo	+	CHG	upstream	Thecc1EG003708	scaffold_1	mRNA	c("Retrotransposon"	" putative-like protein (32%U)")
scaffold_1	0.81780055917987	0.535067873303168	-0.282732685876702	25861095	25862115	hypo	+	CHG	upstream	Thecc1EG003711	scaffold_1	mRNA	Uncharacterized protein (49%P)
scaffold_1	0.628010878010878	0.738562091503268	0.11055121349239	25862789	25863641	hypo	+	CHG	intergenic	Thecc1EG003712	scaffold_1	mRNA	Uncharacterized protein (47%P)
scaffold_1	0.721947929586852	0.516613022525337	-0.205334907061515	25875317	25876701	hyper	-	CHG	UTR5	Thecc1EG003713	scaffold_1	mRNA	Uncharacterized protein (58%P)
scaffold_1	0.819493620414673	0.525990295107942	-0.293503325306731	25872793	25874649	hypo	-	CHG	intronic	Thecc1EG003714	scaffold_1	mRNA	c("Retrotransposon"	" Ty3-gypsy subclass"	" putative-like protein (31%U)")
scaffold_1	0.70076726342711	0.395220588235294	-0.305546675191815	25899659	25899878	hypo	+	CHG	intergenic	Thecc1EG003715	scaffold_1	mRNA	Uncharacterized protein (76%P)
scaffold_1	0.29459046700426	0.530589293747189	0.235998826742929	25903504	25904193	hyper	+	CHG	intergenic	Thecc1EG003716	scaffold_1	mRNA	Uncharacterized protein (29%U)
scaffold_1	0.75315975997582	0.761928811928812	0.0087690519529921	25927152	25928915	hyper	+	CHG	upstream;downstream	Thecc1EG003717	scaffold_1	mRNA	c("Polyprotein"	" putative (9%U)")
scaffold_1	0.628829966329966	0.682761644219978	0.0539316778900113	25929131	25929830	hyper	-	CHG	upstream	Thecc1EG003718	scaffold_1	mRNA	Uncharacterized protein (57%P)
scaffold_1	0.776028705572285	0.845679361488185	0.0696506559158998	25989017	25989864	hyper	+	CHG	upstream	Thecc1EG003719	scaffold_1	mRNA	Cysteine-rich RLK (RECEPTOR-like protein kinase) 8 (13%T)
scaffold_1	0.550480769230769	0.623684210526316	0.0732034412955465	25941922	25941924	hypo	+	CHG	intronic	Thecc1EG003720	scaffold_1	mRNA	Unknown
scaffold_1	0.754463013044249	0.609459546301652	-0.145003466742597	25971787	25973182	hypo	-	CHG	intronic	Thecc1EG003721	scaffold_1	mRNA	Unknown
scaffold_1	0.555397727272728	0.81155303030303	0.256155303030303	25991510	25992023	hyper	+	CHG	intergenic	Thecc1EG003722	scaffold_1	mRNA	Uncharacterized protein (71%P)
scaffold_1	0.514285714285714	0.75	0.235714285714286	26019218	26019218	hyper	-	CHG	intergenic	Thecc1EG003723	scaffold_1	mRNA	Unknown
scaffold_1	0.805148931630847	0.762252163538019	-0.0428967680928277	26024987	26026433	hypo	+	CHG	intergenic	Thecc1EG003724	scaffold_1	mRNA	Uncharacterized protein (47%U)
scaffold_1	0.612372996023841	0.684040057962472	0.0716670619386302	26032609	26034279	hyper	-	CHG	intronic	Thecc1EG003725	scaffold_1	mRNA	Uncharacterized protein (85%P)
scaffold_1	0.61247045595784	0.491090414520787	-0.121380041437053	26050352	26052259	hypo	-	CHG	upstream	Thecc1EG003726	scaffold_1	mRNA	Unknown
scaffold_1	0.12	0.416666666666667	0.296666666666667	26075413	26075413	hyper	+	CHG	intergenic	Thecc1EG003727	scaffold_1	mRNA	Unknown
scaffold_1	0.673156113565321	0.784933736340386	0.111777622775065	26089047	26090923	hyper	-	CHG	intronic	Thecc1EG003728	scaffold_1	mRNA	Unknown
scaffold_1	0.73469387755102	0.465116279069767	-0.269577598481253	26104444	26104444	hypo	+	CHG	upstream	Thecc1EG003729	scaffold_1	mRNA	Unknown
scaffold_1	0.785714285714286	1	0.214285714285714	26086988	26086988	hyper	-	CHG	intronic	Thecc1EG003730	scaffold_1	mRNA	Unknown
scaffold_1	0.621817964644052	0.441807118418812	-0.180010846225239	26132053	26133091	hypo	+	CHG	upstream	Thecc1EG003732	scaffold_1	mRNA	Uncharacterized protein (60%P)
scaffold_1	0.4	0.705665024630542	0.305665024630542	26154945	26155218	hyper	-	CHG	upstream;downstream	Thecc1EG003734	scaffold_1	mRNA	Trichome birefringence-like 39 (67%T)
scaffold_1	0.847280701754386	0.632564102564103	-0.214716599190283	26169094	26169772	hypo	-	CHG	intronic	Thecc1EG003735	scaffold_1	mRNA	Uncharacterized protein (79%P)
scaffold_1	0.61358543417367	0.801369671106513	0.187784236932844	26710767	26712210	hyper	+	CHG	exonic	Thecc1EG003737	scaffold_1	mRNA	RNA-directed DNA polymerase (87%P)
scaffold_1	0.916666666666667	0.655172413793103	-0.261494252873563	26198028	26198028	hypo	-	CHG	intronic	Thecc1EG003738	scaffold_1	mRNA	Uncharacterized protein (79%P)
scaffold_1	0.363636363636364	0.580645161290323	0.217008797653959	26201734	26201734	hyper	+	CHG	intronic	Thecc1EG003739	scaffold_1	mRNA	Uncharacterized protein (24%U)
scaffold_1	0.916666666666667	0.666666666666667	-0.25	26217045	26217045	hypo	-	CHG	intronic	Thecc1EG003742	scaffold_1	mRNA	Unknown
scaffold_1	0.18609022556391	0.433333333333333	0.247243107769423	26235174	26235343	hyper	+	CHG	intronic	Thecc1EG003744	scaffold_1	mRNA	Uncharacterized protein (79%T)
scaffold_1	0.752384737678855	0.625534338896021	-0.126850398782835	26249172	26250059	hyper	-	CHG	intronic	Thecc1EG003746	scaffold_1	mRNA	Uncharacterized protein (60%U)
scaffold_1	0.808047138047138	0.53313284233497	-0.274914295712168	26254430	26256079	hypo	+	CHG	intronic	Thecc1EG003747	scaffold_1	mRNA	Gag protease polyprotein (69%P)
scaffold_1	0.813953488372093	0.565217391304348	-0.248736097067745	26262310	26262310	hypo	-	CHG	intronic	Thecc1EG003748	scaffold_1	mRNA	Uncharacterized protein (80%P)
scaffold_1	0.421052631578947	0.63265306122449	0.211600429645542	26269915	26269915	hyper	+	CHG	intronic	Thecc1EG003749	scaffold_1	mRNA	Senescence-associated gene 12 (69%P)
scaffold_1	0.854166666666667	0.598026315789474	-0.256140350877193	26287882	26288368	hypo	+	CHG	intronic	Thecc1EG003752	scaffold_1	mRNA	Unknown
scaffold_1	0.69811320754717	0.902439024390244	0.204325816843074	26358328	26358328	hyper	-	CHG	UTR5	Thecc1EG003753	scaffold_1	mRNA	Retrotransposon-like protein (30%U)
scaffold_1	0.73654851895865	0.561467236467237	-0.175081282491413	26356334	26357951	hyper	+	CHG	intronic	Thecc1EG003754	scaffold_1	mRNA	Uncharacterized protein (71%P)
scaffold_1	0.811320754716981	0.6	-0.211320754716981	26388235	26388235	hypo	+	CHG	UTR5	Thecc1EG003755	scaffold_1	mRNA	Uncharacterized protein (81%P)
scaffold_1	0.538624338624339	0.39853041695147	-0.140093921672869	26426820	26428304	hypo	+	CHG	intronic	Thecc1EG003761	scaffold_1	mRNA	Uncharacterized protein (30%U)
scaffold_1	0.5625	0.818181818181818	0.255681818181818	26461345	26461345	hyper	-	CHG	intronic	Thecc1EG003764	scaffold_1	mRNA	Uncharacterized protein (58%P)
scaffold_1	0.863227739726028	0.63312693498452	-0.230100804741507	26472219	26472281	hypo	-	CHG	intronic	Thecc1EG003765	scaffold_1	mRNA	Uncharacterized protein (75%P)
scaffold_1	0.571611253196931	0.282608695652174	-0.289002557544757	26504393	26505668	hypo	+	CHG	intronic	Thecc1EG003766	scaffold_1	mRNA	Uncharacterized protein (52%P)
scaffold_1	0.892857142857143	0.652173913043478	-0.240683229813665	26509787	26509787	hypo	-	CHG	intronic	Thecc1EG003767	scaffold_1	mRNA	Uncharacterized protein (68%P)
scaffold_1	0.89520202020202	0.785849952516619	-0.109352067685401	26511757	26513312	hypo	+	CHG	UTR3	Thecc1EG003768	scaffold_1	mRNA	Uncharacterized protein (63%P)
scaffold_1	0.517902813299233	0.741379310344828	0.223476497045595	26542886	26542930	hyper	+	CHG	intronic	Thecc1EG003770	scaffold_1	mRNA	Uncharacterized protein (80%P)
scaffold_1	0.280257936507937	0.724204499204499	0.443946562696563	26565701	26565958	hyper	-	CHG	intronic	Thecc1EG003777	scaffold_1	mRNA	Glutaredoxin family protein (78%P)
scaffold_1	0.627061469265367	0.358150470219436	-0.268910999045932	26580182	26581881	hypo	+	CHG	intronic	Thecc1EG003778	scaffold_1	mRNA	Uncharacterized protein (20%U)
scaffold_1	0.04	0.346153846153846	0.306153846153846	26582146	26582146	hyper	+	CHG	UTR5	Thecc1EG003780	scaffold_1	mRNA	c("Retrotransposon protein"	" Ty3-gypsy subclass"	" expressed"	" putative (52%U)")
scaffold_1	0.666666666666667	0.9	0.233333333333333	26614495	26614495	hyper	-	CHG	intronic	Thecc1EG003782	scaffold_1	mRNA	Uncharacterized protein (61%P)
scaffold_1	0.637061403508772	0.668181818181818	0.031120414673046	26631020	26631501	hypo	+	CHG	intronic	Thecc1EG003783	scaffold_1	mRNA	Unknown
scaffold_1	0.607854406130268	0.596052631578947	-0.0118017745513207	26618003	26619651	hyper	+	CHG	intronic	Thecc1EG003784	scaffold_1	mRNA	Uncharacterized protein (71%P)
scaffold_1	0.63015873015873	0.382275132275132	-0.247883597883598	26640908	26641011	hypo	-	CHG	intronic	Thecc1EG003786	scaffold_1	mRNA	Uncharacterized protein (64%P)
scaffold_1	0.684960832221842	0.577393768341172	-0.107567063880669	26650566	26652372	hypo	+	CHG	intronic	Thecc1EG003787	scaffold_1	mRNA	Uncharacterized protein (40%U)
scaffold_1	0.901127214170692	0.710801282051282	-0.19032593211941	26654917	26656130	hyper	+	CHG	intronic	Thecc1EG003788	scaffold_1	mRNA	c("Retrotransposon protein"	" Ty3-gypsy subclass"	" putative (54%U)")
scaffold_1	0.706198830409357	0.756381381381381	0.0501825509720247	26657337	26658501	hyper	+	CHG	intronic	Thecc1EG003789	scaffold_1	mRNA	Uncharacterized protein (22%U)
scaffold_1	0.75546095631235	0.504166666666667	-0.251294289645683	26674267	26674982	hypo	-	CHG	intronic	Thecc1EG003790	scaffold_1	mRNA	Uncharacterized protein (53%U)
scaffold_1	0.875	0.642857142857143	-0.232142857142857	26681096	26681096	hypo	+	CHG	intronic	Thecc1EG003791	scaffold_1	mRNA	Gag protease polyprotein (61%P)
scaffold_1	0.851417399804497	0.53719806763285	-0.314219332171646	26682790	26683627	hypo	+	CHG	intronic	Thecc1EG003792	scaffold_1	mRNA	DNA/RNA polymerases superfamily protein (10%T)
scaffold_1	0.829545454545454	0.783333333333333	-0.046212121212121	26707958	26708937	hyper	-	CHG	intronic	Thecc1EG003793	scaffold_1	mRNA	Uncharacterized protein (81%P)
scaffold_1	0.81784188034188	0.503367003367004	-0.314474876974877	26721365	26722676	hypo	-	CHG	exonic	Thecc1EG003794	scaffold_1	mRNA	c("RNA-directed DNA polymerase (Reverse transcriptase)"	" Ribonuclease H"	" putative (35%U)")
scaffold_1	0.766666666666667	0.64020979020979	-0.126456876456876	26718896	26720702	hypo	-	CHG	UTR5	Thecc1EG003795	scaffold_1	mRNA	Uncharacterized protein (71%P)
scaffold_1	0.94683257918552	0.595652173913043	-0.351180405272477	26717189	26718613	hypo	-	CHG	exonic	Thecc1EG003796	scaffold_1	mRNA	Uncharacterized protein (82%P)
scaffold_1	0.629274126175654	0.384808809989409	-0.244465316186246	26729834	26731422	hypo	-	CHG	intergenic	Thecc1EG003797	scaffold_1	mRNA	Unknown
scaffold_1	0.784600389863548	0.557891375949452	-0.226709013914096	26738899	26740241	hypo	+	CHG	upstream	Thecc1EG003798	scaffold_1	mRNA	Unknown
scaffold_1	0.909090909090909	0.7	-0.209090909090909	26744883	26744883	hypo	+	CHG	upstream	Thecc1EG003799	scaffold_1	mRNA	Unknown
scaffold_1	0.636956026429711	0.761356239443003	0.124400213013292	26798068	26799575	hypo	+	CHG	intronic	Thecc1EG003802	scaffold_1	mRNA	Myosin 2 (78%T)
scaffold_1	0.367532467532467	0.658653846153846	0.291121378621379	26791569	26791571	hyper	+	CHG	intronic	Thecc1EG003804	scaffold_1	mRNA	Uncharacterized protein (84%P)
scaffold_1	0.572115384615384	0.692959001782531	0.120843617167147	26817064	26818765	hyper	+	CHG	intronic	Thecc1EG003805	scaffold_1	mRNA	Unknown
scaffold_1	0.757929458791528	0.712707997852925	-0.0452214609386024	26830179	26831772	hyper	+	CHG	splicing	Thecc1EG003807	scaffold_1	mRNA	c("Gag protease polyprotein"	" putative (37%U)")
scaffold_1	0.558322281167109	0.67149209486166	0.113169813694552	26832355	26832821	hyper	-	CHG	exonic	Thecc1EG003808	scaffold_1	mRNA	Unknown
scaffold_1	0.681561085972851	0.698572261072261	0.0170111750994102	26850184	26850752	hypo	+	CHG	upstream	Thecc1EG003809	scaffold_1	mRNA	Uncharacterized protein (77%P)
scaffold_1	0.347826086956522	0.117647058823529	-0.230179028132992	26857297	26857297	hypo	+	CHG	intergenic	Thecc1EG003810	scaffold_1	mRNA	C2 calcium/lipid-binding plant phosphoribosyltransferase family protein (20%T)
scaffold_1	1	0.777777777777778	-0.222222222222222	26914758	26914758	hypo	+	CHG	intergenic	Thecc1EG003814	scaffold_1	mRNA	Unknown
scaffold_1	0.633333333333333	0.961538461538462	0.328205128205128	26929280	26929280	hyper	-	CHG	upstream	Thecc1EG003816	scaffold_1	mRNA	Uncharacterized protein (63%P)
scaffold_1	0.713544973544974	0.981481481481481	0.267936507936508	26931768	26932841	hyper	-	CHG	intergenic	Thecc1EG003817	scaffold_1	mRNA	c("Gag protease polyprotein"	" putative (59%P)")
scaffold_1	0.704631854981634	0.752602560508364	0.0479707055267292	26941911	26942657	hypo	-	CHG	exonic	Thecc1EG003818	scaffold_1	mRNA	Retrotransposon protein (64%U)
scaffold_1	0.6	0.837837837837838	0.237837837837838	26958455	26958455	hyper	+	CHG	intergenic	Thecc1EG003819	scaffold_1	mRNA	Transducin family protein / WD-40 repeat family protein (62%P)
scaffold_1	0.682048225526486	0.551855279796456	-0.13019294573003	26975874	26976947	hypo	+	CHG	intergenic	Thecc1EG003821	scaffold_1	mRNA	c("Retrotransposon protein"	" Ty3-gypsy subclass"	" putative (36%U)")
scaffold_1	0.560970624478689	0.480494698171018	-0.0804759263076713	26986950	26988192	hyper	+	CHG	intronic	Thecc1EG003824	scaffold_1	mRNA	Unknown
scaffold_1	0.589366880776779	0.504390431483217	-0.0849764492935621	26998390	26999845	hypo	+	CHG	upstream	Thecc1EG003826	scaffold_1	mRNA	Uncharacterized protein (22%U)
scaffold_1	0.673913043478261	0.691101694915254	0.0171886514369935	27014835	27015505	hypo	+	CHG	upstream	Thecc1EG003828	scaffold_1	mRNA	Uncharacterized protein (69%P)
scaffold_1	0.264705882352941	0.0625	-0.202205882352941	27013202	27013202	hypo	+	CHG	intronic	Thecc1EG003829	scaffold_1	mRNA	Uncharacterized protein (63%P)
scaffold_1	0.638095238095238	0.35	-0.288095238095238	27167496	27168200	hypo	+	CHG	upstream	Thecc1EG003830	scaffold_1	mRNA	Retrotransposon-like protein (31%U)
scaffold_1	0.964285714285714	0.758620689655172	-0.205665024630542	27039743	27039743	hypo	-	CHG	intronic	Thecc1EG003831	scaffold_1	mRNA	Unknown
scaffold_1	0.4	0.555137844611529	0.155137844611529	27036768	27037745	hypo	+	CHG	intronic	Thecc1EG003832	scaffold_1	mRNA	Uncharacterized protein (64%P)
scaffold_1	0.627470355731225	0.603896103896104	-0.0235742518351215	27058110	27059169	hyper	+	CHG	intronic	Thecc1EG003834	scaffold_1	mRNA	Uncharacterized protein (74%P)
scaffold_1	0.770260747004933	0.633367333928344	-0.136893413076589	27080602	27081073	hypo	-	CHG	intronic	Thecc1EG003835	scaffold_1	mRNA	Unknown
scaffold_1	0.696408231248657	0.551243043636553	-0.145165187612104	27083954	27084903	hypo	+	CHG	UTR3	Thecc1EG003836	scaffold_1	mRNA	c("Retrotransposon protein"	" Ty3-gypsy subclass"	" putative (50%U)")
scaffold_1	0.586065573770492	0.726190476190476	0.140124902419984	27085196	27085321	hypo	-	CHG	UTR3	Thecc1EG003837	scaffold_1	mRNA	c("Retrotransposon protein"	" Ty3-gypsy subclass"	" putative (68%U)")
scaffold_1	0.705643779764964	0.630643638080709	-0.0750001416842548	27086756	27088417	hypo	-	CHG	intronic	Thecc1EG003838	scaffold_1	mRNA	Uncharacterized protein (26%U)
scaffold_1	0.767817982456141	0.762365831842576	-0.0054521506135645	27085586	27086535	hypo	-	CHG	exonic	Thecc1EG003839	scaffold_1	mRNA	Unknown
scaffold_1	0.522798727641527	0.547608770294796	0.0248100426532688	27113543	27114969	hyper	+	CHG	intronic	Thecc1EG003840	scaffold_1	mRNA	Unknown
scaffold_1	0.615157509157509	0.64453634085213	0.029378831694621	27124591	27126044	hypo	-	CHG	intronic	Thecc1EG003841	scaffold_1	mRNA	Unknown
scaffold_1	0.68631416960781	0.7131848162606	0.02687064665279	27126522	27127445	hyper	+	CHG	exonic	Thecc1EG003842	scaffold_1	mRNA	c("Retrotransposon protein"	" Ty3-gypsy subclass"	" putative (55%U)")
scaffold_1	0.7049069884364	0.612070216913442	-0.0928367715229582	27171372	27172240	hyper	-	CHG	intergenic	Thecc1EG003843	scaffold_1	mRNA	Gag-protease-integrase-RT-RNaseH polyprotein (87%U)
scaffold_1	0.670659803484275	0.569161184210527	-0.101498619273749	27191075	27192966	hypo	+	CHG	intronic	Thecc1EG003845	scaffold_1	mRNA	c("Retrotransposon protein"	" Ty3-gypsy subclass"	" putative (35%U)")
scaffold_1	0.710526315789474	0.444444444444444	-0.266081871345029	27211358	27211358	hypo	-	CHG	intronic	Thecc1EG003846	scaffold_1	mRNA	Unknown
scaffold_1	0.661111111111111	0.548415352763179	-0.112695758347932	27225604	27226455	hypo	+	CHG	intronic	Thecc1EG003847	scaffold_1	mRNA	c("Retrotransposon protein"	" Ty1-copia subclass"	" putative (38%U)")
scaffold_1	0.592592592592593	0.833333333333333	0.240740740740741	27227354	27227354	hyper	+	CHG	intronic	Thecc1EG003848	scaffold_1	mRNA	c("Retrotransposon protein"	" putative (37%U)")
scaffold_1	0.941176470588235	0.696969696969697	-0.244206773618538	27238725	27238725	hypo	+	CHG	intronic	Thecc1EG003849	scaffold_1	mRNA	Unknown
scaffold_1	0.601401458019105	0.483605455588214	-0.117796002430891	27261912	27263582	hypo	-	CHG	intronic	Thecc1EG003852	scaffold_1	mRNA	Uncharacterized protein (66%P)
scaffold_1	0.55719759168035	0.541136724960254	-0.016060866720096	27277689	27278315	hyper	-	CHG	intronic	Thecc1EG003853	scaffold_1	mRNA	Unknown
scaffold_1	0.571428571428571	0.846153846153846	0.274725274725275	27301584	27301584	hyper	+	CHG	intronic	Thecc1EG003856	scaffold_1	mRNA	Cysteine-rich RLK (RECEPTOR-like protein kinase) 8 (13%T)
scaffold_1	0.692307692307692	0.447368421052632	-0.244939271255061	27323027	27323027	hypo	+	CHG	intronic	Thecc1EG003857	scaffold_1	mRNA	Unknown
scaffold_1	0.671445639187574	0.381864623243934	-0.289581015943641	27340558	27340994	hypo	-	CHG	intronic	Thecc1EG003858	scaffold_1	mRNA	Uncharacterized protein (76%P)
scaffold_1	0.528985507246377	0.540247678018576	0.011262170772199	27359053	27359055	hyper	+	CHG	intronic	Thecc1EG003859	scaffold_1	mRNA	c("RPM1 interacting protein 13"	" putative (39%P)")
scaffold_1	0.864285714285715	0.59920634920635	-0.265079365079365	27359400	27360161	hypo	-	CHG	intronic	Thecc1EG003861	scaffold_1	mRNA	Unknown
scaffold_1	0.803991961886699	0.452876984126984	-0.351114977759715	27400883	27401598	hypo	-	CHG	intronic	Thecc1EG003862	scaffold_1	mRNA	Unknown
scaffold_1	0.192307692307692	0.409090909090909	0.216783216783217	27395069	27395069	hyper	-	CHG	intronic	Thecc1EG003863	scaffold_1	mRNA	Unknown
scaffold_1	0.476426024955437	0.576511723570547	0.10008569861511	27381936	27383250	hyper	+	CHG	intronic	Thecc1EG003864	scaffold_1	mRNA	Unknown
scaffold_1	0.775974025974026	0.743055555555555	-0.03291847041847	27391296	27391313	hyper	-	CHG	intronic	Thecc1EG003865	scaffold_1	mRNA	Uncharacterized protein (68%P)
scaffold_1	0.64754333359636	0.705400073072707	0.0578567394763478	27391329	27392018	hyper	-	CHG	intronic	Thecc1EG003866	scaffold_1	mRNA	Uncharacterized protein (19%U)
scaffold_1	0.737470862470862	0.674716202270382	-0.0627546602004807	27431321	27432372	hyper	-	CHG	intronic	Thecc1EG003867	scaffold_1	mRNA	Uncharacterized protein (84%P)
scaffold_1	0.610859728506787	0.864285714285715	0.253425985778927	27442182	27442205	hyper	-	CHG	intronic	Thecc1EG003870	scaffold_1	mRNA	Unknown
scaffold_1	0.535185185185185	0.55177478435543	0.0165895991702442	27446600	27446921	hyper	+	CHG	intronic	Thecc1EG003871	scaffold_1	mRNA	Uncharacterized protein (23%U)
scaffold_1	0.875	0.574675324675325	-0.300324675324675	27467875	27468082	hypo	-	CHG	intergenic	Thecc1EG003872	scaffold_1	mRNA	c("Retrotransposon protein"	" unclassified"	" putative (14%U)")
scaffold_1	0.69544330759316	0.624255935103636	-0.0711873724895241	27478093	27479867	hypo	+	CHG	exonic	Thecc1EG003874	scaffold_1	mRNA	Unknown
scaffold_1	0.687518456995201	0.673435720041122	-0.0140827369540798	27500106	27500545	hypo	-	CHG	intergenic	Thecc1EG003875	scaffold_1	mRNA	Uncharacterized protein (53%P)
scaffold_1	0.91304347826087	0.666666666666667	-0.246376811594203	27525651	27525651	hypo	+	CHG	upstream	Thecc1EG003876	scaffold_1	mRNA	Uncharacterized protein (37%U)
scaffold_1	0.759249120243063	0.722105672105672	-0.0371434481373906	27560879	27561764	hypo	-	CHG	intronic	Thecc1EG003879	scaffold_1	mRNA	Transducin/WD40 repeat-like superfamily protein (70%T)
scaffold_1	0.879446640316206	0.699368264585656	-0.18007837573055	27558668	27559279	hypo	-	CHG	intronic	Thecc1EG003880	scaffold_1	mRNA	Uncharacterized protein (46%P)
scaffold_1	0.691730707355707	0.609594611031393	-0.0821360963243148	27580044	27581458	hyper	-	CHG	upstream	Thecc1EG003881	scaffold_1	mRNA	Uncharacterized protein (61%P)
scaffold_1	0.681818181818182	0.928571428571429	0.246753246753247	27589090	27589090	hyper	-	CHG	upstream	Thecc1EG003882	scaffold_1	mRNA	Uncharacterized protein (49%U)
scaffold_1	0.679527779527779	0.585257806826434	-0.0942699727013453	27617475	27618815	hypo	+	CHG	upstream	Thecc1EG003885	scaffold_1	mRNA	Unknown
scaffold_1	0.658528617877403	0.485548603900395	-0.172980013977009	27624579	27625937	hyper	+	CHG	intergenic	Thecc1EG003886	scaffold_1	mRNA	Uncharacterized protein (34%U)
scaffold_1	0.752051282051282	0.701392724922136	-0.0506585571291456	27635818	27636710	hyper	-	CHG	intergenic	Thecc1EG003887	scaffold_1	mRNA	Uncharacterized protein (52%P)
scaffold_1	0.737698412698413	0.730555555555556	-0.00714285714285699	27638747	27639492	hypo	-	CHG	intronic	Thecc1EG003888	scaffold_1	mRNA	Uncharacterized protein (33%U)
scaffold_1	0.833333333333333	0.62962962962963	-0.203703703703704	27646519	27646519	hypo	-	CHG	intergenic	Thecc1EG003889	scaffold_1	mRNA	Pyridoxal phosphate (PLP)-dependent transferases superfamily protein (79%T)
scaffold_1	0.75	0.952380952380952	0.202380952380952	27724746	27724746	hyper	+	CHG	intergenic	Thecc1EG003902	scaffold_1	mRNA	Leucine-rich repeat receptor-like protein kinase (70%P)
scaffold_1	0.15	0.418604651162791	0.268604651162791	27741777	27741777	hyper	-	CHG	upstream	Thecc1EG003903	scaffold_1	mRNA	c("Indole-3-acetic acid inducible 11"	" putative (58%P)")
scaffold_1	0.898717948717949	0.63544226044226	-0.263275688275688	27750956	27752427	hypo	+	CHG	upstream	Thecc1EG003904	scaffold_1	mRNA	Unknown
scaffold_1	0.615384615384615	0.846153846153846	0.230769230769231	27764760	27764760	hyper	+	CHG	intergenic	Thecc1EG003907	scaffold_1	mRNA	Vacuolar protein sorting-associated protein YPR157W (66%P)
scaffold_1	0.562337662337662	0.714285714285714	0.151948051948052	27803435	27803848	hyper	+	CHG	intronic	Thecc1EG003910	scaffold_1	mRNA	c("Tetratricopeptide repeat (TPR)-like superfamily protein"	" putative (58%T)")
scaffold_1	0.840757327218744	0.770363195915444	-0.0703941313032998	27814469	27816171	hyper	+	CHG	intronic	Thecc1EG003912	scaffold_1	mRNA	Unknown
scaffold_1	0.826599326599327	0.592839506172839	-0.233759820426487	27822607	27823842	hypo	-	CHG	intergenic	Thecc1EG003914	scaffold_1	mRNA	Uncharacterized protein (73%P)
scaffold_1	0.666666666666667	1	0.333333333333333	27861758	27861758	hyper	-	CHG	intergenic	Thecc1EG003918	scaffold_1	mRNA	Translocase of outer membrane 22-I (69%P)
scaffold_1	0.796008869179601	0.568452380952381	-0.22755648822722	27873309	27874982	hypo	-	CHG	intergenic	Thecc1EG003921	scaffold_1	mRNA	Uncharacterized protein (72%P)
scaffold_1	0.784124849728475	0.711409405343229	-0.0727154443852463	27884837	27886459	hypo	-	CHG	intergenic	Thecc1EG003922	scaffold_1	mRNA	c("Gag protease polyprotein"	" putative (57%P)")
scaffold_1	0.794871794871795	0.48780487804878	-0.307066916823014	27906493	27906493	hypo	+	CHG	intergenic	Thecc1EG003923	scaffold_1	mRNA	c("Protodermal factor 2"	" putative (40%P)")
scaffold_1	0.464285714285714	0.24390243902439	-0.220383275261324	27930531	27930531	hypo	-	CHG	splicing	Thecc1EG003929	scaffold_1	mRNA	Uncharacterized protein (50%P)
scaffold_1	0.855542370515147	0.53772095959596	-0.317821410919187	27939470	27941295	hypo	-	CHG	intronic	Thecc1EG003931	scaffold_1	mRNA	Uncharacterized protein (70%P)
scaffold_1	0.899313501144165	0.63697705802969	-0.262336443114475	27963501	27965000	hypo	-	CHG	upstream	Thecc1EG003934	scaffold_1	mRNA	Unknown
scaffold_1	0.4375	0.722222222222222	0.284722222222222	27972671	27972671	hyper	-	CHG	upstream	Thecc1EG003936	scaffold_1	mRNA	Uncharacterized protein (14%U)
scaffold_1	0.358974358974359	0.125	-0.233974358974359	27975261	27975261	hypo	+	CHG	upstream	Thecc1EG003937	scaffold_1	mRNA	Integrase-like protein (33%U)
scaffold_1	0.127850221718471	0.433118125293558	0.305267903575087	28005231	28005592	hyper	+	CHG	upstream	Thecc1EG003939	scaffold_1	mRNA	c("Transcription factor"	" putative (67%U)")
scaffold_1	0.893939393939394	0.655263157894737	-0.238676236044657	28028709	28029786	hypo	-	CHG	upstream	Thecc1EG003942	scaffold_1	mRNA	Leucine-rich repeat receptor-like protein kinase family protein (29%T)
scaffold_1	0.622397968164559	0.535698314413485	-0.086699653751074	28043590	28044716	hypo	+	CHG	upstream	Thecc1EG003943	scaffold_1	mRNA	c("Retrotransposon protein"	" putative (45%U)")
scaffold_1	0.990740740740741	0.744702842377261	-0.24603789836348	28045373	28046837	hypo	+	CHG	intergenic	Thecc1EG003944	scaffold_1	mRNA	Unknown
scaffold_1	0.857142857142858	0.522727272727272	-0.334415584415584	28074479	28074481	hypo	+	CHG	upstream	Thecc1EG003945	scaffold_1	mRNA	Gag-pro-like protein (21%U)
scaffold_1	0.857807807807808	0.623365736486595	-0.234442071321212	28074873	28076569	hypo	+	CHG	upstream	Thecc1EG003946	scaffold_1	mRNA	Unknown
scaffold_1	0.833333333333333	0.5	-0.333333333333333	28108668	28108668	hypo	-	CHG	intronic	Thecc1EG003952	scaffold_1	mRNA	c("Brca1 associated ring domain"	" putative (45%U)")
scaffold_1	0.664837400721466	0.574641436802274	-0.0901959639191922	28142282	28143844	hypo	+	CHG	intergenic	Thecc1EG003959	scaffold_1	mRNA	Uncharacterized protein (92%P)
scaffold_1	0.845760233918129	0.818617021276596	-0.027143212641533	28209956	28210072	hypo	+	CHG	intergenic	Thecc1EG003968	scaffold_1	mRNA	Phytochelatin synthase 1 (PCS1) (65%T)
scaffold_1	0.741368109435742	0.882139981596503	0.140771872160761	28212382	28213247	hyper	+	CHG	intergenic	Thecc1EG003970	scaffold_1	mRNA	c("RNA-directed DNA polymerase (Reverse transcriptase)"	" Ribonuclease H-like protein (28%U)")
scaffold_1	0.826086956521739	0.448275862068966	-0.377811094452774	28256466	28256466	hypo	+	CHG	upstream	Thecc1EG003976	scaffold_1	mRNA	Calcium-binding EF-hand family protein (77%T)
scaffold_1	1	0.705882352941177	-0.294117647058823	28252791	28252791	hypo	+	CHG	intronic	Thecc1EG003977	scaffold_1	mRNA	Unknown
scaffold_1	0.849002849002849	0.5	-0.349002849002849	28258121	28258738	hypo	-	CHG	intergenic	Thecc1EG003978	scaffold_1	mRNA	Uncharacterized protein (50%U)
scaffold_1	0.714371053080731	0.67328078518229	-0.0410902678984403	28260064	28260701	hypo	+	CHG	intronic	Thecc1EG003979	scaffold_1	mRNA	Cysteine-rich RLK (RECEPTOR-like protein kinase) 8 (19%T)
scaffold_1	0.292727272727273	0.627463768115942	0.334736495388669	28268618	28268733	hyper	-	CHG	UTR3	Thecc1EG003980	scaffold_1	mRNA	Vacuolar protein sorting-associated protein 2.3 (76%T)
scaffold_1	0.5	0.703703703703704	0.203703703703704	28284857	28284857	hyper	-	CHG	upstream	Thecc1EG003982	scaffold_1	mRNA	Unknown
scaffold_1	0.648026315789473	0.310267857142857	-0.337758458646616	28308680	28310242	hypo	-	CHG	upstream	Thecc1EG003984	scaffold_1	mRNA	GRAS family transcription factor (77%U)
scaffold_1	0.825925925925926	0.751068376068376	-0.0748575498575497	28317395	28317933	hypo	+	CHG	upstream	Thecc1EG003985	scaffold_1	mRNA	Unknown
scaffold_1	0.326984126984127	0.549626245847176	0.222642118863049	28355454	28356571	hyper	+	CHG	upstream	Thecc1EG003991	scaffold_1	mRNA	Non-intrinsic ABC protein 4 (77%P)
scaffold_1	0.9375	0.672413793103448	-0.265086206896552	28364101	28364101	hypo	-	CHG	intronic	Thecc1EG003992	scaffold_1	mRNA	Uncharacterized protein (36%U)
scaffold_1	0.352941176470588	0.631578947368421	0.278637770897833	28362848	28362848	hyper	-	CHG	exonic	Thecc1EG003993	scaffold_1	mRNA	Ribophorin II family protein (69%P)
scaffold_1	0.391304347826087	0.504901960784314	0.113597612958227	28386976	28387229	hypo	+	CHG	intronic	Thecc1EG003996	scaffold_1	mRNA	Cysteine-rich RLK (RECEPTOR-like protein kinase) 8 (32%T)
scaffold_1	0.411764705882353	0.142857142857143	-0.26890756302521	28414157	28414157	hypo	+	CHG	upstream	Thecc1EG003999	scaffold_1	mRNA	Uncharacterized protein
scaffold_1	0.501568234901568	0.227102534562212	-0.274465700339356	28430883	28431035	hypo	+	CHG	intergenic	Thecc1EG004000	scaffold_1	mRNA	Cysteine-rich RLK (RECEPTOR-like protein kinase) 8 (12%T)
scaffold_1	0.761904761904762	1	0.238095238095238	28463339	28463339	hyper	+	CHG	intronic	Thecc1EG004002	scaffold_1	mRNA	Sugar isomerase domain-containing protein (78%P)
scaffold_1	0.613266583229036	0.574242424242424	-0.0390241589866125	28498654	28499780	hypo	+	CHG	intergenic	Thecc1EG004006	scaffold_1	mRNA	Unknown
scaffold_1	0.691020738597216	0.484477548845365	-0.206543189751852	28523615	28523977	hypo	+	CHG	intronic	Thecc1EG004008	scaffold_1	mRNA	Unknown
scaffold_1	0.731813923950147	0.778190045248869	0.046376121298722	28520776	28522726	hypo	+	CHG	intronic	Thecc1EG004009	scaffold_1	mRNA	Uncharacterized protein (69%P)
scaffold_1	0.726131934032984	0.6702560488607	-0.0558758851722834	28526738	28528029	hyper	+	CHG	intronic	Thecc1EG004010	scaffold_1	mRNA	Unknown
scaffold_1	0.755965155720012	0.765865384615384	0.00990022889537226	28531269	28532539	hypo	+	CHG	UTR3	Thecc1EG004011	scaffold_1	mRNA	Unknown
scaffold_1	0.82979797979798	0.758241758241758	-0.0715562215562217	28557507	28557849	hypo	+	CHG	intronic	Thecc1EG004013	scaffold_1	mRNA	Uncharacterized protein (29%U)
scaffold_1	1	0.722222222222222	-0.277777777777778	28614743	28614743	hypo	+	CHG	intergenic	Thecc1EG004016	scaffold_1	mRNA	Unknown
scaffold_1	0.272727272727273	0.612903225806452	0.340175953079179	28625631	28625631	hyper	-	CHG	upstream	Thecc1EG004017	scaffold_1	mRNA	c("CCHC-type integrase"	" putative (44%U)")
scaffold_1	0.882408575031526	0.613053613053613	-0.269354961977912	28686431	28687235	hypo	-	CHG	UTR3	Thecc1EG004022	scaffold_1	mRNA	c("Rho termination factor"	" putative (51%P)")
scaffold_1	0.564102564102564	0.857142857142857	0.293040293040293	28709758	28709758	hyper	+	CHG	downstream	Thecc1EG004026	scaffold_1	mRNA	Uncharacterized protein (56%P)
scaffold_1	0.553191489361702	0.84375	0.290558510638298	28714983	28714983	hyper	-	CHG	intergenic	Thecc1EG004028	scaffold_1	mRNA	Unknown
scaffold_1	0.544881671524746	0.539921011716364	-0.00496065980838133	28757209	28758857	hypo	-	CHG	intergenic	Thecc1EG004036	scaffold_1	mRNA	Unknown
scaffold_1	0.792077664399093	0.626357395464947	-0.165720268934146	28776257	28778084	hypo	+	CHG	UTR3	Thecc1EG004038	scaffold_1	mRNA	Unknown
scaffold_1	0.0178571428571428	0.273273273273273	0.25541613041613	28774587	28774829	hyper	+	CHG	intronic	Thecc1EG004039	scaffold_1	mRNA	Unknown
scaffold_1	0.524242424242425	0.533116883116883	0.00887445887445849	28789511	28789595	hypo	+	CHG	intergenic	Thecc1EG004040	scaffold_1	mRNA	Unknown
scaffold_1	0.630952380952381	0.539152298850575	-0.0918000821018063	28790723	28791495	hypo	-	CHG	upstream	Thecc1EG004041	scaffold_1	mRNA	Uncharacterized protein (68%P)
scaffold_1	0.733206618962433	0.584172658621188	-0.149033960341245	28804730	28805612	hyper	-	CHG	upstream	Thecc1EG004042	scaffold_1	mRNA	Unknown
scaffold_1	0.885820662768031	0.838857142857143	-0.0469635199108882	28824739	28825500	hypo	+	CHG	intronic	Thecc1EG004045	scaffold_1	mRNA	Uncharacterized protein (51%U)
scaffold_1	0.280012531328321	0.54240297990298	0.262390448574659	28838299	28838471	hyper	-	CHG	downstream	Thecc1EG004046	scaffold_1	mRNA	c("Myb domain protein 13"	" putative (54%P)")
scaffold_1	0.589655172413793	0.578063241106719	-0.0115919313070735	28885822	28885851	hypo	+	CHG	exonic	Thecc1EG004054	scaffold_1	mRNA	Uncharacterized protein (86%P)
scaffold_1	0.634481837606838	0.511215387502573	-0.123266450104264	28883839	28884980	hypo	-	CHG	intronic	Thecc1EG004055	scaffold_1	mRNA	Ribonuclease H-like superfamily protein (15%T)
scaffold_1	0.96969696969697	0.699539965497412	-0.270157004199557	28900075	28900547	hypo	-	CHG	upstream	Thecc1EG004057	scaffold_1	mRNA	Uncharacterized protein (62%P)
scaffold_1	1	0.737714987714988	-0.262285012285012	28905249	28905405	hypo	-	CHG	UTR3	Thecc1EG004058	scaffold_1	mRNA	Uncharacterized protein (75%P)
scaffold_1	0.887497219132369	0.665554511278195	-0.221942707854174	28913739	28914700	hypo	-	CHG	upstream;downstream	Thecc1EG004059	scaffold_1	mRNA	Uncharacterized protein (53%P)
scaffold_1	0.911959108429697	0.761169326030007	-0.150789782399689	28964753	28966462	hypo	+	CHG	intergenic	Thecc1EG004068	scaffold_1	mRNA	Uncharacterized protein (64%P)
scaffold_1	0.697291321171918	0.582169158484948	-0.11512216268697	28994594	28995805	hyper	-	CHG	UTR3	Thecc1EG004070	scaffold_1	mRNA	c("2-oxoglutarate and Fe(II)-dependent oxygenase superfamily protein"	" putative (51%P)")
scaffold_1	0.928571428571429	0.714285714285714	-0.214285714285714	29043307	29043307	hypo	+	CHG	upstream	Thecc1EG004077	scaffold_1	mRNA	Uncharacterized protein (80%P)
scaffold_1	0.6	0.538095238095238	-0.0619047619047615	29065095	29065904	hypo	-	CHG	intergenic	Thecc1EG004080	scaffold_1	mRNA	Uncharacterized protein (31%U)
scaffold_1	1	0.733333333333333	-0.266666666666667	29067551	29067551	hypo	+	CHG	intronic	Thecc1EG004081	scaffold_1	mRNA	Uncharacterized protein (75%P)
scaffold_1	0.844827586206897	0.565217391304348	-0.279610194902549	29077308	29077308	hypo	+	CHG	exonic	Thecc1EG004084	scaffold_1	mRNA	Unknown
scaffold_1	0.793333333333333	0.588141025641025	-0.205192307692308	29113133	29114259	hypo	+	CHG	upstream	Thecc1EG004090	scaffold_1	mRNA	Uncharacterized protein
scaffold_1	0.900470129572297	0.641039612523785	-0.259430517048512	29115601	29116467	hypo	-	CHG	intergenic	Thecc1EG004092	scaffold_1	mRNA	Uncharacterized protein (83%P)
scaffold_1	0.965116279069767	0.729787234042553	-0.235329045027214	29141378	29141622	hypo	-	CHG	upstream	Thecc1EG004094	scaffold_1	mRNA	Uncharacterized protein (39%U)
scaffold_1	0.748284584980237	0.889614035087719	0.141329450107482	29161908	29162338	hyper	+	CHG	UTR5	Thecc1EG004097	scaffold_1	mRNA	2-oxoglutarate and Fe(II)-dependent oxygenase superfamily protein (63%P)
scaffold_1	0.753151485034425	0.636072263619471	-0.117079221414954	29161581	29161834	hypo	-	CHG	upstream	Thecc1EG004098	scaffold_1	mRNA	Uncharacterized protein (27%U)
scaffold_1	0.3	0.0714285714285714	-0.228571428571429	29187184	29187184	hypo	+	CHG	downstream	Thecc1EG004100	scaffold_1	mRNA	Basic helix-loop-helix DNA-binding superfamily protein (64%P)
scaffold_1	0.727272727272727	0.5	-0.227272727272727	29226059	29226059	hypo	+	CHG	intronic	Thecc1EG004105	scaffold_1	mRNA	Unknown
scaffold_1	0.531851732991014	0.608797164894726	0.076945431903712	29251414	29252298	hyper	+	CHG	intronic	Thecc1EG004109	scaffold_1	mRNA	Uncharacterized protein (59%P)
scaffold_1	0.957452725250278	0.650909090909091	-0.306543634341187	29253292	29254577	hypo	-	CHG	upstream;downstream	Thecc1EG004110	scaffold_1	mRNA	Uncharacterized protein (57%P)
scaffold_1	0.814435420748518	0.576989053831159	-0.237446366917359	29255611	29256257	hypo	+	CHG	intergenic	Thecc1EG004111	scaffold_1	mRNA	Uncharacterized protein (66%P)
scaffold_1	0.84	0.542372881355932	-0.297627118644068	29259475	29259475	hypo	+	CHG	upstream	Thecc1EG004112	scaffold_1	mRNA	Unknown
scaffold_1	0.764705882352941	0.516540975364505	-0.248164906988437	29278501	29280136	hypo	-	CHG	intergenic	Thecc1EG004113	scaffold_1	mRNA	Unknown
scaffold_1	0.68	0.473684210526316	-0.206315789473684	29301577	29301577	hypo	+	CHG	UTR3	Thecc1EG004114	scaffold_1	mRNA	Retrotransposon-like protein (34%U)
scaffold_1	0.565217391304348	1	0.434782608695652	29298247	29298247	hyper	-	CHG	intronic	Thecc1EG004115	scaffold_1	mRNA	Uncharacterized protein (48%U)
scaffold_1	0.751657488875854	0.681879361787062	-0.0697781270887918	29357580	29359426	hyper	+	CHG	intronic	Thecc1EG004121	scaffold_1	mRNA	Uncharacterized protein (22%U)
scaffold_1	0.870192307692308	0.632323232323233	-0.237869075369076	29374267	29374295	hypo	+	CHG	intergenic	Thecc1EG004125	scaffold_1	mRNA	Unknown
scaffold_1	0.737777777777778	0.689674523007857	-0.0481032547699213	29398065	29398895	hyper	+	CHG	intergenic	Thecc1EG004128	scaffold_1	mRNA	Uncharacterized protein (42%P)
scaffold_1	0.75	0.490909090909091	-0.259090909090909	29399605	29400077	hypo	+	CHG	UTR3	Thecc1EG004129	scaffold_1	mRNA	Unknown
scaffold_1	0.65	0.878787878787879	0.228787878787879	29464914	29464914	hyper	-	CHG	intronic	Thecc1EG004131	scaffold_1	mRNA	c("Myosin family protein with Dil domain"	" putative (54%T)")
scaffold_1	0.933396563753707	0.655601554816504	-0.277795008937203	29449614	29451494	hypo	+	CHG	intronic	Thecc1EG004132	scaffold_1	mRNA	Unknown
scaffold_1	0.75	0.470293209876543	-0.279706790123457	29462112	29463171	hypo	+	CHG	intronic	Thecc1EG004134	scaffold_1	mRNA	Unknown
scaffold_1	0.262678711320016	0.525723313913301	0.263044602593285	29468910	29469566	hyper	+	CHG	UTR3	Thecc1EG004136	scaffold_1	mRNA	Galactose oxidase/kelch repeat superfamily protein (64%T)
scaffold_1	0.725717371810549	0.657738095238095	-0.0679792765724533	29478837	29478930	hypo	+	CHG	intergenic	Thecc1EG004137	scaffold_1	mRNA	Unknown
scaffold_1	0.385714285714286	0.423423423423423	0.0377091377091375	29492348	29492817	hypo	-	CHG	intergenic	Thecc1EG004138	scaffold_1	mRNA	Uncharacterized protein
scaffold_1	0.591397849462366	0.666666666666667	0.075268817204301	29502271	29502273	hypo	+	CHG	upstream	Thecc1EG004141	scaffold_1	mRNA	Unknown
scaffold_1	0.625	0.699519230769231	0.0745192307692305	29509592	29510315	hypo	-	CHG	intergenic	Thecc1EG004142	scaffold_1	mRNA	Unknown
scaffold_1	0.571428571428571	1	0.428571428571429	29599086	29599086	hyper	+	CHG	intergenic	Thecc1EG004143	scaffold_1	mRNA	Uncharacterized protein (61%P)
scaffold_1	0.705870764381403	0.796867167919799	0.0909964035383967	29609585	29610605	hypo	+	CHG	intergenic	Thecc1EG004145	scaffold_1	mRNA	Uncharacterized protein (29%U)
scaffold_1	0.852380952380952	0.554268077601411	-0.298112874779542	29618069	29618305	hypo	+	CHG	downstream	Thecc1EG004146	scaffold_1	mRNA	c("Retrotransposon"	" Ty3-gypsy subclass"	" putative-like protein (32%U)")
scaffold_1	0.803392892620821	0.688404447012202	-0.11498844560862	29625081	29626719	hypo	+	CHG	intronic	Thecc1EG004147	scaffold_1	mRNA	c("Retrotransposon protein"	" putative (35%U)")
scaffold_1	0.445075757575757	0.448049872122762	0.00297411454700468	29636275	29636900	hypo	-	CHG	intronic	Thecc1EG004148	scaffold_1	mRNA	Gag protease polyprotein (68%P)
scaffold_1	0.368421052631579	0.722222222222222	0.353801169590643	29718000	29718000	hyper	-	CHG	intronic	Thecc1EG004150	scaffold_1	mRNA	Unknown
scaffold_1	0.833321106844463	0.612934769856105	-0.220386336988357	29749652	29750431	hypo	+	CHG	intronic	Thecc1EG004152	scaffold_1	mRNA	Uncharacterized protein (90%P)
scaffold_1	0.830916305916306	0.625093619830462	-0.205822686085844	29774288	29775927	hypo	-	CHG	upstream	Thecc1EG004153	scaffold_1	mRNA	Uncharacterized protein (73%P)
scaffold_1	0.866666666666667	0.666666666666667	-0.2	29794775	29794775	hypo	+	CHG	upstream	Thecc1EG004154	scaffold_1	mRNA	c("Copia LTR rider"	" putative (44%U)")
scaffold_1	0.758243243243243	0.725944213444214	-0.0322990297990298	29807249	29808160	hypo	-	CHG	upstream;downstream	Thecc1EG004155	scaffold_1	mRNA	Unknown
scaffold_1	0.418560606060606	0.484819734345351	0.066259128284745	29825353	29825628	hypo	-	CHG	intronic	Thecc1EG004157	scaffold_1	mRNA	Uncharacterized protein (69%P)
scaffold_1	0.75	1	0.25	29850029	29850029	hyper	+	CHG	intronic	Thecc1EG004158	scaffold_1	mRNA	Unknown
scaffold_1	0.647875816993465	0.322267920094007	-0.325607896899457	29855065	29855784	hypo	+	CHG	upstream	Thecc1EG004159	scaffold_1	mRNA	Uncharacterized protein (80%P)
scaffold_1	0.476190476190476	0.59874840357599	0.122557927385514	29889225	29890689	hypo	+	CHG	intergenic	Thecc1EG004161	scaffold_1	mRNA	Uncharacterized protein (14%U)
scaffold_1	0.627109181141439	0.555534192115074	-0.0715749890263648	29906343	29908136	hypo	-	CHG	intergenic	Thecc1EG004162	scaffold_1	mRNA	Uncharacterized protein (72%P)
scaffold_1	0.657218751647486	0.447009821912596	-0.21020892973489	29912090	29912800	hypo	-	CHG	UTR3	Thecc1EG004163	scaffold_1	mRNA	Inhibitor of trypsin and hageman factor (79%P)
scaffold_1	0.557391304347826	0.633333333333334	0.0759420289855075	29969355	29969536	hypo	-	CHG	upstream	Thecc1EG004170	scaffold_1	mRNA	Unknown
scaffold_1	0.166666666666667	0.4	0.233333333333333	29996558	29996558	hyper	+	CHG	upstream	Thecc1EG004172	scaffold_1	mRNA	c("Pentatricopeptide repeat-containing protein"	" putative (51%U)")
scaffold_1	0.518753781004235	0.586666666666667	0.067912885662432	30005232	30006229	hyper	+	CHG	intergenic	Thecc1EG004174	scaffold_1	mRNA	c("Retrotransposon protein"	" putative (37%U)")
scaffold_1	0.774934024934025	0.643473055139097	-0.131460969794928	30007042	30008601	hypo	-	CHG	UTR5	Thecc1EG004175	scaffold_1	mRNA	Retrotransposon-like protein (31%U)
scaffold_1	0.545454545454545	0.232558139534884	-0.312896405919662	30020343	30020343	hypo	-	CHG	intronic	Thecc1EG004176	scaffold_1	mRNA	Uncharacterized protein (20%U)
scaffold_1	0.897435897435897	0.565217391304348	-0.33221850613155	30042068	30042068	hypo	+	CHG	intergenic	Thecc1EG004179	scaffold_1	mRNA	P-loop containing nucleoside triphosphate hydrolases superfamily protein (75%T)
scaffold_1	0.84	0.5	-0.34	30077195	30077195	hypo	+	CHG	downstream	Thecc1EG004182	scaffold_1	mRNA	Unknown
scaffold_1	0.827457264957265	0.59375	-0.233707264957265	30106556	30106953	hypo	+	CHG	intergenic	Thecc1EG004183	scaffold_1	mRNA	Uncharacterized protein (44%U)
scaffold_1	0.708020050125313	0.952876984126984	0.244856934001671	30134985	30135601	hyper	-	CHG	UTR3	Thecc1EG004186	scaffold_1	mRNA	40S ribosomal protein S15-like (90%U)
scaffold_1	0.696279410109197	0.425	-0.271279410109198	30153190	30154549	hypo	+	CHG	intergenic	Thecc1EG004189	scaffold_1	mRNA	Unknown
scaffold_1	0.59695165945166	0.36247947454844	-0.234472184903219	30175716	30176179	hypo	-	CHG	intergenic	Thecc1EG004195	scaffold_1	mRNA	Uncharacterized protein (81%P)
scaffold_1	0.5	0.833333333333333	0.333333333333333	30186206	30186206	hyper	-	CHG	intronic	Thecc1EG004197	scaffold_1	mRNA	Uncharacterized protein (53%P)
scaffold_1	0.789473684210526	1	0.210526315789474	30260817	30260817	hyper	-	CHG	intergenic	Thecc1EG004205	scaffold_1	mRNA	Gag protease polyprotein (61%P)
scaffold_1	0.13953488372093	0.433333333333333	0.293798449612403	30289964	30289964	hyper	-	CHG	intergenic	Thecc1EG004209	scaffold_1	mRNA	Unknown
scaffold_1	0.64935064935065	0.519398430688753	-0.129952218661896	30297892	30298582	hypo	-	CHG	intergenic	Thecc1EG004210	scaffold_1	mRNA	F-box/LRR-repeat protein 17 (65%P)
scaffold_1	0.0769230769230769	0.307692307692308	0.230769230769231	30405684	30405684	hyper	+	CHG	upstream	Thecc1EG004228	scaffold_1	mRNA	Guanylate-binding family protein (78%T)
scaffold_1	0.724309024309024	0.621648351648352	-0.102660672660673	30422632	30422657	hypo	-	CHG	intronic	Thecc1EG004230	scaffold_1	mRNA	c("Ubiquitin-conjugating enzyme/RWD-like protein"	" putative (51%P)")
scaffold_1	0.66998106060606	0.674873737373737	0.00489267676767674	30493319	30493860	hyper	+	CHG	intergenic	Thecc1EG004246	scaffold_1	mRNA	c("Cyclophilin-like peptidyl-prolyl cis-trans isomerase family protein"	" putative (56%P)")
scaffold_1	0.933333333333333	0.829059829059829	-0.104273504273504	30495926	30497495	hypo	+	CHG	intergenic	Thecc1EG004248	scaffold_1	mRNA	Uncharacterized protein (69%P)
scaffold_1	0.866666666666667	0.561818181818182	-0.304848484848485	30500787	30501524	hypo	-	CHG	intronic	Thecc1EG004249	scaffold_1	mRNA	Unknown
scaffold_1	0.947064115794766	0.756998556998557	-0.190065558796209	30507323	30508596	hyper	-	CHG	exonic	Thecc1EG004250	scaffold_1	mRNA	c("RNA-directed DNA polymerase (Reverse transcriptase)"	" Ribonuclease H (68%U)")
scaffold_1	0.92	0.697426796805679	-0.222573203194321	30515886	30517028	hypo	-	CHG	upstream;downstream	Thecc1EG004251	scaffold_1	mRNA	Uncharacterized protein (76%P)
scaffold_1	0.358585858585858	0.12156862745098	-0.237017231134878	30544495	30544497	hypo	+	CHG	upstream	Thecc1EG004258	scaffold_1	mRNA	ATPase E1-E2 type family protein / haloacid dehalogenase-like hydrolase family protein (67%T)
scaffold_1	0.882352941176471	0.666666666666667	-0.215686274509804	30557364	30557364	hypo	+	CHG	intronic	Thecc1EG004261	scaffold_1	mRNA	Uncharacterized protein (75%P)
scaffold_1	0.333333333333333	0.0967741935483871	-0.236559139784946	30614238	30614238	hypo	-	CHG	upstream	Thecc1EG004264	scaffold_1	mRNA	Emp24/gp25L/p24 family/GOLD family protein (66%T)
scaffold_1	0.776598040584376	0.643149436867604	-0.133448603716772	30617146	30618917	hypo	-	CHG	splicing	Thecc1EG004266	scaffold_1	mRNA	Gag protease polyprotein (70%P)
scaffold_1	0.726723276723277	0.57097024032285	-0.155753036400427	30621073	30622721	hyper	-	CHG	intronic	Thecc1EG004267	scaffold_1	mRNA	Unknown
scaffold_1	0.796713230746844	0.675557417492901	-0.121155813253943	30685386	30686744	hypo	-	CHG	intergenic	Thecc1EG004276	scaffold_1	mRNA	Gag-pro-like protein (27%U)
scaffold_1	0.649267399267399	0.734848484848485	0.0855810855810853	30707480	30709004	hyper	-	CHG	intronic	Thecc1EG004278	scaffold_1	mRNA	Phosphatase 2C family protein (60%P)
scaffold_1	0.919354838709677	0.675675675675676	-0.243679163034002	30738756	30738756	hypo	+	CHG	exonic	Thecc1EG004280	scaffold_1	mRNA	ETO1-like 1 (73%T)
scaffold_1	0.812962962962963	0.880246913580247	0.0672839506172837	30771518	30772792	hypo	-	CHG	intergenic	Thecc1EG004288	scaffold_1	mRNA	Unknown
scaffold_1	0.767948717948718	0.559195402298851	-0.208753315649867	30797964	30797972	hypo	+	CHG	upstream	Thecc1EG004290	scaffold_1	mRNA	Unknown
scaffold_1	0	0.214285714285714	0.214285714285714	30801541	30801541	hyper	-	CHG	upstream	Thecc1EG004291	scaffold_1	mRNA	Bax inhibitor-1 family protein (84%T)
scaffold_1	0.661069518716578	0.715417226451709	0.0543477077351316	30965852	30967283	hyper	+	CHG	intergenic	Thecc1EG004318	scaffold_1	mRNA	Uncharacterized protein (57%P)
scaffold_1	0.471955627218785	0.713035604904884	0.241079977686099	30977935	30979006	hyper	+	CHG	upstream;downstream	Thecc1EG004319	scaffold_1	mRNA	Uncharacterized protein (52%P)
scaffold_1	0.492521731041588	0.422958912334522	-0.0695628187070656	30979244	30980981	hypo	-	CHG	exonic	Thecc1EG004320	scaffold_1	mRNA	Unknown
scaffold_1	0.653846153846154	0.956521739130435	0.302675585284281	30982323	30982323	hyper	-	CHG	intergenic	Thecc1EG004322	scaffold_1	mRNA	c("Bifunctional inhibitor/lipid-transfer protein/seed storage 2S albumin superfamily protein"	" putative (59%P)")
scaffold_1	0.165199600307959	0.509156012832483	0.343956412524524	31028123	31028286	hyper	-	CHG	intronic	Thecc1EG004330	scaffold_1	mRNA	Uncharacterized protein (54%P)
scaffold_1	0.773209549071618	0.846969696969697	0.073760147898079	31030901	31030903	hyper	+	CHG	upstream	Thecc1EG004331	scaffold_1	mRNA	Unknown
scaffold_1	0.886363636363636	0.854838709677419	-0.031524926686217	31036834	31036911	hypo	-	CHG	upstream;downstream	Thecc1EG004333	scaffold_1	mRNA	Uncharacterized protein (56%P)
scaffold_1	0.574379208754209	0.709207238812356	0.134828030058147	31041683	31043117	hypo	+	CHG	intronic	Thecc1EG004335	scaffold_1	mRNA	Uncharacterized protein
scaffold_1	0.803716020821284	0.641704583754634	-0.16201143706665	31050132	31051001	hyper	-	CHG	intronic	Thecc1EG004336	scaffold_1	mRNA	Uncharacterized protein (34%U)
scaffold_1	0.548170681063123	0.254807692307692	-0.29336298875543	31045465	31045733	hypo	+	CHG	UTR3	Thecc1EG004337	scaffold_1	mRNA	Unknown
scaffold_1	0.685619918699187	0.522253787878788	-0.163366130820399	31059589	31061306	hypo	+	CHG	UTR5	Thecc1EG004340	scaffold_1	mRNA	Uncharacterized protein (64%P)
scaffold_1	0.260869565217391	0.55	0.289130434782609	31086987	31086987	hyper	+	CHG	intergenic	Thecc1EG004342	scaffold_1	mRNA	c("Acyl-CoA N-acyltransferase with RING/FYVE/PHD-type zinc finger protein"	" putative (42%P)")
scaffold_1	0.360526315789473	0.661764705882353	0.301238390092879	31088319	31088381	hyper	+	CHG	upstream	Thecc1EG004343	scaffold_1	mRNA	Uncharacterized protein (70%P)
scaffold_1	1	0.692242114236999	-0.307757885763001	31104537	31105193	hypo	+	CHG	intronic	Thecc1EG004344	scaffold_1	mRNA	Uncharacterized protein (41%P)
scaffold_1	0.822467320261438	0.763703703703704	-0.0587636165577343	31126513	31127617	hyper	-	CHG	UTR5	Thecc1EG004350	scaffold_1	mRNA	F-box family protein (63%U)
scaffold_1	0.277777777777778	0.545454545454545	0.267676767676768	31134318	31134318	hyper	+	CHG	upstream	Thecc1EG004353	scaffold_1	mRNA	Uncharacterized protein (91%P)
scaffold_1	0.782051282051282	0.66252935862692	-0.119521923424363	31141568	31141826	hypo	+	CHG	upstream	Thecc1EG004354	scaffold_1	mRNA	Uncharacterized protein (52%P)
scaffold_1	0.854838709677419	0.84873949579832	-0.00609921387909999	31184182	31184184	hyper	+	CHG	intronic	Thecc1EG004358	scaffold_1	mRNA	Copalyl diphosphate synthase (65%U)
scaffold_1	0.684210526315789	0.635503711558855	-0.0487068147569347	31181047	31182352	hypo	+	CHG	intronic	Thecc1EG004359	scaffold_1	mRNA	Cysteine-rich RLK (RECEPTOR-like protein kinase) 8 (11%T)
scaffold_1	0.684210526315789	1	0.315789473684211	31188718	31188718	hyper	+	CHG	downstream	Thecc1EG004360	scaffold_1	mRNA	c("Chalcone-flavanone isomerase family protein"	" putative (57%P)")
scaffold_1	0.293478260869565	0.300751879699248	0.007273618829683	31216980	31217022	hypo	-	CHG	intronic	Thecc1EG004365	scaffold_1	mRNA	Uncharacterized protein (45%U)
scaffold_1	0.564077336331834	0.262626262626263	-0.301451073705572	31238946	31239106	hypo	-	CHG	intronic	Thecc1EG004368	scaffold_1	mRNA	Uncharacterized protein
scaffold_1	0	0.222222222222222	0.222222222222222	31236265	31236265	hyper	-	CHG	UTR5	Thecc1EG004369	scaffold_1	mRNA	Unknown
scaffold_1	0.0303030303030303	0.294004707048185	0.263701676745155	31237114	31237282	hyper	-	CHG	intronic	Thecc1EG004370	scaffold_1	mRNA	Unknown
scaffold_1	0.603715170278638	0.389705882352941	-0.214009287925697	31254626	31255583	hypo	+	CHG	UTR5	Thecc1EG004372	scaffold_1	mRNA	Unknown
scaffold_1	1	0.75	-0.25	31252705	31252705	hypo	+	CHG	exonic	Thecc1EG004373	scaffold_1	mRNA	Uncharacterized protein
scaffold_1	0.709749552772808	0.807481203007519	0.09773165023471	31265476	31265561	hypo	-	CHG	upstream	Thecc1EG004374	scaffold_1	mRNA	Uncharacterized protein
scaffold_1	0.70464902378862	0.791005291005291	0.0863562672166712	31275248	31275956	hypo	+	CHG	intronic	Thecc1EG004377	scaffold_1	mRNA	Cupredoxin superfamily protein (24%T)
scaffold_1	0.689814814814815	0.34375	-0.346064814814815	31300549	31300551	hypo	+	CHG	intergenic	Thecc1EG004382	scaffold_1	mRNA	ARM repeat protein interacting with ABF2 (76%P)
scaffold_1	0.56	0.85	0.29	31316117	31316117	hyper	-	CHG	exonic	Thecc1EG004384	scaffold_1	mRNA	c("Cyclin p1"	"1 (68%P)")
scaffold_1	0.903846153846154	0.508620689655172	-0.395225464190981	31372142	31372297	hypo	+	CHG	upstream	Thecc1EG004394	scaffold_1	mRNA	Uncharacterized protein (54%P)
scaffold_1	0.721003134796238	0.840909090909091	0.119905956112853	31375987	31376249	hyper	-	CHG	intergenic	Thecc1EG004395	scaffold_1	mRNA	Unknown
scaffold_1	0.42156862745098	0.704545454545454	0.282976827094474	31421976	31422046	hyper	+	CHG	intergenic	Thecc1EG004403	scaffold_1	mRNA	BHLH-like DNA binding protein (69%U)
scaffold_1	0.761904761904762	1	0.238095238095238	31422559	31422559	hyper	+	CHG	intergenic	Thecc1EG004405	scaffold_1	mRNA	Unknown
scaffold_1	0.318181818181818	0.0714285714285714	-0.246753246753247	31424670	31424670	hypo	+	CHG	intronic	Thecc1EG004406	scaffold_1	mRNA	Unknown
scaffold_1	0.589106276606276	0.592027471550498	0.0029211949442215	31434715	31435469	hypo	-	CHG	intronic	Thecc1EG004407	scaffold_1	mRNA	Unknown
scaffold_1	0.307692307692308	0.508196721311475	0.200504413619168	31441201	31441201	hyper	+	CHG	intronic	Thecc1EG004408	scaffold_1	mRNA	Unknown
scaffold_1	0.379166666666667	0.60411233927363	0.224945672606963	31457119	31458526	hyper	-	CHG	intergenic	Thecc1EG004409	scaffold_1	mRNA	c("Aluminum activated malate transporter family protein"	" putative (58%P)")
scaffold_1	0.4375	0.64	0.2025	31477303	31477303	hyper	+	CHG	upstream;downstream	Thecc1EG004413	scaffold_1	mRNA	Unknown
scaffold_1	0.646666666666667	0.728760486825003	0.0820938201583363	31481193	31481590	hyper	-	CHG	downstream	Thecc1EG004414	scaffold_1	mRNA	Uncharacterized protein (34%P)
scaffold_1	0.972222222222222	0.741935483870968	-0.230286738351254	31489439	31489439	hypo	-	CHG	upstream	Thecc1EG004415	scaffold_1	mRNA	DNA/RNA polymerases superfamily protein (26%T)
scaffold_1	0.620689655172414	0.595925297113753	-0.0247643580586615	31496995	31496997	hypo	+	CHG	UTR5	Thecc1EG004417	scaffold_1	mRNA	c("Potassium transporter"	" putative (46%U)")
scaffold_1	0.783372015915119	0.751683501683502	-0.0316885142316178	31535833	31536865	hyper	+	CHG	upstream	Thecc1EG004423	scaffold_1	mRNA	Target of rapamycin (70%T)
scaffold_1	0.0540540540540541	0.333333333333333	0.279279279279279	31540083	31540083	hyper	-	CHG	exonic	Thecc1EG004424	scaffold_1	mRNA	Unknown
scaffold_1	0.623500915750916	0.642972330312484	0.0194714145615678	31542900	31544779	hypo	+	CHG	intronic	Thecc1EG004425	scaffold_1	mRNA	c("Retrotransposon"	" Ty3-gypsy subclass"	" putative-like protein (30%U)")
scaffold_1	0.52495126705653	0.457494890563524	-0.0674563764930067	31546802	31548343	hypo	-	CHG	upstream	Thecc1EG004426	scaffold_1	mRNA	Uncharacterized protein (57%P)
scaffold_1	0.464285714285715	0.215811965811966	-0.248473748473749	31591512	31591547	hypo	-	CHG	intergenic	Thecc1EG004436	scaffold_1	mRNA	CBS domain-containing protein with a domain of Uncharacterized protein function (77%P)
scaffold_1	0.9375	0.6	-0.3375	31714260	31714260	hypo	-	CHG	upstream;downstream	Thecc1EG004460	scaffold_1	mRNA	E3 Ubiquitin ligase family protein (79%T)
scaffold_1	0.2	0	-0.2	31735303	31735303	hypo	+	CHG	intronic	Thecc1EG004463	scaffold_1	mRNA	Transport protein sec31 (60%P)
scaffold_1	0.769230769230769	1	0.230769230769231	31736128	31736128	hyper	-	CHG	intronic	Thecc1EG004464	scaffold_1	mRNA	Unknown
scaffold_1	0.818181818181818	0.592592592592593	-0.225589225589226	31748360	31748360	hypo	+	CHG	intronic	Thecc1EG004466	scaffold_1	mRNA	c("Synapse-associated protein"	" putative (54%U)")
scaffold_1	1	0.777777777777778	-0.222222222222222	31760029	31760029	hypo	-	CHG	intergenic	Thecc1EG004468	scaffold_1	mRNA	Uncharacterized protein
scaffold_1	0.642580645161291	0.584126984126984	-0.0584536610343065	31830321	31830862	hypo	-	CHG	downstream	Thecc1EG004483	scaffold_1	mRNA	GH3 family protein (66%U)
scaffold_1	0.685714285714286	1	0.314285714285714	31922977	31922977	hyper	+	CHG	intronic	Thecc1EG004498	scaffold_1	mRNA	Uncharacterized protein (25%U)
scaffold_1	0.955368016237582	0.739373414845113	-0.215994601392468	32038766	32040136	hypo	-	CHG	upstream	Thecc1EG004523	scaffold_1	mRNA	c("Transcription factor"	" putative (37%U)")
scaffold_1	0.521739130434783	0.909090909090909	0.387351778656126	32055533	32055533	hyper	-	CHG	upstream;downstream	Thecc1EG004524	scaffold_1	mRNA	Unknown
scaffold_1	0.654646464646465	0.513071895424837	-0.141574569221628	32079037	32080814	hypo	-	CHG	upstream	Thecc1EG004528	scaffold_1	mRNA	Uncharacterized protein (46%P)
scaffold_1	0.670627281215517	0.613257575757576	-0.057369705457941	32088012	32089067	hypo	-	CHG	intergenic	Thecc1EG004530	scaffold_1	mRNA	DEGP protease 2 (75%T)
scaffold_1	0.455882352941177	0.0666666666666667	-0.38921568627451	32133727	32133731	hypo	+	CHG	intergenic	Thecc1EG004534	scaffold_1	mRNA	Sodium/hydrogen exchanger (79%U)
scaffold_1	0.0869565217391304	0.5625	0.47554347826087	32136236	32136236	hyper	-	CHG	upstream	Thecc1EG004537	scaffold_1	mRNA	Uncharacterized protein
scaffold_1	0	0.2	0.2	32185686	32185686	hyper	-	CHG	exonic	Thecc1EG004547	scaffold_1	mRNA	c("CASP protein GSVIVT01010992001"	" putative (59%P)")
scaffold_1	0.40625	0.153846153846154	-0.252403846153846	32228981	32228981	hypo	+	CHG	intronic	Thecc1EG004554	scaffold_1	mRNA	Thioredoxin superfamily protein (80%T)
scaffold_1	0.715974529346622	0.457100650801631	-0.258873878544991	32362708	32364421	hypo	-	CHG	upstream	Thecc1EG004572	scaffold_1	mRNA	Unknown
scaffold_1	0.557692307692308	0.867450980392157	0.309758672699849	32364868	32366294	hyper	-	CHG	intergenic	Thecc1EG004573	scaffold_1	mRNA	Uncharacterized protein (50%P)
scaffold_1	0.433333333333333	0.716768292682927	0.283434959349594	32366709	32366718	hyper	-	CHG	splicing	Thecc1EG004574	scaffold_1	mRNA	60S acidic ribosomal protein family (62%P)
scaffold_1	0.71565431879948	0.52446933099107	-0.19118498780841	32367698	32368614	hypo	+	CHG	exonic	Thecc1EG004575	scaffold_1	mRNA	Uncharacterized protein (61%P)
scaffold_1	0.727718360071301	0.581371753246753	-0.146346606824548	32400396	32401488	hyper	-	CHG	upstream	Thecc1EG004580	scaffold_1	mRNA	c("Potassium transporter"	" putative (63%U)")
scaffold_1	0.565198531865199	0.472106118657843	-0.0930924132073557	32402599	32403177	hypo	+	CHG	intergenic	Thecc1EG004582	scaffold_1	mRNA	Unknown
scaffold_1	0.590909090909091	0.357142857142857	-0.233766233766234	32422014	32422014	hypo	-	CHG	intronic	Thecc1EG004583	scaffold_1	mRNA	Kinase WEE1 (68%P)
scaffold_1	0.00925925925925926	0.282321274592616	0.273062015333357	32429342	32430099	hyper	+	CHG	intergenic	Thecc1EG004587	scaffold_1	mRNA	Transducin/WD40 repeat-like superfamily protein (69%T)
scaffold_1	0.5	0.725806451612903	0.225806451612903	32442771	32442771	hyper	+	CHG	intergenic	Thecc1EG004591	scaffold_1	mRNA	Glutathione S-transferase phi 8 (63%P)
scaffold_1	0.642857142857143	0.928571428571429	0.285714285714286	32454292	32454292	hyper	-	CHG	upstream	Thecc1EG004594	scaffold_1	mRNA	Unknown
scaffold_1	0.721525600835945	0.680555555555555	-0.04097004528039	32474867	32475511	hypo	+	CHG	intronic	Thecc1EG004600	scaffold_1	mRNA	Unknown
scaffold_1	0.702010582010582	0.563703881552621	-0.138306700457961	32478473	32479719	hypo	+	CHG	upstream	Thecc1EG004601	scaffold_1	mRNA	Unknown
scaffold_1	0.333333333333333	0.0666666666666667	-0.266666666666667	32489359	32489359	hypo	-	CHG	intronic	Thecc1EG004606	scaffold_1	mRNA	Uncharacterized protein
scaffold_1	0.697676767676768	0.761453950444133	0.0637771827673653	32521263	32521642	hyper	-	CHG	intronic	Thecc1EG004610	scaffold_1	mRNA	Uncharacterized protein (19%U)
scaffold_1	0.900513478818999	0.680921052631579	-0.21959242618742	32548453	32548482	hypo	+	CHG	upstream	Thecc1EG004611	scaffold_1	mRNA	Desiccation-related protein PCC13-62 (60%P)
scaffold_1	0.647515527950311	0.903993855606759	0.256478327656448	32573554	32573642	hyper	-	CHG	intergenic	Thecc1EG004612	scaffold_1	mRNA	c("Indole-3-acetic acid-amido synthetase GH3.9"	" putative (71%T)")
scaffold_1	0.730041496345844	0.622635135135135	-0.107406361210709	32576483	32577566	hyper	+	CHG	intergenic	Thecc1EG004613	scaffold_1	mRNA	c("RNA-directed DNA polymerase (Reverse transcriptase)"	" Ribonuclease H"	" putative (36%U)")
scaffold_1	0.799460259235855	0.7478663003663	-0.0515939588695552	32589583	32590810	hypo	-	CHG	exonic	Thecc1EG004614	scaffold_1	mRNA	c("RNA-directed DNA polymerase (Reverse transcriptase)"	" Ribonuclease H (71%U)")
scaffold_1	0.778436205690078	0.690557027513549	-0.0878791781765287	32596445	32596896	hypo	+	CHG	intronic	Thecc1EG004615	scaffold_1	mRNA	Unknown
scaffold_1	0.715160839160839	0.487662907268171	-0.227497931892669	32594399	32594920	hypo	+	CHG	intronic	Thecc1EG004616	scaffold_1	mRNA	c("BED zinc finger"	"hAT family dimerization domain (17%T)")
scaffold_1	0.671282646892403	0.824561403508772	0.153278756616369	32620176	32620271	hypo	+	CHG	upstream	Thecc1EG004617	scaffold_1	mRNA	Tetratricopeptide repeat-containing protein (72%P)
scaffold_1	0.827096774193548	0.833333333333333	0.00623655913978501	32650012	32650497	hypo	-	CHG	intergenic	Thecc1EG004620	scaffold_1	mRNA	Unknown
scaffold_1	0.826301369863014	0.604239256678281	-0.222062113184733	32655272	32657017	hypo	+	CHG	exonic	Thecc1EG004621	scaffold_1	mRNA	c("RNA-directed DNA polymerase (Reverse transcriptase)"	" Ribonuclease H"	" putative (54%U)")
scaffold_1	0.378767247639797	0.470543495075543	0.091776247435746	32711169	32711447	hyper	-	CHG	exonic	Thecc1EG004631	scaffold_1	mRNA	Small nuclear ribonucleoprotein family protein (94%P)
scaffold_1	0.708746503941012	0.770833333333333	0.0620868293923217	32731831	32732375	hyper	-	CHG	intronic	Thecc1EG004635	scaffold_1	mRNA	Unknown
scaffold_1	0.705882352941177	0.461538461538462	-0.244343891402715	32759712	32759712	hypo	-	CHG	intronic	Thecc1EG004641	scaffold_1	mRNA	SPX domain-containing protein (79%P)
scaffold_1	0.66331569664903	0.749729721832632	0.086414025183602	32812602	32813714	hypo	-	CHG	intronic	Thecc1EG004651	scaffold_1	mRNA	NADH-ubiquinone oxidoreductase-related (87%T)
scaffold_1	0.671810999458058	0.358801214505798	-0.31300978495226	32866211	32866677	hypo	-	CHG	UTR5	Thecc1EG004666	scaffold_1	mRNA	Unknown
scaffold_1	0.811987838550339	0.592730186480186	-0.219257652070152	32911217	32911453	hypo	-	CHG	UTR5	Thecc1EG004673	scaffold_1	mRNA	Spliceosomal protein U1A (65%T)
scaffold_1	0.53125	0.198412698412698	-0.332837301587302	32952760	32952828	hypo	+	CHG	intronic	Thecc1EG004687	scaffold_1	mRNA	c("Multifunctional protein 2"	" putative (59%T)")
scaffold_1	0.611645299145299	0.574420927366229	-0.03722437177907	32961510	32962931	hyper	+	CHG	intronic	Thecc1EG004689	scaffold_1	mRNA	Alpha/beta-Hydrolases superfamily protein (81%T)
scaffold_1	0.5	0.703703703703704	0.203703703703704	32974220	32974220	hyper	-	CHG	intronic	Thecc1EG004690	scaffold_1	mRNA	Uncharacterized protein (14%U)
scaffold_1	0.393199833124739	0.167359667359668	-0.225840165765072	32984227	32984251	hypo	-	CHG	intronic	Thecc1EG004691	scaffold_1	mRNA	Uncharacterized protein (55%P)
scaffold_1	0.875	0.514814814814815	-0.360185185185185	33022972	33023025	hypo	-	CHG	intronic	Thecc1EG004697	scaffold_1	mRNA	Glycosyl hydrolase 9B13 (84%P)
scaffold_1	0.888888888888889	0.833333333333333	-0.0555555555555555	33053161	33054062	hypo	+	CHG	UTR3	Thecc1EG004701	scaffold_1	mRNA	Uncharacterized protein (37%P)
scaffold_1	0.811764705882353	0.795244107744108	-0.0165205981382452	33055542	33056510	hyper	+	CHG	UTR3	Thecc1EG004702	scaffold_1	mRNA	Uncharacterized protein
scaffold_1	0.0833333333333333	0.315789473684211	0.232456140350877	33077647	33077647	hyper	+	CHG	exonic	Thecc1EG004706	scaffold_1	mRNA	Uncharacterized protein
scaffold_1	0.480160861625974	0.511997158022851	0.0318362963968762	33081673	33082215	hyper	+	CHG	intronic	Thecc1EG004707	scaffold_1	mRNA	Copia-like retrotransposable element (27%U)
scaffold_1	0.528076923076923	0.699926854754441	0.171849931677518	33088101	33088866	hypo	+	CHG	intronic	Thecc1EG004709	scaffold_1	mRNA	Pollen Ole e 1 allergen and extensin family protein (72%P)
scaffold_1	0.648202933430206	0.68802039868055	0.0398174652503437	33097400	33098806	hypo	-	CHG	intronic	Thecc1EG004711	scaffold_1	mRNA	Pollen Ole e 1 allergen and extensin family protein (71%P)
scaffold_1	0.814327485380117	0.8	-0.014327485380117	33136371	33136730	hyper	-	CHG	intronic	Thecc1EG004718	scaffold_1	mRNA	Uncharacterized protein
scaffold_1	0.691868964368964	0.648380708428555	-0.043488255940409	33133860	33135577	hyper	-	CHG	UTR5	Thecc1EG004720	scaffold_1	mRNA	c("RNA-directed DNA polymerase (Reverse transcriptase)"	" Ribonuclease H-like protein (28%U)")
scaffold_1	0.83687558356676	0.829344508918977	-0.00753107464778318	33136867	33137890	hyper	+	CHG	intronic	Thecc1EG004721	scaffold_1	mRNA	Unknown
scaffold_1	0.942307692307693	0.703947368421052	-0.238360323886639	33138851	33138859	hypo	+	CHG	exonic	Thecc1EG004722	scaffold_1	mRNA	c("Gag-pro"	" putative (48%U)")
scaffold_1	0.899404761904762	0.784324942791762	-0.115079819113	33144680	33145399	hyper	+	CHG	exonic	Thecc1EG004724	scaffold_1	mRNA	c("RNA-directed DNA polymerase (Reverse transcriptase)"	" Ribonuclease H (74%U)")
scaffold_1	0.686507936507937	0.687165775401069	0.000657838893133006	33154135	33154183	hyper	+	CHG	intronic	Thecc1EG004725	scaffold_1	mRNA	Ribosomal protein L19e family protein (92%P)
scaffold_1	0.712473466549553	0.702908537507562	-0.00956492904199124	33182192	33182424	hypo	+	CHG	intronic	Thecc1EG004729	scaffold_1	mRNA	Fumarase 1 (88%T)
scaffold_1	0.871428571428571	0.748571428571429	-0.122857142857143	33291196	33291394	hypo	-	CHG	UTR3	Thecc1EG004749	scaffold_1	mRNA	Uncharacterized protein
scaffold_1	0.549165659891994	0.365104826656404	-0.18406083323559	33319528	33321174	hypo	-	CHG	UTR5	Thecc1EG004759	scaffold_1	mRNA	c("Endo-1"	"4-beta-glucanase"	" putative (42%U)")
scaffold_1	0.732804232804233	0.64933110367893	-0.0834731291253027	33323881	33323926	hyper	+	CHG	intronic	Thecc1EG004761	scaffold_1	mRNA	Uncharacterized protein (66%P)
scaffold_1	0.425	0.8	0.375	33332943	33333011	hyper	-	CHG	intronic	Thecc1EG004762	scaffold_1	mRNA	Uncharacterized protein (60%P)
scaffold_1	0.843255295429208	0.757889017676036	-0.0853662777531726	33414452	33414961	hyper	-	CHG	intronic	Thecc1EG004778	scaffold_1	mRNA	Gag-pro (13%U)
scaffold_1	0.9	0.666666666666667	-0.233333333333333	33524518	33524518	hypo	-	CHG	intronic	Thecc1EG004797	scaffold_1	mRNA	Uncharacterized protein (73%P)
scaffold_1	0.611111111111111	0.875	0.263888888888889	33527973	33527973	hyper	-	CHG	exonic	Thecc1EG004798	scaffold_1	mRNA	Uncharacterized protein (77%P)
scaffold_1	0.58887987012987	0.791118421052632	0.202238550922761	33584220	33584332	hypo	+	CHG	exonic	Thecc1EG004809	scaffold_1	mRNA	CP12 domain-containing protein 1 (61%P)
scaffold_1	1	0.785714285714286	-0.214285714285714	33797937	33797937	hypo	-	CHG	exonic	Thecc1EG004860	scaffold_1	mRNA	AMP-dependent synthetase and ligase family protein (73%T)
scaffold_1	0.784722222222222	0.813095238095238	0.028373015873016	33804329	33804349	hypo	+	CHG	exonic	Thecc1EG004861	scaffold_1	mRNA	Uncharacterized protein (56%P)
scaffold_1	0.799603174603175	0.87037037037037	0.0707671957671957	33800568	33800717	hyper	+	CHG	intronic	Thecc1EG004862	scaffold_1	mRNA	Uncharacterized protein (12%T)
scaffold_1	0.535462382445141	0.679292929292929	0.143830546847788	33813004	33814373	hyper	+	CHG	intergenic	Thecc1EG004864	scaffold_1	mRNA	Uncharacterized protein (40%U)
scaffold_1	0.570772058823529	0.744505494505494	0.173733435681965	33815164	33815437	hyper	-	CHG	intronic	Thecc1EG004865	scaffold_1	mRNA	Uncharacterized protein (74%P)
scaffold_1	0.8	0.527777777777778	-0.272222222222222	34017326	34017326	hypo	-	CHG	upstream	Thecc1EG004900	scaffold_1	mRNA	Polyketide cyclase/dehydrase and lipid transport superfamily protein (73%P)
scaffold_1	0.73804347826087	0.777777777777778	0.039734299516908	34029773	34030638	hyper	+	CHG	intergenic	Thecc1EG004902	scaffold_1	mRNA	NAD(P)-binding Rossmann-fold superfamily protein (64%T)
scaffold_1	0.821759259259259	0.71270710145776	-0.109052157801499	34090202	34091363	hypo	-	CHG	intronic	Thecc1EG004916	scaffold_1	mRNA	Unknown
scaffold_1	0.416666666666667	0.703703703703704	0.287037037037037	34133962	34133962	hyper	+	CHG	upstream	Thecc1EG004919	scaffold_1	mRNA	Unknown
scaffold_1	0.785714285714286	1	0.214285714285714	34199442	34199442	hyper	-	CHG	intronic	Thecc1EG004933	scaffold_1	mRNA	c("F20D23.27 protein"	" putative (55%U)")
scaffold_1	0	0.282051282051282	0.282051282051282	34219071	34219071	hyper	-	CHG	intronic	Thecc1EG004937	scaffold_1	mRNA	Unknown
scaffold_1	0.565217391304348	0.333333333333333	-0.231884057971014	34215680	34215680	hypo	-	CHG	intronic	Thecc1EG004938	scaffold_1	mRNA	ATP binding cassette subfamily B4 (75%T)
scaffold_1	1	0.739130434782609	-0.260869565217391	34400796	34400796	hypo	-	CHG	upstream	Thecc1EG004968	scaffold_1	mRNA	Ubiquinone biosynthesis protein coq-8 (74%P)
scaffold_1	0.781339031339031	0.757749326145553	-0.0235897051934785	34412616	34413106	hyper	-	CHG	intergenic	Thecc1EG004971	scaffold_1	mRNA	Peptidyl-prolyl cis-trans isomerase (75%U)
scaffold_1	0.625	0.697951273532669	0.072951273532669	34417130	34418030	hypo	-	CHG	upstream	Thecc1EG004972	scaffold_1	mRNA	Unknown
scaffold_1	0.307692307692308	0.65	0.342307692307692	34425349	34425349	hyper	-	CHG	intergenic	Thecc1EG004973	scaffold_1	mRNA	Unknown
scaffold_1	0.125	0.380952380952381	0.255952380952381	34489104	34489104	hyper	+	CHG	intergenic	Thecc1EG004984	scaffold_1	mRNA	Uncharacterized protein (81%P)
scaffold_1	0.555555555555556	0.294117647058824	-0.261437908496732	34546814	34546814	hypo	-	CHG	upstream;downstream	Thecc1EG005000	scaffold_1	mRNA	Serine-type endopeptidase inhibitor (62%P)
scaffold_1	0.753531819058135	0.792267450234782	0.0387356311766476	34642346	34642488	hypo	+	CHG	upstream;downstream	Thecc1EG005017	scaffold_1	mRNA	Pyrophosphorylase 1 (88%T)
scaffold_1	0.5	0.266666666666667	-0.233333333333333	34677875	34677875	hypo	-	CHG	exonic	Thecc1EG005025	scaffold_1	mRNA	DNA/RNA polymerases superfamily protein (70%P)
scaffold_1	0.833333333333333	0.594202898550725	-0.239130434782608	34675791	34676881	hypo	-	CHG	exonic	Thecc1EG005026	scaffold_1	mRNA	c("Quercetin 3-O-methyltransferase 1"	" putative (55%P)")
scaffold_1	0.702272727272727	0.553921942537503	-0.148350784735224	34762002	34762070	hyper	-	CHG	upstream	Thecc1EG005044	scaffold_1	mRNA	Uncharacterized protein (44%P)
scaffold_1	0.606060606060606	0.235294117647059	-0.370766488413547	34783440	34783440	hypo	-	CHG	intergenic	Thecc1EG005047	scaffold_1	mRNA	Transcription factor (71%U)
scaffold_1	1	0.772727272727273	-0.227272727272727	34804124	34804124	hypo	-	CHG	upstream	Thecc1EG005049	scaffold_1	mRNA	Unknown
scaffold_1	0	0.222222222222222	0.222222222222222	34934214	34934214	hyper	+	CHG	UTR3	Thecc1EG005075	scaffold_1	mRNA	Unknown
scaffold_1	0.505886244966705	0.52088902812587	0.0150027831591656	34936784	34938071	hypo	-	CHG	downstream	Thecc1EG005076	scaffold_1	mRNA	c("Retrotransposon"	" unclassified"	" putative-like protein (34%U)")
scaffold_1	0.666666666666667	1	0.333333333333333	34966624	34966624	hyper	-	CHG	upstream	Thecc1EG005081	scaffold_1	mRNA	Uncharacterized protein (64%P)
scaffold_1	0.46875	0.172413793103448	-0.296336206896552	34977106	34977106	hypo	+	CHG	intronic	Thecc1EG005082	scaffold_1	mRNA	Uncharacterized protein (48%P)
scaffold_1	0.886021505376344	0.636363636363636	-0.249657869012708	35127020	35127198	hypo	+	CHG	exonic	Thecc1EG005116	scaffold_1	mRNA	Uncharacterized protein (57%P)
scaffold_1	0.8	0.588235294117647	-0.211764705882353	35130289	35130289	hypo	-	CHG	upstream	Thecc1EG005117	scaffold_1	mRNA	U-box domain-containing protein 30 (81%P)
scaffold_1	0.386363636363636	0.6	0.213636363636364	35136996	35136996	hyper	-	CHG	upstream	Thecc1EG005118	scaffold_1	mRNA	Uncharacterized protein (76%P)
scaffold_1	0.740824392998306	0.582596153846154	-0.158228239152152	35170991	35172382	hypo	+	CHG	intergenic	Thecc1EG005123	scaffold_1	mRNA	Uncharacterized protein (81%P)
scaffold_1	1	0.772727272727273	-0.227272727272727	35205337	35205337	hypo	+	CHG	exonic	Thecc1EG005128	scaffold_1	mRNA	c("Cellular apoptosis susceptibility protein / importin-alpha re-exporter"	" putative (78%T)")
scaffold_1	0.773116197234285	0.831824913873595	0.0587087166393102	35430229	35430733	hypo	-	CHG	UTR3	Thecc1EG005171	scaffold_1	mRNA	c("Pentatricopeptide repeat-containing protein"	" putative (59%P)")
scaffold_1	1	0.722222222222222	-0.277777777777778	35518130	35518130	hypo	-	CHG	upstream	Thecc1EG005190	scaffold_1	mRNA	c("Indole-3-acetic acid-amido synthetase GH3.5"	" putative (73%U)")
scaffold_1	0	0.2	0.2	35539175	35539175	hyper	+	CHG	exonic	Thecc1EG005195	scaffold_1	mRNA	c("SPA family protein"	" putative (50%P)")
scaffold_1	0.588595188595189	0.642368742368742	0.0537735537735537	35710108	35710148	hyper	-	CHG	upstream	Thecc1EG005235	scaffold_1	mRNA	Uncharacterized protein
scaffold_1	0.6	0.358490566037736	-0.241509433962264	35728473	35728473	hypo	+	CHG	intronic	Thecc1EG005240	scaffold_1	mRNA	Uncharacterized protein
scaffold_1	0.431419457735247	0.51668087524865	0.085261417513403	35769510	35770320	hyper	+	CHG	intronic	Thecc1EG005250	scaffold_1	mRNA	c("Late embryogenesis abundant (LEA) hydroxyproline-rich glycoprotein family"	" putative (54%T)")
scaffold_1	0.724137931034482	0.495454545454546	-0.228683385579937	35772447	35772705	hypo	-	CHG	UTR3	Thecc1EG005252	scaffold_1	mRNA	Uncharacterized protein
scaffold_1	0.618181818181818	0.396551724137931	-0.221630094043887	35774037	35774037	hypo	-	CHG	intronic	Thecc1EG005253	scaffold_1	mRNA	Unknown
scaffold_1	0.2	0	-0.2	36053782	36053782	hypo	-	CHG	upstream	Thecc1EG005308	scaffold_1	mRNA	Cysteine synthase C1 (81%P)
scaffold_1	0	0.27674097987191	0.27674097987191	36139018	36139434	hyper	+	CHG	upstream	Thecc1EG005325	scaffold_1	mRNA	c("Recombination initiation defects 3"	" putative (49%P)")
scaffold_1	0.318181818181818	0.52	0.201818181818182	36279196	36279196	hyper	+	CHG	intergenic	Thecc1EG005362	scaffold_1	mRNA	Actin depolymerizing factor 11 (84%T)
scaffold_1	0.545454545454545	0.3125	-0.232954545454545	36317707	36317707	hypo	-	CHG	downstream	Thecc1EG005364	scaffold_1	mRNA	Unknown
scaffold_1	0.904761904761905	0.666666666666667	-0.238095238095238	36299980	36300748	hypo	+	CHG	intronic	Thecc1EG005365	scaffold_1	mRNA	Uncharacterized protein (75%P)
scaffold_1	0.421052631578947	0.636363636363636	0.215311004784689	36539329	36539329	hyper	-	CHG	upstream	Thecc1EG005418	scaffold_1	mRNA	Cytochrome P450 87A3 (60%P)
scaffold_1	0.285714285714286	0.037037037037037	-0.248677248677249	36603021	36603021	hypo	+	CHG	intronic	Thecc1EG005431	scaffold_1	mRNA	c("Response regulator 2"	" putative (46%P)")
scaffold_1	0.1125	0.447115384615384	0.334615384615384	36732393	36732427	hyper	-	CHG	downstream	Thecc1EG005457	scaffold_1	mRNA	Gag-pol polyprotein-like protein (16%U)
scaffold_1	0.330039525691699	0.542105263157895	0.212065737466195	36856071	36856108	hyper	-	CHG	downstream	Thecc1EG005480	scaffold_1	mRNA	c("Cytochrome P450"	" family 704"	" subfamily A"	" polypeptide 2"	" putative (40%T)")
scaffold_1	0.785714285714286	0.481481481481481	-0.304232804232804	36881875	36881875	hypo	-	CHG	UTR5	Thecc1EG005487	scaffold_1	mRNA	Cyclophilin-like peptidyl-prolyl cis-trans isomerase family protein (97%T)
scaffold_1	0.222222222222222	0	-0.222222222222222	36901192	36901192	hypo	+	CHG	intergenic	Thecc1EG005490	scaffold_1	mRNA	Dihydrodipicolinate synthase (84%T)
scaffold_1	0.357142857142857	0.857142857142857	0.5	36971838	36971838	hyper	-	CHG	intergenic	Thecc1EG005502	scaffold_1	mRNA	c("Microtubule associated protein family protein"	" putative (55%P)")
scaffold_1	0.2	0.529411764705882	0.329411764705882	37008921	37008921	hyper	+	CHG	upstream	Thecc1EG005512	scaffold_1	mRNA	Sterol-4alpha-methyl oxidase 1-1 (76%P)
scaffold_1	0.215391252194658	0.599786070034421	0.384394817839763	37036579	37036673	hyper	+	CHG	intergenic	Thecc1EG005516	scaffold_1	mRNA	NAD(P)-binding Rossmann-fold superfamily protein (60%P)
scaffold_1	0.6	0.172413793103448	-0.427586206896552	37147849	37147849	hypo	+	CHG	intergenic	Thecc1EG005543	scaffold_1	mRNA	Pectinesterase 2 (77%U)
scaffold_1	0.3125	0.111111111111111	-0.201388888888889	37217684	37217684	hypo	+	CHG	upstream	Thecc1EG005563	scaffold_1	mRNA	Bifunctional inhibitor/lipid-transfer protein/seed storage 2S albumin superfamily protein (68%P)
scaffold_1	0.682926829268293	0.428571428571429	-0.254355400696864	37280930	37280930	hypo	+	CHG	exonic	Thecc1EG005587	scaffold_1	mRNA	Uncharacterized protein (99%P)
scaffold_1	0.766373962429008	0.663461538461539	-0.10291242396747	37289760	37290833	hyper	-	CHG	intronic	Thecc1EG005589	scaffold_1	mRNA	Uncharacterized protein (99%P)
scaffold_1	0.817394075651871	0.658382257966535	-0.159011817685336	37292756	37293825	hypo	-	CHG	intronic	Thecc1EG005590	scaffold_1	mRNA	Uncharacterized protein
scaffold_1	0.636767438991304	0.409019049002676	-0.227748389988628	37295353	37296583	hypo	-	CHG	UTR5	Thecc1EG005591	scaffold_1	mRNA	Uncharacterized protein (61%P)
scaffold_1	0.636363636363636	0.384615384615385	-0.251748251748252	37294322	37294322	hypo	-	CHG	exonic	Thecc1EG005592	scaffold_1	mRNA	Unknown
scaffold_1	0.761904761904762	1	0.238095238095238	37518830	37518830	hyper	-	CHG	upstream	Thecc1EG005621	scaffold_1	mRNA	Unknown
scaffold_1	0.9	0.615384615384615	-0.284615384615385	37534382	37534382	hypo	-	CHG	intergenic	Thecc1EG005626	scaffold_1	mRNA	Lactate/malate dehydrogenase family protein (85%P)
scaffold_1	0.494047619047619	0.853535353535353	0.359487734487735	37536056	37536551	hyper	-	CHG	intergenic	Thecc1EG005627	scaffold_1	mRNA	ATP-dependent caseinolytic (Clp) protease/crotonase family protein (64%T)
scaffold_1	1	0.740740740740741	-0.259259259259259	37649644	37649644	hypo	-	CHG	upstream;downstream	Thecc1EG005647	scaffold_1	mRNA	c("Leucine-rich repeat receptor-like protein kinase family protein"	" putative (48%T)")
scaffold_1	0.642857142857143	0.439024390243902	-0.20383275261324	37663275	37663275	hypo	+	CHG	upstream;downstream	Thecc1EG005651	scaffold_1	mRNA	Uncharacterized protein (21%U)
scaffold_1	0.555555555555556	0.307692307692308	-0.247863247863248	37676070	37676070	hypo	+	CHG	intronic	Thecc1EG005654	scaffold_1	mRNA	Zinc ion binding protein (69%P)
scaffold_1	0.768358150470219	0.710285583767557	-0.0580725667026622	37699661	37700527	hypo	+	CHG	intronic	Thecc1EG005664	scaffold_1	mRNA	Uncharacterized protein (43%P)
scaffold_1	0.536858974358974	0.293548387096774	-0.2433105872622	37716931	37716967	hypo	+	CHG	intronic	Thecc1EG005667	scaffold_1	mRNA	Unknown
scaffold_1	0.277777777777778	0	-0.277777777777778	37729871	37729871	hypo	-	CHG	intronic	Thecc1EG005669	scaffold_1	mRNA	Sterol-4alpha-methyl oxidase 1-1 (74%P)
scaffold_1	0.828996727909772	0.608685932452536	-0.220310795457236	37746036	37746846	hypo	+	CHG	intronic	Thecc1EG005673	scaffold_1	mRNA	Uncharacterized protein (44%P)
scaffold_1	0.626811594202899	0.875	0.248188405797101	38175604	38175640	hyper	-	CHG	intronic	Thecc1EG005675	scaffold_1	mRNA	Uncharacterized protein (89%P)
scaffold_1	0.714285714285714	0.944444444444444	0.23015873015873	37780645	37780645	hyper	+	CHG	intronic	Thecc1EG005678	scaffold_1	mRNA	Uncharacterized protein (59%P)
scaffold_1	0.0333333333333333	0.25	0.216666666666667	37825878	37825878	hyper	-	CHG	intronic	Thecc1EG005693	scaffold_1	mRNA	FKBP-like peptidyl-prolyl cis-trans isomerase family protein (70%P)
scaffold_1	0.821428571428571	0.619047619047619	-0.202380952380952	37860198	37860198	hypo	-	CHG	intronic	Thecc1EG005699	scaffold_1	mRNA	Uncharacterized protein (61%P)
scaffold_1	0.855659519168291	0.533054439166971	-0.32260508000132	38088109	38088340	hypo	+	CHG	intronic	Thecc1EG005752	scaffold_1	mRNA	Uncharacterized protein
scaffold_1	0	0.2	0.2	38097220	38097220	hyper	+	CHG	intronic	Thecc1EG005753	scaffold_1	mRNA	Ankyrin repeat family protein (71%P)
scaffold_1	0.692633128520225	0.829279556650247	0.136646428130021	38130859	38131838	hyper	-	CHG	intronic	Thecc1EG005759	scaffold_1	mRNA	Uncharacterized protein (37%P)
scaffold_1	0.731240981240981	0.843531937734836	0.112290956493855	38129849	38130018	hyper	-	CHG	intronic	Thecc1EG005760	scaffold_1	mRNA	Uncharacterized protein (65%P)
scaffold_1	0.872292738606378	0.759144408662912	-0.113148329943466	38140423	38142074	hypo	+	CHG	intronic	Thecc1EG005761	scaffold_1	mRNA	Uncharacterized protein (65%P)
scaffold_1	0.762745098039216	0.504201680672269	-0.258543417366947	38136023	38136338	hypo	-	CHG	UTR3	Thecc1EG005762	scaffold_1	mRNA	Unknown
scaffold_1	0.597069597069598	0.62280701754386	0.0257374204742625	38138828	38139108	hyper	-	CHG	intronic	Thecc1EG005763	scaffold_1	mRNA	Uncharacterized protein (54%P)
scaffold_1	0.632676154415285	0.791040564373898	0.158364409958613	38149872	38150677	hypo	+	CHG	intronic	Thecc1EG005764	scaffold_1	mRNA	MuDR family transposase (11%T)
scaffold_1	0.735294117647059	0.512820512820513	-0.222473604826546	38147966	38147966	hypo	+	CHG	exonic	Thecc1EG005765	scaffold_1	mRNA	Uncharacterized protein (70%P)
scaffold_1	0.736842105263158	0.5	-0.236842105263158	38156284	38156284	hypo	+	CHG	intronic	Thecc1EG005766	scaffold_1	mRNA	Uncharacterized protein (87%P)
scaffold_1	0.576638176638177	0.659347154028005	0.0827089773898287	38174138	38174305	hyper	-	CHG	intronic	Thecc1EG005770	scaffold_1	mRNA	Ankyrin repeat family protein (67%P)
scaffold_1	0.235294117647059	0.59375	0.358455882352941	38255750	38255750	hyper	-	CHG	downstream	Thecc1EG005788	scaffold_1	mRNA	Tetratricopeptide repeat-like superfamily protein (61%P)
scaffold_1	1	0.555555555555556	-0.444444444444444	38258905	38258905	hypo	-	CHG	intergenic	Thecc1EG005790	scaffold_1	mRNA	Unknown
scaffold_1	0.307692307692308	0.0810810810810811	-0.226611226611227	38317492	38317492	hypo	-	CHG	UTR3	Thecc1EG005807	scaffold_1	mRNA	Cation proton exchanger (65%P)
scaffold_1	0.6875	0.333333333333333	-0.354166666666667	38326950	38326950	hypo	-	CHG	UTR3	Thecc1EG005809	scaffold_1	mRNA	c("LRR and NB-ARC domains-containing disease resistance protein"	" putative (46%P)")
scaffold_1	0.929292929292929	0.622334510727368	-0.306958418565561	38403790	38403936	hypo	+	CHG	exonic	Thecc1EG005832	scaffold_1	mRNA	c("LRR and NB-ARC domains-containing disease resistance protein"	" putative (43%P)")
scaffold_1	0.263157894736842	0.5	0.236842105263158	38461694	38461694	hyper	+	CHG	upstream	Thecc1EG005843	scaffold_1	mRNA	NAD(P)-binding Rossmann-fold superfamily protein (69%T)
scaffold_1	0.574036281179138	0.461143695014663	-0.112892586164475	38557177	38558291	hypo	+	CHG	intronic	Thecc1EG005857	scaffold_1	mRNA	FKBP-type peptidyl-prolyl cis-trans isomerase family protein (77%T)
scaffold_1	0.725534188034188	0.736575339864814	0.0110411518306255	38558938	38560846	hyper	-	CHG	intronic	Thecc1EG005860	scaffold_1	mRNA	Unknown
scaffold_1	0.295138888888889	0.0838744588744588	-0.21126443001443	38619687	38619693	hypo	-	CHG	intronic	Thecc1EG005874	scaffold_1	mRNA	Carotenoid cleavage dioxygenase 1 (83%T)
scaffold_1	0.714285714285714	0.923076923076923	0.208791208791209	38784941	38784941	hyper	-	CHG	upstream	Thecc1EG005915	scaffold_1	mRNA	c("LRR and NB-ARC domains-containing disease resistance protein"	" putative (42%P)")
scaffold_1	0.722105263157895	0.615079365079365	-0.107025898078529	38857936	38858818	hypo	+	CHG	intergenic	Thecc1EG005931	scaffold_1	mRNA	c("Cohesin subunit rad21"	" putative (45%U)")
scaffold_1	0.539855072463769	0.535714285714285	-0.00414078674948198	38887241	38887349	hyper	+	CHG	intergenic	Thecc1EG005938	scaffold_1	mRNA	Uncharacterized protein (65%P)
scaffold_1	0.916666666666667	0.461538461538462	-0.455128205128205	38901169	38901169	hypo	-	CHG	intergenic	Thecc1EG005939	scaffold_1	mRNA	c("Vicianin hydrolase"	" putative (56%U)")
scaffold_1	0.705014985014985	0.725592185592185	0.0205772005772004	38932796	38933361	hyper	-	CHG	intergenic	Thecc1EG005946	scaffold_1	mRNA	Ecotropic viral integration site 5 protein (79%P)
scaffold_1	0.538818473193473	0.392546362950775	-0.146272110242699	38945331	38946794	hyper	-	CHG	upstream	Thecc1EG005948	scaffold_1	mRNA	Citrate synthase family protein (86%T)
scaffold_1	0.543188405797102	0.615942028985507	0.072753623188406	38956942	38957233	hyper	-	CHG	intronic	Thecc1EG005950	scaffold_1	mRNA	Unknown
scaffold_1	0.814393939393939	0.854166666666667	0.0397727272727273	38976822	38978159	hypo	-	CHG	intergenic	Thecc1EG005952	scaffold_1	mRNA	Uncharacterized protein (91%P)
scaffold_10r	1	0.791666666666667	-0.208333333333333	58727	58727	hypo	+	CHG	intronic	Thecc1EG042335	scaffold_10r	mRNA	Uncharacterized protein
scaffold_10r	0.695652173913043	1	0.304347826086957	134678	134678	hyper	+	CHG	intronic	Thecc1EG042346	scaffold_10r	mRNA	c("Auxin efflux carrier family protein"	" putative (41%T)")
scaffold_10r	0.462777418659772	0.609792254529097	0.147014835869325	135778	136443	hyper	+	CHG	upstream	Thecc1EG042347	scaffold_10r	mRNA	Uncharacterized protein (43%U)
scaffold_10r	0.0238095238095238	0.258064516129032	0.234254992319508	144244	144244	hyper	+	CHG	downstream	Thecc1EG042351	scaffold_10r	mRNA	Fatty acid hydroxylase superfamily (67%T)
scaffold_10r	1	0.785714285714286	-0.214285714285714	243812	243812	hypo	+	CHG	intronic	Thecc1EG042374	scaffold_10r	mRNA	Pentatricopeptide repeat (PPR-like) superfamily protein (66%T)
scaffold_10r	0.479487179487179	0.454545454545454	-0.024941724941725	369816	371076	hyper	-	CHG	intronic	Thecc1EG042399	scaffold_10r	mRNA	Unknown
scaffold_10r	0.661111111111111	0.406666666666667	-0.254444444444444	395210	395244	hypo	+	CHG	intronic	Thecc1EG042407	scaffold_10r	mRNA	Transmembrane amino acid transporter family protein (70%P)
scaffold_10r	0.595479784834288	0.343548387096774	-0.251931397737514	523726	523771	hypo	+	CHG	exonic	Thecc1EG042435	scaffold_10r	mRNA	Trichome birefringence-like 33 (74%T)
scaffold_10r	0.323529411764706	0.103448275862069	-0.220081135902637	540704	540704	hypo	+	CHG	exonic	Thecc1EG042437	scaffold_10r	mRNA	Unknown
scaffold_10r	0.754084804084804	0.543962652844232	-0.210122151240572	537649	538958	hypo	-	CHG	intronic	Thecc1EG042438	scaffold_10r	mRNA	c("Cysteine/Histidine-rich C1 domain family protein"	" putative (48%P)")
scaffold_10r	0.2	0	-0.2	545355	545355	hypo	-	CHG	exonic	Thecc1EG042442	scaffold_10r	mRNA	c("Cysteine/Histidine-rich C1 domain family protein"	" putative (48%P)")
scaffold_10r	0.307692307692308	0.0588235294117647	-0.248868778280543	568412	568412	hypo	+	CHG	upstream;downstream	Thecc1EG042446	scaffold_10r	mRNA	Concanavalin A-like lectin protein kinase family protein (33%T)
scaffold_10r	0.484848484848485	0.258064516129032	-0.226783968719453	712457	712457	hypo	+	CHG	UTR3	Thecc1EG042478	scaffold_10r	mRNA	c("Clathrin"	" heavy chain (92%T)")
scaffold_10r	0.666666666666667	0.679166666666666	0.0125	878734	878961	hyper	-	CHG	exonic	Thecc1EG042508	scaffold_10r	mRNA	Uncharacterized protein (53%P)
scaffold_10r	0.0294117647058823	0.249040920716113	0.21962915601023	893438	893533	hyper	-	CHG	intergenic	Thecc1EG042513	scaffold_10r	mRNA	Uncharacterized protein (63%P)
scaffold_10r	0.5	0.25	-0.25	900698	900698	hypo	+	CHG	intergenic	Thecc1EG042514	scaffold_10r	mRNA	Uncharacterized protein (76%P)
scaffold_10r	0.423491554741555	0.272431208638105	-0.151060346103449	963240	964729	hypo	+	CHG	upstream	Thecc1EG042528	scaffold_10r	mRNA	Uncharacterized protein (24%U)
scaffold_10r	0.637372802960222	0.589743589743589	-0.047629213216632	1054453	1054564	hypo	-	CHG	intronic	Thecc1EG042545	scaffold_10r	mRNA	c("LRR receptor-like serine/threonine-protein kinase"	" putative (49%P)")
scaffold_10r	0.157894736842105	0.366666666666667	0.208771929824561	1063188	1063188	hyper	+	CHG	UTR3	Thecc1EG042546	scaffold_10r	mRNA	Pleckstrin (PH) domain superfamily protein (84%T)
scaffold_10r	0.744871794871795	0.527972027972028	-0.216899766899767	1086895	1086969	hypo	+	CHG	UTR5	Thecc1EG042549	scaffold_10r	mRNA	c("Serine-threonine protein kinase"	" plant-type"	" putative (46%U)")
scaffold_10r	0.863340643274854	0.688974705708986	-0.174365937565868	1090067	1091704	hypo	+	CHG	intronic	Thecc1EG042552	scaffold_10r	mRNA	c("Retrotransposon gag protein"	" putative (36%U)")
scaffold_10r	0.930158514656723	0.746743524859467	-0.183414989797256	1095232	1096941	hypo	+	CHG	exonic	Thecc1EG042553	scaffold_10r	mRNA	Uncharacterized protein (53%P)
scaffold_10r	0.733263305322129	0.660742035742036	-0.0725212695800932	1097905	1099265	hyper	+	CHG	exonic	Thecc1EG042554	scaffold_10r	mRNA	Unknown
scaffold_10r	0	0.2	0.2	1113128	1113128	hyper	-	CHG	intronic	Thecc1EG042555	scaffold_10r	mRNA	c("Serine-threonine protein kinase"	" plant-type"	" putative (39%U)")
scaffold_10r	0.885416666666667	0.649350649350649	-0.236066017316018	1143165	1143183	hypo	-	CHG	intronic	Thecc1EG042559	scaffold_10r	mRNA	Unknown
scaffold_10r	0.790616246498599	0.734751773049645	-0.055864473448954	1144392	1145859	hyper	-	CHG	intronic	Thecc1EG042560	scaffold_10r	mRNA	Unknown
scaffold_10r	0.804027518003795	0.640527488173257	-0.163500029830538	1159901	1160537	hypo	+	CHG	intronic	Thecc1EG042561	scaffold_10r	mRNA	c("Serine-threonine protein kinase"	" plant-type"	" putative (48%U)")
scaffold_10r	0.661724266072092	0.881136950904393	0.2194126848323	1157522	1158702	hyper	-	CHG	intronic	Thecc1EG042562	scaffold_10r	mRNA	c("Copia-like retrotransposable element"	" putative (42%U)")
scaffold_10r	0.727272727272728	0.891891891891892	0.164619164619164	1221694	1221696	hyper	+	CHG	intronic	Thecc1EG042571	scaffold_10r	mRNA	c("Tetratricopeptide repeat-like superfamily protein"	" putative (43%P)")
scaffold_10r	0.781376518218623	0.683333333333333	-0.09804318488529	1231198	1231795	hypo	-	CHG	intronic	Thecc1EG042572	scaffold_10r	mRNA	Nucleotide-diphospho-sugar transferases superfamily protein (64%T)
scaffold_10r	0.508571428571428	0.278947368421052	-0.229624060150376	1244910	1244912	hypo	+	CHG	intronic	Thecc1EG042579	scaffold_10r	mRNA	c("Pol polyprotein"	" putative (37%U)")
scaffold_10r	0.53671679197995	0.245811688311688	-0.290905103668262	1264992	1266063	hypo	-	CHG	intronic	Thecc1EG042580	scaffold_10r	mRNA	S-adenosyl-L-methionine-dependent methyltransferases superfamily protein (78%P)
scaffold_10r	0.941176470588236	0.717857142857143	-0.223319327731093	1270153	1270620	hypo	-	CHG	intronic	Thecc1EG042581	scaffold_10r	mRNA	Uncharacterized protein (59%P)
scaffold_10r	0.439747868001483	0.516555801921656	0.0768079339201727	1321186	1322020	hyper	+	CHG	UTR5	Thecc1EG042582	scaffold_10r	mRNA	Uncharacterized protein
scaffold_10r	0.566306407101656	0.638002761704547	0.0716963546028912	1294076	1295613	hyper	-	CHG	UTR5	Thecc1EG042584	scaffold_10r	mRNA	S-adenosyl-L-methionine-dependent methyltransferases superfamily protein (81%P)
scaffold_10r	0.441471215351812	0.207487572493786	-0.233983642858026	1292433	1292935	hypo	+	CHG	intronic	Thecc1EG042585	scaffold_10r	mRNA	Uncharacterized protein (51%P)
scaffold_10r	0.687357305936073	0.666170142336974	-0.0211871635990985	1302474	1302632	hypo	-	CHG	intronic	Thecc1EG042586	scaffold_10r	mRNA	Uncharacterized protein (58%P)
scaffold_10r	0.87037037037037	0.571428571428571	-0.298941798941799	1311037	1311037	hypo	+	CHG	intronic	Thecc1EG042587	scaffold_10r	mRNA	S-adenosyl-L-methionine-dependent methyltransferases superfamily protein (78%P)
scaffold_10r	0.344979203802733	0.312919011882427	-0.0320601919203068	1496844	1497485	hypo	-	CHG	intronic	Thecc1EG042628	scaffold_10r	mRNA	Uncharacterized protein
scaffold_10r	0.905092592592593	0.812177502579979	-0.0929150900126133	1519304	1519465	hypo	+	CHG	intronic	Thecc1EG042632	scaffold_10r	mRNA	HSP20 chaperones superfamily protein (76%P)
scaffold_10r	0.849679487179487	0.701428637907767	-0.14825084927172	1524921	1524965	hypo	+	CHG	intronic	Thecc1EG042633	scaffold_10r	mRNA	UDP-glucosyltransferase family 1 protein (63%U)
scaffold_10r	0.461363636363636	0.225490196078431	-0.235873440285205	1602724	1603159	hypo	-	CHG	intergenic	Thecc1EG042650	scaffold_10r	mRNA	Uncharacterized protein (54%P)
scaffold_10r	0.145833333333333	0.375	0.229166666666667	1608238	1608238	hyper	+	CHG	intergenic	Thecc1EG042651	scaffold_10r	mRNA	Uncharacterized protein
scaffold_10r	0.563684550743374	0.834305555555556	0.270621004812181	1652084	1653412	hyper	+	CHG	intronic	Thecc1EG042656	scaffold_10r	mRNA	c("Subtilisin-like serine endopeptidase family protein"	" putative (41%T)")
scaffold_10r	0.458333333333333	0.814814814814815	0.356481481481481	1669623	1669623	hyper	-	CHG	intergenic	Thecc1EG042661	scaffold_10r	mRNA	RAB GTPase A2B (83%T)
scaffold_10r	0.709302325581395	0.403474903474904	-0.305827422106491	1724379	1724391	hypo	+	CHG	upstream	Thecc1EG042676	scaffold_10r	mRNA	c("Transducin/WD40 repeat-like superfamily protein"	" putative (43%T)")
scaffold_10r	0.281818181818182	0.59919028340081	0.317372101582628	1871347	1871416	hyper	-	CHG	intergenic	Thecc1EG042705	scaffold_10r	mRNA	GRAS family transcription factor (66%U)
scaffold_10r	0.596212754107491	0.785265700483092	0.189052946375601	1949827	1950885	hyper	-	CHG	upstream	Thecc1EG042716	scaffold_10r	mRNA	Glycerol-3-phosphate acyltransferase 5 (76%T)
scaffold_10r	0.888888888888889	0.625	-0.263888888888889	1958862	1958862	hypo	+	CHG	intergenic	Thecc1EG042719	scaffold_10r	mRNA	c("3-oxo-5-alpha-steroid 4-dehydrogenase family protein"	" putative (54%T)")
scaffold_10r	0.722222222222222	0.214285714285714	-0.507936507936508	1997905	1997905	hypo	-	CHG	downstream	Thecc1EG042728	scaffold_10r	mRNA	Concanavalin A-like lectin protein kinase family protein (60%T)
scaffold_10r	1	0.785714285714286	-0.214285714285714	2028209	2028209	hypo	+	CHG	intergenic	Thecc1EG042733	scaffold_10r	mRNA	c("Beta-1"	"3-N-acetylglucosaminyltransferase lunatic fringe"	" putative (56%P)")
scaffold_10r	0.7	0.333333333333333	-0.366666666666667	2071690	2071690	hypo	+	CHG	intergenic	Thecc1EG042741	scaffold_10r	mRNA	Regulator of chromosome condensation repeat-containing protein (79%P)
scaffold_10r	0.827586206896552	0.583333333333333	-0.244252873563218	2172515	2172515	hypo	-	CHG	intronic	Thecc1EG042763	scaffold_10r	mRNA	Unknown
scaffold_10r	0.838235294117647	0.447219447219447	-0.3910158468982	2183421	2184277	hypo	+	CHG	upstream	Thecc1EG042765	scaffold_10r	mRNA	Unknown
scaffold_10r	0.692307692307692	0.925925925925926	0.233618233618234	2183152	2183152	hyper	-	CHG	exonic	Thecc1EG042766	scaffold_10r	mRNA	Uncharacterized protein (42%U)
scaffold_10r	0.375	0.125	-0.25	2196146	2196146	hypo	-	CHG	intergenic	Thecc1EG042769	scaffold_10r	mRNA	Uncharacterized protein (81%P)
scaffold_10r	0.357142857142857	0.6	0.242857142857143	2255157	2255466	hyper	+	CHG	upstream	Thecc1EG042785	scaffold_10r	mRNA	Heat shock cognate protein 70-1 (93%T)
scaffold_10r	0.91304347826087	0.647058823529412	-0.265984654731458	2312066	2312066	hypo	+	CHG	upstream	Thecc1EG042797	scaffold_10r	mRNA	Unknown
scaffold_10r	0.908417508417509	0.674242424242425	-0.234175084175084	2315310	2315325	hypo	-	CHG	upstream	Thecc1EG042799	scaffold_10r	mRNA	Agamous-like MADS-box protein A (61%P)
scaffold_10r	0.42967032967033	0.166666666666666	-0.263003663003663	2331865	2332407	hypo	-	CHG	upstream	Thecc1EG042803	scaffold_10r	mRNA	c("F-box family protein"	" putative (59%P)")
scaffold_10r	0.726190476190476	0.413810483870968	-0.312379992319509	2484269	2484330	hypo	+	CHG	upstream	Thecc1EG042831	scaffold_10r	mRNA	Unknown
scaffold_10r	1	0.785714285714286	-0.214285714285714	2483671	2483671	hypo	+	CHG	exonic	Thecc1EG042832	scaffold_10r	mRNA	c("Nodulin MtN21 /EamA-like transporter family protein"	" putative (50%T)")
scaffold_10r	0.653846153846154	0.384615384615385	-0.269230769230769	2551921	2551921	hypo	-	CHG	upstream	Thecc1EG042844	scaffold_10r	mRNA	Unknown
scaffold_10r	0.601512130712136	0.506596921377057	-0.094915209335079	2557399	2558041	hypo	+	CHG	intergenic	Thecc1EG042845	scaffold_10r	mRNA	F-box family protein (82%P)
scaffold_10r	0.117647058823529	0.35	0.232352941176471	2564140	2564140	hyper	+	CHG	upstream	Thecc1EG042846	scaffold_10r	mRNA	c("F-box family protein"	" putative (54%P)")
scaffold_10r	0.689547773662998	0.49924132054114	-0.190306453121858	2565628	2566780	hypo	-	CHG	intronic	Thecc1EG042847	scaffold_10r	mRNA	F-box family protein (74%P)
scaffold_10r	0.538461538461538	0.294117647058824	-0.244343891402715	2579857	2579857	hypo	+	CHG	upstream;downstream	Thecc1EG042849	scaffold_10r	mRNA	Uncharacterized protein (73%P)
scaffold_10r	0.783882783882784	0.694444444444444	-0.0894383394383395	2583862	2584790	hypo	-	CHG	intronic	Thecc1EG042851	scaffold_10r	mRNA	Uncharacterized protein (79%P)
scaffold_10r	0.852130325814536	0.796491228070175	-0.055639097744361	2603747	2604095	hypo	-	CHG	intronic	Thecc1EG042854	scaffold_10r	mRNA	Unknown
scaffold_10r	0.631045561440698	0.447692267745744	-0.183353293694954	2615545	2617385	hypo	-	CHG	intronic	Thecc1EG042856	scaffold_10r	mRNA	Uncharacterized protein (81%P)
scaffold_10r	0.606183631183631	0.563265387993649	-0.0429182431899822	2618865	2620044	hypo	+	CHG	intronic	Thecc1EG042857	scaffold_10r	mRNA	c("BED zinc finger"	"hAT family dimerization domain (13%T)")
scaffold_10r	0.760728291316527	0.526952214452215	-0.233776076864312	2617686	2618496	hypo	+	CHG	exonic	Thecc1EG042858	scaffold_10r	mRNA	Unknown
scaffold_10r	0.885225885225885	0.657437275985663	-0.227788609240222	2624293	2625051	hypo	+	CHG	intronic	Thecc1EG042859	scaffold_10r	mRNA	Uncharacterized protein (53%P)
scaffold_10r	0.596638655462185	0.456168831168831	-0.140469824293354	2642613	2644246	hypo	-	CHG	UTR5	Thecc1EG042863	scaffold_10r	mRNA	Uncharacterized protein (74%P)
scaffold_10r	0.333333333333333	0.111111111111111	-0.222222222222222	2636803	2636803	hypo	+	CHG	intronic	Thecc1EG042864	scaffold_10r	mRNA	Unknown
scaffold_10r	0.714352195423624	0.815985853227232	0.101633657803608	2640687	2642508	hyper	+	CHG	exonic	Thecc1EG042865	scaffold_10r	mRNA	Uncharacterized protein (75%P)
scaffold_10r	0.791497975708502	0.505714285714285	-0.285783689994217	2655904	2656066	hypo	-	CHG	intronic	Thecc1EG042866	scaffold_10r	mRNA	c("Cysteine/Histidine-rich C1 domain family protein"	" putative (43%P)")
scaffold_10r	0.927648971983947	0.700167084377611	-0.227481887606337	2658853	2660297	hypo	+	CHG	intronic	Thecc1EG042867	scaffold_10r	mRNA	F-box family protein (13%T)
scaffold_10r	0.383500557413601	0.136723654979233	-0.246776902434368	2670598	2670628	hypo	+	CHG	exonic	Thecc1EG042870	scaffold_10r	mRNA	Sucrose transport protein SUC2 (71%P)
scaffold_10r	0.714240102171137	0.721590909090909	0.0073508069197725	2696765	2697003	hypo	-	CHG	exonic	Thecc1EG042872	scaffold_10r	mRNA	c("Cysteine/Histidine-rich C1 domain family protein"	" putative (50%P)")
scaffold_10r	0.245290071770335	0.322916666666667	0.0776265948963318	2694668	2695493	hyper	+	CHG	UTR5	Thecc1EG042874	scaffold_10r	mRNA	Uncharacterized protein (70%P)
scaffold_10r	0.763392857142857	0.646139705882353	-0.117253151260504	2715990	2716047	hyper	-	CHG	intronic	Thecc1EG042875	scaffold_10r	mRNA	c("Cysteine/Histidine-rich C1 domain family protein"	" putative (47%P)")
scaffold_10r	0	0.214285714285714	0.214285714285714	2716918	2716918	hyper	+	CHG	exonic	Thecc1EG042877	scaffold_10r	mRNA	Uncharacterized protein
scaffold_10r	0	0.222222222222222	0.222222222222222	2733701	2733701	hyper	+	CHG	intronic	Thecc1EG042878	scaffold_10r	mRNA	Unknown
scaffold_10r	0.303085299455536	0.571428571428572	0.268343271973036	2743615	2743619	hyper	-	CHG	intronic	Thecc1EG042880	scaffold_10r	mRNA	Uncharacterized protein
scaffold_10r	0.626248548199768	0.568993506493507	-0.057255041706261	2787994	2788217	hypo	-	CHG	exonic	Thecc1EG042886	scaffold_10r	mRNA	c("Cysteine/Histidine-rich C1 domain family protein"	" putative (49%P)")
scaffold_10r	1	0.727272727272727	-0.272727272727273	2815062	2815062	hypo	-	CHG	intronic	Thecc1EG042888	scaffold_10r	mRNA	Uncharacterized protein (54%P)
scaffold_10r	0.732068123692164	0.80409704330757	0.0720289196154052	2889253	2889502	hypo	-	CHG	downstream	Thecc1EG042904	scaffold_10r	mRNA	c("Ankyrin repeat-containing protein"	" putative (54%P)")
scaffold_10r	0.793103448275862	0.590909090909091	-0.202194357366771	2894470	2894470	hypo	-	CHG	upstream	Thecc1EG042905	scaffold_10r	mRNA	c("Ankyrin repeat-containing protein"	" putative (58%P)")
scaffold_10r	0.736759568991758	0.655033233593605	-0.0817263353981529	2931998	2933517	hypo	+	CHG	exonic	Thecc1EG042912	scaffold_10r	mRNA	c("Ankyrin repeat-containing protein"	" putative (46%P)")
scaffold_10r	0.764536394267852	0.764097744360902	-0.000438649906949751	2957735	2959349	hypo	+	CHG	UTR5	Thecc1EG042914	scaffold_10r	mRNA	Unknown
scaffold_10r	0.730579626142212	0.627499276086233	-0.103080350055979	2955635	2957491	hyper	-	CHG	intronic	Thecc1EG042915	scaffold_10r	mRNA	c("Ankyrin repeat-containing protein"	" putative (48%P)")
scaffold_10r	0.757629059919901	0.651390106493418	-0.106238953426484	2989911	2991752	hyper	-	CHG	intronic	Thecc1EG042921	scaffold_10r	mRNA	Uncharacterized protein (59%P)
scaffold_10r	0.988888888888889	0.727272727272728	-0.261616161616162	3002092	3002891	hypo	+	CHG	intronic	Thecc1EG042922	scaffold_10r	mRNA	Uncharacterized protein (58%P)
scaffold_10r	0.654049901248177	0.555813492063492	-0.0982364091846851	2999365	3000622	hypo	-	CHG	exonic	Thecc1EG042923	scaffold_10r	mRNA	Uncharacterized protein (81%P)
scaffold_10r	0.419354838709677	0.638888888888889	0.219534050179211	3011374	3011374	hyper	+	CHG	intronic	Thecc1EG042925	scaffold_10r	mRNA	c("Ankyrin repeat-containing protein"	" putative (59%P)")
scaffold_10r	0.502090301003345	0.58797268907563	0.0858823880722857	3053375	3054368	hyper	-	CHG	exonic	Thecc1EG042934	scaffold_10r	mRNA	Retrovirus-related Pol polyprotein from transposon TNT 1-94-like protein (20%U)
scaffold_10r	0.747903050108933	0.792816558441559	0.044913508332626	3083388	3084801	hyper	+	CHG	UTR5	Thecc1EG042940	scaffold_10r	mRNA	Unknown
scaffold_10r	0.5	0.25	-0.25	3081188	3081188	hypo	+	CHG	intronic	Thecc1EG042941	scaffold_10r	mRNA	Copia LTR rider-like protein (28%U)
scaffold_10r	0.739130434782609	1	0.260869565217391	3124082	3124082	hyper	+	CHG	intergenic	Thecc1EG042948	scaffold_10r	mRNA	Ribosomal protein L23AB (89%P)
scaffold_10r	0.775919732441471	0.772727272727272	-0.003192459714199	3134167	3134527	hypo	+	CHG	upstream	Thecc1EG042950	scaffold_10r	mRNA	c("Translation initiation factor IF-2"	" putative (43%P)")
scaffold_10r	1	0.772727272727273	-0.227272727272727	3135710	3135710	hypo	+	CHG	intergenic	Thecc1EG042951	scaffold_10r	mRNA	Unknown
scaffold_10r	0.2	0	-0.2	3164861	3164861	hypo	+	CHG	upstream	Thecc1EG042957	scaffold_10r	mRNA	Beta-hexosaminidase 1 (72%T)
scaffold_10r	0.961538461538461	0.736467236467237	-0.225071225071225	3332481	3333391	hypo	+	CHG	intronic	Thecc1EG042995	scaffold_10r	mRNA	Unknown
scaffold_10r	0.210526315789474	0.416666666666667	0.206140350877193	3344073	3344073	hyper	+	CHG	upstream	Thecc1EG042996	scaffold_10r	mRNA	c("Basic helix-loop-helix DNA-binding superfamily protein"	" putative (48%P)")
scaffold_10r	0.2	0.44	0.24	3347926	3347926	hyper	+	CHG	intergenic	Thecc1EG042997	scaffold_10r	mRNA	c("Chalcone--flavonone isomerase"	" putative (58%U)")
scaffold_10r	0.882027649769585	0.649046104928458	-0.232981544841127	3382458	3382926	hypo	-	CHG	intronic	Thecc1EG043003	scaffold_10r	mRNA	Basic helix-loop-helix DNA-binding superfamily protein (77%P)
scaffold_10r	0.837566137566138	0.712348178137652	-0.125217959428486	3385825	3387437	hyper	+	CHG	intronic	Thecc1EG043005	scaffold_10r	mRNA	Uncharacterized protein (40%P)
scaffold_10r	0.56	0.35	-0.21	3433598	3433598	hypo	+	CHG	upstream;downstream	Thecc1EG043014	scaffold_10r	mRNA	Uncharacterized protein
scaffold_10r	0.524492234169654	0.225	-0.299492234169653	3463748	3463764	hypo	+	CHG	downstream	Thecc1EG043020	scaffold_10r	mRNA	SAC3/GANP/Nin1/mts3/eIF-3 p25 family (60%P)
scaffold_10r	0.780709534368071	0.530936454849498	-0.249773079518572	3668053	3668160	hypo	+	CHG	downstream	Thecc1EG043053	scaffold_10r	mRNA	Uncharacterized protein
scaffold_10r	0.59899272980443	0.575269963057687	-0.0237227667467431	3683355	3684163	hyper	-	CHG	exonic	Thecc1EG043057	scaffold_10r	mRNA	Unknown
scaffold_10r	1	0.722222222222222	-0.277777777777778	3714864	3714864	hypo	+	CHG	UTR5	Thecc1EG043061	scaffold_10r	mRNA	Unknown
scaffold_10r	0.54027454027454	0.698155103792359	0.157880563517818	3712846	3714716	hypo	+	CHG	intronic	Thecc1EG043063	scaffold_10r	mRNA	c("Rho guanine nucleotide exchange factor 7"	" putative (58%P)")
scaffold_10r	0.166666666666667	0.37037037037037	0.203703703703704	3935255	3935255	hyper	-	CHG	intronic	Thecc1EG043103	scaffold_10r	mRNA	Unknown
scaffold_10r	0	0.245059288537549	0.245059288537549	4001798	4001939	hyper	-	CHG	intergenic	Thecc1EG043114	scaffold_10r	mRNA	Kinase superfamily protein (66%P)
scaffold_10r	0.395454545454545	0.48452380952381	0.0890692640692643	4014842	4015225	hypo	+	CHG	upstream	Thecc1EG043115	scaffold_10r	mRNA	Uncharacterized protein (37%U)
scaffold_10r	0.616659143002614	0.561897838959308	-0.0547613040433058	4022184	4023576	hypo	+	CHG	exonic	Thecc1EG043116	scaffold_10r	mRNA	Uncharacterized protein (70%P)
scaffold_10r	0.680311890838207	0.599827708523361	-0.0804841823148457	4024733	4025734	hyper	-	CHG	intergenic	Thecc1EG043118	scaffold_10r	mRNA	Uncharacterized protein
scaffold_10r	0.16	0.580645161290323	0.420645161290323	4028774	4028774	hyper	-	CHG	exonic	Thecc1EG043119	scaffold_10r	mRNA	Light-harvesting complex I protein Lhca1 (85%U)
scaffold_10r	0.681818181818182	1	0.318181818181818	4033152	4033152	hyper	-	CHG	upstream;downstream	Thecc1EG043120	scaffold_10r	mRNA	Uncharacterized protein
scaffold_10r	0.717416105935128	0.568726163234172	-0.148689942700955	4075795	4077464	hypo	+	CHG	upstream	Thecc1EG043125	scaffold_10r	mRNA	Uncharacterized protein (78%P)
scaffold_10r	1	0.785714285714286	-0.214285714285714	4075455	4075455	hypo	-	CHG	intronic	Thecc1EG043126	scaffold_10r	mRNA	Unknown
scaffold_10r	0.923076923076923	0.666666666666667	-0.256410256410256	4121834	4121834	hypo	+	CHG	intergenic	Thecc1EG043134	scaffold_10r	mRNA	Unknown
scaffold_10r	0.59375	0.351351351351351	-0.242398648648649	4130453	4130453	hypo	-	CHG	exonic	Thecc1EG043135	scaffold_10r	mRNA	c("Disulfide isomerase"	" putative-like protein (34%U)")
scaffold_10r	1	0.714285714285714	-0.285714285714286	4136984	4136984	hypo	+	CHG	upstream	Thecc1EG043137	scaffold_10r	mRNA	Alpha/beta-Hydrolases superfamily protein (75%T)
scaffold_10r	0.955223880597015	0.727272727272727	-0.227951153324288	4222228	4222228	hypo	+	CHG	intergenic	Thecc1EG043150	scaffold_10r	mRNA	Uncharacterized protein
scaffold_10r	0.530864197530864	0.673456790123457	0.142592592592593	4263432	4264420	hyper	+	CHG	intergenic	Thecc1EG043156	scaffold_10r	mRNA	Ubiquitin-like protein 5 (97%T)
scaffold_10r	0.810185062679043	0.555314009661836	-0.254871053017207	4381561	4382105	hypo	+	CHG	upstream	Thecc1EG043176	scaffold_10r	mRNA	Uncharacterized protein (73%P)
scaffold_10r	0.516746411483254	0.486394557823129	-0.0303518536601245	4463610	4464018	hypo	-	CHG	UTR3	Thecc1EG043188	scaffold_10r	mRNA	Unknown
scaffold_10r	0.788253968253968	0.706196581196581	-0.082057387057387	4506570	4508033	hyper	-	CHG	intronic	Thecc1EG043190	scaffold_10r	mRNA	Unknown
scaffold_10r	0.685948275862069	0.71360294117647	0.0276546653144015	4512991	4514008	hyper	+	CHG	intronic	Thecc1EG043192	scaffold_10r	mRNA	Uncharacterized protein (77%P)
scaffold_10r	0.779100529100529	0.689127582217438	-0.0899729468830916	4511652	4512769	hyper	-	CHG	intronic	Thecc1EG043193	scaffold_10r	mRNA	Unknown
scaffold_10r	0.916666666666667	0.65	-0.266666666666667	4561515	4561515	hypo	-	CHG	intergenic	Thecc1EG043196	scaffold_10r	mRNA	Serine protease inhibitor (64%P)
scaffold_10r	0.340277777777778	0.0802469135802469	-0.260030864197531	4576326	4576557	hypo	-	CHG	intronic	Thecc1EG043200	scaffold_10r	mRNA	P-loop containing nucleoside triphosphate hydrolases superfamily protein (22%T)
scaffold_10r	0.616145834852006	0.63193937345053	0.0157935385985235	4629919	4630454	hypo	-	CHG	UTR3	Thecc1EG043212	scaffold_10r	mRNA	Uncharacterized protein (52%U)
scaffold_10r	0.427044172932331	0.558052241875771	0.13100806894344	4633146	4634484	hypo	+	CHG	intronic	Thecc1EG043213	scaffold_10r	mRNA	Cysteine-rich RLK (RECEPTOR-like protein kinase) 8 (28%T)
scaffold_10r	0.586124401913875	0.612012987012987	0.025888585099111	4716595	4716741	hypo	+	CHG	intronic	Thecc1EG043237	scaffold_10r	mRNA	Unknown
scaffold_10r	0.304201680672269	0.0801282051282051	-0.224073475544063	4740061	4740073	hypo	-	CHG	splicing	Thecc1EG043243	scaffold_10r	mRNA	Unknown
scaffold_10r	0.645161290322581	0.285714285714286	-0.359447004608295	4841118	4841118	hypo	-	CHG	upstream;downstream	Thecc1EG043263	scaffold_10r	mRNA	Uncharacterized protein
scaffold_10r	0.5	0.739130434782609	0.239130434782609	4926154	4926154	hyper	+	CHG	intronic	Thecc1EG043273	scaffold_10r	mRNA	Lipoxygenase (68%U)
scaffold_10r	0.630073522654168	0.661364522417154	0.0312909997629862	4919686	4920049	hypo	+	CHG	UTR3	Thecc1EG043274	scaffold_10r	mRNA	Unknown
scaffold_10r	0.591364323507181	0.75103137694663	0.159667053439449	4982902	4983996	hyper	+	CHG	upstream;downstream	Thecc1EG043283	scaffold_10r	mRNA	Cysteine-rich RLK (RECEPTOR-like protein kinase) 8 (27%T)
scaffold_10r	0.628987068965517	0.67086455910644	0.0418774901409232	4997336	4998225	hyper	+	CHG	intronic	Thecc1EG043288	scaffold_10r	mRNA	Uncharacterized protein
scaffold_10r	0.72202270381837	0.775693741870212	0.0536710380518432	5015162	5015672	hypo	+	CHG	downstream	Thecc1EG043289	scaffold_10r	mRNA	c("Ribonuclease H"	" putative-like protein (25%U)")
scaffold_10r	0.666550687709827	0.754923352046595	0.0883726643367683	5038129	5039427	hyper	+	CHG	upstream	Thecc1EG043292	scaffold_10r	mRNA	Unknown
scaffold_10r	0.25	0.666666666666667	0.416666666666667	5042194	5042194	hyper	+	CHG	upstream	Thecc1EG043293	scaffold_10r	mRNA	RNA recognition motif and CCHC-type zinc finger domains containing protein (67%P)
scaffold_10r	0.582467532467532	0.691408007197481	0.108940474729948	5079292	5080892	hypo	+	CHG	upstream	Thecc1EG043297	scaffold_10r	mRNA	Cysteine-rich RLK (RECEPTOR-like protein kinase) 8 (15%T)
scaffold_10r	0.700430778371955	0.66420697147439	-0.0362238068975643	5082616	5083843	hyper	+	CHG	upstream	Thecc1EG043298	scaffold_10r	mRNA	Uncharacterized protein (24%U)
scaffold_10r	1	0.794871794871795	-0.205128205128205	5125359	5125359	hypo	-	CHG	intergenic	Thecc1EG043308	scaffold_10r	mRNA	Uncharacterized protein (62%P)
scaffold_10r	0.74031647746818	0.572078947368421	-0.168237530099759	5130185	5131517	hypo	+	CHG	intergenic	Thecc1EG043309	scaffold_10r	mRNA	Uncharacterized protein (76%P)
scaffold_10r	0.556520562770563	0.541338112305854	-0.0151824504647085	5132217	5133654	hyper	-	CHG	exonic	Thecc1EG043310	scaffold_10r	mRNA	Unknown
scaffold_10r	0.565579710144927	0.829166666666667	0.263586956521739	5163743	5164626	hyper	-	CHG	upstream	Thecc1EG043311	scaffold_10r	mRNA	c("HXXXD-type acyl-transferase family protein"	" putative (54%P)")
scaffold_10r	0.802609427609427	0.900246913580247	0.0976374859708193	5174543	5176153	hypo	-	CHG	upstream;downstream	Thecc1EG043313	scaffold_10r	mRNA	Gag-pro (13%U)
scaffold_10r	0.610597298753221	0.640894762894763	0.030297464141542	5177171	5178976	hyper	-	CHG	upstream	Thecc1EG043314	scaffold_10r	mRNA	Unknown
scaffold_10r	0.485714285714286	0.769230769230769	0.283516483516484	5191740	5191740	hyper	-	CHG	upstream	Thecc1EG043316	scaffold_10r	mRNA	Uncharacterized protein (77%P)
scaffold_10r	0.707142857142857	0.601088726088726	-0.106054131054131	5198768	5199604	hyper	-	CHG	intergenic	Thecc1EG043317	scaffold_10r	mRNA	c("Retrotransposon Tto1 DNA"	" putative (58%U)")
scaffold_10r	0.418943533697632	0.682724252491694	0.263780718794063	5208118	5208239	hyper	+	CHG	intronic	Thecc1EG043318	scaffold_10r	mRNA	Pseudouridine synthase (63%U)
scaffold_10r	0.878238004879371	0.696957884694017	-0.181280120185355	5230896	5231308	hypo	-	CHG	intronic	Thecc1EG043321	scaffold_10r	mRNA	c("Gag-pol polyprotein"	" putative (53%U)")
scaffold_10r	0	0.206896551724138	0.206896551724138	5348317	5348317	hyper	-	CHG	exonic	Thecc1EG043332	scaffold_10r	mRNA	c("Shugoshin C terminus"	" putative (44%P)")
scaffold_10r	0.781186868686869	0.601036096256685	-0.180150772430184	5364007	5364736	hypo	-	CHG	upstream	Thecc1EG043334	scaffold_10r	mRNA	Unknown
scaffold_10r	0.75	0.461538461538462	-0.288461538461538	5366824	5366824	hypo	-	CHG	intergenic	Thecc1EG043335	scaffold_10r	mRNA	Uncharacterized protein (41%U)
scaffold_10r	0.6875	0.933333333333333	0.245833333333333	5379393	5379393	hyper	-	CHG	intergenic	Thecc1EG043338	scaffold_10r	mRNA	Uncharacterized protein
scaffold_10r	0.640873015873016	0.683014354066986	0.04214133819397	5421226	5421462	hyper	+	CHG	upstream	Thecc1EG043347	scaffold_10r	mRNA	Unknown
scaffold_10r	0.653846153846154	0.45	-0.203846153846154	5422716	5422716	hypo	+	CHG	intergenic	Thecc1EG043348	scaffold_10r	mRNA	Unknown
scaffold_10r	1	0.769230769230769	-0.230769230769231	5461040	5461040	hypo	+	CHG	exonic	Thecc1EG043351	scaffold_10r	mRNA	Unknown
scaffold_10r	0.658771929824561	0.735911558109834	0.0771396282852727	5459692	5460221	hypo	-	CHG	upstream	Thecc1EG043352	scaffold_10r	mRNA	Cysteine-rich RLK (RECEPTOR-like protein kinase) 8 (11%T)
scaffold_10r	1	0.761904761904762	-0.238095238095238	5488266	5488266	hypo	+	CHG	upstream	Thecc1EG043356	scaffold_10r	mRNA	Uncharacterized protein (11%U)
scaffold_10r	0.502063492063492	0.565959595959596	0.0638961038961038	5513773	5515270	hypo	-	CHG	upstream	Thecc1EG043358	scaffold_10r	mRNA	c("RNA-directed DNA polymerase (Reverse transcriptase)"	" Ribonuclease H-like protein (25%U)")
scaffold_10r	0.555555555555556	0.325581395348837	-0.229974160206718	5538047	5538047	hypo	+	CHG	upstream	Thecc1EG043362	scaffold_10r	mRNA	Uncharacterized protein (63%P)
scaffold_10r	0.851851851851852	0.59472049689441	-0.257131354957442	5576394	5576578	hypo	-	CHG	intronic	Thecc1EG043364	scaffold_10r	mRNA	Galactose oxidase/kelch repeat superfamily protein (68%T)
scaffold_10r	0.748492353879351	0.679292929292929	-0.0691994245864214	5590147	5591606	hypo	-	CHG	upstream	Thecc1EG043365	scaffold_10r	mRNA	Unknown
scaffold_10r	0.91304347826087	0.620689655172414	-0.292353823088456	5582162	5582162	hypo	-	CHG	intronic	Thecc1EG043366	scaffold_10r	mRNA	Unknown
scaffold_10r	0.812280701754386	0.666666666666667	-0.145614035087719	5589601	5589831	hypo	+	CHG	intronic	Thecc1EG043367	scaffold_10r	mRNA	Uncharacterized protein (69%P)
scaffold_10r	0.842392685470642	0.692371363897365	-0.150021321573277	5604608	5606516	hypo	+	CHG	intronic	Thecc1EG043368	scaffold_10r	mRNA	Uncharacterized protein (73%P)
scaffold_10r	0.650323129251701	0.657875457875458	0.0075523286237572	5602298	5602946	hypo	-	CHG	intergenic	Thecc1EG043369	scaffold_10r	mRNA	Uncharacterized protein (57%P)
scaffold_10r	0.3	0.56	0.26	5616999	5616999	hyper	-	CHG	intronic	Thecc1EG043371	scaffold_10r	mRNA	c("ATP binding protein"	" putative (68%U)")
scaffold_10r	0.722222222222222	0.428571428571429	-0.293650793650794	5632914	5632914	hypo	+	CHG	intergenic	Thecc1EG043372	scaffold_10r	mRNA	Uncharacterized protein
scaffold_10r	0.735897435897436	0.644732470594539	-0.0911649653028965	5656472	5657927	hyper	+	CHG	upstream	Thecc1EG043374	scaffold_10r	mRNA	Unknown
scaffold_10r	0.666666666666667	0.923076923076923	0.256410256410256	5660120	5660120	hyper	-	CHG	intergenic	Thecc1EG043375	scaffold_10r	mRNA	Uncharacterized protein (19%U)
scaffold_10r	0.931034482758621	0.6875	-0.243534482758621	5671956	5671956	hypo	-	CHG	upstream	Thecc1EG043376	scaffold_10r	mRNA	Unknown
scaffold_10r	0.891891891891892	0.6	-0.291891891891892	5761115	5761115	hypo	+	CHG	intergenic	Thecc1EG043383	scaffold_10r	mRNA	Unknown
scaffold_10r	0.467391304347826	0.547202797202798	0.0798114928549715	5821716	5823564	hypo	+	CHG	intergenic	Thecc1EG043384	scaffold_10r	mRNA	DNA/RNA polymerases superfamily protein (88%P)
scaffold_10r	0.782608695652174	0.536935704514363	-0.24567299113781	5845423	5846733	hypo	-	CHG	intronic	Thecc1EG043385	scaffold_10r	mRNA	Retrotransposon-like protein (34%U)
scaffold_10r	0.413048552754435	0.684445701357466	0.271397148603031	5848635	5849575	hyper	+	CHG	intronic	Thecc1EG043386	scaffold_10r	mRNA	Unknown
scaffold_10r	0.46875	0.178571428571429	-0.290178571428571	5906006	5906006	hypo	-	CHG	intronic	Thecc1EG043391	scaffold_10r	mRNA	Cysteine-rich RLK (RECEPTOR-like protein kinase) 8 (19%T)
scaffold_10r	0.625730994152047	0.606811145510836	-0.0189198486412105	5896793	5896800	hyper	+	CHG	intronic	Thecc1EG043392	scaffold_10r	mRNA	Unknown
scaffold_10r	0.608695652173913	0.833333333333333	0.22463768115942	5908082	5908082	hyper	-	CHG	intronic	Thecc1EG043393	scaffold_10r	mRNA	Uncharacterized protein (22%U)
scaffold_10r	0.74457671957672	0.531978353030985	-0.212598366545735	5911559	5912522	hypo	-	CHG	UTR3	Thecc1EG043394	scaffold_10r	mRNA	Cysteine-rich RLK (RECEPTOR-like protein kinase) 8 (13%T)
scaffold_10r	0.68452380952381	0.418552036199095	-0.265971773324714	5924071	5924091	hypo	+	CHG	intronic	Thecc1EG043395	scaffold_10r	mRNA	Uncharacterized protein (22%U)
scaffold_10r	0.820537186390845	0.635130273453255	-0.18540691293759	5924205	5926135	hypo	-	CHG	intronic	Thecc1EG043396	scaffold_10r	mRNA	c("Retrotransposon protein"	" Ty3-gypsy subclass"	" putative (40%U)")
scaffold_10r	0.496451406649617	0.52991452991453	0.0334631232649135	5977486	5979078	hyper	+	CHG	intronic	Thecc1EG043401	scaffold_10r	mRNA	Uncharacterized protein (68%P)
scaffold_10r	0.727272727272727	0.461538461538462	-0.265734265734266	5999710	5999710	hypo	+	CHG	UTR5;UTR3	Thecc1EG043403	scaffold_10r	mRNA	c("DNA binding"	" putative (46%P)")
scaffold_10r	0.357142857142857	0.608695652173913	0.251552795031056	5998962	5998962	hyper	+	CHG	UTR3	Thecc1EG043406	scaffold_10r	mRNA	Uncharacterized protein
scaffold_10r	0.361552028218695	0.645061728395062	0.283509700176367	6018193	6019467	hyper	+	CHG	intronic	Thecc1EG043407	scaffold_10r	mRNA	UDP-Glycosyltransferase superfamily protein (63%T)
scaffold_10r	0.461538461538462	0.6875	0.225961538461538	6034007	6034007	hyper	+	CHG	intronic	Thecc1EG043408	scaffold_10r	mRNA	Unknown
scaffold_10r	0.533333333333333	0.504761904761905	-0.0285714285714285	6038166	6039088	hypo	+	CHG	intronic	Thecc1EG043409	scaffold_10r	mRNA	Uncharacterized protein (60%P)
scaffold_10r	0.715151515151515	0.765509259259259	0.050357744107744	6050377	6051880	hypo	-	CHG	intronic	Thecc1EG043410	scaffold_10r	mRNA	Unknown
scaffold_10r	0.377403846153846	0.640350877192982	0.262947031039136	6068307	6069572	hyper	+	CHG	intronic	Thecc1EG043411	scaffold_10r	mRNA	Unknown
scaffold_10r	1	0.75	-0.25	6082603	6082603	hypo	-	CHG	intronic	Thecc1EG043412	scaffold_10r	mRNA	Uncharacterized protein (66%P)
scaffold_10r	0.770186335403726	0.8	0.0298136645962735	6100453	6100886	hyper	-	CHG	intronic	Thecc1EG043414	scaffold_10r	mRNA	Dual specificity protein phosphatase (DsPTP1) family protein (65%T)
scaffold_10r	1	0.48	-0.52	6121108	6121108	hypo	+	CHG	intronic	Thecc1EG043416	scaffold_10r	mRNA	Uncharacterized protein (67%P)
scaffold_10r	0.705882352941177	0.952380952380952	0.246498599439776	6123061	6123061	hyper	+	CHG	intronic	Thecc1EG043417	scaffold_10r	mRNA	Disease resistance family protein / LRR family protein (67%P)
scaffold_10r	0.705301292274977	0.482117139757529	-0.223184152517447	6152271	6153620	hypo	-	CHG	UTR5	Thecc1EG043419	scaffold_10r	mRNA	Uncharacterized protein (73%P)
scaffold_10r	0.821981424148607	0.458119658119658	-0.363861766028949	6155867	6155984	hypo	-	CHG	intronic	Thecc1EG043420	scaffold_10r	mRNA	Uncharacterized protein (74%P)
scaffold_10r	0.737114103087175	0.643570843570844	-0.0935432595163317	6158191	6158866	hypo	-	CHG	UTR5	Thecc1EG043421	scaffold_10r	mRNA	Uncharacterized protein (94%P)
scaffold_10r	0.55050505050505	0.525432900432901	-0.02507215007215	6156367	6157618	hyper	-	CHG	intronic	Thecc1EG043422	scaffold_10r	mRNA	Unknown
scaffold_10r	0.704347826086956	0.740259740259741	0.035911914172784	6172508	6172574	hyper	+	CHG	intronic	Thecc1EG043423	scaffold_10r	mRNA	Uncharacterized protein (50%P)
scaffold_10r	0.584415584415584	0.553470919324577	-0.0309446650910065	6174571	6175617	hyper	+	CHG	intronic	Thecc1EG043424	scaffold_10r	mRNA	Unknown
scaffold_10r	0.96551724137931	0.666666666666667	-0.298850574712644	6174095	6174095	hypo	-	CHG	UTR5	Thecc1EG043425	scaffold_10r	mRNA	Unknown
scaffold_10r	0.8775	0.627586206896551	-0.249913793103449	6183859	6184694	hypo	+	CHG	intronic	Thecc1EG043427	scaffold_10r	mRNA	UDP-D-glucose/UDP-D-galactose 4-epimerase 5 (77%T)
scaffold_10r	0.646139705882353	0.675953079178885	0.029813373296533	6195628	6196318	hypo	+	CHG	intronic	Thecc1EG043429	scaffold_10r	mRNA	c("Phosphoprotein phosphatase"	" putative (45%P)")
scaffold_10r	0.853609625668449	0.677766641321629	-0.17584298434682	6210896	6211810	hypo	-	CHG	UTR3	Thecc1EG043431	scaffold_10r	mRNA	Uncharacterized protein (66%P)
scaffold_10r	0.514619883040936	0.551894441987321	0.0372745589463857	6259809	6261167	hypo	+	CHG	UTR5	Thecc1EG043433	scaffold_10r	mRNA	Uncharacterized protein (50%P)
scaffold_10r	0.673076923076923	0.694117647058824	0.0210407239819005	6238543	6239334	hyper	-	CHG	intronic	Thecc1EG043434	scaffold_10r	mRNA	Unknown
scaffold_10r	0.664723859071685	0.549722042663219	-0.115001816408466	6251628	6253145	hypo	-	CHG	intronic	Thecc1EG043435	scaffold_10r	mRNA	Uncharacterized protein (76%P)
scaffold_10r	0.670612244897959	0.662548727867877	-0.00806351703008219	6254421	6255895	hyper	-	CHG	intronic	Thecc1EG043436	scaffold_10r	mRNA	Unknown
scaffold_10r	0.909090909090909	0.5	-0.409090909090909	6259195	6259195	hypo	+	CHG	UTR5	Thecc1EG043437	scaffold_10r	mRNA	c("Gag protease polyprotein"	" putative (52%P)")
scaffold_10r	0.765263157894737	0.756918636918637	-0.0083445209760998	6295958	6297302	hypo	+	CHG	intronic	Thecc1EG043440	scaffold_10r	mRNA	c("Pentatricopeptide repeat-containing"	" putative-like protein (29%U)")
scaffold_10r	0.629156010230179	0.745910670395796	0.116754660165617	6305847	6307073	hypo	+	CHG	intronic	Thecc1EG043441	scaffold_10r	mRNA	Unknown
scaffold_10r	0.673737373737374	0.742397660818713	0.0686602870813398	6307212	6307727	hypo	-	CHG	intronic	Thecc1EG043442	scaffold_10r	mRNA	Unknown
scaffold_10r	0.586183704250931	0.618669062419062	0.0324853581681311	6313622	6315100	hyper	+	CHG	intronic	Thecc1EG043443	scaffold_10r	mRNA	Uncharacterized protein (26%U)
scaffold_10r	0.65692007797271	0.373983739837398	-0.282936338135311	6315353	6315391	hypo	+	CHG	intronic	Thecc1EG043444	scaffold_10r	mRNA	c("Retrotransposon protein"	" putative (38%U)")
scaffold_10r	0.37228835978836	0.0804298642533937	-0.291858495534966	6323277	6323408	hypo	+	CHG	exonic	Thecc1EG043447	scaffold_10r	mRNA	Unknown
scaffold_10r	0.700405844155844	0.488539238539239	-0.211866605616606	6353099	6354732	hyper	+	CHG	intronic	Thecc1EG043449	scaffold_10r	mRNA	Unknown
scaffold_10r	0.726190476190476	0.711538461538461	-0.014652014652015	6365918	6366360	hyper	-	CHG	exonic	Thecc1EG043450	scaffold_10r	mRNA	Uncharacterized protein (71%P)
scaffold_10r	0.69047619047619	0.807828807828808	0.117352617352617	6364414	6365147	hypo	-	CHG	intronic	Thecc1EG043451	scaffold_10r	mRNA	Uncharacterized protein (80%P)
scaffold_10r	0.543201754385965	0.562585943468296	0.0193841890823313	6369442	6370296	hyper	+	CHG	intronic	Thecc1EG043453	scaffold_10r	mRNA	Unknown
scaffold_10r	0.692394622900053	0.517796355392263	-0.174598267507789	6416138	6417474	hypo	+	CHG	intronic	Thecc1EG043458	scaffold_10r	mRNA	Phosphorylase family protein (67%P)
scaffold_10r	0.704502101982339	0.677076745026671	-0.0274253569556681	6437295	6438947	hypo	+	CHG	intronic	Thecc1EG043461	scaffold_10r	mRNA	c("Polynucleotidyl transferase"	" ribonuclease H-like superfamily protein (10%T)")
scaffold_10r	0.673536468206875	0.577776317468971	-0.0957601507379038	6436103	6436733	hypo	-	CHG	exonic	Thecc1EG043462	scaffold_10r	mRNA	Cysteine-rich RLK (RECEPTOR-like protein kinase) 8 (7%T)
scaffold_10r	0.666666666666667	0.44	-0.226666666666667	6450405	6450405	hypo	-	CHG	intronic	Thecc1EG043463	scaffold_10r	mRNA	Unknown
scaffold_10r	0.766666666666666	0.884615384615385	0.117948717948718	6455721	6455723	hyper	+	CHG	intronic	Thecc1EG043464	scaffold_10r	mRNA	60S ribosomal protein L24-1 (90%P)
scaffold_10r	0.699309590596407	0.484769784479087	-0.21453980611732	6466552	6467594	hypo	-	CHG	intronic	Thecc1EG043465	scaffold_10r	mRNA	c("Matrixin family protein"	" putative (50%P)")
scaffold_10r	0.0833333333333333	0.3	0.216666666666667	6464742	6464742	hyper	+	CHG	intronic	Thecc1EG043467	scaffold_10r	mRNA	Unknown
scaffold_10r	0.846334185848252	0.723147605083089	-0.123186580765163	6487683	6489020	hypo	+	CHG	intronic	Thecc1EG043469	scaffold_10r	mRNA	Mitochondrial transcription termination factor family protein (22%T)
scaffold_10r	0.857142857142857	0.891304347826087	0.03416149068323	6508329	6509864	hyper	+	CHG	intronic	Thecc1EG043471	scaffold_10r	mRNA	Dihydrolipoamide acetyltransferase component of pyruvate dehydrogenase (72%P)
scaffold_10r	0.763405378650388	0.762387407394247	-0.00101797125614025	6606422	6606909	hypo	+	CHG	intronic	Thecc1EG043477	scaffold_10r	mRNA	c("H0502G05.11 protein"	" putative (57%P)")
scaffold_10r	0.555555555555555	0.545634920634921	-0.00992063492063501	6592059	6592620	hyper	+	CHG	exonic	Thecc1EG043478	scaffold_10r	mRNA	Unknown
scaffold_10r	0.375	0.662878787878788	0.287878787878788	6595690	6595726	hyper	+	CHG	intronic	Thecc1EG043479	scaffold_10r	mRNA	Uncharacterized protein
scaffold_10r	0.855421686746988	0.645161290322581	-0.210260396424407	6603351	6603351	hypo	-	CHG	intronic	Thecc1EG043480	scaffold_10r	mRNA	Uncharacterized protein (60%P)
scaffold_10r	0.65718954248366	0.405144331559426	-0.252045210924234	6611375	6612779	hypo	-	CHG	intronic	Thecc1EG043481	scaffold_10r	mRNA	Uncharacterized protein (20%T)
scaffold_10r	0.574833741330069	0.446011598596537	-0.128822142733533	6619230	6620664	hypo	+	CHG	intronic	Thecc1EG043483	scaffold_10r	mRNA	Uncharacterized protein (51%P)
scaffold_10r	0.638157894736842	0.644250871080139	0.006092976343297	6633975	6634046	hypo	+	CHG	intronic	Thecc1EG043484	scaffold_10r	mRNA	Uncharacterized protein (51%P)
scaffold_10r	0.75	0.5	-0.25	6665180	6665180	hypo	+	CHG	intronic	Thecc1EG043485	scaffold_10r	mRNA	Uncharacterized protein
scaffold_10r	0.811488791423002	0.813022138680033	0.0015333472570315	6674125	6675374	hypo	-	CHG	intronic	Thecc1EG043486	scaffold_10r	mRNA	Uncharacterized protein (52%P)
scaffold_10r	0.728699846095747	0.649799928332537	-0.07889991776321	6696959	6698493	hyper	+	CHG	upstream	Thecc1EG043487	scaffold_10r	mRNA	Uncharacterized protein (41%U)
scaffold_10r	0.565016878238958	0.412617985878856	-0.152398892360102	6732836	6734183	hypo	-	CHG	upstream	Thecc1EG043488	scaffold_10r	mRNA	Unknown
scaffold_10r	0.850496277915633	0.829977507872244	-0.020518770043388	6737195	6738736	hyper	-	CHG	upstream	Thecc1EG043489	scaffold_10r	mRNA	Unknown
scaffold_10r	0.858943089430894	0.731767481767482	-0.127175607663412	6756254	6757766	hypo	-	CHG	upstream	Thecc1EG043491	scaffold_10r	mRNA	c("Ankyrin repeat-containing protein"	" putative (48%P)")
scaffold_10r	0.5	0.586696900982615	0.0866969009826153	6779583	6780462	hyper	+	CHG	intronic	Thecc1EG043492	scaffold_10r	mRNA	Uncharacterized protein (53%P)
scaffold_10r	0.738636363636364	0.339366515837105	-0.399269847799259	6772706	6773149	hypo	-	CHG	intronic	Thecc1EG043493	scaffold_10r	mRNA	Unknown
scaffold_10r	0.653571428571428	0.768849206349206	0.115277777777778	6799132	6800375	hypo	-	CHG	UTR3	Thecc1EG043494	scaffold_10r	mRNA	Uncharacterized protein (56%U)
scaffold_10r	0.5	0.727272727272727	0.227272727272727	6811372	6811372	hyper	-	CHG	upstream;downstream	Thecc1EG043496	scaffold_10r	mRNA	c("Ankyrin repeat protein"	" putative (44%U)")
scaffold_10r	0.688007054673721	0.764102564102564	0.076095509428843	6835711	6836766	hyper	+	CHG	upstream;downstream	Thecc1EG043498	scaffold_10r	mRNA	c("Ankyrin repeat-containing protein"	" putative (52%P)")
scaffold_10r	0.686364186327889	0.636047430830039	-0.0503167554978494	6845716	6846686	hyper	+	CHG	exonic	Thecc1EG043499	scaffold_10r	mRNA	Unknown
scaffold_10r	0.577738095238095	0.755870980870981	0.178132885632886	6847527	6848024	hypo	+	CHG	upstream	Thecc1EG043500	scaffold_10r	mRNA	Uncharacterized protein (63%P)
scaffold_10r	0.56725113122172	0.592885375494071	0.0256342442723515	6881359	6882718	hypo	+	CHG	upstream	Thecc1EG043502	scaffold_10r	mRNA	Uncharacterized protein (78%P)
scaffold_10r	0.529411764705882	0.3	-0.229411764705882	6935745	6935745	hypo	+	CHG	intergenic	Thecc1EG043504	scaffold_10r	mRNA	Uncharacterized protein (52%P)
scaffold_10r	0.784187406296852	0.704231527093596	-0.0799558792032554	6964861	6966517	hypo	+	CHG	upstream	Thecc1EG043505	scaffold_10r	mRNA	Uncharacterized protein (43%P)
scaffold_10r	0.64545547045547	0.742300827827143	0.0968453573716732	6963856	6964759	hypo	-	CHG	intronic	Thecc1EG043506	scaffold_10r	mRNA	Uncharacterized protein (67%P)
scaffold_10r	0.210526315789474	0.444444444444444	0.233918128654971	6991176	6991176	hyper	-	CHG	upstream	Thecc1EG043508	scaffold_10r	mRNA	Pyruvate kinase family protein (88%T)
scaffold_10r	0.0166666666666667	0.289166666666667	0.2725	7013543	7013860	hyper	-	CHG	intronic	Thecc1EG043511	scaffold_10r	mRNA	Unknown
scaffold_10r	0.841463414634146	0.829059829059829	-0.0124035855743175	7033728	7033909	hypo	-	CHG	upstream	Thecc1EG043513	scaffold_10r	mRNA	c("Retrotransposon protein"	" putative (40%U)")
scaffold_10r	0.666666666666667	0.411764705882353	-0.254901960784314	7043845	7043845	hypo	+	CHG	intronic	Thecc1EG043516	scaffold_10r	mRNA	Unknown
scaffold_10r	0.850202429149798	0.663001390718782	-0.187201038431015	7072524	7074200	hypo	-	CHG	intergenic	Thecc1EG043517	scaffold_10r	mRNA	Cysteine-rich RLK (RECEPTOR-like protein kinase) 8 (30%T)
scaffold_10r	0.789473684210526	1	0.210526315789474	7075885	7075885	hyper	-	CHG	UTR3	Thecc1EG043518	scaffold_10r	mRNA	c("Auxin efflux carrier family protein"	" putative (41%T)")
scaffold_10r	0.81043956043956	0.251344086021505	-0.559095474418055	7090011	7090533	hypo	+	CHG	upstream	Thecc1EG043519	scaffold_10r	mRNA	Uncharacterized protein (70%P)
scaffold_10r	0.653968732417008	0.636053348900398	-0.0179153835166105	7109020	7110167	hypo	+	CHG	intergenic	Thecc1EG043520	scaffold_10r	mRNA	Uncharacterized protein (59%P)
scaffold_10r	0.834782608695652	0.785714285714285	-0.0490683229813665	7118896	7119174	hypo	+	CHG	intergenic	Thecc1EG043521	scaffold_10r	mRNA	Unknown
scaffold_10r	0.722222222222222	0.409090909090909	-0.313131313131313	7130419	7130419	hypo	+	CHG	upstream	Thecc1EG043522	scaffold_10r	mRNA	Uncharacterized protein
scaffold_10r	0.689102564102565	0.596153846153846	-0.092948717948718	7135518	7136284	hypo	-	CHG	upstream	Thecc1EG043523	scaffold_10r	mRNA	Unknown
scaffold_10r	0.785714285714286	1	0.214285714285714	7180875	7180875	hyper	+	CHG	upstream	Thecc1EG043527	scaffold_10r	mRNA	Unknown
scaffold_10r	0.732727272727273	0.558620689655172	-0.1741065830721	7206109	7207815	hyper	+	CHG	intronic	Thecc1EG043528	scaffold_10r	mRNA	Unknown
scaffold_10r	0.687952898550725	0.428792569659443	-0.259160328891282	7204272	7204686	hypo	-	CHG	intronic	Thecc1EG043529	scaffold_10r	mRNA	c("Gag-pol polyprotein"	" putative (42%U)")
scaffold_10r	0.736922952542647	0.478185376714789	-0.258737575827859	7234811	7234980	hypo	-	CHG	intronic	Thecc1EG043530	scaffold_10r	mRNA	Unknown
scaffold_10r	0.434920634920635	0.675277777777778	0.240357142857143	7212462	7213540	hyper	-	CHG	intronic	Thecc1EG043531	scaffold_10r	mRNA	Unknown
scaffold_10r	0.754603729603729	0.583447802197802	-0.171155927405927	7231394	7232995	hyper	+	CHG	intronic	Thecc1EG043533	scaffold_10r	mRNA	c("Auxin efflux carrier family protein"	" putative (59%P)")
scaffold_10r	0.765829635141437	0.645194828519182	-0.120634806622255	7248642	7250022	hyper	+	CHG	upstream	Thecc1EG043534	scaffold_10r	mRNA	Uncharacterized protein (70%P)
scaffold_10r	0.769014031945066	0.51992814171123	-0.249085890233836	7290013	7291004	hypo	-	CHG	upstream	Thecc1EG043535	scaffold_10r	mRNA	c("Retrotransposon protein"	" Ty1-copia subclass"	" putative (55%U)")
scaffold_10r	0.819444444444444	0.494385964912281	-0.325058479532164	7295350	7295738	hypo	+	CHG	intergenic	Thecc1EG043536	scaffold_10r	mRNA	Auxin efflux carrier family protein (66%P)
scaffold_10r	0.798573975044563	0.569628647214854	-0.228945327829709	7318441	7319064	hypo	-	CHG	intronic	Thecc1EG043537	scaffold_10r	mRNA	Unknown
scaffold_10r	0.647075725843801	0.656840825618937	0.00976509977513516	7314531	7316152	hyper	-	CHG	intronic	Thecc1EG043538	scaffold_10r	mRNA	Unknown
scaffold_10r	0.791720291720292	0.644849191945381	-0.146871099774911	7325897	7327341	hyper	+	CHG	upstream	Thecc1EG043539	scaffold_10r	mRNA	Uncharacterized protein
scaffold_10r	0.884615384615385	0.61046511627907	-0.274150268336315	7350883	7351626	hypo	+	CHG	intergenic	Thecc1EG043540	scaffold_10r	mRNA	Unknown
scaffold_10r	0.692460317460317	0.5626443001443	-0.129816017316017	7392267	7393337	hypo	-	CHG	exonic	Thecc1EG043543	scaffold_10r	mRNA	c("Retrotransposon protein"	" Ty3-gypsy sub-class"	" putative (40%U)")
scaffold_10r	0.858898398068905	0.746717965874875	-0.11218043219403	7401831	7403352	hypo	+	CHG	upstream	Thecc1EG043544	scaffold_10r	mRNA	c("Retrotransposon protein"	" putative (38%U)")
scaffold_10r	0.814814814814815	0.521739130434783	-0.293075684380032	7425782	7425782	hypo	+	CHG	upstream	Thecc1EG043547	scaffold_10r	mRNA	Uncharacterized protein (59%P)
scaffold_10r	0.658833039388595	0.660289007543012	0.00145596815441723	7423883	7424649	hypo	+	CHG	exonic	Thecc1EG043548	scaffold_10r	mRNA	Auxin efflux carrier family protein (65%P)
scaffold_10r	0.5	0.869565217391304	0.369565217391304	7473763	7473763	hyper	-	CHG	intergenic	Thecc1EG043552	scaffold_10r	mRNA	Myotubularin-like phosphatases II superfamily (71%T)
scaffold_10r	1	0.777777777777778	-0.222222222222222	7493025	7493025	hypo	+	CHG	UTR5	Thecc1EG043553	scaffold_10r	mRNA	Unknown
scaffold_10r	0.770212695202577	0.550790355477855	-0.219422339724722	7495183	7496890	hypo	+	CHG	exonic	Thecc1EG043555	scaffold_10r	mRNA	Uncharacterized protein (60%U)
scaffold_10r	0.70018115942029	0.450657894736842	-0.249523264683447	7506472	7506477	hypo	-	CHG	UTR5	Thecc1EG043556	scaffold_10r	mRNA	DNA/RNA polymerases superfamily protein (79%P)
scaffold_10r	0.84297052154195	0.594856808883694	-0.248113712658256	7579059	7579750	hypo	+	CHG	upstream	Thecc1EG043561	scaffold_10r	mRNA	Uncharacterized protein (28%U)
scaffold_10r	0.583333333333333	0.8	0.216666666666667	7598943	7598943	hyper	-	CHG	upstream	Thecc1EG043562	scaffold_10r	mRNA	Unknown
scaffold_10r	0.822425780818894	0.761498940266543	-0.060926840552352	7597455	7598118	hyper	-	CHG	exonic	Thecc1EG043563	scaffold_10r	mRNA	c("Retrotransposon gag protein"	" putative (48%U)")
scaffold_10r	0.587065350108828	0.529103576914637	-0.0579617731941914	7604255	7605701	hyper	+	CHG	exonic	Thecc1EG043564	scaffold_10r	mRNA	Uncharacterized protein (22%U)
scaffold_10r	0.66721911467156	0.758379753416518	0.0911606387449579	7620434	7621524	hyper	+	CHG	upstream	Thecc1EG043565	scaffold_10r	mRNA	Uncharacterized protein (29%U)
scaffold_10r	0.56208501275386	0.608875128998968	0.046790116245108	7632118	7633515	hyper	-	CHG	exonic	Thecc1EG043567	scaffold_10r	mRNA	Ssu72-like family protein (84%T)
scaffold_10r	0.501262626262627	0.251149425287356	-0.250113200975269	7640487	7640869	hypo	+	CHG	intergenic	Thecc1EG043568	scaffold_10r	mRNA	Uncharacterized protein
scaffold_10r	0.328611421886309	0.610348279171809	0.2817368572855	7666713	7667142	hyper	+	CHG	UTR5	Thecc1EG043570	scaffold_10r	mRNA	Unknown
scaffold_10r	0.684210526315789	0.916666666666667	0.232456140350877	7668509	7668509	hyper	-	CHG	exonic	Thecc1EG043572	scaffold_10r	mRNA	Unknown
scaffold_10r	0.916666666666667	0.714285714285714	-0.202380952380952	7670692	7670692	hypo	-	CHG	intronic	Thecc1EG043574	scaffold_10r	mRNA	Uncharacterized protein (66%P)
scaffold_10r	0.965079365079365	0.616678291870108	-0.348401073209257	7679789	7680134	hypo	-	CHG	intronic	Thecc1EG043575	scaffold_10r	mRNA	Uncharacterized protein (64%P)
scaffold_10r	0.6	0.230769230769231	-0.369230769230769	7697797	7697797	hypo	-	CHG	intergenic	Thecc1EG043577	scaffold_10r	mRNA	Uncharacterized protein (75%P)
scaffold_10r	0.637091099311578	0.744999462478378	0.1079083631668	7718727	7720351	hyper	-	CHG	intronic	Thecc1EG043579	scaffold_10r	mRNA	Unknown
scaffold_10r	0.771852612654712	0.535976615976616	-0.235875996678096	7724257	7726173	hypo	+	CHG	upstream	Thecc1EG043580	scaffold_10r	mRNA	Uncharacterized protein (74%P)
scaffold_10r	1	0.769230769230769	-0.230769230769231	7730683	7730683	hypo	-	CHG	intronic	Thecc1EG043581	scaffold_10r	mRNA	Uncharacterized protein (68%P)
[truncated: 13,943 more rows]
