# Supplementary material for: Single-base resolution methylomes of somatic embryogenesis in Theobroma cacao L. reveal epigenome modifications associated with somatic embryo abnormalities
Source: Sci Rep. 2022 Sep 5;12:15097. doi: 10.1038/s41598-022-18035-9 (PMC9445004; doi:10.1038/s41598-022-18035-9)
Supplement: Supplementary file 9 — Supplementary Table S12. [file 41598_2022_18035_MOESM9_ESM.csv]

Chr	MCCS_TC4	MCCS_TC5	MCCS_TC5.MCCS_TC4.delta_mean	Start	End	Comment	Strand	Context	Region	Gene	seqnames	type	Name
scaffold_1	0.294008882057221	0.565068161444978	0.271059279387757	175	1357	hyper	-	CHH	intergenic	Thecc1EG000001	scaffold_1	mRNA	Uncharacterized protein (39%P)
scaffold_1	0.123573463573464	0.277412432693763	0.153838969120299	6287	6758	hyper	-	CHH	intergenic	Thecc1EG000002	scaffold_1	mRNA	Cystathionine beta-synthase (CBS) family protein (82%T)
scaffold_1	0.063126052512066	0.357516321730946	0.29439026921888	14896	14965	hyper	-	CHH	intronic	Thecc1EG000004	scaffold_1	mRNA	Unknown
scaffold_1	0.224410774410775	0.550141803310018	0.325731028899243	26977	27607	hyper	-	CHH	UTR3	Thecc1EG000006	scaffold_1	mRNA	Clathrin adaptor complex small chain family protein (34%T)
scaffold_1	0.133811730703565	0.509837313002057	0.376025582298491	29884	30465	hyper	+	CHH	intronic	Thecc1EG000007	scaffold_1	mRNA	FAD/NAD(P)-binding oxidoreductase family protein (30%T)
scaffold_1	0.176063366972926	0.463150020121662	0.287086653148736	44742	46136	hyper	+	CHH	intergenic	Thecc1EG000010	scaffold_1	mRNA	Uncharacterized protein (72%P)
scaffold_1	0.270808491959538	0.5452524141387	0.274443922179162	47267	49144	hyper	-	CHH	exonic	Thecc1EG000011	scaffold_1	mRNA	Uncharacterized protein (72%P)
scaffold_1	0.189818661124482	0.459325676554678	0.269507015430197	54695	55146	hyper	-	CHH	upstream	Thecc1EG000012	scaffold_1	mRNA	Uncharacterized protein (56%P)
scaffold_1	0.128584881803577	0.408683009119952	0.280098127316375	53734	54671	hyper	+	CHH	exonic	Thecc1EG000013	scaffold_1	mRNA	c("Vacuolar iron transporter family protein"	" putative (52%P)")
scaffold_1	0.331818181818182	0.0526315789473685	-0.279186602870813	58939	58962	hypo	-	CHH	intronic	Thecc1EG000014	scaffold_1	mRNA	Diacylglycerol acyltransferase family (69%T)
scaffold_1	0.150497669964526	0.384952299478994	0.234454629514467	73105	75073	hyper	-	CHH	intronic	Thecc1EG000017	scaffold_1	mRNA	Unknown
scaffold_1	0.152971170550615	0.494272017355112	0.341300846804497	70885	72781	hyper	-	CHH	UTR3	Thecc1EG000018	scaffold_1	mRNA	Uncharacterized protein
scaffold_1	0.2	0	-0.2	122104	122104	hypo	-	CHH	downstream	Thecc1EG000027	scaffold_1	mRNA	Major facilitator superfamily protein (77%P)
scaffold_1	0.121621621621622	0.418831168831169	0.297209547209548	148136	148420	hyper	-	CHH	intronic	Thecc1EG000034	scaffold_1	mRNA	Basic helix-loop-helix DNA-binding superfamily protein (61%P)
scaffold_1	0.185159706251195	0.522761686141672	0.337601979890477	173547	173807	hyper	+	CHH	intronic	Thecc1EG000041	scaffold_1	mRNA	Kinase superfamily protein (70%T)
scaffold_1	0	0.2	0.2	229806	229806	hyper	-	CHH	UTR3	Thecc1EG000058	scaffold_1	mRNA	Unknown
scaffold_1	0	0.2	0.2	274416	274416	hyper	+	CHH	upstream;downstream	Thecc1EG000067	scaffold_1	mRNA	Nucleoside-triphosphatase C1orf57 (67%P)
scaffold_1	0.1	0.125	0.025	364003	364380	hyper	+	CHH	intronic	Thecc1EG000086	scaffold_1	mRNA	c("Calcium-dependent phosphotriesterase superfamily protein"	" putative (57%T)")
scaffold_1	0.302698203931625	0.722480893344089	0.419782689412464	373889	374308	hyper	-	CHH	upstream	Thecc1EG000089	scaffold_1	mRNA	MATE efflux family protein (67%P)
scaffold_1	0.180928287370083	0.458930492802637	0.278002205432554	376903	378540	hyper	+	CHH	intergenic	Thecc1EG000091	scaffold_1	mRNA	Uncharacterized protein (25%U)
scaffold_1	0.164699443208763	0.469283874858553	0.30458443164979	390331	391871	hyper	-	CHH	upstream;downstream	Thecc1EG000092	scaffold_1	mRNA	Acyl activating enzyme 1 (60%P)
scaffold_1	0.195710940445223	0.503921453741662	0.308210513296439	395395	396769	hyper	+	CHH	intronic	Thecc1EG000094	scaffold_1	mRNA	c("RPM1-interacting protein 4 family protein"	" putative (57%P)")
scaffold_1	0.098803289649165	0.363014137395791	0.264210847746626	406010	407097	hyper	-	CHH	intergenic	Thecc1EG000096	scaffold_1	mRNA	Basic chitinase (72%P)
scaffold_1	0	0.333333333333333	0.333333333333333	411397	411397	hyper	-	CHH	upstream	Thecc1EG000097	scaffold_1	mRNA	c("NAC domain-containing protein"	" putative (44%U)")
scaffold_1	0.176470588235294	0.511111111111111	0.334640522875817	457162	457162	hyper	+	CHH	intronic	Thecc1EG000110	scaffold_1	mRNA	UPF0548 protein (74%U)
scaffold_1	0.192543077837195	0.648142957260604	0.455599879423409	467604	468407	hyper	-	CHH	upstream	Thecc1EG000114	scaffold_1	mRNA	Beta-galactosidase 3 (71%P)
scaffold_1	0.546168822138785	0.852121452029087	0.305952629890303	476515	477314	hyper	-	CHH	intronic	Thecc1EG000118	scaffold_1	mRNA	Unknown
scaffold_1	0.25	0	-0.25	509440	509440	hypo	-	CHH	exonic	Thecc1EG000129	scaffold_1	mRNA	Uncharacterized protein
scaffold_1	0.283097294862001	0.673294704541859	0.390197409679858	533924	534427	hyper	-	CHH	intergenic	Thecc1EG000133	scaffold_1	mRNA	Aconitase 1 (91%T)
scaffold_1	0.15	0.471590909090909	0.321590909090909	559809	559812	hyper	-	CHH	upstream	Thecc1EG000140	scaffold_1	mRNA	Early-responsive to dehydration stress protein (ERD4) (76%T)
scaffold_1	0.134567526820231	0.40434751876757	0.269779991947339	565232	566119	hypo	-	CHH	intergenic	Thecc1EG000141	scaffold_1	mRNA	Uncharacterized protein (66%P)
scaffold_1	0.151349732756918	0.47611873286746	0.324769000110542	572627	572732	hyper	+	CHH	UTR3	Thecc1EG000143	scaffold_1	mRNA	Unknown
scaffold_1	0.224188311688312	0.552785376152	0.328597064463688	579928	580096	hyper	+	CHH	downstream	Thecc1EG000145	scaffold_1	mRNA	Peroxidase 64 (77%P)
scaffold_1	0.203001227348465	0.472794337029238	0.269793109680773	586714	587022	hyper	-	CHH	intronic	Thecc1EG000146	scaffold_1	mRNA	Methyltransferase family protein (70%P)
scaffold_1	0.575757575757576	0.923076923076923	0.347319347319347	584169	584169	hyper	-	CHH	intronic	Thecc1EG000147	scaffold_1	mRNA	Uncharacterized protein (70%P)
scaffold_1	0	0.238095238095238	0.238095238095238	628005	628005	hyper	-	CHH	intergenic	Thecc1EG000159	scaffold_1	mRNA	F-box family protein (66%P)
scaffold_1	0.474960753532182	0.825829725829726	0.350868972297544	642766	642809	hyper	-	CHH	upstream;downstream	Thecc1EG000163	scaffold_1	mRNA	VPS35 A (80%T)
scaffold_1	0.473351263481979	0.216746828759858	-0.256604434722121	682848	683392	hyper	-	CHH	upstream	Thecc1EG000173	scaffold_1	mRNA	Tetratricopeptide repeat-like superfamily protein (73%P)
scaffold_1	0.249754901960784	0.324324324324325	0.07456942236354	688771	689713	hypo	-	CHH	UTR3	Thecc1EG000175	scaffold_1	mRNA	Uncharacterized protein (76%P)
scaffold_1	0.25	0.518518518518518	0.268518518518518	727979	727979	hyper	+	CHH	intronic	Thecc1EG000187	scaffold_1	mRNA	Rhodanese/Cell cycle control phosphatase superfamily protein (64%P)
scaffold_1	0.222222222222222	0	-0.222222222222222	732314	732314	hypo	+	CHH	intronic	Thecc1EG000190	scaffold_1	mRNA	Oligopeptide transporter 7 (73%T)
scaffold_1	0.255452972639376	0.551874988389714	0.296422015750338	786134	787314	hyper	-	CHH	upstream	Thecc1EG000201	scaffold_1	mRNA	c("Chaperone DnaJ-domain superfamily protein"	" putative (58%P)")
scaffold_1	0.0847457627118644	0.291666666666667	0.206920903954802	799711	799711	hyper	+	CHH	exonic	Thecc1EG000203	scaffold_1	mRNA	Endonuclease/exonuclease/phosphatase family protein (61%P)
scaffold_1	0.37081735492369	0.668789054083172	0.297971699159482	852422	852532	hyper	-	CHH	upstream	Thecc1EG000214	scaffold_1	mRNA	Transducin/WD40 repeat-like superfamily protein (77%P)
scaffold_1	0.1995004995005	0.571978307020903	0.372477807520404	885962	886242	hyper	+	CHH	upstream	Thecc1EG000221	scaffold_1	mRNA	EG (66%U)
scaffold_1	0.28825968241336	0.309001363070104	0.0207416806567441	909346	910312	hypo	+	CHH	intronic	Thecc1EG000226	scaffold_1	mRNA	Ribosomal protein L2 family (95%T)
scaffold_1	0.327965973822048	0.640574017837089	0.312608044015041	924197	924540	hyper	+	CHH	upstream	Thecc1EG000230	scaffold_1	mRNA	NAD(P)-binding Rossmann-fold superfamily protein (86%T)
scaffold_1	0.219512195121951	0.441860465116279	0.222348269994328	960650	960650	hyper	+	CHH	exonic	Thecc1EG000238	scaffold_1	mRNA	c("ATPase"	" F0/V0 complex"	" subunit C protein (100%T)")
scaffold_1	0.366666666666666	0.369230769230769	0.0025641025641025	988295	988333	hypo	-	CHH	downstream	Thecc1EG000244	scaffold_1	mRNA	B-box type zinc finger family protein (78%P)
scaffold_1	0.329365079365079	0.1	-0.229365079365079	992449	992468	hypo	-	CHH	upstream;downstream	Thecc1EG000245	scaffold_1	mRNA	Serine carboxypeptidase S28 family protein (72%T)
scaffold_1	0.259816186979695	0.662604060022341	0.402787873042646	1004679	1005501	hyper	+	CHH	upstream;downstream	Thecc1EG000248	scaffold_1	mRNA	Uncharacterized protein (68%P)
scaffold_1	0.208333333333333	0	-0.208333333333333	1028756	1028756	hypo	+	CHH	intronic	Thecc1EG000255	scaffold_1	mRNA	Uncharacterized protein (39%U)
scaffold_1	0.1875	0.53968253968254	0.35218253968254	1064686	1064686	hyper	-	CHH	upstream;downstream	Thecc1EG000261	scaffold_1	mRNA	Unknown
scaffold_1	0.266253236093563	0.647211764872066	0.380958528778503	1092547	1093604	hyper	+	CHH	upstream	Thecc1EG000266	scaffold_1	mRNA	c("K-box region and MADS-box transcription factor family protein"	" putative (59%P)")
scaffold_1	0.2	0.560975609756098	0.360975609756098	1127219	1127219	hyper	+	CHH	intergenic	Thecc1EG000275	scaffold_1	mRNA	Unknown
scaffold_1	0.260205703343797	0.248715187215213	-0.0114905161285841	1148066	1148935	hypo	-	CHH	intergenic	Thecc1EG000277	scaffold_1	mRNA	Nodulin MtN21 /EamA-like transporter family protein (63%T)
scaffold_1	0.0333333333333333	0.486962365591398	0.453629032258065	1154770	1154778	hyper	-	CHH	upstream;downstream	Thecc1EG000279	scaffold_1	mRNA	c("Thioredoxin H-type 1"	" H1"	"TRX1 (87%T)")
scaffold_1	0.696428571428571	0.941176470588235	0.244747899159664	1175509	1175509	hyper	-	CHH	intronic	Thecc1EG000285	scaffold_1	mRNA	Unknown
scaffold_1	0	0.2	0.2	1194205	1194205	hyper	+	CHH	upstream;downstream	Thecc1EG000290	scaffold_1	mRNA	Ubiquitin-conjugating enzyme 16 (86%T)
scaffold_1	0.111363636363636	0.55483443377351	0.443470797409873	1224489	1224515	hyper	+	CHH	upstream	Thecc1EG000298	scaffold_1	mRNA	UDP-Glycosyltransferase superfamily protein (75%P)
scaffold_1	0	0.272727272727273	0.272727272727273	1228883	1228883	hyper	-	CHH	intronic	Thecc1EG000299	scaffold_1	mRNA	Pentatricopeptide repeat (PPR) superfamily protein (60%T)
scaffold_1	0.259729042354751	0.588417346546575	0.328688304191824	1235869	1236364	hyper	+	CHH	upstream	Thecc1EG000301	scaffold_1	mRNA	P-loop containing nucleoside triphosphate hydrolases superfamily protein (63%P)
scaffold_1	0	0.230769230769231	0.230769230769231	1247587	1247587	hyper	-	CHH	upstream	Thecc1EG000303	scaffold_1	mRNA	Uncharacterized protein (48%P)
scaffold_1	0.0769230769230769	0.291666666666667	0.21474358974359	1271754	1271754	hyper	+	CHH	upstream	Thecc1EG000307	scaffold_1	mRNA	Sec14p-like phosphatidylinositol transfer family protein (64%P)
scaffold_1	0.5	0.166666666666667	-0.333333333333333	1278563	1278563	hypo	+	CHH	exonic	Thecc1EG000308	scaffold_1	mRNA	Phosducin-like protein 3 (77%T)
scaffold_1	0.117877492877493	0.418784334573808	0.300906841696315	1289128	1289285	hyper	-	CHH	downstream	Thecc1EG000311	scaffold_1	mRNA	c("Mitochondrial chaperone BCS1"	" putative-like protein (25%U)")
scaffold_1	0.264983816969603	0.606493634325076	0.341509817355473	1294455	1294701	hyper	+	CHH	downstream	Thecc1EG000312	scaffold_1	mRNA	c("P-loop containing nucleoside triphosphate hydrolases superfamily protein"	" putative (54%P)")
scaffold_1	0.226945550770338	0.6834233499739	0.456477799203562	1324505	1324955	hyper	-	CHH	intronic	Thecc1EG000322	scaffold_1	mRNA	TIM-barrel signal transduction protein (75%P)
scaffold_1	0.303981744413511	0.757788283176033	0.453806538762521	1325197	1326898	hyper	-	CHH	upstream	Thecc1EG000323	scaffold_1	mRNA	c("Heavy metal transport/detoxification superfamily protein"	" putative (47%P)")
scaffold_1	0.193532378170477	0.502458917970855	0.308926539800377	1339621	1341603	hyper	-	CHH	intronic	Thecc1EG000325	scaffold_1	mRNA	c("S-adenosyl-L-methionine-dependent methyltransferases superfamily protein"	" putative (40%T)")
scaffold_1	0.180714308919539	0.469581351561366	0.288867042641827	1337575	1339559	hyper	+	CHH	intronic	Thecc1EG000326	scaffold_1	mRNA	Salicylate O-methyltransferase (63%U)
scaffold_1	0	0.258978515128401	0.258978515128401	1349911	1349939	hyper	+	CHH	upstream;downstream	Thecc1EG000327	scaffold_1	mRNA	Unknown
scaffold_1	0	0.416306062358694	0.416306062358694	1354205	1354286	hyper	+	CHH	intronic	Thecc1EG000329	scaffold_1	mRNA	c("Phosphatidic acid phosphatase (PAP2) family protein"	" putative (57%T)")
scaffold_1	0	0.205128205128205	0.205128205128205	1362086	1362086	hyper	+	CHH	upstream	Thecc1EG000331	scaffold_1	mRNA	c("S-adenosyl-L-methionine-dependent methyltransferases superfamily protein"	" putative (39%T)")
scaffold_1	0.15856688471442	0.36105514818437	0.202488263469949	1366984	1368381	hypo	-	CHH	upstream	Thecc1EG000332	scaffold_1	mRNA	Unknown
scaffold_1	0.220984408110157	0.516412187887776	0.29542777977762	1370576	1372437	hyper	-	CHH	intergenic	Thecc1EG000334	scaffold_1	mRNA	Cysteine-rich RLK (RECEPTOR-like protein kinase) 8 (31%T)
scaffold_1	0.200263504611331	0.530555555555556	0.330292050944225	1375399	1375482	hyper	-	CHH	UTR3	Thecc1EG000335	scaffold_1	mRNA	Uncharacterized protein (69%P)
scaffold_1	0.127747252747253	0.686733405483405	0.558986152736153	1385207	1385233	hyper	+	CHH	intergenic	Thecc1EG000337	scaffold_1	mRNA	c("TRNA--methyltransferase non-catalytic subunit trm6MTase subunit trm6"	" putative (42%P)")
scaffold_1	0.302532706689003	0.624193544751368	0.321660838062365	1412333	1413178	hypo	-	CHH	intergenic	Thecc1EG000344	scaffold_1	mRNA	c("Dihydroflavonol-4-reductase"	" putative (46%U)")
scaffold_1	0.210526315789474	0	-0.210526315789474	1423172	1423172	hypo	+	CHH	upstream	Thecc1EG000345	scaffold_1	mRNA	c("Chaperone DnaJ-domain superfamily protein"	" putative (50%P)")
scaffold_1	0.1	0.327272727272727	0.227272727272727	1455163	1455163	hyper	+	CHH	upstream;downstream	Thecc1EG000353	scaffold_1	mRNA	4-phosphopantetheine adenylyltransferase (76%T)
scaffold_1	0	0.2	0.2	1484350	1484350	hyper	+	CHH	upstream	Thecc1EG000362	scaffold_1	mRNA	c("Basic helix-loop-helix DNA-binding superfamily protein"	" putative (54%P)")
scaffold_1	0.303133903133903	0.900837014647757	0.597703111513853	1505531	1505548	hyper	+	CHH	upstream	Thecc1EG000369	scaffold_1	mRNA	AAA-type ATPase family protein (79%P)
scaffold_1	0	0.222222222222222	0.222222222222222	1571292	1571292	hyper	+	CHH	intronic	Thecc1EG000386	scaffold_1	mRNA	FAD/NAD(P)-binding oxidoreductase family protein (71%T)
scaffold_1	0.219762126418473	0.562993809276811	0.343231682858338	1602765	1603903	hyper	-	CHH	upstream	Thecc1EG000392	scaffold_1	mRNA	Uncharacterized protein (86%P)
scaffold_1	0.483089637635092	0.805962283641755	0.322872646006662	1614730	1614916	hyper	-	CHH	upstream	Thecc1EG000395	scaffold_1	mRNA	Uncharacterized protein
scaffold_1	0.533612440191388	0.670721966205837	0.13710952601445	1732861	1734759	hyper	-	CHH	upstream;downstream	Thecc1EG000424	scaffold_1	mRNA	Unknown
scaffold_1	0.186046511627907	0.56	0.373953488372093	1741822	1741822	hyper	+	CHH	exonic	Thecc1EG000426	scaffold_1	mRNA	Tetratricopeptide repeat (TPR)-like superfamily protein (69%T)
scaffold_1	0.198005698005698	0.291594202898551	0.0935885048928527	1767547	1767644	hyper	-	CHH	downstream	Thecc1EG000431	scaffold_1	mRNA	Phosphatase 2C family protein (60%P)
scaffold_1	0	0.230769230769231	0.230769230769231	1811733	1811733	hyper	+	CHH	upstream	Thecc1EG000439	scaffold_1	mRNA	Quinone reductase family protein (70%T)
scaffold_1	0.129711042311662	0.496495744471453	0.366784702159791	1831250	1831322	hyper	+	CHH	UTR3	Thecc1EG000443	scaffold_1	mRNA	c("UDP-glucosyl transferase 72E1"	" putative (53%T)")
scaffold_1	0.195340391721114	0.618443754652082	0.423103362930968	1834220	1835239	hyper	-	CHH	upstream	Thecc1EG000444	scaffold_1	mRNA	c("UDP-glucosyl transferase 72E1"	" putative (58%T)")
scaffold_1	0.264578450881933	0.593554589922474	0.328976139040542	1837728	1839051	hyper	+	CHH	upstream	Thecc1EG000445	scaffold_1	mRNA	c("UDP-glucosyl transferase 72E1"	" putative (51%T)")
scaffold_1	0.239094589620906	0.647037037037037	0.407942447416132	1843327	1843389	hyper	+	CHH	upstream	Thecc1EG000446	scaffold_1	mRNA	Anthocyanidin 3-O-glucosyltransferase 5 (62%U)
scaffold_1	0.263157894736842	0	-0.263157894736842	1870341	1870341	hypo	+	CHH	exonic	Thecc1EG000453	scaffold_1	mRNA	RUB1 conjugating enzyme 1 (89%P)
scaffold_1	0.310344827586207	0	-0.310344827586207	1873082	1873082	hypo	-	CHH	intronic	Thecc1EG000455	scaffold_1	mRNA	Geranylgeranyl pyrophosphate synthase 1 (67%T)
scaffold_1	0.3	0	-0.3	1934932	1934932	hypo	-	CHH	downstream	Thecc1EG000468	scaffold_1	mRNA	Ribonuclease P protein subunit P38-related (60%P)
scaffold_1	0.692307692307692	0.230769230769231	-0.461538461538462	2007678	2007678	hypo	+	CHH	exonic	Thecc1EG000486	scaffold_1	mRNA	c("G2484-1 protein"	" putative (57%P)")
scaffold_1	0	0.345948544529446	0.345948544529446	2026009	2026402	hyper	+	CHH	upstream;downstream	Thecc1EG000489	scaffold_1	mRNA	Uncharacterized protein (38%U)
scaffold_1	0	0.3125	0.3125	2028377	2028377	hyper	-	CHH	upstream;downstream	Thecc1EG000491	scaffold_1	mRNA	CAP (70%P)
scaffold_1	0.272727272727273	0.0238095238095238	-0.248917748917749	2030867	2030913	hypo	-	CHH	upstream	Thecc1EG000493	scaffold_1	mRNA	Uncharacterized protein
scaffold_1	0.415690898249038	0.386292039165602	-0.0293988590834353	2063553	2064250	hypo	+	CHH	exonic	Thecc1EG000501	scaffold_1	mRNA	Phototropic-responsive NPH3 family protein (65%P)
scaffold_1	0.165767058641076	0.512688188978453	0.346921130337378	2076484	2077340	hyper	+	CHH	upstream	Thecc1EG000506	scaffold_1	mRNA	Uncharacterized protein (57%P)
scaffold_1	0.444444444444444	0.727272727272727	0.282828282828283	2116881	2116881	hyper	-	CHH	intronic	Thecc1EG000511	scaffold_1	mRNA	Unknown
scaffold_1	0.3	0.0285714285714286	-0.271428571428571	2217316	2217316	hypo	+	CHH	upstream	Thecc1EG000534	scaffold_1	mRNA	c("Methyl esterase 1"	" putative (59%T)")
scaffold_1	0.0980392156862743	0.51038961038961	0.412350394703336	2223311	2223337	hyper	-	CHH	upstream;downstream	Thecc1EG000535	scaffold_1	mRNA	c("MybPA2"	" putative (40%U)")
scaffold_1	0.249291762374484	0.568754775118478	0.319463012743993	2228215	2228760	hyper	-	CHH	downstream	Thecc1EG000538	scaffold_1	mRNA	c("Methyl esterase 3"	" putative (57%T)")
scaffold_1	0.172594394037675	0.464320646915056	0.291726252877381	2232214	2234178	hyper	+	CHH	upstream	Thecc1EG000539	scaffold_1	mRNA	c("Salicylic acid-binding protein 2"	" putative (57%P)")
scaffold_1	0.228384370170131	0.547667373722229	0.319283003552098	2238607	2239447	hyper	-	CHH	upstream	Thecc1EG000540	scaffold_1	mRNA	c("Methyl esterase 6"	" putative (58%T)")
scaffold_1	0.33265695657	0.674083801085023	0.341426844515023	2242115	2242498	hyper	-	CHH	upstream	Thecc1EG000542	scaffold_1	mRNA	c("Salicylic acid-binding protein 2"	" putative (56%P)")
scaffold_1	0.211669843649167	0.561864138400485	0.350194294751318	2248528	2249053	hyper	-	CHH	intronic	Thecc1EG000545	scaffold_1	mRNA	Unknown
scaffold_1	0.266666666666667	0	-0.266666666666667	2260729	2260729	hypo	+	CHH	intronic	Thecc1EG000547	scaffold_1	mRNA	c("Methyl esterase 10"	" putative (58%T)")
scaffold_1	0.237962962962963	0.0208333333333333	-0.21712962962963	2311390	2311450	hypo	-	CHH	upstream	Thecc1EG000557	scaffold_1	mRNA	c("SWIB complex BAF60b domain-containing protein"	" putative (59%P)")
scaffold_1	0.0418609168609168	0.325827216631815	0.283966299770897	2340461	2340499	hyper	-	CHH	upstream	Thecc1EG000560	scaffold_1	mRNA	ASYMMETRIC LEAVES 2-like 1 (65%P)
scaffold_1	0.415057437116261	0.746716943187532	0.331659506071271	2345759	2345810	hyper	-	CHH	upstream	Thecc1EG000561	scaffold_1	mRNA	c("Ribosomal protein L25/Gln-tRNA synthetase"	" anti-codon-binding domain (66%T)")
scaffold_1	0	0.238095238095238	0.238095238095238	2375306	2375306	hyper	-	CHH	upstream	Thecc1EG000570	scaffold_1	mRNA	Phosphoglycerate mutase family protein (68%P)
scaffold_1	0.150568181818182	0.725396825396825	0.574828643578643	2438176	2438196	hyper	-	CHH	upstream;downstream	Thecc1EG000577	scaffold_1	mRNA	Uncharacterized protein (56%P)
scaffold_1	0.382549019607843	0.708347541915317	0.325798522307474	2425974	2426845	hyper	+	CHH	downstream	Thecc1EG000578	scaffold_1	mRNA	Uncharacterized protein
scaffold_1	0.355844155844156	0.686164265149772	0.330320109305617	2449217	2449295	hyper	-	CHH	upstream	Thecc1EG000581	scaffold_1	mRNA	Unknown
scaffold_1	0.190570802957073	0.520914039043048	0.330343236085974	2458812	2459480	hyper	-	CHH	upstream	Thecc1EG000584	scaffold_1	mRNA	c("TRNA Delta(2)-isopentenylpyrophosphate transferase"	" putative (50%P)")
scaffold_1	0.361305361305361	0.800865800865801	0.43956043956044	2475928	2475954	hyper	+	CHH	UTR3	Thecc1EG000586	scaffold_1	mRNA	Uncharacterized protein (45%P)
scaffold_1	0.143313347841679	0.578824893389723	0.435511545548045	2491345	2491655	hyper	-	CHH	upstream	Thecc1EG000589	scaffold_1	mRNA	Acyl transferase/acyl hydrolase/lysophospholipase superfamily protei (62%T)
scaffold_1	0.296990065279557	0.613145102748015	0.316155037468458	2529779	2530320	hyper	+	CHH	upstream	Thecc1EG000596	scaffold_1	mRNA	Uncharacterized protein (67%P)
scaffold_1	0.173354703510206	0.473648384007194	0.300293680496988	2555903	2557120	hyper	-	CHH	upstream	Thecc1EG000603	scaffold_1	mRNA	ATP-dependent RNA helicase eIF4A (68%P)
scaffold_1	0.128445868831854	0.282190242631669	0.153744373799815	2563855	2564332	hyper	-	CHH	intergenic	Thecc1EG000604	scaffold_1	mRNA	Uncharacterized protein (58%P)
scaffold_1	0.723404255319149	0.102564102564103	-0.620840152755046	2575247	2575247	hypo	+	CHH	exonic	Thecc1EG000605	scaffold_1	mRNA	Unknown
scaffold_1	0.225656821810668	0.532071837023132	0.306415015212464	2580134	2580444	hyper	+	CHH	upstream	Thecc1EG000606	scaffold_1	mRNA	AP2/ERF domain-containing transcription factor-like protein (30%U)
scaffold_1	0.300891265597148	0.574249967596824	0.273358701999676	2588295	2589208	hyper	-	CHH	intronic	Thecc1EG000608	scaffold_1	mRNA	Centrin2 (82%T)
scaffold_1	0.176470588235294	0.4	0.223529411764706	2593662	2593662	hyper	-	CHH	UTR3	Thecc1EG000609	scaffold_1	mRNA	c("Red chlorophyll catabolite reductase"	" putative (56%U)")
scaffold_1	0.0516317016317017	0.40669161777822	0.355059916146519	2596916	2597180	hyper	+	CHH	intergenic	Thecc1EG000610	scaffold_1	mRNA	Heat shock factor 4 (60%P)
scaffold_1	0.232608695652174	0.357621996166888	0.125013300514714	2607314	2607421	hypo	-	CHH	upstream	Thecc1EG000612	scaffold_1	mRNA	Uncharacterized protein (64%P)
scaffold_1	0.42510655872572	0.794756280298076	0.369649721572356	2607427	2609374	hyper	-	CHH	intergenic	Thecc1EG000613	scaffold_1	mRNA	Unknown
scaffold_1	0.335897435897435	0.242481203007519	-0.0934162328899175	2653119	2653143	hyper	-	CHH	intergenic	Thecc1EG000620	scaffold_1	mRNA	Uncharacterized protein (74%P)
scaffold_1	0.252284442255423	0.657639200599967	0.405354758344544	2667955	2669082	hyper	-	CHH	upstream	Thecc1EG000621	scaffold_1	mRNA	Zeaxanthin epoxidase (ZEP) (ABA1) (68%T)
scaffold_1	0.4	0.692307692307692	0.292307692307692	2669499	2669499	hyper	+	CHH	upstream	Thecc1EG000622	scaffold_1	mRNA	c("Remorin family protein"	" putative (54%P)")
scaffold_1	0.10520863265495	0.409066637945745	0.303858005290795	2681175	2682320	hyper	-	CHH	upstream	Thecc1EG000624	scaffold_1	mRNA	Unknown
scaffold_1	0.0339596949891067	0.288435161504215	0.254475466515109	2690326	2692075	hyper	+	CHH	upstream;downstream	Thecc1EG000625	scaffold_1	mRNA	c("Alpha/beta-Hydrolases superfamily protein"	" putative (47%T)")
scaffold_1	0.0861904761904761	0.361462450592885	0.275271974402409	2692129	2692148	hyper	+	CHH	intergenic	Thecc1EG000626	scaffold_1	mRNA	Alpha/beta-Hydrolases superfamily protein (29%T)
scaffold_1	0.110165970741797	0.387376286652751	0.277210315910953	2692480	2694276	hyper	+	CHH	intergenic	Thecc1EG000627	scaffold_1	mRNA	c("Alpha/beta-Hydrolases superfamily protein"	" putative (48%T)")
scaffold_1	0.0588235294117647	0.277777777777778	0.218954248366013	2716291	2716291	hyper	+	CHH	intergenic	Thecc1EG000630	scaffold_1	mRNA	Uncharacterized protein
scaffold_1	0.0446428571428571	0.352564102564103	0.307921245421245	2730841	2730862	hyper	+	CHH	intergenic	Thecc1EG000633	scaffold_1	mRNA	c("Ralf-like 34"	" putative (59%P)")
scaffold_1	0	0.2	0.2	2764032	2764034	hyper	+	CHH	exonic	Thecc1EG000646	scaffold_1	mRNA	Unknown
scaffold_1	0.164180971187181	0.500693737731411	0.336512766544229	2826990	2827729		+	CHH	intergenic	Thecc1EG000655	scaffold_1	mRNA	SET domain-containing protein (69%P)
scaffold_1	0.227272727272727	0.505208333333333	0.277935606060606	2839654	2839664	hyper	+	CHH	UTR5	Thecc1EG000657	scaffold_1	mRNA	HXXXD-type acyl-transferase family protein (32%T)
scaffold_1	0.258850534719108	0.623961289436494	0.365110754717387	2839667	2840029	hyper	-	CHH	upstream	Thecc1EG000658	scaffold_1	mRNA	Uncharacterized protein (68%U)
scaffold_1	0.175634787489643	0.505224865749203	0.329590078259559	2840041	2841692	hyper	-	CHH	upstream	Thecc1EG000659	scaffold_1	mRNA	Uncharacterized protein
scaffold_1	0.321889391020666	0.442936444974622	0.121047053953955	2860206	2862189	hyper	-	CHH	intergenic	Thecc1EG000663	scaffold_1	mRNA	Uncharacterized protein
scaffold_1	0.422727272727273	0.185672514619883	-0.237054758107389	2915099	2915151	hypo	-	CHH	upstream	Thecc1EG000668	scaffold_1	mRNA	Cystathionine beta-synthase family protein (73%P)
scaffold_1	0.117647058823529	0.454545454545455	0.336898395721925	2932033	2932033	hyper	-	CHH	exonic	Thecc1EG000670	scaffold_1	mRNA	RNA-binding family protein (66%P)
scaffold_1	0.248003101471319	0.388498834156286	0.140495732684966	2967664	2969628	hyper	+	CHH	upstream	Thecc1EG000676	scaffold_1	mRNA	Uncharacterized protein (48%P)
scaffold_1	0.280476190476191	0.0365941217924802	-0.24388206868371	2969685	2969848	hypo	+	CHH	intergenic	Thecc1EG000677	scaffold_1	mRNA	2-oxoglutarate (2OG) and Fe(II)-dependent oxygenase superfamily protein (71%T)
scaffold_1	0	0.666666666666667	0.666666666666667	2989135	2989135	hyper	+	CHH	intergenic	Thecc1EG000681	scaffold_1	mRNA	Unknown
scaffold_1	0	0.2	0.2	3024110	3024110	hyper	-	CHH	intergenic	Thecc1EG000689	scaffold_1	mRNA	c("SKP1/ASK1-interacting protein 2"	" putative (58%T)")
scaffold_1	0.010989010989011	0.282326999765423	0.271337988776412	3083604	3083633	hyper	-	CHH	downstream	Thecc1EG000699	scaffold_1	mRNA	c("GroES-like zinc-binding alcohol dehydrogenase family protein"	" putative (45%T)")
scaffold_1	0.244027607717514	0.586494147836042	0.342466540118528	3098651	3099606	hyper	-	CHH	intronic	Thecc1EG000701	scaffold_1	mRNA	Uncharacterized protein (59%P)
scaffold_1	0.133333333333333	0.233834586466166	0.100501253132832	3107296	3107414	hypo	-	CHH	intergenic	Thecc1EG000703	scaffold_1	mRNA	Uncharacterized protein
scaffold_1	0.173786309673037	0.577117832238542	0.403331522565505	3123302	3123566	hyper	-	CHH	intronic	Thecc1EG000707	scaffold_1	mRNA	c("ATP binding protein"	" putative (40%U)")
scaffold_1	0.227221743500492	0.594836685376458	0.367614941875966	3129392	3130113	hyper	+	CHH	upstream	Thecc1EG000708	scaffold_1	mRNA	c("Kinase superfamily protein"	" putative (58%P)")
scaffold_1	0	0.214285714285714	0.214285714285714	3136477	3136477	hyper	+	CHH	upstream	Thecc1EG000711	scaffold_1	mRNA	c("Maternal effect embryo arrest 59"	" putative (56%P)")
scaffold_1	0.411519614851862	0.770091407286359	0.358571792434497	3147054	3147339	hyper	-	CHH	downstream	Thecc1EG000713	scaffold_1	mRNA	c("Cytochrome p450 81d1"	" putative (40%T)")
scaffold_1	0.391935805422647	0.0253831909417016	-0.366552614480946	3183601	3183695	hypo	+	CHH	upstream	Thecc1EG000722	scaffold_1	mRNA	Uncharacterized protein (43%P)
scaffold_1	0.18139413332203	0.621557893841812	0.440163760519782	3190940	3191572	hyper	-	CHH	intergenic	Thecc1EG000723	scaffold_1	mRNA	Auxin-responsive GH3 family protein (81%T)
scaffold_1	0.111111111111111	0.114389233954451	0.00327812284334	3255399	3255804	hypo	+	CHH	intronic	Thecc1EG000738	scaffold_1	mRNA	Transducin family protein / WD-40 repeat family protein (61%P)
scaffold_1	0.163606335885923	0.490662534076736	0.327056198190813	3279749	3280591	hyper	-	CHH	intergenic	Thecc1EG000742	scaffold_1	mRNA	Tetratricopeptide repeat-like superfamily protein (71%P)
scaffold_1	0.385819883304882	0.644954606465703	0.259134723160821	3310757	3311014	hypo	+	CHH	upstream	Thecc1EG000749	scaffold_1	mRNA	Subtilase family protein (75%T)
scaffold_1	0	0.39875262605042	0.39875262605042	3320431	3320452	hyper	-	CHH	intergenic	Thecc1EG000750	scaffold_1	mRNA	c("Chaperone DnaJ-domain superfamily protein"	" putative (55%T)")
scaffold_1	0.406277056277056	0.0791899847874183	-0.327087071489638	3345484	3345704	hyper	-	CHH	upstream	Thecc1EG000756	scaffold_1	mRNA	Uncharacterized protein family protein SERF (84%P)
scaffold_1	0.431767983044749	0.752043435279781	0.320275452235031	3363819	3364473	hyper	+	CHH	downstream	Thecc1EG000760	scaffold_1	mRNA	Phototropic-responsive NPH3 family protein (74%P)
scaffold_1	0.116532976827094	0.346808143547274	0.23027516672018	3374612	3374650	hyper	+	CHH	intergenic	Thecc1EG000761	scaffold_1	mRNA	Uncharacterized protein (51%P)
scaffold_1	0.497549019607843	0.756955484896662	0.259406465288818	3394178	3394190	hyper	-	CHH	upstream	Thecc1EG000764	scaffold_1	mRNA	SCL domain class transcription factor (78%U)
scaffold_1	0.2653264323212	0.572413226422389	0.307086794101189	3413166	3413615	hyper	-	CHH	intergenic	Thecc1EG000767	scaffold_1	mRNA	Uncharacterized protein
scaffold_1	0.525317852824537	0.908178249473901	0.382860396649363	3427201	3427360	hyper	-	CHH	upstream	Thecc1EG000772	scaffold_1	mRNA	Uncharacterized protein (73%P)
scaffold_1	0.235435947742239	0.504552012631572	0.269116064889333	3427831	3428452	hyper	-	CHH	UTR5	Thecc1EG000773	scaffold_1	mRNA	Kinase superfamily protein (89%P)
scaffold_1	0.0526315789473684	0.307692307692308	0.255060728744939	3467775	3467775	hyper	-	CHH	upstream	Thecc1EG000781	scaffold_1	mRNA	Uncharacterized protein (20%U)
scaffold_1	0	0.223611111111111	0.223611111111111	3498400	3498644	hyper	+	CHH	upstream	Thecc1EG000788	scaffold_1	mRNA	c("ARM repeat superfamily protein"	" putative (56%P)")
scaffold_1	0.300814820415372	0.715514303965245	0.414699483549873	3528790	3529137	hyper	-	CHH	intergenic	Thecc1EG000794	scaffold_1	mRNA	Adenosine-5\'-phosphosulfate kinase 3 (69%P)
scaffold_1	0	0.2	0.2	3547659	3547659	hyper	-	CHH	UTR3	Thecc1EG000801	scaffold_1	mRNA	GRAS family transcription factor (67%P)
scaffold_1	0.0559185259185259	0.469871574360738	0.413953048442212	3569782	3569987	hyper	-	CHH	upstream;downstream	Thecc1EG000805	scaffold_1	mRNA	c("Tetratricopeptide repeat-like superfamily protein"	" putative (55%P)")
scaffold_1	0	0.291560102301791	0.291560102301791	3584245	3584269	hyper	-	CHH	upstream	Thecc1EG000808	scaffold_1	mRNA	NADH-ubiquinone oxidoreductase-related (76%P)
scaffold_1	0.714285714285714	0.428571428571429	-0.285714285714286	3606094	3606094	hypo	+	CHH	intronic	Thecc1EG000812	scaffold_1	mRNA	Uncharacterized protein conserved protein (54%P)
scaffold_1	0.660377358490566	0.393939393939394	-0.266437964551172	3603486	3603486	hypo	+	CHH	exonic	Thecc1EG000813	scaffold_1	mRNA	CCCH-type zinc fingerfamily protein with RNA-binding domain (76%P)
scaffold_1	0.2077687310471	0.492251929074453	0.284483198027353	3642746	3643295	hyper	-	CHH	upstream	Thecc1EG000820	scaffold_1	mRNA	c("Serine carboxypeptidase-like 2"	" putative (46%T)")
scaffold_1	0.321962696394515	0.752210344777826	0.430247648383311	3703081	3703303	hyper	+	CHH	intergenic	Thecc1EG000835	scaffold_1	mRNA	c("Basic leucine-zipper 5"	" putative (53%P)")
scaffold_1	0.317792641624309	0.636194692521045	0.318402050896737	3713516	3713734	hyper	+	CHH	intronic	Thecc1EG000837	scaffold_1	mRNA	Uncharacterized protein
scaffold_1	0	0.2	0.2	3732654	3732655	hyper	-	CHH	UTR3	Thecc1EG000842	scaffold_1	mRNA	RNA-binding (RRM/RBD/RNP motifs) family protein (29%T)
scaffold_1	0.285087647646886	0.602547712373691	0.317460064726805	3738757	3739703	hyper	-	CHH	intronic	Thecc1EG000843	scaffold_1	mRNA	NAD(P)-binding Rossmann-fold superfamily protein (74%P)
scaffold_1	0.14682084024931	0.461207501857482	0.314386661608172	3768351	3770343	hyper	+	CHH	intergenic	Thecc1EG000849	scaffold_1	mRNA	Uncharacterized protein
scaffold_1	0.115556108723754	0.455337217278501	0.339781108554748	3774015	3775165	hyper	-	CHH	intergenic	Thecc1EG000850	scaffold_1	mRNA	Squalene monooxygenase (77%P)
scaffold_1	0.34896962088778	0.664127144150027	0.315157523262248	3825698	3825927	hyper	-	CHH	intronic	Thecc1EG000856	scaffold_1	mRNA	Pentatricopeptide repeat (PPR) superfamily protein (68%T)
scaffold_1	0.182159752520454	0.48556886392761	0.303409111407156	3822669	3824518	hyper	+	CHH	UTR5	Thecc1EG000859	scaffold_1	mRNA	Unknown
scaffold_1	0	0.229428523546171	0.229428523546171	3895217	3895234	hyper	-	CHH	intronic	Thecc1EG000868	scaffold_1	mRNA	Uncharacterized protein
scaffold_1	0.120624258782154	0.375	0.254375741217846	3900603	3900629	hyper	+	CHH	UTR3	Thecc1EG000869	scaffold_1	mRNA	Zinc ion binding (62%T)
scaffold_1	0.255846159315335	0.646465485977814	0.390619326662479	3948670	3949835	hyper	+	CHH	upstream	Thecc1EG000880	scaffold_1	mRNA	Uncharacterized protein (50%P)
scaffold_1	0.112727272727273	0.432285732285732	0.31955845955846	3950033	3950090	hyper	+	CHH	intergenic	Thecc1EG000881	scaffold_1	mRNA	Cysteine-rich RLK (RECEPTOR-like protein kinase) 8 (24%T)
scaffold_1	0.416747326717755	0.796984663532941	0.380237336815185	3966324	3966547	hyper	+	CHH	intronic	Thecc1EG000884	scaffold_1	mRNA	Unknown
scaffold_1	0.403850836804642	0.747075349635657	0.343224512831016	4143547	4143733	hyper	+	CHH	upstream	Thecc1EG000915	scaffold_1	mRNA	c("DNA binding protein"	" putative (65%U)")
scaffold_1	0.458333333333333	0.773809523809524	0.31547619047619	4185040	4185053	hyper	+	CHH	upstream	Thecc1EG000923	scaffold_1	mRNA	Uncharacterized protein
scaffold_1	0	0.2	0.2	4219508	4219508	hyper	+	CHH	intergenic	Thecc1EG000927	scaffold_1	mRNA	Serine transhydroxymethyltransferase 1 (89%T)
scaffold_1	0.362337662337662	0.0252371916508539	-0.337100470686808	4237540	4237648	hypo	-	CHH	intergenic	Thecc1EG000931	scaffold_1	mRNA	c("AGAMOUS-like 21"	" putative (59%T)")
scaffold_1	0.164357804555775	0.44532752318024	0.280969718624465	4242312	4243567	hyper	+	CHH	upstream	Thecc1EG000932	scaffold_1	mRNA	Unknown
scaffold_1	0.224953666956487	0.562646620803939	0.337692953847452	4246579	4247968	hypo	-	CHH	intergenic	Thecc1EG000933	scaffold_1	mRNA	Concanavalin A-like lectin protein kinase family protein (63%P)
scaffold_1	0.327199559688396	0.58581785498095	0.258618295292554	4263138	4263710	hyper	-	CHH	intronic	Thecc1EG000935	scaffold_1	mRNA	Uncharacterized protein (50%P)
scaffold_1	0.3	0	-0.3	4265687	4265687	hypo	+	CHH	upstream	Thecc1EG000936	scaffold_1	mRNA	Uncharacterized protein
scaffold_1	0.289918084261699	0.300977331520675	0.0110592472589759	4263723	4265387	hyper	-	CHH	exonic	Thecc1EG000937	scaffold_1	mRNA	Concanavalin A-like lectin protein kinase family protein (65%P)
scaffold_1	0.162168012733794	0.429254723696522	0.267086710962727	4294406	4296346	hyper	-	CHH	upstream	Thecc1EG000941	scaffold_1	mRNA	Uncharacterized protein
scaffold_1	0.201034419238508	0.504322375710053	0.303287956471545	4300451	4301197	hyper	+	CHH	intergenic	Thecc1EG000942	scaffold_1	mRNA	Concanavalin A-like lectin protein kinase family protein (65%P)
scaffold_1	0.184731647658389	0.527956056054535	0.343224408396146	4336853	4337900	hyper	-	CHH	intergenic	Thecc1EG000947	scaffold_1	mRNA	Geraniol dehydrogenase 1 (82%P)
scaffold_1	0.207779169262423	0.567792559150505	0.360013389888082	4371889	4372313	hyper	+	CHH	intronic	Thecc1EG000950	scaffold_1	mRNA	Geraniol dehydrogenase 1 (75%U)
scaffold_1	0.186311679560399	0.483116700808112	0.296805021247713	4377235	4379119	hyper	+	CHH	upstream;downstream	Thecc1EG000951	scaffold_1	mRNA	Unknown
scaffold_1	0.183358536961836	0.467879175487881	0.284520638526045	4356729	4358563	hyper	-	CHH	intronic	Thecc1EG000952	scaffold_1	mRNA	Geraniol dehydrogenase 1 (90%P)
scaffold_1	0.245287308178496	0.56293039561442	0.317643087435925	4372319	4373929	hyper	-	CHH	intronic	Thecc1EG000953	scaffold_1	mRNA	Unknown
scaffold_1	0.214285714285714	0.622282608695652	0.407996894409937	4380725	4380738	hyper	-	CHH	UTR5	Thecc1EG000954	scaffold_1	mRNA	Unknown
scaffold_1	0.199117400792072	0.499509996297873	0.300392595505801	4379436	4380707	hyper	-	CHH	upstream	Thecc1EG000955	scaffold_1	mRNA	Unknown
scaffold_1	0.151731657263548	0.495675277813293	0.343943620549745	4425924	4427451	hyper	-	CHH	intergenic	Thecc1EG000962	scaffold_1	mRNA	Exostosin family protein (76%T)
scaffold_1	0.160950794078467	0.519401579912489	0.358450785834022	4449823	4451596	hyper	+	CHH	intergenic	Thecc1EG000965	scaffold_1	mRNA	1-deoxy-D-xylulose-5-phosphate synthase (74%P)
scaffold_1	0.218239531406426	0.632686324933195	0.414446793526769	4465232	4465479	hypo	+	CHH	upstream	Thecc1EG000967	scaffold_1	mRNA	c("Pentatricopeptide repeat (PPR) superfamily protein"	" putative (50%T)")
scaffold_1	0.257861499627204	0.00680272108843537	-0.251058778538769	4490027	4490124	hypo	-	CHH	intergenic	Thecc1EG000972	scaffold_1	mRNA	c("ROP binding protein kinases 1"	" putative (59%T)")
scaffold_1	0.0955864955409905	0.394046690342746	0.298460194801756	4590829	4590982	hyper	-	CHH	intergenic	Thecc1EG000991	scaffold_1	mRNA	c("Tyrosine phosphatase-like"	" PTPLA (80%T)")
scaffold_1	0.393473193473194	0.14193785622357	-0.251535337249623	4640611	4641846	hypo	+	CHH	intronic	Thecc1EG000995	scaffold_1	mRNA	Uncharacterized protein
scaffold_1	0.0442567567567567	0.298611111111111	0.254354354354354	4658753	4658782	hyper	-	CHH	intergenic	Thecc1EG000999	scaffold_1	mRNA	c("Ubiquitin-specific protease 17"	" putative (54%P)")
scaffold_1	0.461574928554418	0.779554601862048	0.317979673307631	4691599	4691703	hyper	-	CHH	intergenic	Thecc1EG001004	scaffold_1	mRNA	c("Cyclin d4"	"2"	" putative (57%P)")
scaffold_1	0.292745939051797	0.596001999736119	0.303256060684321	4708709	4709513	hyper	-	CHH	intergenic	Thecc1EG001005	scaffold_1	mRNA	Phosphofructokinase 5 (81%T)
scaffold_1	0.376728295241297	0.652210560331046	0.27548226508975	4738123	4738361	hyper	+	CHH	intronic	Thecc1EG001009	scaffold_1	mRNA	Unknown
scaffold_1	0.247543805411621	0.599539693042527	0.351995887630907	4760244	4760427	hyper	-	CHH	upstream	Thecc1EG001015	scaffold_1	mRNA	c("Folic acid and derivative biosynthetic process"	" putative (58%T)")
scaffold_1	0	0.233333333333333	0.233333333333333	4804273	4804276	hyper	+	CHH	intronic	Thecc1EG001023	scaffold_1	mRNA	c("Argonaute protein group"	" putative (58%U)")
scaffold_1	0.376747002178453	0.684193035353661	0.307446033175208	4815949	4816325	hyper	-	CHH	downstream	Thecc1EG001025	scaffold_1	mRNA	c("Argonaute protein group"	" putative (58%U)")
scaffold_1	0.563770053475936	0.0826249091364735	-0.481145144339462	4832136	4832211	hypo	-	CHH	upstream	Thecc1EG001028	scaffold_1	mRNA	Uncharacterized protein (56%P)
scaffold_1	0.203960087774357	0.508279582883782	0.304319495109426	4851051	4852018	hyper	+	CHH	upstream	Thecc1EG001031	scaffold_1	mRNA	c("Basic helix-loop-helix DNA-binding superfamily protein"	" putative (50%P)")
scaffold_1	0.169857645628242	0.502316195934753	0.332458550306511	4869800	4871113	hypo	+	CHH	upstream	Thecc1EG001032	scaffold_1	mRNA	c("RING/U-box superfamily protein"	" putative (46%P)")
scaffold_1	0.2	0	-0.2	4877987	4877987	hypo	+	CHH	downstream	Thecc1EG001033	scaffold_1	mRNA	c("F-box family protein"	" putative (59%P)")
scaffold_1	0.368473582804968	0.716752406090641	0.348278823285674	4895839	4896490	hyper	-	CHH	upstream	Thecc1EG001036	scaffold_1	mRNA	GTP cyclohydrolase II (70%T)
scaffold_1	0.102097902097902	0.402725802725802	0.300627900627901	4934971	4935028	hyper	+	CHH	intergenic	Thecc1EG001041	scaffold_1	mRNA	Uncharacterized protein (45%P)
scaffold_1	0.05	0.259375	0.209375	4989456	4989495		-	CHH	upstream	Thecc1EG001053	scaffold_1	mRNA	Ribosomal protein S6e (91%T)
scaffold_1	0.390217344384011	0.707566260899594	0.317348916515583	4996950	4997232	hyper	-	CHH	intergenic	Thecc1EG001054	scaffold_1	mRNA	Peroxidase superfamily protein (83%T)
scaffold_1	0.291565120297958	0.623152231393705	0.331587111095747	4998024	4998384	hyper	-	CHH	intergenic	Thecc1EG001055	scaffold_1	mRNA	c("S-adenosyl-L-methionine-dependent methyltransferases superfamily protein"	" putative (58%T)")
scaffold_1	0.158819920786483	0.434809104793371	0.275989184006888	5011337	5012406	hyper	+	CHH	upstream	Thecc1EG001057	scaffold_1	mRNA	Unknown
scaffold_1	0.16686985396649	0.463320523514711	0.296450669548221	5012679	5013066	hyper	+	CHH	intergenic	Thecc1EG001058	scaffold_1	mRNA	White-brown complex protein 11 (67%P)
scaffold_1	0.252818678393238	0.567660906686446	0.314842228293208	5018801	5020131	hyper	-	CHH	exonic	Thecc1EG001059	scaffold_1	mRNA	Uncharacterized protein (75%P)
scaffold_1	0.219431876926741	0.526944626423355	0.307512749496614	5025062	5026884	hyper	-	CHH	exonic	Thecc1EG001060	scaffold_1	mRNA	Uncharacterized protein (75%P)
scaffold_1	0.2293426549409	0.522466357291592	0.293123702350692	5029247	5031182	hyper	-	CHH	intronic	Thecc1EG001061	scaffold_1	mRNA	Uncharacterized protein (43%U)
scaffold_1	0.201674284804229	0.524456093317478	0.322781808513249	5045335	5047296	hyper	+	CHH	exonic	Thecc1EG001063	scaffold_1	mRNA	Unknown
scaffold_1	0.140934456996252	0.43095911502443	0.290024658028179	5048106	5050095	hyper	-	CHH	exonic	Thecc1EG001064	scaffold_1	mRNA	c("Cysteine-rich RLK (RECEPTOR-like protein kinase) 8"	" putative (39%T)")
scaffold_1	0.301082004732089	0.656191411598283	0.355109406866194	5057524	5057734	hypo	-	CHH	UTR3	Thecc1EG001065	scaffold_1	mRNA	Unknown
scaffold_1	0.275307131431552	0.644950576858989	0.369643445427437	5068285	5068710	hyper	-	CHH	upstream	Thecc1EG001069	scaffold_1	mRNA	3-deoxy-D-arabino-heptulosonate 7-phosphate synthase 1 (73%T)
scaffold_1	0	0.294117647058824	0.294117647058824	5070369	5070369	hyper	+	CHH	upstream	Thecc1EG001070	scaffold_1	mRNA	Unknown
scaffold_1	0.147348484848485	0.181516522692993	0.0341680378445086	5078335	5078785	hyper	-	CHH	intergenic	Thecc1EG001072	scaffold_1	mRNA	Uncharacterized protein (58%P)
scaffold_1	0.251851851851852	0	-0.251851851851852	5082037	5082631	hypo	-	CHH	intronic	Thecc1EG001073	scaffold_1	mRNA	Uncharacterized protein (59%P)
scaffold_1	0.343483268189849	0.665975343697143	0.322492075507294	5112801	5113509	hyper	-	CHH	intergenic	Thecc1EG001080	scaffold_1	mRNA	UDP-glucosyl transferase 85A2 (64%P)
scaffold_1	0.170053122259005	0.542746239609397	0.372693117350392	5153784	5154032	hyper	+	CHH	upstream	Thecc1EG001089	scaffold_1	mRNA	Leucine-rich repeat transmembrane protein kinase family protein (77%T)
scaffold_1	0.106060606060606	0.409126984126984	0.303066378066378	5183234	5183326	hyper	-	CHH	upstream	Thecc1EG001090	scaffold_1	mRNA	Unknown
scaffold_1	0.0681818181818182	0.450091575091575	0.381909756909757	5182864	5182882	hyper	+	CHH	UTR5	Thecc1EG001091	scaffold_1	mRNA	c("Cytochrome P450"	" family 71"	" subfamily B"	" polypeptide 34"	" putative (46%T)")
scaffold_1	0.184185378247319	0.331041810709875	0.146856432462556	5198262	5198939	hypo	-	CHH	intronic	Thecc1EG001094	scaffold_1	mRNA	Uncharacterized protein (57%P)
scaffold_1	0.167271755717023	0.587319712154525	0.420047956437502	5200374	5201076	hyper	-	CHH	upstream	Thecc1EG001095	scaffold_1	mRNA	Uncharacterized protein (64%P)
scaffold_1	0.3	0.0138888888888889	-0.286111111111111	5204952	5204952	hypo	+	CHH	upstream	Thecc1EG001096	scaffold_1	mRNA	Unknown
scaffold_1	0.254050676764726	0.562327668037602	0.308276991272876	5230289	5230733	hyper	+	CHH	upstream	Thecc1EG001101	scaffold_1	mRNA	Uncharacterized protein (41%P)
scaffold_1	0.509259259259259	0.210227272727273	-0.299031986531986	5258231	5258555	hypo	-	CHH	intronic	Thecc1EG001104	scaffold_1	mRNA	c("C-CAP/cofactor C-like domain-containing protein"	" C"	" putative (58%P)")
scaffold_1	0.183195530485036	0.530551953394751	0.347356422909716	5277808	5279358	hyper	-	CHH	upstream	Thecc1EG001108	scaffold_1	mRNA	c("Calmodulin-binding transcription activator protein with CG-1 and Ankyrin domains"	" putative (54%P)")
scaffold_1	0.149838849585317	0.449613874807135	0.299775025221818	5287283	5288907	hyper	-	CHH	upstream	Thecc1EG001109	scaffold_1	mRNA	Uncharacterized protein (29%U)
scaffold_1	0.428741059966991	0.425513838013838	-0.00322722195315275	5290984	5291115	hypo	+	CHH	upstream	Thecc1EG001110	scaffold_1	mRNA	Uncharacterized protein (73%P)
scaffold_1	0.111111111111111	0.179304029304029	0.0681929181929183	5317364	5317542	hyper	-	CHH	upstream	Thecc1EG001115	scaffold_1	mRNA	Nucleotide-sugar transporter family protein (79%T)
scaffold_1	0	0.652173913043478	0.652173913043478	5335557	5335557	hyper	-	CHH	upstream	Thecc1EG001121	scaffold_1	mRNA	Uncharacterized protein (30%U)
scaffold_1	0.522528242066057	0.844417784906154	0.321889542840097	5368087	5368269	hyper	-	CHH	UTR5	Thecc1EG001126	scaffold_1	mRNA	Unknown
scaffold_1	0	0.214285714285714	0.214285714285714	5390582	5390582	hyper	-	CHH	upstream;downstream	Thecc1EG001127	scaffold_1	mRNA	ARM-repeat/Tetratricopeptide repeat (TPR)-like protein (85%T)
scaffold_1	0.213636363636364	0	-0.213636363636364	5377153	5378169	hypo	+	CHH	exonic	Thecc1EG001128	scaffold_1	mRNA	Unknown
scaffold_1	0.774193548387097	0.486486486486487	-0.28770706190061	5402952	5402952	hypo	-	CHH	intronic	Thecc1EG001131	scaffold_1	mRNA	c("Major facilitator superfamily protein"	" putative (50%T)")
scaffold_1	0.247777309710471	0.609482875182278	0.361705565471807	5411788	5412128	hyper	-	CHH	intergenic	Thecc1EG001133	scaffold_1	mRNA	Uncharacterized protein
scaffold_1	0.141114718614719	0.539220381209582	0.398105662594863	5412138	5412532	hyper	-	CHH	intergenic	Thecc1EG001134	scaffold_1	mRNA	Major facilitator superfamily protein (83%T)
scaffold_1	0.0289925180598555	0.266664516683867	0.237671998624011	5434847	5434890	hyper	+	CHH	intronic	Thecc1EG001137	scaffold_1	mRNA	c("Thioredoxin superfamily protein"	" putative (59%T)")
scaffold_1	0.0731999481999482	0.335554070112894	0.262354121912945	5444979	5445008	hyper	+	CHH	upstream;downstream	Thecc1EG001139	scaffold_1	mRNA	Tetraspanin11-like protein (18%T)
scaffold_1	0.251113501313501	0.517815306251339	0.266701804937837	5458544	5459574	hyper	+	CHH	upstream	Thecc1EG001141	scaffold_1	mRNA	c("Lipase/lipooxygenase"	" PLAT/LH2 family protein (64%T)")
scaffold_1	0	0.4	0.4	5460461	5460471	hyper	+	CHH	upstream	Thecc1EG001142	scaffold_1	mRNA	Uncharacterized protein (74%P)
scaffold_1	0.162887364215644	0.425780341578288	0.262892977362645	5461589	5463026	hyper	+	CHH	exonic	Thecc1EG001143	scaffold_1	mRNA	c("Late embryogenesis abundant hydroxyproline-rich glycoprotein family"	" putative (39%P)")
scaffold_1	0.0974755710622635	0.441217804948914	0.34374223388665	5490613	5492595	hyper	+	CHH	upstream	Thecc1EG001145	scaffold_1	mRNA	Unknown
scaffold_1	0.157079120092159	0.547135811842653	0.390056691750495	5511793	5512581	hyper	+	CHH	upstream	Thecc1EG001148	scaffold_1	mRNA	Unknown
scaffold_1	0.40910090000657	0.749431677866636	0.340330777860066	5521931	5522924	hyper	-	CHH	upstream	Thecc1EG001149	scaffold_1	mRNA	c("Tether containing UBX domain for GLUT4"	" putative (44%P)")
scaffold_1	0.309742647058823	0.402113459399333	0.092370812340509	5538371	5538446	hyper	-	CHH	UTR3	Thecc1EG001151	scaffold_1	mRNA	HAT transposon superfamily (82%P)
scaffold_1	0.390881615804216	0.815584415584415	0.424702799780199	5541644	5541672	hyper	+	CHH	upstream	Thecc1EG001153	scaffold_1	mRNA	Uncharacterized protein (42%P)
scaffold_1	0	0.2	0.2	5564620	5564620	hyper	-	CHH	intergenic	Thecc1EG001160	scaffold_1	mRNA	Cellulase protein (70%P)
scaffold_1	0.199878246753247	0.635810291858679	0.435932045105432	5573873	5573900	hyper	-	CHH	upstream	Thecc1EG001161	scaffold_1	mRNA	Uncharacterized protein
scaffold_1	0.235083567657938	0.567776656115753	0.332693088457814	5588535	5588811	hyper	-	CHH	upstream	Thecc1EG001163	scaffold_1	mRNA	Gag-pol polyprotein-like protein (31%U)
scaffold_1	0.32210051284422	0.678963471044269	0.356862958200049	5609582	5610155	hyper	-	CHH	intergenic	Thecc1EG001165	scaffold_1	mRNA	c("Chaperone protein dnaJ 20"	" putative (49%P)")
scaffold_1	0.207541701254987	0.485080990184619	0.277539288929632	5616408	5617706	hyper	-	CHH	UTR5	Thecc1EG001166	scaffold_1	mRNA	Unknown
scaffold_1	0.207838202936382	0.528630085662671	0.320791882726289	5615056	5616202	hypo	+	CHH	intronic	Thecc1EG001167	scaffold_1	mRNA	Uncharacterized protein (82%P)
scaffold_1	0.350757575757576	0.636738307358862	0.285980731601286	5674351	5674416	hyper	-	CHH	upstream	Thecc1EG001180	scaffold_1	mRNA	c("FASCICLIN-like arabinogalactan protein 21 precursor"	" putative (52%P)")
scaffold_1	0.333333333333333	0.154411764705882	-0.178921568627451	5715562	5716897	hyper	+	CHH	upstream	Thecc1EG001188	scaffold_1	mRNA	Binding (82%T)
scaffold_1	0.192101689536751	0.55182942657786	0.359727737041108	5733354	5734911	hyper	+	CHH	intronic	Thecc1EG001191	scaffold_1	mRNA	RNase L inhibitor protein-related (69%T)
scaffold_1	0.0579628734132826	0.342945370541851	0.284982497128568	5752376	5753082	hyper	-	CHH	intronic	Thecc1EG001194	scaffold_1	mRNA	Uncharacterized protein (29%U)
scaffold_1	0.251888736263736	0	-0.251888736263736	5749518	5749591	hypo	-	CHH	UTR3	Thecc1EG001195	scaffold_1	mRNA	Uncharacterized protein
scaffold_1	0.373216783216783	0.698212880921941	0.324996097705157	5783578	5783957	hyper	-	CHH	intergenic	Thecc1EG001201	scaffold_1	mRNA	NAD(P)-binding Rossmann-fold superfamily protein (75%T)
scaffold_1	0.0998499563379513	0.415099330355729	0.315249374017778	5811198	5813187	hyper	+	CHH	intergenic	Thecc1EG001204	scaffold_1	mRNA	Unknown
scaffold_1	0.15811481083669	0.504288602685178	0.346173791848488	5849898	5851056	hyper	+	CHH	upstream	Thecc1EG001210	scaffold_1	mRNA	Unknown
scaffold_1	0.3	0.65625	0.35625	5851838	5851838	hyper	-	CHH	intergenic	Thecc1EG001212	scaffold_1	mRNA	BZIP transcription factor family protein (75%T)
scaffold_1	0.147158507915087	0.606664105577392	0.459505597662305	5870499	5872493	hyper	-	CHH	upstream	Thecc1EG001213	scaffold_1	mRNA	Alanine:glyoxylate aminotransferase 2 (81%T)
scaffold_1	0.252267879029097	0.61729603497766	0.365028155948562	5885126	5886028	hypo	-	CHH	intergenic	Thecc1EG001216	scaffold_1	mRNA	c("Translation initiation factor IF-2"	" putative (54%P)")
scaffold_1	0.260869565217391	0	-0.260869565217391	5954738	5954738	hypo	-	CHH	intronic	Thecc1EG001228	scaffold_1	mRNA	Uncharacterized protein
scaffold_1	0.300792294054662	0.679334965564302	0.378542671509641	5966849	5968523	hyper	+	CHH	intronic	Thecc1EG001230	scaffold_1	mRNA	Myosin-H heavy chain (64%P)
scaffold_1	0.259221380131307	0.617816504749794	0.358595124618488	5985782	5986051	hyper	+	CHH	upstream	Thecc1EG001234	scaffold_1	mRNA	Unknown
scaffold_1	0	0.222222222222222	0.222222222222222	6000743	6000743	hyper	-	CHH	upstream	Thecc1EG001237	scaffold_1	mRNA	Uncharacterized protein (69%P)
scaffold_1	0.4	0.0909090909090909	-0.309090909090909	6004314	6004314	hypo	-	CHH	downstream	Thecc1EG001238	scaffold_1	mRNA	Stress enhanced protein 2 (64%P)
scaffold_1	0.111111111111111	0.525	0.413888888888889	6030298	6030298	hyper	+	CHH	upstream	Thecc1EG001244	scaffold_1	mRNA	c("SKP1 interacting partner 6"	" putative (58%T)")
scaffold_1	0.192942057942058	0.617283276947142	0.424341219005084	6051117	6051236	hyper	+	CHH	intronic	Thecc1EG001249	scaffold_1	mRNA	Unknown
scaffold_1	0.118020648941702	0.471823832817433	0.353803183875731	6069627	6070869	hyper	-	CHH	intergenic	Thecc1EG001252	scaffold_1	mRNA	GTP-binding protein-related (91%T)
scaffold_1	0.143022682445759	0.51882556765764	0.375802885211881	6082280	6082491	hyper	-	CHH	intronic	Thecc1EG001253	scaffold_1	mRNA	Defence response (65%P)
scaffold_1	0.108399877556224	0.322955181750396	0.214555304194171	6097660	6097785	hyper	-	CHH	intronic	Thecc1EG001257	scaffold_1	mRNA	Unknown
scaffold_1	0.253985771247551	0.582466953362359	0.328481182114807	6106195	6108188	hyper	+	CHH	upstream	Thecc1EG001259	scaffold_1	mRNA	Cytochrome P450 (64%U)
scaffold_1	0.23362290429225	0.556957410833376	0.323334506541126	6114973	6116045	hyper	+	CHH	intergenic	Thecc1EG001260	scaffold_1	mRNA	Unknown
scaffold_1	0.260379441299096	0.587170508069496	0.3267910667704	6134421	6135313	hyper	-	CHH	intergenic	Thecc1EG001264	scaffold_1	mRNA	Ras-related small GTP-binding family protein (74%T)
scaffold_1	0.257142857142857	0	-0.257142857142857	6173821	6173821	hypo	-	CHH	intronic	Thecc1EG001269	scaffold_1	mRNA	Uncharacterized protein
scaffold_1	0.166071156512333	0.504593411404557	0.338522254892224	6239207	6239387	hyper	+	CHH	intergenic	Thecc1EG001277	scaffold_1	mRNA	Uncharacterized protein (70%P)
scaffold_1	0.588675213675213	0.375	-0.213675213675213	6225463	6226449	hypo	-	CHH	intronic	Thecc1EG001278	scaffold_1	mRNA	Uncharacterized protein (19%U)
scaffold_1	0.215443193036182	0.520531276571084	0.305088083534902	6261438	6262323	hyper	+	CHH	upstream	Thecc1EG001280	scaffold_1	mRNA	c("Basic chitinase"	" putative (39%T)")
scaffold_1	0.161058577259579	0.451901486787921	0.290842909528342	6261181	6261409	hyper	-	CHH	intronic	Thecc1EG001281	scaffold_1	mRNA	Gag-pol polyprotein-like protein (26%U)
scaffold_1	0.175304869107023	0.436410580262871	0.261105711155848	6286996	6288946	hyper	+	CHH	intergenic	Thecc1EG001283	scaffold_1	mRNA	Cysteine-rich RLK (RECEPTOR-like protein kinase) 8 (13%T)
scaffold_1	0.276852588904527	0.555090012251289	0.278237423346762	6321974	6322044	hyper	-	CHH	upstream	Thecc1EG001286	scaffold_1	mRNA	Unknown
scaffold_1	0.37890756324119	0.676039244217771	0.297131680976581	6322067	6322199	hyper	-	CHH	upstream	Thecc1EG001287	scaffold_1	mRNA	DHHC-type zinc finger family protein (66%T)
scaffold_1	0.297869748551626	0.715052873835193	0.417183125283567	6322511	6323239	hyper	-	CHH	UTR5	Thecc1EG001288	scaffold_1	mRNA	Uncharacterized protein conserved protein UCP009193 (55%P)
scaffold_1	0.0133333333333333	0.25	0.236666666666667	6332502	6332504	hyper	-	CHH	intronic	Thecc1EG001293	scaffold_1	mRNA	Unknown
scaffold_1	0.705882352941177	0	-0.705882352941177	6347772	6347772	hypo	+	CHH	intronic	Thecc1EG001296	scaffold_1	mRNA	Uncharacterized protein (65%P)
scaffold_1	0.0576923076923075	0.352173913043479	0.294481605351171	6376344	6376351	hyper	+	CHH	intronic	Thecc1EG001300	scaffold_1	mRNA	Uncharacterized protein
scaffold_1	0.202069289658289	0.560886398716947	0.358817109058658	6408047	6408960	hyper	+	CHH	upstream	Thecc1EG001303	scaffold_1	mRNA	c("Dihydrodipicolinate reductase"	" bacterial/plant (71%T)")
scaffold_1	0.141046581386266	0.494116655143023	0.353070073756758	6411124	6412248	hyper	-	CHH	intergenic	Thecc1EG001304	scaffold_1	mRNA	Like COV 2 (76%T)
scaffold_1	0.755102040816326	0.5	-0.255102040816326	6417435	6417435	hypo	+	CHH	exonic	Thecc1EG001305	scaffold_1	mRNA	Splicing factor (73%P)
scaffold_1	0.17422694962615	0.586874953971883	0.412648004345733	6466092	6467383	hyper	+	CHH	exonic	Thecc1EG001313	scaffold_1	mRNA	c("Fasciclin-like arabinogalactan protein 18"	" putative (48%U)")
scaffold_1	0.210827795755481	0.537448492879093	0.326620697123611	6471111	6471765	hypo	-	CHH	intronic	Thecc1EG001317	scaffold_1	mRNA	Uncharacterized protein (59%P)
scaffold_1	0.279447776031795	0.557066485005797	0.277618708974002	6477229	6479155	hyper	+	CHH	intronic	Thecc1EG001318	scaffold_1	mRNA	Unknown
scaffold_1	0.193465173719879	0.463842705839554	0.270377532119675	6474683	6476648	hyper	-	CHH	intronic	Thecc1EG001319	scaffold_1	mRNA	Uncharacterized protein (40%P)
scaffold_1	0.364227532820975	0.732633815004709	0.368406282183734	6496389	6496642	hyper	+	CHH	upstream	Thecc1EG001321	scaffold_1	mRNA	Unknown
scaffold_1	0.744186046511628	0.206349206349206	-0.537836840162422	6502603	6502603	hypo	-	CHH	exonic	Thecc1EG001322	scaffold_1	mRNA	Citrate-binding protein precursor (65%P)
scaffold_1	0.0689655172413793	0.3	0.231034482758621	6509701	6509701	hyper	+	CHH	upstream	Thecc1EG001325	scaffold_1	mRNA	Uncharacterized protein (75%P)
scaffold_1	0.250797208509544	0.522617624519201	0.271820416009657	6513355	6515304	hyper	-	CHH	intronic	Thecc1EG001326	scaffold_1	mRNA	Gag-pro-like protein (30%U)
scaffold_1	0.227990596991989	0.49697157107223	0.268980974080241	6516692	6518471	hyper	-	CHH	intronic	Thecc1EG001327	scaffold_1	mRNA	c("RNA-directed DNA polymerase (Reverse transcriptase)"	" Ribonuclease H"	" putative (57%U)")
scaffold_1	0.230801222763923	0.503241942101348	0.272440719337425	6521944	6523909	hyper	+	CHH	exonic	Thecc1EG001328	scaffold_1	mRNA	Unknown
scaffold_1	0.361628764753765	0.750070288977028	0.388441524223264	6540022	6540289	hyper	-	CHH	upstream	Thecc1EG001329	scaffold_1	mRNA	c("Endonuclease or glycosyl hydrolase"	" putative (46%P)")
scaffold_1	0.114176303895002	0.420168864333929	0.305992560438928	6554431	6556416	hyper	+	CHH	upstream	Thecc1EG001331	scaffold_1	mRNA	Uncharacterized protein (24%U)
scaffold_1	0.226251619196808	0.514528937159971	0.288277317963162	6553209	6554427	hyper	-	CHH	exonic	Thecc1EG001332	scaffold_1	mRNA	Unknown
scaffold_1	0.230023673148045	0.60181612811832	0.371792454970275	6567068	6567996	hyper	+	CHH	intergenic	Thecc1EG001334	scaffold_1	mRNA	Mtn21-like protein (74%U)
scaffold_1	0.30138914418602	0.64420099602704	0.342811851841021	6574162	6574455	hyper	+	CHH	upstream;downstream	Thecc1EG001335	scaffold_1	mRNA	c("MADS-box transcription factor family protein"	" putative (44%P)")
scaffold_1	0.212454969273151	0.633208208130758	0.420753238857607	6576526	6577488	hyper	+	CHH	UTR3	Thecc1EG001337	scaffold_1	mRNA	Uncharacterized protein
scaffold_1	0.316392479435958	0.324561403508772	0.0081689240728145	6613750	6613771	hypo	-	CHH	exonic	Thecc1EG001339	scaffold_1	mRNA	c("Auxin-induced protein 5NG4"	" putative (48%U)")
scaffold_1	0.176634663653576	0.432331947267539	0.255697283613963	6611834	6613488	hyper	+	CHH	upstream	Thecc1EG001340	scaffold_1	mRNA	Uncharacterized protein (62%P)
scaffold_1	0.169576828677972	0.447179007432168	0.277602178754196	6614135	6615378	hyper	+	CHH	exonic	Thecc1EG001341	scaffold_1	mRNA	Unknown
scaffold_1	0.333833755602165	0.723367728318467	0.389533972716303	6620732	6622457	hyper	-	CHH	upstream	Thecc1EG001342	scaffold_1	mRNA	Uncharacterized protein (56%P)
scaffold_1	0.2	0	-0.2	6627290	6627290	hypo	+	CHH	upstream	Thecc1EG001343	scaffold_1	mRNA	c("Auxin-induced protein 5NG4"	" putative (50%U)")
scaffold_1	0.154960555917494	0.404382332643202	0.249421776725709	6641130	6641502	hyper	-	CHH	upstream;downstream	Thecc1EG001344	scaffold_1	mRNA	Unknown
scaffold_1	0	0.230769230769231	0.230769230769231	6665675	6665675	hyper	+	CHH	intronic	Thecc1EG001351	scaffold_1	mRNA	Plastid-lipid associated protein PAP / fibrillin family protein (61%P)
scaffold_1	0.242735042735043	0.603174603174603	0.36043956043956	6671573	6671590	hyper	-	CHH	intergenic	Thecc1EG001352	scaffold_1	mRNA	Unknown
scaffold_1	0.4	0.6	0.2	6671600	6671600		-	CHH	intergenic	Thecc1EG001353	scaffold_1	mRNA	Plastid-lipid associated protein PAP / fibrillin family protein (33%T)
scaffold_1	0.0184358120606733	0.265888441623736	0.247452629563062	6695881	6695971	hyper	-	CHH	intronic	Thecc1EG001363	scaffold_1	mRNA	Unknown
scaffold_1	0.311488718965474	0.6884922724163	0.377003553450826	6724192	6724646	hyper	+	CHH	intergenic	Thecc1EG001370	scaffold_1	mRNA	c("RING/U-box superfamily protein"	" putative (50%T)")
scaffold_1	0.23982683982684	0.526757343253507	0.286930503426667	6734927	6735164	hyper	-	CHH	UTR5	Thecc1EG001371	scaffold_1	mRNA	c("RING zinc finger protein"	" putative (54%U)")
scaffold_1	0.324257278669043	0.663839424332783	0.33958214566374	6739653	6741163	hyper	-	CHH	intergenic	Thecc1EG001373	scaffold_1	mRNA	Autophagy-related protein 13 (64%P)
scaffold_1	0.159421196267332	0.595447709734255	0.436026513466923	6752440	6752602	hyper	+	CHH	intronic	Thecc1EG001376	scaffold_1	mRNA	Uncharacterized protein
scaffold_1	0.307796491486331	0.691489043375167	0.383692551888836	6796525	6796755	hyper	-	CHH	UTR3	Thecc1EG001379	scaffold_1	mRNA	Major facilitator superfamily protein (21%T)
scaffold_1	0.145955882352941	0.459274110340287	0.313318227987346	6801975	6802407	hyper	+	CHH	upstream	Thecc1EG001381	scaffold_1	mRNA	Uncharacterized protein
scaffold_1	0.335342852558362	0.623169129529535	0.287826276971173	6805009	6805835	hyper	-	CHH	upstream	Thecc1EG001382	scaffold_1	mRNA	Uncharacterized protein
scaffold_1	0.208653188971434	0.587777554176555	0.379124365205121	6809247	6810029	hypo	-	CHH	intergenic	Thecc1EG001383	scaffold_1	mRNA	Kinase family protein (70%P)
scaffold_1	0.417797042697371	0.809497261631669	0.391700218934298	6815809	6815959	hyper	-	CHH	UTR3	Thecc1EG001384	scaffold_1	mRNA	Unknown
scaffold_1	0.121668186885578	0.482947340128647	0.361279153243068	6833262	6833787	hyper	+	CHH	downstream	Thecc1EG001388	scaffold_1	mRNA	Receptor-like protein kinase 1 (62%P)
scaffold_1	0.254465469171352	0.64024064171123	0.385775172539878	6846075	6846202	hyper	+	CHH	intergenic	Thecc1EG001390	scaffold_1	mRNA	Uncharacterized protein
scaffold_1	0.13682221917516	0.539494724542326	0.402672505367166	6853195	6854411	hyper	-	CHH	upstream	Thecc1EG001391	scaffold_1	mRNA	Uncharacterized protein (23%U)
scaffold_1	0.263157894736842	0	-0.263157894736842	6870654	6870654	hypo	+	CHH	intronic	Thecc1EG001395	scaffold_1	mRNA	c("Tetratricopeptide repeat-containing protein"	" putative (58%P)")
scaffold_1	0.264246189271519	0.596458593682405	0.332212404410885	6900354	6901873	hyper	-	CHH	upstream	Thecc1EG001397	scaffold_1	mRNA	Unknown
scaffold_1	0.290378218324269	0.564872735553574	0.274494517229305	6936121	6936357	hyper	-	CHH	intronic	Thecc1EG001404	scaffold_1	mRNA	c("TATA binding protein 1"	" putative (59%T)")
scaffold_1	0.7	0.753003003003003	0.053003003003003	6948171	6948215	hypo	+	CHH	intergenic	Thecc1EG001406	scaffold_1	mRNA	c("MAP kinase substrate 1"	" putative (46%P)")
scaffold_1	0.123633194797657	0.437058064027855	0.313424869230198	6949816	6951404	hyper	+	CHH	intergenic	Thecc1EG001407	scaffold_1	mRNA	Unknown
scaffold_1	0.245441544121468	0.457921454590855	0.212479910469387	6960535	6962416	hyper	-	CHH	upstream	Thecc1EG001408	scaffold_1	mRNA	Unknown
scaffold_1	0.144792553865596	0.411363395253201	0.266570841387605	6963909	6965179	hyper	-	CHH	intergenic	Thecc1EG001409	scaffold_1	mRNA	c("Ankyrin repeat family protein"	" putative (56%P)")
scaffold_1	0.164920633981992	0.487027511016429	0.322106877034437	6969136	6969395	hyper	-	CHH	exonic	Thecc1EG001410	scaffold_1	mRNA	c("Copia LTR rider"	" putative (35%U)")
scaffold_1	0.136463046757164	0.464878372401592	0.328415325644428	6985046	6986454		+	CHH	intronic	Thecc1EG001411	scaffold_1	mRNA	Ankyrin repeat family protein (62%P)
scaffold_1	0.232511076861682	0.518570265967629	0.286059189105947	6994162	6996148	hyper	-	CHH	intronic	Thecc1EG001412	scaffold_1	mRNA	Unknown
scaffold_1	0.150535011219215	0.423975366486579	0.273440355267364	6997673	6999620	hyper	-	CHH	intronic	Thecc1EG001413	scaffold_1	mRNA	Uncharacterized protein (63%P)
scaffold_1	0.158419022431262	0.493168882943031	0.334749860511769	7026269	7026967	hyper	+	CHH	upstream	Thecc1EG001414	scaffold_1	mRNA	Uncharacterized protein (48%P)
scaffold_1	0.154359510150073	0.458060722966707	0.303701212816635	7021345	7023297	hyper	-	CHH	intronic	Thecc1EG001415	scaffold_1	mRNA	RNase H family protein (23%U)
scaffold_1	0.13399861455417	0.427293012264318	0.293294397710148	7025964	7026253	hyper	+	CHH	UTR5	Thecc1EG001416	scaffold_1	mRNA	c("Ankyrin repeat family protein"	" putative (38%P)")
scaffold_1	0.246182706182706	0.546590598108609	0.300407891925903	7038955	7039247	hyper	+	CHH	downstream	Thecc1EG001418	scaffold_1	mRNA	c("Ankyrin repeat family protein"	" putative (38%T)")
scaffold_1	0.19260992177428	0.481839922441711	0.289230000667431	7045702	7047501	hyper	+	CHH	intronic	Thecc1EG001420	scaffold_1	mRNA	Uncharacterized protein (42%U)
scaffold_1	0.182459968006396	0.476668685740063	0.294208717733668	7051991	7053975	hyper	+	CHH	exonic	Thecc1EG001421	scaffold_1	mRNA	Unknown
scaffold_1	0.186603530301009	0.507755013803401	0.321151483502391	7063313	7064384	hyper	+	CHH	intergenic	Thecc1EG001422	scaffold_1	mRNA	TCP-1/cpn60 chaperonin family protein (88%T)
scaffold_1	0.230769230769231	0	-0.230769230769231	7075346	7075346	hypo	+	CHH	intronic	Thecc1EG001423	scaffold_1	mRNA	Uncharacterized protein
scaffold_1	0.290909090909091	0	-0.290909090909091	7085660	7085660	hypo	-	CHH	exonic	Thecc1EG001426	scaffold_1	mRNA	Unknown
scaffold_1	0.305170632152729	0.66536520151708	0.360194569364351	7094835	7095100	hyper	+	CHH	intergenic	Thecc1EG001428	scaffold_1	mRNA	Ribosomal protein L17 family protein (89%T)
scaffold_1	0.239583333333333	0.625	0.385416666666667	7123759	7123773	hyper	-	CHH	UTR5	Thecc1EG001432	scaffold_1	mRNA	c("Zinc finger C-x8-C-x5-C-x3-H type family protein"	" putative (44%P)")
scaffold_1	0.315855140853223	0.598434689421969	0.282579548568746	7139903	7140396	hypo	-	CHH	upstream	Thecc1EG001436	scaffold_1	mRNA	Uncharacterized protein (51%P)
scaffold_1	0.335967924465824	0.749471587789075	0.413503663323251	7160553	7160830	hyper	+	CHH	upstream;downstream	Thecc1EG001439	scaffold_1	mRNA	Transducin/WD40 repeat-like superfamily protein (67%T)
scaffold_1	0.0699667374667375	0.462964885006378	0.39299814753964	7171639	7172096	hyper	-	CHH	intergenic	Thecc1EG001443	scaffold_1	mRNA	Unknown
scaffold_1	0.216741362999563	0.559576803674014	0.342835440674451	7177385	7178342	hyper	+	CHH	upstream	Thecc1EG001444	scaffold_1	mRNA	Uncharacterized protein (51%P)
scaffold_1	0.426124401913876	0.812549909537518	0.386425507623642	7199920	7200050	hyper	+	CHH	upstream	Thecc1EG001448	scaffold_1	mRNA	c("Global transcription factor group A2"	" putative (43%T)")
scaffold_1	0.198667616397208	0.460826495040489	0.262158878643281	7227885	7228761	hyper	-	CHH	upstream	Thecc1EG001452	scaffold_1	mRNA	Cysteine-rich RLK (RECEPTOR-like protein kinase) 8 (23%T)
scaffold_1	0.139054385356425	0.424591893504148	0.285537508147723	7223102	7224471	hyper	-	CHH	intronic	Thecc1EG001453	scaffold_1	mRNA	Unknown
scaffold_1	0.154646464646465	0.495795308912197	0.341148844265732	7230909	7231459	hyper	+	CHH	intergenic	Thecc1EG001454	scaffold_1	mRNA	Chloroplastic NIFS-like cysteine desulfurase (63%P)
scaffold_1	0.295483047993321	0.646045140259669	0.350562092266348	7273645	7274977	hyper	-	CHH	intronic	Thecc1EG001460	scaffold_1	mRNA	Flavin-containing monooxygenase family protein (60%T)
scaffold_1	0.239847785457118	0.554754122955894	0.314906337498776	7305512	7306836	hypo	+	CHH	upstream;downstream	Thecc1EG001466	scaffold_1	mRNA	Phosphatidylinositol 4-OH kinase beta1 (70%T)
scaffold_1	0.187998566784632	0.486661946444386	0.298663379659754	7307110	7307733	hyper	-	CHH	upstream	Thecc1EG001467	scaffold_1	mRNA	Unknown
scaffold_1	0.666666666666667	0.318181818181818	-0.348484848484848	7314871	7314871	hypo	+	CHH	intronic	Thecc1EG001468	scaffold_1	mRNA	Uncharacterized protein
scaffold_1	0.3	0.075	-0.225	7312751	7312757	hypo	-	CHH	UTR5	Thecc1EG001469	scaffold_1	mRNA	Transducin family protein / WD-40 repeat family protein (69%T)
scaffold_1	0.409090909090909	0.166666666666667	-0.242424242424242	7317612	7317612	hypo	+	CHH	intronic	Thecc1EG001470	scaffold_1	mRNA	Unknown
scaffold_1	0.421052631578947	0.636363636363636	0.215311004784689	7319001	7319001	hyper	+	CHH	intronic	Thecc1EG001471	scaffold_1	mRNA	Eukaryotic translation initiation factor 3 subunit A (75%P)
scaffold_1	0.286134824146598	0.562548365006082	0.276413540859484	7371214	7371805	hyper	+	CHH	intergenic	Thecc1EG001476	scaffold_1	mRNA	Callose synthase 5 (83%T)
scaffold_1	0.347607054293384	0.655555445409031	0.307948391115648	7372339	7373907	hypo	-	CHH	intergenic	Thecc1EG001477	scaffold_1	mRNA	Transducin/WD40 repeat-like superfamily protein (60%T)
scaffold_1	0.158585858585859	0.494689914049822	0.336104055463963	7428398	7429108	hyper	-	CHH	intergenic	Thecc1EG001485	scaffold_1	mRNA	Ankyrin repeat-containing protein (61%P)
scaffold_1	0.101337282301335	0.468966066679481	0.367628784378147	7435764	7435817	hyper	+	CHH	upstream	Thecc1EG001487	scaffold_1	mRNA	c("Ankyrin repeat-containing protein"	" putative (54%P)")
scaffold_1	0.0367647058823529	0.282755153343389	0.245990447461036	7442484	7442804	hyper	-	CHH	intergenic	Thecc1EG001488	scaffold_1	mRNA	Uncharacterized protein (58%P)
scaffold_1	0.179731490825563	0.447856758156645	0.268125267331082	7445198	7445963	hyper	-	CHH	intronic	Thecc1EG001489	scaffold_1	mRNA	Unknown
scaffold_1	0.212300679234318	0.0688967316249808	-0.143403947609337	7453533	7453639	hypo	+	CHH	intergenic	Thecc1EG001490	scaffold_1	mRNA	c("Ankyrin repeat-containing protein"	" putative (54%P)")
scaffold_1	0.22589805014957	0.484135257455984	0.258237207306414	7482092	7484069	hyper	+	CHH	intronic	Thecc1EG001492	scaffold_1	mRNA	c("RNA-directed DNA polymerase (Reverse transcriptase)"	" Ribonuclease H-like protein (24%U)")
scaffold_1	0.162028304024313	0.450819514106001	0.288791210081689	7484071	7484928	hyper	+	CHH	exonic	Thecc1EG001493	scaffold_1	mRNA	Uncharacterized protein (93%P)
scaffold_1	0.315609314008508	0.693906150036205	0.378296836027697	7501533	7501832	hyper	-	CHH	downstream	Thecc1EG001497	scaffold_1	mRNA	Regulatory particle AAA-ATPase 2A (96%T)
scaffold_1	0.4	0.75	0.35	7507974	7507974	hyper	+	CHH	intronic	Thecc1EG001498	scaffold_1	mRNA	Photosystem I reaction center subunit PSI (70%T)
scaffold_1	0.191570440244624	0.574906926716713	0.383336486472089	7516692	7517452	hyper	+	CHH	intergenic	Thecc1EG001499	scaffold_1	mRNA	Pectin lyase-like superfamily protein (72%P)
scaffold_1	0.317866703565185	0.653332351904407	0.335465648339222	7519492	7520117	hyper	+	CHH	intergenic	Thecc1EG001500	scaffold_1	mRNA	Uncharacterized protein (67%P)
scaffold_1	0.2962045486332	0.644754447322165	0.348549898688965	7525988	7527703	hyper	+	CHH	intergenic	Thecc1EG001501	scaffold_1	mRNA	Chromatin remodeling 24 (64%P)
scaffold_1	0.0909090909090909	0.411764705882353	0.320855614973262	7549504	7549504	hyper	-	CHH	upstream	Thecc1EG001505	scaffold_1	mRNA	Unknown
scaffold_1	0.15	0.398496240601504	0.248496240601504	7549519	7549524	hyper	-	CHH	upstream	Thecc1EG001506	scaffold_1	mRNA	Uncharacterized protein (68%P)
scaffold_1	0.149736104218501	0.532907025222694	0.383170921004193	7559558	7560488	hyper	-	CHH	upstream	Thecc1EG001507	scaffold_1	mRNA	c("Spotted leaf protein"	" putative (52%U)")
scaffold_1	0.350874125874126	0.0910560344827586	-0.259818091391368	7567220	7567279	hypo	-	CHH	intergenic	Thecc1EG001508	scaffold_1	mRNA	Vacuolar sorting protein 39 (74%T)
scaffold_1	0.153472222222222	0.583141939859931	0.429669717637709	7585846	7585895	hyper	-	CHH	intronic	Thecc1EG001511	scaffold_1	mRNA	Cation/hydrogen exchanger 15 (71%T)
scaffold_1	0.322086047608698	0.674399451068661	0.352313403459963	7596232	7597564	hyper	+	CHH	upstream	Thecc1EG001513	scaffold_1	mRNA	Thiamin diphosphate-binding fold (THDP-binding) superfamily protein (65%T)
scaffold_1	0	0.242934782608695	0.242934782608695	7604164	7604227	hyper	-	CHH	upstream	Thecc1EG001515	scaffold_1	mRNA	Unknown
scaffold_1	0.315726244005037	0.722542629435553	0.406816385430517	7616562	7617201	hypo	+	CHH	intergenic	Thecc1EG001516	scaffold_1	mRNA	Histone deacetylase 14 (75%P)
scaffold_1	0.0344102560580158	0.298475824916753	0.264065568858738	7632907	7633355	hyper	+	CHH	intronic	Thecc1EG001523	scaffold_1	mRNA	Unknown
scaffold_1	0.0819113756613757	0.443296898789203	0.361385523127827	7652124	7652341	hyper	+	CHH	intergenic	Thecc1EG001526	scaffold_1	mRNA	Trichome birefringence-like 14 (85%P)
scaffold_1	0.176590550796746	0.525245303022277	0.348654752225531	7717409	7718819	hyper	+	CHH	upstream	Thecc1EG001533	scaffold_1	mRNA	UDP-Glycosyltransferase superfamily protein (70%T)
scaffold_1	0.04	0.296703296703297	0.256703296703297	7729738	7729749	hyper	+	CHH	upstream	Thecc1EG001534	scaffold_1	mRNA	Uncharacterized protein (67%P)
scaffold_1	0.136363636363636	0.115384615384616	-0.020979020979021	7770499	7770727	hypo	-	CHH	UTR3	Thecc1EG001537	scaffold_1	mRNA	c("Membrane lipoprotein"	" putative (42%P)")
scaffold_1	0.3	0.611904761904762	0.311904761904762	7786731	7786774	hyper	-	CHH	upstream	Thecc1EG001540	scaffold_1	mRNA	S-adenosyl-L-methionine-dependent methyltransferases superfamily protein (73%T)
scaffold_1	0.345454545454546	0.352499623664007	0.0070450782094617	7801145	7802220	hypo	+	CHH	intergenic	Thecc1EG001542	scaffold_1	mRNA	c("Coiled-coil domain-containing protein"	" putative (84%U)")
scaffold_1	0.177056277056277	0.40371176926055	0.226655492204273	7833903	7834220	hypo	+	CHH	intergenic	Thecc1EG001544	scaffold_1	mRNA	Wound-responsive family protein (19%T)
scaffold_1	0	0.232142857142857	0.232142857142857	7813961	7814780	hyper	-	CHH	intronic	Thecc1EG001548	scaffold_1	mRNA	Uncharacterized protein (74%U)
scaffold_1	0.705882352941177	0.37037037037037	-0.335511982570806	7869514	7869514	hypo	-	CHH	intronic	Thecc1EG001554	scaffold_1	mRNA	Cysteine-rich RLK (RECEPTOR-like protein kinase) 8 (10%T)
scaffold_1	0.115554108919439	0.394997756345617	0.279443647426178	7897628	7899407	hyper	-	CHH	upstream	Thecc1EG001559	scaffold_1	mRNA	Unknown
scaffold_1	0.0929133745158407	0.319165042677097	0.226251668161256	7921280	7923093	hypo	-	CHH	intronic	Thecc1EG001564	scaffold_1	mRNA	c("Polyprotein"	" putative (49%U)")
scaffold_1	0.0486953056280787	0.453663216286354	0.404967910658275	7942703	7943047	hyper	+	CHH	intergenic	Thecc1EG001567	scaffold_1	mRNA	Unknown
scaffold_1	0.263722398350349	0.573301916861918	0.309579518511569	7953125	7954133	hyper	-	CHH	intronic	Thecc1EG001569	scaffold_1	mRNA	c("PAD4"	" putative (51%U)")
scaffold_1	0.0414191973149269	0.317844166727287	0.27642496941236	7977815	7979123	hypo	+	CHH	intronic	Thecc1EG001575	scaffold_1	mRNA	Unknown
scaffold_1	0.297558322419186	0.637602708284573	0.340044385865387	7998308	7998550	hyper	+	CHH	intergenic	Thecc1EG001580	scaffold_1	mRNA	Amino acid permease 2 (81%T)
scaffold_1	0.18	0.415034482758621	0.235034482758621	8001008	8001080	hyper	+	CHH	intergenic	Thecc1EG001581	scaffold_1	mRNA	Ankyrin repeat-containing protein (63%P)
scaffold_1	0.233208969487576	0.580841341845012	0.347632372357436	8032882	8033083	hyper	-	CHH	intronic	Thecc1EG001588	scaffold_1	mRNA	Unknown
scaffold_1	0.243243144955107	0.513583706065937	0.27034056111083	8060243	8061763	hyper	-	CHH	upstream	Thecc1EG001590	scaffold_1	mRNA	c("Beta-galactosidase 10"	" putative (38%T)")
scaffold_1	0.226238604718698	0.551357615947004	0.325119011228306	8066162	8066477	hyper	-	CHH	upstream	Thecc1EG001591	scaffold_1	mRNA	c("Retrotransposon protein"	" unclassified"	" putative (41%U)")
scaffold_1	0.340686467988645	0.721231412239798	0.380544944251153	8141176	8141438	hyper	-	CHH	upstream	Thecc1EG001598	scaffold_1	mRNA	Aldehyde dehydrogenase 3I1 (62%T)
scaffold_1	0.22531094091771	0.502496574530448	0.277185633612738	8152010	8153628	hyper	-	CHH	UTR5	Thecc1EG001601	scaffold_1	mRNA	RING/FYVE/PHD zinc finger superfamily protein (63%T)
scaffold_1	0.367424242424242	0.75	0.382575757575758	8151999	8152004	hyper	-	CHH	upstream	Thecc1EG001602	scaffold_1	mRNA	Uncharacterized protein (45%P)
scaffold_1	0.194121705118798	0.522020134791101	0.327898429672303	8164297	8166186	hyper	+	CHH	upstream	Thecc1EG001603	scaffold_1	mRNA	Uncharacterized protein (22%U)
scaffold_1	0.124896978021978	0.644392346007468	0.51949536798549	8166226	8166448	hyper	+	CHH	intergenic	Thecc1EG001604	scaffold_1	mRNA	Uncharacterized protein (38%P)
scaffold_1	0.523376623376623	0.192053546564825	-0.331323076811799	8178046	8178873	hypo	-	CHH	upstream	Thecc1EG001605	scaffold_1	mRNA	c("TGACG-sequence-specific DNA-binding protein TGA-2.1"	" putative (53%P)")
scaffold_1	0.186254541075417	0.615035497946339	0.428780956870922	8188909	8189559	hyper	-	CHH	upstream	Thecc1EG001606	scaffold_1	mRNA	Uncharacterized protein (67%P)
scaffold_1	0.0746753246753247	0.405187074829932	0.330511750154607	8195073	8195135	hyper	+	CHH	downstream	Thecc1EG001607	scaffold_1	mRNA	Eukaryotic release factor 1 (eRF1) family protein (65%T)
scaffold_1	0.151683755634842	0.386807283843077	0.235123528208235	8190864	8191814	hypo	+	CHH	intergenic	Thecc1EG001608	scaffold_1	mRNA	Uncharacterized protein (37%U)
scaffold_1	0.25450993199862	0.563089440442162	0.308579508443542	8196884	8197075	hyper	-	CHH	intergenic	Thecc1EG001609	scaffold_1	mRNA	NAD(P)H dehydrogenase C1 (73%P)
scaffold_1	0.0454545454545454	0.328877005347594	0.283422459893048	8224546	8224552	hyper	+	CHH	intergenic	Thecc1EG001611	scaffold_1	mRNA	Uncharacterized protein (53%P)
scaffold_1	0.345077984339364	0.644549114242504	0.29947112990314	8229929	8230446	hyper	+	CHH	intergenic	Thecc1EG001612	scaffold_1	mRNA	CBS / octicosapeptide/Phox/Bemp1 (PB1) domains-containing protein (73%T)
scaffold_1	0.123845438211222	0.51228372078152	0.388438282570298	8256061	8256841	hyper	+	CHH	upstream;downstream	Thecc1EG001616	scaffold_1	mRNA	SAUR-like auxin-responsive protein family (72%P)
scaffold_1	0.205447777197003	0.610502633601219	0.405054856404215	8288516	8289648	hyper	+	CHH	intronic	Thecc1EG001620	scaffold_1	mRNA	c("Zinc finger WD40 repeat protein 1"	" putative (56%P)")
scaffold_1	0.193548387096774	0.478260869565217	0.284712482468443	8306913	8306913	hyper	-	CHH	intronic	Thecc1EG001622	scaffold_1	mRNA	S-adenosyl-L-methionine-dependent methyltransferases superfamily protein (65%P)
scaffold_1	0.257056167170945	0.578419264687954	0.321363097517009	8344548	8345821	hyper	+	CHH	upstream	Thecc1EG001625	scaffold_1	mRNA	c("U6 snRNA-specific terminal uridylyltransferase 1"	" putative (55%P)")
scaffold_1	0	0.222222222222222	0.222222222222222	8355414	8355414	hyper	-	CHH	upstream;downstream	Thecc1EG001628	scaffold_1	mRNA	Eukaryotic aspartyl protease family protein (63%T)
scaffold_1	0.0333333333333333	0.40952380952381	0.376190476190476	8370615	8370637	hyper	-	CHH	intergenic	Thecc1EG001629	scaffold_1	mRNA	Leucine-rich repeat protein kinase family protein (65%T)
scaffold_1	0.0902453102453102	0.527324342324342	0.437079032079032	8372026	8372262	hyper	+	CHH	intergenic	Thecc1EG001631	scaffold_1	mRNA	Uncharacterized protein (56%T)
scaffold_1	0.186007574487967	0.603417782609872	0.417410208121905	8387903	8389120	hyper	+	CHH	upstream	Thecc1EG001632	scaffold_1	mRNA	Amino acid permease family protein (78%P)
scaffold_1	0.139910296102247	0.53013468013468	0.390224384032434	8393046	8393682	hyper	+	CHH	intergenic	Thecc1EG001633	scaffold_1	mRNA	Leucine-rich repeat transmembrane protein kinase (34%T)
scaffold_1	0.203780610938932	0.424711175357683	0.220930564418751	8423107	8424744	hyper	-	CHH	upstream	Thecc1EG001634	scaffold_1	mRNA	Uncharacterized protein (59%P)
scaffold_1	0.143538069984843	0.432729860218548	0.289191790233705	8427690	8428349	hyper	+	CHH	upstream	Thecc1EG001637	scaffold_1	mRNA	Unknown
scaffold_1	0.349885949426391	0.717041404706365	0.367155455279975	8458547	8458667	hyper	+	CHH	upstream	Thecc1EG001640	scaffold_1	mRNA	TCP-1/cpn60 chaperonin family protein (92%T)
scaffold_1	0.0548484848484848	0.436190476190476	0.381341991341991	8471477	8471597	hyper	-	CHH	intergenic	Thecc1EG001641	scaffold_1	mRNA	ATPase E1 (82%T)
scaffold_1	0.3	0.523809523809524	0.223809523809524	8476509	8476509	hyper	+	CHH	upstream	Thecc1EG001642	scaffold_1	mRNA	Chloride channel C (72%T)
scaffold_1	0.113409368409368	0.605058393369654	0.491649024960285	8490275	8490806	hyper	+	CHH	intergenic	Thecc1EG001643	scaffold_1	mRNA	DNA-methyltransferase family protein (66%P)
scaffold_1	0.253801994710373	0.623743108970676	0.369941114260303	8520254	8521706	hyper	-	CHH	upstream	Thecc1EG001648	scaffold_1	mRNA	c("Carboxyesterase 18"	" putative (57%T)")
scaffold_1	0.0588235294117647	0.285714285714286	0.226890756302521	8539689	8539690	hyper	+	CHH	upstream	Thecc1EG001649	scaffold_1	mRNA	Uncharacterized protein (69%P)
scaffold_1	0.178189144937064	0.450901292828041	0.272712147890977	8539719	8541372	hyper	+	CHH	upstream	Thecc1EG001650	scaffold_1	mRNA	Carboxyesterase 18 (66%T)
scaffold_1	0.0987785817872904	0.480763186305045	0.381984604517755	8542734	8544552	hyper	+	CHH	upstream	Thecc1EG001651	scaffold_1	mRNA	Uncharacterized protein
scaffold_1	0.235193038966208	0.504895357173465	0.269702318207257	8541390	8542614	hyper	+	CHH	downstream	Thecc1EG001652	scaffold_1	mRNA	Uncharacterized protein (67%P)
scaffold_1	0.199446579746723	0.595637361248747	0.396190781502024	8561528	8562630	hyper	+	CHH	intergenic	Thecc1EG001654	scaffold_1	mRNA	Uncharacterized protein (39%P)
scaffold_1	0.167119666352403	0.465244620939832	0.298124954587429	8565166	8565619	hyper	-	CHH	upstream;downstream	Thecc1EG001655	scaffold_1	mRNA	Uncharacterized protein (38%P)
scaffold_1	0.215352829876076	0.536651901736672	0.321299071860596	8575847	8577618	hyper	-	CHH	intergenic	Thecc1EG001656	scaffold_1	mRNA	CAI-1 autoinducer sensor kinase/phosphatase cqsS (73%P)
scaffold_1	0.168687349090903	0.450475631883303	0.2817882827924	8607216	8608552	hyper	-	CHH	UTR5	Thecc1EG001661	scaffold_1	mRNA	Got1/Sft2-like vescicle transport protein family (80%T)
scaffold_1	0.324397489991344	0.657662639637546	0.333265149646203	8606876	8607151	hyper	+	CHH	upstream;downstream	Thecc1EG001662	scaffold_1	mRNA	Uncharacterized protein (45%P)
scaffold_1	0.237911984961473	0.513419488075743	0.27550750311427	8608573	8610421	hyper	-	CHH	UTR5	Thecc1EG001663	scaffold_1	mRNA	Unknown
scaffold_1	0.187620762073717	0.468868199897697	0.28124743782398	8656301	8656875	hyper	-	CHH	UTR5	Thecc1EG001671	scaffold_1	mRNA	c("VQ motif-containing protein"	" putative (54%T)")
scaffold_1	0.134923947039309	0.436795631418047	0.301871684378738	8655629	8656273	hyper	+	CHH	upstream	Thecc1EG001672	scaffold_1	mRNA	Uncharacterized protein (43%U)
scaffold_1	0.162000265540899	0.537642765321642	0.375642499780743	8658675	8660239	hyper	-	CHH	downstream	Thecc1EG001673	scaffold_1	mRNA	Uncharacterized protein
scaffold_1	0.357616616265485	0.689432583075464	0.331815966809978	8663371	8664625	hyper	+	CHH	intronic	Thecc1EG001675	scaffold_1	mRNA	Unknown
scaffold_1	0.167893204684824	0.458370770012702	0.290477565327877	8671963	8673143	hyper	-	CHH	intronic	Thecc1EG001676	scaffold_1	mRNA	Thioesterase superfamily protein (68%T)
scaffold_1	0.2	0.433333333333333	0.233333333333334	8685636	8685895	hyper	-	CHH	downstream	Thecc1EG001677	scaffold_1	mRNA	Calcium-dependent protein kinase 2 (79%T)
scaffold_1	0.162792359567449	0.499717747475989	0.33692538790854	8694105	8695194	hyper	+	CHH	upstream	Thecc1EG001679	scaffold_1	mRNA	Uncharacterized protein
scaffold_1	0.274714464588402	0.682990633750904	0.408276169162502	8707452	8707669	hypo	+	CHH	upstream	Thecc1EG001680	scaffold_1	mRNA	Uncharacterized protein
scaffold_1	0.315838930159231	0.655844960980177	0.340006030820946	8738634	8738921		-	CHH	upstream;downstream	Thecc1EG001686	scaffold_1	mRNA	Uncharacterized protein (16%T)
scaffold_1	0	0.2	0.2	8753295	8753312	hyper	+	CHH	intergenic	Thecc1EG001688	scaffold_1	mRNA	S-adenosyl-L-methionine-dependent methyltransferases superfamily protein (69%P)
scaffold_1	0.1	0.363636363636364	0.263636363636364	8756730	8756730	hyper	-	CHH	upstream	Thecc1EG001689	scaffold_1	mRNA	White-brown-complex ABC transporter family (62%U)
scaffold_1	0.282443931519976	0.511717132505176	0.2292732009852	8765424	8765486	hypo	+	CHH	intergenic	Thecc1EG001690	scaffold_1	mRNA	c("Basic helix-loop-helix DNA-binding superfamily protein"	" putative (57%P)")
scaffold_1	0.224391985392662	0.59869413326905	0.374302147876388	8792460	8793592	hypo	-	CHH	upstream	Thecc1EG001694	scaffold_1	mRNA	Dipeptide transport ATP-binding protein dppF (70%P)
scaffold_1	0.193789942890534	0.485646376521445	0.291856433630911	8793597	8794219	hyper	-	CHH	intergenic	Thecc1EG001695	scaffold_1	mRNA	Unknown
scaffold_1	0.280956865615111	0.620370711160185	0.339413845545074	8795497	8795773	hyper	+	CHH	exonic	Thecc1EG001696	scaffold_1	mRNA	Unknown
scaffold_1	0.174132609233749	0.468904958677686	0.294772349443937	8797462	8799261	hyper	-	CHH	intronic	Thecc1EG001697	scaffold_1	mRNA	Transducin/WD40 repeat-like superfamily protein (76%P)
scaffold_1	0.0891912620985586	0.418431650907306	0.329240388808747	8832713	8834450	hyper	+	CHH	intronic	Thecc1EG001702	scaffold_1	mRNA	DNA/RNA polymerases superfamily protein (67%P)
scaffold_1	0.363528954598034	0.25560475708502	-0.107924197513013	8897027	8899020	hyper	-	CHH	upstream;downstream	Thecc1EG001707	scaffold_1	mRNA	Phosphoenolpyruvate carboxylase 3 (88%T)
scaffold_1	0.11462024217785	0.413066178289792	0.298445936111942	8936378	8938095	hyper	-	CHH	intergenic	Thecc1EG001709	scaffold_1	mRNA	Unknown
scaffold_1	0.230921855921856	0.424628295648061	0.193706439726205	8954664	8955009	hyper	-	CHH	upstream	Thecc1EG001710	scaffold_1	mRNA	Pleckstrin domain-containing family N member 1 (83%P)
scaffold_1	0.110416666666667	0.609758771929825	0.499342105263158	8961346	8961361	hyper	+	CHH	upstream	Thecc1EG001711	scaffold_1	mRNA	Unknown
scaffold_1	0.195200337029689	0.471450491216883	0.276250154187194	8978862	8980768	hyper	-	CHH	upstream	Thecc1EG001712	scaffold_1	mRNA	Cysteine-rich RLK (RECEPTOR-like protein kinase) 8 (33%T)
scaffold_1	0.253719854964981	0.593289516781891	0.33956966181691	8989656	8990675	hyper	+	CHH	upstream	Thecc1EG001713	scaffold_1	mRNA	Pyrimidin 4 (83%T)
scaffold_1	0.213491637900602	0.493304494383955	0.279812856483352	9032024	9032522	hyper	-	CHH	UTR5	Thecc1EG001717	scaffold_1	mRNA	Unknown
scaffold_1	0.339227823995193	0.601738333934764	0.262510509939571	9030327	9032018	hypo	+	CHH	UTR5	Thecc1EG001718	scaffold_1	mRNA	Uncharacterized protein (23%U)
scaffold_1	0.226231420724382	0.495950703939629	0.269719283215247	9039876	9041767	hyper	-	CHH	exonic	Thecc1EG001719	scaffold_1	mRNA	c("RNA-directed DNA polymerase (Reverse transcriptase)"	" Ribonuclease H (71%U)")
scaffold_1	0.142245666407293	0.424887844803811	0.282642178396518	9048517	9049096	hyper	-	CHH	upstream	Thecc1EG001720	scaffold_1	mRNA	Unknown
scaffold_1	0.178622683964299	0.471841389564577	0.293218705600278	9051423	9051766	hyper	-	CHH	intergenic	Thecc1EG001721	scaffold_1	mRNA	Uncharacterized protein (82%P)
scaffold_1	0.216468093264288	0.511771595670473	0.295303502406184	9064579	9066574	hyper	+	CHH	downstream	Thecc1EG001725	scaffold_1	mRNA	Unknown
scaffold_1	0.139133878825871	0.399079051524811	0.25994517269894	9087814	9089262	hyper	-	CHH	intronic	Thecc1EG001729	scaffold_1	mRNA	Unknown
scaffold_1	0.231854027477247	0.51516883163186	0.283314804154613	9094693	9096328	hyper	+	CHH	UTR3	Thecc1EG001730	scaffold_1	mRNA	Multiprotein bridging factor 1B (84%T)
scaffold_1	0.141666666666667	0.462566844919787	0.32090017825312	9108830	9108844	hyper	+	CHH	UTR5	Thecc1EG001732	scaffold_1	mRNA	Alpha/beta-Hydrolases superfamily protein (67%T)
scaffold_1	0	0.259941520467836	0.259941520467836	9122692	9122715	hyper	+	CHH	upstream	Thecc1EG001736	scaffold_1	mRNA	Kinase superfamily protein (77%T)
scaffold_1	0.0833333333333333	0.453970588235294	0.370637254901961	9130195	9130354	hyper	+	CHH	intergenic	Thecc1EG001737	scaffold_1	mRNA	Peroxidase superfamily protein (71%P)
scaffold_1	0.327649769585253	0.0787037037037037	-0.24894606588155	9159038	9159062	hypo	-	CHH	upstream	Thecc1EG001742	scaffold_1	mRNA	c("Pentatricopeptide repeat superfamily protein"	" putative (59%P)")
scaffold_1	0.378996257365823	0.545373801694591	0.166377544328768	9159107	9159240	hypo	+	CHH	upstream	Thecc1EG001743	scaffold_1	mRNA	Ribosomal L5P family protein (96%T)
scaffold_1	0.7	0.723776223776224	0.0237762237762235	9182307	9182348	hyper	+	CHH	intergenic	Thecc1EG001746	scaffold_1	mRNA	RNI-like superfamily protein (20%T)
scaffold_1	0.155980672415674	0.436075506087354	0.280094833671679	9199220	9201188	hyper	-	CHH	intergenic	Thecc1EG001747	scaffold_1	mRNA	Uncharacterized protein (71%P)
scaffold_1	0.122084511625931	0.431694412227261	0.30960990060133	9204323	9206290	hyper	+	CHH	intronic	Thecc1EG001748	scaffold_1	mRNA	Uncharacterized protein (74%P)
scaffold_1	0.216947477012524	0.491154326113837	0.274206849101313	9213270	9215168	hyper	+	CHH	downstream	Thecc1EG001749	scaffold_1	mRNA	Jojoba acyl CoA reductase-related male sterility protein (92%P)
scaffold_1	0.1	0.333333333333333	0.233333333333333	9230991	9230991	hyper	-	CHH	upstream	Thecc1EG001750	scaffold_1	mRNA	RNI-like superfamily protein (76%T)
scaffold_1	0.206149516392061	0.541343921038691	0.33519440464663	9255030	9255533	hyper	+	CHH	upstream	Thecc1EG001753	scaffold_1	mRNA	Unknown
scaffold_1	0.204044716605608	0.479090245019013	0.275045528413405	9258812	9260775	hyper	-	CHH	downstream	Thecc1EG001754	scaffold_1	mRNA	Leucine-rich repeat receptor protein kinase family protein (84%P)
scaffold_1	0.0555555555555556	0.315789473684211	0.260233918128655	9272101	9272101	hyper	-	CHH	intronic	Thecc1EG001755	scaffold_1	mRNA	Uncharacterized protein
scaffold_1	0.10094504147813	0.395521405677656	0.294576364199526	9267205	9267356	hyper	+	CHH	intronic	Thecc1EG001756	scaffold_1	mRNA	Uncharacterized protein (49%P)
scaffold_1	0.252946823720851	0.507914800056662	0.254967976335811	9280966	9282728	hyper	+	CHH	intronic	Thecc1EG001757	scaffold_1	mRNA	Unknown
scaffold_1	0.224240073222271	0.511867608619051	0.287627535396779	9289540	9291486	hyper	-	CHH	downstream	Thecc1EG001760	scaffold_1	mRNA	Kinase family protein with leucine-rich repeat domain (21%T)
scaffold_1	0.275461299592139	0.598520984982622	0.323059685390482	9332082	9332236	hyper	-	CHH	UTR3	Thecc1EG001764	scaffold_1	mRNA	c("Retrotransposon"	" unclassified"	" putative-like protein (19%U)")
scaffold_1	0.200223395173259	0.43920777165574	0.238984376482481	9342156	9343812	hyper	-	CHH	UTR3	Thecc1EG001765	scaffold_1	mRNA	Uncharacterized protein (79%P)
scaffold_1	0.186108476698156	0.541977865241519	0.355869388543363	9348103	9348588	hyper	+	CHH	intronic	Thecc1EG001766	scaffold_1	mRNA	Uncharacterized protein (83%P)
scaffold_1	0.20295174750062	0.499576719576719	0.2966249720761	9344689	9344718	hyper	+	CHH	intronic	Thecc1EG001767	scaffold_1	mRNA	Unknown
scaffold_1	0.197082017793756	0.584655401370029	0.387573383576273	9346691	9346979	hyper	-	CHH	UTR5	Thecc1EG001768	scaffold_1	mRNA	Unknown
scaffold_1	0.207592962592962	0.482696553855054	0.275103591262091	9365871	9366973	hyper	-	CHH	intergenic	Thecc1EG001769	scaffold_1	mRNA	Unknown
scaffold_1	0.0884755942811245	0.393488807849009	0.305013213567885	9371127	9373093	hyper	+	CHH	intergenic	Thecc1EG001770	scaffold_1	mRNA	Uncharacterized protein (78%P)
scaffold_1	0.107603551843766	0.465138703740418	0.357535151896652	9376856	9377953	hyper	+	CHH	intronic	Thecc1EG001771	scaffold_1	mRNA	c("4-hydroxyphenylacetaldehyde oxime monooxygenase"	" putative (56%U)")
scaffold_1	0	0.2	0.2	9388932	9388932	hyper	+	CHH	downstream	Thecc1EG001773	scaffold_1	mRNA	Uncharacterized protein
scaffold_1	0.280045339276109	0.676831022053391	0.396785682777282	9406994	9407706	hyper	-	CHH	intronic	Thecc1EG001777	scaffold_1	mRNA	Unknown
scaffold_1	0.32184666236097	0.696239802721277	0.374393140360307	9427176	9428380	hypo	-	CHH	upstream	Thecc1EG001782	scaffold_1	mRNA	Nucleotide/sugar transporter family protein (69%P)
scaffold_1	0	0.272727272727273	0.272727272727273	9438970	9438970	hyper	-	CHH	upstream	Thecc1EG001785	scaffold_1	mRNA	c("Alpha-crystallin domain 32.1"	" putative (51%P)")
scaffold_1	0.312065018315018	0.661286716058778	0.349221697743759	9456698	9456903	hyper	-	CHH	upstream	Thecc1EG001789	scaffold_1	mRNA	Trichome birefringence-like 43 (24%T)
scaffold_1	0.185102371747644	0.456713047707554	0.27161067595991	9469466	9470576	hyper	-	CHH	UTR3	Thecc1EG001790	scaffold_1	mRNA	Uncharacterized protein (61%P)
scaffold_1	0.305837364931533	0.592980052342476	0.287142687410943	9474116	9474520	hyper	-	CHH	intronic	Thecc1EG001792	scaffold_1	mRNA	Ribonuclease H protein (72%P)
scaffold_1	0.32888986013986	0.614913820076863	0.286023959937003	9482588	9482705	hyper	-	CHH	upstream	Thecc1EG001794	scaffold_1	mRNA	Glucanase like protein (74%U)
scaffold_1	0.209543848582002	0.481231092886693	0.271687244304691	9532261	9533874	hyper	-	CHH	UTR5	Thecc1EG001802	scaffold_1	mRNA	Unknown
scaffold_1	0.247546313592377	0.54435513859282	0.296808825000443	9530266	9532255	hyper	-	CHH	intronic	Thecc1EG001803	scaffold_1	mRNA	Unknown
scaffold_1	0.304252864495877	0.654554277727054	0.350301413231176	9551755	9552353	hyper	+	CHH	upstream;downstream	Thecc1EG001804	scaffold_1	mRNA	c("Glycosyl hydrolase of Uncharacterized protein function (DUF1680)"	" putative (52%T)")
scaffold_1	0.242657342657343	0.27812361551492	0.0354662728575771	9554220	9554907	hypo	-	CHH	intergenic	Thecc1EG001806	scaffold_1	mRNA	Uncharacterized protein
scaffold_1	0.302983652496054	0.595741362995047	0.292757710498993	9590917	9592011	hyper	+	CHH	upstream	Thecc1EG001817	scaffold_1	mRNA	Coenzyme Q 3 (68%P)
scaffold_1	0.126997482203808	0.489347643390279	0.362350161186471	9605421	9606766	hyper	+	CHH	intronic	Thecc1EG001820	scaffold_1	mRNA	Receptor like protein 29 (65%P)
scaffold_1	0.140687535140775	0.490049402492676	0.349361867351901	9637956	9639072	hyper	-	CHH	upstream	Thecc1EG001824	scaffold_1	mRNA	Phosphatase 5.2 (82%T)
scaffold_1	0.242846742593379	0.588782147770377	0.345935405176998	9653476	9655228	hyper	-	CHH	intergenic	Thecc1EG001827	scaffold_1	mRNA	Unknown
scaffold_1	0.117446393762183	0.28390092879257	0.166454535030386	9694552	9695392	hyper	+	CHH	upstream	Thecc1EG001833	scaffold_1	mRNA	Unknown
scaffold_1	0.122081733282462	0.558813652479127	0.436731919196665	9726282	9726964	hyper	+	CHH	intergenic	Thecc1EG001836	scaffold_1	mRNA	c("BED zinc finger"	"hAT family dimerization domain (63%P)")
scaffold_1	0.420327885240166	0.189953708884501	-0.230374176355665	9734140	9735278	hyper	+	CHH	intergenic	Thecc1EG001839	scaffold_1	mRNA	Uncharacterized protein (75%P)
scaffold_1	0.186083665449666	0.465530020497977	0.279446355048311	9743263	9745033	hyper	+	CHH	upstream	Thecc1EG001840	scaffold_1	mRNA	Uncharacterized protein (68%P)
scaffold_1	0.37612456987457	0.714999935218476	0.338875365343906	9754456	9754593	hyper	-	CHH	upstream	Thecc1EG001841	scaffold_1	mRNA	K-box region and MADS-box transcription factor family protein (73%P)
scaffold_1	0.170933170094716	0.588325972989066	0.41739280289435	9786008	9786647	hyper	+	CHH	upstream	Thecc1EG001844	scaffold_1	mRNA	Uncharacterized protein (69%P)
scaffold_1	0.166025258352625	0.453889954843045	0.28786469649042	9788917	9790310	hyper	+	CHH	downstream	Thecc1EG001845	scaffold_1	mRNA	Uncharacterized protein (77%P)
scaffold_1	0.243847659665071	0.531355028507815	0.287507368842744	9790641	9792626	hyper	-	CHH	exonic	Thecc1EG001846	scaffold_1	mRNA	Gag-pro-like protein (21%U)
scaffold_1	0.132887136435197	0.410071534528248	0.277184398093051	9795766	9797191	hyper	+	CHH	exonic	Thecc1EG001847	scaffold_1	mRNA	Uncharacterized protein
scaffold_1	0.323274718588993	0.597475816176259	0.274201097587266	9800374	9801389	hyper	-	CHH	upstream;downstream	Thecc1EG001848	scaffold_1	mRNA	Uncharacterized protein
scaffold_1	0.195300028071758	0.568552124556582	0.373252096484824	9803995	9804295	hyper	-	CHH	upstream;downstream	Thecc1EG001849	scaffold_1	mRNA	Unknown
scaffold_1	0.398809523809524	0.324025289778714	-0.0747842340308095	9810209	9810305	hyper	+	CHH	upstream	Thecc1EG001850	scaffold_1	mRNA	Rhamnose biosynthesis 1 (78%T)
scaffold_1	0.545454545454545	0.240714285714285	-0.304740259740259	9815229	9815244	hypo	+	CHH	intergenic	Thecc1EG001851	scaffold_1	mRNA	Uncharacterized protein
scaffold_1	0.176759774954367	0.593296808806035	0.416537033851668	9836272	9837492	hyper	+	CHH	intergenic	Thecc1EG001856	scaffold_1	mRNA	Uncharacterized protein (35%U)
scaffold_1	0.150895214082402	0.559367753687812	0.40847253960541	9842732	9843493	hyper	+	CHH	intronic	Thecc1EG001857	scaffold_1	mRNA	Cytochrome P450 (69%P)
scaffold_1	0.167408410512126	0.444700961224659	0.277292550712533	9851759	9853345	hyper	-	CHH	upstream	Thecc1EG001858	scaffold_1	mRNA	Haloacid dehalogenase superfamily protein (63%P)
scaffold_1	0.241359265917073	0.405812944087529	0.164453678170456	9856713	9858450	hyper	-	CHH	upstream	Thecc1EG001859	scaffold_1	mRNA	Cysteine-rich RLK (RECEPTOR-like protein kinase) 8 (24%T)
scaffold_1	0.295670995670996	0.037037037037037	-0.258633958633959	9862943	9863111	hypo	+	CHH	intronic	Thecc1EG001861	scaffold_1	mRNA	c("Xyloglucan endo-transglycosylase"	" putative (47%U)")
scaffold_1	0.263850316350316	0.575214682118631	0.311364365768314	9872665	9873553	hyper	-	CHH	intergenic	Thecc1EG001863	scaffold_1	mRNA	Uncharacterized protein
scaffold_1	0.28657616892911	0.149787989358423	-0.136788179570687	9905946	9906072	hypo	+	CHH	upstream	Thecc1EG001868	scaffold_1	mRNA	MAP kinase 20 (80%P)
scaffold_1	0.0739014569659731	0.291312711977167	0.217411255011194	9927346	9928797	hyper	+	CHH	intergenic	Thecc1EG001869	scaffold_1	mRNA	Unknown
scaffold_1	0.176649949377222	0.499703786438474	0.323053837061252	9933659	9934392	hyper	-	CHH	intergenic	Thecc1EG001870	scaffold_1	mRNA	MEI2-like protein 5 (69%P)
scaffold_1	0.0997084495925985	0.362467564052658	0.26275911446006	9953243	9953299	hyper	-	CHH	upstream	Thecc1EG001872	scaffold_1	mRNA	Phosphoribosyltransferase family protein (84%P)
scaffold_1	0.230090377458799	0.593494393723961	0.363404016265162	9990637	9991590	hyper	-	CHH	upstream	Thecc1EG001879	scaffold_1	mRNA	Uncharacterized protein (16%T)
scaffold_1	0.387186655936656	0.662867885551594	0.275681229614938	10006851	10007363	hyper	+	CHH	intronic	Thecc1EG001882	scaffold_1	mRNA	c("Calcium-activated outward-rectifying potassium channel"	" putative (69%U)")
scaffold_1	0.213356526514421	0.534233834788524	0.320877308274103	10037741	10038073	hyper	+	CHH	downstream	Thecc1EG001887	scaffold_1	mRNA	Uncharacterized protein
scaffold_1	0.288750138750139	0.596642899584076	0.307892760833937	10054114	10054467	hyper	-	CHH	upstream	Thecc1EG001889	scaffold_1	mRNA	Uncharacterized protein (49%P)
scaffold_1	0.211537207723827	0.543093707902884	0.331556500179058	10109613	10110940	hyper	-	CHH	UTR5	Thecc1EG001894	scaffold_1	mRNA	Glucan synthase-like 7 (65%T)
scaffold_1	0.361438561438561	0.693734335839599	0.332295774401038	10136449	10136901	hyper	+	CHH	intronic	Thecc1EG001897	scaffold_1	mRNA	RING/U-box superfamily protein (63%P)
scaffold_1	0.264965166319963	0.600545260531484	0.335580094211521	10144239	10145714	hyper	+	CHH	upstream	Thecc1EG001899	scaffold_1	mRNA	Membrane-associated progesterone binding protein 4 (74%T)
scaffold_1	0.212898212898213	0.334632616487455	0.121734403589242	10145731	10146780	hyper	+	CHH	intergenic	Thecc1EG001900	scaffold_1	mRNA	Endoplasmic reticulum vesicle transporter protein (84%T)
scaffold_1	0.344822637466331	0.588607429488801	0.24378479202247	10174497	10175699	hyper	+	CHH	upstream	Thecc1EG001903	scaffold_1	mRNA	TT12-2 MATE transporter (95%P)
scaffold_1	0.158948736018891	0.445216525021168	0.286267789002278	10181230	10183197	hypo	-	CHH	upstream	Thecc1EG001904	scaffold_1	mRNA	TT12-2 MATE transporter (95%P)
scaffold_1	0.387157373876124	0.764648501026942	0.377491127150819	10201009	10201084	hyper	+	CHH	upstream;downstream	Thecc1EG001906	scaffold_1	mRNA	Auxin response factor 6 (72%P)
scaffold_1	0.305592749920481	0.687746225669089	0.382153475748608	10217877	10218325	hyper	+	CHH	intergenic	Thecc1EG001909	scaffold_1	mRNA	Polyamine oxidase 2 (80%P)
scaffold_1	0.239866039758901	0.508630378436258	0.268764338677357	10225062	10226830	hyper	+	CHH	upstream	Thecc1EG001910	scaffold_1	mRNA	Uncharacterized protein (72%P)
scaffold_1	0.115698074618854	0.485856386247433	0.370158311628579	10226837	10228828	hyper	+	CHH	upstream	Thecc1EG001911	scaffold_1	mRNA	Uncharacterized protein
scaffold_1	0.115737155884918	0.389036497550903	0.273299341665985	10247500	10249063	hyper	-	CHH	upstream	Thecc1EG001913	scaffold_1	mRNA	c("Phytochrome interacting factor 3-like 6"	" putative (51%P)")
scaffold_1	0.0381313131313131	0.382781598093724	0.344650284962411	10259615	10259797	hyper	+	CHH	upstream;downstream	Thecc1EG001915	scaffold_1	mRNA	Unknown
scaffold_1	0.102988396589965	0.371928148122473	0.268939751532508	10265890	10266819	hyper	-	CHH	downstream	Thecc1EG001916	scaffold_1	mRNA	NAD(P)-linked oxidoreductase superfamily protein (77%T)
scaffold_1	0.140907864156408	0.420631056868038	0.27972319271163	10272077	10272587	hyper	-	CHH	UTR5	Thecc1EG001917	scaffold_1	mRNA	Uncharacterized protein (22%U)
scaffold_1	0.226680934173212	0.494252172927689	0.267571238754477	10270096	10272070	hyper	-	CHH	intronic	Thecc1EG001918	scaffold_1	mRNA	Unknown
scaffold_1	0.211135164512345	0.51505670852828	0.303921544015935	10272593	10273608	hyper	+	CHH	UTR5	Thecc1EG001919	scaffold_1	mRNA	Unknown
scaffold_1	0.17968445374391	0.519266939615839	0.33958248587193	10282515	10283284	hypo	-	CHH	intergenic	Thecc1EG001923	scaffold_1	mRNA	c("RING-H2 finger protein ATL5F"	" putative (39%P)")
scaffold_1	0.175767404627938	0.530367757002759	0.354600352374821	10286038	10286725	hyper	-	CHH	downstream	Thecc1EG001926	scaffold_1	mRNA	Uncharacterized protein
scaffold_1	0.204806286063314	0.505995632289061	0.301189346225748	10313567	10315124	hyper	-	CHH	UTR5	Thecc1EG001930	scaffold_1	mRNA	Unknown
scaffold_1	0.17657738973353	0.469651546112388	0.293074156378857	10341884	10343793	hyper	+	CHH	intergenic	Thecc1EG001932	scaffold_1	mRNA	c("Transposase tnp2"	" putative (36%U)")
scaffold_1	0.222716725298425	0.48639893875188	0.263682213453455	10350415	10350583	hyper	-	CHH	upstream	Thecc1EG001933	scaffold_1	mRNA	Uncharacterized protein (80%P)
scaffold_1	0.191285231417665	0.522001302999755	0.33071607158209	10356229	10356417	hyper	+	CHH	intergenic	Thecc1EG001934	scaffold_1	mRNA	c("ATP-dependent RNA helicase"	" putative (67%U)")
scaffold_1	0.012987012987013	0.303772251140672	0.290785238153659	10388685	10388709	hyper	+	CHH	intronic	Thecc1EG001937	scaffold_1	mRNA	Unknown
scaffold_1	0.149401103248751	0.446561700260189	0.297160597011438	10417352	10418626	hyper	-	CHH	intergenic	Thecc1EG001941	scaffold_1	mRNA	Unknown
scaffold_1	0.199676201194339	0.481588770972437	0.281912569778098	10423569	10424986	hyper	+	CHH	intronic	Thecc1EG001943	scaffold_1	mRNA	Gag-pol polyprotein-like protein (30%U)
scaffold_1	0.161343132862918	0.448341199092025	0.286998066229107	10435659	10437480	hyper	-	CHH	upstream	Thecc1EG001944	scaffold_1	mRNA	Preprotein translocase Sec (63%P)
scaffold_1	0.103567213504065	0.39070874535695	0.287141531852885	10454995	10456978	hyper	-	CHH	upstream	Thecc1EG001946	scaffold_1	mRNA	Uncharacterized protein (76%P)
scaffold_1	0.157087740063173	0.445984474421415	0.288896734358242	10480416	10482061	hyper	-	CHH	upstream	Thecc1EG001948	scaffold_1	mRNA	Cysteine-rich RLK (RECEPTOR-like protein kinase) 8 (20%T)
scaffold_1	0.178976988714473	0.482646863827947	0.303669875113474	10491609	10492877	hyper	+	CHH	upstream	Thecc1EG001949	scaffold_1	mRNA	Glutathione S-transferase PHI 9 (72%T)
scaffold_1	0.106267806267806	0.318745568766383	0.212477762498577	10498816	10499428	hyper	-	CHH	upstream	Thecc1EG001950	scaffold_1	mRNA	Unknown
scaffold_1	0.229737580620896	0.522196673222252	0.292459092601356	10541264	10543214	hyper	+	CHH	upstream	Thecc1EG001954	scaffold_1	mRNA	Uncharacterized protein (50%P)
scaffold_1	0.232603527506405	0.597231028015247	0.364627500508842	10550406	10550932	hyper	-	CHH	intergenic	Thecc1EG001955	scaffold_1	mRNA	NAC domain-containing protein 42 (60%P)
scaffold_1	0.131155236699884	0.43013353767611	0.298978300976226	10579043	10580407	hyper	-	CHH	upstream	Thecc1EG001957	scaffold_1	mRNA	Pleckstrin domain-containing protein (76%P)
scaffold_1	0.0870663153271849	0.444444444444444	0.35737812911726	10580543	10580631	hyper	+	CHH	UTR5	Thecc1EG001959	scaffold_1	mRNA	Unknown
scaffold_1	0.199764147376972	0.542460122847988	0.342695975471016	10589293	10590420	hyper	-	CHH	intergenic	Thecc1EG001960	scaffold_1	mRNA	Anaphase-promoting complex subunit 5 (71%P)
scaffold_1	0.0833333333333333	0.3	0.216666666666667	10604069	10604069	hyper	-	CHH	intronic	Thecc1EG001961	scaffold_1	mRNA	Uncharacterized protein
scaffold_1	0.15243215990115	0.440857932181239	0.288425772280089	10610630	10612486	hyper	+	CHH	intergenic	Thecc1EG001962	scaffold_1	mRNA	Unknown
scaffold_1	0	0.266666666666666	0.266666666666666	10615703	10615714	hyper	+	CHH	intergenic	Thecc1EG001963	scaffold_1	mRNA	Phytoene desaturation 1 (77%T)
scaffold_1	0.16540404040404	0.399994120197855	0.234590079793815	10623104	10623251	hyper	+	CHH	upstream	Thecc1EG001964	scaffold_1	mRNA	Uncharacterized protein (46%P)
scaffold_1	0.232160508012938	0.499636529540034	0.267476021527097	10630007	10631889	hyper	-	CHH	UTR5	Thecc1EG001965	scaffold_1	mRNA	Uncharacterized protein (76%P)
scaffold_1	0.215802718895739	0.488862807092214	0.273060088196475	10637050	10639023	hyper	+	CHH	upstream	Thecc1EG001966	scaffold_1	mRNA	Uncharacterized protein (56%P)
scaffold_1	0.145283274772497	0.452626268874257	0.30734299410176	10647712	10649359	hyper	+	CHH	UTR5	Thecc1EG001967	scaffold_1	mRNA	Cysteine-rich RLK (RECEPTOR-like protein kinase) 8 (11%T)
scaffold_1	0.18076376518108	0.451433929611919	0.27067016443084	10645760	10647593	hyper	+	CHH	intronic	Thecc1EG001968	scaffold_1	mRNA	Phytoene desaturation 1 (63%T)
scaffold_1	0.177304078627622	0.481036999648089	0.303732921020467	10654111	10656027	hyper	-	CHH	intronic	Thecc1EG001969	scaffold_1	mRNA	Unknown
scaffold_1	0.202522378213442	0.489546022280675	0.287023644067233	10669926	10671448	hyper	+	CHH	intronic	Thecc1EG001970	scaffold_1	mRNA	Uncharacterized protein (51%P)
scaffold_1	0.0912366766025303	0.443507181679602	0.352270505077072	10692328	10694288	hyper	+	CHH	intronic	Thecc1EG001971	scaffold_1	mRNA	Copia LTR rider-like protein (32%U)
scaffold_1	0.162545787545787	0.429618237821683	0.267072450275896	10714605	10715643	hyper	-	CHH	UTR5	Thecc1EG001972	scaffold_1	mRNA	GDSL Lipase/Acylhydrolase superfamily protein (80%P)
scaffold_1	0.0950113378684808	0.360932664844986	0.265921326976506	10700915	10701212	hyper	-	CHH	intronic	Thecc1EG001973	scaffold_1	mRNA	Unknown
scaffold_1	0.0975712353021786	0.420580331534098	0.323009096231919	10712648	10714585	hyper	-	CHH	intronic	Thecc1EG001974	scaffold_1	mRNA	Uncharacterized protein (87%P)
scaffold_1	0.119046917341849	0.432661576754375	0.313614659412526	10734697	10736666	hyper	-	CHH	upstream;downstream	Thecc1EG001975	scaffold_1	mRNA	Uncharacterized protein (76%P)
scaffold_1	0.117300300842257	0.454489599028008	0.337189298185751	10736755	10737744	hyper	+	CHH	intergenic	Thecc1EG001976	scaffold_1	mRNA	Unknown
scaffold_1	0.160047232911226	0.439241629339537	0.279194396428311	10740456	10742152	hyper	-	CHH	intergenic	Thecc1EG001977	scaffold_1	mRNA	c("Phytoene desaturation 1"	" putative (49%T)")
scaffold_1	0.178004324976085	0.482283909833278	0.304279584857193	10748636	10749393	hyper	+	CHH	intergenic	Thecc1EG001978	scaffold_1	mRNA	GDSL Lipase/Acylhydrolase superfamily protein (80%P)
scaffold_1	0.137510754352463	0.393021694090168	0.255510939737706	10764197	10765091	hyper	-	CHH	upstream	Thecc1EG001979	scaffold_1	mRNA	Uncharacterized protein (58%P)
scaffold_1	0.239726123254643	0.520450111081671	0.280723987827029	10760274	10762236	hyper	+	CHH	intronic	Thecc1EG001980	scaffold_1	mRNA	Unknown
scaffold_1	0.125525210084034	0.46856687974335	0.343041669659317	10775623	10776085	hyper	-	CHH	intergenic	Thecc1EG001981	scaffold_1	mRNA	Uncharacterized protein
scaffold_1	0.128840797420424	0.431683634992459	0.302842837572034	10788159	10788297	hyper	-	CHH	intronic	Thecc1EG001984	scaffold_1	mRNA	Unknown
scaffold_1	0.166666666666667	0.611892256629099	0.445225589962432	10806526	10806536	hyper	-	CHH	intronic	Thecc1EG001987	scaffold_1	mRNA	Eukaryotic aspartyl protease family protein (68%P)
scaffold_1	0.154040404040404	0.446250318309142	0.292209914268738	10837755	10837903	hyper	+	CHH	UTR5	Thecc1EG001991	scaffold_1	mRNA	Vacuoleless1 (VCL1) (76%T)
scaffold_1	0.0748397843986079	0.355968986119133	0.281129201720525	10837016	10837743	hyper	+	CHH	upstream	Thecc1EG001992	scaffold_1	mRNA	Unknown
scaffold_1	0.196765447528419	0.509769756440013	0.313004308911594	10859740	10861546	hyper	+	CHH	intronic	Thecc1EG001996	scaffold_1	mRNA	Unknown
scaffold_1	0.203274006202692	0.468337137917121	0.26506313171443	10869332	10871134	hyper	-	CHH	upstream	Thecc1EG001997	scaffold_1	mRNA	Unknown
scaffold_1	0.271816321717734	0.520252444658978	0.248436122941244	10863151	10865107	hyper	+	CHH	intronic	Thecc1EG001998	scaffold_1	mRNA	Uncharacterized protein
scaffold_1	0.189961135058879	0.480111693097477	0.290150558038598	10894490	10896447	hyper	+	CHH	intronic	Thecc1EG002004	scaffold_1	mRNA	Uncharacterized protein (80%P)
scaffold_1	0.359546157995647	0.710866192224426	0.35132003422878	10911634	10911757	hyper	+	CHH	intronic	Thecc1EG002005	scaffold_1	mRNA	c("Glucan synthase-like 7"	" putative (59%T)")
scaffold_1	0.0920017482517483	0.364689069357801	0.272687321106053	10931414	10931624	hyper	-	CHH	intronic	Thecc1EG002006	scaffold_1	mRNA	Uncharacterized protein (22%U)
scaffold_1	0.242464447645043	0.527667531281356	0.285203083636314	10940588	10940811	hyper	-	CHH	intergenic	Thecc1EG002007	scaffold_1	mRNA	2-oxoglutarate and Fe(II)-dependent oxygenase superfamily protein (66%P)
scaffold_1	0.199440195276179	0.615937678274954	0.416497482998775	10955395	10955519	hyper	+	CHH	intergenic	Thecc1EG002008	scaffold_1	mRNA	S-adenosyl-L-methionine-dependent methyltransferases superfamily protein (71%P)
scaffold_1	0.11332715251169	0.448063243674933	0.334736091163243	10978780	10980683	hyper	+	CHH	downstream	Thecc1EG002010	scaffold_1	mRNA	Uncharacterized protein (45%P)
scaffold_1	0.178117253373654	0.52101839578911	0.342901142415456	10980739	10981011	hyper	+	CHH	UTR5	Thecc1EG002011	scaffold_1	mRNA	NAD(P)-binding Rossmann-fold superfamily protein (75%T)
scaffold_1	0.175116204883508	0.483976463833378	0.30886025894987	11006710	11008450	hyper	-	CHH	intergenic	Thecc1EG002015	scaffold_1	mRNA	Gag-pro-like protein (19%U)
scaffold_1	0.273020593611093	0.546269187649524	0.273248594038431	11015722	11017315	hyper	-	CHH	upstream	Thecc1EG002016	scaffold_1	mRNA	Unknown
scaffold_1	0.075	0.219318181818182	0.144318181818182	11019423	11019447	hyper	+	CHH	upstream	Thecc1EG002018	scaffold_1	mRNA	Uncharacterized protein (56%P)
scaffold_1	0.336763997328573	0.710420238510571	0.373656241181997	11038714	11039475	hyper	-	CHH	intergenic	Thecc1EG002020	scaffold_1	mRNA	Ribosomal L27e protein family (89%T)
scaffold_1	0.0965238990308388	0.381461731166449	0.28493783213561	11075920	11077903	hyper	-	CHH	upstream	Thecc1EG002025	scaffold_1	mRNA	Gag protease polyprotein (68%P)
scaffold_1	0.166666666666667	0.42885872297637	0.262192056309703	11086517	11086548	hyper	+	CHH	upstream	Thecc1EG002026	scaffold_1	mRNA	Uncharacterized protein (65%P)
scaffold_1	0	0.2	0.2	11109080	11109080	hyper	+	CHH	UTR3	Thecc1EG002028	scaffold_1	mRNA	DHHC-type zinc finger family protein (68%P)
scaffold_1	0.1	0.395833333333333	0.295833333333333	11117037	11117037	hyper	+	CHH	intergenic	Thecc1EG002030	scaffold_1	mRNA	FRS (FAR1 Related Sequences) transcription factor family (68%T)
scaffold_1	0.162795926540453	0.4081045857073	0.245308659166847	11170367	11172240	hyper	+	CHH	upstream	Thecc1EG002036	scaffold_1	mRNA	Uncharacterized protein (42%P)
scaffold_1	0.186898844356795	0.456516694185169	0.269617849828374	11181327	11182841	hyper	+	CHH	intronic	Thecc1EG002038	scaffold_1	mRNA	Zinc transporter 5 precursor (66%P)
scaffold_1	0.227061602613073	0.602232769018155	0.375171166405082	11187507	11189462	hyper	+	CHH	intronic	Thecc1EG002039	scaffold_1	mRNA	Uncharacterized protein (48%P)
scaffold_1	0.276880401014673	0.559652564248379	0.282772163233705	11210569	11212477	hyper	+	CHH	intronic	Thecc1EG002040	scaffold_1	mRNA	Unknown
scaffold_1	0.187379331424633	0.467683194393135	0.280303862968502	11216344	11216956	hyper	-	CHH	UTR5	Thecc1EG002041	scaffold_1	mRNA	Copia-like retrotransposable element (23%U)
scaffold_1	0.198566102598051	0.486337600624378	0.287771498026327	11214354	11216257	hyper	+	CHH	intronic	Thecc1EG002042	scaffold_1	mRNA	Copia LTR rider-like protein (24%U)
scaffold_1	0.148475435115629	0.379483039172751	0.231007604057122	11257532	11258273	hyper	-	CHH	intronic	Thecc1EG002046	scaffold_1	mRNA	c("UDP-glucosyl transferase 71C5"	" putative (42%P)")
scaffold_1	0.21875	0	-0.21875	11263228	11263228	hypo	+	CHH	exonic	Thecc1EG002048	scaffold_1	mRNA	Uncharacterized protein
scaffold_1	0.223017228111724	0.555669151920724	0.332651923809	11292706	11294220	hyper	+	CHH	intronic	Thecc1EG002050	scaffold_1	mRNA	c("Tetratricopeptide repeat (TPR)-like superfamily protein"	" putative (54%T)")
scaffold_1	0.239302196712641	0.482041045124002	0.242738848411362	11285869	11286063	hyper	+	CHH	intronic	Thecc1EG002051	scaffold_1	mRNA	Uncharacterized protein (76%P)
scaffold_1	0.252762991706552	0.542344080741028	0.289581089034476	11286158	11287995	hyper	-	CHH	intronic	Thecc1EG002052	scaffold_1	mRNA	c("RNA-directed DNA polymerase (Reverse transcriptase)"	" Ribonuclease H-like protein (23%U)")
scaffold_1	0.317994133040866	0.561340343003946	0.24334620996308	11297385	11297975	hyper	-	CHH	UTR3	Thecc1EG002053	scaffold_1	mRNA	c("Ribonuclease H protein"	" putative (36%P)")
scaffold_1	0.128911443057098	0.453719964779578	0.324808521722481	11332521	11334352	hyper	+	CHH	upstream	Thecc1EG002058	scaffold_1	mRNA	Uncharacterized protein (48%P)
scaffold_1	0.178140253383184	0.480903210927354	0.30276295754417	11339104	11340246	hyper	+	CHH	upstream	Thecc1EG002059	scaffold_1	mRNA	Unknown
scaffold_1	0.0717948717948718	0.373091820460241	0.30129694866537	11348725	11348846	hyper	+	CHH	intergenic	Thecc1EG002060	scaffold_1	mRNA	60S ribosomal protein L13 (84%U)
scaffold_1	0.230596944660321	0.52785810300488	0.297261158344559	11356156	11356388	hyper	-	CHH	upstream;downstream	Thecc1EG002062	scaffold_1	mRNA	Uncharacterized protein (16%U)
scaffold_1	0.157588935453254	0.443556046942695	0.285967111489441	11374225	11375837	hyper	+	CHH	upstream	Thecc1EG002064	scaffold_1	mRNA	c("Pentatricopeptide repeat-containing"	" putative-like protein (20%U)")
scaffold_1	0.129006555396657	0.424459568342567	0.29545301294591	11390841	11391984	hyper	+	CHH	upstream;downstream	Thecc1EG002065	scaffold_1	mRNA	Unknown
scaffold_1	0.239455878941275	0.722666442516276	0.483210563575001	11396379	11396987	hyper	-	CHH	upstream	Thecc1EG002067	scaffold_1	mRNA	Bifunctional inhibitor/lipid-transfer protein/seed storage 2S albumin superfamily protein (85%P)
scaffold_1	0.141555584436915	0.446411365413662	0.304855780976747	11413619	11415569	hyper	-	CHH	upstream	Thecc1EG002068	scaffold_1	mRNA	Uncharacterized protein
scaffold_1	0.451896583312079	0.709144240575993	0.257247657263914	11429897	11430017	hypo	-	CHH	intergenic	Thecc1EG002070	scaffold_1	mRNA	Unknown
scaffold_1	0.353744128717231	0.665584401401299	0.311840272684068	11435171	11436290	hyper	-	CHH	intergenic	Thecc1EG002071	scaffold_1	mRNA	c("Homeodomain-like superfamily protein"	" putative (38%T)")
scaffold_1	0.18113246588895	0.449534238009802	0.268401772120852	11445988	11447633	hyper	+	CHH	upstream	Thecc1EG002072	scaffold_1	mRNA	Regulator of chromosome condensation family protein (71%P)
scaffold_1	0.205611187367285	0.474364791718931	0.268753604351646	11447664	11448295	hyper	-	CHH	exonic	Thecc1EG002074	scaffold_1	mRNA	c("Auxin-induced protein 5NG4"	" putative (53%P)")
scaffold_1	0.141167730006211	0.465824053447914	0.324656323441703	11474723	11475933	hyper	+	CHH	upstream	Thecc1EG002078	scaffold_1	mRNA	Methionine aminopeptidase 2B (85%P)
scaffold_1	0.157894736842106	0.441666666666667	0.283771929824561	11486752	11486869	hyper	+	CHH	UTR5	Thecc1EG002079	scaffold_1	mRNA	c("Eukaryotic aspartyl protease family protein"	" putative (45%P)")
scaffold_1	0.17437427084508	0.445572268866434	0.271197998021354	11485694	11486676	hyper	-	CHH	upstream	Thecc1EG002080	scaffold_1	mRNA	Uncharacterized protein (50%P)
scaffold_1	0.250578787482824	0.534263438194891	0.283684650712067	11495535	11497459	hyper	-	CHH	upstream	Thecc1EG002081	scaffold_1	mRNA	Uncharacterized protein (68%P)
scaffold_1	0.196962391207316	0.519787732230166	0.322825341022851	11502847	11503107	hyper	-	CHH	upstream;downstream	Thecc1EG002082	scaffold_1	mRNA	MuDRA transposase-like (14%U)
scaffold_1	0.117340871772245	0.403833293400689	0.286492421628444	11511669	11512150	hyper	+	CHH	intergenic	Thecc1EG002083	scaffold_1	mRNA	Aspartic proteinase A1 (68%T)
scaffold_1	0.0880761395467278	0.411680389774053	0.323604250227325	11510264	11511647	hyper	-	CHH	upstream	Thecc1EG002084	scaffold_1	mRNA	Unknown
scaffold_1	0.108626522660852	0.442651649394733	0.334025126733881	11514672	11515828	hyper	+	CHH	intergenic	Thecc1EG002085	scaffold_1	mRNA	Unknown
scaffold_1	0.20677367780869	0.482839012009773	0.276065334201082	11524552	11526494	hyper	-	CHH	intergenic	Thecc1EG002086	scaffold_1	mRNA	c("Gag/pol protein"	" putative (38%U)")
scaffold_1	0.18333832570645	0.467411531561006	0.284073205854556	11544130	11546013	hyper	-	CHH	intergenic	Thecc1EG002089	scaffold_1	mRNA	Uncharacterized protein (39%P)
scaffold_1	0.157106064043785	0.428754531507742	0.271648467463958	11546037	11548025	hyper	-	CHH	upstream	Thecc1EG002090	scaffold_1	mRNA	Uncharacterized protein (38%P)
scaffold_1	0.278569383832542	0.0583127578516787	-0.220256625980863	11579669	11579864	hypo	-	CHH	upstream	Thecc1EG002091	scaffold_1	mRNA	Alpha/beta-Hydrolases superfamily protein (84%P)
scaffold_1	0.165822723890707	0.452545439507737	0.28672271561703	11603079	11604601	hyper	+	CHH	intergenic	Thecc1EG002092	scaffold_1	mRNA	c("Cellulose synthase-like B3"	" putative (55%P)")
scaffold_1	0.179003123737214	0.480624701076001	0.301621577338788	11630311	11632269	hyper	-	CHH	intronic	Thecc1EG002093	scaffold_1	mRNA	Uncharacterized protein (27%U)
scaffold_1	0.23469475463244	0.53384705918029	0.299152304547851	11628036	11629997	hyper	+	CHH	intronic	Thecc1EG002094	scaffold_1	mRNA	Unknown
scaffold_1	0.132971291236196	0.381082851995718	0.248111560759522	11638326	11640311	hyper	-	CHH	intergenic	Thecc1EG002095	scaffold_1	mRNA	Uncharacterized protein (45%P)
scaffold_1	0.294525735315784	0.622137192822044	0.327611457506261	11650796	11651412	hyper	+	CHH	upstream	Thecc1EG002096	scaffold_1	mRNA	Uncharacterized protein (56%P)
scaffold_1	0.198043275968357	0.477394752247003	0.279351476278645	11649470	11650761	hyper	+	CHH	exonic	Thecc1EG002098	scaffold_1	mRNA	c("Cellulose synthase-like B3"	" putative (54%P)")
scaffold_1	0.223961991918724	0.552881080855047	0.328919088936323	11658802	11660310	hyper	-	CHH	intronic	Thecc1EG002099	scaffold_1	mRNA	c("Cellulose synthase-like B4"	" putative (39%T)")
scaffold_1	0.176497024469045	0.488899065676993	0.312402041207948	11684875	11686761	hyper	+	CHH	intergenic	Thecc1EG002100	scaffold_1	mRNA	Uncharacterized protein (81%P)
scaffold_1	0.219763939380271	0.46763343081257	0.247869491432299	11695867	11697856	hyper	-	CHH	upstream	Thecc1EG002101	scaffold_1	mRNA	Unknown
scaffold_1	0.164459867257093	0.450132582525376	0.285672715268283	11701883	11703843	hyper	+	CHH	intergenic	Thecc1EG002102	scaffold_1	mRNA	Uncharacterized protein (57%P)
scaffold_1	0.232170697240246	0.507818407156292	0.275647709916046	11732910	11734703	hyper	+	CHH	upstream	Thecc1EG002104	scaffold_1	mRNA	Unknown
scaffold_1	0.190607397426163	0.439328221688177	0.248720824262014	11737307	11739281	hyper	+	CHH	intergenic	Thecc1EG002105	scaffold_1	mRNA	Unknown
scaffold_1	0.170189290080277	0.458357180250852	0.288167890170575	11739382	11741378	hyper	-	CHH	UTR5	Thecc1EG002106	scaffold_1	mRNA	c("UDP-glucosyl transferase 71C4"	" putative (46%T)")
scaffold_1	0.225985270670474	0.514315286908375	0.288330016237901	11748846	11750822	hyper	+	CHH	exonic	Thecc1EG002107	scaffold_1	mRNA	Uncharacterized protein (63%P)
scaffold_1	0.200440603634097	0.472230991483016	0.271790387848919	11754083	11755922	hyper	-	CHH	exonic	Thecc1EG002108	scaffold_1	mRNA	Uncharacterized protein (78%P)
scaffold_1	0	0.2	0.2	11765951	11765951	hyper	+	CHH	exonic	Thecc1EG002109	scaffold_1	mRNA	Uncharacterized protein (64%P)
scaffold_1	0.23834704862194	0.485481425063673	0.247134376441733	11770607	11772013	hyper	+	CHH	intergenic	Thecc1EG002111	scaffold_1	mRNA	c("Copia-like pol polyprotein"	" putative (53%U)")
scaffold_1	0.203522430617557	0.474306163160238	0.270783732542681	11790957	11792863	hyper	-	CHH	upstream	Thecc1EG002112	scaffold_1	mRNA	Unknown
scaffold_1	0.18421303210356	0.451037583314549	0.266824551210989	11805777	11807521	hyper	-	CHH	intergenic	Thecc1EG002114	scaffold_1	mRNA	c("Cell differentiation"	" Rcd1-like protein"	" putative (39%T)")
scaffold_1	0.402729041791542	0.866992565256573	0.464263523465031	11829525	11829687	hyper	-	CHH	intronic	Thecc1EG002119	scaffold_1	mRNA	Unknown
scaffold_1	0.184802657638333	0.451823479632933	0.2670208219946	11825279	11827124	hyper	-	CHH	intronic	Thecc1EG002120	scaffold_1	mRNA	Unknown
scaffold_1	0.0826737305903973	0.488967087854872	0.406293357264475	11840794	11841557	hyper	-	CHH	upstream	Thecc1EG002122	scaffold_1	mRNA	Condensin complex subunit 2 (63%P)
scaffold_1	0.292549233760232	0.597552178219969	0.305002944459738	11852921	11854369	hyper	-	CHH	upstream	Thecc1EG002124	scaffold_1	mRNA	Acid phosphatase/vanadium-dependent haloperoxidase-related protein (82%T)
scaffold_1	0.276473969426665	0.713528476139985	0.437054506713321	11869942	11870234	hyper	-	CHH	upstream	Thecc1EG002126	scaffold_1	mRNA	Ubiquitin fusion degradation UFD1 family protein (72%T)
scaffold_1	0.0929779556283316	0.348250851981321	0.255272896352989	11870707	11872334	hyper	+	CHH	intergenic	Thecc1EG002127	scaffold_1	mRNA	Unknown
scaffold_1	0.133333333333333	0.345637254901961	0.212303921568627	11882445	11882529	hyper	-	CHH	upstream;downstream	Thecc1EG002128	scaffold_1	mRNA	Uncharacterized protein (56%P)
scaffold_1	0.298749398749399	0.821393639040698	0.522644240291299	11895703	11895779	hyper	+	CHH	upstream	Thecc1EG002133	scaffold_1	mRNA	Uncharacterized protein
scaffold_1	0.112503842847583	0.460409596735987	0.347905753888404	11901795	11903452	hyper	+	CHH	intergenic	Thecc1EG002134	scaffold_1	mRNA	c("UDP-glucosyl transferase 71B6"	" putative (44%T)")
scaffold_1	0.1859544854134	0.517318353672701	0.331363868259301	11904262	11904943	hyper	-	CHH	intronic	Thecc1EG002135	scaffold_1	mRNA	Unknown
scaffold_1	0.19799840311204	0.517483974018821	0.319485570906781	11914150	11915260	hyper	-	CHH	upstream	Thecc1EG002136	scaffold_1	mRNA	Zinc transporter 5 precursor (67%P)
scaffold_1	0.318181818181818	0.564102564102565	0.245920745920746	11942427	11942477	hyper	-	CHH	UTR5	Thecc1EG002140	scaffold_1	mRNA	c("Chitin elicitor receptor kinase 1"	" RLK1"	" putative (40%T)")
scaffold_1	0.243676470588235	0.539732441471572	0.296055970883337	11968723	11968807	hyper	+	CHH	intronic	Thecc1EG002145	scaffold_1	mRNA	RmlC-like cupins superfamily protein (68%T)
scaffold_1	0.343115687628833	0.705740020700417	0.362624333071584	11979948	11981019	hyper	+	CHH	intergenic	Thecc1EG002147	scaffold_1	mRNA	Uncharacterized protein
scaffold_1	0.206652333485749	0.4788301519364	0.272177818450651	11986789	11988732	hyper	+	CHH	intergenic	Thecc1EG002148	scaffold_1	mRNA	Uncharacterized protein (51%P)
scaffold_1	0.184434383664569	0.496215784325594	0.311781400661025	11997347	11998076	hyper	+	CHH	upstream	Thecc1EG002149	scaffold_1	mRNA	Uncharacterized protein (60%P)
scaffold_1	0.411578947368421	0.736111111111111	0.32453216374269	12002474	12002918	hyper	+	CHH	intronic	Thecc1EG002150	scaffold_1	mRNA	Unknown
scaffold_1	0.366006216006216	0.404147877738959	0.0381416617327432	11999268	11999347	hypo	-	CHH	downstream	Thecc1EG002151	scaffold_1	mRNA	Uncharacterized protein
scaffold_1	0.179531597323455	0.469004635339697	0.289473038016242	12019431	12020401	hyper	-	CHH	intergenic	Thecc1EG002153	scaffold_1	mRNA	c("Serine/threonine protein phosphatase 2A 55 kDa regulatory subunit B prime gamma"	" putative (58%P)")
scaffold_1	0.236363636363636	0.535079051383399	0.298715415019763	12024226	12024269	hyper	-	CHH	downstream	Thecc1EG002155	scaffold_1	mRNA	Uncharacterized protein (73%P)
scaffold_1	0.215951548603169	0.552770974687553	0.336819426084384	12039577	12041505	hyper	-	CHH	upstream	Thecc1EG002157	scaffold_1	mRNA	Major facilitator superfamily protein (77%P)
scaffold_1	0.010752688172043	0.247474747474747	0.236722059302704	12039461	12039487	hyper	-	CHH	UTR5	Thecc1EG002158	scaffold_1	mRNA	Uncharacterized protein (69%P)
scaffold_1	0.194085108734312	0.471992043814833	0.277906935080522	12091333	12093295	hyper	-	CHH	intronic	Thecc1EG002162	scaffold_1	mRNA	Uncharacterized protein (74%P)
scaffold_1	0.0816822066822067	0.466392710289145	0.384710503606938	12093428	12093992	hyper	+	CHH	upstream	Thecc1EG002163	scaffold_1	mRNA	Unknown
scaffold_1	0.465548340548341	0.769063663289207	0.303515322740866	12146731	12146998	hyper	+	CHH	upstream	Thecc1EG002173	scaffold_1	mRNA	ARM repeat superfamily protein (72%P)
scaffold_1	0.183220710282544	0.428524497675197	0.245303787392653	12171165	12171754	hypo	+	CHH	upstream	Thecc1EG002177	scaffold_1	mRNA	Uncharacterized protein (28%U)
scaffold_1	0.210067016317016	0.664263459493723	0.454196443176706	12177925	12178276	hyper	-	CHH	intergenic	Thecc1EG002178	scaffold_1	mRNA	Unknown
scaffold_1	0.00529100529100529	0.247111583429966	0.24182057813896	12183742	12183931	hyper	-	CHH	upstream	Thecc1EG002180	scaffold_1	mRNA	Uncharacterized protein (48%U)
scaffold_1	0.242222738244559	0.508850051748422	0.266627313503863	12183982	12184889	hyper	+	CHH	UTR5	Thecc1EG002181	scaffold_1	mRNA	c("Retrotransposon"	" unclassified"	" putative-like protein (27%U)")
scaffold_1	0.168400179968595	0.451523605753737	0.283123425785142	12187265	12189262	hyper	-	CHH	downstream	Thecc1EG002182	scaffold_1	mRNA	c("Retrotransposon protein"	" unclassified"	" putative (44%U)")
scaffold_1	0.264136532246778	0.572275632039474	0.308139099792695	12233531	12235385	hyper	-	CHH	upstream	Thecc1EG002185	scaffold_1	mRNA	Transducin/WD40 repeat-like superfamily protein (81%T)
scaffold_1	0.187232699891102	0.494800209990235	0.307567510099134	12248446	12250371	hyper	+	CHH	upstream	Thecc1EG002188	scaffold_1	mRNA	Uncharacterized protein (59%P)
scaffold_1	0.140230425657467	0.438402518524825	0.298172092867357	12262757	12264734	hyper	+	CHH	upstream	Thecc1EG002189	scaffold_1	mRNA	Uncharacterized protein (54%P)
scaffold_1	0.213739293398726	0.487716468438739	0.273977175040014	12274787	12275359	hyper	+	CHH	upstream	Thecc1EG002190	scaffold_1	mRNA	Uncharacterized protein (66%U)
scaffold_1	0.21220568207933	0.49826971988504	0.28606403780571	12276101	12277883	hyper	-	CHH	UTR5	Thecc1EG002191	scaffold_1	mRNA	Unknown
scaffold_1	0.191916386608079	0.547082117714066	0.355165731105987	12279646	12280437	hyper	-	CHH	intronic	Thecc1EG002192	scaffold_1	mRNA	c("Eukaryotic translation initiation factor 2c"	" putative (68%U)")
scaffold_1	0.090909090909091	0.290909090909091	0.2	12301422	12302405	hyper	-	CHH	UTR3	Thecc1EG002197	scaffold_1	mRNA	c("F13M7.2 protein"	" putative (55%U)")
scaffold_1	0.209723457918585	0.496938970757585	0.287215512839	12308619	12310609	hyper	-	CHH	intergenic	Thecc1EG002198	scaffold_1	mRNA	Gag-pol polymerase-like protein (24%U)
scaffold_1	0.149701188254611	0.453314098939155	0.303612910684544	12315363	12316709	hyper	-	CHH	downstream	Thecc1EG002199	scaffold_1	mRNA	Myzus persicae-induced lipase 1 (71%P)
scaffold_1	0.230666416249274	0.295502614495366	0.0648361982460918	12332841	12333589	hyper	-	CHH	intronic	Thecc1EG002202	scaffold_1	mRNA	PDI-like 2-2 (80%T)
scaffold_1	0.125749824955843	0.443762073203634	0.318012248247791	12353181	12354646	hyper	+	CHH	intronic	Thecc1EG002204	scaffold_1	mRNA	c("Centromere/kinetochore protein (ZW10)"	" putative (66%T)")
scaffold_1	0.239880223776607	0.39202867892116	0.152148455144553	12363282	12364516	hypo	+	CHH	upstream	Thecc1EG002205	scaffold_1	mRNA	Uncharacterized protein (43%P)
scaffold_1	0.259688673809944	0.566250188691284	0.30656151488134	12369299	12370323	hyper	-	CHH	upstream	Thecc1EG002206	scaffold_1	mRNA	GDSL-like Lipase/Acylhydrolase superfamily protein (67%T)
scaffold_1	0.201014362314672	0.476146522437939	0.275132160123267	12378550	12379987	hyper	+	CHH	upstream	Thecc1EG002207	scaffold_1	mRNA	Unknown
scaffold_1	0.168772713118242	0.456407960356372	0.287635247238129	12381943	12383655	hyper	+	CHH	intergenic	Thecc1EG002208	scaffold_1	mRNA	Unknown
scaffold_1	0.377034641475837	0.683688685815934	0.306654044340098	12430306	12430617	hyper	-	CHH	intronic	Thecc1EG002209	scaffold_1	mRNA	Uncharacterized protein (53%P)
scaffold_1	0.159587093125053	0.429966767233574	0.270379674108522	12403015	12404879	hyper	+	CHH	intronic	Thecc1EG002210	scaffold_1	mRNA	Uncharacterized protein (67%P)
scaffold_1	0.20097328397356	0.483264278165048	0.282290994191488	12408435	12410426	hyper	+	CHH	intronic	Thecc1EG002211	scaffold_1	mRNA	Uncharacterized protein (73%P)
scaffold_1	0.151573787409701	0.491334148942844	0.339760361533144	12417486	12417602	hyper	-	CHH	intronic	Thecc1EG002212	scaffold_1	mRNA	Uncharacterized protein (67%P)
scaffold_1	0.213595450984466	0.502514277511984	0.288918826527518	12417679	12418360	hyper	-	CHH	intronic	Thecc1EG002213	scaffold_1	mRNA	Unknown
scaffold_1	0.159777473490583	0.386743459341119	0.226965985850535	12434963	12436855	hyper	+	CHH	upstream	Thecc1EG002214	scaffold_1	mRNA	GDSL-like Lipase/Acylhydrolase superfamily protein (66%P)
scaffold_1	0.227411639824739	0.614570700450153	0.387159060625414	12453577	12455023	hyper	+	CHH	intergenic	Thecc1EG002216	scaffold_1	mRNA	c("Ubiquitin and WLM domain-containing protein C1442.07c"	" putative (56%P)")
scaffold_1	0.154993063888395	0.42862842394981	0.273635360061415	12472393	12474289	hyper	+	CHH	intergenic	Thecc1EG002219	scaffold_1	mRNA	Unknown
scaffold_1	0.227161641012983	0.511436644386329	0.284275003373346	12481369	12483250	hyper	-	CHH	intergenic	Thecc1EG002220	scaffold_1	mRNA	Uncharacterized protein (61%P)
scaffold_1	0.216617772485964	0.484452407646314	0.26783463516035	12488536	12490514	hyper	+	CHH	upstream	Thecc1EG002221	scaffold_1	mRNA	Unknown
scaffold_1	0.219935554894665	0.51046936590806	0.290533811013395	12495903	12497376	hyper	-	CHH	exonic	Thecc1EG002223	scaffold_1	mRNA	c("F-box and associated interaction domains-containing protein"	" putative (50%P)")
scaffold_1	0.224182020098906	0.490369653666903	0.266187633567998	12516988	12518596	hyper	-	CHH	upstream;downstream	Thecc1EG002228	scaffold_1	mRNA	Unknown
scaffold_1	0.102008287608944	0.351766590842775	0.249758303233831	12519459	12521202	hyper	-	CHH	intergenic	Thecc1EG002229	scaffold_1	mRNA	Cysteine-rich RLK (RECEPTOR-like protein kinase) 8 (13%T)
scaffold_1	0.134441734884943	0.581987039315984	0.447545304431041	12533545	12534398	hyper	+	CHH	upstream	Thecc1EG002230	scaffold_1	mRNA	PTB domain-containing engulfment adapter protein 1 (64%P)
scaffold_1	0.211840804470582	0.443449114248509	0.231608309777926	12548725	12548985	hyper	-	CHH	intergenic	Thecc1EG002234	scaffold_1	mRNA	Uncharacterized protein (78%P)
scaffold_1	0.219657146523928	0.479708662812668	0.260051516288739	12550305	12551365	hyper	+	CHH	upstream	Thecc1EG002235	scaffold_1	mRNA	Uncharacterized protein (66%P)
scaffold_1	0.230098127046613	0.528097698192113	0.2979995711455	12551407	12553356	hyper	+	CHH	exonic	Thecc1EG002236	scaffold_1	mRNA	Gag-pro-like protein (18%U)
scaffold_1	0.281977899452443	0.571937358515041	0.289959459062598	12558136	12559973	hyper	-	CHH	intronic	Thecc1EG002237	scaffold_1	mRNA	c("RNA-directed DNA polymerase (Reverse transcriptase)"	" Ribonuclease H (63%U)")
scaffold_1	0.272276780112773	0.5532794919351	0.281002711822328	12560336	12562285	hyper	-	CHH	exonic	Thecc1EG002238	scaffold_1	mRNA	Uncharacterized protein (75%P)
scaffold_1	0.159298209186329	0.493329826085418	0.33403161689909	12566681	12567372	hyper	-	CHH	intronic	Thecc1EG002239	scaffold_1	mRNA	Immunoglobulin E-set superfamily protein (69%P)
scaffold_1	0.191197757949732	0.499582166125999	0.308384408176268	12614949	12616839	hypo	+	CHH	intergenic	Thecc1EG002248	scaffold_1	mRNA	Uncharacterized protein (46%P)
scaffold_1	0.168176697655711	0.446116866507835	0.277940168852124	12619539	12621451	hyper	-	CHH	exonic	Thecc1EG002249	scaffold_1	mRNA	Unknown
scaffold_1	0.132645092777353	0.409442024590401	0.276796931813048	12626629	12628602	hyper	+	CHH	intergenic	Thecc1EG002250	scaffold_1	mRNA	Unknown
scaffold_1	0.177845669811798	0.469169474906033	0.291323805094235	12628941	12630825	hyper	+	CHH	UTR3	Thecc1EG002251	scaffold_1	mRNA	Unknown
scaffold_1	0.235242911675763	0.50548876784433	0.270245856168568	12659014	12660893	hyper	+	CHH	intergenic	Thecc1EG002253	scaffold_1	mRNA	Unknown
scaffold_1	0	0.25	0.25	12672473	12672473	hyper	-	CHH	upstream	Thecc1EG002254	scaffold_1	mRNA	Uncharacterized protein
scaffold_1	0.328045770240463	0.623522537878269	0.295476767637805	12683381	12683664	hyper	+	CHH	intergenic	Thecc1EG002255	scaffold_1	mRNA	Uncharacterized protein (65%P)
scaffold_1	0.241165579604434	0.621691081714972	0.380525502110538	12697541	12698321	hyper	-	CHH	upstream	Thecc1EG002257	scaffold_1	mRNA	Calcium-binding EF-hand family protein (70%P)
scaffold_1	0.149719658693687	0.434516753061598	0.284797094367912	12741317	12741880	hyper	+	CHH	upstream	Thecc1EG002266	scaffold_1	mRNA	3-oxoacyl-[acyl-carrier-protein] synthase (75%U)
scaffold_1	0.171927419969107	0.455803654816814	0.283876234847707	12744943	12746904	hyper	-	CHH	intergenic	Thecc1EG002267	scaffold_1	mRNA	Uncharacterized protein (68%P)
scaffold_1	0.173115760515342	0.443011890181617	0.269896129666274	12764179	12764667	hyper	-	CHH	intergenic	Thecc1EG002268	scaffold_1	mRNA	Uncharacterized protein
scaffold_1	0.230452971808215	0.442135344124419	0.211682372316204	12764743	12765992	hyper	-	CHH	intergenic	Thecc1EG002269	scaffold_1	mRNA	Unknown
scaffold_1	0.0367201426024956	0.385849124217189	0.349128981614694	12769237	12769699	hyper	-	CHH	upstream;downstream	Thecc1EG002270	scaffold_1	mRNA	Unknown
scaffold_1	0.236390265733589	0.488352668901444	0.251962403167855	12776564	12778559	hyper	-	CHH	intergenic	Thecc1EG002271	scaffold_1	mRNA	Uncharacterized protein (55%P)
scaffold_1	0.226220872257519	0.531285857945988	0.305064985688469	12788114	12789496	hyper	+	CHH	upstream	Thecc1EG002273	scaffold_1	mRNA	Uncharacterized protein (58%P)
scaffold_1	0.0625	0.272727272727273	0.210227272727273	12789523	12789523	hyper	-	CHH	intergenic	Thecc1EG002274	scaffold_1	mRNA	Uncharacterized protein (57%P)
scaffold_1	0.191548247930025	0.458976980527406	0.267428732597381	12808004	12809971	hyper	+	CHH	upstream	Thecc1EG002275	scaffold_1	mRNA	Gag-pol polymerase-like protein (30%U)
scaffold_1	0.229229280098933	0.521741921738293	0.29251264163936	12816545	12817563	hyper	-	CHH	upstream	Thecc1EG002276	scaffold_1	mRNA	Unknown
scaffold_1	0.204808775139458	0.515629509867341	0.310820734727883	12820182	12820682	hyper	+	CHH	upstream;downstream	Thecc1EG002277	scaffold_1	mRNA	F-box and associated interaction domains-containing-like protein (30%T)
scaffold_1	0.233249047756529	0.50874983780987	0.275500790053342	12822686	12824663	hyper	-	CHH	upstream	Thecc1EG002278	scaffold_1	mRNA	Copia LTR rider-like protein (30%U)
scaffold_1	0.231566448866454	0.544500691163947	0.312934242297493	12820855	12822664	hyper	+	CHH	UTR3	Thecc1EG002279	scaffold_1	mRNA	Unknown
scaffold_1	0.136422216675969	0.450235005044815	0.313812788368846	12830280	12832263	hyper	-	CHH	upstream	Thecc1EG002280	scaffold_1	mRNA	Unknown
scaffold_1	0.216676415628515	0.479777920967822	0.263101505339308	12867642	12869582	hyper	+	CHH	upstream	Thecc1EG002282	scaffold_1	mRNA	Polygalacturonase (66%U)
scaffold_1	0.171032663709153	0.456837995292431	0.285805331583278	12865138	12867099	hyper	+	CHH	intronic	Thecc1EG002283	scaffold_1	mRNA	Unknown
scaffold_1	0.352868134902046	0.655526906577656	0.302658771675611	12872799	12874071	hyper	+	CHH	upstream;downstream	Thecc1EG002284	scaffold_1	mRNA	Unknown
scaffold_1	0.249782125768968	0.550938301247255	0.301156175478287	12876006	12876218	hyper	-	CHH	UTR5	Thecc1EG002285	scaffold_1	mRNA	Uncharacterized protein (41%P)
scaffold_1	0.223099653617141	0.49593239518297	0.272832741565829	12887570	12889477	hyper	-	CHH	upstream	Thecc1EG002287	scaffold_1	mRNA	Uncharacterized protein (56%P)
scaffold_1	0.19845222761361	0.544380729534433	0.345928501920824	12894129	12895564	hyper	-	CHH	intronic	Thecc1EG002288	scaffold_1	mRNA	MuDRA transposase-like (13%U)
scaffold_1	0.137933910373354	0.395902031842411	0.257968121469056	12898997	12900812	hyper	+	CHH	intronic	Thecc1EG002289	scaffold_1	mRNA	Polygalacturonase (62%U)
scaffold_1	0.163151135328326	0.438120565634383	0.274969430306057	12893178	12893476	hypo	+	CHH	intronic	Thecc1EG002290	scaffold_1	mRNA	Unknown
scaffold_1	0.221817822242619	0.50670274160285	0.284884919360231	12913219	12915157	hyper	+	CHH	UTR5	Thecc1EG002291	scaffold_1	mRNA	c("Gag-protease-integrase-RT-RNaseH polyprotein"	" putative (45%U)")
scaffold_1	0.26431931839089	0.555888345587208	0.291569027196318	12911233	12913202	hyper	+	CHH	UTR5	Thecc1EG002292	scaffold_1	mRNA	MuDRA transposase-like (22%U)
scaffold_1	0.200513119408225	0.51968161221566	0.319168492807435	12924554	12926244	hyper	+	CHH	upstream	Thecc1EG002293	scaffold_1	mRNA	Uncharacterized protein (59%P)
scaffold_1	0.165708812260536	0.425287356321839	0.259578544061303	12940444	12940539	hyper	-	CHH	intergenic	Thecc1EG002294	scaffold_1	mRNA	c("Pectin lyase-like superfamily protein"	" putative (55%P)")
scaffold_1	0.224907554692743	0.495216999093786	0.270309444401043	12943035	12944830	hyper	-	CHH	intergenic	Thecc1EG002295	scaffold_1	mRNA	Unknown
scaffold_1	0.180376159551024	0.452537070032151	0.272160910481127	13013678	13015545	hyper	-	CHH	upstream	Thecc1EG002304	scaffold_1	mRNA	c("RNA-directed DNA polymerase (Reverse transcriptase)"	" Ribonuclease H-like protein (30%U)")
scaffold_1	0.130215691705661	0.413672906195069	0.283457214489408	13026771	13028678	hyper	+	CHH	intergenic	Thecc1EG002305	scaffold_1	mRNA	Uncharacterized protein (78%P)
scaffold_1	0.2434133331108	0.564159751633213	0.320746418522413	13036597	13038462	hyper	+	CHH	upstream	Thecc1EG002306	scaffold_1	mRNA	Cysteine-rich RLK (RECEPTOR-like protein kinase) 8 (7%T)
scaffold_1	0.1	0.3875	0.2875	13038787	13038788	hyper	-	CHH	intergenic	Thecc1EG002307	scaffold_1	mRNA	Thymidine kinase (75%U)
scaffold_1	0.155621640207978	0.644932174551136	0.489310534343158	13053780	13055757	hyper	-	CHH	intergenic	Thecc1EG002309	scaffold_1	mRNA	Serine/threonine protein phosphatase 7 long form (64%P)
scaffold_1	0.194255102981501	0.546348242135122	0.352093139153621	13066029	13067278	hyper	+	CHH	upstream	Thecc1EG002310	scaffold_1	mRNA	c("Binding protein"	" putative (74%U)")
scaffold_1	0.2230964302293	0.551627260004453	0.328530829775153	13072253	13072562	hyper	+	CHH	intronic	Thecc1EG002311	scaffold_1	mRNA	Kinase superfamily protein (77%T)
scaffold_1	0.272163421877578	0.278553173879261	0.0063897520016829	13076766	13078388	hyper	+	CHH	upstream	Thecc1EG002312	scaffold_1	mRNA	DGCR14-related (72%P)
scaffold_1	0.222193684973263	0.507204986052859	0.285011301079596	13091749	13093703	hyper	-	CHH	intergenic	Thecc1EG002313	scaffold_1	mRNA	Unknown
scaffold_1	0.164777209230486	0.466961982080465	0.302184772849979	13094594	13096589	hyper	+	CHH	intronic	Thecc1EG002314	scaffold_1	mRNA	Unknown
scaffold_1	0.255939671202317	0.532927748157822	0.276988076955505	13119866	13121462	hyper	-	CHH	upstream	Thecc1EG002315	scaffold_1	mRNA	c("Retrotransposon protein"	" putative (37%U)")
scaffold_1	0.199034900256262	0.525355347981778	0.326320447725515	13135383	13136544	hyper	-	CHH	intronic	Thecc1EG002317	scaffold_1	mRNA	Uncharacterized protein (50%U)
scaffold_1	0.136604995738123	0.461118398354191	0.324513402616068	13134652	13135373	hyper	+	CHH	intronic	Thecc1EG002318	scaffold_1	mRNA	c("Zinc-dependent activator protein-1"	" putative (49%P)")
scaffold_1	0.226549405483429	0.549496611387858	0.322947205904428	13145822	13146260	hyper	-	CHH	intergenic	Thecc1EG002319	scaffold_1	mRNA	GRAS family transcription factor (76%P)
scaffold_1	0.153577514240863	0.540568112689061	0.386990598448198	13144838	13145812	hyper	-	CHH	upstream	Thecc1EG002320	scaffold_1	mRNA	Unknown
scaffold_1	0.137589587928087	0.454458094193911	0.316868506265824	13153899	13155103	hyper	+	CHH	exonic	Thecc1EG002324	scaffold_1	mRNA	Uncharacterized protein (73%P)
scaffold_1	0.351949842436975	0.722559503431822	0.370609660994847	13189248	13189500	hyper	+	CHH	upstream	Thecc1EG002327	scaffold_1	mRNA	Oberon 2 (72%U)
scaffold_1	0.146514094397238	0.417947176773942	0.271433082376704	13209289	13209786	hyper	-	CHH	upstream	Thecc1EG002331	scaffold_1	mRNA	c("Pentatricopeptide repeat-containing protein"	" putative (58%P)")
scaffold_1	0.276929846424047	0.599940233658357	0.323010387234311	13218422	13220367	hyper	+	CHH	upstream	Thecc1EG002333	scaffold_1	mRNA	Photosystem II light harvesting complex gene 2.1 (92%T)
scaffold_1	0	0.217647058823529	0.217647058823529	13241180	13241826	hyper	-	CHH	intergenic	Thecc1EG002336	scaffold_1	mRNA	Uncharacterized protein
scaffold_1	0.409719002031836	0.719324120580516	0.30960511854868	13250441	13250720	hyper	-	CHH	upstream	Thecc1EG002337	scaffold_1	mRNA	Vacuolar protein sorting 11 (83%P)
scaffold_1	0.222576843285949	0.504972731175933	0.282395887889985	13273434	13275332	hyper	-	CHH	intronic	Thecc1EG002339	scaffold_1	mRNA	Unknown
scaffold_1	0.177824086490767	0.474394949393608	0.296570862902841	13281024	13282431	hyper	-	CHH	upstream;downstream	Thecc1EG002340	scaffold_1	mRNA	Unknown
scaffold_1	0.178917650334645	0.455259173543223	0.276341523208578	13271603	13273403	hyper	+	CHH	intronic	Thecc1EG002341	scaffold_1	mRNA	Unknown
scaffold_1	0.189797684269053	0.508107807288842	0.318310123019789	13282437	13282985	hyper	-	CHH	upstream;downstream	Thecc1EG002342	scaffold_1	mRNA	c("Retrotransposon protein"	" putative (56%U)")
scaffold_1	0.198128826597987	0.50099605039625	0.302867223798263	13299734	13301651	hyper	+	CHH	intergenic	Thecc1EG002345	scaffold_1	mRNA	Uncharacterized protein (77%P)
scaffold_1	0.146405300167007	0.46294063746591	0.316535337298903	13304353	13305831	hyper	-	CHH	downstream	Thecc1EG002346	scaffold_1	mRNA	Tetratricopeptide repeat (TPR)-like superfamily protein (61%T)
scaffold_1	0.13784931212315	0.439305997048184	0.301456684925034	13314061	13315859	hypo	+	CHH	upstream	Thecc1EG002348	scaffold_1	mRNA	Uncharacterized protein
scaffold_1	0.13858064362503	0.454065935247093	0.315485291622064	13320399	13321757	hyper	-	CHH	intergenic	Thecc1EG002349	scaffold_1	mRNA	Cc-nbs-lrr resistance-like protein (26%U)
scaffold_1	0.133260662653702	0.423832792063151	0.290572129409449	13337961	13338076	hyper	-	CHH	upstream	Thecc1EG002354	scaffold_1	mRNA	Unknown
scaffold_1	0.202806952784999	0.503196744814025	0.300389792029025	13339176	13341096	hyper	+	CHH	downstream	Thecc1EG002355	scaffold_1	mRNA	Uncharacterized protein (61%P)
scaffold_1	0.0477272727272727	0.330138339920949	0.282411067193676	13358500	13358594	hyper	-	CHH	intronic	Thecc1EG002356	scaffold_1	mRNA	Unknown
scaffold_1	0.157767923797336	0.392241690384237	0.234473766586901	13355521	13356907	hyper	+	CHH	intronic	Thecc1EG002357	scaffold_1	mRNA	Uncharacterized protein (26%U)
scaffold_1	0.166817759928446	0.450071044387142	0.283253284458696	13394456	13396421	hyper	-	CHH	intergenic	Thecc1EG002361	scaffold_1	mRNA	c("Gag protease polyprotein"	" putative (56%P)")
scaffold_1	0.115949145177261	0.423660289514427	0.307711144337166	13406617	13408605	hyper	-	CHH	intronic	Thecc1EG002363	scaffold_1	mRNA	Unknown
scaffold_1	0.230569490262056	0.514530329907688	0.283960839645632	13425841	13427734	hyper	+	CHH	upstream	Thecc1EG002366	scaffold_1	mRNA	Cysteine-rich RLK (RECEPTOR-like protein kinase) 8 (20%T)
scaffold_1	0.180528207028405	0.468155048424009	0.287626841395604	13432594	13434507	hyper	-	CHH	upstream	Thecc1EG002367	scaffold_1	mRNA	Uncharacterized protein (51%P)
scaffold_1	0.186267818726869	0.488370889566663	0.302103070839793	13450485	13452058	hyper	-	CHH	intergenic	Thecc1EG002368	scaffold_1	mRNA	Uncharacterized protein (66%P)
scaffold_1	0.209844892001862	0.545279489533222	0.335434597531359	13481372	13483113	hyper	+	CHH	upstream	Thecc1EG002369	scaffold_1	mRNA	Uncharacterized protein (21%U)
scaffold_1	0.123969527537961	0.411013892101162	0.287044364563201	13479421	13481307	hyper	+	CHH	intronic	Thecc1EG002370	scaffold_1	mRNA	Uncharacterized protein (81%P)
scaffold_1	0.115760819424288	0.457440476190476	0.341679656766188	13493842	13493974	hyper	+	CHH	upstream	Thecc1EG002371	scaffold_1	mRNA	Uncharacterized protein (43%P)
scaffold_1	0.0357142857142857	0.28125	0.245535714285714	13493979	13493979	hyper	+	CHH	UTR5	Thecc1EG002372	scaffold_1	mRNA	Unknown
scaffold_1	0.131792409422711	0.408596747921479	0.276804338498768	13501373	13503156	hyper	-	CHH	intronic	Thecc1EG002374	scaffold_1	mRNA	Uncharacterized protein (53%P)
scaffold_1	0.200586828905366	0.506702321100462	0.306115492195096	13509348	13511272	hyper	-	CHH	upstream	Thecc1EG002375	scaffold_1	mRNA	Uncharacterized protein (68%P)
scaffold_1	0.259024303048916	0.522541653442094	0.263517350393178	13508071	13509241	hyper	-	CHH	exonic	Thecc1EG002376	scaffold_1	mRNA	Uncharacterized protein (57%P)
scaffold_1	0.148719442357161	0.443038775435944	0.294319333078784	13516098	13518084	hyper	+	CHH	upstream	Thecc1EG002377	scaffold_1	mRNA	Uncharacterized protein (60%P)
scaffold_1	0.158332635768763	0.430649324585666	0.272316688816904	13525060	13526737	hyper	-	CHH	upstream	Thecc1EG002379	scaffold_1	mRNA	Uncharacterized protein (59%P)
scaffold_1	0.149564536167844	0.426313831044198	0.276749294876354	13535770	13537729	hyper	-	CHH	upstream	Thecc1EG002380	scaffold_1	mRNA	Secretory laccase (75%U)
scaffold_1	0.224730966167826	0.528621791123063	0.303890824955237	13539328	13541017	hyper	+	CHH	intergenic	Thecc1EG002381	scaffold_1	mRNA	Unknown
scaffold_1	0.0901352024900893	0.379527006647718	0.289391804157628	13550853	13552801	hyper	-	CHH	upstream	Thecc1EG002382	scaffold_1	mRNA	Uncharacterized protein (71%P)
scaffold_1	0.236873950814555	0.53058554755448	0.293711596739925	13558947	13560926	hyper	-	CHH	UTR3	Thecc1EG002383	scaffold_1	mRNA	Ribonuclease H protein (62%P)
scaffold_1	0.284165528694741	0.573482039786047	0.289316511091306	13567109	13569090	hyper	-	CHH	upstream	Thecc1EG002384	scaffold_1	mRNA	c("Gag protease polyprotein"	" putative (56%P)")
scaffold_1	0.171714632754686	0.459131330611368	0.287416697856681	13562504	13564399	hyper	-	CHH	intronic	Thecc1EG002385	scaffold_1	mRNA	c("Retrotransposon protein"	" putative (59%U)")
scaffold_1	0.275750935888072	0.580715703743883	0.304964767855811	13565436	13567094	hyper	+	CHH	intronic	Thecc1EG002386	scaffold_1	mRNA	c("RNA-directed DNA polymerase (Reverse transcriptase)"	" Ribonuclease H (61%U)")
scaffold_1	0.165699100444792	0.473709413076842	0.30801031263205	13569096	13569704	hyper	-	CHH	intronic	Thecc1EG002388	scaffold_1	mRNA	Uncharacterized protein (75%P)
scaffold_1	0.296900118487698	0.565183217173859	0.268283098686162	13572345	13573365	hyper	-	CHH	UTR5	Thecc1EG002389	scaffold_1	mRNA	Gag-pro-like protein (31%U)
scaffold_1	0.240908246361784	0.505614393296824	0.26470614693504	13573389	13575325	hyper	-	CHH	exonic	Thecc1EG002390	scaffold_1	mRNA	Uncharacterized protein (87%P)
scaffold_1	0.258458425392581	0.539752291918798	0.281293866526217	13587419	13589314	hyper	+	CHH	intronic	Thecc1EG002392	scaffold_1	mRNA	Uncharacterized protein (39%U)
scaffold_1	0.141446274939972	0.434129667249341	0.292683392309369	13607034	13608986	hyper	+	CHH	upstream	Thecc1EG002393	scaffold_1	mRNA	Receptor like protein 20 (15%T)
scaffold_1	0.166390808938379	0.448730940066826	0.282340131128447	13616760	13617951	hyper	-	CHH	UTR5	Thecc1EG002394	scaffold_1	mRNA	Glucose-6-phosphate dehydrogenase 1 (82%P)
scaffold_1	0.6	0.863060428849903	0.263060428849902	13637308	13637350	hyper	-	CHH	upstream	Thecc1EG002395	scaffold_1	mRNA	Uncharacterized protein (19%U)
scaffold_1	0.21512524938265	0.578388547907043	0.363263298524393	13648966	13649801	hyper	+	CHH	upstream	Thecc1EG002399	scaffold_1	mRNA	Unknown
scaffold_1	0.28945333810295	0.577471785111231	0.28801844700828	13658333	13658546		-	CHH	intergenic	Thecc1EG002400	scaffold_1	mRNA	Phytochrome C (69%T)
scaffold_1	0.183218817879523	0.527355670852874	0.344136852973352	13663830	13665070	hyper	-	CHH	intergenic	Thecc1EG002401	scaffold_1	mRNA	Unknown
scaffold_1	0.228572374376873	0.666487382567601	0.437915008190728	13670656	13671763	hyper	+	CHH	upstream	Thecc1EG002402	scaffold_1	mRNA	c("Beta-1"	"2-N-acetylglucosaminyltransferase II (67%T)")
scaffold_1	0.214562034535327	0.532350779887407	0.31778874535208	13674562	13676347	hyper	-	CHH	intergenic	Thecc1EG002403	scaffold_1	mRNA	Uncharacterized protein (72%P)
scaffold_1	0.217536885366666	0.493574793902643	0.276037908535977	13692022	13692916	hyper	-	CHH	intronic	Thecc1EG002406	scaffold_1	mRNA	Uncharacterized protein (15%U)
scaffold_1	0.236355188629734	0.466199341666026	0.229844153036291	13720145	13722020	hyper	-	CHH	intronic	Thecc1EG002408	scaffold_1	mRNA	Uncharacterized protein (49%P)
scaffold_1	0.264978859485783	0.569239527743443	0.30426066825766	13744051	13745182	hyper	+	CHH	intergenic	Thecc1EG002410	scaffold_1	mRNA	Nuclear transcription factor Y subunit B-3 (73%P)
scaffold_1	0.112068728373076	0.438296243240047	0.326227514866971	13757950	13758100	hyper	-	CHH	upstream	Thecc1EG002411	scaffold_1	mRNA	Unknown
scaffold_1	0.193864438424893	0.493202356289739	0.299337917864846	13759900	13761113	hyper	-	CHH	intergenic	Thecc1EG002412	scaffold_1	mRNA	Uncharacterized protein (29%U)
scaffold_1	0.233459595959596	0.601043832293832	0.367584236334236	13765531	13765555	hyper	+	CHH	intronic	Thecc1EG002413	scaffold_1	mRNA	FASCICLIN-like arabinogalactan 2 (61%T)
scaffold_1	0.241217226048929	0.502764176788248	0.261546950739318	13780839	13782496	hyper	+	CHH	intronic	Thecc1EG002415	scaffold_1	mRNA	Uncharacterized protein (20%T)
scaffold_1	0.352009843197927	0.646789382850304	0.294779539652377	13785867	13786604	hyper	-	CHH	upstream	Thecc1EG002416	scaffold_1	mRNA	Galactose oxidase/kelch repeat superfamily protein (70%T)
scaffold_1	0.192665110477099	0.432958843159275	0.240293732682177	13793033	13793420	hyper	+	CHH	UTR5	Thecc1EG002417	scaffold_1	mRNA	Nudix hydrolase (62%P)
scaffold_1	0.211468447403933	0.495690030206133	0.284221582802199	13791659	13792978	hyper	-	CHH	upstream	Thecc1EG002418	scaffold_1	mRNA	Uncharacterized protein (50%P)
scaffold_1	0.19806754562587	0.466668767116131	0.26860122149026	13796468	13798357	hyper	-	CHH	intergenic	Thecc1EG002419	scaffold_1	mRNA	Uncharacterized protein (18%U)
scaffold_1	0.25310905754359	0.539441571709535	0.286332514165945	13804918	13806865	hyper	+	CHH	upstream	Thecc1EG002420	scaffold_1	mRNA	Uncharacterized protein (45%P)
scaffold_1	0.207770988080278	0.487095660981822	0.279324672901544	13812845	13814491	hyper	-	CHH	intergenic	Thecc1EG002421	scaffold_1	mRNA	Uncharacterized protein (37%P)
scaffold_1	0.0606060606060607	0.325757575757576	0.265151515151515	13825055	13825067	hyper	-	CHH	intergenic	Thecc1EG002422	scaffold_1	mRNA	Kinase superfamily protein (76%T)
scaffold_1	0.220141056859807	0.556688958026542	0.336547901166735	13839876	13841425	hyper	-	CHH	upstream	Thecc1EG002424	scaffold_1	mRNA	Pentatricopeptide repeat (PPR) superfamily protein (23%T)
scaffold_1	0.172698344470594	0.480120584724153	0.307422240253559	13876466	13878112	hyper	-	CHH	UTR5	Thecc1EG002431	scaffold_1	mRNA	Rubisco methyltransferase family protein (20%T)
scaffold_1	0	0.31062500627718	0.31062500627718	13922661	13922683	hyper	+	CHH	upstream;downstream	Thecc1EG002432	scaffold_1	mRNA	Aldolase-type TIM barrel family protein (73%P)
scaffold_1	0.22699483428056	0.580513792348671	0.353518958068111	13876271	13876465	hyper	-	CHH	UTR5	Thecc1EG002433	scaffold_1	mRNA	Copia LTR rider-like protein (26%U)
scaffold_1	0.140062645687646	0.59118792967883	0.451125283991184	13883198	13884223	hyper	-	CHH	intronic	Thecc1EG002435	scaffold_1	mRNA	RPM1-interacting protein 4 family protein (66%P)
scaffold_1	0.193282236019004	0.477836436514217	0.284554200495212	13894643	13896599	hyper	-	CHH	intronic	Thecc1EG002436	scaffold_1	mRNA	Coated vesicle membrane protein-like (30%U)
scaffold_1	0.184553114198219	0.457579333787463	0.273026219589244	13908618	13910565	hyper	+	CHH	intronic	Thecc1EG002437	scaffold_1	mRNA	Mutator-like transposase (12%U)
scaffold_1	0.205205346034613	0.515975735104589	0.310770389069976	13910637	13912135	hyper	+	CHH	intronic	Thecc1EG002438	scaffold_1	mRNA	Uncharacterized protein (17%T)
scaffold_1	0.0828701598202877	0.393573093599652	0.310702933779364	13928338	13928843	hyper	-	CHH	intronic	Thecc1EG002441	scaffold_1	mRNA	Uncharacterized protein (63%P)
scaffold_1	0.133409645909646	0.569711006976856	0.43630136106721	13942590	13942643	hyper	-	CHH	upstream;downstream	Thecc1EG002442	scaffold_1	mRNA	AMP-dependent synthetase and ligase family protein (71%T)
scaffold_1	0.260056795108864	0.594623865265429	0.334567070156566	13947856	13948799	hyper	-	CHH	upstream	Thecc1EG002445	scaffold_1	mRNA	RNA-binding family protein (68%P)
scaffold_1	0.264222615482441	0.53135662221535	0.267134006732909	13953516	13955391	hyper	-	CHH	intergenic	Thecc1EG002446	scaffold_1	mRNA	Unknown
scaffold_1	0.184402948684265	0.467891076226102	0.283488127541836	13965405	13967303	hyper	-	CHH	upstream	Thecc1EG002447	scaffold_1	mRNA	Unknown
scaffold_1	0.249747991127385	0.537794633193912	0.288046642066527	13962841	13964766	hyper	+	CHH	intronic	Thecc1EG002448	scaffold_1	mRNA	Uncharacterized protein (70%P)
scaffold_1	0.0803272283272283	0.361353326755804	0.281026098428575	13985238	13985271	hyper	+	CHH	UTR3	Thecc1EG002452	scaffold_1	mRNA	Uncharacterized protein (45%P)
scaffold_1	0.334597070317147	0.722881253651887	0.38828418333474	14042519	14043701	hyper	-	CHH	upstream	Thecc1EG002459	scaffold_1	mRNA	Uncharacterized protein (42%P)
scaffold_1	0.121931500198108	0.449562945884609	0.327631445686501	14048249	14049777	hyper	-	CHH	upstream	Thecc1EG002460	scaffold_1	mRNA	c("Period circadian protein"	" putative (41%P)")
scaffold_1	0.243060855255625	0.53185334553773	0.288792490282105	14057900	14059861	hyper	+	CHH	upstream	Thecc1EG002461	scaffold_1	mRNA	Transposon-like protein (25%U)
scaffold_1	0.273217427590573	0.559719369190563	0.28650194159999	14057168	14057876	hyper	-	CHH	exonic	Thecc1EG002462	scaffold_1	mRNA	Unknown
scaffold_1	0.13878986390852	0.491138287570951	0.352348423662431	14082620	14082873	hyper	+	CHH	UTR5	Thecc1EG002466	scaffold_1	mRNA	Uncharacterized protein (63%P)
scaffold_1	0.251587301587302	0.411510590858417	0.159923289271115	14082461	14082597	hyper	-	CHH	upstream	Thecc1EG002467	scaffold_1	mRNA	Unknown
scaffold_1	0.137389007910003	0.417365465354518	0.279976457444515	14088307	14089660	hyper	+	CHH	UTR5	Thecc1EG002468	scaffold_1	mRNA	Uncharacterized protein (61%P)
scaffold_1	0.229675746095296	0.518135960661189	0.288460214565893	14086295	14088264	hyper	+	CHH	intronic	Thecc1EG002469	scaffold_1	mRNA	Uncharacterized protein (93%P)
scaffold_1	0.28197963280703	0.543420324862914	0.261440692055884	14100949	14102900	hyper	+	CHH	upstream;downstream	Thecc1EG002470	scaffold_1	mRNA	c("RNA-directed DNA polymerase (Reverse transcriptase)"	" Ribonuclease H"	" putative (36%U)")
scaffold_1	0.197287527655125	0.489918214639972	0.292630686984846	14103012	14105007	hyper	+	CHH	upstream	Thecc1EG002471	scaffold_1	mRNA	Uncharacterized protein (74%P)
scaffold_1	0.224082184856958	0.493394486704904	0.269312301847946	14102930	14102998	hyper	-	CHH	UTR5	Thecc1EG002472	scaffold_1	mRNA	Uncharacterized protein (65%P)
scaffold_1	0.149546317214882	0.458754971435596	0.309208654220714	14108081	14109672	hyper	+	CHH	intronic	Thecc1EG002473	scaffold_1	mRNA	Exostosin family protein (66%P)
scaffold_1	0.151303669554227	0.47222726425704	0.320923594702813	14122157	14123601	hyper	-	CHH	upstream	Thecc1EG002475	scaffold_1	mRNA	Uncharacterized protein (85%P)
scaffold_1	0.335449269393205	0.759779900380573	0.424330630987368	14138632	14138826	hyper	-	CHH	upstream	Thecc1EG002476	scaffold_1	mRNA	Copia LTR rider-like protein (26%U)
scaffold_1	0.189792536519054	0.525637755056461	0.335845218537407	14137118	14138629	hyper	+	CHH	exonic	Thecc1EG002477	scaffold_1	mRNA	c("Heavy metal transport/detoxification superfamily protein"	" putative (46%P)")
scaffold_1	0.212843187477784	0.501518835936232	0.288675648458449	14149665	14151618	hyper	-	CHH	intergenic	Thecc1EG002478	scaffold_1	mRNA	Unknown
scaffold_1	0.275786558351422	0.544000378900541	0.268213820549119	14153533	14155382	hyper	+	CHH	intronic	Thecc1EG002479	scaffold_1	mRNA	Subtilisin-like serine endopeptidase family protein (63%T)
scaffold_1	0.13751665001665	0.461388872797048	0.323872222780397	14171023	14171220	hyper	-	CHH	intronic	Thecc1EG002480	scaffold_1	mRNA	c("Polyprotein"	" related"	" putative (55%U)")
scaffold_1	0.270207731077296	0.539901475679596	0.2696937446023	14170893	14170974	hyper	+	CHH	UTR5	Thecc1EG002482	scaffold_1	mRNA	Unknown
scaffold_1	0.462538459132887	0.705055430444065	0.242516971311179	14190702	14190981	hypo	+	CHH	upstream	Thecc1EG002484	scaffold_1	mRNA	Uncharacterized protein (38%U)
scaffold_1	0.228864263710092	0.503420522504204	0.274556258794112	14206140	14207225	hyper	+	CHH	upstream;downstream	Thecc1EG002485	scaffold_1	mRNA	DNA/RNA polymerases superfamily protein (66%P)
scaffold_1	0.115771404560749	0.407170795486966	0.291399390926218	14208052	14209232	hyper	-	CHH	upstream	Thecc1EG002486	scaffold_1	mRNA	Uncharacterized protein (78%P)
scaffold_1	0.222594238667014	0.46680963767929	0.244215399012275	14220376	14222317	hyper	-	CHH	intergenic	Thecc1EG002487	scaffold_1	mRNA	Unknown
scaffold_1	0.260468428293699	0.546582456319433	0.286114028025734	14224878	14226729		+	CHH	exonic	Thecc1EG002488	scaffold_1	mRNA	Uncharacterized protein (51%U)
scaffold_1	0.183021526535112	0.471767333693914	0.288745807158802	14245016	14246908	hyper	-	CHH	intergenic	Thecc1EG002489	scaffold_1	mRNA	Uncharacterized protein (73%P)
scaffold_1	0.145000998167552	0.360681443948034	0.215680445780482	14249381	14249713	hyper	-	CHH	intergenic	Thecc1EG002490	scaffold_1	mRNA	RAB GTPase B1C (92%T)
scaffold_1	0.275681988576725	0.691036977846102	0.415354989269377	14260261	14260878	hyper	+	CHH	upstream	Thecc1EG002491	scaffold_1	mRNA	Uncharacterized protein (18%U)
scaffold_1	0.0820482267646908	0.376132394002466	0.294084167237775	14263144	14263927	hyper	+	CHH	intergenic	Thecc1EG002492	scaffold_1	mRNA	ADP glucose pyrophosphorylase 1 (84%T)
scaffold_1	0.293145747231575	0.634231928650549	0.341086181418974	14270291	14271225	hyper	-	CHH	downstream	Thecc1EG002493	scaffold_1	mRNA	Uncharacterized protein (63%P)
scaffold_1	0.190376332115086	0.475185651651674	0.284809319536588	14301277	14302607	hypo	+	CHH	upstream	Thecc1EG002494	scaffold_1	mRNA	Uncharacterized protein
scaffold_1	0.248407125728138	0.523117372737206	0.274710247009068	14302613	14303707	hyper	-	CHH	intergenic	Thecc1EG002495	scaffold_1	mRNA	Uncharacterized protein (61%P)
scaffold_1	0.232667807225144	0.543167544072976	0.310499736847831	14309414	14311101	hyper	-	CHH	upstream	Thecc1EG002496	scaffold_1	mRNA	Unknown
scaffold_1	0.181818181818182	0.517241379310345	0.335423197492163	14309099	14309099	hyper	+	CHH	exonic	Thecc1EG002497	scaffold_1	mRNA	Uncharacterized protein (26%T)
scaffold_1	0.189712251456834	0.437786903363437	0.248074651906604	14308101	14308995	hyper	+	CHH	exonic	Thecc1EG002498	scaffold_1	mRNA	Uncharacterized protein (66%P)
scaffold_1	0.0975992961287079	0.248873873873874	0.151274577745166	14318976	14319545	hyper	-	CHH	upstream	Thecc1EG002499	scaffold_1	mRNA	Uncharacterized protein (53%P)
scaffold_1	0.150803933454714	0.449706403209057	0.298902469754343	14331920	14333645	hyper	-	CHH	intergenic	Thecc1EG002501	scaffold_1	mRNA	Uncharacterized protein (54%P)
scaffold_1	0.199068455916672	0.458501902536823	0.259433446620151	14341815	14343809	hyper	-	CHH	upstream	Thecc1EG002502	scaffold_1	mRNA	Uncharacterized protein (68%P)
scaffold_1	0.223846792578032	0.52252255229998	0.298675759721947	14341233	14341766	hyper	-	CHH	exonic	Thecc1EG002503	scaffold_1	mRNA	Uncharacterized protein (74%U)
scaffold_1	0.266417930512456	0.530249444997344	0.263831514484888	14350702	14352666	hyper	+	CHH	upstream	Thecc1EG002504	scaffold_1	mRNA	Uncharacterized protein (52%P)
scaffold_1	0.254357763448673	0.541677438175577	0.287319674726905	14375085	14375526	hyper	+	CHH	upstream	Thecc1EG002507	scaffold_1	mRNA	Unknown
scaffold_1	0.495064935064935	0.77087543272898	0.275810497664045	14381934	14383047	hyper	-	CHH	upstream	Thecc1EG002508	scaffold_1	mRNA	Uncharacterized protein (20%U)
scaffold_1	0.410315510909402	0.836061743192291	0.425746232282888	14393066	14393352	hyper	+	CHH	downstream	Thecc1EG002511	scaffold_1	mRNA	c("RNA binding protein"	" putative (57%U)")
scaffold_1	0.295550707574533	0.453504376058724	0.157953668484191	14413966	14414992	hyper	+	CHH	upstream	Thecc1EG002512	scaffold_1	mRNA	Uncharacterized protein (68%P)
scaffold_1	0.190372091107901	0.576913034518514	0.386540943410613	14415003	14416214	hyper	+	CHH	intergenic	Thecc1EG002513	scaffold_1	mRNA	Uncharacterized protein
scaffold_1	0.220386904761905	0.417703423485634	0.19731651872373	14434165	14434271	hyper	+	CHH	upstream;downstream	Thecc1EG002516	scaffold_1	mRNA	Uncharacterized protein (64%P)
scaffold_1	0	0.228502415458937	0.228502415458937	14449272	14449433	hyper	+	CHH	exonic	Thecc1EG002517	scaffold_1	mRNA	Uncharacterized protein
scaffold_1	0.0979596501792647	0.384276016707113	0.286316366527848	14441709	14443662	hyper	+	CHH	intronic	Thecc1EG002518	scaffold_1	mRNA	Unknown
scaffold_1	0.407142343543594	0.705886072949912	0.298743729406318	14457148	14457276	hyper	+	CHH	intergenic	Thecc1EG002520	scaffold_1	mRNA	Endomembrane protein 70 protein family (85%T)
scaffold_1	0.278196203555557	0.660687783334986	0.382491579779429	14468865	14470644	hypo	-	CHH	intronic	Thecc1EG002522	scaffold_1	mRNA	c("Translation elongation factor Ts (EF-Ts)"	" putative (63%T)")
scaffold_1	0.36220097148045	0.78796303761465	0.425762066134201	14477960	14478988	hyper	-	CHH	upstream	Thecc1EG002525	scaffold_1	mRNA	Regulator of chromosome condensation family protein (65%P)
scaffold_1	0.133896888710553	0.445237989889351	0.311341101178798	14526563	14528424	hyper	+	CHH	upstream	Thecc1EG002534	scaffold_1	mRNA	c("Chaperone DnaJ-domain superfamily protein"	" putative (37%T)")
scaffold_1	0.158496565657924	0.439938695134637	0.281442129476714	14538806	14540599	hyper	+	CHH	upstream	Thecc1EG002536	scaffold_1	mRNA	Unknown
scaffold_1	0.169357367354905	0.447103556484439	0.277746189129534	14534636	14536338	hyper	+	CHH	intronic	Thecc1EG002537	scaffold_1	mRNA	c("Cysteine-rich RLK (RECEPTOR-like protein kinase) 8"	" putative (50%T)")
scaffold_1	0.222222222222222	0.47887323943662	0.256651017214397	14541117	14541117	hyper	+	CHH	upstream	Thecc1EG002538	scaffold_1	mRNA	Uncharacterized protein (75%P)
scaffold_1	0.154020656832572	0.484824512918096	0.330803856085524	14550189	14551713	hyper	+	CHH	intergenic	Thecc1EG002539	scaffold_1	mRNA	c("Cytochrome b561/ferric reductase transmembrane with DOMON related domain"	" putative (57%T)")
scaffold_1	0.6	0.858552631578948	0.258552631578947	14555176	14555183	hyper	-	CHH	downstream	Thecc1EG002540	scaffold_1	mRNA	Uncharacterized protein (13%U)
scaffold_1	0.124697031185949	0.439486854044707	0.314789822858758	14561299	14562998	hyper	-	CHH	intergenic	Thecc1EG002541	scaffold_1	mRNA	Unknown
scaffold_1	0	0.387700534759359	0.387700534759359	14573019	14573034	hyper	+	CHH	intergenic	Thecc1EG002542	scaffold_1	mRNA	Unknown
scaffold_1	0.199360953053407	0.467953488920945	0.268592535867538	14585649	14587479	hyper	-	CHH	upstream	Thecc1EG002543	scaffold_1	mRNA	Uncharacterized protein (30%U)
scaffold_1	0.124804789805208	0.424780712308004	0.299975922502795	14589498	14591400	hyper	-	CHH	intergenic	Thecc1EG002544	scaffold_1	mRNA	Uncharacterized protein (51%U)
scaffold_1	0.217961507414081	0.517178624430895	0.299217117016813	14597252	14598952	hyper	+	CHH	downstream	Thecc1EG002545	scaffold_1	mRNA	Unknown
scaffold_1	0.315028252811335	0.519648182105493	0.204619929294158	14627662	14629378	hyper	+	CHH	UTR5	Thecc1EG002547	scaffold_1	mRNA	Uncharacterized protein (81%P)
scaffold_1	0.217048305211733	0.469515061979224	0.25246675676749	14624888	14625509	hyper	-	CHH	intronic	Thecc1EG002548	scaffold_1	mRNA	Uncharacterized protein (86%P)
scaffold_1	0.106873344043432	0.383267185719913	0.276393841676481	14625531	14627147	hyper	+	CHH	intronic	Thecc1EG002549	scaffold_1	mRNA	c("Fanconi anemia group D2 protein"	" putative (57%P)")
scaffold_1	0.0379867046533713	0.288587509388399	0.250600804735028	14653091	14653400	hyper	-	CHH	intronic	Thecc1EG002550	scaffold_1	mRNA	Uncharacterized protein (61%P)
scaffold_1	0.125540122932643	0.414720457014037	0.289180334081395	14649603	14650348	hyper	+	CHH	intronic	Thecc1EG002551	scaffold_1	mRNA	Unknown
scaffold_1	0.254756125206493	0.515042100788243	0.26028597558175	14685839	14687146	hyper	-	CHH	upstream	Thecc1EG002552	scaffold_1	mRNA	Unknown
scaffold_1	0.201531891385969	0.482603111186741	0.281071219800772	14682845	14684584	hyper	+	CHH	intronic	Thecc1EG002553	scaffold_1	mRNA	Unknown
scaffold_1	0.198871842741784	0.480505899211691	0.281634056469907	14703388	14704839	hyper	+	CHH	upstream	Thecc1EG002554	scaffold_1	mRNA	Uncharacterized protein (75%P)
scaffold_1	0.191438749728511	0.478640672117644	0.287201922389133	14754998	14756870	hyper	+	CHH	intergenic	Thecc1EG002555	scaffold_1	mRNA	c("Reverse transcriptase"	" putative-like protein (29%U)")
scaffold_1	0.238440327880268	0.510938664842639	0.272498336962371	14790994	14792844	hyper	+	CHH	UTR5	Thecc1EG002556	scaffold_1	mRNA	Uncharacterized protein (13%U)
scaffold_1	0.149260959899641	0.444959516509818	0.295698556610177	14789081	14790961	hyper	-	CHH	intronic	Thecc1EG002557	scaffold_1	mRNA	Unknown
scaffold_1	0.152930506727973	0.426766068561664	0.273835561833691	14798819	14800668	hyper	-	CHH	downstream	Thecc1EG002558	scaffold_1	mRNA	Uncharacterized protein (78%P)
scaffold_1	0.102264861089775	0.411586645334073	0.309321784244298	14804386	14806161	hyper	-	CHH	intronic	Thecc1EG002559	scaffold_1	mRNA	Unknown
scaffold_1	0.098827373126689	0.409394610699644	0.310567237572955	14848707	14849661	hyper	-	CHH	intergenic	Thecc1EG002560	scaffold_1	mRNA	Uncharacterized protein (70%P)
scaffold_1	0.138730800244679	0.413040521044907	0.274309720800228	14856039	14856908	hyper	+	CHH	intergenic	Thecc1EG002561	scaffold_1	mRNA	Gag protease polyprotein (65%P)
scaffold_1	0.209079209344777	0.494602233616797	0.28552302427202	14866718	14868705	hyper	+	CHH	intronic	Thecc1EG002562	scaffold_1	mRNA	Retrotransposon-like protein (26%U)
scaffold_1	0.232975652286439	0.52505424962835	0.292078597341911	14861551	14863424	hyper	+	CHH	intronic	Thecc1EG002563	scaffold_1	mRNA	Unknown
scaffold_1	0.126283006282574	0.456862623459011	0.330579617176437	14879799	14881718	hyper	-	CHH	upstream	Thecc1EG002564	scaffold_1	mRNA	Uncharacterized protein (60%P)
scaffold_1	0.158012820512821	0.143986773030891	-0.0140260474819297	14884940	14885193	hypo	-	CHH	upstream	Thecc1EG002565	scaffold_1	mRNA	Unknown
scaffold_1	0.21662262222903	0.426833375227552	0.210210752998523	14893144	14894189	hyper	-	CHH	upstream	Thecc1EG002566	scaffold_1	mRNA	Unknown
scaffold_1	0.200190222410757	0.468263335603784	0.268073113193028	14892750	14893104	hyper	+	CHH	intronic	Thecc1EG002567	scaffold_1	mRNA	c("Defensin-like family protein"	" putative (48%P)")
scaffold_1	0.0458916083916084	0.377878666851163	0.331987058459554	14895259	14895311	hyper	+	CHH	UTR3	Thecc1EG002568	scaffold_1	mRNA	Peroxin 13 (71%P)
scaffold_1	0.16607433897551	0.455846494467285	0.289772155491775	14903895	14905116	hyper	+	CHH	upstream	Thecc1EG002569	scaffold_1	mRNA	RNI-like superfamily protein (60%T)
scaffold_1	0.153235334845751	0.470145169443989	0.316909834598238	14907473	14908694	hyper	+	CHH	intergenic	Thecc1EG002570	scaffold_1	mRNA	Unknown
scaffold_1	0.222882968940337	0.56890275643671	0.346019787496374	14921457	14922446	hyper	+	CHH	upstream	Thecc1EG002571	scaffold_1	mRNA	Uncharacterized protein (56%P)
scaffold_1	0.204204917267308	0.497789097474881	0.293584180207573	14922478	14924475	hyper	+	CHH	intergenic	Thecc1EG002572	scaffold_1	mRNA	Ribosomal protein L5 B (66%T)
scaffold_1	0.368421052631579	0.695652173913043	0.327231121281465	14933124	14933124	hyper	+	CHH	intronic	Thecc1EG002575	scaffold_1	mRNA	Uncharacterized protein (55%P)
scaffold_1	0.0323426573426574	0.248717948717949	0.216375291375291	14946352	14946397	hyper	-	CHH	upstream	Thecc1EG002578	scaffold_1	mRNA	Mediator of RNA polymerase II transcription subunit 19 (73%P)
scaffold_1	0.198486698486699	0.512570697323294	0.314083998836595	14989970	14990445	hypo	-	CHH	intronic	Thecc1EG002584	scaffold_1	mRNA	Uncharacterized protein (67%P)
scaffold_1	0.135534004229947	0.429906081217345	0.294372076987397	14979831	14981569	hyper	+	CHH	UTR3	Thecc1EG002585	scaffold_1	mRNA	Uncharacterized protein (34%U)
scaffold_1	0.235104382263386	0.479852065978289	0.244747683714903	14982567	14984378	hyper	+	CHH	intronic	Thecc1EG002586	scaffold_1	mRNA	Unknown
scaffold_1	0.491958041958042	0.759546366253683	0.267588324295641	15016126	15016197	hyper	-	CHH	UTR3	Thecc1EG002587	scaffold_1	mRNA	Unknown
scaffold_1	0.135812589545236	0.433480956469968	0.297668366924733	14999141	15001077	hyper	+	CHH	intronic	Thecc1EG002588	scaffold_1	mRNA	Unknown
scaffold_1	0.154999178726487	0.493557319469042	0.338558140742555	15012524	15012997	hyper	+	CHH	intronic	Thecc1EG002589	scaffold_1	mRNA	c("UDP-xylose phenolic glycosyltransferase"	" putative (56%U)")
scaffold_1	0.358803369832781	0.492801471529126	0.133998101696344	15025272	15025361	hyper	+	CHH	upstream	Thecc1EG002592	scaffold_1	mRNA	Unknown
scaffold_1	0.259238902473711	0.501560436961312	0.242321534487601	15026509	15027265	hypo	-	CHH	intronic	Thecc1EG002593	scaffold_1	mRNA	Unknown
scaffold_1	0.0656974605824291	0.345365830717575	0.279668370135146	15049182	15051160	hyper	-	CHH	intergenic	Thecc1EG002594	scaffold_1	mRNA	c("UDP-xylose phenolic glycosyltransferase"	" putative (58%U)")
scaffold_1	0.224758969462703	0.534257338873716	0.309498369411013	15064356	15066271	hyper	-	CHH	upstream	Thecc1EG002595	scaffold_1	mRNA	Unknown
scaffold_1	0.152515726854975	0.431762951018293	0.279247224163318	15069356	15071244	hyper	-	CHH	upstream	Thecc1EG002596	scaffold_1	mRNA	Unknown
scaffold_1	0.3	0.608695652173913	0.308695652173913	15076969	15076969	hyper	+	CHH	upstream;downstream	Thecc1EG002597	scaffold_1	mRNA	Unknown
scaffold_1	0.495711726340912	0.754818993633516	0.259107267292604	15081223	15081452	hyper	+	CHH	upstream	Thecc1EG002599	scaffold_1	mRNA	Unknown
scaffold_1	0.196402293957058	0.495010389733463	0.298608095776405	15098154	15099428	hyper	+	CHH	intronic	Thecc1EG002602	scaffold_1	mRNA	c("UDP-xylose phenolic glycosyltransferase"	" putative (57%U)")
scaffold_1	0.210719240778336	0.466497584387474	0.255778343609138	15111366	15112666	hyper	-	CHH	intronic	Thecc1EG002605	scaffold_1	mRNA	Unknown
scaffold_1	0.334930769491204	0.696780348165142	0.361849578673938	15118571	15120568	hyper	-	CHH	intronic	Thecc1EG002607	scaffold_1	mRNA	Tetratricopeptide repeat (TPR)-like superfamily protein (63%T)
scaffold_1	0.168155240435794	0.466635832516916	0.298480592081122	15129618	15130636	hyper	-	CHH	downstream	Thecc1EG002610	scaffold_1	mRNA	Uncharacterized protein (52%P)
scaffold_1	0.185279482481508	0.529642798778746	0.344363316297238	15142230	15144068	hyper	-	CHH	upstream	Thecc1EG002611	scaffold_1	mRNA	Uncharacterized protein (56%P)
scaffold_1	0.235787052226931	0.627407351622613	0.391620299395682	15151654	15153231	hyper	+	CHH	upstream	Thecc1EG002613	scaffold_1	mRNA	Bacterial hemolysin-related (81%P)
scaffold_1	0.194463476740886	0.563288059617529	0.368824582876643	15153478	15155039	hyper	+	CHH	intergenic	Thecc1EG002614	scaffold_1	mRNA	Photosystem I reaction center subunit XI (81%P)
scaffold_1	0.253258004192701	0.527577590282115	0.274319586089414	15158583	15160303	hyper	-	CHH	UTR5	Thecc1EG002615	scaffold_1	mRNA	Unknown
scaffold_1	0.273654764981283	0.527544910069865	0.253890145088583	15157822	15158575	hyper	+	CHH	upstream;downstream	Thecc1EG002616	scaffold_1	mRNA	Uncharacterized protein (60%P)
scaffold_1	0.240283057465445	0.515882051945893	0.275598994480448	15160330	15162033	hyper	-	CHH	downstream	Thecc1EG002617	scaffold_1	mRNA	Unknown
scaffold_1	0.154233895760696	0.460569684765223	0.306335789004527	15165217	15166378	hyper	+	CHH	intergenic	Thecc1EG002618	scaffold_1	mRNA	c("Ribonuclease H protein"	" putative (55%P)")
scaffold_1	0.222113744447504	0.4905049365318	0.268391192084297	15182044	15183097	hyper	+	CHH	upstream	Thecc1EG002621	scaffold_1	mRNA	Uncharacterized protein (60%P)
scaffold_1	0.212806800870455	0.496722355847784	0.283915554977329	15199318	15201181	hyper	-	CHH	upstream	Thecc1EG002622	scaffold_1	mRNA	Cysteine-rich RLK (RECEPTOR-like protein kinase) 8 (14%T)
scaffold_1	0.190503775124025	0.46824222654416	0.277738451420135	15215308	15217187	hyper	-	CHH	exonic	Thecc1EG002624	scaffold_1	mRNA	Uncharacterized protein (73%P)
scaffold_1	0.169558153338774	0.482388867723822	0.312830714385047	15227586	15229388	hyper	+	CHH	intronic	Thecc1EG002626	scaffold_1	mRNA	c("Glutamate receptor 1.1"	" putative (47%P)")
scaffold_1	0.224549415034629	0.51732034626097	0.292770931226341	15254488	15255590	hypo	-	CHH	UTR5	Thecc1EG002630	scaffold_1	mRNA	Uncharacterized protein (75%P)
scaffold_1	0.0520308346624136	0.338402458385691	0.286371623723278	15252464	15254433	hyper	+	CHH	intronic	Thecc1EG002631	scaffold_1	mRNA	Unknown
scaffold_1	0.149022503422416	0.465092699934368	0.316070196511953	15264668	15266403	hyper	-	CHH	intergenic	Thecc1EG002632	scaffold_1	mRNA	Unknown
scaffold_1	0.164535746367829	0.446948194942259	0.28241244857443	15276429	15276753	hyper	-	CHH	downstream	Thecc1EG002633	scaffold_1	mRNA	Uncharacterized protein
scaffold_1	0.215553678869088	0.489249910574287	0.273696231705199	15277897	15279804	hyper	+	CHH	upstream	Thecc1EG002634	scaffold_1	mRNA	Unknown
scaffold_1	0.214523378629435	0.456925744923204	0.242402366293768	15297939	15299409	hyper	+	CHH	intergenic	Thecc1EG002635	scaffold_1	mRNA	Uncharacterized protein (82%P)
scaffold_1	0.196927437740772	0.469989283520318	0.273061845779546	15321895	15323259	hyper	+	CHH	intergenic	Thecc1EG002636	scaffold_1	mRNA	Uncharacterized protein (63%P)
scaffold_1	0.177692081540546	0.483189688464865	0.305497606924319	15341691	15342101	hyper	-	CHH	UTR5	Thecc1EG002637	scaffold_1	mRNA	c("Integrase"	" catalytic region"	" Zinc finger"	" CCHC-type"	" Peptidase aspartic"	" catalytic"	" putative (41%U)")
scaffold_1	0.223712400299884	0.507294340988681	0.283581940688797	15339735	15341572	hyper	+	CHH	intronic	Thecc1EG002638	scaffold_1	mRNA	c("Transposase tnp2"	" putative (58%P)")
scaffold_1	0.167770242847382	0.436735519434754	0.268965276587373	15358428	15359816	hyper	-	CHH	intergenic	Thecc1EG002639	scaffold_1	mRNA	Uncharacterized protein
scaffold_1	0.181532596163573	0.449991700652836	0.268459104489263	15395602	15395729	hyper	-	CHH	upstream	Thecc1EG002642	scaffold_1	mRNA	Unknown
scaffold_1	0.255486438945049	0.527265973034075	0.271779534089026	15395750	15397687	hyper	-	CHH	upstream	Thecc1EG002643	scaffold_1	mRNA	Unknown
scaffold_1	0.197181747884165	0.521028503295977	0.323846755411812	15399014	15399819	hyper	+	CHH	exonic	Thecc1EG002644	scaffold_1	mRNA	Uncharacterized protein (80%P)
scaffold_1	0.10969713564911	0.395948390377632	0.286251254728522	15417932	15419171	hyper	+	CHH	intergenic	Thecc1EG002645	scaffold_1	mRNA	Uncharacterized protein (48%P)
scaffold_1	0.15393323148736	0.451700528257741	0.29776729677038	15430646	15431941	hyper	+	CHH	intronic	Thecc1EG002647	scaffold_1	mRNA	Far-red impaired responsive family protein (79%P)
scaffold_1	0.284394054899415	0.565252747531755	0.28085869263234	15442841	15444615	hyper	+	CHH	UTR3	Thecc1EG002649	scaffold_1	mRNA	c("RNA-directed DNA polymerase (Reverse transcriptase)"	" Ribonuclease H"	" putative (47%U)")
scaffold_1	0.201855536560218	0.486217829874043	0.284362293313825	15455795	15457727	hyper	-	CHH	intronic	Thecc1EG002653	scaffold_1	mRNA	Far-red impaired responsive family protein (75%P)
scaffold_1	0.320788772232553	0.663462636615359	0.342673864382806	15488529	15490381	hyper	-	CHH	intronic	Thecc1EG002660	scaffold_1	mRNA	FAD-dependent oxidoreductase family protein (61%P)
scaffold_1	0.253153235653236	0.705723849081861	0.452570613428625	15518468	15518699	hyper	+	CHH	upstream	Thecc1EG002664	scaffold_1	mRNA	SKU5 similar 3 (81%P)
scaffold_1	0.313509316770187	0.649620846989268	0.336111530219082	15519206	15519315	hyper	+	CHH	intergenic	Thecc1EG002665	scaffold_1	mRNA	Uncharacterized protein (62%P)
scaffold_1	0.438636363636364	0.784316445696163	0.345680082059799	15527047	15527125	hyper	+	CHH	intergenic	Thecc1EG002666	scaffold_1	mRNA	Sodium Bile acid symporter family (73%P)
scaffold_1	0.225320518615481	0.470247707818752	0.244927189203272	15544620	15546472	hyper	+	CHH	upstream	Thecc1EG002669	scaffold_1	mRNA	Uncharacterized protein (39%U)
scaffold_1	0.149796641187243	0.469747787885804	0.319951146698561	15550063	15550812	hyper	-	CHH	UTR5	Thecc1EG002670	scaffold_1	mRNA	Uncharacterized protein (35%U)
scaffold_1	0.203477790384046	0.414553451363475	0.211075660979429	15547974	15549888	hyper	+	CHH	UTR3	Thecc1EG002671	scaffold_1	mRNA	Uncharacterized protein (32%U)
scaffold_1	0.150498040404367	0.4411711186077	0.290673078203333	15554045	15555963	hyper	+	CHH	downstream	Thecc1EG002672	scaffold_1	mRNA	Uncharacterized protein (57%P)
scaffold_1	0.27425682458401	0.517699453851513	0.243442629267504	15574773	15575060	hyper	-	CHH	intronic	Thecc1EG002675	scaffold_1	mRNA	Unknown
scaffold_1	0.375408770391469	0.736066312379488	0.360657541988019	15575811	15575946	hyper	-	CHH	intronic	Thecc1EG002676	scaffold_1	mRNA	Lactoylglutathione lyase / glyoxalase I family protein (60%P)
scaffold_1	0.306004353796962	0.661017822685847	0.355013468888884	15591347	15592543	hyper	+	CHH	intergenic	Thecc1EG002680	scaffold_1	mRNA	Uncharacterized protein
scaffold_1	0.174618417934916	0.462339603026264	0.287721185091347	15613360	15614614	hypo	+	CHH	intronic	Thecc1EG002682	scaffold_1	mRNA	Uncharacterized protein (72%P)
scaffold_1	0.135018372303638	0.431135877815429	0.29611750551179	15624122	15625816	hypo	-	CHH	intronic	Thecc1EG002684	scaffold_1	mRNA	c("Retrotransposon"	" putative-like protein (30%U)")
scaffold_1	0.133077754088332	0.468233180623216	0.335155426534885	15628971	15630501	hyper	-	CHH	intronic	Thecc1EG002685	scaffold_1	mRNA	Uncharacterized protein (60%P)
scaffold_1	0.106122991834792	0.385812194809436	0.279689202974645	15648499	15650382	hyper	-	CHH	upstream	Thecc1EG002690	scaffold_1	mRNA	Uncharacterized protein
scaffold_1	0.186544631191941	0.44741390832871	0.260869277136768	15657390	15658746	hyper	-	CHH	upstream	Thecc1EG002691	scaffold_1	mRNA	Unknown
scaffold_1	0.209948397291632	0.496229451191726	0.286281053900094	15674066	15675660	hyper	-	CHH	intergenic	Thecc1EG002692	scaffold_1	mRNA	Unknown
scaffold_1	0.493802863802864	0.794170322857939	0.300367459055075	15688675	15688865	hyper	-	CHH	intergenic	Thecc1EG002693	scaffold_1	mRNA	Stomagen (71%P)
scaffold_1	0.252162687281177	0.573463095864532	0.321300408583355	15693562	15695070	hyper	+	CHH	intergenic	Thecc1EG002694	scaffold_1	mRNA	c("Aspartyl-tRNA synthetase"	" putative (60%U)")
scaffold_1	0.185919771701954	0.481657137562661	0.295737365860708	15707080	15709037	hyper	-	CHH	upstream	Thecc1EG002695	scaffold_1	mRNA	c("Receptor-like protein kinase-related family protein"	" putative (59%T)")
scaffold_1	0.221449636354752	0.520655827515873	0.299206191161121	15711506	15712914	hyper	-	CHH	upstream;downstream	Thecc1EG002696	scaffold_1	mRNA	Unknown
scaffold_1	0.200818041674116	0.48372571162568	0.282907669951563	15713216	15715099	hyper	-	CHH	upstream	Thecc1EG002697	scaffold_1	mRNA	Uncharacterized protein (68%U)
scaffold_1	0.265534323318843	0.533198798672419	0.267664475353576	15720641	15722599	hyper	-	CHH	upstream	Thecc1EG002698	scaffold_1	mRNA	Uncharacterized protein
scaffold_1	0.259523370626819	0.719054783811965	0.459531413185146	15729055	15729476	hyper	+	CHH	intronic	Thecc1EG002700	scaffold_1	mRNA	RAB GTPase A5B (81%T)
scaffold_1	0.330528846153846	0.639842549923195	0.309313703769349	15745794	15746314	hyper	-	CHH	intergenic	Thecc1EG002701	scaffold_1	mRNA	Lipase class 3 family protein (66%T)
scaffold_1	0.234203822970046	0.528578540052573	0.294374717082527	15760389	15762337	hyper	+	CHH	upstream	Thecc1EG002702	scaffold_1	mRNA	Uncharacterized protein (12%U)
scaffold_1	0.285997960865651	0.629723298049929	0.343725337184279	15767305	15769247	hyper	+	CHH	intergenic	Thecc1EG002703	scaffold_1	mRNA	Uncharacterized protein (73%P)
scaffold_1	0.250277503454226	0.541420300732951	0.291142797278725	15770485	15772475	hyper	-	CHH	intronic	Thecc1EG002704	scaffold_1	mRNA	Uncharacterized protein (76%P)
scaffold_1	0.258676272613306	0.533757017046443	0.275080744433137	15772488	15773638	hyper	-	CHH	exonic	Thecc1EG002705	scaffold_1	mRNA	c("RNA-directed DNA polymerase (Reverse transcriptase)"	" Ribonuclease H-like protein (33%U)")
scaffold_1	0.141139775484138	0.501230303807823	0.360090528323684	15797206	15797373	hyper	+	CHH	intergenic	Thecc1EG002708	scaffold_1	mRNA	Auxin-responsive family protein (64%T)
scaffold_1	0.138956598956599	0.424387548765849	0.28543094980925	15797999	15798542	hyper	+	CHH	intergenic	Thecc1EG002709	scaffold_1	mRNA	Transducin/WD40 repeat-like superfamily protein (70%T)
scaffold_1	0.209539687035817	0.507546219442393	0.298006532406576	15806139	15807328	hyper	+	CHH	intronic	Thecc1EG002710	scaffold_1	mRNA	c("Auxin-induced in root cultures protein 12 precursor"	" putative (46%P)")
scaffold_1	0.160603554699483	0.442278918686213	0.28167536398673	15814936	15816064	hyper	+	CHH	intronic	Thecc1EG002712	scaffold_1	mRNA	c("CDNA clone:J033068D01"	" full insert sequence"	" putative (35%U)")
scaffold_1	0.329897293243934	0.66693682395232	0.337039530708385	15820783	15821096	hyper	+	CHH	upstream	Thecc1EG002713	scaffold_1	mRNA	Major facilitator superfamily protein (63%P)
scaffold_1	0.127240937167408	0.603156269230544	0.475915332063137	15821103	15821846	hyper	+	CHH	upstream	Thecc1EG002714	scaffold_1	mRNA	Ribosomal protein L32e (89%T)
scaffold_1	0.0775958049493519	0.348154701466713	0.270558896517362	15833083	15833903	hyper	-	CHH	intergenic	Thecc1EG002715	scaffold_1	mRNA	Unknown
scaffold_1	0.137995479242716	0.394750090845945	0.256754611603229	15845238	15847182	hyper	-	CHH	upstream	Thecc1EG002716	scaffold_1	mRNA	c("H0502G05.11 protein"	" putative (51%P)")
scaffold_1	0.140085689512432	0.539302429479085	0.399216739966654	15847875	15849845	hyper	-	CHH	upstream	Thecc1EG002717	scaffold_1	mRNA	Uncharacterized protein
scaffold_1	0.176355643992184	0.467395932207902	0.291040288215718	15867015	15867524	hyper	-	CHH	upstream	Thecc1EG002719	scaffold_1	mRNA	Unknown
scaffold_1	0.2	0	-0.2	15862975	15862975	hypo	-	CHH	intronic	Thecc1EG002720	scaffold_1	mRNA	Uncharacterized protein
scaffold_1	0.216034568464993	0.520905390409232	0.304870821944239	15867549	15868171	hyper	+	CHH	upstream	Thecc1EG002721	scaffold_1	mRNA	c("Histidine triad (Hit) protein"	" putative (67%U)")
scaffold_1	0.105611973657086	0.424225245244706	0.318613271587619	15874107	15874757	hyper	-	CHH	upstream;downstream	Thecc1EG002723	scaffold_1	mRNA	Carboxyl terminus of HSC70-interacting protein (66%T)
scaffold_1	0.213715238910912	0.54548275994568	0.331767521034769	15918225	15919481	hyper	+	CHH	upstream	Thecc1EG002725	scaffold_1	mRNA	c("Sulfate/thiosulfate import ATP-binding protein cysA"	" putative (53%P)")
scaffold_1	0.239085487854107	0.543611615928955	0.304526128074849	15919589	15919787	hyper	+	CHH	upstream	Thecc1EG002726	scaffold_1	mRNA	Uncharacterized protein (66%P)
scaffold_1	0.237244265090496	0.511834079857848	0.274589814767352	15919853	15921837	hyper	+	CHH	upstream	Thecc1EG002727	scaffold_1	mRNA	Uncharacterized protein (52%P)
scaffold_1	0.231649152676049	0.526288186338084	0.294639033662035	15929653	15931007	hyper	-	CHH	upstream	Thecc1EG002728	scaffold_1	mRNA	Uncharacterized protein (60%P)
scaffold_1	0.0462160062160062	0.299683378350045	0.253467372134039	15938860	15939280	hypo	+	CHH	intronic	Thecc1EG002730	scaffold_1	mRNA	Transposase tnp2 (69%U)
scaffold_1	0.119794838782115	0.440534859672223	0.320740020890109	15943646	15944620	hyper	+	CHH	downstream	Thecc1EG002731	scaffold_1	mRNA	c("Transposase"	" putative-like protein (22%U)")
scaffold_1	0.0979636724847452	0.353717069224343	0.255753396739598	15939659	15940687	hyper	-	CHH	intronic	Thecc1EG002732	scaffold_1	mRNA	Uncharacterized protein (55%P)
scaffold_1	0.134384546038467	0.483050122804766	0.348665576766299	15956453	15957214	hyper	-	CHH	intergenic	Thecc1EG002733	scaffold_1	mRNA	Unknown
scaffold_1	0.170941986537049	0.458967936087343	0.288025949550294	15968338	15970323	hyper	+	CHH	upstream	Thecc1EG002736	scaffold_1	mRNA	Unknown
scaffold_1	0.0867697890414188	0.379644969157331	0.292875180115912	15991209	15991607	hyper	+	CHH	intergenic	Thecc1EG002738	scaffold_1	mRNA	Cellulose-synthase-like C6 (80%T)
scaffold_1	0.188461538461538	0.587301587301587	0.398840048840049	16003643	16003932	hyper	-	CHH	upstream	Thecc1EG002739	scaffold_1	mRNA	40S ribosomal protein S8 (88%U)
scaffold_1	0.334996058540714	0.659198456110644	0.32420239756993	16013616	16014585	hyper	+	CHH	upstream	Thecc1EG002740	scaffold_1	mRNA	Rotamase FKBP 1 (77%T)
scaffold_1	0.166574841689503	0.451802233411361	0.285227391721858	16020805	16021718	hyper	+	CHH	intergenic	Thecc1EG002741	scaffold_1	mRNA	FK506- and rapamycin-binding protein 15 kD-2 (79%P)
scaffold_1	0.182686703593136	0.465805201637652	0.283118498044515	16027936	16029740	hyper	-	CHH	intergenic	Thecc1EG002742	scaffold_1	mRNA	Unknown
scaffold_1	0.182685579474493	0.484298304651842	0.301612725177348	16033656	16035559	hyper	+	CHH	intergenic	Thecc1EG002743	scaffold_1	mRNA	Unknown
scaffold_1	0.187072973555104	0.474421494709649	0.287348521154545	16073188	16075142	hyper	-	CHH	intergenic	Thecc1EG002750	scaffold_1	mRNA	Uncharacterized protein (79%P)
scaffold_1	0.195198579587584	0.476282572509185	0.281083992921601	16081408	16083362	hyper	-	CHH	upstream	Thecc1EG002751	scaffold_1	mRNA	Unknown
scaffold_1	0.263044609181313	0.511575018448825	0.248530409267513	16084419	16085090	hyper	+	CHH	intergenic	Thecc1EG002752	scaffold_1	mRNA	c("Oxidoreductase"	" zinc-binding dehydrogenase family protein (78%T)")
scaffold_1	0.217237276456585	0.589506701107359	0.372269424650775	16092283	16093461	hyper	+	CHH	intronic	Thecc1EG002755	scaffold_1	mRNA	Uncharacterized protein
scaffold_1	0.149323160518219	0.444776675236536	0.295453514718318	16095865	16096948	hypo	+	CHH	intronic	Thecc1EG002756	scaffold_1	mRNA	Uncharacterized protein
scaffold_1	0.477272727272727	0.512005494505494	0.0347327672327675	16102910	16102939	hypo	-	CHH	upstream;downstream	Thecc1EG002757	scaffold_1	mRNA	c("Pentatricopeptide repeat (PPR) superfamily protein"	" putative (49%T)")
scaffold_1	0.117581630440678	0.448383252437955	0.330801621997278	16143336	16144479	hyper	+	CHH	intronic	Thecc1EG002762	scaffold_1	mRNA	GTP cyclohydrolase I (71%P)
scaffold_1	0.161744778538313	0.442471805212683	0.280727026674371	16146431	16148416	hyper	-	CHH	downstream	Thecc1EG002764	scaffold_1	mRNA	Uncharacterized protein (61%P)
scaffold_1	0.147734150740553	0.455180112774721	0.307445962034168	16157275	16159062	hyper	-	CHH	intergenic	Thecc1EG002765	scaffold_1	mRNA	Unknown
scaffold_1	0.18020251434797	0.483817124141306	0.303614609793335	16161120	16162830	hypo	+	CHH	UTR5	Thecc1EG002766	scaffold_1	mRNA	Uncharacterized protein (59%P)
scaffold_1	0.232214421218514	0.517173159221078	0.284958738002564	16180272	16181737	hyper	+	CHH	upstream	Thecc1EG002767	scaffold_1	mRNA	Uncharacterized protein (82%P)
scaffold_1	0.190010257280845	0.482258469664311	0.292248212383466	16190421	16192144	hyper	+	CHH	upstream	Thecc1EG002768	scaffold_1	mRNA	Uncharacterized protein (63%P)
scaffold_1	0.0556036556036557	0.330358214483061	0.274754558879406	16205093	16205320	hyper	-	CHH	intergenic	Thecc1EG002769	scaffold_1	mRNA	Uncharacterized protein (65%P)
scaffold_1	0.201749939541007	0.480145297521674	0.278395357980667	16205519	16206818	hyper	+	CHH	intergenic	Thecc1EG002770	scaffold_1	mRNA	Unknown
scaffold_1	0.123724406762698	0.407171775790504	0.283447369027806	16215927	16217869	hyper	+	CHH	intronic	Thecc1EG002771	scaffold_1	mRNA	Unknown
scaffold_1	0.148731553366094	0.444533295820392	0.295801742454298	16243861	16245835	hyper	-	CHH	UTR5	Thecc1EG002773	scaffold_1	mRNA	Uncharacterized protein
scaffold_1	0.137210755074299	0.454615150463354	0.317404395389055	16254516	16255730	hyper	-	CHH	upstream	Thecc1EG002774	scaffold_1	mRNA	Cyclin family protein (80%T)
scaffold_1	0.167128947401046	0.420522113285937	0.253393165884891	16257815	16259494	hyper	+	CHH	upstream	Thecc1EG002775	scaffold_1	mRNA	Uncharacterized protein (54%P)
scaffold_1	0.150496290851885	0.440644948710035	0.29014865785815	16273148	16275121	hyper	-	CHH	upstream	Thecc1EG002776	scaffold_1	mRNA	Uncharacterized protein
scaffold_1	0.195456073155195	0.522769507840993	0.327313434685798	16280312	16281749	hyper	+	CHH	upstream	Thecc1EG002777	scaffold_1	mRNA	Uncharacterized protein
scaffold_1	0.230956161685376	0.553245879287744	0.322289717602368	16281820	16283740	hyper	+	CHH	intergenic	Thecc1EG002778	scaffold_1	mRNA	Unknown
scaffold_1	0.217200473116478	0.508813215840573	0.291612742724095	16285611	16287440	hyper	-	CHH	exonic	Thecc1EG002779	scaffold_1	mRNA	c("Copia-like retrotransposable element"	" putative (39%U)")
scaffold_1	0.164825405326771	0.465865349669486	0.301039944342715	16297351	16299218	hyper	-	CHH	upstream	Thecc1EG002780	scaffold_1	mRNA	Uncharacterized protein (75%P)
scaffold_1	0.180846901503031	0.487340929666529	0.306494028163499	16311516	16312130	hyper	+	CHH	upstream	Thecc1EG002781	scaffold_1	mRNA	Uncharacterized protein (70%P)
scaffold_1	0.222818474823356	0.511027915379321	0.288209440555965	16310292	16311499	hyper	+	CHH	intronic	Thecc1EG002782	scaffold_1	mRNA	Uncharacterized protein
scaffold_1	0.181755611469996	0.464945201010848	0.283189589540851	16329508	16331433	hyper	-	CHH	intergenic	Thecc1EG002784	scaffold_1	mRNA	Cytochrome P450 (66%U)
scaffold_1	0.226990040338606	0.493488702127377	0.266498661788771	16369411	16371297	hyper	-	CHH	intronic	Thecc1EG002785	scaffold_1	mRNA	Uncharacterized protein (77%P)
scaffold_1	0.218018300615906	0.489630688983334	0.271612388367429	16367413	16369245	hyper	+	CHH	intronic	Thecc1EG002786	scaffold_1	mRNA	Cysteine-rich RLK (RECEPTOR-like protein kinase) 8 (12%T)
scaffold_1	0.230697547526611	0.516072889165712	0.2853753416391	16383098	16384999	hyper	+	CHH	upstream	Thecc1EG002787	scaffold_1	mRNA	Gag-pro-like protein (15%U)
scaffold_1	0.138471665846745	0.431597764540175	0.29312609869343	16387449	16388348	hyper	+	CHH	intergenic	Thecc1EG002788	scaffold_1	mRNA	Uncharacterized protein (58%P)
scaffold_1	0.175110756362898	0.451940933064817	0.276830176701919	16415351	16417308	hyper	+	CHH	upstream	Thecc1EG002789	scaffold_1	mRNA	Uncharacterized protein
scaffold_1	0.142230137326447	0.451695020456284	0.309464883129837	16421914	16423805	hyper	+	CHH	upstream	Thecc1EG002790	scaffold_1	mRNA	Ty3-gypsy retrotransposon-like protein (27%U)
scaffold_1	0.251550979040578	0.516696269431227	0.265145290390649	16429067	16430920	hyper	+	CHH	upstream	Thecc1EG002791	scaffold_1	mRNA	Uncharacterized protein (25%U)
scaffold_1	0.202525252525252	0.509090909090909	0.306565656565657	16434208	16434240	hyper	+	CHH	intronic	Thecc1EG002792	scaffold_1	mRNA	Uncharacterized protein (50%P)
scaffold_1	0.181865176152643	0.417393605139969	0.235528428987327	16444706	16444992	hyper	-	CHH	intronic	Thecc1EG002793	scaffold_1	mRNA	Unknown
scaffold_1	0.277856829161177	0.798584322115049	0.520727492953872	16446925	16447108	hyper	-	CHH	intronic	Thecc1EG002794	scaffold_1	mRNA	Uncharacterized protein (82%P)
scaffold_1	0.116719635360219	0.427293294538084	0.310573659177865	16443518	16444586	hyper	-	CHH	intronic	Thecc1EG002795	scaffold_1	mRNA	c("Cytochrome P450"	" family 82"	" subfamily C"	" polypeptide 2"	" putative (38%T)")
scaffold_1	0.281974431647565	0.547420181030917	0.265445749383352	16457140	16459068	hyper	-	CHH	upstream	Thecc1EG002796	scaffold_1	mRNA	Uncharacterized protein (27%U)
scaffold_1	0.0920326201576202	0.39653145421507	0.30449883405745	16460297	16461646	hyper	-	CHH	intergenic	Thecc1EG002797	scaffold_1	mRNA	Uncharacterized protein (66%P)
scaffold_1	0.240983063388129	0.512471853045953	0.271488789657824	16482887	16484740	hyper	-	CHH	exonic	Thecc1EG002798	scaffold_1	mRNA	Unknown
scaffold_1	0.170862449781457	0.476190011770058	0.305327561988602	16478010	16479903	hyper	-	CHH	intronic	Thecc1EG002799	scaffold_1	mRNA	Uncharacterized protein (48%U)
scaffold_1	0.186906058543713	0.457254659459202	0.270348600915489	16480904	16482805	hyper	-	CHH	intronic	Thecc1EG002801	scaffold_1	mRNA	Unknown
scaffold_1	0.230450725043392	0.526553665853082	0.29610294080969	16486372	16488372	hyper	-	CHH	exonic	Thecc1EG002802	scaffold_1	mRNA	Unknown
scaffold_1	0.201348347992034	0.490817310355722	0.289468962363688	16497700	16499690	hyper	-	CHH	upstream	Thecc1EG002803	scaffold_1	mRNA	Unknown
scaffold_1	0.160880158045984	0.448767714504611	0.287887556458627	16496461	16497687	hyper	-	CHH	intronic	Thecc1EG002804	scaffold_1	mRNA	Unknown
scaffold_1	0.152060091800932	0.437754969771789	0.285694877970858	16518055	16519830	hyper	-	CHH	intergenic	Thecc1EG002805	scaffold_1	mRNA	c("Cytochrome P450 82A3"	" putative (56%P)")
scaffold_1	0.0747906777318542	0.446985256201202	0.372194578469348	16522975	16524958	hyper	-	CHH	intronic	Thecc1EG002806	scaffold_1	mRNA	Unknown
scaffold_1	0.22485926841195	0.498293514402279	0.273434245990328	16535726	16537647	hyper	+	CHH	intronic	Thecc1EG002807	scaffold_1	mRNA	Unknown
scaffold_1	0.22616501790981	0.522049877529378	0.295884859619568	16562950	16564911	hyper	+	CHH	intronic	Thecc1EG002809	scaffold_1	mRNA	Unknown
scaffold_1	0.143608424708746	0.419426764320403	0.275818339611657	16602083	16604016	hyper	+	CHH	intergenic	Thecc1EG002812	scaffold_1	mRNA	c("Retrotransposon"	" putative-like protein (28%U)")
scaffold_1	0.266153791045585	0.561487521675859	0.295333730630274	16608220	16610171	hyper	+	CHH	intronic	Thecc1EG002813	scaffold_1	mRNA	Uncharacterized protein (82%P)
scaffold_1	0.241280575766435	0.513821221397606	0.272540645631171	16618473	16620453	hyper	+	CHH	intergenic	Thecc1EG002814	scaffold_1	mRNA	c("Gag/pol protein"	" putative (54%U)")
scaffold_1	0.351391048745529	0.607811340853711	0.256420292108183	16632547	16633124	hyper	+	CHH	upstream;downstream	Thecc1EG002815	scaffold_1	mRNA	Uncharacterized protein (23%U)
scaffold_1	0.15233291684866	0.430662807106573	0.278329890257914	16634616	16634758	hyper	+	CHH	upstream	Thecc1EG002816	scaffold_1	mRNA	Unknown
scaffold_1	0.196567614423048	0.498935569270615	0.302367954847567	16650329	16652298	hyper	-	CHH	intergenic	Thecc1EG002817	scaffold_1	mRNA	c("Integrase"	" catalytic region"	" Zinc finger"	" CCHC-type"	" Peptidase aspartic"	" catalytic (62%U)")
scaffold_1	0.281292444821732	0.549855153723951	0.268562708902219	16685156	16685316	hyper	+	CHH	upstream	Thecc1EG002818	scaffold_1	mRNA	c("Polyprotein"	" putative-like protein (27%U)")
scaffold_1	0.240965268394313	0.500063059714082	0.259097791319769	16685367	16686488	hyper	+	CHH	UTR5	Thecc1EG002819	scaffold_1	mRNA	Unknown
scaffold_1	0.182044781111601	0.463086574955017	0.281041793843416	16689936	16691869	hyper	-	CHH	UTR3	Thecc1EG002820	scaffold_1	mRNA	Unknown
scaffold_1	0.220297263448046	0.530651210710067	0.31035394726202	16700469	16701954	hyper	-	CHH	intergenic	Thecc1EG002821	scaffold_1	mRNA	c("UPF0737 protein AFP3"	" putative (40%P)")
scaffold_1	0.114756218055465	0.429317142848259	0.314560924792793	16711209	16713203	hyper	+	CHH	intronic	Thecc1EG002822	scaffold_1	mRNA	Uncharacterized protein (54%U)
scaffold_1	0.18235625224168	0.472930367587316	0.290574115345636	16724033	16725657	hyper	-	CHH	intronic	Thecc1EG002823	scaffold_1	mRNA	c("Cysteine-rich RLK (RECEPTOR-like protein kinase) 8"	" putative (37%T)")
scaffold_1	0.207182233267787	0.490851618286446	0.283669385018659	16725687	16727666	hyper	+	CHH	intronic	Thecc1EG002824	scaffold_1	mRNA	Unknown
scaffold_1	0.263355701749153	0.554138414193597	0.290782712444445	16729883	16731858	hyper	-	CHH	intronic	Thecc1EG002825	scaffold_1	mRNA	Ac-like transposase (29%U)
scaffold_1	0.148562893872354	0.483967804752443	0.335404910880088	16731873	16733323	hyper	-	CHH	UTR5	Thecc1EG002826	scaffold_1	mRNA	c("Nuclear transport factor 2 family protein with RNA binding domain"	" putative (57%P)")
scaffold_1	0.0982142857142858	0.479311420844602	0.381097135130316	16742564	16742614	hyper	-	CHH	intronic	Thecc1EG002828	scaffold_1	mRNA	Nucleotide-diphospho-sugar transferases superfamily protein (82%T)
scaffold_1	0.204165346376065	0.481972636627802	0.277807290251737	16748309	16750280	hyper	-	CHH	upstream	Thecc1EG002829	scaffold_1	mRNA	Uncharacterized protein (61%P)
scaffold_1	0.205876127468507	0.490979917446592	0.285103789978085	16755754	16757718	hyper	-	CHH	upstream	Thecc1EG002830	scaffold_1	mRNA	Unknown
scaffold_1	0.219244742059257	0.49129883795834	0.272054095899083	16760160	16762133	hyper	+	CHH	intergenic	Thecc1EG002831	scaffold_1	mRNA	Uncharacterized protein (53%P)
scaffold_1	0.109285714285714	0.328333333333333	0.219047619047619	16795067	16795076	hyper	-	CHH	intergenic	Thecc1EG002833	scaffold_1	mRNA	Uncharacterized protein
scaffold_1	0.126545090080665	0.441154157032377	0.314609066951711	16793259	16794905	hyper	+	CHH	upstream	Thecc1EG002834	scaffold_1	mRNA	Unknown
scaffold_1	0.174852773766113	0.423963977481943	0.24911120371583	16826598	16827973	hyper	-	CHH	intergenic	Thecc1EG002835	scaffold_1	mRNA	Integrase-type DNA-binding superfamily protein (69%P)
scaffold_1	0.168313421550688	0.457613937379202	0.289300515828514	16842417	16843871	hyper	+	CHH	upstream	Thecc1EG002839	scaffold_1	mRNA	c("Nam protein 1"	" putative (39%P)")
scaffold_1	0.171366584010451	0.451740054977363	0.280373470966912	16846400	16848374	hyper	+	CHH	intronic	Thecc1EG002841	scaffold_1	mRNA	c("Retrotransposon"	" Ty1-copia subclass"	" putative-like protein (17%U)")
scaffold_1	0.28266724214723	0.491481032944883	0.208813790797653	16863225	16864899	hyper	+	CHH	upstream	Thecc1EG002842	scaffold_1	mRNA	Unknown
scaffold_1	0.243346330371821	0.577902720192032	0.33455638982021	16882454	16884251	hyper	+	CHH	upstream	Thecc1EG002843	scaffold_1	mRNA	c("Transcriptional activator"	" putative (68%U)")
scaffold_1	0.110433338877611	0.414519689896895	0.304086351019284	16907532	16909147	hyper	-	CHH	upstream	Thecc1EG002844	scaffold_1	mRNA	Uncharacterized protein (24%U)
scaffold_1	0.185878019329275	0.433975756154071	0.248097736824796	16903134	16905102	hyper	+	CHH	intronic	Thecc1EG002845	scaffold_1	mRNA	Uncharacterized protein (69%P)
scaffold_1	0.130309465932531	0.467299191720331	0.3369897257878	16909153	16910010	hyper	-	CHH	intergenic	Thecc1EG002846	scaffold_1	mRNA	Dolichol-phosphate mannosyltransferase-related (84%T)
scaffold_1	0.338228624249623	0.639731699413158	0.301503075163535	16922677	16924602	hyper	-	CHH	intergenic	Thecc1EG002847	scaffold_1	mRNA	Uncharacterized protein (68%P)
scaffold_1	0.22715986166519	0.517738029937099	0.290578168271909	16938305	16940207	hyper	-	CHH	intronic	Thecc1EG002850	scaffold_1	mRNA	Unknown
scaffold_1	0.132695590681347	0.42508446417031	0.292388873488963	16940212	16940452	hyper	+	CHH	upstream	Thecc1EG002851	scaffold_1	mRNA	c("Polyprotein"	" putative (47%U)")
scaffold_1	0.302401275862876	0.56247139941803	0.260070123555154	16936338	16938177	hyper	+	CHH	intronic	Thecc1EG002852	scaffold_1	mRNA	Uncharacterized protein
scaffold_1	0.0318181818181818	0.461910577235875	0.430092395417693	16941595	16941705	hyper	+	CHH	intergenic	Thecc1EG002853	scaffold_1	mRNA	FatA acyl-ACP thioesterase (69%T)
scaffold_1	0	0.2	0.2	16954145	16954149	hyper	+	CHH	upstream	Thecc1EG002855	scaffold_1	mRNA	P-loop containing nucleoside triphosphate hydrolases superfamily protein (78%P)
scaffold_1	0.180475434064751	0.496647662095968	0.316172228031217	16959669	16960820	hyper	-	CHH	upstream	Thecc1EG002858	scaffold_1	mRNA	Unknown
scaffold_1	0.207558792549443	0.507567093707425	0.300008301157982	16969992	16971885	hyper	-	CHH	upstream	Thecc1EG002860	scaffold_1	mRNA	Unknown
scaffold_1	0.167282947268906	0.451698298893427	0.284415351624521	16988629	16990628	hyper	-	CHH	intergenic	Thecc1EG002861	scaffold_1	mRNA	Unknown
scaffold_1	0.138335463462496	0.424728715081435	0.286393251618939	16993152	16995094	hyper	-	CHH	intronic	Thecc1EG002862	scaffold_1	mRNA	Unknown
scaffold_1	0.205652612662919	0.503341181729392	0.297688569066473	16999408	17001324	hyper	+	CHH	intronic	Thecc1EG002863	scaffold_1	mRNA	c("Retrotransposon protein"	" putative (37%U)")
scaffold_1	0.1556424863905	0.421268885874256	0.265626399483755	17001364	17002207	hyper	-	CHH	UTR5	Thecc1EG002864	scaffold_1	mRNA	Unknown
scaffold_1	0.150596127239418	0.432085474715655	0.281489347476237	17017478	17019452	hyper	+	CHH	intronic	Thecc1EG002865	scaffold_1	mRNA	Uncharacterized protein (82%P)
scaffold_1	0.186687768145723	0.472967931273192	0.286280163127469	17026324	17028240	hyper	+	CHH	intronic	Thecc1EG002866	scaffold_1	mRNA	Uncharacterized protein (44%P)
scaffold_1	0.194394752534287	0.483333333333334	0.288938580799046	17059824	17059890	hyper	+	CHH	upstream	Thecc1EG002868	scaffold_1	mRNA	Unknown
scaffold_1	0.179443200803236	0.446030646956446	0.26658744615321	17060045	17061996	hypo	+	CHH	upstream	Thecc1EG002869	scaffold_1	mRNA	Uncharacterized protein (30%U)
scaffold_1	0.227502452523894	0.480959039856913	0.253456587333019	17073449	17075237	hyper	-	CHH	intergenic	Thecc1EG002870	scaffold_1	mRNA	Unknown
scaffold_1	0.180636454089513	0.457126694261876	0.276490240172363	17083826	17085728	hyper	-	CHH	intergenic	Thecc1EG002871	scaffold_1	mRNA	Unknown
scaffold_1	0.196957870727419	0.499280754012297	0.302322883284877	17087433	17089324	hyper	-	CHH	exonic	Thecc1EG002872	scaffold_1	mRNA	Unknown
scaffold_1	0.183992799107493	0.48795158995142	0.303958790843926	17112464	17114159	hyper	-	CHH	upstream	Thecc1EG002877	scaffold_1	mRNA	c("Tetratricopeptide repeat (TPR)-like superfamily protein"	" putative (56%T)")
scaffold_1	0.156036887643453	0.450181367522517	0.294144479879063	17127374	17129018	hyper	+	CHH	intergenic	Thecc1EG002879	scaffold_1	mRNA	Sterile alpha motif domain-containing protein (63%P)
scaffold_1	0.151139155456774	0.479323166750471	0.328184011293697	17141596	17143460	hyper	+	CHH	upstream	Thecc1EG002881	scaffold_1	mRNA	GPI transamidase component PIG-S-related (63%T)
scaffold_1	0.231357865191034	0.505635388649485	0.27427752345845	17147793	17149748	hyper	-	CHH	intergenic	Thecc1EG002883	scaffold_1	mRNA	Uncharacterized protein
scaffold_1	0.237688883009951	0.531921595638179	0.294232712628228	17157542	17159519	hyper	-	CHH	intergenic	Thecc1EG002884	scaffold_1	mRNA	Uncharacterized protein
scaffold_1	0.183320862301459	0.457747754610538	0.274426892309079	17187245	17189129	hyper	+	CHH	UTR5	Thecc1EG002885	scaffold_1	mRNA	Uncharacterized protein (49%P)
scaffold_1	0.170040820619536	0.455917343262372	0.285876522642836	17185246	17187217	hyper	+	CHH	intronic	Thecc1EG002886	scaffold_1	mRNA	Unknown
scaffold_1	0.139401951151156	0.418879154298629	0.279477203147473	17196606	17198524	hyper	-	CHH	upstream;downstream	Thecc1EG002887	scaffold_1	mRNA	Unknown
scaffold_1	0.227569128005108	0.525928334074776	0.298359206069668	17201579	17203552	hyper	+	CHH	upstream	Thecc1EG002888	scaffold_1	mRNA	Uncharacterized protein (66%P)
scaffold_1	0.173469570551518	0.483127121014854	0.309657550463337	17214930	17216269	hyper	+	CHH	exonic	Thecc1EG002889	scaffold_1	mRNA	Uncharacterized protein (69%P)
scaffold_1	0.244917753297724	0.516327944094004	0.27141019079628	17212769	17214718	hyper	-	CHH	intronic	Thecc1EG002890	scaffold_1	mRNA	Unknown
scaffold_1	0.25465189851841	0.494318088936492	0.239666190418081	17223029	17224767	hyper	+	CHH	upstream	Thecc1EG002891	scaffold_1	mRNA	Unknown
scaffold_1	0.12823368287102	0.402366517293149	0.274132834422129	17226058	17228042	hyper	+	CHH	intergenic	Thecc1EG002894	scaffold_1	mRNA	c("Copia-like retrotransposable element"	" putative (42%U)")
scaffold_1	0.223204993146008	0.611682319781389	0.388477326635381	17248438	17249621	hyper	+	CHH	upstream	Thecc1EG002897	scaffold_1	mRNA	GPI transamidase component Gpi16 subunit family protein (62%T)
scaffold_1	0.28193964022386	0.627900582655763	0.345960942431903	17251437	17252939	hypo	-	CHH	upstream;downstream	Thecc1EG002898	scaffold_1	mRNA	Uncharacterized protein
scaffold_1	0.235210622710623	0.519187643020595	0.283977020309972	17253164	17253220	hyper	+	CHH	upstream;downstream	Thecc1EG002899	scaffold_1	mRNA	Serine carboxypeptidase-like 49 (72%T)
scaffold_1	0.100641281233386	0.464992544164455	0.364351262931068	17291679	17292427	hyper	+	CHH	upstream	Thecc1EG002905	scaffold_1	mRNA	Endoplasmic reticulum retention defective 2B (89%T)
scaffold_1	0.290002250951939	0.554312329403257	0.264310078451318	17303611	17304151	hyper	-	CHH	UTR5	Thecc1EG002907	scaffold_1	mRNA	Ubiquitin carboxyl-terminal hydrolase family protein (71%T)
scaffold_1	0.162381949243298	0.458936098943441	0.296554149700143	17301875	17303563	hyper	+	CHH	intronic	Thecc1EG002908	scaffold_1	mRNA	Uncharacterized protein (45%P)
scaffold_1	0.159985906040204	0.442035549386426	0.282049643346222	17316785	17318222	hyper	-	CHH	upstream	Thecc1EG002909	scaffold_1	mRNA	Uncharacterized protein (47%P)
scaffold_1	0.174076795952958	0.452799560171434	0.278722764218476	17327381	17329110	hyper	+	CHH	upstream	Thecc1EG002910	scaffold_1	mRNA	Unknown
scaffold_1	0.194004574604315	0.47229512148662	0.278290546882305	17342320	17344194	hyper	-	CHH	upstream	Thecc1EG002911	scaffold_1	mRNA	c("RNA-directed DNA polymerase (Reverse transcriptase)"	" Ribonuclease H-like protein (28%U)")
scaffold_1	0.116687565348276	0.39127459494002	0.274587029591745	17345520	17347367	hyper	-	CHH	intergenic	Thecc1EG002912	scaffold_1	mRNA	Unknown
scaffold_1	0.172108322292	0.465044376100587	0.292936053808587	17358921	17360910	hyper	+	CHH	upstream	Thecc1EG002913	scaffold_1	mRNA	Unknown
scaffold_1	0.134599699530461	0.433407903530345	0.298808203999884	17371623	17373410	hyper	+	CHH	intergenic	Thecc1EG002914	scaffold_1	mRNA	c("X-ray induced transcript 1"	" putative (58%P)")
scaffold_1	0.235600358340295	0.561112034219696	0.3255116758794	17404211	17405154	hyper	+	CHH	intergenic	Thecc1EG002917	scaffold_1	mRNA	Non-LTR retroelement reverse transcriptase-like (25%U)
scaffold_1	0.233475593222292	0.516055192289051	0.282579599066759	17410136	17411202	hyper	+	CHH	exonic	Thecc1EG002918	scaffold_1	mRNA	Uncharacterized protein (82%P)
scaffold_1	0.238110900321254	0.607274133354627	0.369163233033373	17415013	17416322	hyper	+	CHH	intergenic	Thecc1EG002919	scaffold_1	mRNA	c("Pentatricopeptide repeat-containing protein"	" putative (71%U)")
scaffold_1	0.309955491205491	0.224558544177905	-0.0853969470275861	17425980	17426864	hypo	-	CHH	intronic	Thecc1EG002920	scaffold_1	mRNA	Uncharacterized protein
scaffold_1	0.151506879601493	0.421694019199616	0.270187139598123	17434513	17436224	hyper	-	CHH	intronic	Thecc1EG002922	scaffold_1	mRNA	Transposase-like protein (25%U)
scaffold_1	0.177754682774967	0.540489462948124	0.362734780173157	17466261	17466805	hyper	-	CHH	intronic	Thecc1EG002924	scaffold_1	mRNA	c("Helicase/SANT-associated"	" putative (59%P)")
scaffold_1	0.139245275333985	0.452006688963211	0.312761413629226	17514941	17515065	hyper	+	CHH	intronic	Thecc1EG002929	scaffold_1	mRNA	Leucine-rich repeat protein kinase family protein (73%P)
scaffold_1	0.166317528278118	0.431746404182238	0.26542887590412	17524971	17526968	hyper	-	CHH	upstream	Thecc1EG002931	scaffold_1	mRNA	Unknown
scaffold_1	0.249519506050135	0.601874114075317	0.352354608025182	17531972	17532478	hyper	+	CHH	upstream	Thecc1EG002932	scaffold_1	mRNA	Uncharacterized protein (69%P)
scaffold_1	0.30891544160354	0.622125601541072	0.313210159937532	17537143	17538515	hyper	+	CHH	upstream	Thecc1EG002933	scaffold_1	mRNA	Ribosomal protein L13 family protein (94%T)
scaffold_1	0.187321311181363	0.444776087506851	0.257454776325488	17559968	17561949	hyper	-	CHH	intronic	Thecc1EG002934	scaffold_1	mRNA	Unknown
scaffold_1	0.245447833863908	0.529925846047122	0.284478012183215	17548505	17550386	hyper	+	CHH	intronic	Thecc1EG002935	scaffold_1	mRNA	Unknown
scaffold_1	0.238745038865729	0.496352367359417	0.257607328493688	17554844	17556747	hyper	+	CHH	intronic	Thecc1EG002937	scaffold_1	mRNA	Uncharacterized protein (62%P)
scaffold_1	0.196783119806625	0.479761825957895	0.282978706151271	17561998	17563086	hyper	+	CHH	intronic	Thecc1EG002938	scaffold_1	mRNA	Unknown
scaffold_1	0.172343511877635	0.464867587627485	0.29252407574985	17567487	17569451	hyper	+	CHH	intronic	Thecc1EG002939	scaffold_1	mRNA	Unknown
scaffold_1	0.0810761513907887	0.362820512820513	0.281744361429724	17569531	17570179	hyper	+	CHH	UTR5	Thecc1EG002940	scaffold_1	mRNA	Unknown
scaffold_1	0	0.663636363636363	0.663636363636363	17570199	17570201	hyper	-	CHH	exonic	Thecc1EG002941	scaffold_1	mRNA	Unknown
scaffold_1	0.221318262033222	0.537342693977193	0.316024431943971	17583055	17583613	hyper	-	CHH	intronic	Thecc1EG002942	scaffold_1	mRNA	c("Cytochrome B5"	" n4"	"ATCB5-B"	"CB5-B (82%T)")
scaffold_1	0.25108814371095	0.407494983738328	0.156406840027378	17588048	17588185	hypo	+	CHH	downstream	Thecc1EG002943	scaffold_1	mRNA	Uncharacterized protein (39%P)
scaffold_1	0.114937306380828	0.39170796424466	0.276770657863832	17601457	17602712	hyper	-	CHH	upstream;downstream	Thecc1EG002945	scaffold_1	mRNA	Unknown
scaffold_1	0.233873184351506	0.49799438274774	0.264121198396234	17605236	17607131	hyper	+	CHH	intergenic	Thecc1EG002947	scaffold_1	mRNA	Uncharacterized protein (38%U)
scaffold_1	0.197418622606448	0.506841178332264	0.309422555725816	17610926	17612914	hyper	-	CHH	exonic	Thecc1EG002948	scaffold_1	mRNA	Uncharacterized protein
scaffold_1	0.146228543307462	0.426134830072304	0.279906286764842	17614261	17615175	hyper	-	CHH	exonic	Thecc1EG002950	scaffold_1	mRNA	c("BSD domain-containing protein"	" putative (51%P)")
scaffold_1	0.28601336926737	0.585584256755731	0.299570887488361	17625113	17626784	hyper	+	CHH	intronic	Thecc1EG002951	scaffold_1	mRNA	c("Kip-related cyclin-dependent kinase inhibitor 3"	" putative (49%P)")
scaffold_1	0.124112232678639	0.409228372143647	0.285116139465008	17658008	17658794	hyper	-	CHH	upstream	Thecc1EG002955	scaffold_1	mRNA	Uncharacterized protein (61%P)
scaffold_1	0.278188033586641	0.527717018540349	0.249528984953709	17676087	17676142	hyper	-	CHH	intergenic	Thecc1EG002958	scaffold_1	mRNA	WD-repeat protein (69%P)
scaffold_1	0.181540221727042	0.467650878468777	0.286110656741735	17685445	17687255	hyper	+	CHH	upstream	Thecc1EG002961	scaffold_1	mRNA	EamA-like transporter family (63%T)
scaffold_1	0.161845899753934	0.463461913413384	0.30161601365945	17702130	17704099	hyper	+	CHH	intergenic	Thecc1EG002962	scaffold_1	mRNA	Unknown
scaffold_1	0.227842372416412	0.532532189414454	0.304689816998042	17715496	17717283	hyper	-	CHH	intergenic	Thecc1EG002963	scaffold_1	mRNA	Uncharacterized protein (54%P)
scaffold_1	0.257538957420509	0.587228829187826	0.329689871767317	17727241	17727330	hyper	-	CHH	upstream;downstream	Thecc1EG002964	scaffold_1	mRNA	Uncharacterized protein (52%P)
scaffold_1	0.136520034113097	0.432486762246642	0.295966728133545	17731261	17732116	hyper	-	CHH	intergenic	Thecc1EG002965	scaffold_1	mRNA	Kinase superfamily protein (66%T)
scaffold_1	0.256025419054041	0.547867063959152	0.291841644905111	17739356	17740858	hyper	+	CHH	upstream	Thecc1EG002966	scaffold_1	mRNA	Uncharacterized protein (81%P)
scaffold_1	0.203906513186106	0.498803244707006	0.2948967315209	17754413	17755060	hyper	+	CHH	upstream	Thecc1EG002968	scaffold_1	mRNA	c("NHL domain-containing protein"	" putative (51%P)")
scaffold_1	0.157575757575758	0.425175354694723	0.267599597118966	17758555	17758649	hyper	-	CHH	intergenic	Thecc1EG002969	scaffold_1	mRNA	c("Clavata3/esr-related 41"	" putative (47%P)")
scaffold_1	0.152262390278318	0.423347959231593	0.271085568953275	17773194	17773671	hyper	-	CHH	intergenic	Thecc1EG002970	scaffold_1	mRNA	Uncharacterized protein (78%P)
scaffold_1	0.181374165615889	0.271057710773121	0.0896835451572323	17788422	17790065	hypo	-	CHH	upstream	Thecc1EG002972	scaffold_1	mRNA	Uncharacterized protein (58%P)
scaffold_1	0.22997069288483	0.517142199399084	0.287171506514254	17803900	17805863	hyper	+	CHH	intronic	Thecc1EG002974	scaffold_1	mRNA	Uncharacterized protein (79%P)
scaffold_1	0.196624941900046	0.506298150595805	0.30967320869576	17822306	17824272	hyper	+	CHH	upstream	Thecc1EG002975	scaffold_1	mRNA	Uncharacterized protein (68%P)
scaffold_1	0.133577790408044	0.432592478776597	0.299014688368553	17849711	17851400	hyper	-	CHH	upstream	Thecc1EG002978	scaffold_1	mRNA	Uncharacterized protein (65%P)
scaffold_1	0.1394704025182	0.408091543012189	0.268621140493989	17862224	17864027	hyper	-	CHH	upstream	Thecc1EG002980	scaffold_1	mRNA	Unknown
scaffold_1	0.144444444444444	0.453830632656854	0.30938618821241	17871225	17871796	hyper	+	CHH	intergenic	Thecc1EG002981	scaffold_1	mRNA	Vesicle-associated membrane protein 726 (84%T)
scaffold_1	0.13875964033137	0.438498502491928	0.299738862160558	17883019	17884204	hyper	+	CHH	upstream	Thecc1EG002982	scaffold_1	mRNA	c("Pantoate-beta-alanine ligase"	" putative (79%U)")
scaffold_1	0.132579006625682	0.434474012298464	0.301895005672781	17901825	17903145	hyper	-	CHH	intronic	Thecc1EG002984	scaffold_1	mRNA	Alba DNA/RNA-binding protein (72%P)
scaffold_1	0.436600134471651	0.709565298381088	0.272965163909436	17906889	17907022	hyper	-	CHH	upstream	Thecc1EG002987	scaffold_1	mRNA	Galactose oxidase/kelch repeat superfamily protein (65%P)
scaffold_1	0.160753739514452	0.410420025662001	0.249666286147549	17916720	17917553	hypo	+	CHH	intronic	Thecc1EG002988	scaffold_1	mRNA	Uncharacterized protein (56%P)
scaffold_1	0.244606127066068	0.537114253063876	0.292508125997807	17925206	17926235	hyper	-	CHH	intronic	Thecc1EG002990	scaffold_1	mRNA	Uncharacterized protein (65%P)
scaffold_1	0.186077880099571	0.464307693944613	0.278229813845043	17922347	17924187	hyper	+	CHH	UTR3	Thecc1EG002991	scaffold_1	mRNA	Gag protease polyprotein (75%P)
scaffold_1	0.167069937262016	0.429693267535286	0.26262333027327	17948467	17949910	hyper	-	CHH	intergenic	Thecc1EG002992	scaffold_1	mRNA	Gag protease polyprotein (67%P)
scaffold_1	0.116801705919353	0.454894982744044	0.338093276824691	17956097	17957164	hyper	-	CHH	intronic	Thecc1EG002993	scaffold_1	mRNA	Transposase tnp2-like protein (29%U)
scaffold_1	0.128823036430288	0.383797837947449	0.25497480151716	17959983	17961871	hyper	-	CHH	exonic	Thecc1EG002994	scaffold_1	mRNA	Unknown
scaffold_1	0.16506123842264	0.442702369207694	0.277641130785054	17970655	17972564	hyper	+	CHH	intronic	Thecc1EG002995	scaffold_1	mRNA	Uncharacterized protein (58%P)
scaffold_1	0.192259159257389	0.465231123450964	0.272971964193574	17981211	17982736	hyper	-	CHH	upstream	Thecc1EG002996	scaffold_1	mRNA	Unknown
scaffold_1	0.148155623519616	0.44116492807436	0.293009304554745	17987714	17989617	hyper	-	CHH	upstream	Thecc1EG002997	scaffold_1	mRNA	Uncharacterized protein (87%P)
scaffold_1	0.114804288144404	0.33326790633519	0.218463618190786	18000767	18002528	hyper	+	CHH	upstream	Thecc1EG002998	scaffold_1	mRNA	Unknown
scaffold_1	0.20875403176197	0.508334231487635	0.299580199725665	18010570	18012549	hyper	-	CHH	upstream	Thecc1EG002999	scaffold_1	mRNA	Unknown
scaffold_1	0.149435713993609	0.373763166025936	0.224327452032327	18015308	18017023	hyper	+	CHH	upstream	Thecc1EG003000	scaffold_1	mRNA	Uncharacterized protein (58%P)
scaffold_1	0	0.2	0.2	18017389	18017389	hyper	+	CHH	upstream	Thecc1EG003001	scaffold_1	mRNA	Unknown
scaffold_1	0.186635623625451	0.467950882487057	0.281315258861606	18020667	18022652	hyper	-	CHH	intronic	Thecc1EG003002	scaffold_1	mRNA	Unknown
scaffold_1	0.186225701218462	0.446382921133284	0.260157219914822	18249570	18251553	hyper	+	CHH	upstream	Thecc1EG003005	scaffold_1	mRNA	Unknown
scaffold_1	0.143112983843309	0.402421062078661	0.259308078235353	18068409	18070317	hyper	-	CHH	intronic	Thecc1EG003006	scaffold_1	mRNA	Uncharacterized protein
scaffold_1	0.327698480383229	0.656198885124155	0.328500404740926	18073778	18074371	hyper	+	CHH	intronic	Thecc1EG003007	scaffold_1	mRNA	Unknown
scaffold_1	0.171031200356031	0.463656814830412	0.292625614474381	18082544	18083836	hyper	+	CHH	intronic	Thecc1EG003008	scaffold_1	mRNA	Peroxisomal 3-ketoacyl-CoA thiolase 3 (75%T)
scaffold_1	0.169720741673319	0.463243960405303	0.293523218731984	18084953	18086948	hyper	+	CHH	intronic	Thecc1EG003009	scaffold_1	mRNA	Unknown
scaffold_1	0.17041958902424	0.45191111304617	0.28149152402193	18087396	18087796	hyper	-	CHH	intronic	Thecc1EG003010	scaffold_1	mRNA	Uncharacterized protein
scaffold_1	0.343939393939394	0.636713980463981	0.292774586524586	18098183	18098303	hyper	+	CHH	intronic	Thecc1EG003011	scaffold_1	mRNA	c("Serine/threonine protein kinase"	" putative (45%U)")
scaffold_1	0.258066954533081	0.531183283070799	0.273116328537718	18112522	18114225	hyper	+	CHH	intronic	Thecc1EG003012	scaffold_1	mRNA	Uncharacterized protein (60%P)
scaffold_1	0.212569327177101	0.504558270802719	0.291988943625618	18116326	18117210	hyper	-	CHH	UTR5	Thecc1EG003013	scaffold_1	mRNA	Uncharacterized protein (62%P)
scaffold_1	0.195231778100112	0.459887067452028	0.264655289351915	18114321	18116250	hyper	+	CHH	exonic	Thecc1EG003014	scaffold_1	mRNA	Unknown
scaffold_1	0.142235726368292	0.430984862174236	0.288749135805944	18140214	18141894	hyper	-	CHH	intronic	Thecc1EG003016	scaffold_1	mRNA	Unknown
scaffold_1	0.213154425441253	0.522497958859291	0.309343533418038	18146413	18148388	hyper	-	CHH	exonic	Thecc1EG003017	scaffold_1	mRNA	Unknown
scaffold_1	0.0484515484515485	0.341164321789322	0.292712773337773	18201943	18202557	hyper	+	CHH	UTR5	Thecc1EG003018	scaffold_1	mRNA	Uncharacterized protein (26%U)
scaffold_1	0.138907745237784	0.44481565410064	0.305907908862856	18185894	18187871	hyper	-	CHH	intronic	Thecc1EG003019	scaffold_1	mRNA	Uncharacterized protein (62%P)
scaffold_1	0.147929768684902	0.44647356305396	0.298543794369057	18194915	18196894	hyper	-	CHH	intronic	Thecc1EG003020	scaffold_1	mRNA	Unknown
scaffold_1	0.248754529123772	0.501799212788489	0.253044683664718	18198822	18199503	hyper	-	CHH	intronic	Thecc1EG003021	scaffold_1	mRNA	Uncharacterized protein (44%U)
scaffold_1	0.163649386379894	0.443052334287222	0.279402947907328	18199527	18201446	hyper	-	CHH	intronic	Thecc1EG003022	scaffold_1	mRNA	Uncharacterized protein
scaffold_1	0.127034015395173	0.406205990200993	0.279171974805819	18209524	18211170	hyper	-	CHH	intronic	Thecc1EG003023	scaffold_1	mRNA	Uncharacterized protein (74%P)
scaffold_1	0.177714590949654	0.465383451685348	0.287668860735694	18237733	18239536	hyper	-	CHH	intronic	Thecc1EG003025	scaffold_1	mRNA	DNA/RNA polymerases superfamily protein (70%P)
scaffold_1	0.190110402827069	0.481949496375897	0.291839093548828	18236473	18237565	hyper	+	CHH	exonic	Thecc1EG003026	scaffold_1	mRNA	Uncharacterized protein (33%U)
scaffold_1	0.173738388809518	0.457609365231942	0.283870976422424	18271929	18273139	hyper	+	CHH	intergenic	Thecc1EG003027	scaffold_1	mRNA	UDP-Glycosyltransferase superfamily protein (76%P)
scaffold_1	0.206056984409127	0.55338329746843	0.347326313059303	18304655	18305397	hyper	+	CHH	intergenic	Thecc1EG003029	scaffold_1	mRNA	Pectin lyase-like superfamily protein (83%P)
scaffold_1	0.185962268724259	0.502516953567323	0.316554684843063	18311752	18313724	hyper	+	CHH	downstream	Thecc1EG003030	scaffold_1	mRNA	Unknown
scaffold_1	0.268391557194891	0.54321790822995	0.274826351035059	18317744	18319704	hyper	-	CHH	intronic	Thecc1EG003031	scaffold_1	mRNA	Uncharacterized protein (72%P)
scaffold_1	0.138180436521474	0.408720520761589	0.270540084240115	18334942	18336625	hyper	-	CHH	intergenic	Thecc1EG003032	scaffold_1	mRNA	Uncharacterized protein (36%U)
scaffold_1	0.202804428474471	0.477460845909045	0.274656417434574	18371047	18372812	hyper	-	CHH	upstream	Thecc1EG003035	scaffold_1	mRNA	Unknown
scaffold_1	0.193722176516294	0.511323025446046	0.317600848929752	18386729	18387860	hyper	-	CHH	intergenic	Thecc1EG003036	scaffold_1	mRNA	Uncharacterized protein (53%P)
scaffold_1	0.123175121687232	0.449238117587843	0.32606299590061	18401171	18402171	hyper	-	CHH	intergenic	Thecc1EG003038	scaffold_1	mRNA	Alcohol dehydrogenase 1 (82%T)
scaffold_1	0.0929792794455454	0.368363387576021	0.275384108130476	18415979	18417881	hyper	+	CHH	intergenic	Thecc1EG003041	scaffold_1	mRNA	Unknown
scaffold_1	0.18864718852504	0.461635598571286	0.272988410046247	18434101	18436089	hyper	+	CHH	upstream	Thecc1EG003042	scaffold_1	mRNA	c("Retrotransposon"	" Ty3-gypsy sub-class"	" putative-like protein (33%U)")
scaffold_1	0.211051251523505	0.498437591370309	0.287386339846804	18447567	18449394	hyper	+	CHH	upstream	Thecc1EG003043	scaffold_1	mRNA	Unknown
scaffold_1	0.184738502555948	0.505789856287884	0.321051353731937	18483765	18485428	hyper	-	CHH	UTR5	Thecc1EG003044	scaffold_1	mRNA	c("Retrotransposon protein"	" putative (44%U)")
scaffold_1	0.220819483635242	0.508253090494269	0.287433606859027	18481694	18483693	hyper	+	CHH	intronic	Thecc1EG003045	scaffold_1	mRNA	Gag protease polyprotein (61%P)
scaffold_1	0.260650901261301	0.523189799755863	0.262538898494562	18533551	18535433	hyper	-	CHH	intergenic	Thecc1EG003046	scaffold_1	mRNA	c("Retrotransposon protein"	" Ty3-gypsy subclass"	" putative (35%U)")
scaffold_1	0.191706759910246	0.422305362187913	0.230598602277667	18600235	18602221	hyper	-	CHH	upstream	Thecc1EG003047	scaffold_1	mRNA	Retrotransposon-like protein (34%U)
scaffold_1	0.255982272277024	0.531518253497713	0.275535981220689	18608496	18610422	hyper	-	CHH	intergenic	Thecc1EG003048	scaffold_1	mRNA	Uncharacterized protein (33%U)
scaffold_1	0.196905953340805	0.517056340616449	0.320150387275644	18632855	18634734	hyper	-	CHH	intergenic	Thecc1EG003049	scaffold_1	mRNA	Unknown
scaffold_1	0.211469371157182	0.475908359721332	0.26443898856415	18661575	18662112	hyper	+	CHH	intronic	Thecc1EG003050	scaffold_1	mRNA	Unknown
scaffold_1	0.13022873731438	0.385045965003177	0.254817227688797	18660495	18661386	hyper	-	CHH	exonic	Thecc1EG003051	scaffold_1	mRNA	c("Retrotransposon protein"	" putative (39%U)")
scaffold_1	0.215061965784727	0.512099939676709	0.297037973891982	18658585	18660476	hyper	+	CHH	intronic	Thecc1EG003052	scaffold_1	mRNA	Unknown
scaffold_1	0.139738715709942	0.44156312571017	0.301824410000228	18675697	18677532	hyper	-	CHH	intergenic	Thecc1EG003053	scaffold_1	mRNA	Unknown
scaffold_1	0.142241364424385	0.43962706792425	0.297385703499866	18691144	18692996	hyper	-	CHH	upstream	Thecc1EG003054	scaffold_1	mRNA	Unknown
scaffold_1	0.216074862728027	0.472518212572242	0.256443349844215	18682923	18684714	hyper	+	CHH	intronic	Thecc1EG003055	scaffold_1	mRNA	Unknown
scaffold_1	0.258058639804554	0.572190203289431	0.314131563484877	18698722	18700185	hyper	+	CHH	upstream	Thecc1EG003056	scaffold_1	mRNA	c("ABI3"	" putative (53%U)")
scaffold_1	0.17867234385869	0.46699727645151	0.28832493259282	18701644	18703518	hyper	-	CHH	intergenic	Thecc1EG003057	scaffold_1	mRNA	Uncharacterized protein (37%P)
scaffold_1	0.167418233329034	0.470734850362276	0.303316617033242	18716243	18718162	hyper	+	CHH	upstream	Thecc1EG003058	scaffold_1	mRNA	Uncharacterized protein (52%P)
scaffold_1	0.149960757608072	0.438992238142356	0.289031480534284	18719783	18721707	hyper	-	CHH	upstream	Thecc1EG003059	scaffold_1	mRNA	Uncharacterized protein (72%P)
scaffold_1	0.0606060606060607	0.514208309806136	0.453602249200075	18728446	18728496	hyper	+	CHH	upstream	Thecc1EG003060	scaffold_1	mRNA	Uncharacterized protein
scaffold_1	0.145898832255215	0.432972104922377	0.287073272667162	18728988	18730863	hyper	+	CHH	intronic	Thecc1EG003061	scaffold_1	mRNA	Unknown
scaffold_1	0.178107413620739	0.457709777472613	0.279602363851874	18739271	18741262	hyper	-	CHH	downstream	Thecc1EG003062	scaffold_1	mRNA	Unknown
scaffold_1	0.201539000428269	0.509580502784846	0.308041502356577	18741308	18741720	hyper	-	CHH	UTR5	Thecc1EG003063	scaffold_1	mRNA	Uncharacterized protein (18%U)
scaffold_1	0.219787616295429	0.487140928635841	0.267353312340412	18748619	18750385	hyper	+	CHH	exonic	Thecc1EG003064	scaffold_1	mRNA	Unknown
scaffold_1	0.113574847761777	0.382097441086565	0.268522593324788	18751863	18753791	hyper	+	CHH	intronic	Thecc1EG003065	scaffold_1	mRNA	Uncharacterized protein (20%U)
scaffold_1	0.202096595068475	0.454680708916805	0.25258411384833	18809308	18810945	hyper	+	CHH	upstream	Thecc1EG003066	scaffold_1	mRNA	Uncharacterized protein (55%P)
scaffold_1	0.214591982972189	0.450751122188301	0.236159139216112	18927891	18929072	hyper	+	CHH	upstream	Thecc1EG003068	scaffold_1	mRNA	Unknown
scaffold_1	0.21193454849693	0.494087522626667	0.282152974129737	18856310	18858298	hyper	+	CHH	intronic	Thecc1EG003069	scaffold_1	mRNA	Uncharacterized protein (61%P)
scaffold_1	0.150961412963961	0.403231924325674	0.252270511361713	18873879	18875805	hypo	-	CHH	intronic	Thecc1EG003070	scaffold_1	mRNA	Uncharacterized protein
scaffold_1	0.229989446131948	0.503167641613595	0.273178195481647	18862119	18864077	hyper	-	CHH	intronic	Thecc1EG003071	scaffold_1	mRNA	Unknown
scaffold_1	0.117608284117845	0.424083492637938	0.306475208520093	18884294	18885822		-	CHH	intronic	Thecc1EG003072	scaffold_1	mRNA	Uncharacterized protein
scaffold_1	0.0836213515670222	0.352870038861031	0.269248687294009	18886693	18887300	hyper	+	CHH	intronic	Thecc1EG003073	scaffold_1	mRNA	Unknown
scaffold_1	0.178790362880492	0.448358933540086	0.269568570659594	18913572	18915514	hyper	-	CHH	intronic	Thecc1EG003074	scaffold_1	mRNA	Mitochondrial ribosomal L11-like protein (33%T)
scaffold_1	0.0781275341620169	0.355112611712199	0.276985077550182	18917872	18919160	hypo	-	CHH	intronic	Thecc1EG003075	scaffold_1	mRNA	Uncharacterized protein
scaffold_1	0.242204171330253	0.484820215975391	0.242616044645138	18932384	18934312	hyper	+	CHH	intergenic	Thecc1EG003076	scaffold_1	mRNA	Unknown
scaffold_1	0.208531302152063	0.515801277726839	0.307269975574777	18945973	18947885	hyper	-	CHH	intronic	Thecc1EG003077	scaffold_1	mRNA	Unknown
scaffold_1	0.223223119893288	0.472345385117321	0.249122265224033	18942424	18944355	hyper	+	CHH	downstream	Thecc1EG003078	scaffold_1	mRNA	Unknown
scaffold_1	0.199652604920543	0.445169866172541	0.245517261251998	18955987	18957555	hyper	-	CHH	upstream	Thecc1EG003079	scaffold_1	mRNA	Uncharacterized protein (39%U)
scaffold_1	0.204664739926125	0.477515418643028	0.272850678716903	18957741	18959560	hyper	+	CHH	intergenic	Thecc1EG003080	scaffold_1	mRNA	c("Retrotransposon"	" Ty3-gypsy subclass"	" putative-like protein (31%U)")
scaffold_1	0.222797413694622	0.490559588741355	0.267762175046733	18989238	18991238	hyper	+	CHH	intergenic	Thecc1EG003081	scaffold_1	mRNA	Unknown
scaffold_1	0.249658440260849	0.560534780833497	0.310876340572648	19007927	19009806	hyper	+	CHH	intronic	Thecc1EG003082	scaffold_1	mRNA	Gag protease polyprotein (65%P)
scaffold_1	0.191672828721791	0.473890408123475	0.282217579401685	19021972	19023852	hyper	-	CHH	intronic	Thecc1EG003083	scaffold_1	mRNA	c("Retrotransposon protein"	" putative (51%U)")
scaffold_1	0.214334573914421	0.496306262774824	0.281971688860404	19029800	19031655	hyper	+	CHH	intronic	Thecc1EG003084	scaffold_1	mRNA	Uncharacterized protein (61%P)
scaffold_1	0.216620521756412	0.505996152670814	0.289375630914402	19039475	19041427	hyper	-	CHH	upstream	Thecc1EG003085	scaffold_1	mRNA	Unknown
scaffold_1	0.25349297167479	0.358276387074688	0.104783415399898	19049266	19050273	hyper	-	CHH	upstream	Thecc1EG003086	scaffold_1	mRNA	Unknown
scaffold_1	0.140693156895903	0.431341365610482	0.290648208714579	19075021	19076959	hyper	+	CHH	UTR5	Thecc1EG003088	scaffold_1	mRNA	Unknown
scaffold_1	0.228197993175204	0.535241033572418	0.307043040397214	19060459	19062439	hyper	-	CHH	intronic	Thecc1EG003089	scaffold_1	mRNA	Unknown
scaffold_1	0.203702342641812	0.485818925880549	0.282116583238737	19063636	19065601	hyper	+	CHH	UTR3	Thecc1EG003091	scaffold_1	mRNA	Uncharacterized protein (67%U)
scaffold_1	0.244956259049438	0.531282037655199	0.28632577860576	19066308	19068233	hyper	-	CHH	UTR5	Thecc1EG003092	scaffold_1	mRNA	Cysteine-rich RLK (RECEPTOR-like protein kinase) 8 (14%T)
scaffold_1	0.144632615997908	0.449468259629187	0.304835643631279	19072962	19074736	hyper	-	CHH	intronic	Thecc1EG003093	scaffold_1	mRNA	DNA/RNA polymerases superfamily protein (9%T)
scaffold_1	0.10988536175158	0.405556712957435	0.295671351205854	19094106	19095966	hyper	-	CHH	intronic	Thecc1EG003095	scaffold_1	mRNA	Unknown
scaffold_1	0.209337274809605	0.498230012437551	0.288892737627946	19109673	19111569	hyper	+	CHH	intergenic	Thecc1EG003096	scaffold_1	mRNA	Uncharacterized protein (6%U)
scaffold_1	0.174222042459624	0.446949242489583	0.272727200029958	19118688	19120566	hyper	-	CHH	intronic	Thecc1EG003097	scaffold_1	mRNA	c("Retrotransposon"	" Ty3-gypsy subclass"	" putative-like protein (29%U)")
scaffold_1	0.160026673777387	0.445143018590413	0.285116344813026	19152720	19154633	hyper	+	CHH	upstream	Thecc1EG003098	scaffold_1	mRNA	Unknown
scaffold_1	0.163001453494767	0.429981019976362	0.266979566481596	19156770	19158725	hyper	+	CHH	intergenic	Thecc1EG003099	scaffold_1	mRNA	Uncharacterized protein (61%P)
scaffold_1	0.195976337491303	0.470219944630591	0.274243607139288	19160506	19162309	hyper	+	CHH	intronic	Thecc1EG003100	scaffold_1	mRNA	Uncharacterized protein (46%U)
scaffold_1	0.18162899149421	0.467766966697201	0.286137975202991	19210507	19212490	hyper	-	CHH	upstream	Thecc1EG003101	scaffold_1	mRNA	Unknown
scaffold_1	0.212146962306302	0.526572198752854	0.314425236446552	19239149	19241094	hyper	-	CHH	intergenic	Thecc1EG003102	scaffold_1	mRNA	Unknown
scaffold_1	0.0975112701805898	0.335057446532814	0.237546176352224	19258527	19260229	hyper	+	CHH	intergenic	Thecc1EG003103	scaffold_1	mRNA	Retrotransposon-like protein (27%U)
scaffold_1	0.21180757176613	0.490739597965876	0.278932026199746	19289210	19291143	hyper	-	CHH	intergenic	Thecc1EG003104	scaffold_1	mRNA	c("Retrotransposon protein"	" Ty3-gypsy subclass"	" putative (51%U)")
scaffold_1	0.21428606633371	0.482753270024896	0.268467203691185	19307139	19309098	hyper	-	CHH	upstream	Thecc1EG003105	scaffold_1	mRNA	c("Retrotransposon protein"	" putative (48%U)")
scaffold_1	0.184795627742733	0.441058023902224	0.256262396159491	19321326	19323268	hyper	-	CHH	intergenic	Thecc1EG003106	scaffold_1	mRNA	c("Retrotransposon protein"	" Ty1-copia subclass"	" putative (63%U)")
scaffold_1	0.19909698372095	0.489731224165821	0.29063424044487	19323287	19324780	hyper	+	CHH	UTR5	Thecc1EG003107	scaffold_1	mRNA	Unknown
scaffold_1	0.206371111641325	0.495490722077545	0.28911961043622	19325030	19326908	hyper	+	CHH	intronic	Thecc1EG003108	scaffold_1	mRNA	Uncharacterized protein (85%P)
scaffold_1	0.119576520822179	0.406937304555345	0.287360783733166	19331198	19333186	hyper	-	CHH	intronic	Thecc1EG003109	scaffold_1	mRNA	Uncharacterized protein (59%P)
scaffold_1	0.179122208224943	0.478787670053796	0.299665461828853	19360060	19362014	hyper	+	CHH	intergenic	Thecc1EG003111	scaffold_1	mRNA	Unknown
scaffold_1	0.222461245578403	0.477777078679382	0.255315833100979	19369874	19371548	hyper	+	CHH	intergenic	Thecc1EG003112	scaffold_1	mRNA	Unknown
scaffold_1	0.182583581803342	0.467018527203722	0.28443494540038	19388754	19390688	hypo	-	CHH	upstream	Thecc1EG003113	scaffold_1	mRNA	Uncharacterized protein (19%U)
scaffold_1	0.185009439082519	0.454278428082214	0.269268988999696	19393104	19395076	hyper	+	CHH	intergenic	Thecc1EG003114	scaffold_1	mRNA	Uncharacterized protein (65%P)
scaffold_1	0.190351174755468	0.466899720326202	0.276548545570734	19399269	19401247	hyper	+	CHH	intronic	Thecc1EG003115	scaffold_1	mRNA	Unknown
scaffold_1	0.13464480465703	0.41794012067885	0.283295316021821	19401803	19403461	hyper	+	CHH	UTR5	Thecc1EG003116	scaffold_1	mRNA	c("S-protein"	" putative (40%T)")
scaffold_1	0.38667976760082	0.63563946188098	0.24895969428016	19404715	19404870	hyper	+	CHH	upstream;downstream	Thecc1EG003117	scaffold_1	mRNA	Uncharacterized protein (53%P)
scaffold_1	0.217214772640534	0.483590500390378	0.266375727749844	19419034	19420904	hyper	-	CHH	upstream	Thecc1EG003119	scaffold_1	mRNA	Uncharacterized protein (73%P)
scaffold_1	0.295522803608011	0.594456431578568	0.298933627970557	19423126	19424551	hyper	-	CHH	upstream	Thecc1EG003120	scaffold_1	mRNA	Uncharacterized protein (54%P)
scaffold_1	0.102113132285277	0.40604625409559	0.303933121810313	19437486	19438228	hyper	+	CHH	intergenic	Thecc1EG003121	scaffold_1	mRNA	Uncharacterized protein (34%P)
scaffold_1	0.370983183483184	0.653851241351241	0.282868057868058	19440037	19440134	hyper	-	CHH	upstream;downstream	Thecc1EG003122	scaffold_1	mRNA	Regulatory particle AAA-ATPase 2A (96%T)
scaffold_1	0.12354740742257	0.441267228290691	0.317719820868121	19459738	19460380	hyper	-	CHH	intergenic	Thecc1EG003125	scaffold_1	mRNA	c("Phytochrome interacting factor 3-like 5"	" putative (53%P)")
scaffold_1	0.105714988165463	0.351358686777493	0.24564369861203	19469449	19470658	hyper	+	CHH	exonic	Thecc1EG003128	scaffold_1	mRNA	DNA/RNA polymerases superfamily protein (70%P)
scaffold_1	0.158119658119658	0.529232370205607	0.371112712085949	19485199	19485992	hyper	+	CHH	intergenic	Thecc1EG003130	scaffold_1	mRNA	Heat shock protein 60 (86%T)
scaffold_1	0.208335714833098	0.492380565688758	0.28404485085566	19593941	19595930	hyper	+	CHH	intronic	Thecc1EG003132	scaffold_1	mRNA	Unknown
scaffold_1	0.122116457032992	0.409488511047751	0.287372054014758	19521443	19523222	hyper	+	CHH	intronic	Thecc1EG003133	scaffold_1	mRNA	Uncharacterized protein (85%P)
scaffold_1	0.142918147193379	0.406168028135099	0.26324988094172	19536766	19538095	hypo	+	CHH	intronic	Thecc1EG003134	scaffold_1	mRNA	Unknown
scaffold_1	0.177833938346894	0.466568788543648	0.288734850196754	19545049	19547015	hyper	-	CHH	intronic	Thecc1EG003135	scaffold_1	mRNA	Unknown
scaffold_1	0.153904378501479	0.419839635462524	0.265935256961044	19555471	19557360	hyper	+	CHH	UTR5	Thecc1EG003136	scaffold_1	mRNA	Uncharacterized protein (74%P)
scaffold_1	0.165812833474285	0.446032624903324	0.280219791429039	19553609	19555372	hyper	+	CHH	intronic	Thecc1EG003137	scaffold_1	mRNA	Unknown
scaffold_1	0.154366753089362	0.44144096568279	0.287074212593428	19578881	19580696	hyper	-	CHH	intronic	Thecc1EG003138	scaffold_1	mRNA	Unknown
scaffold_1	0.157876835673515	0.433289810994919	0.275412975321404	19619107	19620957	hyper	+	CHH	upstream	Thecc1EG003139	scaffold_1	mRNA	Uncharacterized protein (61%P)
scaffold_1	0.155975171282487	0.44798879033045	0.292013619047963	19621055	19622037	hyper	+	CHH	intergenic	Thecc1EG003140	scaffold_1	mRNA	Uncharacterized protein (78%P)
scaffold_1	0.139742560046143	0.421217554220265	0.281474994174123	19641860	19643764	hyper	+	CHH	upstream	Thecc1EG003141	scaffold_1	mRNA	Uncharacterized protein (74%P)
scaffold_1	0.158026418026418	0.539641168967123	0.381614750940705	19661297	19661693	hyper	+	CHH	upstream	Thecc1EG003142	scaffold_1	mRNA	Unknown
scaffold_1	0.104762549541961	0.42508880944348	0.320326259901519	19660817	19661285	hyper	-	CHH	intronic	Thecc1EG003143	scaffold_1	mRNA	c("ARM repeat superfamily protein"	" putative (59%T)")
scaffold_1	0.192637959630218	0.498051162119197	0.305413202488979	19680204	19682168	hyper	-	CHH	upstream	Thecc1EG003144	scaffold_1	mRNA	Uncharacterized protein (57%U)
scaffold_1	0.0697664067738124	0.360670914680041	0.290904507906229	19689047	19690017	hyper	+	CHH	intergenic	Thecc1EG003145	scaffold_1	mRNA	Uncharacterized protein (74%P)
scaffold_1	0.281217317365325	0.59472543993024	0.313508122564915	19715844	19717131	hyper	-	CHH	upstream	Thecc1EG003146	scaffold_1	mRNA	c("DDT domain-containing protein"	" putative (53%T)")
scaffold_1	0.0794467787114846	0.276729329919867	0.197282551208382	19720245	19721358	hyper	-	CHH	intergenic	Thecc1EG003147	scaffold_1	mRNA	Non-imprinted in Prader-Willi/Angelman syndrome region protein (81%P)
scaffold_1	0.096040238426605	0.424287952610527	0.328247714183922	19735855	19737679	hyper	-	CHH	intronic	Thecc1EG003148	scaffold_1	mRNA	Uncharacterized protein
scaffold_1	0.146700463027681	0.419734298804508	0.273033835776827	19762175	19763858	hyper	-	CHH	intergenic	Thecc1EG003149	scaffold_1	mRNA	Unknown
scaffold_1	0.0837635615413393	0.350463151880073	0.266699590338733	19766744	19767494	hyper	-	CHH	upstream	Thecc1EG003150	scaffold_1	mRNA	Uncharacterized protein (29%U)
scaffold_1	0.361290322580645	0.563636363636364	0.202346041055718	19769393	19769393	hyper	-	CHH	intronic	Thecc1EG003151	scaffold_1	mRNA	DNA/RNA polymerases superfamily protein (96%P)
scaffold_1	0.230235192514117	0.508556521731176	0.278321329217059	19804469	19806257	hyper	+	CHH	upstream;downstream	Thecc1EG003152	scaffold_1	mRNA	Uncharacterized protein (72%P)
scaffold_1	0.238327051378673	0.430502758769644	0.192175707390971	19810755	19812406	hyper	+	CHH	upstream	Thecc1EG003153	scaffold_1	mRNA	Uncharacterized protein (58%P)
scaffold_1	0.165604278619478	0.447718334440728	0.282114055821249	19825439	19827188	hyper	-	CHH	upstream	Thecc1EG003154	scaffold_1	mRNA	Unknown
scaffold_1	0.194808630356462	0.40802515131111	0.213216520954647	19837352	19839348	hyper	-	CHH	upstream	Thecc1EG003155	scaffold_1	mRNA	Uncharacterized protein (76%P)
scaffold_1	0.20811056382277	0.495985112045563	0.287874548222794	19852241	19853969	hyper	+	CHH	intergenic	Thecc1EG003156	scaffold_1	mRNA	Unknown
scaffold_1	0.142237627773287	0.437000139973151	0.294762512199864	19882652	19884639	hyper	-	CHH	intergenic	Thecc1EG003157	scaffold_1	mRNA	Unknown
scaffold_1	0.266367714229761	0.500450527057838	0.234082812828077	19900414	19902170	hyper	-	CHH	upstream	Thecc1EG003158	scaffold_1	mRNA	Unknown
scaffold_1	0.19387188042965	0.459543642782074	0.265671762352425	19905945	19907325	hyper	-	CHH	UTR5	Thecc1EG003159	scaffold_1	mRNA	Unknown
scaffold_1	0.171204088741038	0.463771644248937	0.2925675555079	19904495	19905931	hyper	-	CHH	intronic	Thecc1EG003160	scaffold_1	mRNA	Cysteine-rich RLK (RECEPTOR-like protein kinase) 8 (7%T)
scaffold_1	0.112650417984497	0.435602031363051	0.322951613378553	19932576	19934033	hyper	+	CHH	intergenic	Thecc1EG003161	scaffold_1	mRNA	Ammonium transporter 3 member 1 (82%P)
scaffold_1	0.179878804991163	0.462671443794742	0.282792638803579	19941051	19943033	hyper	-	CHH	intergenic	Thecc1EG003162	scaffold_1	mRNA	Uncharacterized protein (58%P)
scaffold_1	0.279629755349077	0.577830412131156	0.298200656782079	19958323	19960207	hyper	+	CHH	UTR3	Thecc1EG003163	scaffold_1	mRNA	Uncharacterized protein (53%U)
scaffold_1	0.19783230580322	0.47081322580275	0.272980919999529	19960599	19962546	hyper	+	CHH	upstream	Thecc1EG003164	scaffold_1	mRNA	Uncharacterized protein (19%U)
scaffold_1	0.230426887769656	0.521608237202247	0.291181349432591	19965138	19966479	hyper	+	CHH	intergenic	Thecc1EG003165	scaffold_1	mRNA	Peptidase family C54 protein (65%P)
scaffold_1	0.261682838233937	0.45836804206514	0.196685203831204	19980664	19982221	hypo	-	CHH	intergenic	Thecc1EG003166	scaffold_1	mRNA	Unknown
scaffold_1	0.230026670963027	0.380982637115717	0.15095596615269	19986479	19988416	hyper	-	CHH	intergenic	Thecc1EG003167	scaffold_1	mRNA	Unknown
scaffold_1	0.201119031128313	0.492026426190409	0.290907395062097	19993119	19994979	hyper	-	CHH	intergenic	Thecc1EG003168	scaffold_1	mRNA	Uncharacterized protein (68%P)
scaffold_1	0.125181964149928	0.394011518290746	0.268829554140819	20012537	20014411	hyper	-	CHH	upstream	Thecc1EG003169	scaffold_1	mRNA	Uncharacterized protein (23%U)
scaffold_1	0.102672302661983	0.355448929606824	0.252776626944842	20024971	20025435	hyper	-	CHH	intergenic	Thecc1EG003170	scaffold_1	mRNA	Eukaryotic release factor 1-3 (91%T)
scaffold_1	0.206853146853147	0.352346802572504	0.145493655719357	20052502	20053921	hyper	-	CHH	intronic	Thecc1EG003171	scaffold_1	mRNA	Uncharacterized protein (61%P)
scaffold_1	0.184469481093774	0.451914796149358	0.267445315055584	20067124	20068963	hyper	+	CHH	intergenic	Thecc1EG003174	scaffold_1	mRNA	Unknown
scaffold_1	0.252338839494412	0.499913877636744	0.247575038142332	20075917	20076161	hyper	-	CHH	upstream	Thecc1EG003175	scaffold_1	mRNA	Uncharacterized protein (77%P)
scaffold_1	0.184405615969677	0.45657380245331	0.272168186483633	20076216	20078199	hyper	+	CHH	upstream	Thecc1EG003176	scaffold_1	mRNA	Unknown
scaffold_1	0.191456177411255	0.416701947245756	0.225245769834501	20083860	20085693	hyper	-	CHH	intronic	Thecc1EG003177	scaffold_1	mRNA	Uncharacterized protein (30%U)
scaffold_1	0.164005441246726	0.427112014592468	0.263106573345742	20135190	20137043	hyper	-	CHH	intronic	Thecc1EG003178	scaffold_1	mRNA	Uncharacterized protein (78%P)
scaffold_1	0.256027957553061	0.517829923744606	0.261801966191545	20151651	20153504	hyper	+	CHH	intronic	Thecc1EG003179	scaffold_1	mRNA	Unknown
scaffold_1	0.182483062588016	0.427422066289307	0.24493900370129	20163137	20165020	hyper	-	CHH	intronic	Thecc1EG003180	scaffold_1	mRNA	Unknown
scaffold_1	0.118725506848519	0.337795328632263	0.219069821783744	20178867	20180599	hyper	-	CHH	intergenic	Thecc1EG003181	scaffold_1	mRNA	c("Defensin-like family protein"	" putative (47%P)")
scaffold_1	0.146254284283366	0.429787648797603	0.283533364514238	20210193	20211623	hyper	-	CHH	intergenic	Thecc1EG003183	scaffold_1	mRNA	Uncharacterized protein (26%U)
scaffold_1	0.236746959827401	0.505473753810743	0.268726793983342	20221351	20223313	hyper	+	CHH	upstream;downstream	Thecc1EG003184	scaffold_1	mRNA	Uncharacterized protein (39%U)
scaffold_1	0.200353157783418	0.438029056875876	0.237675899092458	20231747	20233518	hyper	+	CHH	upstream	Thecc1EG003185	scaffold_1	mRNA	Uncharacterized protein (29%U)
scaffold_1	0.22725508148893	0.415892118823148	0.188637037334219	20283268	20284596	hyper	+	CHH	upstream	Thecc1EG003186	scaffold_1	mRNA	Unknown
scaffold_1	0.177158357255798	0.370352374897829	0.193194017642031	20285110	20285537	hyper	+	CHH	intergenic	Thecc1EG003188	scaffold_1	mRNA	Kinase superfamily protein (79%T)
scaffold_1	0.251373702454097	0.568807781966763	0.317434079512665	20294992	20296794	hyper	+	CHH	intergenic	Thecc1EG003189	scaffold_1	mRNA	Unknown
scaffold_1	0.116412031289907	0.382138032558823	0.265726001268916	20321428	20323127	hyper	+	CHH	intronic	Thecc1EG003192	scaffold_1	mRNA	Uncharacterized protein (80%P)
scaffold_1	0.158514960340797	0.445823352546638	0.287308392205841	20359218	20361009	hypo	+	CHH	intronic	Thecc1EG003193	scaffold_1	mRNA	Unknown
scaffold_1	0.186049213401202	0.489596827246971	0.303547613845769	20385688	20387559	hyper	-	CHH	intronic	Thecc1EG003194	scaffold_1	mRNA	Unknown
scaffold_1	0.143729808163423	0.431388787365117	0.287658979201694	20392644	20394571	hyper	-	CHH	intronic	Thecc1EG003195	scaffold_1	mRNA	Unknown
scaffold_1	0.221093764878881	0.477214477901477	0.256120713022596	20404523	20406252	hyper	-	CHH	upstream	Thecc1EG003196	scaffold_1	mRNA	Unknown
scaffold_1	0.203175417532899	0.488136639538898	0.284961222005999	20402626	20404236	hyper	+	CHH	intronic	Thecc1EG003197	scaffold_1	mRNA	c("Retrotransposon protein"	" Ty3-gypsy subclass"	" putative (37%U)")
scaffold_1	0.161310649403849	0.456841953374275	0.295531303970427	20432198	20433707	hyper	-	CHH	upstream	Thecc1EG003198	scaffold_1	mRNA	Uncharacterized protein
scaffold_1	0.15167155351945	0.417842631694005	0.266171078174555	20430779	20431858	hyper	+	CHH	intronic	Thecc1EG003199	scaffold_1	mRNA	Uncharacterized protein (88%P)
scaffold_1	0.140756503186706	0.446256962237861	0.305500459051154	20454937	20456854	hyper	+	CHH	intergenic	Thecc1EG003200	scaffold_1	mRNA	DNA/RNA polymerases superfamily protein (7%T)
scaffold_1	0.170221954155208	0.486242148029384	0.316020193874177	20483780	20485702	hyper	-	CHH	upstream	Thecc1EG003201	scaffold_1	mRNA	c("Retrotransposon protein"	" putative (40%U)")
scaffold_1	0.18272776068735	0.480249119712401	0.297521359025051	20512724	20514498	hyper	+	CHH	upstream	Thecc1EG003202	scaffold_1	mRNA	Uncharacterized protein (87%P)
scaffold_1	0.160079211714697	0.404178147028387	0.24409893531369	20540821	20542665	hyper	-	CHH	upstream	Thecc1EG003203	scaffold_1	mRNA	Uncharacterized protein (18%U)
scaffold_1	0.158715199850795	0.452471518892449	0.293756319041653	20547661	20549187	hyper	+	CHH	upstream	Thecc1EG003204	scaffold_1	mRNA	Unknown
scaffold_1	0.200714218706	0.426875845067018	0.226161626361018	20551009	20552943	hyper	-	CHH	intergenic	Thecc1EG003205	scaffold_1	mRNA	Uncharacterized protein (67%P)
scaffold_1	0.217479785320921	0.486392112447362	0.268912327126441	20601782	20603656	hyper	-	CHH	intronic	Thecc1EG003206	scaffold_1	mRNA	Uncharacterized protein (82%P)
scaffold_1	0.178015215235525	0.434006619703762	0.255991404468237	20589563	20591285	hyper	+	CHH	intronic	Thecc1EG003207	scaffold_1	mRNA	Unknown
scaffold_1	0.224504432608391	0.507325116396509	0.282820683788119	20682255	20684233	hyper	+	CHH	exonic	Thecc1EG003208	scaffold_1	mRNA	Retrotransposon protein (65%U)
scaffold_1	0.182708832044764	0.45835294640639	0.275644114361626	20609472	20611134	hyper	+	CHH	intronic	Thecc1EG003209	scaffold_1	mRNA	Unknown
scaffold_1	0.129267693670884	0.40272882945077	0.273461135779887	20629769	20631661	hyper	-	CHH	intronic	Thecc1EG003210	scaffold_1	mRNA	Gag protease polyprotein (74%P)
scaffold_1	0.205602597752071	0.492038365395157	0.286435767643086	20636784	20638420	hyper	-	CHH	intronic	Thecc1EG003211	scaffold_1	mRNA	Gag protease polyprotein (65%P)
scaffold_1	0.0805373765865999	0.364181556460968	0.283644179874368	20651553	20652643	hyper	+	CHH	intronic	Thecc1EG003212	scaffold_1	mRNA	c("Retrotransposon protein"	" putative (41%U)")
scaffold_1	0.20520512953888	0.469489966887894	0.264284837349014	20695059	20696925	hyper	+	CHH	intronic	Thecc1EG003213	scaffold_1	mRNA	c("Retrotransposon protein"	" Ty3-gypsy sub-class"	" putative (35%U)")
scaffold_1	0.266480300270222	0.539708757833597	0.273228457563375	20680315	20682113	hyper	+	CHH	exonic	Thecc1EG003214	scaffold_1	mRNA	c("Retrotransposon protein"	" putative (59%U)")
scaffold_1	0.14019759487303	0.408771803645319	0.268574208772289	20741069	20742518	hyper	+	CHH	UTR5	Thecc1EG003215	scaffold_1	mRNA	Uncharacterized protein (48%P)
scaffold_1	0.115251687625958	0.400218525774693	0.284966838148735	20724984	20726862	hyper	+	CHH	intronic	Thecc1EG003216	scaffold_1	mRNA	Unknown
scaffold_1	0.119997518419379	0.407039596993366	0.287042078573987	20732320	20734056	hyper	-	CHH	intronic	Thecc1EG003217	scaffold_1	mRNA	Uncharacterized protein (74%P)
scaffold_1	0.167374008727088	0.457504184155051	0.290130175427963	20738874	20740098	hyper	-	CHH	intronic	Thecc1EG003218	scaffold_1	mRNA	c("Retrotransposon protein"	" Ty3-gypsy subclass"	" putative (39%U)")
scaffold_1	0.0942904860269108	0.396037322716986	0.301746836690075	20758632	20760352	hyper	+	CHH	intronic	Thecc1EG003219	scaffold_1	mRNA	Unknown
scaffold_1	0.209405315281391	0.49302164353248	0.283616328251088	20774492	20775138	hyper	+	CHH	exonic	Thecc1EG003221	scaffold_1	mRNA	c("Retrotransposon protein"	" putative (54%U)")
scaffold_1	0.0144927536231884	0.283916083916084	0.269423330292896	20778084	20778153	hyper	+	CHH	upstream	Thecc1EG003222	scaffold_1	mRNA	Uncharacterized protein (60%P)
scaffold_1	0.18639551098979	0.476974412205069	0.290578901215279	20827623	20829268	hyper	+	CHH	upstream	Thecc1EG003224	scaffold_1	mRNA	RING/U-box superfamily protein (60%T)
scaffold_1	0.159016879849083	0.440306571912012	0.281289692062929	20853954	20855739	hyper	+	CHH	intronic	Thecc1EG003225	scaffold_1	mRNA	c("Retrotransposon"	" Ty3-gypsy sub-class"	" putative-like protein (34%U)")
scaffold_1	0.190495088614854	0.486409667746413	0.295914579131559	20887777	20889668	hyper	+	CHH	upstream	Thecc1EG003228	scaffold_1	mRNA	Uncharacterized protein (81%P)
scaffold_1	0.218033240087226	0.412923785849841	0.194890545762615	20912279	20913791	hyper	-	CHH	intergenic	Thecc1EG003229	scaffold_1	mRNA	Unknown
scaffold_1	0.243288294462394	0.501373910024911	0.258085615562518	20942753	20944065	hyper	+	CHH	intergenic	Thecc1EG003230	scaffold_1	mRNA	Uncharacterized protein (64%P)
scaffold_1	0.194153727906072	0.491492025907175	0.297338298001103	20944070	20946064	hyper	+	CHH	upstream	Thecc1EG003231	scaffold_1	mRNA	Uncharacterized protein (23%U)
scaffold_1	0.186877835863719	0.46940990168061	0.282532065816891	20948078	20950005	hyper	-	CHH	exonic	Thecc1EG003232	scaffold_1	mRNA	c("Retrotransposon protein"	" Ty1-copia subclass"	" putative (60%U)")
scaffold_1	0.214410660719401	0.507990259834995	0.293579599115594	20966153	20967210	hyper	+	CHH	upstream	Thecc1EG003233	scaffold_1	mRNA	Unknown
scaffold_1	0.227262957359236	0.507906796570784	0.280643839211548	20967305	20969277	hyper	-	CHH	intergenic	Thecc1EG003234	scaffold_1	mRNA	Uncharacterized protein (24%U)
scaffold_1	0.189876065617223	0.459920252880569	0.270044187263346	20984312	20986210	hyper	-	CHH	upstream	Thecc1EG003235	scaffold_1	mRNA	Uncharacterized protein (51%U)
scaffold_1	0.198402015041006	0.458636828331216	0.26023481329021	20992295	20994083	hyper	+	CHH	upstream	Thecc1EG003236	scaffold_1	mRNA	Unknown
scaffold_1	0.21438208666056	0.493133575119243	0.278751488458683	21005634	21007316	hyper	+	CHH	intergenic	Thecc1EG003237	scaffold_1	mRNA	Uncharacterized protein (71%P)
scaffold_1	0.215781048870544	0.49237485907748	0.276593810206937	21023938	21025780	hyper	+	CHH	upstream	Thecc1EG003238	scaffold_1	mRNA	Uncharacterized protein (73%P)
scaffold_1	0.186020127501498	0.462421680930459	0.276401553428961	21034913	21036904	hyper	+	CHH	intergenic	Thecc1EG003239	scaffold_1	mRNA	Uncharacterized protein (22%U)
scaffold_1	0.168311138609974	0.467915943399737	0.299604804789763	21045984	21047694	hyper	+	CHH	upstream;downstream	Thecc1EG003240	scaffold_1	mRNA	Unknown
scaffold_1	0.136546429760715	0.444790466301579	0.308244036540864	21066001	21067517	hyper	-	CHH	upstream	Thecc1EG003241	scaffold_1	mRNA	Uncharacterized protein (78%P)
scaffold_1	0.195449902112093	0.478117911012648	0.282668008900554	21067948	21068975	hyper	-	CHH	intergenic	Thecc1EG003242	scaffold_1	mRNA	c("Retrotransposon protein"	" Ty1-copia subclass"	" putative (52%U)")
scaffold_1	0.176105474467308	0.449939824744693	0.273834350277385	21069195	21070933	hyper	+	CHH	upstream	Thecc1EG003243	scaffold_1	mRNA	Unknown
scaffold_1	0.221372938152409	0.506685966128436	0.285313027976028	21078944	21080918	hyper	-	CHH	intronic	Thecc1EG003244	scaffold_1	mRNA	Uncharacterized protein (69%P)
scaffold_1	0.184778720668398	0.485275548157391	0.300496827488993	21086872	21088792	hyper	+	CHH	intergenic	Thecc1EG003245	scaffold_1	mRNA	Uncharacterized protein (60%P)
scaffold_1	0.169035968504708	0.502175948925194	0.333139980420486	21088809	21089193	hyper	+	CHH	UTR5	Thecc1EG003246	scaffold_1	mRNA	Uncharacterized protein (66%P)
scaffold_1	0.136704545454545	0.390947971781305	0.25424342632676	21126718	21127423	hyper	+	CHH	UTR5	Thecc1EG003247	scaffold_1	mRNA	Uncharacterized protein (78%P)
scaffold_1	0.161781217306017	0.445108787972629	0.283327570666612	21105397	21107258	hyper	+	CHH	intronic	Thecc1EG003248	scaffold_1	mRNA	Unknown
scaffold_1	0.206975761032248	0.483336526220528	0.27636076518828	21124715	21126668	hyper	-	CHH	intronic	Thecc1EG003249	scaffold_1	mRNA	Unknown
scaffold_1	0.177026383407499	0.441730178513677	0.264703795106179	21127602	21128857	hyper	-	CHH	exonic	Thecc1EG003250	scaffold_1	mRNA	DNA/RNA polymerases superfamily protein (7%T)
scaffold_1	0.177295614483164	0.451104156691872	0.273808542208708	21148529	21150424	hyper	-	CHH	downstream	Thecc1EG003251	scaffold_1	mRNA	Uncharacterized protein (63%P)
scaffold_1	0.203671491399075	0.483438459636858	0.279766968237783	21157982	21159683	hyper	+	CHH	upstream	Thecc1EG003252	scaffold_1	mRNA	Uncharacterized protein (88%P)
scaffold_1	0.242081611336697	0.52075482196648	0.278673210629783	21160732	21162603	hyper	-	CHH	intergenic	Thecc1EG003253	scaffold_1	mRNA	Uncharacterized protein
scaffold_1	0.15657565426138	0.444871268056301	0.288295613794921	21171954	21173904	hyper	-	CHH	upstream	Thecc1EG003254	scaffold_1	mRNA	Uncharacterized protein (67%P)
scaffold_1	0.20402928411372	0.467030810907244	0.263001526793524	21170779	21171929	hyper	+	CHH	exonic	Thecc1EG003255	scaffold_1	mRNA	Uncharacterized protein (21%U)
scaffold_1	0.218694649005834	0.507069891806842	0.288375242801008	21183095	21185046	hyper	+	CHH	intergenic	Thecc1EG003256	scaffold_1	mRNA	Uncharacterized protein (53%P)
scaffold_1	0.222738499537128	0.536154388039943	0.313415888502815	21194950	21196239	hyper	+	CHH	upstream	Thecc1EG003258	scaffold_1	mRNA	Uncharacterized protein (63%P)
scaffold_1	0.147932875129615	0.411097388904018	0.263164513774403	21194479	21194749	hyper	+	CHH	exonic	Thecc1EG003259	scaffold_1	mRNA	Kinase superfamily protein (69%P)
scaffold_1	0.326923076923077	0.529411764705882	0.202488687782805	21194875	21194875	hyper	+	CHH	UTR5	Thecc1EG003260	scaffold_1	mRNA	Unknown
scaffold_1	0.204732061668981	0.454349059654621	0.24961699798564	21228338	21230130	hyper	-	CHH	intergenic	Thecc1EG003261	scaffold_1	mRNA	Unknown
scaffold_1	0.261136950245418	0.508558529983585	0.247421579738167	21255738	21257636	hyper	+	CHH	UTR5	Thecc1EG003262	scaffold_1	mRNA	Unknown
scaffold_1	0.264660133866952	0.524983668318555	0.260323534451603	21250578	21252235	hyper	+	CHH	intronic	Thecc1EG003263	scaffold_1	mRNA	Cysteine-rich RLK (RECEPTOR-like protein kinase) 8 (10%T)
scaffold_1	0.223716622576081	0.49215803191623	0.268441409340149	21253799	21255499	hyper	+	CHH	intronic	Thecc1EG003264	scaffold_1	mRNA	Uncharacterized protein (62%P)
scaffold_1	0.232355281546251	0.492175576666163	0.259820295119912	21279635	21281336	hyper	+	CHH	intronic	Thecc1EG003266	scaffold_1	mRNA	Unknown
scaffold_1	0.232501438930416	0.515300200347982	0.282798761417566	21297493	21298651	hyper	-	CHH	intronic	Thecc1EG003267	scaffold_1	mRNA	Unknown
scaffold_1	0.215460975971368	0.478553656580105	0.263092680608737	21341307	21342985	hyper	+	CHH	intronic	Thecc1EG003268	scaffold_1	mRNA	Uncharacterized protein (53%P)
scaffold_1	0.164026872260304	0.443041558048266	0.279014685787963	21324804	21326694	hyper	+	CHH	intronic	Thecc1EG003269	scaffold_1	mRNA	Unknown
scaffold_1	0.260158425130205	0.530292634605222	0.270134209475017	21339940	21341017	hyper	+	CHH	intronic	Thecc1EG003271	scaffold_1	mRNA	Unknown
scaffold_1	0.110218941071052	0.466266888758899	0.356047947687847	21354778	21355706	hyper	-	CHH	intergenic	Thecc1EG003272	scaffold_1	mRNA	c("RING finger protein"	" putative (45%P)")
scaffold_1	0.277754966832347	0.563448212903995	0.285693246071648	21377316	21379055	hyper	+	CHH	UTR5	Thecc1EG003273	scaffold_1	mRNA	c("RNA-directed DNA polymerase (Reverse transcriptase)"	" Ribonuclease H-like protein (28%U)")
scaffold_1	0.232605125856369	0.496321553747056	0.263716427890688	21373145	21375094	hyper	+	CHH	exonic	Thecc1EG003274	scaffold_1	mRNA	Uncharacterized protein (66%P)
scaffold_1	0.137753951678052	0.412557433754461	0.27480348207641	21375341	21376912	hyper	+	CHH	intronic	Thecc1EG003275	scaffold_1	mRNA	Uncharacterized protein (38%U)
scaffold_1	0.241933935651196	0.512398441374587	0.270464505723391	21380818	21382777	hyper	-	CHH	intronic	Thecc1EG003277	scaffold_1	mRNA	Uncharacterized protein (42%U)
scaffold_1	0.238394833239865	0.508555538528777	0.270160705288912	21405053	21407011	hyper	+	CHH	exonic	Thecc1EG003279	scaffold_1	mRNA	Unknown
scaffold_1	0.236698620074606	0.481079369827649	0.244380749753043	21418889	21420789	hyper	-	CHH	intergenic	Thecc1EG003281	scaffold_1	mRNA	Uncharacterized protein (54%U)
scaffold_1	0.137431384291575	0.391674488216439	0.254243103924864	21432697	21434599	hyper	-	CHH	upstream	Thecc1EG003282	scaffold_1	mRNA	Unknown
scaffold_1	0.168650736577376	0.441202592121683	0.272551855544307	21430962	21432653	hyper	-	CHH	intronic	Thecc1EG003283	scaffold_1	mRNA	Unknown
scaffold_1	0.162153407591718	0.439507573549122	0.277354165957403	21448874	21450787	hyper	+	CHH	intronic	Thecc1EG003284	scaffold_1	mRNA	Unknown
scaffold_1	0.255201740805721	0.527366495243287	0.272164754437566	21442749	21444683	hyper	-	CHH	intergenic	Thecc1EG003285	scaffold_1	mRNA	c("Retrotransposon"	" unclassified"	" putative-like protein (23%U)")
scaffold_1	0.210825435037756	0.483734294647783	0.272908859610027	21459359	21461351	hyper	-	CHH	UTR3	Thecc1EG003286	scaffold_1	mRNA	Unknown
scaffold_1	0.20699041427131	0.460244207636031	0.253253793364721	21466386	21468330	hyper	-	CHH	upstream	Thecc1EG003287	scaffold_1	mRNA	Uncharacterized protein (23%U)
scaffold_1	0.196640576152987	0.438273798825764	0.241633222672777	21497260	21499051	hyper	+	CHH	intronic	Thecc1EG003289	scaffold_1	mRNA	Uncharacterized protein (55%P)
scaffold_1	0.337087728294073	0.584600702505162	0.247512974211089	21499242	21500172	hyper	+	CHH	upstream	Thecc1EG003290	scaffold_1	mRNA	Uncharacterized protein (27%U)
scaffold_1	0.214794284604409	0.491112461684809	0.2763181770804	21511724	21513474	hyper	+	CHH	intergenic	Thecc1EG003291	scaffold_1	mRNA	Uncharacterized protein (82%P)
scaffold_1	0.216307528803314	0.513795857718272	0.297488328914957	21513558	21514099	hyper	+	CHH	UTR5	Thecc1EG003292	scaffold_1	mRNA	Cysteine-rich RLK (RECEPTOR-like protein kinase) 8 (12%T)
scaffold_1	0.225013348944969	0.458765213848637	0.233751864903668	21538340	21540291	hyper	-	CHH	intergenic	Thecc1EG003293	scaffold_1	mRNA	Uncharacterized protein (67%P)
scaffold_1	0.183178889210212	0.469690896390864	0.286512007180651	21568478	21570159	hyper	+	CHH	intergenic	Thecc1EG003294	scaffold_1	mRNA	Uncharacterized protein (68%P)
scaffold_1	0.151328406223455	0.41220481422717	0.260876408003715	21576848	21578672	hyper	+	CHH	intronic	Thecc1EG003295	scaffold_1	mRNA	Cysteine-rich RLK (RECEPTOR-like protein kinase) 8 (16%T)
scaffold_1	0.220266956641062	0.504707137761112	0.28444018112005	21653265	21654959	hyper	-	CHH	upstream	Thecc1EG003296	scaffold_1	mRNA	Uncharacterized protein (77%U)
scaffold_1	0.205569714856281	0.480683296577651	0.27511358172137	21583615	21585598	hyper	+	CHH	intronic	Thecc1EG003297	scaffold_1	mRNA	Uncharacterized protein (23%U)
scaffold_1	0.222125528406904	0.491623661247173	0.269498132840269	21588215	21590003	hyper	-	CHH	intronic	Thecc1EG003298	scaffold_1	mRNA	DNA/RNA polymerases superfamily protein (62%P)
scaffold_1	0.212421207698437	0.470767016892872	0.258345809194435	21602499	21604383	hyper	-	CHH	intronic	Thecc1EG003299	scaffold_1	mRNA	Uncharacterized protein (38%U)
scaffold_1	0.196134177079503	0.452497112722646	0.256362935643142	21622348	21624193	hyper	-	CHH	intronic	Thecc1EG003300	scaffold_1	mRNA	c("Gag/pol protein"	" putative (36%U)")
scaffold_1	0.137423870606931	0.450279365831071	0.312855495224139	21625537	21627137	hyper	+	CHH	intronic	Thecc1EG003301	scaffold_1	mRNA	Uncharacterized protein (57%P)
scaffold_1	0.152856130008207	0.445546380080105	0.292690250071898	21628782	21630549	hyper	-	CHH	intronic	Thecc1EG003302	scaffold_1	mRNA	c("Retroelement pol polyprotein-like"	" putative (55%U)")
scaffold_1	0.191690681259265	0.469022320329525	0.27733163907026	21651302	21653235	hyper	-	CHH	intronic	Thecc1EG003303	scaffold_1	mRNA	Unknown
scaffold_1	0.203974730441829	0.493730697942125	0.289755967500296	21656363	21658343	hyper	-	CHH	upstream	Thecc1EG003304	scaffold_1	mRNA	Uncharacterized protein (28%U)
scaffold_1	0.233242908523853	0.516835661756615	0.283592753232762	21660633	21662627	hyper	+	CHH	intergenic	Thecc1EG003305	scaffold_1	mRNA	Uncharacterized protein (88%P)
scaffold_1	0.28649967890278	0.569480467777579	0.282980788874799	21733081	21733478	hyper	+	CHH	UTR5	Thecc1EG003308	scaffold_1	mRNA	CLIP-associated protein (74%T)
scaffold_1	0.388888888888889	0.6	0.211111111111111	21706161	21706161	hyper	-	CHH	intronic	Thecc1EG003309	scaffold_1	mRNA	Unknown
scaffold_1	0.258412692825693	0.536306045866886	0.277893353041194	21730294	21730787	hyper	+	CHH	UTR5	Thecc1EG003310	scaffold_1	mRNA	Gag/pol-like protein (23%U)
scaffold_1	0.232524728244641	0.489209150168839	0.256684421924198	21728369	21730226	hyper	+	CHH	UTR5	Thecc1EG003311	scaffold_1	mRNA	c("Retrotransposon protein"	" Ty3-gypsy subclass"	" putative (58%U)")
scaffold_1	0.17899840491967	0.452576610959326	0.273578206039656	21731535	21732900	hyper	-	CHH	UTR5	Thecc1EG003312	scaffold_1	mRNA	Uncharacterized protein (55%U)
scaffold_1	0.158369308607734	0.442034237169273	0.283664928561539	21746511	21748178	hyper	+	CHH	intronic	Thecc1EG003313	scaffold_1	mRNA	Gag protease polyprotein (77%P)
scaffold_1	0.188082806656629	0.493403600925206	0.305320794268577	21765833	21767613	hyper	-	CHH	intergenic	Thecc1EG003314	scaffold_1	mRNA	Unknown
scaffold_1	0.221848349340995	0.50967989219638	0.287831542855385	21785894	21787860	hyper	+	CHH	intergenic	Thecc1EG003316	scaffold_1	mRNA	Unknown
scaffold_1	0.22353752887807	0.493294113778035	0.269756584899964	21788648	21790597	hyper	-	CHH	intronic	Thecc1EG003317	scaffold_1	mRNA	c("Copia-type pol polyprotein"	" putative (60%U)")
scaffold_1	0.182079409607582	0.463365793302505	0.281286383694923	21796927	21798837	hyper	-	CHH	intergenic	Thecc1EG003318	scaffold_1	mRNA	Uncharacterized protein (26%U)
scaffold_1	0.213391984359726	0.420160134589269	0.206768150229543	21826509	21827035		-	CHH	upstream	Thecc1EG003319	scaffold_1	mRNA	Unknown
scaffold_1	0.191420949266172	0.464378217664448	0.272957268398276	21827356	21828955	hyper	-	CHH	intergenic	Thecc1EG003320	scaffold_1	mRNA	Uncharacterized protein (28%U)
scaffold_1	0.139473473904763	0.436647064889801	0.297173590985038	21877349	21879193	hyper	-	CHH	upstream	Thecc1EG003321	scaffold_1	mRNA	c("Retrotransposon protein"	" putative (44%U)")
scaffold_1	0.182341627502484	0.452164181041129	0.269822553538645	21887603	21888958	hyper	+	CHH	upstream	Thecc1EG003322	scaffold_1	mRNA	Uncharacterized protein (65%P)
scaffold_1	0.151818244038733	0.432043249704992	0.280225005666259	21908395	21910023	hyper	-	CHH	upstream	Thecc1EG003323	scaffold_1	mRNA	Uncharacterized protein (80%P)
scaffold_1	0.199566882889832	0.502099949173922	0.30253306628409	21945711	21947677	hyper	+	CHH	intronic	Thecc1EG003325	scaffold_1	mRNA	Cysteine-rich RLK (RECEPTOR-like protein kinase) 8 (22%T)
scaffold_1	0.213476996556347	0.483820380659076	0.270343384102729	21937161	21938973	hyper	-	CHH	intronic	Thecc1EG003326	scaffold_1	mRNA	Uncharacterized protein
scaffold_1	0.218128795223262	0.477603960138221	0.259475164914959	21941221	21943157	hyper	+	CHH	intronic	Thecc1EG003327	scaffold_1	mRNA	Cysteine-rich RLK (RECEPTOR-like protein kinase) 8 (10%T)
scaffold_1	0.251270288982162	0.595506433237802	0.34423614425564	21976648	21977793	hyper	+	CHH	upstream	Thecc1EG003328	scaffold_1	mRNA	Uncharacterized protein (67%P)
scaffold_1	0.259031153190691	0.537799875788896	0.278768722598205	21978272	21980234	hyper	-	CHH	intergenic	Thecc1EG003329	scaffold_1	mRNA	Mutator-like transposase (10%U)
scaffold_1	0.21993645367352	0.528087952691196	0.308151499017676	21983177	21985153	hyper	+	CHH	exonic	Thecc1EG003330	scaffold_1	mRNA	Uncharacterized protein (69%P)
scaffold_1	0.11864406779661	0.354166666666667	0.235522598870056	22008326	22008326	hyper	+	CHH	intronic	Thecc1EG003331	scaffold_1	mRNA	Uncharacterized protein (91%P)
scaffold_1	0.139096781042003	0.422626943645852	0.28353016260385	22001535	22002857	hyper	+	CHH	intronic	Thecc1EG003332	scaffold_1	mRNA	Unknown
scaffold_1	0.218181818181818	0.579971590909091	0.361789772727273	22010929	22011021	hyper	+	CHH	upstream	Thecc1EG003333	scaffold_1	mRNA	Cysteine-rich RLK (RECEPTOR-like protein kinase) 8 (7%T)
scaffold_1	0.163780580717982	0.446606721408632	0.28282614069065	22039185	22041172	hyper	-	CHH	upstream	Thecc1EG003334	scaffold_1	mRNA	Ferrochelatase 2 (81%P)
scaffold_1	0.146253161298189	0.430704862007865	0.284451700709676	22056380	22058337	hyper	+	CHH	upstream	Thecc1EG003335	scaffold_1	mRNA	Unknown
scaffold_1	0.140089171292761	0.451468710050664	0.311379538757903	22069617	22071595	hyper	-	CHH	upstream	Thecc1EG003336	scaffold_1	mRNA	Uncharacterized protein (36%U)
scaffold_1	0.211866184053463	0.525875695604234	0.314009511550771	22066756	22068645	hypo	-	CHH	intronic	Thecc1EG003337	scaffold_1	mRNA	c("Polyprotein"	" 77260-80472"	" putative (55%U)")
scaffold_1	0.190609557608272	0.500429444205663	0.309819886597391	22074965	22076954	hyper	+	CHH	intergenic	Thecc1EG003338	scaffold_1	mRNA	Unknown
scaffold_1	0.204630848136333	0.509598191450824	0.304967343314491	22090824	22092689	hyper	-	CHH	upstream	Thecc1EG003339	scaffold_1	mRNA	Unknown
scaffold_1	0.225306757750914	0.553243751894469	0.327936994143556	22106891	22108761	hyper	+	CHH	upstream	Thecc1EG003340	scaffold_1	mRNA	Unknown
scaffold_1	0.196672794969281	0.494270031996692	0.29759723702741	22119535	22120394	hyper	-	CHH	upstream	Thecc1EG003341	scaffold_1	mRNA	TTF-type zinc finger with HAT dimerization domain-like protein (32%T)
scaffold_1	0.1845164743369	0.316806619923875	0.132290145586976	22120410	22121632	hyper	+	CHH	intergenic	Thecc1EG003342	scaffold_1	mRNA	ENTH/VHS/GAT family protein (69%P)
scaffold_1	0.208423306163427	0.410094962653118	0.201671656489691	22147918	22149417	hyper	-	CHH	upstream	Thecc1EG003345	scaffold_1	mRNA	Unknown
scaffold_1	0.225914404223228	0.429169420958891	0.203255016735663	22163345	22165034	hyper	-	CHH	upstream	Thecc1EG003348	scaffold_1	mRNA	Unknown
scaffold_1	0.160443637387134	0.369672956994926	0.209229319607792	22170027	22171734	hyper	-	CHH	upstream;downstream	Thecc1EG003349	scaffold_1	mRNA	c("Retrotransposon"	" putative-like protein (34%U)")
scaffold_1	0.211063170831543	0.476192728160973	0.265129557329429	22166840	22168831	hyper	-	CHH	intergenic	Thecc1EG003350	scaffold_1	mRNA	Unknown
scaffold_1	0.204839494591342	0.476649700737794	0.271810206146452	22175007	22176442	hyper	-	CHH	intergenic	Thecc1EG003351	scaffold_1	mRNA	Uncharacterized protein (53%U)
scaffold_1	0.192016640155822	0.474396976725606	0.282380336569784	22176544	22178391	hyper	+	CHH	upstream	Thecc1EG003352	scaffold_1	mRNA	Unknown
scaffold_1	0.327343199436223	0.661904761904762	0.334561562468539	22202634	22202824	hyper	-	CHH	intronic	Thecc1EG003353	scaffold_1	mRNA	DNA/RNA polymerases superfamily protein (5%T)
scaffold_1	0.229249699190363	0.503297705626911	0.274048006436548	22202994	22204954	hyper	-	CHH	intronic	Thecc1EG003354	scaffold_1	mRNA	Uncharacterized protein (23%U)
scaffold_1	0.16484256089332	0.462378522122161	0.297535961228841	22215528	22216981	hyper	-	CHH	intronic	Thecc1EG003355	scaffold_1	mRNA	Uncharacterized protein (67%P)
scaffold_1	0.136406311633019	0.40428477505972	0.267878463426701	22213441	22215195	hyper	-	CHH	UTR3	Thecc1EG003356	scaffold_1	mRNA	Unknown
scaffold_1	0.254686775801194	0.519784989045474	0.26509821324428	22232937	22234877	hyper	+	CHH	upstream	Thecc1EG003357	scaffold_1	mRNA	Uncharacterized protein
scaffold_1	0.170946993043182	0.450564671019048	0.279617677975866	22232401	22232900	hyper	-	CHH	intronic	Thecc1EG003358	scaffold_1	mRNA	Uncharacterized protein (22%U)
scaffold_1	0.203324575563872	0.481763766362784	0.278439190798912	22237369	22239327	hyper	-	CHH	intergenic	Thecc1EG003359	scaffold_1	mRNA	Unknown
scaffold_1	0.213814715349173	0.511774621988054	0.297959906638881	22245620	22247585	hyper	+	CHH	upstream	Thecc1EG003360	scaffold_1	mRNA	c("Retrotransposon protein"	" Ty3-gypsy subclass"	" putative (43%U)")
scaffold_1	0.169595869513984	0.480206107134935	0.310610237620951	22253089	22255036	hyper	-	CHH	intergenic	Thecc1EG003362	scaffold_1	mRNA	Uncharacterized protein (60%U)
scaffold_1	0.155473965482731	0.420185806098794	0.264711840616064	22291955	22293824	hyper	-	CHH	upstream	Thecc1EG003363	scaffold_1	mRNA	DNA/RNA polymerases superfamily protein (90%P)
scaffold_1	0.0869565217391305	0.390243902439025	0.303287380699894	22293825	22293827	hyper	-	CHH	intergenic	Thecc1EG003364	scaffold_1	mRNA	Unknown
scaffold_1	0.171356507313937	0.464697545395702	0.293341038081765	22276864	22278493	hyper	+	CHH	intronic	Thecc1EG003365	scaffold_1	mRNA	DNA/RNA polymerases superfamily protein (65%P)
scaffold_1	0.111280888211782	0.373255614181168	0.261974725969385	22304118	22306031	hyper	-	CHH	upstream	Thecc1EG003366	scaffold_1	mRNA	c("Retrotransposon"	" Ty1-copia subclass"	" putative-like protein (32%U)")
scaffold_1	0.237047278311347	0.414326691129249	0.177279412817903	22306151	22306452	hypo	-	CHH	upstream	Thecc1EG003367	scaffold_1	mRNA	Uncharacterized protein (59%P)
scaffold_1	0.250262205588293	0.512332516371588	0.262070310783295	22343821	22343993	hyper	+	CHH	UTR5	Thecc1EG003368	scaffold_1	mRNA	Uncharacterized protein (24%U)
scaffold_1	0.0828431372549019	0.33959418952979	0.256751052274888	22328498	22329371	hyper	+	CHH	intronic	Thecc1EG003369	scaffold_1	mRNA	Unknown
scaffold_1	0.232903903601528	0.446127918616343	0.213224015014816	22324722	22326634	hyper	-	CHH	intronic	Thecc1EG003370	scaffold_1	mRNA	Uncharacterized protein (71%P)
scaffold_1	0.127760320986406	0.417976564167141	0.290216243180735	22333149	22335059	hyper	-	CHH	intronic	Thecc1EG003371	scaffold_1	mRNA	Cysteine-rich RLK (RECEPTOR-like protein kinase) 8 (33%T)
scaffold_1	0.235261534606408	0.53682013869811	0.301558604091702	22342248	22343778	hyper	+	CHH	upstream	Thecc1EG003372	scaffold_1	mRNA	Uncharacterized protein (18%U)
scaffold_1	0.195176345759924	0.460904677789749	0.265728332029825	22368796	22370711	hyper	+	CHH	intergenic	Thecc1EG003373	scaffold_1	mRNA	Zinc knuckle (CCHC-type) family protein (19%T)
scaffold_1	0.221614666793452	0.476625068790452	0.255010401997	22372739	22374675	hyper	-	CHH	downstream	Thecc1EG003374	scaffold_1	mRNA	c("Retroelement pol polyprotein"	" putative (59%U)")
scaffold_1	0.126501328180815	0.431811369394216	0.305310041213401	22397161	22399140	hyper	-	CHH	upstream	Thecc1EG003375	scaffold_1	mRNA	c("Gag protease polyprotein"	" putative (52%P)")
scaffold_1	0.145935066120877	0.427018120835312	0.281083054714435	22400271	22402070	hyper	+	CHH	intergenic	Thecc1EG003377	scaffold_1	mRNA	Uncharacterized protein (53%P)
scaffold_1	0.190982268395245	0.444373200664008	0.253390932268763	22415321	22417311	hyper	-	CHH	upstream	Thecc1EG003378	scaffold_1	mRNA	Ty3-gypsy retrotransposon-like protein (22%U)
scaffold_1	0.209591140475668	0.498431713882854	0.288840573407186	22422849	22424779	hyper	+	CHH	upstream	Thecc1EG003379	scaffold_1	mRNA	Uncharacterized protein (32%U)
scaffold_1	0.242573521536152	0.532427505183104	0.289853983646952	22420959	22422825	hyper	+	CHH	exonic	Thecc1EG003380	scaffold_1	mRNA	GroES-like zinc-binding alcohol dehydrogenase family protein (76%T)
scaffold_1	0.159012691157083	0.436754627715291	0.277741936558208	22436997	22438890	hyper	-	CHH	intronic	Thecc1EG003381	scaffold_1	mRNA	Uncharacterized protein (61%P)
scaffold_1	0.156683168167052	0.4433997258361	0.286716557669048	22444114	22445882	hyper	+	CHH	intronic	Thecc1EG003382	scaffold_1	mRNA	Uncharacterized protein
scaffold_1	0.177136350491614	0.385040885040885	0.207904534549271	22451921	22452112	hypo	+	CHH	intronic	Thecc1EG003383	scaffold_1	mRNA	Unknown
scaffold_1	0.0926182189028905	0.436710422912133	0.344092204009242	22459918	22461131	hyper	-	CHH	intronic	Thecc1EG003384	scaffold_1	mRNA	Unknown
scaffold_1	0.21515302427285	0.48832722387174	0.27317419959889	22476355	22476831	hyper	+	CHH	intergenic	Thecc1EG003385	scaffold_1	mRNA	Unknown
scaffold_1	0.170356272551944	0.460420027346309	0.290063754794364	22480479	22482466	hyper	-	CHH	intronic	Thecc1EG003386	scaffold_1	mRNA	Uncharacterized protein (76%P)
scaffold_1	0.129436502627191	0.43046064703616	0.301024144408969	22494340	22496117	hyper	+	CHH	upstream	Thecc1EG003387	scaffold_1	mRNA	Uncharacterized protein (60%P)
scaffold_1	0.163701006862855	0.464403353991192	0.300702347128337	22514239	22516144	hyper	-	CHH	upstream	Thecc1EG003388	scaffold_1	mRNA	c("F7F22.17"	" putative (58%U)")
scaffold_1	0.156208970467081	0.426364751490174	0.270155781023093	22512225	22514203	hyper	-	CHH	intronic	Thecc1EG003389	scaffold_1	mRNA	Uncharacterized protein (79%P)
scaffold_1	0.195374325611369	0.479000493687822	0.283626168076453	22509692	22511677	hyper	+	CHH	intronic	Thecc1EG003390	scaffold_1	mRNA	Unknown
scaffold_1	0.198234549441055	0.454391264509326	0.256156715068272	22519532	22521510	hyper	+	CHH	upstream	Thecc1EG003392	scaffold_1	mRNA	Unknown
scaffold_1	0.188945980298023	0.464117287858996	0.275171307560973	22525002	22526834	hyper	+	CHH	intergenic	Thecc1EG003393	scaffold_1	mRNA	MAC/Perforin domain-containing protein (67%T)
scaffold_1	0.262996779990267	0.558499337633391	0.295502557643124	22554159	22555552	hyper	+	CHH	intergenic	Thecc1EG003394	scaffold_1	mRNA	Uncharacterized protein (45%P)
scaffold_1	0.183498922284153	0.441031226449579	0.257532304165426	22555659	22557595	hyper	-	CHH	upstream	Thecc1EG003395	scaffold_1	mRNA	Uncharacterized protein (24%U)
scaffold_1	0.231795448671462	0.453471631999052	0.22167618332759	22561009	22562310	hyper	+	CHH	intronic	Thecc1EG003396	scaffold_1	mRNA	Uncharacterized protein (58%P)
scaffold_1	0.258581830436832	0.535155366910574	0.276573536473742	22565870	22567688	hyper	-	CHH	downstream	Thecc1EG003397	scaffold_1	mRNA	Uncharacterized protein (22%U)
scaffold_1	0.153964654888683	0.441538355544601	0.287573700655918	22574615	22576580	hyper	+	CHH	upstream	Thecc1EG003398	scaffold_1	mRNA	Uncharacterized protein (66%P)
scaffold_1	0.239496592405976	0.505161961242787	0.265665368836812	22581675	22583617	hyper	+	CHH	upstream;downstream	Thecc1EG003399	scaffold_1	mRNA	Uncharacterized protein (66%P)
scaffold_1	0.137575520971903	0.44311297060911	0.305537449637207	22587654	22589230	hyper	-	CHH	upstream	Thecc1EG003400	scaffold_1	mRNA	Unknown
scaffold_1	0.144614727824494	0.388414281163744	0.24379955333925	22595233	22597143	hyper	+	CHH	upstream	Thecc1EG003401	scaffold_1	mRNA	Unknown
scaffold_1	0.200088966234436	0.479166415669768	0.279077449435333	22597187	22598264	hyper	-	CHH	intergenic	Thecc1EG003402	scaffold_1	mRNA	Unknown
scaffold_1	0.130442084117148	0.433056110954735	0.302614026837587	22600174	22602012	hyper	-	CHH	intronic	Thecc1EG003403	scaffold_1	mRNA	Unknown
scaffold_1	0.198772005019106	0.452787388958837	0.25401538393973	22637324	22639250	hyper	+	CHH	intronic	Thecc1EG003404	scaffold_1	mRNA	Uncharacterized protein (75%P)
scaffold_1	0.158706152175547	0.406267247388963	0.247561095213415	22619806	22621182	hyper	+	CHH	UTR3	Thecc1EG003405	scaffold_1	mRNA	c("Retrotransposon protein"	" putative (59%U)")
scaffold_1	0.193279419365053	0.460027313661264	0.266747894296211	22629231	22630976	hyper	+	CHH	intronic	Thecc1EG003406	scaffold_1	mRNA	c("Retrotransposon protein"	" Ty1-copia subclass"	" putative (47%U)")
scaffold_1	0.199779717395938	0.500145417572424	0.300365700176486	22631452	22633341	hyper	+	CHH	intronic	Thecc1EG003407	scaffold_1	mRNA	Uncharacterized protein (43%U)
scaffold_1	0.181231089929665	0.442634830775865	0.2614037408462	22643220	22645130	hyper	+	CHH	intronic	Thecc1EG003408	scaffold_1	mRNA	Uncharacterized protein (42%P)
scaffold_1	0.261537356872189	0.506990121136423	0.245452764264233	22654061	22656003	hyper	+	CHH	intronic	Thecc1EG003409	scaffold_1	mRNA	Unknown
scaffold_1	0.247422179988637	0.558571108036349	0.311148928047712	22656129	22656779	hyper	-	CHH	intronic	Thecc1EG003410	scaffold_1	mRNA	Retrotransposon gag-like protein (27%U)
scaffold_1	0.275598458963139	0.526685239277827	0.251086780314689	22660989	22662926	hyper	+	CHH	intronic	Thecc1EG003411	scaffold_1	mRNA	c("Retroelement pol polyprotein-like"	" putative (39%U)")
scaffold_1	0.163430081833678	0.438059590998429	0.274629509164751	22669964	22671693	hyper	+	CHH	intronic	Thecc1EG003412	scaffold_1	mRNA	Uncharacterized protein (69%P)
scaffold_1	0.153609279162429	0.454398599458855	0.300789320296426	22686260	22688035	hyper	-	CHH	upstream	Thecc1EG003413	scaffold_1	mRNA	Uncharacterized protein (27%U)
scaffold_1	0.0634615384615385	0.333333333333333	0.269871794871794	22740379	22740486	hyper	+	CHH	intronic	Thecc1EG003414	scaffold_1	mRNA	Uncharacterized protein (77%P)
scaffold_1	0.147827486147087	0.406095001900769	0.258267515753682	22713625	22715361	hyper	-	CHH	intronic	Thecc1EG003415	scaffold_1	mRNA	Unknown
scaffold_1	0.201609702792584	0.480904657413174	0.27929495462059	22740757	22742653	hyper	+	CHH	UTR5	Thecc1EG003416	scaffold_1	mRNA	Uncharacterized protein (46%P)
scaffold_1	0.126414298940463	0.416419696280456	0.290005397339993	22728918	22730906	hyper	+	CHH	intronic	Thecc1EG003417	scaffold_1	mRNA	Uncharacterized protein (28%U)
scaffold_1	0.214733630144989	0.450409248517376	0.235675618372387	22736494	22738310	hyper	+	CHH	intronic	Thecc1EG003418	scaffold_1	mRNA	Uncharacterized protein (35%U)
scaffold_1	0.239593826414503	0.490947314536275	0.251353488121772	22735143	22736400	hyper	+	CHH	intronic	Thecc1EG003419	scaffold_1	mRNA	Unknown
scaffold_1	0.218321825319801	0.515087602581787	0.296765777261986	22738530	22740254	hyper	-	CHH	intronic	Thecc1EG003420	scaffold_1	mRNA	Unknown
scaffold_1	0.196980465391567	0.471990371978502	0.275009906586935	22755696	22756937	hyper	+	CHH	intergenic	Thecc1EG003421	scaffold_1	mRNA	Uncharacterized protein (69%P)
scaffold_1	0.183548146080447	0.404437705780265	0.220889559699818	22768588	22770455	hyper	+	CHH	upstream	Thecc1EG003422	scaffold_1	mRNA	Uncharacterized protein (63%P)
scaffold_1	0.189168305770174	0.459229972976627	0.270061667206453	22761954	22763899	hyper	-	CHH	downstream	Thecc1EG003423	scaffold_1	mRNA	Unknown
scaffold_1	0.204791636974139	0.475810894975812	0.271019258001674	22771695	22773562	hyper	+	CHH	intergenic	Thecc1EG003424	scaffold_1	mRNA	Uncharacterized protein (46%U)
scaffold_1	0.183928426186671	0.455546245957032	0.271617819770361	22786475	22788161	hyper	+	CHH	intronic	Thecc1EG003425	scaffold_1	mRNA	DNA/RNA polymerases superfamily protein (4%T)
scaffold_1	0.193765880350996	0.467058934825997	0.273293054475	22783652	22785626	hyper	+	CHH	exonic	Thecc1EG003426	scaffold_1	mRNA	Uncharacterized protein (71%P)
scaffold_1	0.0628392621870883	0.435812961548255	0.372973699361167	22812482	22812629	hyper	-	CHH	upstream	Thecc1EG003427	scaffold_1	mRNA	Unknown
scaffold_1	0.180064999615827	0.430229938530102	0.250164938914275	22829810	22831708	hyper	-	CHH	intronic	Thecc1EG003428	scaffold_1	mRNA	Uncharacterized protein (89%P)
scaffold_1	0.18789921224366	0.449517711049546	0.261618498805886	22838720	22839489	hyper	-	CHH	intronic	Thecc1EG003430	scaffold_1	mRNA	Transposase-like protein (33%U)
scaffold_1	0.1535568045058	0.466764041730516	0.313207237224716	22839634	22841607	hyper	+	CHH	intronic	Thecc1EG003431	scaffold_1	mRNA	Uncharacterized protein (83%P)
scaffold_1	0.204394294375213	0.479830472776497	0.275436178401284	22861338	22863261	hyper	+	CHH	UTR5	Thecc1EG003432	scaffold_1	mRNA	Unknown
scaffold_1	0.181037625486356	0.435613638389146	0.25457601290279	22859450	22861328	hyper	-	CHH	intronic	Thecc1EG003433	scaffold_1	mRNA	Small GTP-binding protein (84%P)
scaffold_1	0.194588076152423	0.508945282837503	0.31435720668508	22900008	22901983	hyper	-	CHH	intronic	Thecc1EG003435	scaffold_1	mRNA	Uncharacterized protein (82%P)
scaffold_1	0.265703360802405	0.555964128223399	0.290260767420995	22920074	22920360	hyper	-	CHH	exonic	Thecc1EG003436	scaffold_1	mRNA	Uncharacterized protein (79%P)
scaffold_1	0.165381818689753	0.459125260727325	0.293743442037572	22918074	22919891	hyper	+	CHH	intronic	Thecc1EG003437	scaffold_1	mRNA	Unknown
scaffold_1	0.132839859450975	0.411172654257148	0.278332794806173	22933705	22935338	hyper	-	CHH	intergenic	Thecc1EG003438	scaffold_1	mRNA	Unknown
scaffold_1	0.181290849673203	0.444928206147702	0.263637356474499	22942101	22944095	hyper	+	CHH	intergenic	Thecc1EG003440	scaffold_1	mRNA	Gag protease polyprotein (85%P)
scaffold_1	0.137406165065114	0.429742358277426	0.292336193212312	22976942	22978913	hyper	+	CHH	intergenic	Thecc1EG003441	scaffold_1	mRNA	c("Retrotransposon protein"	" putative (44%U)")
scaffold_1	0.134983786317379	0.39346749442067	0.258483708103291	22987222	22989119	hyper	-	CHH	intergenic	Thecc1EG003442	scaffold_1	mRNA	Uncharacterized protein (76%P)
scaffold_1	0.15764637313866	0.453492414709342	0.295846041570682	23002690	23004306	hyper	+	CHH	upstream	Thecc1EG003443	scaffold_1	mRNA	c("Retrotransposon"	" Ty1-copia subclass"	" putative-like protein (15%U)")
scaffold_1	0.147005444646098	0.416666666666667	0.269661222020569	23014633	23014951	hyper	+	CHH	upstream	Thecc1EG003445	scaffold_1	mRNA	Uncharacterized protein (75%P)
scaffold_1	0.171840475263078	0.477910959306401	0.306070484043323	23015430	23017076	hyper	+	CHH	upstream	Thecc1EG003446	scaffold_1	mRNA	Uncharacterized protein (61%P)
scaffold_1	0.248305775693014	0.522633228198829	0.274327452505814	23071282	23072760	hyper	+	CHH	upstream	Thecc1EG003447	scaffold_1	mRNA	Unknown
scaffold_1	0.182778842125823	0.436294096340536	0.253515254214713	23078071	23080016	hyper	-	CHH	upstream	Thecc1EG003448	scaffold_1	mRNA	Uncharacterized protein (86%P)
scaffold_1	0.165846875091075	0.452319292269885	0.28647241717881	23108270	23109916	hyper	-	CHH	intergenic	Thecc1EG003449	scaffold_1	mRNA	Uncharacterized protein (60%P)
scaffold_1	0.18619945626801	0.461542704623937	0.275343248355927	23138815	23140578	hyper	+	CHH	intronic	Thecc1EG003450	scaffold_1	mRNA	Uncharacterized protein (43%U)
scaffold_1	0.185356683306231	0.488412112544659	0.303055429238428	23141434	23143413	hyper	+	CHH	intronic	Thecc1EG003451	scaffold_1	mRNA	c("Integrase"	" catalytic region"	" Zinc finger"	" CCHC-type"	" Peptidase aspartic"	" catalytic"	" putative (53%U)")
scaffold_1	0.185835657254079	0.479465775333998	0.293630118079918	23143460	23145269	hyper	-	CHH	UTR5	Thecc1EG003452	scaffold_1	mRNA	Unknown
scaffold_1	0.148493364521767	0.418323649066439	0.269830284544673	23162220	23164191	hyper	+	CHH	upstream	Thecc1EG003453	scaffold_1	mRNA	Uncharacterized protein (74%P)
scaffold_1	0.18324639713638	0.482256658436509	0.29901026130013	23180493	23182442	hyper	+	CHH	intronic	Thecc1EG003454	scaffold_1	mRNA	Uncharacterized protein (79%P)
scaffold_1	0.180713750159711	0.443411502014434	0.262697751854723	23187770	23189079	hyper	+	CHH	UTR5	Thecc1EG003455	scaffold_1	mRNA	Unknown
scaffold_1	0.252875844613602	0.52184929365846	0.268973449044858	23185734	23187549	hyper	-	CHH	intronic	Thecc1EG003456	scaffold_1	mRNA	Unknown
scaffold_1	0.2218819346374	0.490757494711665	0.268875560074265	23218342	23220318	hyper	-	CHH	upstream	Thecc1EG003457	scaffold_1	mRNA	c("Retrotransposon gag protein"	" putative (51%U)")
scaffold_1	0.257142857142857	0.482014388489209	0.224871531346352	23251179	23251179	hyper	-	CHH	upstream	Thecc1EG003459	scaffold_1	mRNA	Uncharacterized protein (68%P)
scaffold_1	0.248077218519723	0.54835645993422	0.300279241414497	23295766	23297668	hyper	+	CHH	intergenic	Thecc1EG003460	scaffold_1	mRNA	Uncharacterized protein (79%P)
scaffold_1	0.188935916670448	0.447917511715383	0.258981595044935	23382672	23384542	hyper	-	CHH	upstream	Thecc1EG003461	scaffold_1	mRNA	Uncharacterized protein (67%P)
scaffold_1	0.217210879479737	0.507904031863514	0.290693152383776	23370569	23372364	hyper	-	CHH	intronic	Thecc1EG003462	scaffold_1	mRNA	Cysteine-rich RLK (RECEPTOR-like protein kinase) 8 (16%T)
scaffold_1	0.247734890835	0.492289372831656	0.244554481996656	23379505	23381476	hyper	-	CHH	intronic	Thecc1EG003463	scaffold_1	mRNA	c("Retrotransposon protein"	" putative (36%U)")
scaffold_1	0.207337638055401	0.488756386429284	0.281418748373883	23389969	23391816	hyper	+	CHH	intergenic	Thecc1EG003464	scaffold_1	mRNA	c("Retrotransposon"	" Ty3-gypsy sub-class"	" putative-like protein (34%U)")
scaffold_1	0.225599572692596	0.510521885521885	0.28492231282929	23466914	23468288	hyper	+	CHH	intronic	Thecc1EG003465	scaffold_1	mRNA	Unknown
scaffold_1	0.185965724580552	0.432908918956744	0.246943194376192	23440497	23442255	hyper	-	CHH	upstream	Thecc1EG003466	scaffold_1	mRNA	Retrotransposon-like protein (30%U)
scaffold_1	0.234228949526532	0.525979610558527	0.291750661031996	23464401	23465896	hyper	+	CHH	intergenic	Thecc1EG003467	scaffold_1	mRNA	Uncharacterized protein (30%U)
scaffold_1	0.149484500931578	0.418886001813325	0.269401500881747	23482161	23483937	hyper	-	CHH	intronic	Thecc1EG003468	scaffold_1	mRNA	Uncharacterized protein (58%P)
scaffold_1	0.167429361910983	0.459518120964699	0.292088759053717	23497944	23499860	hyper	+	CHH	upstream	Thecc1EG003469	scaffold_1	mRNA	Uncharacterized protein (69%P)
scaffold_1	0.137443646226344	0.410025272479501	0.272581626253157	23505253	23506977	hyper	-	CHH	intergenic	Thecc1EG003470	scaffold_1	mRNA	c("Gag protease polyprotein"	" putative (59%P)")
scaffold_1	0.23448588487572	0.502405337588867	0.267919452713147	23512749	23514670	hyper	+	CHH	intronic	Thecc1EG003471	scaffold_1	mRNA	c("Retrotransposon protein"	" putative (47%U)")
scaffold_1	0.192539708478426	0.472651838792309	0.280112130313883	23541779	23543468	hyper	-	CHH	upstream	Thecc1EG003472	scaffold_1	mRNA	Uncharacterized protein (81%P)
scaffold_1	0.144118138185368	0.427673894551476	0.283555756366108	23558393	23559629	hyper	+	CHH	upstream	Thecc1EG003473	scaffold_1	mRNA	Uncharacterized protein (69%P)
scaffold_1	0.0918518518518519	0.369592973324261	0.27774112147241	23568525	23570402	hyper	-	CHH	upstream	Thecc1EG003474	scaffold_1	mRNA	Gag protease polyprotein (60%P)
scaffold_1	0.157319798234432	0.428055274664454	0.270735476430022	23576612	23578382	hyper	+	CHH	intergenic	Thecc1EG003475	scaffold_1	mRNA	Uncharacterized protein (85%P)
scaffold_1	0.254369550849841	0.509197154941792	0.254827604091951	23580869	23582824	hyper	+	CHH	intronic	Thecc1EG003476	scaffold_1	mRNA	Unknown
scaffold_1	0.141633008667401	0.402784669321936	0.261151660654536	23626452	23627070	hyper	-	CHH	exonic	Thecc1EG003477	scaffold_1	mRNA	Unknown
scaffold_1	0.189778012946255	0.41559096911641	0.225812956170155	23610600	23612451	hyper	+	CHH	intronic	Thecc1EG003479	scaffold_1	mRNA	Uncharacterized protein (63%U)
scaffold_1	0.160406876582889	0.395201903938559	0.23479502735567	23624498	23626311	hyper	-	CHH	intronic	Thecc1EG003480	scaffold_1	mRNA	Unknown
scaffold_1	0.0928861660568977	0.344599844599845	0.251713678542947	23643214	23643358	hyper	+	CHH	exonic	Thecc1EG003481	scaffold_1	mRNA	DNA/RNA polymerases superfamily protein (4%T)
scaffold_1	0.173664913032737	0.432994022536489	0.259329109503752	23644855	23646718	hyper	+	CHH	upstream	Thecc1EG003482	scaffold_1	mRNA	Uncharacterized protein (94%P)
scaffold_1	0.131000698857263	0.421866318073193	0.29086561921593	23655658	23657487	hyper	+	CHH	upstream	Thecc1EG003483	scaffold_1	mRNA	Unknown
scaffold_1	0.293466807322419	0.589903372087477	0.296436564765059	23665653	23667081	hyper	-	CHH	intronic	Thecc1EG003484	scaffold_1	mRNA	SEC14 cytosolic factor family protein / phosphoglyceride transfer family protein (66%P)
scaffold_1	0.146775765126829	0.431128767630792	0.284353002503963	23677435	23677853	hyper	+	CHH	intronic	Thecc1EG003485	scaffold_1	mRNA	SNARE associated Golgi protein family (70%P)
scaffold_1	0.191447348950462	0.515234964901414	0.323787615950952	23675859	23677365	hyper	-	CHH	UTR5	Thecc1EG003486	scaffold_1	mRNA	Unknown
scaffold_1	0.182433959667484	0.468026820926829	0.285592861259345	23715914	23717832	hyper	-	CHH	upstream	Thecc1EG003488	scaffold_1	mRNA	Uncharacterized protein (62%P)
scaffold_1	0.228763047414319	0.512716745043169	0.28395369762885	23708155	23710138	hyper	-	CHH	intronic	Thecc1EG003489	scaffold_1	mRNA	Unknown
scaffold_1	0.218567116277696	0.466458503565337	0.247891387287641	23712044	23714020	hyper	-	CHH	intronic	Thecc1EG003490	scaffold_1	mRNA	Uncharacterized protein (51%U)
scaffold_1	0.186742067832618	0.458081952750842	0.271339884918224	23726242	23728195	hyper	-	CHH	upstream	Thecc1EG003491	scaffold_1	mRNA	Unknown
scaffold_1	0.223853207296533	0.493558325403723	0.26970511810719	23757550	23759112	hyper	+	CHH	upstream	Thecc1EG003492	scaffold_1	mRNA	Unknown
scaffold_1	0.165327854977381	0.454065774187746	0.288737919210365	23771340	23773165	hyper	+	CHH	upstream	Thecc1EG003493	scaffold_1	mRNA	Uncharacterized protein (61%P)
scaffold_1	0.156435328960404	0.41880057581571	0.262365246855306	23777478	23779207	hyper	-	CHH	intergenic	Thecc1EG003494	scaffold_1	mRNA	Unknown
scaffold_1	0.250916770456658	0.514586187950037	0.26366941749338	23792158	23793998	hyper	-	CHH	upstream	Thecc1EG003495	scaffold_1	mRNA	Unknown
scaffold_1	0.151975585039092	0.437204116688107	0.285228531649015	23806685	23808660	hyper	+	CHH	intergenic	Thecc1EG003496	scaffold_1	mRNA	Unknown
scaffold_1	0.155777005229428	0.461020643444302	0.305243638214873	23814520	23816288	hyper	-	CHH	UTR5	Thecc1EG003497	scaffold_1	mRNA	Uncharacterized protein (55%P)
scaffold_1	0.190928418150128	0.479973406704239	0.289044988554112	23812528	23814497	hyper	-	CHH	intronic	Thecc1EG003498	scaffold_1	mRNA	c("Retrotransposon"	" Ty3-gypsy subclass"	" putative-like protein (33%U)")
scaffold_1	0.208961310104229	0.461936168911287	0.252974858807058	23825772	23827758	hyper	+	CHH	intronic	Thecc1EG003499	scaffold_1	mRNA	Uncharacterized protein (78%P)
scaffold_1	0.235545458572786	0.499669806499946	0.26412434792716	23848394	23850301	hyper	+	CHH	intronic	Thecc1EG003500	scaffold_1	mRNA	Uncharacterized protein (87%P)
scaffold_1	0.136325738873257	0.415983540666777	0.27965780179352	23839547	23841509	hyper	-	CHH	intronic	Thecc1EG003501	scaffold_1	mRNA	Uncharacterized protein (68%P)
scaffold_1	0.205857713397029	0.474528633717565	0.268670920320536	23875742	23877668	hyper	+	CHH	upstream	Thecc1EG003502	scaffold_1	mRNA	c("Retrotransposon protein"	" Ty3-gypsy subclass"	" putative (49%U)")
scaffold_1	0.201430463530898	0.468540180659744	0.267109717128846	23871036	23872849	hyper	+	CHH	intronic	Thecc1EG003503	scaffold_1	mRNA	Unknown
scaffold_1	0.258986928104575	0.550795454545455	0.291808526440879	23875647	23875659	hyper	-	CHH	intronic	Thecc1EG003504	scaffold_1	mRNA	Unknown
scaffold_1	0.202422488049806	0.475213107415246	0.27279061936544	23896346	23898323	hyper	+	CHH	upstream	Thecc1EG003505	scaffold_1	mRNA	c("Retrotransposon protein"	" putative (39%U)")
scaffold_1	0.235940506380685	0.526218191760831	0.290277685380146	23918866	23920851	hyper	-	CHH	upstream	Thecc1EG003506	scaffold_1	mRNA	Unknown
scaffold_1	0.138853032155381	0.399684868625216	0.260831836469835	23929875	23931750	hyper	-	CHH	intergenic	Thecc1EG003508	scaffold_1	mRNA	Uncharacterized protein (28%U)
scaffold_1	0.161260985588816	0.415337043726971	0.254076058138155	23937897	23939710	hyper	+	CHH	intronic	Thecc1EG003509	scaffold_1	mRNA	Cysteine-rich RLK (RECEPTOR-like protein kinase) 8 (11%T)
scaffold_1	0.205118520921798	0.476150352393317	0.271031831471519	23971230	23972465	hyper	-	CHH	intergenic	Thecc1EG003512	scaffold_1	mRNA	c("Gag protease polyprotein"	" putative (58%P)")
scaffold_1	0.218785004421055	0.478194176344019	0.259409171922964	23972492	23974454	hyper	+	CHH	upstream	Thecc1EG003513	scaffold_1	mRNA	c("Retrotransposon protein"	" putative (37%U)")
scaffold_1	0.136308969109285	0.413933677388879	0.277624708279594	23988352	23990229	hyper	+	CHH	intronic	Thecc1EG003514	scaffold_1	mRNA	Uncharacterized protein (60%P)
scaffold_1	0.188157432890272	0.471635310632818	0.283477877742547	24023300	24025173	hyper	-	CHH	upstream;downstream	Thecc1EG003515	scaffold_1	mRNA	Uncharacterized protein (31%U)
scaffold_1	0.145867768595041	0.49018336004502	0.344315591449979	24031018	24031597	hyper	-	CHH	upstream	Thecc1EG003516	scaffold_1	mRNA	Gag protease polyprotein (71%P)
scaffold_1	0.171074322669694	0.448958144105377	0.277883821435683	24030055	24030157	hyper	+	CHH	intronic	Thecc1EG003517	scaffold_1	mRNA	c("Pentatricopeptide repeat-containing protein"	" putative (58%P)")
scaffold_1	0.214673754818507	0.477148835983323	0.262475081164816	24050460	24052435	hyper	+	CHH	upstream	Thecc1EG003518	scaffold_1	mRNA	Uncharacterized protein (48%P)
scaffold_1	0.263232905683309	0.522768733522876	0.259535827839567	24048547	24050429	hyper	-	CHH	intronic	Thecc1EG003519	scaffold_1	mRNA	Unknown
scaffold_1	0.161883284022469	0.464468811287904	0.302585527265435	24069052	24071006	hyper	+	CHH	upstream;downstream	Thecc1EG003520	scaffold_1	mRNA	Unknown
scaffold_1	0.154325105085136	0.454619522099392	0.300294417014256	24089733	24091636	hyper	-	CHH	upstream	Thecc1EG003521	scaffold_1	mRNA	Cysteine-rich RLK (RECEPTOR-like protein kinase) 8 (8%T)
scaffold_1	0.133619422438859	0.440100619585988	0.306481197147129	24095786	24097568	hyper	+	CHH	upstream	Thecc1EG003522	scaffold_1	mRNA	Unknown
scaffold_1	0.218167897776616	0.470869133019318	0.252701235242702	24118229	24119956	hyper	-	CHH	upstream	Thecc1EG003524	scaffold_1	mRNA	Uncharacterized protein (65%P)
scaffold_1	0.151108983855165	0.391214268894572	0.240105285039406	24127279	24129178	hyper	+	CHH	intergenic	Thecc1EG003525	scaffold_1	mRNA	c("Gag protease polyprotein"	" putative (57%P)")
scaffold_1	0.11142508564426	0.374513716732244	0.263088631087984	24137581	24139400	hyper	-	CHH	intronic	Thecc1EG003526	scaffold_1	mRNA	Uncharacterized protein (41%U)
scaffold_1	0.183476162998983	0.342799316696376	0.159323153697392	24603942	24605312	hyper	+	CHH	intronic	Thecc1EG003527	scaffold_1	mRNA	Unknown
scaffold_1	0.114568070818071	0.390190245285269	0.275622174467198	24139462	24140398	hyper	+	CHH	intronic	Thecc1EG003528	scaffold_1	mRNA	c("Polyprotein"	" putative (36%U)")
scaffold_1	0.371717171717172	0.748674074893115	0.376956903175943	24149660	24149733	hyper	+	CHH	intronic	Thecc1EG003529	scaffold_1	mRNA	Minichromosome maintenance family protein (81%P)
scaffold_1	0.154175109722064	0.434603791242777	0.280428681520713	24157043	24159029	hyper	+	CHH	intronic	Thecc1EG003530	scaffold_1	mRNA	Uncharacterized protein (71%P)
scaffold_1	0.154922032582791	0.486720807103218	0.331798774520427	24159860	24161241	hyper	+	CHH	intronic	Thecc1EG003531	scaffold_1	mRNA	Uncharacterized protein
scaffold_1	0.310559639806931	0.607421942679774	0.296862302872844	24177228	24178220	hyper	+	CHH	intronic	Thecc1EG003533	scaffold_1	mRNA	c("C-8"	"7 sterol isomerase (60%T)")
scaffold_1	0.14350819729096	0.443976677352015	0.300468480061055	24196634	24198024	hyper	-	CHH	intronic	Thecc1EG003535	scaffold_1	mRNA	Elongation factor family protein (83%T)
scaffold_1	0.186808751226148	0.481327347819182	0.294518596593034	24242662	24244608	hyper	-	CHH	intronic	Thecc1EG003538	scaffold_1	mRNA	c("Retrotransposon protein"	" putative (46%U)")
scaffold_1	0.222881898230195	0.490160967273238	0.267279069043042	24222151	24223960	hyper	+	CHH	intronic	Thecc1EG003539	scaffold_1	mRNA	Unknown
scaffold_1	0.225390915504444	0.501022028602604	0.27563111309816	24230614	24232592	hyper	-	CHH	intronic	Thecc1EG003540	scaffold_1	mRNA	c("Retrotransposon protein"	" putative (60%U)")
scaffold_1	0.17413879323327	0.435207100166682	0.261068306933412	24235256	24237219	hyper	-	CHH	intronic	Thecc1EG003541	scaffold_1	mRNA	c("Retrotransposon"	" Ty1-copia subclass"	" putative-like protein (26%U)")
scaffold_1	0.16349349638377	0.441040011680942	0.277546515297172	24244643	24245346	hyper	+	CHH	intronic	Thecc1EG003542	scaffold_1	mRNA	Unknown
scaffold_1	0.216225581811272	0.514894088871268	0.298668507059996	24259490	24261394	hyper	-	CHH	intronic	Thecc1EG003543	scaffold_1	mRNA	Unknown
scaffold_1	0.228178623514213	0.506825061187608	0.278646437673395	24254204	24256095	hyper	-	CHH	exonic	Thecc1EG003544	scaffold_1	mRNA	Unknown
scaffold_1	0.109649122807018	0.33982683982684	0.230177717019822	24261557	24261602	hyper	+	CHH	intronic	Thecc1EG003545	scaffold_1	mRNA	Unknown
scaffold_1	0.251858259799016	0.544290978796855	0.292432718997839	24265083	24267071	hyper	-	CHH	intronic	Thecc1EG003546	scaffold_1	mRNA	c("Integrase"	" putative (36%U)")
scaffold_1	0.235877777395055	0.54995780961136	0.314080032216305	24271218	24273187	hyper	-	CHH	UTR3	Thecc1EG003547	scaffold_1	mRNA	Unknown
scaffold_1	0.145987202288459	0.414437017977993	0.268449815689534	24277149	24278105	hyper	+	CHH	exonic	Thecc1EG003548	scaffold_1	mRNA	LOB domain-containing protein 2 (60%P)
scaffold_1	0.161247408776558	0.452151859819074	0.290904451042517	24283085	24284582	hyper	+	CHH	intronic	Thecc1EG003549	scaffold_1	mRNA	Kinase C substrate (60%P)
scaffold_1	0.224885170768698	0.499139569814167	0.274254399045469	24320705	24322678	hyper	+	CHH	intronic	Thecc1EG003550	scaffold_1	mRNA	Unknown
scaffold_1	0.211515745648703	0.48040043489151	0.268884689242807	24322698	24323976	hyper	-	CHH	UTR5	Thecc1EG003551	scaffold_1	mRNA	Unknown
scaffold_1	0.137056123309162	0.436860222948531	0.299804099639369	24336709	24338646	hyper	-	CHH	intronic	Thecc1EG003552	scaffold_1	mRNA	Uncharacterized protein (74%P)
scaffold_1	0.047891363022942	0.293567477340163	0.245676114317221	24338710	24339288	hyper	-	CHH	intronic	Thecc1EG003553	scaffold_1	mRNA	Unknown
scaffold_1	0.15532777219148	0.44897745842193	0.29364968623045	24339906	24341831	hyper	+	CHH	intronic	Thecc1EG003554	scaffold_1	mRNA	Unknown
scaffold_1	0.131900320408385	0.305192058947902	0.173291738539517	24342939	24344257	hypo	-	CHH	exonic	Thecc1EG003555	scaffold_1	mRNA	Unknown
scaffold_1	0.172409940391107	0.477694501321116	0.305284560930009	24345567	24346804	hyper	+	CHH	exonic	Thecc1EG003556	scaffold_1	mRNA	Unknown
scaffold_1	0.180823974834012	0.468462874526505	0.287638899692494	24415803	24417487	hyper	+	CHH	intronic	Thecc1EG003558	scaffold_1	mRNA	Uncharacterized protein (82%P)
scaffold_1	0.236005745463269	0.511298918679838	0.275293173216569	24403917	24405903	hyper	-	CHH	intronic	Thecc1EG003559	scaffold_1	mRNA	c("Integrase core domain"	" putative-like protein (32%U)")
scaffold_1	0.147082638044914	0.422571062163905	0.275488424118991	24431460	24433020	hyper	-	CHH	intronic	Thecc1EG003560	scaffold_1	mRNA	Unknown
scaffold_1	0.217191066783006	0.490218014543841	0.273026947760836	24449727	24451506	hyper	+	CHH	intronic	Thecc1EG003561	scaffold_1	mRNA	c("Integrase"	" identical"	" putative-like protein (27%U)")
scaffold_1	0.201600895576378	0.501807512892833	0.300206617316456	24443767	24445729	hyper	+	CHH	intronic	Thecc1EG003562	scaffold_1	mRNA	Cysteine-rich RLK (RECEPTOR-like protein kinase) 8 (15%T)
scaffold_1	0.236828343961876	0.498025866001156	0.26119752203928	24479264	24481221	hyper	-	CHH	intronic	Thecc1EG003563	scaffold_1	mRNA	Unknown
scaffold_1	0.164173450196468	0.441197230927447	0.277023780730979	24470354	24472014	hyper	+	CHH	intronic	Thecc1EG003564	scaffold_1	mRNA	Uncharacterized protein (64%P)
scaffold_1	0.242474327443705	0.521506841239531	0.279032513795826	24493343	24494352	hyper	-	CHH	intronic	Thecc1EG003565	scaffold_1	mRNA	Uncharacterized protein (46%P)
scaffold_1	0.214011341206593	0.498534541960391	0.284523200753799	24481634	24483624	hyper	-	CHH	intronic	Thecc1EG003566	scaffold_1	mRNA	Uncharacterized protein (83%P)
scaffold_1	0.181257094947474	0.467059601425906	0.285802506478431	24483923	24485782	hyper	+	CHH	intronic	Thecc1EG003567	scaffold_1	mRNA	Uncharacterized protein (20%U)
scaffold_1	0.161293134304638	0.471600163137356	0.310307028832718	24490250	24492202	hyper	-	CHH	intronic	Thecc1EG003568	scaffold_1	mRNA	Unknown
scaffold_1	0.227012795049489	0.522449802127244	0.295437007077755	24494376	24496191	hyper	+	CHH	exonic	Thecc1EG003569	scaffold_1	mRNA	CCHC-type integrase (99%U)
scaffold_1	0.124979174028041	0.418226954064887	0.293247780036845	24496468	24497198	hyper	-	CHH	UTR5	Thecc1EG003570	scaffold_1	mRNA	Unknown
scaffold_1	0.124797104263184	0.378147105600845	0.253350001337661	24502050	24503837	hyper	+	CHH	intronic	Thecc1EG003571	scaffold_1	mRNA	c("Retrotransposon"	" Ty3-gypsy subclass"	" putative-like protein (28%U)")
scaffold_1	0.154189082421008	0.416725788589739	0.262536706168731	24510800	24512373	hyper	-	CHH	intronic	Thecc1EG003572	scaffold_1	mRNA	Unknown
scaffold_1	0.136373756961992	0.574364654469995	0.437990897508003	24524356	24524605	hyper	+	CHH	intronic	Thecc1EG003573	scaffold_1	mRNA	Unknown
scaffold_1	0.166222717558256	0.477537074610454	0.311314357052199	24528969	24529869	hyper	+	CHH	intronic	Thecc1EG003574	scaffold_1	mRNA	c("Cysteine proteinases superfamily protein"	" putative (54%T)")
scaffold_1	0.232515510614583	0.501339489702133	0.268823979087551	24534657	24536615	hyper	-	CHH	intronic	Thecc1EG003576	scaffold_1	mRNA	c("Retrotransposon protein"	" Ty3-gypsy subclass"	" putative (77%U)")
scaffold_1	0.183955127401401	0.472151810229709	0.288196682828307	24562414	24564368	hyper	-	CHH	intronic	Thecc1EG003577	scaffold_1	mRNA	Uncharacterized protein (62%P)
scaffold_1	0.189712068622404	0.495890315440429	0.306178246818024	24555276	24557104	hyper	+	CHH	intronic	Thecc1EG003578	scaffold_1	mRNA	Uncharacterized protein (76%P)
scaffold_1	0.20679012345679	0.386872353297036	0.180082229840245	24583431	24583584	hyper	-	CHH	intronic	Thecc1EG003580	scaffold_1	mRNA	Uncharacterized protein (80%P)
scaffold_1	0.233436667351336	0.441644461203285	0.208207793851949	24599813	24600601	hyper	-	CHH	UTR5	Thecc1EG003581	scaffold_1	mRNA	Gag protease polyprotein (72%P)
scaffold_1	0.242628801882333	0.439609108406498	0.196980306524165	24597823	24599545	hyper	+	CHH	intronic	Thecc1EG003582	scaffold_1	mRNA	c("Retrotransposon"	" Ty3-gypsy subclass"	" putative-like protein (33%U)")
scaffold_1	0.215526120771924	0.505989342887885	0.29046322211596	24628396	24630350	hyper	-	CHH	exonic	Thecc1EG003583	scaffold_1	mRNA	Unknown
scaffold_1	0.166027468494648	0.435533236690887	0.269505768196239	24640813	24642053	hyper	+	CHH	intronic	Thecc1EG003584	scaffold_1	mRNA	Unknown
scaffold_1	0.177717862423728	0.468045055505126	0.290327193081397	24662689	24664268	hyper	-	CHH	intronic	Thecc1EG003585	scaffold_1	mRNA	Unknown
scaffold_1	0.275345515051397	0.475213452065359	0.199867937013962	24666934	24668553	hyper	+	CHH	intronic	Thecc1EG003586	scaffold_1	mRNA	Uncharacterized protein (73%P)
scaffold_1	0.120627781859829	0.429114256434191	0.308486474574362	24669065	24671020	hyper	-	CHH	intronic	Thecc1EG003587	scaffold_1	mRNA	Uncharacterized protein (79%P)
scaffold_1	0.121554552094992	0.387333202143721	0.26577865004873	24673445	24674776	hyper	+	CHH	intronic	Thecc1EG003588	scaffold_1	mRNA	Unknown
scaffold_1	0.0357142857142857	0.444444444444444	0.408730158730159	24674823	24674823	hyper	+	CHH	UTR5	Thecc1EG003589	scaffold_1	mRNA	Unknown
scaffold_1	0.222554223758155	0.495822430442094	0.273268206683939	24682851	24684792	hyper	-	CHH	intronic	Thecc1EG003593	scaffold_1	mRNA	Uncharacterized protein (79%P)
scaffold_1	0.239145341289659	0.521303194797122	0.282157853507463	24691959	24693460	hyper	-	CHH	intronic	Thecc1EG003594	scaffold_1	mRNA	Unknown
scaffold_1	0.164121932366879	0.446740055076769	0.28261812270989	24702688	24704661	hyper	-	CHH	intronic	Thecc1EG003595	scaffold_1	mRNA	Unknown
scaffold_1	0.203267463150121	0.5031721586845	0.299904695534379	24707514	24709492	hyper	+	CHH	intronic	Thecc1EG003596	scaffold_1	mRNA	Reverse transcriptase (RNA-dependent DNA polymerase)-like protein (18%T)
scaffold_1	0.116164957991376	0.402134075849491	0.285969117858115	24760784	24762695	hyper	-	CHH	intronic	Thecc1EG003598	scaffold_1	mRNA	Unknown
scaffold_1	0.294198300954493	0.57326146340073	0.279063162446237	24777259	24777601	hyper	+	CHH	UTR5	Thecc1EG003599	scaffold_1	mRNA	Uncharacterized protein (61%U)
scaffold_1	0.190564556273329	0.457908104602593	0.267343548329264	24733236	24735010	hyper	+	CHH	intronic	Thecc1EG003600	scaffold_1	mRNA	c("Retrotransposon protein"	" putative (59%U)")
scaffold_1	0.215847878050122	0.519390747836521	0.303542869786398	24773045	24774967	hyper	-	CHH	intronic	Thecc1EG003601	scaffold_1	mRNA	Retrotransposon-like protein (20%U)
scaffold_1	0.211102513965568	0.473360186833458	0.262257672867889	24775070	24776659	hyper	+	CHH	intronic	Thecc1EG003602	scaffold_1	mRNA	Uncharacterized protein (47%P)
scaffold_1	0.183767998156975	0.491828478731771	0.308060480574796	24776678	24777227	hyper	-	CHH	UTR5	Thecc1EG003603	scaffold_1	mRNA	Unknown
scaffold_1	0.243248419161214	0.555421021470735	0.312172602309521	24795155	24796868	hyper	-	CHH	intronic	Thecc1EG003604	scaffold_1	mRNA	Uncharacterized protein (62%P)
scaffold_1	0.334115711485263	0.59769870672305	0.263582995237787	24800151	24801081	hyper	-	CHH	upstream;downstream	Thecc1EG003605	scaffold_1	mRNA	Uncharacterized protein (63%P)
scaffold_1	0.206331672264662	0.49927167848211	0.292940006217448	24801140	24803107	hyper	+	CHH	upstream	Thecc1EG003606	scaffold_1	mRNA	Uncharacterized protein (60%P)
scaffold_1	0.0543478260869565	0.29059829059829	0.236250464511334	24805951	24806073	hyper	-	CHH	intergenic	Thecc1EG003607	scaffold_1	mRNA	c("Basic-leucine zipper (bZIP) transcription factor family protein"	" putative (59%T)")
scaffold_1	0.246716322256241	0.52474002202362	0.278023699767379	24823381	24825005	hyper	+	CHH	upstream	Thecc1EG003608	scaffold_1	mRNA	Unknown
scaffold_1	0.177828732172721	0.456954553303376	0.279125821130655	24825045	24826984	hyper	-	CHH	intergenic	Thecc1EG003609	scaffold_1	mRNA	Unknown
scaffold_1	0.233254912609719	0.502882642114291	0.269627729504572	24829435	24830459	hyper	+	CHH	intergenic	Thecc1EG003610	scaffold_1	mRNA	Uncharacterized protein (61%P)
scaffold_1	0.281365615810927	0.546541640451634	0.265176024640708	24830541	24832502	hyper	-	CHH	upstream	Thecc1EG003611	scaffold_1	mRNA	Uncharacterized protein (24%U)
scaffold_1	0.216856090486902	0.48748471540551	0.270628624918609	24835740	24837660	hyper	+	CHH	intronic	Thecc1EG003612	scaffold_1	mRNA	Unknown
scaffold_1	0.195658399505303	0.480507808640288	0.284849409134985	24846072	24847971	hyper	+	CHH	downstream	Thecc1EG003613	scaffold_1	mRNA	c("Retrotransposon protein"	" putative (51%U)")
scaffold_1	0.192527519141758	0.49155466175074	0.299027142608982	24869968	24871814	hyper	-	CHH	intergenic	Thecc1EG003614	scaffold_1	mRNA	Uncharacterized protein
scaffold_1	0.214516958828986	0.500734469002522	0.286217510173536	24896037	24898026	hyper	+	CHH	upstream	Thecc1EG003615	scaffold_1	mRNA	Gag protease polyprotein (73%P)
scaffold_1	0.193181791008581	0.480807387187758	0.287625596179177	24893285	24895135	hyper	+	CHH	intronic	Thecc1EG003616	scaffold_1	mRNA	Uncharacterized protein (9%U)
scaffold_1	0.240787175619462	0.445957924657103	0.205170749037641	24911346	24913306	hyper	+	CHH	upstream	Thecc1EG003617	scaffold_1	mRNA	c("Retrotransposon"	" Ty3-gypsy subclass"	" putative-like protein (25%U)")
scaffold_1	0.154286823450532	0.450194267369417	0.295907443918885	24922478	24923348	hyper	-	CHH	intergenic	Thecc1EG003618	scaffold_1	mRNA	Uncharacterized protein (48%P)
scaffold_1	0.241492716888669	0.543050455822051	0.301557738933382	24935704	24937667	hyper	-	CHH	UTR3	Thecc1EG003619	scaffold_1	mRNA	Uncharacterized protein (35%U)
scaffold_1	0.13026239946258	0.388626595665019	0.258364196202439	24940009	24940792	hyper	+	CHH	upstream	Thecc1EG003620	scaffold_1	mRNA	Unknown
scaffold_1	0.141975436687652	0.385865399010065	0.243889962322413	24940871	24942528	hyper	+	CHH	upstream	Thecc1EG003621	scaffold_1	mRNA	Sodium/calcium exchanger family protein / calcium-binding EF hand family protein (61%P)
scaffold_1	0.228447657529176	0.503864650935417	0.275416993406241	24978696	24980421	hyper	+	CHH	upstream	Thecc1EG003623	scaffold_1	mRNA	Unknown
scaffold_1	0.23020050415271	0.471316086406756	0.241115582254046	25008867	25010792	hyper	-	CHH	intronic	Thecc1EG003624	scaffold_1	mRNA	Uncharacterized protein (62%P)
scaffold_1	0.20571158150757	0.496736638020844	0.291025056513274	25006421	25008316	hypo	-	CHH	intronic	Thecc1EG003625	scaffold_1	mRNA	Unknown
scaffold_1	0.239227887698665	0.510224347574572	0.270996459875907	25017204	25018980	hyper	-	CHH	intergenic	Thecc1EG003626	scaffold_1	mRNA	Uncharacterized protein (57%P)
scaffold_1	0.176958237217454	0.457062809114372	0.280104571896918	25023108	25025087	hyper	-	CHH	upstream	Thecc1EG003627	scaffold_1	mRNA	Unknown
scaffold_1	0.16991474083377	0.467000256444276	0.297085515610506	25031988	25033897	hyper	-	CHH	upstream	Thecc1EG003628	scaffold_1	mRNA	Unknown
scaffold_1	0.195405107951924	0.452469495305532	0.257064387353608	25043138	25045004	hyper	+	CHH	UTR5	Thecc1EG003629	scaffold_1	mRNA	Uncharacterized protein (63%P)
scaffold_1	0.11670910090185	0.393078176057755	0.276369075155905	25040082	25040981	hyper	+	CHH	intronic	Thecc1EG003630	scaffold_1	mRNA	c("F7F22.17"	" putative (53%U)")
scaffold_1	0.238173376107859	0.489836765903453	0.251663389795594	25041142	25043036	hyper	+	CHH	intronic	Thecc1EG003631	scaffold_1	mRNA	Unknown
scaffold_1	0.192689492961517	0.474707884430386	0.282018391468869	25045687	25047653	hyper	-	CHH	intronic	Thecc1EG003632	scaffold_1	mRNA	c("Retrotransposon protein"	" unclassified"	" putative (53%U)")
scaffold_1	0.184201590848867	0.465731576299556	0.281529985450689	25069833	25071802	hyper	-	CHH	upstream	Thecc1EG003633	scaffold_1	mRNA	Retrotransposon-like protein (23%U)
scaffold_1	0.233327391725901	0.503424658878899	0.270097267152998	25072577	25074526	hyper	-	CHH	upstream	Thecc1EG003634	scaffold_1	mRNA	Uncharacterized protein (70%P)
scaffold_1	0.0929643675823642	0.484916201280115	0.39195183369775	25078910	25080058	hyper	-	CHH	intergenic	Thecc1EG003635	scaffold_1	mRNA	Plasmodesmata callose-binding protein 5 (62%P)
scaffold_1	0.100454009829467	0.391216883235606	0.29076287340614	25087717	25088618	hyper	+	CHH	intergenic	Thecc1EG003637	scaffold_1	mRNA	c("Ring finger protein"	" putative (47%U)")
scaffold_1	0.217262969964266	0.49482420610127	0.277561236137005	25129218	25131163	hyper	+	CHH	intronic	Thecc1EG003638	scaffold_1	mRNA	Unknown
scaffold_1	0.182194575725955	0.480727189913165	0.29853261418721	25110191	25112134	hyper	+	CHH	intronic	Thecc1EG003639	scaffold_1	mRNA	Unknown
scaffold_1	0.176775219598583	0.450689647828027	0.273914428229444	25140763	25142597	hyper	-	CHH	intergenic	Thecc1EG003640	scaffold_1	mRNA	Cysteine-rich RLK (RECEPTOR-like protein kinase) 8 (8%T)
scaffold_1	0.179957021328691	0.486074017848249	0.306116996519558	25166539	25167175	hyper	-	CHH	intronic	Thecc1EG003641	scaffold_1	mRNA	Unknown
scaffold_1	0.196964700720205	0.474167015860369	0.277202315140164	25167272	25167770	hyper	+	CHH	downstream	Thecc1EG003642	scaffold_1	mRNA	Uncharacterized protein (55%P)
scaffold_1	0.147315059058849	0.452975228786155	0.305660169727305	25177129	25177805	hyper	+	CHH	upstream	Thecc1EG003644	scaffold_1	mRNA	c("Gag/pol protein"	" putative (45%U)")
scaffold_1	0.255297309799038	0.520340364533368	0.265043054734329	25182281	25184209	hyper	-	CHH	intergenic	Thecc1EG003645	scaffold_1	mRNA	Uncharacterized protein (73%P)
scaffold_1	0.189083981839884	0.461139531466161	0.272055549626278	25226953	25227979	hyper	+	CHH	upstream	Thecc1EG003646	scaffold_1	mRNA	Uncharacterized protein (74%P)
scaffold_1	0.188884225571304	0.460513797915982	0.271629572344679	25213343	25215236	hyper	+	CHH	intronic	Thecc1EG003647	scaffold_1	mRNA	Uncharacterized protein (17%U)
scaffold_1	0.230895195920196	0.501537744725388	0.270642548805192	25240133	25242050	hyper	+	CHH	upstream	Thecc1EG003649	scaffold_1	mRNA	Unknown
scaffold_1	0.226655533909427	0.547621801383657	0.32096626747423	25261004	25262440	hyper	+	CHH	upstream;downstream	Thecc1EG003650	scaffold_1	mRNA	Uncharacterized protein (18%U)
scaffold_1	0.162132040591078	0.428826720231677	0.266694679640599	25262566	25264309	hyper	-	CHH	upstream	Thecc1EG003651	scaffold_1	mRNA	Uncharacterized protein (57%P)
scaffold_1	0.0912445434838483	0.377213161855124	0.285968618371276	25271884	25272770	hyper	-	CHH	intergenic	Thecc1EG003652	scaffold_1	mRNA	TCP family transcription factor 4 (60%P)
scaffold_1	0.176119652755621	0.468252028280804	0.292132375525183	25283781	25285709	hyper	-	CHH	UTR5	Thecc1EG003654	scaffold_1	mRNA	Uncharacterized protein (52%P)
scaffold_1	0.180060120148413	0.472863778645501	0.292803658497088	25281932	25283740	hyper	+	CHH	intronic	Thecc1EG003655	scaffold_1	mRNA	Unknown
scaffold_1	0.15076563771299	0.42813999545538	0.27737435774239	25306324	25308165	hyper	+	CHH	intronic	Thecc1EG003656	scaffold_1	mRNA	Uncharacterized protein (78%P)
scaffold_1	0.20124821415144	0.458275058275058	0.257026844123618	25337571	25337645	hyper	+	CHH	upstream	Thecc1EG003657	scaffold_1	mRNA	Unknown
scaffold_1	0.186485643783053	0.436517096775173	0.25003145299212	25303534	25305498	hyper	-	CHH	intronic	Thecc1EG003658	scaffold_1	mRNA	Uncharacterized protein (65%P)
scaffold_1	0.155669431768434	0.447725129202699	0.292055697434265	25325579	25327519	hyper	+	CHH	intronic	Thecc1EG003659	scaffold_1	mRNA	c("Polyprotein"	" putative (40%U)")
scaffold_1	0.19266437909598	0.457575774399965	0.264911395303984	25330685	25332628	hyper	+	CHH	intronic	Thecc1EG003660	scaffold_1	mRNA	Uncharacterized protein (20%U)
scaffold_1	0.213540176912716	0.486607695423528	0.273067518510812	25337656	25339649	hyper	-	CHH	upstream	Thecc1EG003661	scaffold_1	mRNA	Unknown
scaffold_1	0.209482145239502	0.503451111417917	0.293968966178415	25349896	25351813	hyper	+	CHH	upstream	Thecc1EG003662	scaffold_1	mRNA	Unknown
scaffold_1	0.222652979677116	0.487628406342838	0.264975426665722	25354860	25356810	hyper	+	CHH	upstream	Thecc1EG003663	scaffold_1	mRNA	Uncharacterized protein (27%U)
scaffold_1	0.250269338093646	0.523827491345089	0.273558153251444	25353375	25354814	hyper	-	CHH	intronic	Thecc1EG003664	scaffold_1	mRNA	c("Integrase"	" catalytic region"	" Zinc finger"	" CCHC-type"	" Peptidase aspartic"	" catalytic"	" putative (46%U)")
scaffold_1	0.123627357027911	0.403698692786719	0.280071335758808	25385324	25387309		-	CHH	UTR5	Thecc1EG003665	scaffold_1	mRNA	Copia-like retrotransposable element (30%U)
scaffold_1	0.19109948752262	0.49391383179066	0.30281434426804	25381450	25383206	hyper	+	CHH	exonic	Thecc1EG003667	scaffold_1	mRNA	Unknown
scaffold_1	0.183449824670272	0.46474246306243	0.281292638392158	25383224	25385212	hyper	-	CHH	intronic	Thecc1EG003668	scaffold_1	mRNA	c("Gag protease polyprotein"	" putative (53%P)")
scaffold_1	0.14147631261874	0.40709413096194	0.2656178183432	25403956	25404277	hyper	+	CHH	UTR5	Thecc1EG003669	scaffold_1	mRNA	Unknown
scaffold_1	0.165955417956112	0.442740205194606	0.276784787238494	25400784	25402370	hyper	-	CHH	upstream	Thecc1EG003670	scaffold_1	mRNA	Uncharacterized protein (25%U)
scaffold_1	0.286947294901591	0.558348640359782	0.271401345458191	25402521	25403913	hyper	-	CHH	upstream	Thecc1EG003671	scaffold_1	mRNA	Unknown
scaffold_1	0.181505651690892	0.454264075302695	0.272758423611803	25410592	25412036	hyper	-	CHH	intergenic	Thecc1EG003672	scaffold_1	mRNA	Unknown
scaffold_1	0.232426676689643	0.452381167841807	0.219954491152164	25426503	25428457	hyper	-	CHH	upstream	Thecc1EG003673	scaffold_1	mRNA	Uncharacterized protein (58%P)
scaffold_1	0.264829942853585	0.514909155136108	0.250079212282524	25460124	25460404	hyper	+	CHH	UTR5	Thecc1EG003674	scaffold_1	mRNA	Uncharacterized protein (20%U)
scaffold_1	0.156705713329951	0.425486002252602	0.268780288922651	25457070	25458091	hyper	+	CHH	intronic	Thecc1EG003675	scaffold_1	mRNA	Unknown
scaffold_1	0.149280324561665	0.42414916678795	0.274868842226285	25458109	25460091	hyper	+	CHH	intronic	Thecc1EG003676	scaffold_1	mRNA	Unknown
scaffold_1	0.139672863147651	0.410925327806542	0.271252464658891	25474562	25475614	hyper	-	CHH	upstream	Thecc1EG003677	scaffold_1	mRNA	Uncharacterized protein (71%P)
scaffold_1	0.223867275560927	0.514741316905689	0.290874041344761	25491177	25493087	hyper	+	CHH	upstream	Thecc1EG003678	scaffold_1	mRNA	Cysteine-rich RLK (RECEPTOR-like protein kinase) 8 (25%T)
scaffold_1	0.216092962635814	0.498317198407279	0.282224235771465	25528104	25529948	hyper	+	CHH	upstream	Thecc1EG003679	scaffold_1	mRNA	c("Gag protease polyprotein"	" putative (52%P)")
scaffold_1	0.154525779543713	0.432789100324683	0.27826332078097	25516404	25518338	hyper	-	CHH	intronic	Thecc1EG003680	scaffold_1	mRNA	Unknown
scaffold_1	0.262900253392824	0.512924117213951	0.250023863821127	25521210	25522995	hyper	+	CHH	intronic	Thecc1EG003681	scaffold_1	mRNA	Unknown
scaffold_1	0.195256271009241	0.471505726344133	0.276249455334891	25526206	25527793	hyper	+	CHH	intronic	Thecc1EG003682	scaffold_1	mRNA	Uncharacterized protein (51%P)
scaffold_1	0.380379885814669	0.678571428571428	0.29819154275676	25539266	25539286	hyper	-	CHH	upstream	Thecc1EG003683	scaffold_1	mRNA	Uncharacterized protein (64%P)
scaffold_1	0.219579544117087	0.506073469239393	0.286493925122306	25539307	25541298	hyper	-	CHH	upstream	Thecc1EG003684	scaffold_1	mRNA	Cysteine-rich RLK (RECEPTOR-like protein kinase) 8 (12%T)
scaffold_1	0.173789287443026	0.42024539935158	0.246456111908554	25559484	25560682	hypo	-	CHH	intronic	Thecc1EG003685	scaffold_1	mRNA	Unknown
scaffold_1	0.157265610102199	0.450295083958507	0.293029473856308	25563671	25565209	hyper	+	CHH	UTR3	Thecc1EG003686	scaffold_1	mRNA	Unknown
scaffold_1	0.0799168152109328	0.38820501938149	0.308288204170557	25558030	25558384	hyper	-	CHH	intronic	Thecc1EG003687	scaffold_1	mRNA	Unknown
scaffold_1	0.202314544532372	0.498321743453322	0.29600719892095	25571968	25573931	hyper	+	CHH	upstream	Thecc1EG003688	scaffold_1	mRNA	Uncharacterized protein (56%P)
scaffold_1	0.127201104326005	0.434829876886742	0.307628772560737	25584744	25586561	hyper	+	CHH	upstream	Thecc1EG003689	scaffold_1	mRNA	Uncharacterized protein (61%P)
scaffold_1	0.163174069817951	0.509248931424583	0.346074861606632	25605103	25606916	hyper	-	CHH	upstream	Thecc1EG003690	scaffold_1	mRNA	Uncharacterized protein (32%U)
scaffold_1	0.155828514318631	0.467885960193652	0.312057445875021	25639918	25640418	hyper	-	CHH	intergenic	Thecc1EG003691	scaffold_1	mRNA	Unknown
scaffold_1	0.182737392238583	0.474013413870972	0.291276021632389	25658761	25660468	hypo	+	CHH	upstream	Thecc1EG003692	scaffold_1	mRNA	Unknown
scaffold_1	0.192096832905656	0.488267904695923	0.296171071790267	25661835	25663553	hyper	-	CHH	upstream	Thecc1EG003693	scaffold_1	mRNA	Uncharacterized protein (33%U)
scaffold_1	0.175253891593761	0.431995781995782	0.256741890402021	25663852	25664978	hyper	+	CHH	intergenic	Thecc1EG003694	scaffold_1	mRNA	Cysteine-rich RLK (RECEPTOR-like protein kinase) 8 (29%T)
scaffold_1	0.179467679623192	0.44954174412442	0.270074064501228	25679533	25681176	hyper	+	CHH	intergenic	Thecc1EG003695	scaffold_1	mRNA	Retrotransposon gag-like protein (34%U)
scaffold_1	0.138751384816253	0.463671470332977	0.324920085516724	25687604	25689239		-	CHH	intronic	Thecc1EG003696	scaffold_1	mRNA	Uncharacterized protein (60%P)
scaffold_1	0.175723690303496	0.483645943082434	0.307922252778939	25771327	25773205	hyper	-	CHH	intronic	Thecc1EG003697	scaffold_1	mRNA	Unknown
scaffold_1	0.181360577301206	0.450050342881559	0.268689765580353	25727812	25729753	hyper	-	CHH	intronic	Thecc1EG003698	scaffold_1	mRNA	DNA/RNA polymerases superfamily protein (61%P)
scaffold_1	0.163810601170178	0.432040164677899	0.268229563507721	25737918	25739413	hyper	-	CHH	intronic	Thecc1EG003699	scaffold_1	mRNA	Uncharacterized protein (69%P)
scaffold_1	0.22930521082778	0.50542719389471	0.27612198306693	25744847	25746045	hyper	+	CHH	intronic	Thecc1EG003700	scaffold_1	mRNA	Uncharacterized protein (77%P)
scaffold_1	0.175966071365169	0.469366681708434	0.293400610343265	25757355	25759311	hyper	+	CHH	intronic	Thecc1EG003701	scaffold_1	mRNA	Uncharacterized protein (53%P)
scaffold_1	0.215051325947842	0.484203402324727	0.269152076376885	25768398	25770377	hyper	+	CHH	intronic	Thecc1EG003702	scaffold_1	mRNA	Uncharacterized protein (71%P)
scaffold_1	0.342645726366657	0.187582540730419	-0.155063185636238	25780292	25780933	hypo	+	CHH	intergenic	Thecc1EG003703	scaffold_1	mRNA	c("Global transcription factor group E4"	" putative (58%P)")
scaffold_1	0.15992706323125	0.415939200340894	0.256012137109644	25791154	25793131	hyper	-	CHH	upstream	Thecc1EG003704	scaffold_1	mRNA	Uncharacterized protein
scaffold_1	0.118456419283157	0.36510785834537	0.246651439062213	25799113	25800916	hyper	+	CHH	upstream	Thecc1EG003705	scaffold_1	mRNA	c("Retrotransposon protein"	" putative (40%U)")
scaffold_1	0.126855437195268	0.409764841645011	0.282909404449743	25802061	25803727	hyper	+	CHH	intergenic	Thecc1EG003706	scaffold_1	mRNA	Uncharacterized protein (43%P)
scaffold_1	0.15929389752681	0.448208622801385	0.288914725274575	25827562	25829525	hyper	-	CHH	upstream	Thecc1EG003707	scaffold_1	mRNA	Unknown
scaffold_1	0.147538170804443	0.40455656620227	0.257018395397826	25837888	25839799	hyper	+	CHH	upstream	Thecc1EG003708	scaffold_1	mRNA	c("Retrotransposon"	" putative-like protein (32%U)")
scaffold_1	0.187766240358375	0.47243128317522	0.284665042816845	25840861	25842841	hyper	+	CHH	intergenic	Thecc1EG003710	scaffold_1	mRNA	Uncharacterized protein (11%U)
scaffold_1	0.240144497621967	0.508408313350187	0.26826381572822	25860439	25862340	hyper	+	CHH	upstream	Thecc1EG003711	scaffold_1	mRNA	Uncharacterized protein (49%P)
scaffold_1	0.215273601513735	0.501001128831979	0.285727527318244	25862813	25864750	hyper	-	CHH	intergenic	Thecc1EG003712	scaffold_1	mRNA	Uncharacterized protein (47%P)
scaffold_1	0.211590274508064	0.460234710268898	0.248644435760834	25874910	25876817	hyper	+	CHH	intronic	Thecc1EG003713	scaffold_1	mRNA	Uncharacterized protein (58%P)
scaffold_1	0.163125573585102	0.451826605297666	0.288701031712564	25872731	25874716	hyper	+	CHH	intronic	Thecc1EG003714	scaffold_1	mRNA	c("Retrotransposon"	" Ty3-gypsy subclass"	" putative-like protein (31%U)")
scaffold_1	0.286313066739512	0.561375356801038	0.275062290061526	25899391	25900098	hyper	-	CHH	intergenic	Thecc1EG003715	scaffold_1	mRNA	Uncharacterized protein (76%P)
scaffold_1	0.0929518115506196	0.292731511660487	0.199779700109868	25903367	25905024	hyper	+	CHH	intergenic	Thecc1EG003716	scaffold_1	mRNA	Uncharacterized protein (29%U)
scaffold_1	0.205419699301747	0.494064260685287	0.288644561383539	25927192	25929103	hyper	+	CHH	UTR3	Thecc1EG003717	scaffold_1	mRNA	c("Polyprotein"	" putative (9%U)")
scaffold_1	0.0492558914472983	0.333390912095208	0.284135020647909	25929187	25930544	hyper	+	CHH	upstream	Thecc1EG003718	scaffold_1	mRNA	Uncharacterized protein (57%P)
scaffold_1	0.206532843401869	0.498023996520527	0.291491153118658	25988962	25990622	hyper	+	CHH	upstream	Thecc1EG003719	scaffold_1	mRNA	Cysteine-rich RLK (RECEPTOR-like protein kinase) 8 (13%T)
scaffold_1	0.157536803683935	0.428615807610131	0.271079003926196	25940446	25942286	hyper	-	CHH	downstream	Thecc1EG003720	scaffold_1	mRNA	Unknown
scaffold_1	0.175029778582243	0.426201282869187	0.251171504286944	25971847	25973665	hyper	-	CHH	intronic	Thecc1EG003721	scaffold_1	mRNA	Unknown
scaffold_1	0.186764240096189	0.480327370864771	0.293563130768583	25990795	25992737	hyper	+	CHH	intergenic	Thecc1EG003722	scaffold_1	mRNA	Uncharacterized protein (71%P)
scaffold_1	0.188451364535895	0.415012005121269	0.226560640585374	26018037	26019738	hypo	+	CHH	upstream	Thecc1EG003723	scaffold_1	mRNA	Unknown
scaffold_1	0.133103401383066	0.38262527368954	0.249521872306474	26024520	26026304	hyper	-	CHH	intergenic	Thecc1EG003724	scaffold_1	mRNA	Uncharacterized protein (47%U)
scaffold_1	0.226983760177338	0.502658790680353	0.275675030503015	26032453	26034440	hyper	-	CHH	intronic	Thecc1EG003725	scaffold_1	mRNA	Uncharacterized protein (85%P)
scaffold_1	0.208088327337241	0.492123257423516	0.284034930086275	26050342	26052225	hyper	-	CHH	upstream	Thecc1EG003726	scaffold_1	mRNA	Unknown
scaffold_1	0.163058427246701	0.454420865849397	0.291362438602696	26074098	26075397	hyper	+	CHH	upstream	Thecc1EG003727	scaffold_1	mRNA	Unknown
scaffold_1	0.159820673667075	0.424351026371324	0.264530352704249	26089097	26090779	hyper	-	CHH	intronic	Thecc1EG003728	scaffold_1	mRNA	Unknown
scaffold_1	0.186040759770294	0.471538410108991	0.285497650338696	26104205	26106195	hyper	-	CHH	upstream	Thecc1EG003729	scaffold_1	mRNA	Unknown
scaffold_1	0.210483776871004	0.509300154482931	0.298816377611927	26085079	26087027	hyper	+	CHH	intronic	Thecc1EG003730	scaffold_1	mRNA	Unknown
scaffold_1	0.227907762696956	0.514064678818533	0.286156916121577	26111393	26113241	hyper	+	CHH	intergenic	Thecc1EG003731	scaffold_1	mRNA	Unknown
scaffold_1	0.201376766081845	0.467431478573443	0.266054712491599	26131796	26133774	hyper	-	CHH	upstream	Thecc1EG003732	scaffold_1	mRNA	Uncharacterized protein (60%P)
scaffold_1	0.104118446660644	0.441785282029927	0.337666835369284	26146386	26146824	hyper	-	CHH	upstream	Thecc1EG003733	scaffold_1	mRNA	Unknown
scaffold_1	0.25682694464377	0.583931218194874	0.327104273551103	26154991	26155409	hyper	-	CHH	upstream;downstream	Thecc1EG003734	scaffold_1	mRNA	Trichome birefringence-like 39 (67%T)
scaffold_1	0.223619124379073	0.490312530436366	0.266693406057292	26169026	26169736	hypo	+	CHH	intronic	Thecc1EG003735	scaffold_1	mRNA	Uncharacterized protein (79%P)
scaffold_1	0.248507160430323	0.532912242171004	0.284405081740681	26162582	26164349	hyper	-	CHH	intronic	Thecc1EG003736	scaffold_1	mRNA	c("RNA-directed DNA polymerase (Reverse transcriptase)"	" Ribonuclease H (64%U)")
scaffold_1	0.228703572060096	0.514617106014409	0.285913533954313	26710738	26712701	hyper	+	CHH	exonic	Thecc1EG003737	scaffold_1	mRNA	RNA-directed DNA polymerase (87%P)
scaffold_1	0.230530137035727	0.50485749504173	0.274327358006003	26197937	26199821	hyper	+	CHH	intronic	Thecc1EG003738	scaffold_1	mRNA	Uncharacterized protein (79%P)
scaffold_1	0.19211228017328	0.419154204556937	0.227041924383657	26201327	26203235	hyper	-	CHH	intronic	Thecc1EG003739	scaffold_1	mRNA	Uncharacterized protein (24%U)
scaffold_1	0.2	0	-0.2	26219615	26219615	hypo	+	CHH	UTR5	Thecc1EG003741	scaffold_1	mRNA	Unknown
scaffold_1	0.106493123734503	0.373751436369249	0.267258312634746	26217018	26217479	hyper	-	CHH	intronic	Thecc1EG003742	scaffold_1	mRNA	Unknown
scaffold_1	0.136081520332274	0.432429154116081	0.296347633783807	26217562	26219285	hyper	-	CHH	intronic	Thecc1EG003743	scaffold_1	mRNA	Unknown
scaffold_1	0.209735574066456	0.517546710683689	0.307811136617233	26235150	26236794	hyper	+	CHH	intronic	Thecc1EG003744	scaffold_1	mRNA	Uncharacterized protein (79%T)
scaffold_1	0.218054506112453	0.503473925674419	0.285419419561966	26248628	26250595	hyper	+	CHH	intronic	Thecc1EG003746	scaffold_1	mRNA	Uncharacterized protein (60%U)
scaffold_1	0.165076738717389	0.443121440447693	0.278044701730305	26254140	26256063	hyper	-	CHH	intronic	Thecc1EG003747	scaffold_1	mRNA	Gag protease polyprotein (69%P)
scaffold_1	0.137937372925697	0.568893219156296	0.430955846230599	26262190	26263936	hyper	-	CHH	intronic	Thecc1EG003748	scaffold_1	mRNA	Uncharacterized protein (80%P)
scaffold_1	0.166729814419333	0.490640545192551	0.323910730773218	26285015	26287001	hyper	-	CHH	intronic	Thecc1EG003751	scaffold_1	mRNA	c("RNI-like superfamily protein"	" putative (48%T)")
scaffold_1	0.197186669596438	0.468301984135479	0.271115314539041	26287335	26289329	hyper	-	CHH	intronic	Thecc1EG003752	scaffold_1	mRNA	Unknown
scaffold_1	0.201582167564218	0.488128005288502	0.286545837724284	26358265	26360065	hyper	+	CHH	UTR5	Thecc1EG003753	scaffold_1	mRNA	Retrotransposon-like protein (30%U)
scaffold_1	0.234050011092563	0.492315647055574	0.258265635963011	26356280	26358250	hyper	-	CHH	exonic	Thecc1EG003754	scaffold_1	mRNA	Uncharacterized protein (71%P)
scaffold_1	0.21293768473395	0.479590620440065	0.266652935706115	26387895	26389886	hyper	+	CHH	UTR5	Thecc1EG003755	scaffold_1	mRNA	Uncharacterized protein (81%P)
scaffold_1	0.203185188782843	0.478226916436765	0.275041727653922	26385748	26387698	hyper	+	CHH	intronic	Thecc1EG003757	scaffold_1	mRNA	Unknown
scaffold_1	0.29856024368768	0.542212189291604	0.243651945603924	26387724	26387887	hyper	+	CHH	UTR5	Thecc1EG003758	scaffold_1	mRNA	Uncharacterized protein
scaffold_1	0.203373709895319	0.51691137113722	0.3135376612419	26398495	26400480	hyper	-	CHH	intronic	Thecc1EG003760	scaffold_1	mRNA	Unknown
scaffold_1	0.163504379353306	0.422823663640848	0.259319284287542	26426388	26428307	hyper	-	CHH	intronic	Thecc1EG003761	scaffold_1	mRNA	Uncharacterized protein (30%U)
scaffold_1	0.134836870917523	0.462147579672016	0.327310708754493	26439002	26440205	hyper	+	CHH	intronic	Thecc1EG003762	scaffold_1	mRNA	c("Tetraspanin family protein"	" putative (55%P)")
scaffold_1	0.199654234654235	0.585636303351821	0.385982068697586	26460044	26461353	hyper	-	CHH	intronic	Thecc1EG003764	scaffold_1	mRNA	Uncharacterized protein (58%P)
scaffold_1	0.171394666155333	0.477033208219019	0.305638542063686	26470903	26472826	hyper	+	CHH	intronic	Thecc1EG003765	scaffold_1	mRNA	Uncharacterized protein (75%P)
scaffold_1	0.136731691518237	0.405153149326647	0.26842145780841	26504178	26506148	hyper	-	CHH	intronic	Thecc1EG003766	scaffold_1	mRNA	Uncharacterized protein (52%P)
scaffold_1	0.154601400444204	0.449128580090021	0.294527179645817	26508524	26510493	hyper	-	CHH	intronic	Thecc1EG003767	scaffold_1	mRNA	Uncharacterized protein (68%P)
scaffold_1	0.129584152712613	0.422171138054669	0.292586985342057	26511538	26513471	hyper	-	CHH	splicing	Thecc1EG003768	scaffold_1	mRNA	Uncharacterized protein (63%P)
scaffold_1	0.145891545224618	0.483482517360224	0.337590972135607	26534419	26535160	hyper	+	CHH	intronic	Thecc1EG003769	scaffold_1	mRNA	Uncharacterized protein (13%U)
scaffold_1	0.187034120426879	0.450170551418542	0.263136430991663	26542739	26544489	hyper	+	CHH	intronic	Thecc1EG003770	scaffold_1	mRNA	Uncharacterized protein (80%P)
scaffold_1	0.231165193613006	0.57173981830887	0.340574624695864	26549295	26550651	hyper	-	CHH	intronic	Thecc1EG003771	scaffold_1	mRNA	Photosystem I subunit E-2 (66%P)
scaffold_1	0.099721485538609	0.399421747181418	0.299700261642809	26564243	26565882	hyper	-	CHH	intronic	Thecc1EG003777	scaffold_1	mRNA	Glutaredoxin family protein (78%P)
scaffold_1	0.165157076701437	0.443967815971849	0.278810739270412	26580081	26581786	hyper	-	CHH	intronic	Thecc1EG003778	scaffold_1	mRNA	Uncharacterized protein (20%U)
scaffold_1	0.168627548183333	0.447349424735238	0.278721876551906	26578783	26579848	hyper	-	CHH	intronic	Thecc1EG003779	scaffold_1	mRNA	Uncharacterized protein (79%P)
scaffold_1	0.165912340818552	0.465546311559806	0.299633970741255	26582004	26583859	hyper	+	CHH	UTR5	Thecc1EG003780	scaffold_1	mRNA	c("Retrotransposon protein"	" Ty3-gypsy subclass"	" expressed"	" putative (52%U)")
scaffold_1	0.106196581196581	0.39034398445318	0.284147403256598	26597877	26598650	hyper	-	CHH	intronic	Thecc1EG003781	scaffold_1	mRNA	Unknown
scaffold_1	0.199039943235723	0.477210450883909	0.278170507648186	26613550	26615533	hyper	-	CHH	intronic	Thecc1EG003782	scaffold_1	mRNA	Uncharacterized protein (61%P)
scaffold_1	0.214722622007229	0.492287578314666	0.277564956307437	26630745	26632730	hyper	+	CHH	intronic	Thecc1EG003783	scaffold_1	mRNA	Unknown
scaffold_1	0.180761044721075	0.467143633538444	0.286382588817368	26617747	26619511	hyper	-	CHH	intronic	Thecc1EG003784	scaffold_1	mRNA	Uncharacterized protein (71%P)
scaffold_1	0.186632257732854	0.460862457107005	0.27423019937415	26640050	26641614	hyper	-	CHH	intronic	Thecc1EG003786	scaffold_1	mRNA	Uncharacterized protein (64%P)
scaffold_1	0.169964221037182	0.454375513469778	0.284411292432596	26650549	26652527	hyper	+	CHH	intronic	Thecc1EG003787	scaffold_1	mRNA	Uncharacterized protein (40%U)
scaffold_1	0.25796683717391	0.51536946178975	0.25740262461584	26654933	26656899	hypo	-	CHH	intronic	Thecc1EG003788	scaffold_1	mRNA	c("Retrotransposon protein"	" Ty3-gypsy subclass"	" putative (54%U)")
scaffold_1	0.265629304165138	0.551001086215919	0.285371782050781	26657169	26659096	hyper	+	CHH	intronic	Thecc1EG003789	scaffold_1	mRNA	Uncharacterized protein (22%U)
scaffold_1	0.257453981038048	0.515578420768857	0.258124439730809	26674203	26676005	hyper	+	CHH	intronic	Thecc1EG003790	scaffold_1	mRNA	Uncharacterized protein (53%U)
scaffold_1	0.222877858890427	0.486308665956268	0.263430807065841	26681013	26681977	hyper	+	CHH	intronic	Thecc1EG003791	scaffold_1	mRNA	Gag protease polyprotein (61%P)
scaffold_1	0.190793472101987	0.467857501561129	0.277064029459142	26682106	26683984	hyper	-	CHH	intronic	Thecc1EG003792	scaffold_1	mRNA	DNA/RNA polymerases superfamily protein (10%T)
scaffold_1	0.239027855188039	0.525101121799143	0.286073266611104	26707772	26709683	hyper	-	CHH	intronic	Thecc1EG003793	scaffold_1	mRNA	Uncharacterized protein (81%P)
scaffold_1	0.200008013499371	0.510128351270156	0.310120337770784	26721151	26722861	hyper	+	CHH	intronic	Thecc1EG003794	scaffold_1	mRNA	c("RNA-directed DNA polymerase (Reverse transcriptase)"	" Ribonuclease H"	" putative (35%U)")
scaffold_1	0.19132096947116	0.457721950327746	0.266400980856586	26718938	26720688	hyper	-	CHH	UTR5	Thecc1EG003795	scaffold_1	mRNA	Uncharacterized protein (71%P)
scaffold_1	0.27984180833082	0.549322938576466	0.269481130245645	26716905	26718585	hyper	+	CHH	exonic	Thecc1EG003796	scaffold_1	mRNA	Uncharacterized protein (82%P)
scaffold_1	0.121894381748499	0.417384527436737	0.295490145688238	26729813	26731706	hyper	+	CHH	intergenic	Thecc1EG003797	scaffold_1	mRNA	Unknown
scaffold_1	0.183646801297449	0.481979935144612	0.298333133847163	26738825	26740788	hyper	+	CHH	upstream	Thecc1EG003798	scaffold_1	mRNA	Unknown
scaffold_1	0.200516619228492	0.493030184177445	0.292513564948953	26744599	26746502	hyper	-	CHH	upstream	Thecc1EG003799	scaffold_1	mRNA	Unknown
scaffold_1	0.181525761167792	0.429138173011378	0.247612411843586	26797979	26799922	hyper	-	CHH	intronic	Thecc1EG003802	scaffold_1	mRNA	Myosin 2 (78%T)
scaffold_1	0.0558582731338149	0.262544346978557	0.206686073844743	26789972	26791933	hyper	-	CHH	intronic	Thecc1EG003804	scaffold_1	mRNA	Uncharacterized protein (84%P)
scaffold_1	0.286545443925666	0.557952155951759	0.271406712026093	26817031	26818754	hyper	+	CHH	intronic	Thecc1EG003805	scaffold_1	mRNA	Unknown
scaffold_1	0.154400081311599	0.455701205059001	0.301301123747402	26832874	26833376	hyper	-	CHH	UTR5	Thecc1EG003806	scaffold_1	mRNA	Gag protease polyprotein (60%P)
scaffold_1	0.177040857213817	0.435290417164822	0.258249559951005	26829898	26831769	hyper	-	CHH	intronic	Thecc1EG003807	scaffold_1	mRNA	c("Gag protease polyprotein"	" putative (37%U)")
scaffold_1	0.230623473010775	0.531576892746607	0.300953419735833	26831884	26832799	hyper	+	CHH	UTR5	Thecc1EG003808	scaffold_1	mRNA	Unknown
scaffold_1	0.209075488688114	0.352399553571429	0.143324064883314	26849915	26850530	hypo	+	CHH	upstream	Thecc1EG003809	scaffold_1	mRNA	Uncharacterized protein (77%P)
scaffold_1	0.0736308706664438	0.314451789691343	0.240820919024899	26856692	26857352	hypo	+	CHH	intergenic	Thecc1EG003810	scaffold_1	mRNA	C2 calcium/lipid-binding plant phosphoribosyltransferase family protein (20%T)
scaffold_1	0.211548405485014	0.493250023096942	0.281701617611929	26864083	26865776	hyper	-	CHH	UTR3	Thecc1EG003811	scaffold_1	mRNA	c("Calcium-dependent lipid-binding (CaLB domain) plant phosphoribosyltransferase family protein"	" putative (41%T)")
scaffold_1	0.228789109341397	0.526848701715465	0.298059592374068	26899079	26900093	hyper	+	CHH	upstream	Thecc1EG003813	scaffold_1	mRNA	Receptor serine/threonine-protein kinase ALE2 (76%P)
scaffold_1	0.236516739302643	0.515577813747076	0.279061074444433	26913356	26915100	hyper	+	CHH	upstream	Thecc1EG003814	scaffold_1	mRNA	Unknown
scaffold_1	0.196588802373007	0.447061470030662	0.250472667657655	26930145	26931034	hyper	+	CHH	intergenic	Thecc1EG003815	scaffold_1	mRNA	Unknown
scaffold_1	0.28709671661221	0.56773069189053	0.28063397527832	26928161	26930005	hyper	+	CHH	intronic	Thecc1EG003816	scaffold_1	mRNA	Uncharacterized protein (63%P)
scaffold_1	0.209519164306169	0.511607840569001	0.302088676262831	26931459	26933434	hyper	-	CHH	intergenic	Thecc1EG003817	scaffold_1	mRNA	c("Gag protease polyprotein"	" putative (59%P)")
scaffold_1	0.262573509193046	0.527333430947357	0.264759921754311	26941545	26943516	hyper	-	CHH	intronic	Thecc1EG003818	scaffold_1	mRNA	Retrotransposon protein (64%U)
scaffold_1	0.215875669924667	0.497938259938764	0.282062590014097	26957635	26959612	hyper	-	CHH	downstream	Thecc1EG003819	scaffold_1	mRNA	Transducin family protein / WD-40 repeat family protein (62%P)
scaffold_1	0.160826957886432	0.443909559518274	0.283082601631842	26975568	26977480	hyper	-	CHH	intergenic	Thecc1EG003821	scaffold_1	mRNA	c("Retrotransposon protein"	" Ty3-gypsy subclass"	" putative (36%U)")
scaffold_1	0.339959394610557	0.56	0.220040605389443	26989385	26989416	hyper	+	CHH	UTR5	Thecc1EG003822	scaffold_1	mRNA	Cysteine-rich RLK (RECEPTOR-like protein kinase) 8 (20%T)
scaffold_1	0.243856428815855	0.524453375248255	0.2805969464324	26989436	26990296	hyper	+	CHH	UTR5	Thecc1EG003823	scaffold_1	mRNA	Unknown
scaffold_1	0.218483366764546	0.497687727737553	0.279204360973007	26986589	26988510	hyper	-	CHH	exonic	Thecc1EG003824	scaffold_1	mRNA	Unknown
[truncated: 22,659 more rows]
[truncated: 2 more columns]
