# Supplementary material for: Single-base resolution methylomes of somatic embryogenesis in Theobroma cacao L. reveal epigenome modifications associated with somatic embryo abnormalities
Source: Sci Rep. 2022 Sep 5;12:15097. doi: 10.1038/s41598-022-18035-9 (PMC9445004; doi:10.1038/s41598-022-18035-9)
Supplement: Supplementary file 10 — Supplementary Table S13. [file 41598_2022_18035_MOESM10_ESM.csv]

Chr	MCCS_TC4	MCCS_TC6	MCCS_TC6.MCCS_TC4.delta_mean	Start	End	Comment	Strand	Context	Region	Gene	seqnames	type	Name
scaffold_1	0.294082400816499	0.494476604433861	0.200394203617361	71	1357	hyper	+	CHH	intergenic	Thecc1EG000001	scaffold_1	mRNA	Uncharacterized protein (39%P)
scaffold_1	0.111962216924266	0.302480718469044	0.190518501544778	6080	6994	hyper	-	CHH	intergenic	Thecc1EG000002	scaffold_1	mRNA	Cystathionine beta-synthase (CBS) family protein (82%T)
scaffold_1	0.0719081491274888	0.370863970588235	0.298955821460747	14913	14954	hyper	+	CHH	intronic	Thecc1EG000004	scaffold_1	mRNA	Unknown
scaffold_1	0.244949494949495	0.614676173499703	0.369726678550208	27068	27607	hyper	-	CHH	UTR3	Thecc1EG000006	scaffold_1	mRNA	Clathrin adaptor complex small chain family protein (34%T)
scaffold_1	0.128074820690281	0.455329412792746	0.327254592102464	29884	30465	hyper	+	CHH	intronic	Thecc1EG000007	scaffold_1	mRNA	FAD/NAD(P)-binding oxidoreductase family protein (30%T)
scaffold_1	0.228251304968153	0.503772401696657	0.275521096728504	44742	46103	hyper	+	CHH	intergenic	Thecc1EG000010	scaffold_1	mRNA	Uncharacterized protein (72%P)
scaffold_1	0.3245575298391	0.559295003221905	0.234737473382805	47340	49221	hyper	-	CHH	exonic	Thecc1EG000011	scaffold_1	mRNA	Uncharacterized protein (72%P)
scaffold_1	0.196933764422138	0.445278863590881	0.248345099168742	54703	55149	hyper	+	CHH	upstream	Thecc1EG000012	scaffold_1	mRNA	Uncharacterized protein (56%P)
scaffold_1	0.168063281569189	0.410852405795704	0.242789124226516	53734	54662	hyper	+	CHH	exonic	Thecc1EG000013	scaffold_1	mRNA	c("Vacuolar iron transporter family protein"	" putative (52%P)")
scaffold_1	0.3	0	-0.3	58939	58939	hypo	-	CHH	intronic	Thecc1EG000014	scaffold_1	mRNA	Diacylglycerol acyltransferase family (69%T)
scaffold_1	0.190147044755773	0.462387398017974	0.272240353262201	73090	75073	hyper	-	CHH	intronic	Thecc1EG000017	scaffold_1	mRNA	Unknown
scaffold_1	0.170551753155474	0.47091266455048	0.300360911395007	70885	72781	hyper	-	CHH	UTR3	Thecc1EG000018	scaffold_1	mRNA	Uncharacterized protein
scaffold_1	0.2	0	-0.2	122104	122104	hypo	-	CHH	downstream	Thecc1EG000027	scaffold_1	mRNA	Major facilitator superfamily protein (77%P)
scaffold_1	0.121621621621622	0.461538461538462	0.33991683991684	148136	148420	hyper	-	CHH	intronic	Thecc1EG000034	scaffold_1	mRNA	Basic helix-loop-helix DNA-binding superfamily protein (61%P)
scaffold_1	0.195217653016837	0.499659214592291	0.304441561575454	173547	173828	hyper	+	CHH	intronic	Thecc1EG000041	scaffold_1	mRNA	Kinase superfamily protein (70%T)
scaffold_1	0	0.222222222222222	0.222222222222222	182999	182999	hyper	+	CHH	upstream	Thecc1EG000043	scaffold_1	mRNA	Ribonuclease II family protein (81%T)
scaffold_1	0.333333333333333	0.555555555555556	0.222222222222222	346695	346695	hyper	+	CHH	intronic	Thecc1EG000081	scaffold_1	mRNA	Golgi-localized GRIP domain-containing protein (68%P)
scaffold_1	0.1	0.108695652173913	0.00869565217391299	364003	364380	hyper	+	CHH	intronic	Thecc1EG000086	scaffold_1	mRNA	c("Calcium-dependent phosphotriesterase superfamily protein"	" putative (57%T)")
scaffold_1	0.263873897211911	0.643362919862479	0.379489022650568	373889	374308	hyper	-	CHH	upstream	Thecc1EG000089	scaffold_1	mRNA	MATE efflux family protein (67%P)
scaffold_1	0.183171294152449	0.465046899970386	0.281875605817937	376893	378275	hyper	-	CHH	intergenic	Thecc1EG000091	scaffold_1	mRNA	Uncharacterized protein (25%U)
scaffold_1	0.178806086537931	0.447270606291576	0.268464519753646	390291	391870	hyper	-	CHH	upstream;downstream	Thecc1EG000092	scaffold_1	mRNA	Acyl activating enzyme 1 (60%P)
scaffold_1	0.192863227197747	0.482388645528324	0.289525418330577	395479	396769	hyper	-	CHH	intronic	Thecc1EG000094	scaffold_1	mRNA	c("RPM1-interacting protein 4 family protein"	" putative (57%P)")
scaffold_1	0.0869321350089961	0.305797860067777	0.218865725058781	405969	407166	hyper	-	CHH	intergenic	Thecc1EG000096	scaffold_1	mRNA	Basic chitinase (72%P)
scaffold_1	0.176470588235294	0.666666666666667	0.490196078431372	457162	457162	hyper	+	CHH	intronic	Thecc1EG000110	scaffold_1	mRNA	UPF0548 protein (74%U)
scaffold_1	0.211410018552876	0.565338642088135	0.353928623535259	467589	468407	hyper	-	CHH	upstream	Thecc1EG000114	scaffold_1	mRNA	Beta-galactosidase 3 (71%P)
scaffold_1	0.666666666666667	0.897435897435897	0.230769230769231	476515	476515	hyper	-	CHH	intronic	Thecc1EG000118	scaffold_1	mRNA	Unknown
scaffold_1	0.25	0.024390243902439	-0.225609756097561	509440	509440	hypo	-	CHH	exonic	Thecc1EG000129	scaffold_1	mRNA	Uncharacterized protein
scaffold_1	0.258118398874701	0.629212530197382	0.371094131322681	533567	534427	hyper	-	CHH	intergenic	Thecc1EG000133	scaffold_1	mRNA	Aconitase 1 (91%T)
scaffold_1	0.1	0.421052631578947	0.321052631578947	559809	559809	hyper	-	CHH	upstream	Thecc1EG000140	scaffold_1	mRNA	Early-responsive to dehydration stress protein (ERD4) (76%T)
scaffold_1	0.220186264444339	0.239816262169203	0.0196299977248644	565400	566070	hyper	+	CHH	intergenic	Thecc1EG000141	scaffold_1	mRNA	Uncharacterized protein (66%P)
scaffold_1	0.182557487773332	0.511173945102516	0.328616457329184	572623	572758	hyper	-	CHH	UTR3	Thecc1EG000143	scaffold_1	mRNA	Unknown
scaffold_1	0.172091544818818	0.45695995313793	0.284868408319113	579928	580084	hyper	+	CHH	downstream	Thecc1EG000145	scaffold_1	mRNA	Peroxidase 64 (77%P)
scaffold_1	0.208665063975338	0.493344703778683	0.284679639803345	586704	587018	hyper	-	CHH	intronic	Thecc1EG000146	scaffold_1	mRNA	Methyltransferase family protein (70%P)
scaffold_1	0.575757575757576	0.842105263157895	0.266347687400319	584169	584169	hyper	-	CHH	intronic	Thecc1EG000147	scaffold_1	mRNA	Uncharacterized protein (70%P)
scaffold_1	0.458089133089133	0.679262258209627	0.221173125120494	642766	642809	hyper	-	CHH	upstream;downstream	Thecc1EG000163	scaffold_1	mRNA	VPS35 A (80%T)
scaffold_1	0.612586633040069	0.371288798920378	-0.241297834119691	683315	683392	hypo	-	CHH	upstream	Thecc1EG000173	scaffold_1	mRNA	Tetratricopeptide repeat-like superfamily protein (73%P)
scaffold_1	0.274509803921569	0.5	0.225490196078431	689713	689713	hyper	+	CHH	exonic	Thecc1EG000175	scaffold_1	mRNA	Uncharacterized protein (76%P)
scaffold_1	0.222222222222222	0	-0.222222222222222	732314	732314	hypo	+	CHH	intronic	Thecc1EG000190	scaffold_1	mRNA	Oligopeptide transporter 7 (73%T)
scaffold_1	0	0.25	0.25	760335	760335	hyper	+	CHH	upstream;downstream	Thecc1EG000198	scaffold_1	mRNA	c("Cold shock domain protein 1"	" putative (44%P)")
scaffold_1	0.262331041964887	0.515860631752479	0.253529589787592	786134	787314	hyper	-	CHH	upstream	Thecc1EG000201	scaffold_1	mRNA	c("Chaperone DnaJ-domain superfamily protein"	" putative (58%P)")
scaffold_1	0.0178571428571429	0.24	0.222142857142857	799439	799439	hyper	-	CHH	UTR5	Thecc1EG000203	scaffold_1	mRNA	Endonuclease/exonuclease/phosphatase family protein (61%P)
scaffold_1	0.385677285677286	0.652757936507937	0.267080650830651	852428	852511	hyper	-	CHH	upstream	Thecc1EG000214	scaffold_1	mRNA	Transducin/WD40 repeat-like superfamily protein (77%P)
scaffold_1	0.153576582148011	0.498784507055184	0.345207924907173	885962	886242	hyper	+	CHH	upstream	Thecc1EG000221	scaffold_1	mRNA	EG (66%U)
scaffold_1	0.374074115539633	0.272337658532236	-0.101736457007397	909346	910312	hypo	+	CHH	intronic	Thecc1EG000226	scaffold_1	mRNA	Ribosomal protein L2 family (95%T)
scaffold_1	0.317273982539141	0.570280355933065	0.253006373393924	924246	924542	hyper	-	CHH	upstream	Thecc1EG000230	scaffold_1	mRNA	NAD(P)-binding Rossmann-fold superfamily protein (86%T)
scaffold_1	0.405288461538462	0.169501386413151	-0.235787075125311	988267	988298	hypo	-	CHH	downstream	Thecc1EG000244	scaffold_1	mRNA	B-box type zinc finger family protein (78%P)
scaffold_1	0.257012926135527	0.634639108624623	0.377626182489095	1004697	1005487	hyper	-	CHH	upstream;downstream	Thecc1EG000248	scaffold_1	mRNA	Uncharacterized protein (68%P)
scaffold_1	0.1	0.3	0.2	1013813	1013813		+	CHH	intergenic	Thecc1EG000253	scaffold_1	mRNA	c("Nuclear receptor binding set domain containing protein 1"	" nsd"	" putative (47%U)")
scaffold_1	0.1875	0.491228070175439	0.303728070175439	1064686	1064686	hyper	-	CHH	upstream;downstream	Thecc1EG000261	scaffold_1	mRNA	Unknown
scaffold_1	0.218828895001469	0.54380210805533	0.324973213053862	1092547	1093604	hyper	+	CHH	upstream	Thecc1EG000266	scaffold_1	mRNA	c("K-box region and MADS-box transcription factor family protein"	" putative (59%P)")
scaffold_1	0	0.214285714285714	0.214285714285714	1096204	1096204	hyper	-	CHH	intergenic	Thecc1EG000268	scaffold_1	mRNA	Aldehyde dehydrogenase 3F1 (68%T)
scaffold_1	0.2	0.5	0.3	1127219	1127219	hyper	+	CHH	intergenic	Thecc1EG000275	scaffold_1	mRNA	Unknown
scaffold_1	0.240192660164587	0.314477173578701	0.0742845134141139	1148066	1148935	hypo	-	CHH	intergenic	Thecc1EG000277	scaffold_1	mRNA	Nodulin MtN21 /EamA-like transporter family protein (63%T)
scaffold_1	0.1	0.330952380952381	0.230952380952381	1154280	1154778	hypo	-	CHH	exonic	Thecc1EG000279	scaffold_1	mRNA	c("Thioredoxin H-type 1"	" H1"	"TRX1 (87%T)")
scaffold_1	0.758620689655172	0.307692307692308	-0.450928381962865	1187152	1187152	hypo	+	CHH	exonic	Thecc1EG000289	scaffold_1	mRNA	FAD-linked oxidases family protein (73%T)
scaffold_1	0.111363636363636	0.532142857142857	0.420779220779221	1224489	1224515	hyper	+	CHH	upstream	Thecc1EG000298	scaffold_1	mRNA	UDP-Glycosyltransferase superfamily protein (75%P)
scaffold_1	0	0.2	0.2	1228857	1228857	hyper	+	CHH	intronic	Thecc1EG000299	scaffold_1	mRNA	Pentatricopeptide repeat (PPR) superfamily protein (60%T)
scaffold_1	0.271185066744115	0.542740332656781	0.271555265912666	1235941	1236346	hyper	-	CHH	upstream	Thecc1EG000301	scaffold_1	mRNA	P-loop containing nucleoside triphosphate hydrolases superfamily protein (63%P)
scaffold_1	0	0.35	0.35	1271729	1271729	hyper	-	CHH	upstream	Thecc1EG000307	scaffold_1	mRNA	Sec14p-like phosphatidylinositol transfer family protein (64%P)
scaffold_1	0.5	0.297872340425532	-0.202127659574468	1278563	1278563	hypo	+	CHH	exonic	Thecc1EG000308	scaffold_1	mRNA	Phosducin-like protein 3 (77%T)
scaffold_1	0.141178266178266	0.504551004551005	0.363372738372738	1289253	1289285	hyper	-	CHH	downstream	Thecc1EG000311	scaffold_1	mRNA	c("Mitochondrial chaperone BCS1"	" putative-like protein (25%U)")
scaffold_1	0.239908933658934	0.537990867822907	0.298081934163973	1294492	1294696	hyper	+	CHH	downstream	Thecc1EG000312	scaffold_1	mRNA	c("P-loop containing nucleoside triphosphate hydrolases superfamily protein"	" putative (54%P)")
scaffold_1	0.194279287411157	0.572543771329691	0.378264483918534	1324499	1324955	hyper	-	CHH	intronic	Thecc1EG000322	scaffold_1	mRNA	TIM-barrel signal transduction protein (75%P)
scaffold_1	0.268624451528088	0.660004004494392	0.391379552966304	1325429	1326898	hyper	-	CHH	upstream	Thecc1EG000323	scaffold_1	mRNA	c("Heavy metal transport/detoxification superfamily protein"	" putative (47%P)")
scaffold_1	0.199149961803788	0.490365023697774	0.291215061893986	1339621	1341602	hyper	-	CHH	intronic	Thecc1EG000325	scaffold_1	mRNA	c("S-adenosyl-L-methionine-dependent methyltransferases superfamily protein"	" putative (40%T)")
scaffold_1	0.189478601487626	0.450855671638966	0.261377070151339	1337654	1339559	hyper	+	CHH	intronic	Thecc1EG000326	scaffold_1	mRNA	Salicylate O-methyltransferase (63%U)
scaffold_1	0	0.257352941176471	0.257352941176471	1349914	1349920	hyper	-	CHH	upstream;downstream	Thecc1EG000327	scaffold_1	mRNA	Unknown
scaffold_1	0	0.3567634363687	0.3567634363687	1354206	1354286	hyper	+	CHH	intronic	Thecc1EG000329	scaffold_1	mRNA	c("Phosphatidic acid phosphatase (PAP2) family protein"	" putative (57%T)")
scaffold_1	0.227350649350649	0.343937919369311	0.116587270018662	1366984	1368381	hypo	-	CHH	upstream	Thecc1EG000332	scaffold_1	mRNA	Unknown
scaffold_1	0.193183923909719	0.477757042379065	0.284573118469346	1370615	1372437	hyper	-	CHH	intergenic	Thecc1EG000334	scaffold_1	mRNA	Cysteine-rich RLK (RECEPTOR-like protein kinase) 8 (31%T)
scaffold_1	0.262845849802372	0.553418803418803	0.290572953616432	1375399	1375449	hyper	-	CHH	UTR3	Thecc1EG000335	scaffold_1	mRNA	Uncharacterized protein (69%P)
scaffold_1	0.127747252747253	0.507326007326007	0.379578754578755	1385207	1385233	hyper	+	CHH	intergenic	Thecc1EG000337	scaffold_1	mRNA	c("TRNA--methyltransferase non-catalytic subunit trm6MTase subunit trm6"	" putative (42%P)")
scaffold_1	0	0.25	0.25	1411246	1411246	hyper	-	CHH	intergenic	Thecc1EG000343	scaffold_1	mRNA	Uncharacterized protein (47%P)
scaffold_1	0.315130255451463	0.520161363165198	0.205031107713735	1412333	1413221	hypo	-	CHH	intergenic	Thecc1EG000344	scaffold_1	mRNA	c("Dihydroflavonol-4-reductase"	" putative (46%U)")
scaffold_1	0.0208333333333333	0.258333333333334	0.2375	1454897	1454913	hyper	+	CHH	upstream;downstream	Thecc1EG000353	scaffold_1	mRNA	4-phosphopantetheine adenylyltransferase (76%T)
scaffold_1	0.303133903133903	0.843903940886699	0.540770037752796	1505531	1505548	hyper	+	CHH	upstream	Thecc1EG000369	scaffold_1	mRNA	AAA-type ATPase family protein (79%P)
scaffold_1	0.212123531526517	0.532314952826652	0.320191421300135	1602797	1603903	hyper	-	CHH	upstream	Thecc1EG000392	scaffold_1	mRNA	Uncharacterized protein (86%P)
scaffold_1	0.413884833115602	0.719182631308776	0.305297798193174	1614730	1614900	hyper	-	CHH	upstream	Thecc1EG000395	scaffold_1	mRNA	Uncharacterized protein
scaffold_1	0.489661654135339	0.620295698924731	0.130634044789393	1732874	1734759	hyper	+	CHH	upstream;downstream	Thecc1EG000424	scaffold_1	mRNA	Unknown
scaffold_1	0.231481481481482	0.46969696969697	0.238215488215488	1767544	1767547	hyper	-	CHH	downstream	Thecc1EG000431	scaffold_1	mRNA	Phosphatase 2C family protein (60%P)
scaffold_1	0.3	0.0454545454545455	-0.254545454545455	1799995	1799995	hypo	+	CHH	downstream	Thecc1EG000437	scaffold_1	mRNA	Serine/threonine-protein kinase HT1 (63%P)
scaffold_1	0	0.263157894736842	0.263157894736842	1811736	1811736	hyper	+	CHH	upstream	Thecc1EG000439	scaffold_1	mRNA	Quinone reductase family protein (70%T)
scaffold_1	0.177341939407342	0.527565891925412	0.35022395251807	1831264	1831544	hyper	-	CHH	UTR3	Thecc1EG000443	scaffold_1	mRNA	c("UDP-glucosyl transferase 72E1"	" putative (53%T)")
scaffold_1	0.188948592713683	0.516400716487043	0.327452123773361	1834220	1835239	hyper	-	CHH	upstream	Thecc1EG000444	scaffold_1	mRNA	c("UDP-glucosyl transferase 72E1"	" putative (58%T)")
scaffold_1	0.21644031814177	0.450695006803093	0.234254688661323	1837682	1839051	hyper	+	CHH	upstream	Thecc1EG000445	scaffold_1	mRNA	c("UDP-glucosyl transferase 72E1"	" putative (51%T)")
scaffold_1	0.223868237026132	0.547856126803495	0.323987889777363	1843327	1843383	hyper	+	CHH	upstream	Thecc1EG000446	scaffold_1	mRNA	Anthocyanidin 3-O-glucosyltransferase 5 (62%U)
scaffold_1	0.310344827586207	0.0967741935483871	-0.21357063403782	1873082	1873082	hypo	-	CHH	intronic	Thecc1EG000455	scaffold_1	mRNA	Geranylgeranyl pyrophosphate synthase 1 (67%T)
scaffold_1	0.3	0	-0.3	1934932	1934932	hypo	-	CHH	downstream	Thecc1EG000468	scaffold_1	mRNA	Ribonuclease P protein subunit P38-related (60%P)
scaffold_1	0	0.305299774330092	0.305299774330092	2026009	2026402	hyper	+	CHH	upstream;downstream	Thecc1EG000489	scaffold_1	mRNA	Uncharacterized protein (38%U)
scaffold_1	0.183566433566434	0.05	-0.133566433566434	2030867	2030955	hypo	-	CHH	upstream	Thecc1EG000493	scaffold_1	mRNA	Uncharacterized protein
scaffold_1	0.286997885835095	0.309027777777778	0.0220298919426825	2063553	2064250	hypo	+	CHH	exonic	Thecc1EG000501	scaffold_1	mRNA	Phototropic-responsive NPH3 family protein (65%P)
scaffold_1	0.151717904947271	0.445453587110125	0.293735682162854	2076484	2077340	hyper	+	CHH	upstream	Thecc1EG000506	scaffold_1	mRNA	Uncharacterized protein (57%P)
scaffold_1	0.222527472527473	0.5	0.277472527472527	2082589	2082593	hyper	+	CHH	upstream	Thecc1EG000507	scaffold_1	mRNA	Uncharacterized protein (42%P)
scaffold_1	0.3	0.0681818181818182	-0.231818181818182	2217316	2217316	hypo	+	CHH	upstream	Thecc1EG000534	scaffold_1	mRNA	c("Methyl esterase 1"	" putative (59%T)")
scaffold_1	0.159049773755656	0.32228835978836	0.163238586032704	2223283	2223337	hypo	-	CHH	upstream;downstream	Thecc1EG000535	scaffold_1	mRNA	c("MybPA2"	" putative (40%U)")
scaffold_1	0.248427919047967	0.534293621086256	0.285865702038289	2228187	2228760	hyper	+	CHH	downstream	Thecc1EG000538	scaffold_1	mRNA	c("Methyl esterase 3"	" putative (57%T)")
scaffold_1	0.18984090173943	0.469173270398205	0.279332368658775	2232214	2234125	hyper	+	CHH	upstream	Thecc1EG000539	scaffold_1	mRNA	c("Salicylic acid-binding protein 2"	" putative (57%P)")
scaffold_1	0.275002991333687	0.544321537781371	0.269318546447684	2238607	2239400	hyper	-	CHH	upstream	Thecc1EG000540	scaffold_1	mRNA	c("Methyl esterase 6"	" putative (58%T)")
scaffold_1	0.278155178155178	0.530722532744112	0.252567354588934	2242348	2242520	hyper	+	CHH	upstream	Thecc1EG000542	scaffold_1	mRNA	c("Salicylic acid-binding protein 2"	" putative (56%P)")
scaffold_1	0.21022312968968	0.509495067072739	0.299271937383059	2248614	2249070	hyper	-	CHH	intronic	Thecc1EG000545	scaffold_1	mRNA	Unknown
scaffold_1	0.266666666666667	0.0227272727272727	-0.243939393939394	2260729	2260729	hypo	+	CHH	intronic	Thecc1EG000547	scaffold_1	mRNA	c("Methyl esterase 10"	" putative (58%T)")
scaffold_1	0.202083333333333	0.150947328533535	-0.0511360047997978	2340452	2340535	hypo	-	CHH	upstream	Thecc1EG000560	scaffold_1	mRNA	ASYMMETRIC LEAVES 2-like 1 (65%P)
scaffold_1	0.539354946524064	0.767499011828649	0.228144065304585	2345765	2345810	hyper	-	CHH	upstream	Thecc1EG000561	scaffold_1	mRNA	c("Ribosomal protein L25/Gln-tRNA synthetase"	" anti-codon-binding domain (66%T)")
scaffold_1	0.0852272727272727	0.878033205619413	0.79280593289214	2438186	2438196	hyper	+	CHH	upstream;downstream	Thecc1EG000577	scaffold_1	mRNA	Uncharacterized protein (56%P)
scaffold_1	0.321111111111111	0.592055852644088	0.270944741532977	2426827	2426964	hyper	+	CHH	intronic	Thecc1EG000578	scaffold_1	mRNA	Uncharacterized protein
scaffold_1	0.315909090909091	0.544565217391304	0.228656126482213	2449217	2449295		-	CHH	upstream	Thecc1EG000581	scaffold_1	mRNA	Unknown
scaffold_1	0.280581121337424	0.503181897198941	0.222600775861518	2458789	2459352	hyper	+	CHH	upstream	Thecc1EG000584	scaffold_1	mRNA	c("TRNA Delta(2)-isopentenylpyrophosphate transferase"	" putative (50%P)")
scaffold_1	0.466278166278166	0.903333333333333	0.437055167055167	2475928	2475954	hyper	+	CHH	UTR3	Thecc1EG000586	scaffold_1	mRNA	Uncharacterized protein (45%P)
scaffold_1	0.104787106178913	0.483764626644911	0.378977520465998	2491345	2491604	hyper	-	CHH	upstream	Thecc1EG000589	scaffold_1	mRNA	Acyl transferase/acyl hydrolase/lysophospholipase superfamily protei (62%T)
scaffold_1	0.272258937739256	0.530122747810731	0.257863810071475	2529846	2530303	hyper	-	CHH	upstream	Thecc1EG000596	scaffold_1	mRNA	Uncharacterized protein (67%P)
scaffold_1	0.195012325790199	0.455597454751194	0.260585128960995	2555881	2557107	hyper	-	CHH	upstream	Thecc1EG000603	scaffold_1	mRNA	ATP-dependent RNA helicase eIF4A (68%P)
scaffold_1	0.145282703245232	0.200164801804146	0.0548820985589133	2564018	2564332	hyper	-	CHH	intergenic	Thecc1EG000604	scaffold_1	mRNA	Uncharacterized protein (58%P)
scaffold_1	0.723404255319149	0.354838709677419	-0.36856554564173	2575247	2575247	hypo	+	CHH	exonic	Thecc1EG000605	scaffold_1	mRNA	Unknown
scaffold_1	0.204780636030636	0.404800256390898	0.200019620360262	2580044	2580444	hyper	-	CHH	upstream	Thecc1EG000606	scaffold_1	mRNA	AP2/ERF domain-containing transcription factor-like protein (30%U)
scaffold_1	0.258641358641359	0.530314144513037	0.271672785871678	2588288	2589208	hyper	+	CHH	intronic	Thecc1EG000608	scaffold_1	mRNA	Centrin2 (82%T)
scaffold_1	0.0371665371665372	0.369334490249523	0.332167953082986	2596922	2597180	hyper	+	CHH	intergenic	Thecc1EG000610	scaffold_1	mRNA	Heat shock factor 4 (60%P)
scaffold_1	0.280921052631579	0.328652659316275	0.047731606684696	2607318	2607421	hypo	-	CHH	upstream	Thecc1EG000612	scaffold_1	mRNA	Uncharacterized protein (64%P)
scaffold_1	0.389850521808474	0.718874512946204	0.32902399113773	2607425	2609420	hyper	-	CHH	intergenic	Thecc1EG000613	scaffold_1	mRNA	Unknown
scaffold_1	0.167265127358442	0.564244890048254	0.396979762689812	2667918	2669094	hyper	+	CHH	upstream	Thecc1EG000621	scaffold_1	mRNA	Zeaxanthin epoxidase (ZEP) (ABA1) (68%T)
scaffold_1	0.4	0.8125	0.4125	2669499	2669499	hyper	+	CHH	upstream	Thecc1EG000622	scaffold_1	mRNA	c("Remorin family protein"	" putative (54%P)")
scaffold_1	0.187113824560736	0.341027855856875	0.153914031296139	2681211	2681919	hyper	+	CHH	upstream	Thecc1EG000624	scaffold_1	mRNA	Unknown
scaffold_1	0.0921568627450979	0.305555555555555	0.213398692810457	2691989	2692004	hyper	+	CHH	upstream	Thecc1EG000625	scaffold_1	mRNA	c("Alpha/beta-Hydrolases superfamily protein"	" putative (47%T)")
scaffold_1	0.133333333333333	0.358974358974359	0.225641025641026	2692139	2692139	hyper	+	CHH	intergenic	Thecc1EG000626	scaffold_1	mRNA	Alpha/beta-Hydrolases superfamily protein (29%T)
scaffold_1	0.128857016161579	0.366987912156592	0.238130895995013	2692529	2694276	hyper	+	CHH	intergenic	Thecc1EG000627	scaffold_1	mRNA	c("Alpha/beta-Hydrolases superfamily protein"	" putative (48%T)")
scaffold_1	0	0.217391304347826	0.217391304347826	2716331	2716331	hyper	+	CHH	intergenic	Thecc1EG000630	scaffold_1	mRNA	Uncharacterized protein
scaffold_1	0	0.230769230769231	0.230769230769231	2764022	2764022	hyper	+	CHH	exonic	Thecc1EG000646	scaffold_1	mRNA	Unknown
scaffold_1	0.146565091729542	0.467677056998174	0.321111965268631	2826990	2827687	hyper	+	CHH	intergenic	Thecc1EG000655	scaffold_1	mRNA	SET domain-containing protein (69%P)
scaffold_1	0.235294117647059	0.470588235294118	0.235294117647059	2839659	2839659	hyper	+	CHH	UTR5	Thecc1EG000657	scaffold_1	mRNA	HXXXD-type acyl-transferase family protein (32%T)
scaffold_1	0.229545152255004	0.630277184146927	0.400732031891922	2839667	2840007	hyper	-	CHH	upstream	Thecc1EG000658	scaffold_1	mRNA	Uncharacterized protein (68%U)
scaffold_1	0.177831919434549	0.458076468575907	0.280244549141358	2840049	2841646	hypo	-	CHH	upstream	Thecc1EG000659	scaffold_1	mRNA	Uncharacterized protein
scaffold_1	0.353035764045843	0.383850221780988	0.0308144577351448	2860204	2862137	hyper	-	CHH	intergenic	Thecc1EG000663	scaffold_1	mRNA	Uncharacterized protein
scaffold_1	0.463636363636363	0.213179124723353	-0.250457238913011	2915099	2915151	hypo	-	CHH	upstream	Thecc1EG000668	scaffold_1	mRNA	Cystathionine beta-synthase family protein (73%P)
scaffold_1	0	0.205128205128205	0.205128205128205	2923707	2923713	hyper	+	CHH	intergenic	Thecc1EG000669	scaffold_1	mRNA	c("DREB and EAR motif protein 2"	" putative (56%T)")
scaffold_1	0.117647058823529	0.354838709677419	0.23719165085389	2932033	2932033	hyper	-	CHH	exonic	Thecc1EG000670	scaffold_1	mRNA	RNA-binding family protein (66%P)
scaffold_1	0.240121651540624	0.341627366100571	0.101505714559947	2967660	2969628	hyper	-	CHH	upstream	Thecc1EG000676	scaffold_1	mRNA	Uncharacterized protein (48%P)
scaffold_1	0.259248120300752	0.0090909090909091	-0.250157211209843	2969743	2969853	hypo	-	CHH	intergenic	Thecc1EG000677	scaffold_1	mRNA	2-oxoglutarate (2OG) and Fe(II)-dependent oxygenase superfamily protein (71%T)
scaffold_1	0	0.575757575757576	0.575757575757576	2989135	2989135	hyper	+	CHH	intergenic	Thecc1EG000681	scaffold_1	mRNA	Unknown
scaffold_1	0	0.260890151515151	0.260890151515151	3083633	3083641	hyper	-	CHH	downstream	Thecc1EG000699	scaffold_1	mRNA	c("GroES-like zinc-binding alcohol dehydrogenase family protein"	" putative (45%T)")
scaffold_1	0.226901349400457	0.536564890482311	0.309663541081854	3098652	3099599	hyper	+	CHH	intronic	Thecc1EG000701	scaffold_1	mRNA	Uncharacterized protein (59%P)
scaffold_1	0	0.28	0.28	3107331	3107414	hyper	-	CHH	intergenic	Thecc1EG000703	scaffold_1	mRNA	Uncharacterized protein
scaffold_1	0.0957009661835749	0.402188070399522	0.306487104215947	3123300	3123566	hyper	-	CHH	intronic	Thecc1EG000707	scaffold_1	mRNA	c("ATP binding protein"	" putative (40%U)")
scaffold_1	0.175056875897212	0.494448385637517	0.319391509740304	3129392	3130090	hyper	+	CHH	upstream	Thecc1EG000708	scaffold_1	mRNA	c("Kinase superfamily protein"	" putative (58%P)")
scaffold_1	0.391388436483251	0.740933521815875	0.349545085332624	3147054	3147335	hyper	-	CHH	downstream	Thecc1EG000713	scaffold_1	mRNA	c("Cytochrome p450 81d1"	" putative (40%T)")
scaffold_1	0.291662236399078	0.168487924906689	-0.123174311492389	3183601	3183695	hypo	+	CHH	upstream	Thecc1EG000722	scaffold_1	mRNA	Uncharacterized protein (43%P)
scaffold_1	0.174048897380734	0.57517682124738	0.401127923866646	3190985	3191572	hyper	-	CHH	intergenic	Thecc1EG000723	scaffold_1	mRNA	Auxin-responsive GH3 family protein (81%T)
scaffold_1	0.222222222222222	0.0166666666666667	-0.205555555555556	3255399	3255399	hypo	+	CHH	intronic	Thecc1EG000738	scaffold_1	mRNA	Transducin family protein / WD-40 repeat family protein (61%P)
scaffold_1	0.143111639739458	0.471120628462151	0.328008988722693	3279749	3280571	hyper	-	CHH	intergenic	Thecc1EG000742	scaffold_1	mRNA	Tetratricopeptide repeat-like superfamily protein (71%P)
scaffold_1	0.401783521771765	0.609463840967251	0.207680319195486	3310817	3311011	hyper	-	CHH	upstream	Thecc1EG000749	scaffold_1	mRNA	Subtilase family protein (75%T)
scaffold_1	0	0.357319959537701	0.357319959537701	3320431	3320508	hyper	-	CHH	intergenic	Thecc1EG000750	scaffold_1	mRNA	c("Chaperone DnaJ-domain superfamily protein"	" putative (55%T)")
scaffold_1	0	0.206896551724138	0.206896551724138	3334797	3334797	hyper	-	CHH	UTR3	Thecc1EG000753	scaffold_1	mRNA	Oxidoreductase (74%P)
scaffold_1	0.425526695526696	0.110065906745473	-0.315460788781222	3345611	3345704	hypo	-	CHH	upstream	Thecc1EG000756	scaffold_1	mRNA	Uncharacterized protein family protein SERF (84%P)
scaffold_1	0.382096257045136	0.685104664991366	0.303008407946229	3363819	3364490	hyper	+	CHH	downstream	Thecc1EG000760	scaffold_1	mRNA	Phototropic-responsive NPH3 family protein (74%P)
scaffold_1	0	0.25	0.25	3374612	3374614	hyper	+	CHH	intergenic	Thecc1EG000761	scaffold_1	mRNA	Uncharacterized protein (51%P)
scaffold_1	0.166666666666667	0.382978723404255	0.216312056737589	3394217	3394217	hyper	-	CHH	upstream	Thecc1EG000764	scaffold_1	mRNA	SCL domain class transcription factor (78%U)
scaffold_1	0.219443892108718	0.48891701803743	0.269473125928712	3413166	3413638	hyper	-	CHH	intergenic	Thecc1EG000767	scaffold_1	mRNA	Uncharacterized protein
scaffold_1	0.525317852824537	0.838356790422068	0.313038937597531	3427201	3427360	hyper	-	CHH	upstream	Thecc1EG000772	scaffold_1	mRNA	Uncharacterized protein (73%P)
scaffold_1	0.24777405464314	0.551181784367389	0.303407729724249	3427764	3428503	hyper	-	CHH	UTR5	Thecc1EG000773	scaffold_1	mRNA	Kinase superfamily protein (89%P)
scaffold_1	0.301049725763685	0.576383861236802	0.275334135473118	3528790	3529131	hyper	-	CHH	intergenic	Thecc1EG000794	scaffold_1	mRNA	Adenosine-5\'-phosphosulfate kinase 3 (69%P)
scaffold_1	0.101103711103711	0.513103383183475	0.411999672079764	3569782	3569987	hyper	-	CHH	upstream;downstream	Thecc1EG000805	scaffold_1	mRNA	c("Tetratricopeptide repeat-like superfamily protein"	" putative (55%P)")
scaffold_1	0	0.25	0.25	3576533	3576533	hyper	+	CHH	upstream;downstream	Thecc1EG000806	scaffold_1	mRNA	Ribosomal protein L12/ ATP-dependent Clp protease adaptor protein ClpS family protein (61%P)
scaffold_1	0	0.2	0.2	3584304	3584304	hyper	-	CHH	upstream	Thecc1EG000808	scaffold_1	mRNA	NADH-ubiquinone oxidoreductase-related (76%P)
scaffold_1	0.714285714285714	0.447368421052632	-0.266917293233083	3606094	3606094	hypo	+	CHH	intronic	Thecc1EG000812	scaffold_1	mRNA	Uncharacterized protein conserved protein (54%P)
scaffold_1	0.660377358490566	0.428571428571429	-0.231805929919137	3603486	3603486	hypo	+	CHH	exonic	Thecc1EG000813	scaffold_1	mRNA	CCCH-type zinc fingerfamily protein with RNA-binding domain (76%P)
scaffold_1	0.345552310936926	0.266760701371685	-0.0787916095652408	3642746	3643292	hyper	-	CHH	upstream	Thecc1EG000820	scaffold_1	mRNA	c("Serine carboxypeptidase-like 2"	" putative (46%T)")
scaffold_1	0.274777999778	0.634432184701395	0.359654184923395	3703089	3703303	hyper	+	CHH	intergenic	Thecc1EG000835	scaffold_1	mRNA	c("Basic leucine-zipper 5"	" putative (53%P)")
scaffold_1	0.321225864435522	0.637265274113178	0.316039409677656	3713526	3713734	hyper	+	CHH	intronic	Thecc1EG000837	scaffold_1	mRNA	Uncharacterized protein
scaffold_1	0.312353742786663	0.57311698767784	0.260763244891176	3738757	3739653	hyper	-	CHH	intronic	Thecc1EG000843	scaffold_1	mRNA	NAD(P)-binding Rossmann-fold superfamily protein (74%P)
scaffold_1	0.145703400237296	0.425439303596426	0.27973590335913	3768351	3770318	hyper	+	CHH	intergenic	Thecc1EG000849	scaffold_1	mRNA	Uncharacterized protein
scaffold_1	0.0998106060606061	0.394706237588333	0.294895631527727	3774238	3775162	hyper	+	CHH	intergenic	Thecc1EG000850	scaffold_1	mRNA	Squalene monooxygenase (77%P)
scaffold_1	0.418507947449355	0.604845944229159	0.186337996779805	3825717	3825904	hypo	+	CHH	intronic	Thecc1EG000856	scaffold_1	mRNA	Pentatricopeptide repeat (PPR) superfamily protein (68%T)
scaffold_1	0.223967168634103	0.490821907426722	0.266854738792619	3822714	3824518		+	CHH	UTR5	Thecc1EG000859	scaffold_1	mRNA	Unknown
scaffold_1	0.121883477146635	0.536455731542554	0.414572254395918	3898973	3900629	hyper	-	CHH	intronic	Thecc1EG000869	scaffold_1	mRNA	Zinc ion binding (62%T)
scaffold_1	0.248943547787065	0.611039642454186	0.362096094667121	3948670	3949758	hyper	+	CHH	upstream	Thecc1EG000880	scaffold_1	mRNA	Uncharacterized protein (50%P)
scaffold_1	0.0454545454545454	0.31547619047619	0.270021645021645	3950063	3950090	hyper	+	CHH	intergenic	Thecc1EG000881	scaffold_1	mRNA	Cysteine-rich RLK (RECEPTOR-like protein kinase) 8 (24%T)
scaffold_1	0.410508849582196	0.772152471076014	0.361643621493818	3966324	3966547	hyper	+	CHH	intronic	Thecc1EG000884	scaffold_1	mRNA	Unknown
scaffold_1	0.386363636363636	0.667096774193549	0.280733137829912	4019552	4019579	hyper	+	CHH	intergenic	Thecc1EG000894	scaffold_1	mRNA	c("Basic helix-loop-helix DNA-binding superfamily protein"	" putative (52%P)")
scaffold_1	0.559465623981753	0.325059933291641	-0.234405690690112	4106390	4106403	hypo	+	CHH	upstream	Thecc1EG000907	scaffold_1	mRNA	c("Zinc finger family protein"	" putative (53%P)")
scaffold_1	0	0.217391304347826	0.217391304347826	4108927	4108927	hyper	+	CHH	upstream	Thecc1EG000909	scaffold_1	mRNA	Unknown
scaffold_1	0.397879565681423	0.699972644008685	0.302093078327262	4143547	4143733	hyper	+	CHH	upstream	Thecc1EG000915	scaffold_1	mRNA	c("DNA binding protein"	" putative (65%U)")
scaffold_1	0.472222222222222	0.820075757575758	0.347853535353535	4185040	4185053	hyper	+	CHH	upstream	Thecc1EG000923	scaffold_1	mRNA	Uncharacterized protein
scaffold_1	0.399350649350649	0.0192307692307692	-0.38011988011988	4237540	4237648	hypo	-	CHH	intergenic	Thecc1EG000931	scaffold_1	mRNA	c("AGAMOUS-like 21"	" putative (59%T)")
scaffold_1	0.162370609185596	0.428445918810103	0.266075309624507	4242317	4243567	hyper	+	CHH	upstream	Thecc1EG000932	scaffold_1	mRNA	Unknown
scaffold_1	0.206586908760404	0.492384838340857	0.285797929580453	4246637	4247968	hyper	+	CHH	intergenic	Thecc1EG000933	scaffold_1	mRNA	Concanavalin A-like lectin protein kinase family protein (63%P)
scaffold_1	0.287184879105259	0.487669704372816	0.200484825267557	4263138	4263687	hyper	-	CHH	intronic	Thecc1EG000935	scaffold_1	mRNA	Uncharacterized protein (50%P)
scaffold_1	0.3	0	-0.3	4265687	4265687	hypo	+	CHH	upstream	Thecc1EG000936	scaffold_1	mRNA	Uncharacterized protein
scaffold_1	0.346370629950769	0.34857694678665	0.00220631683588033	4263876	4265192	hyper	-	CHH	exonic	Thecc1EG000937	scaffold_1	mRNA	Concanavalin A-like lectin protein kinase family protein (65%P)
scaffold_1	0.175488596499163	0.395431445793528	0.219942849294365	4294414	4296212	hyper	-	CHH	upstream	Thecc1EG000941	scaffold_1	mRNA	Uncharacterized protein
scaffold_1	0.198322034233274	0.499771286119551	0.301449251886277	4300314	4301197	hyper	+	CHH	intergenic	Thecc1EG000942	scaffold_1	mRNA	Concanavalin A-like lectin protein kinase family protein (65%P)
scaffold_1	0.159897829124746	0.470686268698683	0.310788439573938	4336849	4337900	hyper	-	CHH	intergenic	Thecc1EG000947	scaffold_1	mRNA	Geraniol dehydrogenase 1 (82%P)
scaffold_1	0.190480088796652	0.487097359500215	0.296617270703563	4371889	4372313	hyper	+	CHH	intronic	Thecc1EG000950	scaffold_1	mRNA	Geraniol dehydrogenase 1 (75%U)
scaffold_1	0.242833751366209	0.479358444034586	0.236524692668377	4377244	4379119	hyper	+	CHH	upstream;downstream	Thecc1EG000951	scaffold_1	mRNA	Unknown
scaffold_1	0.196512908393385	0.418440109684344	0.221927201290959	4357214	4358528	hypo	-	CHH	intronic	Thecc1EG000952	scaffold_1	mRNA	Geraniol dehydrogenase 1 (90%P)
scaffold_1	0.237448305906713	0.52986315646151	0.292414850554797	4372319	4373954	hyper	-	CHH	intronic	Thecc1EG000953	scaffold_1	mRNA	Unknown
scaffold_1	0.214285714285714	0.62037037037037	0.406084656084656	4380725	4380738	hyper	-	CHH	UTR5	Thecc1EG000954	scaffold_1	mRNA	Unknown
scaffold_1	0.226900429072708	0.504320446174734	0.277420017102026	4379436	4380707	hyper	-	CHH	upstream	Thecc1EG000955	scaffold_1	mRNA	Unknown
scaffold_1	0.146500100544127	0.448467600152371	0.301967499608244	4425914	4427409	hyper	+	CHH	intergenic	Thecc1EG000962	scaffold_1	mRNA	Exostosin family protein (76%T)
scaffold_1	0.1645214157277	0.477677910875878	0.313156495148179	4449865	4451596	hypo	+	CHH	intergenic	Thecc1EG000965	scaffold_1	mRNA	1-deoxy-D-xylulose-5-phosphate synthase (74%P)
scaffold_1	0.173654179766312	0.52909789344301	0.355443713676697	4465319	4465491	hyper	+	CHH	upstream	Thecc1EG000967	scaffold_1	mRNA	c("Pentatricopeptide repeat (PPR) superfamily protein"	" putative (50%T)")
scaffold_1	0.331501393866985	0.100189933523267	-0.231311460343718	4490038	4490100	hypo	-	CHH	intergenic	Thecc1EG000972	scaffold_1	mRNA	c("ROP binding protein kinases 1"	" putative (59%T)")
scaffold_1	0.156791819291819	0.421340290825585	0.264548471533766	4590839	4590951	hyper	-	CHH	intergenic	Thecc1EG000991	scaffold_1	mRNA	c("Tyrosine phosphatase-like"	" PTPLA (80%T)")
scaffold_1	0.26969696969697	0.0301003344481605	-0.239596635248809	4640611	4641202	hypo	+	CHH	intronic	Thecc1EG000995	scaffold_1	mRNA	Uncharacterized protein
scaffold_1	0.025	0.303030303030303	0.278030303030303	4658755	4658782	hyper	-	CHH	intergenic	Thecc1EG000999	scaffold_1	mRNA	c("Ubiquitin-specific protease 17"	" putative (54%P)")
scaffold_1	0.444696356275304	0.806837105154148	0.362140748878844	4691608	4691703	hyper	-	CHH	intergenic	Thecc1EG001004	scaffold_1	mRNA	c("Cyclin d4"	"2"	" putative (57%P)")
scaffold_1	0.249268073109394	0.521755712707638	0.272487639598244	4708673	4709513	hyper	-	CHH	intergenic	Thecc1EG001005	scaffold_1	mRNA	Phosphofructokinase 5 (81%T)
scaffold_1	0.419201902474101	0.67865553622838	0.259453633754278	4738138	4738325	hyper	+	CHH	intronic	Thecc1EG001009	scaffold_1	mRNA	Unknown
scaffold_1	0.283331298701905	0.58117997896687	0.297848680264965	4760261	4760427	hyper	-	CHH	upstream	Thecc1EG001015	scaffold_1	mRNA	c("Folic acid and derivative biosynthetic process"	" putative (58%T)")
scaffold_1	0.363253270484108	0.543679216513	0.180425946028892	4815955	4816325	hyper	-	CHH	downstream	Thecc1EG001025	scaffold_1	mRNA	c("Argonaute protein group"	" putative (58%U)")
scaffold_1	0.557359797065679	0.176952917732992	-0.380406879332687	4832136	4832229	hypo	-	CHH	upstream	Thecc1EG001028	scaffold_1	mRNA	Uncharacterized protein (56%P)
scaffold_1	0.179661673124496	0.469513897710435	0.289852224585939	4851160	4852018	hyper	+	CHH	upstream	Thecc1EG001031	scaffold_1	mRNA	c("Basic helix-loop-helix DNA-binding superfamily protein"	" putative (50%P)")
scaffold_1	0.136327187171183	0.457655053932409	0.321327866761226	4869770	4871113	hyper	-	CHH	upstream	Thecc1EG001032	scaffold_1	mRNA	c("RING/U-box superfamily protein"	" putative (46%P)")
scaffold_1	0.2	0	-0.2	4877987	4877987	hypo	+	CHH	downstream	Thecc1EG001033	scaffold_1	mRNA	c("F-box family protein"	" putative (59%P)")
scaffold_1	0.263948890502977	0.53567070076653	0.271721810263553	4895845	4896491	hyper	-	CHH	upstream	Thecc1EG001036	scaffold_1	mRNA	GTP cyclohydrolase II (70%T)
scaffold_1	0.11958041958042	0.387817121150454	0.268236701570035	4934971	4935027	hyper	+	CHH	intergenic	Thecc1EG001041	scaffold_1	mRNA	Uncharacterized protein (45%P)
scaffold_1	0.253401934322987	0.446291102992002	0.192889168669014	4997003	4997232	hypo	+	CHH	intergenic	Thecc1EG001054	scaffold_1	mRNA	Peroxidase superfamily protein (83%T)
scaffold_1	0.315649824759137	0.700581426938566	0.384931602179429	4998102	4998325	hyper	+	CHH	intergenic	Thecc1EG001055	scaffold_1	mRNA	c("S-adenosyl-L-methionine-dependent methyltransferases superfamily protein"	" putative (58%T)")
scaffold_1	0.133422796864688	0.383252192317787	0.249829395453099	5011337	5012373	hyper	+	CHH	upstream	Thecc1EG001057	scaffold_1	mRNA	Unknown
scaffold_1	0.160903273318621	0.430108484579181	0.26920521126056	5012674	5013218	hyper	+	CHH	intergenic	Thecc1EG001058	scaffold_1	mRNA	White-brown complex protein 11 (67%P)
scaffold_1	0.157795124030885	0.432992423773357	0.275197299742472	5018801	5020131	hyper	-	CHH	exonic	Thecc1EG001059	scaffold_1	mRNA	Uncharacterized protein (75%P)
scaffold_1	0.230519188955518	0.479006105558064	0.248486916602547	5025072	5026946	hyper	-	CHH	intronic	Thecc1EG001060	scaffold_1	mRNA	Uncharacterized protein (75%P)
scaffold_1	0.232071170277519	0.464828790105346	0.232757619827827	5029284	5031182	hyper	-	CHH	intronic	Thecc1EG001061	scaffold_1	mRNA	Uncharacterized protein (43%U)
scaffold_1	0.225623243550724	0.507830072497273	0.282206828946549	5045367	5047299	hyper	+	CHH	exonic	Thecc1EG001063	scaffold_1	mRNA	Unknown
scaffold_1	0.180868826709596	0.449390349066004	0.268521522356408	5048106	5050005	hyper	-	CHH	exonic	Thecc1EG001064	scaffold_1	mRNA	c("Cysteine-rich RLK (RECEPTOR-like protein kinase) 8"	" putative (39%T)")
scaffold_1	0.559420289855072	0.484730344379467	-0.0746899454756053	5057597	5057627	hyper	-	CHH	upstream;downstream	Thecc1EG001065	scaffold_1	mRNA	Unknown
scaffold_1	0.247903102363256	0.541528141175142	0.293625038811886	5068285	5068703	hyper	-	CHH	upstream	Thecc1EG001069	scaffold_1	mRNA	3-deoxy-D-arabino-heptulosonate 7-phosphate synthase 1 (73%T)
scaffold_1	0.194444444444444	0.102777777777778	-0.0916666666666667	5078772	5078785	hyper	-	CHH	upstream	Thecc1EG001072	scaffold_1	mRNA	Uncharacterized protein (58%P)
scaffold_1	0.203703703703704	0	-0.203703703703704	5082631	5082631	hypo	-	CHH	UTR3	Thecc1EG001073	scaffold_1	mRNA	Uncharacterized protein (59%P)
scaffold_1	0.330670158104711	0.571806418553715	0.241136260449004	5112772	5113524	hyper	+	CHH	intergenic	Thecc1EG001080	scaffold_1	mRNA	UDP-glucosyl transferase 85A2 (64%P)
scaffold_1	0.201384622507617	0.520621479282489	0.319236856774872	5153784	5154032	hyper	+	CHH	upstream	Thecc1EG001089	scaffold_1	mRNA	Leucine-rich repeat transmembrane protein kinase family protein (77%T)
scaffold_1	0.090909090909091	0.394669774669775	0.303760683760684	5183235	5183326	hyper	-	CHH	upstream	Thecc1EG001090	scaffold_1	mRNA	Unknown
scaffold_1	0.0681818181818182	0.407738095238095	0.339556277056277	5182864	5182882	hyper	+	CHH	UTR5	Thecc1EG001091	scaffold_1	mRNA	c("Cytochrome P450"	" family 71"	" subfamily B"	" polypeptide 34"	" putative (46%T)")
scaffold_1	0.177202849693213	0.39540636085106	0.218203511157846	5198262	5198941	hypo	-	CHH	intronic	Thecc1EG001094	scaffold_1	mRNA	Uncharacterized protein (57%P)
scaffold_1	0.164359279082958	0.510876766069269	0.346517486986311	5200367	5201108	hypo	+	CHH	upstream	Thecc1EG001095	scaffold_1	mRNA	Uncharacterized protein (64%P)
scaffold_1	0.3	0.027027027027027	-0.272972972972973	5204952	5204973	hypo	+	CHH	upstream	Thecc1EG001096	scaffold_1	mRNA	Unknown
scaffold_1	0.267697562155767	0.526402396566337	0.258704834410571	5230278	5230738	hyper	+	CHH	upstream	Thecc1EG001101	scaffold_1	mRNA	Uncharacterized protein (41%P)
scaffold_1	0.509259259259259	0.288461538461538	-0.22079772079772	5258231	5258555	hypo	-	CHH	intronic	Thecc1EG001104	scaffold_1	mRNA	c("C-CAP/cofactor C-like domain-containing protein"	" C"	" putative (58%P)")
scaffold_1	0.190143980417159	0.491817083182248	0.301673102765089	5277808	5279351	hyper	-	CHH	upstream	Thecc1EG001108	scaffold_1	mRNA	c("Calmodulin-binding transcription activator protein with CG-1 and Ankyrin domains"	" putative (54%P)")
scaffold_1	0.150743385808726	0.425762548426273	0.275019162617547	5287288	5288907	hyper	-	CHH	upstream	Thecc1EG001109	scaffold_1	mRNA	Uncharacterized protein (29%U)
scaffold_1	0.36261073634103	0.29172699965505	-0.0708837366859794	5290801	5291157	hyper	+	CHH	upstream	Thecc1EG001110	scaffold_1	mRNA	Uncharacterized protein (73%P)
scaffold_1	0.333333333333333	0.0645161290322581	-0.268817204301075	5317542	5317542	hypo	-	CHH	upstream	Thecc1EG001115	scaffold_1	mRNA	Nucleotide-sugar transporter family protein (79%T)
scaffold_1	0	0.416666666666667	0.416666666666667	5335557	5335557	hyper	-	CHH	upstream	Thecc1EG001121	scaffold_1	mRNA	Uncharacterized protein (30%U)
scaffold_1	0.573448385764562	0.82956763094147	0.256119245176908	5368068	5368236	hypo	-	CHH	UTR5	Thecc1EG001126	scaffold_1	mRNA	Unknown
scaffold_1	0.774193548387097	0.515151515151515	-0.259042033235582	5402952	5402952	hypo	-	CHH	intronic	Thecc1EG001131	scaffold_1	mRNA	c("Major facilitator superfamily protein"	" putative (50%T)")
scaffold_1	0.239527138205076	0.542807472183851	0.303280333978775	5411830	5412128	hyper	-	CHH	intergenic	Thecc1EG001133	scaffold_1	mRNA	Uncharacterized protein
scaffold_1	0.132241161616162	0.421845980012863	0.289604818396701	5412138	5412532	hyper	-	CHH	intergenic	Thecc1EG001134	scaffold_1	mRNA	Major facilitator superfamily protein (83%T)
scaffold_1	0.0769230769230769	0.357142857142857	0.28021978021978	5444982	5444983	hyper	-	CHH	upstream;downstream	Thecc1EG001139	scaffold_1	mRNA	Tetraspanin11-like protein (18%T)
scaffold_1	0.229984341522803	0.392472501427542	0.162488159904739	5458591	5459574	hyper	-	CHH	upstream	Thecc1EG001141	scaffold_1	mRNA	c("Lipase/lipooxygenase"	" PLAT/LH2 family protein (64%T)")
scaffold_1	0	0.285714285714286	0.285714285714286	5460461	5460461	hyper	+	CHH	upstream	Thecc1EG001142	scaffold_1	mRNA	Uncharacterized protein (74%P)
scaffold_1	0.213068522367452	0.435360175336416	0.222291652968964	5461601	5463019	hyper	+	CHH	exonic	Thecc1EG001143	scaffold_1	mRNA	c("Late embryogenesis abundant hydroxyproline-rich glycoprotein family"	" putative (39%P)")
scaffold_1	0.0979642642802216	0.404095018426182	0.30613075414596	5490602	5492595	hyper	+	CHH	upstream	Thecc1EG001145	scaffold_1	mRNA	Unknown
scaffold_1	0.160451944974073	0.512037734192642	0.351585789218569	5511793	5512581	hyper	+	CHH	upstream	Thecc1EG001148	scaffold_1	mRNA	Unknown
scaffold_1	0.41024976076735	0.702171393681969	0.291921632914619	5521940	5522903	hyper	-	CHH	upstream	Thecc1EG001149	scaffold_1	mRNA	c("Tether containing UBX domain for GLUT4"	" putative (44%P)")
scaffold_1	0.558823529411764	0.34375	-0.215073529411765	5538375	5538409	hyper	-	CHH	UTR3	Thecc1EG001151	scaffold_1	mRNA	HAT transposon superfamily (82%P)
scaffold_1	0.224789915966386	0.519230769230769	0.294440853264383	5541664	5541702	hyper	+	CHH	upstream	Thecc1EG001153	scaffold_1	mRNA	Uncharacterized protein (42%P)
scaffold_1	0.11962481962482	0.442898550724638	0.323273731099818	5573866	5575768	hyper	-	CHH	upstream	Thecc1EG001161	scaffold_1	mRNA	Uncharacterized protein
scaffold_1	0.289007570317639	0.599026510477537	0.310018940159898	5588526	5588811	hyper	-	CHH	upstream	Thecc1EG001163	scaffold_1	mRNA	Gag-pol polyprotein-like protein (31%U)
scaffold_1	0.356819953925217	0.667697617795855	0.310877663870638	5609623	5610159	hyper	-	CHH	intergenic	Thecc1EG001165	scaffold_1	mRNA	c("Chaperone protein dnaJ 20"	" putative (49%P)")
scaffold_1	0.218545953475624	0.505847501666493	0.287301548190869	5616387	5617706	hyper	+	CHH	UTR5	Thecc1EG001166	scaffold_1	mRNA	Unknown
scaffold_1	0.212908791465243	0.556600408701894	0.343691617236651	5615056	5615725	hypo	+	CHH	intronic	Thecc1EG001167	scaffold_1	mRNA	Uncharacterized protein (82%P)
scaffold_1	0.4	0.4125	0.0125	5674393	5674441	hyper	-	CHH	upstream	Thecc1EG001180	scaffold_1	mRNA	c("FASCICLIN-like arabinogalactan protein 21 precursor"	" putative (52%P)")
scaffold_1	0.666666666666667	0.0909090909090909	-0.575757575757576	5716897	5716897	hypo	+	CHH	intergenic	Thecc1EG001188	scaffold_1	mRNA	Binding (82%T)
scaffold_1	0.189672245460227	0.49328529769987	0.303613052239643	5733337	5734793	hyper	+	CHH	intronic	Thecc1EG001191	scaffold_1	mRNA	RNase L inhibitor protein-related (69%T)
scaffold_1	0.0678200452075522	0.334400633006653	0.266580587799101	5752396	5753090	hyper	-	CHH	intronic	Thecc1EG001194	scaffold_1	mRNA	Uncharacterized protein (29%U)
scaffold_1	0.263392857142857	0.0416666666666667	-0.22172619047619	5749518	5749565	hypo	-	CHH	UTR3	Thecc1EG001195	scaffold_1	mRNA	Uncharacterized protein
scaffold_1	0.335022553204371	0.612339195468077	0.277316642263705	5783584	5783957	hyper	-	CHH	intergenic	Thecc1EG001201	scaffold_1	mRNA	NAD(P)-binding Rossmann-fold superfamily protein (75%T)
scaffold_1	0.108417743943638	0.379093658429564	0.270675914485926	5811242	5813187	hyper	-	CHH	intergenic	Thecc1EG001204	scaffold_1	mRNA	Unknown
scaffold_1	0.131068336425479	0.420267764937391	0.289199428511912	5849967	5851024	hyper	-	CHH	upstream	Thecc1EG001210	scaffold_1	mRNA	Unknown
scaffold_1	0.157246518101781	0.64909494556085	0.491848427459068	5870575	5872493	hyper	-	CHH	upstream	Thecc1EG001213	scaffold_1	mRNA	Alanine:glyoxylate aminotransferase 2 (81%T)
scaffold_1	0.207797287662031	0.521951251139809	0.314153963477778	5885130	5885998	hyper	+	CHH	intergenic	Thecc1EG001216	scaffold_1	mRNA	c("Translation initiation factor IF-2"	" putative (54%P)")
scaffold_1	0.260869565217391	0.0454545454545455	-0.215415019762846	5954738	5954738	hypo	-	CHH	intronic	Thecc1EG001228	scaffold_1	mRNA	Uncharacterized protein
scaffold_1	0.0138888888888889	0.244444444444445	0.230555555555556	5960411	5960455	hyper	-	CHH	upstream	Thecc1EG001229	scaffold_1	mRNA	c("Pentatricopeptide repeat (PPR) superfamily protein"	" putative (51%T)")
scaffold_1	0.28353496528	0.622924553195615	0.339389587915615	5966849	5968537	hyper	+	CHH	intronic	Thecc1EG001230	scaffold_1	mRNA	Myosin-H heavy chain (64%P)
scaffold_1	0.238720340117399	0.536409860536051	0.297689520418652	5985782	5986026	hyper	+	CHH	upstream	Thecc1EG001234	scaffold_1	mRNA	Unknown
scaffold_1	0.2	0.148255813953488	-0.0517441860465115	6004314	6004804	hypo	-	CHH	downstream	Thecc1EG001238	scaffold_1	mRNA	Stress enhanced protein 2 (64%P)
scaffold_1	0.0555555555555555	0.3375	0.281944444444444	6030298	6031725	hyper	+	CHH	upstream	Thecc1EG001244	scaffold_1	mRNA	c("SKP1 interacting partner 6"	" putative (58%T)")
scaffold_1	0.152272727272727	0.482150426322937	0.32987769905021	6051117	6051236	hyper	+	CHH	intronic	Thecc1EG001249	scaffold_1	mRNA	Unknown
scaffold_1	0.0929434322291465	0.394842574120483	0.301899141891336	6069677	6069905	hyper	-	CHH	intergenic	Thecc1EG001252	scaffold_1	mRNA	GTP-binding protein-related (91%T)
scaffold_1	0.168643856143856	0.439487754561284	0.270843898417428	6082298	6082483	hyper	-	CHH	intronic	Thecc1EG001253	scaffold_1	mRNA	Defence response (65%P)
scaffold_1	0.0273477812177503	0.290714271101709	0.263366489883959	6097640	6097737	hyper	-	CHH	intronic	Thecc1EG001257	scaffold_1	mRNA	Unknown
scaffold_1	0.166666666666667	0.416666666666667	0.25	6101529	6101529	hyper	-	CHH	upstream;downstream	Thecc1EG001258	scaffold_1	mRNA	c("RNA polymerase II"	" Rpb4"	" core protein (94%T)")
scaffold_1	0.245387421077175	0.542155774376324	0.296768353299149	6106195	6108192	hyper	+	CHH	upstream	Thecc1EG001259	scaffold_1	mRNA	Cytochrome P450 (64%U)
scaffold_1	0.213361200389469	0.505075819584785	0.291714619195316	6114970	6116192	hyper	-	CHH	intergenic	Thecc1EG001260	scaffold_1	mRNA	Unknown
scaffold_1	0.25567400329827	0.527201788382243	0.271527785083973	6134421	6135299	hyper	-	CHH	intergenic	Thecc1EG001264	scaffold_1	mRNA	Ras-related small GTP-binding family protein (74%T)
scaffold_1	0.272727272727273	0.0697674418604651	-0.202959830866808	6143547	6143547	hypo	+	CHH	upstream	Thecc1EG001265	scaffold_1	mRNA	c("WRKY DNA-binding protein 51"	" putative (58%P)")
scaffold_1	0	0.2	0.2	6168288	6168288	hyper	-	CHH	upstream;downstream	Thecc1EG001268	scaffold_1	mRNA	Ribosomal protein L4/L1 family (84%T)
scaffold_1	0.143582420253543	0.466459398444692	0.322876978191149	6239205	6239385	hyper	+	CHH	intergenic	Thecc1EG001277	scaffold_1	mRNA	Uncharacterized protein (70%P)
scaffold_1	0.248148083534714	0.496873213922278	0.248725130387563	6261438	6262066	hyper	+	CHH	upstream	Thecc1EG001280	scaffold_1	mRNA	c("Basic chitinase"	" putative (39%T)")
scaffold_1	0.174410944809419	0.44580273647084	0.271391791661421	6261181	6261402	hyper	-	CHH	intronic	Thecc1EG001281	scaffold_1	mRNA	Gag-pol polyprotein-like protein (26%U)
scaffold_1	0.167485217649316	0.415907149736383	0.248421932087067	6287008	6288963	hyper	+	CHH	intergenic	Thecc1EG001283	scaffold_1	mRNA	Cysteine-rich RLK (RECEPTOR-like protein kinase) 8 (13%T)
scaffold_1	0.247789273812292	0.391709486166008	0.143920212353716	6321982	6322001	hypo	-	CHH	upstream	Thecc1EG001286	scaffold_1	mRNA	Unknown
scaffold_1	0.362957598240033	0.631957013574661	0.268999415334627	6322067	6322196	hyper	-	CHH	upstream	Thecc1EG001287	scaffold_1	mRNA	DHHC-type zinc finger family protein (66%T)
scaffold_1	0.315707512040188	0.66169846340372	0.345990951363532	6322505	6323254	hyper	-	CHH	UTR5	Thecc1EG001288	scaffold_1	mRNA	Uncharacterized protein conserved protein UCP009193 (55%P)
scaffold_1	0.705882352941177	0.142857142857143	-0.563025210084034	6347772	6347772	hypo	+	CHH	intronic	Thecc1EG001296	scaffold_1	mRNA	Uncharacterized protein (65%P)
scaffold_1	0.260869565217391	0	-0.260869565217391	6376367	6376367	hypo	-	CHH	intronic	Thecc1EG001300	scaffold_1	mRNA	Uncharacterized protein
scaffold_1	0.205859341881476	0.521749498013814	0.315890156132338	6408047	6408960	hyper	+	CHH	upstream	Thecc1EG001303	scaffold_1	mRNA	c("Dihydrodipicolinate reductase"	" bacterial/plant (71%T)")
scaffold_1	0.141882415501454	0.427819986893131	0.285937571391678	6411128	6412178	hyper	+	CHH	intergenic	Thecc1EG001304	scaffold_1	mRNA	Like COV 2 (76%T)
scaffold_1	0.755102040816326	0.463414634146341	-0.291687406669985	6417435	6417435	hypo	+	CHH	exonic	Thecc1EG001305	scaffold_1	mRNA	Splicing factor (73%P)
scaffold_1	0.161890214605018	0.533187826160186	0.371297611555168	6466077	6467383	hyper	-	CHH	splicing	Thecc1EG001313	scaffold_1	mRNA	c("Fasciclin-like arabinogalactan protein 18"	" putative (48%U)")
scaffold_1	0.258678875154848	0.672281432500391	0.413602557345543	6471348	6471399	hyper	-	CHH	intronic	Thecc1EG001317	scaffold_1	mRNA	Uncharacterized protein (59%P)
scaffold_1	0.258480346963006	0.477303081943482	0.218822734980476	6477216	6479179	hypo	-	CHH	intronic	Thecc1EG001318	scaffold_1	mRNA	Unknown
scaffold_1	0.208705588338132	0.458604439791163	0.249898851453031	6474670	6476648	hyper	+	CHH	intronic	Thecc1EG001319	scaffold_1	mRNA	Uncharacterized protein (40%P)
scaffold_1	0.357002756910845	0.70288740151841	0.345884644607565	6496415	6496636	hyper	+	CHH	upstream	Thecc1EG001321	scaffold_1	mRNA	Unknown
scaffold_1	0.744186046511628	0.375	-0.369186046511628	6502603	6502603	hypo	-	CHH	exonic	Thecc1EG001322	scaffold_1	mRNA	Citrate-binding protein precursor (65%P)
scaffold_1	0.455555555555556	0.386946386946387	-0.0686091686091687	6509743	6509790	hyper	-	CHH	upstream	Thecc1EG001325	scaffold_1	mRNA	Uncharacterized protein (75%P)
scaffold_1	0.229877023703239	0.517604802707811	0.287727779004573	6513362	6515320	hyper	-	CHH	intronic	Thecc1EG001326	scaffold_1	mRNA	Gag-pro-like protein (30%U)
scaffold_1	0.222916890114971	0.458950296887414	0.236033406772443	6516565	6518399	hypo	-	CHH	intronic	Thecc1EG001327	scaffold_1	mRNA	c("RNA-directed DNA polymerase (Reverse transcriptase)"	" Ribonuclease H"	" putative (57%U)")
scaffold_1	0.224733783883921	0.459192992080054	0.234459208196132	6521937	6523913	hyper	+	CHH	exonic	Thecc1EG001328	scaffold_1	mRNA	Unknown
scaffold_1	0.313889636005021	0.65150969393139	0.33762005792637	6540022	6540289	hyper	-	CHH	upstream	Thecc1EG001329	scaffold_1	mRNA	c("Endonuclease or glycosyl hydrolase"	" putative (46%P)")
scaffold_1	0.137844540661305	0.431350376910794	0.293505836249488	6554431	6556386	hyper	+	CHH	upstream	Thecc1EG001331	scaffold_1	mRNA	Uncharacterized protein (24%U)
scaffold_1	0.16800816811773	0.411279597630692	0.243271429512962	6553205	6554427	hyper	-	CHH	exonic	Thecc1EG001332	scaffold_1	mRNA	Unknown
scaffold_1	0.223685981929857	0.550056395618441	0.326370413688584	6567131	6567996	hyper	+	CHH	intergenic	Thecc1EG001334	scaffold_1	mRNA	Mtn21-like protein (74%U)
scaffold_1	0.246987017231264	0.545757835029853	0.298770817798589	6574177	6574411	hyper	-	CHH	upstream;downstream	Thecc1EG001335	scaffold_1	mRNA	c("MADS-box transcription factor family protein"	" putative (44%P)")
scaffold_1	0.179760343822844	0.54768445411846	0.367924110295616	6576537	6577488	hyper	+	CHH	UTR3	Thecc1EG001337	scaffold_1	mRNA	Uncharacterized protein
scaffold_1	0.159795789278637	0.304981599112724	0.145185809834087	6613629	6613771	hyper	+	CHH	UTR5	Thecc1EG001339	scaffold_1	mRNA	c("Auxin-induced protein 5NG4"	" putative (48%U)")
scaffold_1	0.185239688004279	0.408309277783982	0.223069589779704	6611863	6613416	hyper	+	CHH	upstream	Thecc1EG001340	scaffold_1	mRNA	Uncharacterized protein (62%P)
scaffold_1	0.164094351877402	0.418332831995631	0.25423848011823	6614197	6615401	hyper	+	CHH	intronic	Thecc1EG001341	scaffold_1	mRNA	Unknown
scaffold_1	0.26144063615531	0.600133443248213	0.338692807092903	6620732	6622452	hyper	-	CHH	upstream	Thecc1EG001342	scaffold_1	mRNA	Uncharacterized protein (56%P)
scaffold_1	0.138321190282052	0.382216854763274	0.243895664481222	6641130	6641622	hyper	-	CHH	upstream;downstream	Thecc1EG001344	scaffold_1	mRNA	Unknown
scaffold_1	0.208333333333334	0.451851851851852	0.243518518518518	6665474	6665675	hyper	-	CHH	intronic	Thecc1EG001351	scaffold_1	mRNA	Plastid-lipid associated protein PAP / fibrillin family protein (61%P)
scaffold_1	0	0.263232638232638	0.263232638232638	6695917	6695950	hyper	-	CHH	intronic	Thecc1EG001363	scaffold_1	mRNA	Unknown
scaffold_1	0.293868145150394	0.627882641383904	0.33401449623351	6724220	6724646	hyper	+	CHH	intergenic	Thecc1EG001370	scaffold_1	mRNA	c("RING/U-box superfamily protein"	" putative (50%T)")
scaffold_1	0.189316239316239	0.273260073260074	0.083943833943834	6734895	6735186	hyper	+	CHH	UTR5	Thecc1EG001371	scaffold_1	mRNA	c("RING zinc finger protein"	" putative (54%U)")
scaffold_1	0.228409090909091	0.538311688311688	0.309902597402597	6739653	6741150	hyper	-	CHH	intergenic	Thecc1EG001373	scaffold_1	mRNA	Autophagy-related protein 13 (64%P)
scaffold_1	0.127785393798196	0.535111228938791	0.407325835140595	6752453	6752607	hyper	+	CHH	intronic	Thecc1EG001376	scaffold_1	mRNA	Uncharacterized protein
scaffold_1	0.311153903914085	0.598165551620875	0.28701164770679	6796525	6796755	hyper	-	CHH	UTR3	Thecc1EG001379	scaffold_1	mRNA	Major facilitator superfamily protein (21%T)
scaffold_1	0.305555555555556	0.373340548340548	0.0677849927849927	6802107	6802404	hypo	-	CHH	upstream	Thecc1EG001381	scaffold_1	mRNA	Uncharacterized protein
scaffold_1	0.325107108572993	0.557043509990323	0.23193640141733	6805241	6805835	hyper	+	CHH	upstream	Thecc1EG001382	scaffold_1	mRNA	Uncharacterized protein
scaffold_1	0.215933922291842	0.558791223273505	0.342857300981663	6809247	6810025	hypo	-	CHH	intergenic	Thecc1EG001383	scaffold_1	mRNA	Kinase family protein (70%P)
scaffold_1	0.394473127384457	0.750684808177986	0.356211680793529	6815822	6815959	hyper	+	CHH	UTR3	Thecc1EG001384	scaffold_1	mRNA	Unknown
scaffold_1	0.0617909867909868	0.387739986703201	0.325948999912214	6833262	6833788	hyper	+	CHH	downstream	Thecc1EG001388	scaffold_1	mRNA	Receptor-like protein kinase 1 (62%P)
scaffold_1	0.239145299145299	0.622117180205416	0.382971881060116	6846104	6846202	hyper	+	CHH	intergenic	Thecc1EG001390	scaffold_1	mRNA	Uncharacterized protein
scaffold_1	0.10031857031857	0.453016368645659	0.352697798327089	6853195	6854012	hyper	-	CHH	upstream	Thecc1EG001391	scaffold_1	mRNA	Uncharacterized protein (23%U)
scaffold_1	0.263157894736842	0	-0.263157894736842	6870654	6870654	hypo	+	CHH	intronic	Thecc1EG001395	scaffold_1	mRNA	c("Tetratricopeptide repeat-containing protein"	" putative (58%P)")
scaffold_1	0.270779882504989	0.539079158325846	0.268299275820858	6900354	6901774	hyper	-	CHH	upstream	Thecc1EG001397	scaffold_1	mRNA	Unknown
scaffold_1	0.317917813349754	0.548043062904174	0.23012524955442	6936121	6936357	hyper	-	CHH	intronic	Thecc1EG001404	scaffold_1	mRNA	c("TATA binding protein 1"	" putative (59%T)")
scaffold_1	0.722222222222222	0.414438502673797	-0.307783719548426	6948171	6948243	hypo	+	CHH	intergenic	Thecc1EG001406	scaffold_1	mRNA	c("MAP kinase substrate 1"	" putative (46%P)")
scaffold_1	0.142194503376866	0.448364889514283	0.306170386137418	6949905	6951397		+	CHH	intergenic	Thecc1EG001407	scaffold_1	mRNA	Unknown
scaffold_1	0.198023897515892	0.410537192216735	0.212513294700843	6960568	6962417	hyper	-	CHH	upstream	Thecc1EG001408	scaffold_1	mRNA	Unknown
scaffold_1	0.152834655395346	0.367466529634049	0.214631874238703	6963806	6965151	hyper	-	CHH	intergenic	Thecc1EG001409	scaffold_1	mRNA	c("Ankyrin repeat family protein"	" putative (56%P)")
scaffold_1	0.113889538804477	0.379378915796082	0.265489376991605	6969102	6969395	hyper	+	CHH	exonic	Thecc1EG001410	scaffold_1	mRNA	c("Copia LTR rider"	" putative (35%U)")
scaffold_1	0.110965309200603	0.439403651903652	0.328438342703049	6986413	6986454	hyper	+	CHH	intronic	Thecc1EG001411	scaffold_1	mRNA	Ankyrin repeat family protein (62%P)
scaffold_1	0.219975040183644	0.478240865427479	0.258265825243834	6994192	6996088	hyper	-	CHH	intronic	Thecc1EG001412	scaffold_1	mRNA	Unknown
scaffold_1	0.119517222712161	0.38263504356463	0.263117820852469	6997700	6999562	hyper	-	CHH	intronic	Thecc1EG001413	scaffold_1	mRNA	Uncharacterized protein (63%P)
scaffold_1	0.193396278114696	0.511122883818618	0.317726605703922	7026355	7026967	hyper	+	CHH	upstream	Thecc1EG001414	scaffold_1	mRNA	Uncharacterized protein (48%P)
scaffold_1	0.145601592039506	0.453241683774862	0.307640091735355	7021355	7023228	hyper	+	CHH	intronic	Thecc1EG001415	scaffold_1	mRNA	RNase H family protein (23%U)
scaffold_1	0.0769230769230769	0.4	0.323076923076923	7026131	7026131	hyper	-	CHH	intronic	Thecc1EG001416	scaffold_1	mRNA	c("Ankyrin repeat family protein"	" putative (38%P)")
scaffold_1	0.170772560772561	0.449857617760073	0.279085056987512	7038955	7039247	hyper	+	CHH	downstream	Thecc1EG001418	scaffold_1	mRNA	c("Ankyrin repeat family protein"	" putative (38%T)")
scaffold_1	0.223260252139499	0.448024697142275	0.224764445002776	7045730	7047434	hyper	-	CHH	intronic	Thecc1EG001420	scaffold_1	mRNA	Uncharacterized protein (42%U)
scaffold_1	0.199400941239627	0.469483641633955	0.270082700394327	7051995	7053938	hyper	+	CHH	exonic	Thecc1EG001421	scaffold_1	mRNA	Unknown
scaffold_1	0.169854837486252	0.48872682539849	0.318871987912238	7063365	7064384	hyper	+	CHH	intergenic	Thecc1EG001422	scaffold_1	mRNA	TCP-1/cpn60 chaperonin family protein (88%T)
scaffold_1	0.230769230769231	0	-0.230769230769231	7075346	7075346	hypo	+	CHH	intronic	Thecc1EG001423	scaffold_1	mRNA	Uncharacterized protein
scaffold_1	0.284509732125441	0.563715700941661	0.27920596881622	7094771	7095100	hypo	+	CHH	intergenic	Thecc1EG001428	scaffold_1	mRNA	Ribosomal protein L17 family protein (89%T)
scaffold_1	0.239583333333333	0.53125	0.291666666666667	7123759	7123773	hyper	-	CHH	UTR5	Thecc1EG001432	scaffold_1	mRNA	c("Zinc finger C-x8-C-x5-C-x3-H type family protein"	" putative (44%P)")
scaffold_1	0.271470290146582	0.551245468842627	0.279775178696045	7139976	7140340	hyper	-	CHH	upstream	Thecc1EG001436	scaffold_1	mRNA	Uncharacterized protein (51%P)
scaffold_1	0.328545861062201	0.692359535623128	0.363813674560927	7160553	7160830	hyper	+	CHH	upstream;downstream	Thecc1EG001439	scaffold_1	mRNA	Transducin/WD40 repeat-like superfamily protein (67%T)
scaffold_1	0.0674708053384524	0.425266052383054	0.357795247044602	7171639	7172100	hyper	-	CHH	intergenic	Thecc1EG001443	scaffold_1	mRNA	Unknown
scaffold_1	0.215749433943293	0.532836302767655	0.317086868824362	7177382	7178362	hyper	+	CHH	upstream	Thecc1EG001444	scaffold_1	mRNA	Uncharacterized protein (51%P)
scaffold_1	0.382655502392344	0.772242532958462	0.389587030566118	7199964	7200050	hyper	+	CHH	upstream	Thecc1EG001448	scaffold_1	mRNA	c("Global transcription factor group A2"	" putative (43%T)")
scaffold_1	0.24968364968365	0.421306360708534	0.171622711024885	7228581	7228777	hyper	+	CHH	upstream	Thecc1EG001452	scaffold_1	mRNA	Cysteine-rich RLK (RECEPTOR-like protein kinase) 8 (23%T)
scaffold_1	0.0913395901453807	0.35278134552746	0.26144175538208	7223102	7224354	hyper	-	CHH	intronic	Thecc1EG001453	scaffold_1	mRNA	Unknown
scaffold_1	0.124226884226884	0.430341464129364	0.30611457990248	7230960	7231438	hyper	+	CHH	intergenic	Thecc1EG001454	scaffold_1	mRNA	Chloroplastic NIFS-like cysteine desulfurase (63%P)
scaffold_1	0.300848462717282	0.610733876331337	0.309885413614055	7273658	7274977	hyper	-	CHH	intronic	Thecc1EG001460	scaffold_1	mRNA	Flavin-containing monooxygenase family protein (60%T)
scaffold_1	0.267794095567268	0.465630147408529	0.197836051841261	7305512	7306836	hypo	+	CHH	upstream;downstream	Thecc1EG001466	scaffold_1	mRNA	Phosphatidylinositol 4-OH kinase beta1 (70%T)
scaffold_1	0.167854041520262	0.434942871227322	0.26708882970706	7307110	7307723	hyper	-	CHH	upstream	Thecc1EG001467	scaffold_1	mRNA	Unknown
scaffold_1	0.5	0.727554179566563	0.227554179566563	7312755	7312769	hyper	-	CHH	UTR5	Thecc1EG001469	scaffold_1	mRNA	Transducin family protein / WD-40 repeat family protein (69%T)
scaffold_1	0.295067429578368	0.601115594061558	0.30604816448319	7371205	7371637	hyper	+	CHH	intergenic	Thecc1EG001476	scaffold_1	mRNA	Callose synthase 5 (83%T)
scaffold_1	0.335372967527134	0.633115574049611	0.297742606522477	7372339	7373907	hypo	-	CHH	intergenic	Thecc1EG001477	scaffold_1	mRNA	Transducin/WD40 repeat-like superfamily protein (60%T)
scaffold_1	0.160493827160494	0.427135407216708	0.266641580056214	7428399	7429108	hyper	-	CHH	intergenic	Thecc1EG001485	scaffold_1	mRNA	Ankyrin repeat-containing protein (61%P)
scaffold_1	0.0947736733582321	0.342420080210342	0.24764640685211	7435764	7435817	hyper	+	CHH	upstream	Thecc1EG001487	scaffold_1	mRNA	c("Ankyrin repeat-containing protein"	" putative (54%P)")
scaffold_1	0.0833333333333335	0.366666666666666	0.283333333333333	7442744	7442819	hyper	+	CHH	intergenic	Thecc1EG001488	scaffold_1	mRNA	Uncharacterized protein (58%P)
scaffold_1	0.257566550728591	0.476055212862777	0.218488662134186	7445277	7445916	hyper	-	CHH	intronic	Thecc1EG001489	scaffold_1	mRNA	Unknown
scaffold_1	0	0.45921052631579	0.45921052631579	7453583	7453585	hyper	-	CHH	intergenic	Thecc1EG001490	scaffold_1	mRNA	c("Ankyrin repeat-containing protein"	" putative (54%P)")
scaffold_1	0.125839275103981	0.352832688405997	0.226993413302016	7482113	7484041	hyper	-	CHH	intronic	Thecc1EG001492	scaffold_1	mRNA	c("RNA-directed DNA polymerase (Reverse transcriptase)"	" Ribonuclease H-like protein (24%U)")
scaffold_1	0.1439539520005	0.418602384527854	0.274648432527355	7484130	7484933	hyper	-	CHH	UTR5	Thecc1EG001493	scaffold_1	mRNA	Uncharacterized protein (93%P)
scaffold_1	0.277145360912812	0.613760193570187	0.336614832657375	7501533	7502817	hyper	-	CHH	downstream	Thecc1EG001497	scaffold_1	mRNA	Regulatory particle AAA-ATPase 2A (96%T)
scaffold_1	0.4	0.6	0.2	7507974	7507974		+	CHH	intronic	Thecc1EG001498	scaffold_1	mRNA	Photosystem I reaction center subunit PSI (70%T)
scaffold_1	0.187208443718442	0.524099442331657	0.336890998613215	7516682	7517404	hyper	+	CHH	intergenic	Thecc1EG001499	scaffold_1	mRNA	Pectin lyase-like superfamily protein (72%P)
scaffold_1	0.341619694665983	0.614374230466387	0.272754535800404	7519525	7520049	hyper	-	CHH	intergenic	Thecc1EG001500	scaffold_1	mRNA	Uncharacterized protein (67%P)
scaffold_1	0.265090742590743	0.518538176396404	0.253447433805661	7525988	7527698	hyper	+	CHH	intergenic	Thecc1EG001501	scaffold_1	mRNA	Chromatin remodeling 24 (64%P)
scaffold_1	0.0909090909090909	0.483870967741935	0.392961876832845	7549504	7549504	hyper	-	CHH	upstream	Thecc1EG001505	scaffold_1	mRNA	Unknown
scaffold_1	0.15	0.416666666666667	0.266666666666666	7549519	7549524	hyper	-	CHH	upstream	Thecc1EG001506	scaffold_1	mRNA	Uncharacterized protein (68%P)
scaffold_1	0.0955716905906659	0.420717817158893	0.325146126568227	7559572	7560488	hyper	-	CHH	upstream	Thecc1EG001507	scaffold_1	mRNA	c("Spotted leaf protein"	" putative (52%U)")
scaffold_1	0.4	0.0666666666666667	-0.333333333333333	7567272	7567272	hypo	+	CHH	upstream	Thecc1EG001508	scaffold_1	mRNA	Vacuolar sorting protein 39 (74%T)
scaffold_1	0.155208333333334	0.428943623426382	0.273735290093049	7585846	7585895	hyper	-	CHH	intronic	Thecc1EG001511	scaffold_1	mRNA	Cation/hydrogen exchanger 15 (71%T)
scaffold_1	0.269095608077174	0.599629726764306	0.330534118687132	7596249	7597564	hyper	+	CHH	upstream	Thecc1EG001513	scaffold_1	mRNA	Thiamin diphosphate-binding fold (THDP-binding) superfamily protein (65%T)
scaffold_1	0.314835089985324	0.70215546632771	0.387320376342386	7616562	7617171	hypo	+	CHH	intergenic	Thecc1EG001516	scaffold_1	mRNA	Histone deacetylase 14 (75%P)
scaffold_1	0.052935642635019	0.320371956090662	0.267436313455643	7632907	7633446	hyper	+	CHH	intronic	Thecc1EG001523	scaffold_1	mRNA	Unknown
scaffold_1	0.105222277722278	0.46677522155783	0.361552943835553	7652124	7652341	hyper	+	CHH	intergenic	Thecc1EG001526	scaffold_1	mRNA	Trichome birefringence-like 14 (85%P)
scaffold_1	0.184293399028418	0.477577707084408	0.29328430805599	7717409	7718783	hyper	+	CHH	upstream	Thecc1EG001533	scaffold_1	mRNA	UDP-Glycosyltransferase superfamily protein (70%T)
scaffold_1	0.04	0.28125	0.24125	7729749	7729749	hyper	+	CHH	upstream	Thecc1EG001534	scaffold_1	mRNA	Uncharacterized protein (67%P)
scaffold_1	0.2	0.78125	0.58125	7786774	7786774	hyper	+	CHH	upstream	Thecc1EG001540	scaffold_1	mRNA	S-adenosyl-L-methionine-dependent methyltransferases superfamily protein (73%T)
scaffold_1	0.383928571428572	0.376187419768935	-0.007741151659637	7801197	7802241	hypo	+	CHH	intergenic	Thecc1EG001542	scaffold_1	mRNA	c("Coiled-coil domain-containing protein"	" putative (84%U)")
scaffold_1	0.198181818181818	0.361529271206691	0.163347453024872	7833903	7834220	hypo	+	CHH	intergenic	Thecc1EG001544	scaffold_1	mRNA	Wound-responsive family protein (19%T)
scaffold_1	0.705882352941177	0.375	-0.330882352941177	7869514	7869514	hypo	-	CHH	intronic	Thecc1EG001554	scaffold_1	mRNA	Cysteine-rich RLK (RECEPTOR-like protein kinase) 8 (10%T)
scaffold_1	0.108993329546963	0.413757903316407	0.304764573769444	7897628	7899382	hyper	-	CHH	upstream	Thecc1EG001559	scaffold_1	mRNA	Unknown
scaffold_1	0.109760898885497	0.288489709707323	0.178728810821827	7921280	7923055	hypo	-	CHH	intronic	Thecc1EG001564	scaffold_1	mRNA	c("Polyprotein"	" putative (49%U)")
scaffold_1	0.0387626262626263	0.396371328661804	0.357608702399177	7942703	7942994	hyper	+	CHH	intergenic	Thecc1EG001567	scaffold_1	mRNA	Unknown
scaffold_1	0.243215299176389	0.551362379977849	0.308147080801461	7953130	7953796	hyper	-	CHH	intronic	Thecc1EG001569	scaffold_1	mRNA	c("PAD4"	" putative (51%U)")
scaffold_1	0.0351001180335546	0.292677160150492	0.257577042116937	7978054	7979122	hyper	-	CHH	intronic	Thecc1EG001575	scaffold_1	mRNA	Unknown
scaffold_1	0.283350365363311	0.58237588734286	0.299025521979549	7997375	7998548	hyper	+	CHH	upstream	Thecc1EG001580	scaffold_1	mRNA	Amino acid permease 2 (81%T)
scaffold_1	0.211111111111111	0.0896825396825396	-0.121428571428571	8001055	8001721	hypo	+	CHH	intergenic	Thecc1EG001581	scaffold_1	mRNA	Ankyrin repeat-containing protein (63%P)
scaffold_1	0.534883720930233	0.222222222222222	-0.31266149870801	8041093	8041093	hypo	-	CHH	exonic	Thecc1EG001587	scaffold_1	mRNA	c("LINE-type retrotransposon LIb DNA"	" Insertion at the S11 site (12%U)")
scaffold_1	0.187351354190673	0.502985671595838	0.315634317405164	8032850	8033083	hyper	+	CHH	intronic	Thecc1EG001588	scaffold_1	mRNA	Unknown
scaffold_1	0.222604913762827	0.467320624220117	0.24471571045729	8060244	8061738	hyper	-	CHH	upstream	Thecc1EG001590	scaffold_1	mRNA	c("Beta-galactosidase 10"	" putative (38%T)")
scaffold_1	0.205386179650058	0.513966008343528	0.30857982869347	8066214	8066477	hyper	+	CHH	upstream	Thecc1EG001591	scaffold_1	mRNA	c("Retrotransposon protein"	" unclassified"	" putative (41%U)")
scaffold_1	0.270188211824725	0.61922376037556	0.349035548550835	8141176	8141422	hyper	-	CHH	upstream	Thecc1EG001598	scaffold_1	mRNA	Aldehyde dehydrogenase 3I1 (62%T)
scaffold_1	0.17063612202255	0.46240738148438	0.29177125946183	8152022	8153505	hyper	-	CHH	UTR5	Thecc1EG001601	scaffold_1	mRNA	RING/FYVE/PHD zinc finger superfamily protein (63%T)
scaffold_1	0.508771929824561	0.65079365079365	0.142021720969089	8152001	8152007	hyper	-	CHH	upstream	Thecc1EG001602	scaffold_1	mRNA	Uncharacterized protein (45%P)
scaffold_1	0.179069840461864	0.451532836029183	0.27246299556732	8165035	8166186	hyper	-	CHH	upstream	Thecc1EG001603	scaffold_1	mRNA	Uncharacterized protein (22%U)
scaffold_1	0.118887362637363	0.557395499245909	0.438508136608546	8166226	8166448	hyper	+	CHH	intergenic	Thecc1EG001604	scaffold_1	mRNA	Uncharacterized protein (38%P)
scaffold_1	0.520454545454546	0.104344729344729	-0.416109816109816	8178027	8178092	hypo	-	CHH	upstream	Thecc1EG001605	scaffold_1	mRNA	c("TGACG-sequence-specific DNA-binding protein TGA-2.1"	" putative (53%P)")
scaffold_1	0.198213302005872	0.585662687402769	0.387449385396898	8188909	8189562	hyper	-	CHH	upstream	Thecc1EG001606	scaffold_1	mRNA	Uncharacterized protein (67%P)
scaffold_1	0	0.347222222222222	0.347222222222222	8195073	8195078	hyper	+	CHH	downstream	Thecc1EG001607	scaffold_1	mRNA	Eukaryotic release factor 1 (eRF1) family protein (65%T)
scaffold_1	0.141680238696757	0.38739174750407	0.245711508807313	8190864	8191814	hypo	+	CHH	intergenic	Thecc1EG001608	scaffold_1	mRNA	Uncharacterized protein (37%U)
scaffold_1	0.165945038984255	0.455268570079147	0.289323531094893	8196887	8197032	hyper	-	CHH	intergenic	Thecc1EG001609	scaffold_1	mRNA	NAD(P)H dehydrogenase C1 (73%P)
scaffold_1	0.0454545454545454	0.346153846153846	0.300699300699301	8224546	8224552	hyper	+	CHH	intergenic	Thecc1EG001611	scaffold_1	mRNA	Uncharacterized protein (53%P)
scaffold_1	0.333853418986334	0.611257882968368	0.277404463982034	8229931	8230393	hyper	+	CHH	intergenic	Thecc1EG001612	scaffold_1	mRNA	CBS / octicosapeptide/Phox/Bemp1 (PB1) domains-containing protein (73%T)
scaffold_1	0.146765562857617	0.463820991813502	0.317055428955885	8256061	8256841	hyper	+	CHH	upstream;downstream	Thecc1EG001616	scaffold_1	mRNA	SAUR-like auxin-responsive protein family (72%P)
scaffold_1	0.22038892480069	0.513899756391644	0.293510831590954	8288599	8289644	hypo	-	CHH	intronic	Thecc1EG001620	scaffold_1	mRNA	c("Zinc finger WD40 repeat protein 1"	" putative (56%P)")
scaffold_1	0.193548387096774	0.565217391304348	0.371669004207574	8306913	8306913	hyper	-	CHH	intronic	Thecc1EG001622	scaffold_1	mRNA	S-adenosyl-L-methionine-dependent methyltransferases superfamily protein (65%P)
scaffold_1	0.256803260176963	0.543377569196758	0.286574309019795	8345360	8345821	hyper	+	CHH	upstream;downstream	Thecc1EG001625	scaffold_1	mRNA	c("U6 snRNA-specific terminal uridylyltransferase 1"	" putative (55%P)")
scaffold_1	0	0.311904761904762	0.311904761904762	8370609	8370615	hyper	+	CHH	intergenic	Thecc1EG001629	scaffold_1	mRNA	Leucine-rich repeat protein kinase family protein (65%T)
scaffold_1	0.0952398029321106	0.426464295351815	0.331224492419705	8372026	8372262	hyper	+	CHH	intergenic	Thecc1EG001631	scaffold_1	mRNA	Uncharacterized protein (56%T)
scaffold_1	0.187879168761522	0.501530136530136	0.313650967768615	8387909	8389105	hyper	+	CHH	upstream	Thecc1EG001632	scaffold_1	mRNA	Amino acid permease family protein (78%P)
scaffold_1	0.058974358974359	0.515151515151515	0.456177156177156	8393643	8393682	hyper	+	CHH	intergenic	Thecc1EG001633	scaffold_1	mRNA	Leucine-rich repeat transmembrane protein kinase (34%T)
scaffold_1	0.233275005210489	0.40932105747338	0.176046052262891	8423141	8424612	hyper	+	CHH	upstream	Thecc1EG001634	scaffold_1	mRNA	Uncharacterized protein (59%P)
scaffold_1	0.126497032379385	0.325015018068337	0.198517985688952	8427306	8428259	hyper	+	CHH	intergenic	Thecc1EG001637	scaffold_1	mRNA	Unknown
scaffold_1	0.327813380596994	0.605045992867023	0.277232612270029	8458562	8458667	hyper	+	CHH	upstream	Thecc1EG001640	scaffold_1	mRNA	TCP-1/cpn60 chaperonin family protein (92%T)
scaffold_1	0.05	0.336466165413534	0.286466165413534	8471540	8471577	hyper	-	CHH	intergenic	Thecc1EG001641	scaffold_1	mRNA	ATPase E1 (82%T)
scaffold_1	0.3	0.6	0.3	8476509	8476509	hyper	+	CHH	upstream	Thecc1EG001642	scaffold_1	mRNA	Chloride channel C (72%T)
scaffold_1	0.115557656629085	0.59985547165374	0.484297815024655	8490275	8490690	hyper	+	CHH	intergenic	Thecc1EG001643	scaffold_1	mRNA	DNA-methyltransferase family protein (66%P)
scaffold_1	0.216163632230532	0.518392665539446	0.302229033308914	8520250	8521706	hypo	+	CHH	upstream	Thecc1EG001648	scaffold_1	mRNA	c("Carboxyesterase 18"	" putative (57%T)")
scaffold_1	0.146787574584153	0.447109091952647	0.300321517368495	8539824	8541367	hyper	-	CHH	upstream	Thecc1EG001650	scaffold_1	mRNA	Carboxyesterase 18 (66%T)
scaffold_1	0.0967428916185425	0.453058627825478	0.356315736206935	8543203	8544552	hyper	-	CHH	upstream	Thecc1EG001651	scaffold_1	mRNA	Uncharacterized protein
scaffold_1	0.257229433527996	0.476656632453776	0.21942719892578	8541390	8542608	hyper	+	CHH	downstream	Thecc1EG001652	scaffold_1	mRNA	Uncharacterized protein (67%P)
scaffold_1	0.178708598076443	0.521311014881327	0.342602416804884	8561528	8562630	hyper	+	CHH	intergenic	Thecc1EG001654	scaffold_1	mRNA	Uncharacterized protein (39%P)
scaffold_1	0.184484916125541	0.400306766020136	0.215821849894595	8565165	8565636	hyper	-	CHH	upstream;downstream	Thecc1EG001655	scaffold_1	mRNA	Uncharacterized protein (38%P)
scaffold_1	0.191472329160346	0.481016573978896	0.28954424481855	8575840	8577610	hyper	-	CHH	intergenic	Thecc1EG001656	scaffold_1	mRNA	CAI-1 autoinducer sensor kinase/phosphatase cqsS (73%P)
scaffold_1	0	0.2	0.2	8597496	8597496	hyper	+	CHH	intergenic	Thecc1EG001660	scaffold_1	mRNA	c("Homeobox protein 21"	" putative (59%P)")
scaffold_1	0.265490629700569	0.535896222043861	0.270405592343292	8607201	8608535	hyper	-	CHH	UTR5	Thecc1EG001661	scaffold_1	mRNA	Got1/Sft2-like vescicle transport protein family (80%T)
scaffold_1	0.311679496653195	0.616073104757481	0.304393608104285	8606876	8607184	hyper	+	CHH	upstream;downstream	Thecc1EG001662	scaffold_1	mRNA	Uncharacterized protein (45%P)
scaffold_1	0.23906327786405	0.470802217315093	0.231738939451043	8608573	8610552	hyper	-	CHH	UTR5	Thecc1EG001663	scaffold_1	mRNA	Unknown
scaffold_1	1	0.75	-0.25	8650238	8650238	hypo	-	CHH	upstream;downstream	Thecc1EG001670	scaffold_1	mRNA	Uncharacterized protein (61%P)
scaffold_1	0.118587620000735	0.368805587558909	0.250217967558175	8656283	8656875	hyper	+	CHH	UTR5	Thecc1EG001671	scaffold_1	mRNA	c("VQ motif-containing protein"	" putative (54%T)")
scaffold_1	0.121705120073042	0.411977030569873	0.290271910496832	8655578	8656268	hyper	-	CHH	upstream	Thecc1EG001672	scaffold_1	mRNA	Uncharacterized protein (43%U)
scaffold_1	0.135516489862778	0.440854037216426	0.305337547353648	8658939	8660241	hyper	+	CHH	downstream	Thecc1EG001673	scaffold_1	mRNA	Uncharacterized protein
scaffold_1	0.467881394742639	0.73841618166561	0.270534786922971	8663361	8664254	hypo	+	CHH	UTR5	Thecc1EG001675	scaffold_1	mRNA	Unknown
scaffold_1	0.131753740199253	0.413918988254061	0.282165248054808	8672130	8673107	hypo	+	CHH	intronic	Thecc1EG001676	scaffold_1	mRNA	Thioesterase superfamily protein (68%T)
scaffold_1	0.0454545454545455	0.285606060606061	0.240151515151515	8685636	8685929	hyper	-	CHH	downstream	Thecc1EG001677	scaffold_1	mRNA	Calcium-dependent protein kinase 2 (79%T)
scaffold_1	0.178220445001706	0.472991655167765	0.294771210166059	8694110	8695196	hyper	+	CHH	upstream	Thecc1EG001679	scaffold_1	mRNA	Uncharacterized protein
scaffold_1	0.242352006672906	0.601315346901386	0.35896334022848	8707548	8707734	hyper	-	CHH	upstream	Thecc1EG001680	scaffold_1	mRNA	Uncharacterized protein
scaffold_1	0.314481647183957	0.616034401242164	0.301552754058207	8738649	8738979	hyper	-	CHH	upstream;downstream	Thecc1EG001686	scaffold_1	mRNA	Uncharacterized protein (16%T)
scaffold_1	0	0.2	0.2	8753281	8753281	hyper	-	CHH	intergenic	Thecc1EG001688	scaffold_1	mRNA	S-adenosyl-L-methionine-dependent methyltransferases superfamily protein (69%P)
scaffold_1	0.1	0.4	0.3	8756730	8756730	hyper	-	CHH	upstream	Thecc1EG001689	scaffold_1	mRNA	White-brown-complex ABC transporter family (62%U)
scaffold_1	0.191666666666666	0.5	0.308333333333333	8765447	8765486	hyper	-	CHH	intergenic	Thecc1EG001690	scaffold_1	mRNA	c("Basic helix-loop-helix DNA-binding superfamily protein"	" putative (57%P)")
scaffold_1	0.201137673276672	0.497408832913157	0.296271159636485	8792484	8793592	hyper	+	CHH	upstream	Thecc1EG001694	scaffold_1	mRNA	Dipeptide transport ATP-binding protein dppF (70%P)
scaffold_1	0.160943126603882	0.437738674263714	0.276795547659832	8793597	8794887	hyper	-	CHH	intergenic	Thecc1EG001695	scaffold_1	mRNA	Unknown
scaffold_1	0.322781414395108	0.554143307672719	0.231361893277612	8795510	8795773	hyper	+	CHH	exonic	Thecc1EG001696	scaffold_1	mRNA	Unknown
scaffold_1	0.0586991160100403	0.333024118738404	0.274325002728364	8797462	8799136	hyper	-	CHH	intronic	Thecc1EG001697	scaffold_1	mRNA	Transducin/WD40 repeat-like superfamily protein (76%P)
scaffold_1	0.0939885919339102	0.365761727462137	0.271773135528227	8832713	8834389	hyper	+	CHH	intronic	Thecc1EG001702	scaffold_1	mRNA	DNA/RNA polymerases superfamily protein (67%P)
scaffold_1	0.339865969271004	0.346599416892857	0.00673344762185328	8897089	8899015	hyper	-	CHH	upstream;downstream	Thecc1EG001707	scaffold_1	mRNA	Phosphoenolpyruvate carboxylase 3 (88%T)
scaffold_1	0.352941176470588	0.0454545454545455	-0.307486631016043	8892141	8892141	hypo	+	CHH	exonic	Thecc1EG001708	scaffold_1	mRNA	Unknown
scaffold_1	0.116316574704329	0.406465990334826	0.290149415630497	8936624	8938095	hyper	+	CHH	intergenic	Thecc1EG001709	scaffold_1	mRNA	Unknown
scaffold_1	0.315430402930403	0.330163043478261	0.014732640547858	8954941	8955009	hyper	-	CHH	upstream	Thecc1EG001710	scaffold_1	mRNA	Pleckstrin domain-containing family N member 1 (83%P)
scaffold_1	0.0999999999999999	0.47550505050505	0.375505050505051	8961346	8961356	hyper	+	CHH	upstream	Thecc1EG001711	scaffold_1	mRNA	Unknown
scaffold_1	0.198200198432386	0.469235915433584	0.271035717001198	8978990	8980768	hyper	-	CHH	upstream	Thecc1EG001712	scaffold_1	mRNA	Cysteine-rich RLK (RECEPTOR-like protein kinase) 8 (33%T)
scaffold_1	0.228402808836064	0.513391639068108	0.284988830232044	8989723	8990675	hyper	+	CHH	intergenic	Thecc1EG001713	scaffold_1	mRNA	Pyrimidin 4 (83%T)
scaffold_1	0	0.2	0.2	8992319	8992319	hyper	+	CHH	upstream	Thecc1EG001714	scaffold_1	mRNA	RNI-like superfamily protein (60%T)
scaffold_1	0.20288111007486	0.497389280094259	0.294508170019399	9032024	9032506	hyper	-	CHH	UTR5	Thecc1EG001717	scaffold_1	mRNA	Unknown
scaffold_1	0.390927386665039	0.608005324989021	0.217077938323981	9030327	9032018	hypo	+	CHH	UTR5	Thecc1EG001718	scaffold_1	mRNA	Uncharacterized protein (23%U)
scaffold_1	0.297805032888671	0.569933276823445	0.272128243934774	9039880	9041593	hypo	+	CHH	exonic	Thecc1EG001719	scaffold_1	mRNA	c("RNA-directed DNA polymerase (Reverse transcriptase)"	" Ribonuclease H (71%U)")
scaffold_1	0.176135143959502	0.287669385076415	0.111534241116912	9048578	9049123	hypo	-	CHH	upstream	Thecc1EG001720	scaffold_1	mRNA	Unknown
scaffold_1	0.133127243127243	0.431976270642937	0.298849027515694	9051429	9051766	hyper	+	CHH	intergenic	Thecc1EG001721	scaffold_1	mRNA	Uncharacterized protein (82%P)
scaffold_1	0.200093913817542	0.475873844865904	0.275779931048362	9064579	9066576	hyper	+	CHH	downstream	Thecc1EG001725	scaffold_1	mRNA	Unknown
scaffold_1	0.154496707666997	0.40379566806963	0.249298960402632	9087814	9089203	hyper	-	CHH	intronic	Thecc1EG001729	scaffold_1	mRNA	Unknown
scaffold_1	0.223222377594562	0.485041546131622	0.26181916853706	9094729	9096367	hyper	+	CHH	UTR3	Thecc1EG001730	scaffold_1	mRNA	Multiprotein bridging factor 1B (84%T)
scaffold_1	0.327777777777778	0.660858585858586	0.333080808080808	9108798	9108844	hyper	+	CHH	UTR5	Thecc1EG001732	scaffold_1	mRNA	Alpha/beta-Hydrolases superfamily protein (67%T)
scaffold_1	0	0.222222222222222	0.222222222222222	9122692	9122692	hyper	+	CHH	upstream	Thecc1EG001736	scaffold_1	mRNA	Kinase superfamily protein (77%T)
scaffold_1	0.234848484848485	0.47872303043081	0.243874545582325	9130322	9130354	hyper	+	CHH	intergenic	Thecc1EG001737	scaffold_1	mRNA	Peroxidase superfamily protein (71%P)
scaffold_1	0.321428571428572	0.0989247311827955	-0.222503840245776	9159062	9159063	hypo	+	CHH	upstream	Thecc1EG001742	scaffold_1	mRNA	c("Pentatricopeptide repeat superfamily protein"	" putative (59%P)")
scaffold_1	0.397485609628467	0.206611913057906	-0.190873696570561	9159069	9159215	hypo	+	CHH	upstream	Thecc1EG001743	scaffold_1	mRNA	Ribosomal L5P family protein (96%T)
scaffold_1	0.4	0.823529411764706	0.423529411764706	9182307	9182307	hyper	+	CHH	intergenic	Thecc1EG001746	scaffold_1	mRNA	RNI-like superfamily protein (20%T)
scaffold_1	0.134866397334088	0.407941334388303	0.273074937054214	9199222	9201072	hyper	+	CHH	intergenic	Thecc1EG001747	scaffold_1	mRNA	Uncharacterized protein (71%P)
scaffold_1	0.115982854565627	0.392831137813973	0.276848283248346	9204394	9206290	hyper	+	CHH	intronic	Thecc1EG001748	scaffold_1	mRNA	Uncharacterized protein (74%P)
scaffold_1	0.222287079040905	0.479247720336822	0.256960641295917	9213362	9215168	hyper	-	CHH	downstream	Thecc1EG001749	scaffold_1	mRNA	Jojoba acyl CoA reductase-related male sterility protein (92%P)
scaffold_1	0.1	0.363636363636364	0.263636363636364	9230991	9230991	hyper	-	CHH	upstream	Thecc1EG001750	scaffold_1	mRNA	RNI-like superfamily protein (76%T)
scaffold_1	0.199217531834238	0.474287772767589	0.275070240933351	9255026	9255505	hypo	+	CHH	upstream	Thecc1EG001753	scaffold_1	mRNA	Unknown
scaffold_1	0.217139141464595	0.341284033182412	0.124144891717817	9258817	9260775	hyper	-	CHH	downstream	Thecc1EG001754	scaffold_1	mRNA	Leucine-rich repeat receptor protein kinase family protein (84%P)
scaffold_1	0.733333333333334	0.708333333333333	-0.025	9272029	9272034		-	CHH	exonic	Thecc1EG001755	scaffold_1	mRNA	Uncharacterized protein
scaffold_1	0.0995740461426736	0.444980536892302	0.345406490749628	9267205	9267339	hyper	+	CHH	intronic	Thecc1EG001756	scaffold_1	mRNA	Uncharacterized protein (49%P)
scaffold_1	0.184163801689301	0.390168443653472	0.206004641964172	9280926	9282728	hyper	+	CHH	intronic	Thecc1EG001757	scaffold_1	mRNA	Unknown
scaffold_1	0.279464285714285	0.233333333333333	-0.0461309523809525	9273895	9273937	hypo	-	CHH	intronic	Thecc1EG001758	scaffold_1	mRNA	Uncharacterized protein (54%P)
scaffold_1	0.307110164141414	0.37441069013938	0.0673005259979659	9289622	9291484	hyper	-	CHH	downstream	Thecc1EG001760	scaffold_1	mRNA	Kinase family protein with leucine-rich repeat domain (21%T)
scaffold_1	0.172413793103448	0.515151515151515	0.342737722048067	9332104	9332104	hyper	-	CHH	UTR3	Thecc1EG001764	scaffold_1	mRNA	c("Retrotransposon"	" unclassified"	" putative-like protein (19%U)")
scaffold_1	0.209293607016933	0.470193263526597	0.260899656509664	9342156	9343866	hyper	-	CHH	UTR3	Thecc1EG001765	scaffold_1	mRNA	Uncharacterized protein (79%P)
scaffold_1	0.188511612594665	0.501983208491667	0.313471595897002	9348112	9348583	hyper	+	CHH	intronic	Thecc1EG001766	scaffold_1	mRNA	Uncharacterized protein (83%P)
scaffold_1	0.057142857142857	0.269005847953216	0.211862990810359	9344718	9344782	hyper	+	CHH	intronic	Thecc1EG001767	scaffold_1	mRNA	Unknown
scaffold_1	0.186581073938971	0.537545701251573	0.350964627312602	9346630	9346956	hyper	-	CHH	upstream	Thecc1EG001768	scaffold_1	mRNA	Unknown
scaffold_1	0.154960797316274	0.42489637269049	0.269935575374216	9365871	9366904	hyper	-	CHH	intergenic	Thecc1EG001769	scaffold_1	mRNA	Unknown
scaffold_1	0.0718395392053798	0.353078494810302	0.281238955604923	9371570	9373028	hyper	-	CHH	intergenic	Thecc1EG001770	scaffold_1	mRNA	Uncharacterized protein (78%P)
scaffold_1	0.136871661621665	0.405875027750028	0.269003366128363	9376921	9377832	hyper	-	CHH	intronic	Thecc1EG001771	scaffold_1	mRNA	c("4-hydroxyphenylacetaldehyde oxime monooxygenase"	" putative (56%U)")
scaffold_1	0.257975912975913	0.585361459412219	0.327385546436306	9406994	9407688	hyper	-	CHH	intronic	Thecc1EG001777	scaffold_1	mRNA	Unknown
scaffold_1	0	0.2	0.2	9412185	9412185	hyper	+	CHH	intronic	Thecc1EG001779	scaffold_1	mRNA	c("S-domain-2 5"	" putative (50%P)")
scaffold_1	0.303498853286359	0.638771193858817	0.335272340572459	9427176	9428380	hypo	-	CHH	upstream	Thecc1EG001782	scaffold_1	mRNA	Nucleotide/sugar transporter family protein (69%P)
scaffold_1	0	0.2	0.2	9430636	9430636	hyper	-	CHH	upstream	Thecc1EG001783	scaffold_1	mRNA	Uncharacterized protein (73%P)
scaffold_1	0	0.307692307692308	0.307692307692308	9438880	9438880	hyper	-	CHH	upstream	Thecc1EG001785	scaffold_1	mRNA	c("Alpha-crystallin domain 32.1"	" putative (51%P)")
scaffold_1	0.282716406400617	0.573044259066924	0.290327852666307	9456698	9456901	hyper	-	CHH	upstream	Thecc1EG001789	scaffold_1	mRNA	Trichome birefringence-like 43 (24%T)
scaffold_1	0.213618332448479	0.498248445447694	0.284630112999214	9469493	9470576	hyper	-	CHH	UTR3	Thecc1EG001790	scaffold_1	mRNA	Uncharacterized protein (61%P)
scaffold_1	0.309947352296772	0.597106882227586	0.287159529930814	9474115	9474520	hyper	-	CHH	intronic	Thecc1EG001792	scaffold_1	mRNA	Ribonuclease H protein (72%P)
scaffold_1	0.384315684315684	0.617338217338217	0.233022533022533	9482589	9482717	hyper	+	CHH	upstream	Thecc1EG001794	scaffold_1	mRNA	Glucanase like protein (74%U)
scaffold_1	0.259430481794326	0.449577034682683	0.190146552888357	9532261	9533874	hyper	-	CHH	UTR5	Thecc1EG001802	scaffold_1	mRNA	Unknown
scaffold_1	0.278166220186102	0.519688502838779	0.241522282652676	9530266	9532224	hyper	-	CHH	intronic	Thecc1EG001803	scaffold_1	mRNA	Unknown
scaffold_1	0.258733654370937	0.541888093794311	0.283154439423374	9551757	9552642	hyper	+	CHH	upstream;downstream	Thecc1EG001804	scaffold_1	mRNA	c("Glycosyl hydrolase of Uncharacterized protein function (DUF1680)"	" putative (52%T)")
scaffold_1	0.267707743761256	0.484290226681531	0.216582482920275	9554222	9554426	hypo	-	CHH	intergenic	Thecc1EG001806	scaffold_1	mRNA	Uncharacterized protein
scaffold_1	0.470588235294118	0.72972972972973	0.259141494435612	9576736	9576736	hyper	+	CHH	intronic	Thecc1EG001814	scaffold_1	mRNA	Senescence-associated gene 12 (71%P)
scaffold_1	0.269817926536799	0.54848896097024	0.278671034433441	9590917	9592023	hyper	+	CHH	upstream	Thecc1EG001817	scaffold_1	mRNA	Coenzyme Q 3 (68%P)
scaffold_1	0.136727579716635	0.46588499187651	0.329157412159874	9605421	9606756	hyper	+	CHH	intronic	Thecc1EG001820	scaffold_1	mRNA	Receptor like protein 29 (65%P)
scaffold_1	0.115600880600881	0.431534112693533	0.315933232092652	9638024	9639061	hyper	-	CHH	upstream	Thecc1EG001824	scaffold_1	mRNA	Phosphatase 5.2 (82%T)
scaffold_1	0.239604374772105	0.549099226022629	0.309494851250524	9654067	9655228	hyper	+	CHH	intergenic	Thecc1EG001827	scaffold_1	mRNA	Unknown
scaffold_1	0.18640350877193	0.246330360460795	0.0599268516888652	9694523	9695392	hypo	-	CHH	upstream	Thecc1EG001833	scaffold_1	mRNA	Unknown
scaffold_1	0.116163181419693	0.456418101821368	0.340254920401675	9726282	9726964	hyper	+	CHH	intergenic	Thecc1EG001836	scaffold_1	mRNA	c("BED zinc finger"	"hAT family dimerization domain (63%P)")
scaffold_1	0.586324786324786	0.287503373819163	-0.298821412505623	9734161	9734369	hypo	-	CHH	intergenic	Thecc1EG001839	scaffold_1	mRNA	Uncharacterized protein (75%P)
scaffold_1	0.209980751108327	0.492114760082762	0.282134008974435	9743164	9745046	hyper	+	CHH	upstream	Thecc1EG001840	scaffold_1	mRNA	Uncharacterized protein (68%P)
scaffold_1	0.333905197366736	0.637535287716725	0.30363009034999	9754439	9754593	hyper	+	CHH	upstream	Thecc1EG001841	scaffold_1	mRNA	K-box region and MADS-box transcription factor family protein (73%P)
scaffold_1	0.181963461511432	0.600225048193681	0.418261586682249	9786052	9786647	hyper	+	CHH	upstream	Thecc1EG001844	scaffold_1	mRNA	Uncharacterized protein (69%P)
scaffold_1	0.163408583938193	0.425368800026505	0.261960216088312	9788941	9790310	hyper	+	CHH	intergenic	Thecc1EG001845	scaffold_1	mRNA	Uncharacterized protein (77%P)
scaffold_1	0.246611015276809	0.518569290878889	0.27195827560208	9790847	9792626	hyper	+	CHH	exonic	Thecc1EG001846	scaffold_1	mRNA	Gag-pro-like protein (21%U)
scaffold_1	0.195402911952559	0.453460982559676	0.258058070607117	9795762	9797313	hyper	+	CHH	exonic	Thecc1EG001847	scaffold_1	mRNA	Uncharacterized protein
scaffold_1	0.375241083410516	0.617761205085301	0.242520121674785	9800374	9801359	hyper	-	CHH	upstream;downstream	Thecc1EG001848	scaffold_1	mRNA	Uncharacterized protein
scaffold_1	0.229243584938651	0.554722354528856	0.325478769590205	9804018	9804139	hyper	+	CHH	upstream;downstream	Thecc1EG001849	scaffold_1	mRNA	Unknown
scaffold_1	0.291666666666667	0.196296296296296	-0.0953703703703705	9810216	9810305	hyper	+	CHH	upstream	Thecc1EG001850	scaffold_1	mRNA	Rhamnose biosynthesis 1 (78%T)
scaffold_1	0.545454545454545	0.08	-0.465454545454545	9815229	9815229	hypo	+	CHH	intergenic	Thecc1EG001851	scaffold_1	mRNA	Uncharacterized protein
scaffold_1	0.16074377137925	0.525178494006593	0.364434722627343	9836354	9837348	hyper	-	CHH	intergenic	Thecc1EG001856	scaffold_1	mRNA	Uncharacterized protein (35%U)
scaffold_1	0.147159819188034	0.505497232919223	0.358337413731189	9842739	9843498	hyper	+	CHH	intronic	Thecc1EG001857	scaffold_1	mRNA	Cytochrome P450 (69%P)
scaffold_1	0.1482965380171	0.382287770315059	0.233991232297959	9851759	9853340	hyper	-	CHH	upstream	Thecc1EG001858	scaffold_1	mRNA	Haloacid dehalogenase superfamily protein (63%P)
scaffold_1	0.275572105977956	0.334559493853603	0.0589873878756468	9856735	9858450	hyper	+	CHH	upstream	Thecc1EG001859	scaffold_1	mRNA	Cysteine-rich RLK (RECEPTOR-like protein kinase) 8 (24%T)
scaffold_1	0.327561327561328	0.0522875816993464	-0.275273745861981	9862943	9863111	hypo	+	CHH	intronic	Thecc1EG001861	scaffold_1	mRNA	c("Xyloglucan endo-transglycosylase"	" putative (47%U)")
scaffold_1	0.265668540737202	0.477056213699346	0.211387672962145	9872665	9873570	hyper	-	CHH	intergenic	Thecc1EG001863	scaffold_1	mRNA	Uncharacterized protein
scaffold_1	0.423529411764706	0.167208300147912	-0.256321111616794	9905971	9905994	hypo	+	CHH	upstream	Thecc1EG001868	scaffold_1	mRNA	MAP kinase 20 (80%P)
scaffold_1	0.154838709677419	0.260373155109997	0.105534445432578	9927406	9928797	hyper	+	CHH	intergenic	Thecc1EG001869	scaffold_1	mRNA	Unknown
scaffold_1	0.178113980037057	0.410187502914393	0.232073522877336	9933667	9934380	hyper	-	CHH	intergenic	Thecc1EG001870	scaffold_1	mRNA	MEI2-like protein 5 (69%P)
scaffold_1	0.0484913793103448	0.327642276422764	0.27915089711242	9953254	9953303	hyper	+	CHH	upstream	Thecc1EG001872	scaffold_1	mRNA	Phosphoribosyltransferase family protein (84%P)
scaffold_1	0.247537878787879	0.566281249603865	0.318743370815986	9991172	9991577	hypo	-	CHH	upstream	Thecc1EG001879	scaffold_1	mRNA	Uncharacterized protein (16%T)
scaffold_1	0.394057884046572	0.596713041052489	0.202655157005917	10006909	10007363	hypo	+	CHH	intronic	Thecc1EG001882	scaffold_1	mRNA	c("Calcium-activated outward-rectifying potassium channel"	" putative (69%U)")
scaffold_1	0.138274144156497	0.382845570016124	0.244571425859627	10037307	10038073	hyper	+	CHH	intergenic	Thecc1EG001887	scaffold_1	mRNA	Uncharacterized protein
scaffold_1	0.397402597402598	0.734228734228734	0.336826136826137	10054114	10054467	hyper	-	CHH	upstream	Thecc1EG001889	scaffold_1	mRNA	Uncharacterized protein (49%P)
scaffold_1	0.261178587494377	0.560683907164503	0.299505319670126	10109613	10110940	hyper	-	CHH	UTR5	Thecc1EG001894	scaffold_1	mRNA	Glucan synthase-like 7 (65%T)
scaffold_1	0.507517482517483	0.882708333333333	0.375190850815851	10136449	10136484	hyper	+	CHH	intronic	Thecc1EG001897	scaffold_1	mRNA	RING/U-box superfamily protein (63%P)
scaffold_1	0.278847841411292	0.562774274287407	0.283926432876115	10144108	10145714		+	CHH	upstream	Thecc1EG001899	scaffold_1	mRNA	Membrane-associated progesterone binding protein 4 (74%T)
scaffold_1	0.124149659863946	0.342268842268842	0.218119182404896	10145731	10146827	hyper	+	CHH	intergenic	Thecc1EG001900	scaffold_1	mRNA	Endoplasmic reticulum vesicle transporter protein (84%T)
scaffold_1	0.418432388904525	0.660264669955709	0.241832281051184	10174497	10174811	hyper	+	CHH	upstream	Thecc1EG001903	scaffold_1	mRNA	TT12-2 MATE transporter (95%P)
scaffold_1	0.137686216489754	0.330270655733436	0.192584439243682	10181230	10183120	hypo	-	CHH	upstream	Thecc1EG001904	scaffold_1	mRNA	TT12-2 MATE transporter (95%P)
scaffold_1	0.208612440191388	0.492840074394952	0.284227634203565	10201009	10201248	hyper	+	CHH	upstream;downstream	Thecc1EG001906	scaffold_1	mRNA	Auxin response factor 6 (72%P)
scaffold_1	0.286550332383666	0.577718577718578	0.291168245334912	10217882	10218257	hyper	+	CHH	intergenic	Thecc1EG001909	scaffold_1	mRNA	Polyamine oxidase 2 (80%P)
scaffold_1	0.25910913998202	0.522870715393074	0.263761575411053	10225096	10226830	hyper	+	CHH	upstream	Thecc1EG001910	scaffold_1	mRNA	Uncharacterized protein (72%P)
scaffold_1	0.112396641583383	0.439869885132117	0.327473243548735	10226837	10228828	hyper	+	CHH	upstream	Thecc1EG001911	scaffold_1	mRNA	Uncharacterized protein
scaffold_1	0.15585824073219	0.447505478960288	0.291647238228097	10247864	10248925	hyper	+	CHH	UTR5	Thecc1EG001913	scaffold_1	mRNA	c("Phytochrome interacting factor 3-like 6"	" putative (51%P)")
scaffold_1	0.05	0.423344844010479	0.373344844010479	10259615	10259797	hyper	+	CHH	upstream;downstream	Thecc1EG001915	scaffold_1	mRNA	Unknown
scaffold_1	0.124287701752988	0.409314938799155	0.285027237046168	10265936	10266856	hyper	-	CHH	downstream	Thecc1EG001916	scaffold_1	mRNA	NAD(P)-linked oxidoreductase superfamily protein (77%T)
scaffold_1	0.172216252941008	0.458409982174688	0.28619372923368	10272072	10272536	hyper	-	CHH	UTR5	Thecc1EG001917	scaffold_1	mRNA	Uncharacterized protein (22%U)
scaffold_1	0.190404472911595	0.457367072572515	0.266962599660921	10270113	10272070	hyper	+	CHH	intronic	Thecc1EG001918	scaffold_1	mRNA	Unknown
scaffold_1	0.30960804056262	0.544416944786472	0.234808904223852	10272608	10273607	hyper	+	CHH	UTR5	Thecc1EG001919	scaffold_1	mRNA	Unknown
scaffold_1	0.163718329655437	0.451988305270801	0.288269975615364	10282464	10283286	hyper	-	CHH	intergenic	Thecc1EG001923	scaffold_1	mRNA	c("RING-H2 finger protein ATL5F"	" putative (39%P)")
scaffold_1	0.168819034072222	0.499086745962427	0.330267711890205	10286016	10286725	hyper	+	CHH	downstream	Thecc1EG001926	scaffold_1	mRNA	Uncharacterized protein
scaffold_1	0.223454067672709	0.498010336134179	0.27455626846147	10313652	10315124	hyper	+	CHH	UTR5	Thecc1EG001930	scaffold_1	mRNA	Unknown
scaffold_1	0.185744467994273	0.466093865044537	0.280349397050263	10341871	10343800	hyper	-	CHH	intergenic	Thecc1EG001932	scaffold_1	mRNA	c("Transposase tnp2"	" putative (36%U)")
scaffold_1	0.191798941798942	0.471014492753623	0.279215550954682	10350547	10350568	hyper	+	CHH	upstream	Thecc1EG001933	scaffold_1	mRNA	Uncharacterized protein (80%P)
scaffold_1	0.253779552219395	0.498629376769259	0.244849824549864	10356224	10356417	hyper	+	CHH	intergenic	Thecc1EG001934	scaffold_1	mRNA	c("ATP-dependent RNA helicase"	" putative (67%U)")
scaffold_1	0.012987012987013	0.412759840778417	0.399772827791404	10388685	10388709	hyper	+	CHH	intronic	Thecc1EG001937	scaffold_1	mRNA	Unknown
scaffold_1	0.137064940760642	0.422009877146187	0.284944936385545	10417313	10418554	hyper	-	CHH	intergenic	Thecc1EG001941	scaffold_1	mRNA	Unknown
scaffold_1	0.190280346775417	0.425758505070111	0.235478158294693	10423582	10424982		-	CHH	intronic	Thecc1EG001943	scaffold_1	mRNA	Gag-pol polyprotein-like protein (30%U)
scaffold_1	0.183744021461288	0.452737207669976	0.268993186208688	10435659	10437399	hyper	-	CHH	upstream	Thecc1EG001944	scaffold_1	mRNA	Preprotein translocase Sec (63%P)
scaffold_1	0.0946612386524586	0.346989417310349	0.252328178657891	10455121	10456978	hyper	-	CHH	upstream	Thecc1EG001946	scaffold_1	mRNA	Uncharacterized protein (76%P)
scaffold_1	0.168114892002625	0.38006889549999	0.211954003497365	10480568	10482011	hyper	-	CHH	upstream	Thecc1EG001948	scaffold_1	mRNA	Cysteine-rich RLK (RECEPTOR-like protein kinase) 8 (20%T)
scaffold_1	0.169305050285997	0.429913729699642	0.260608679413645	10491489	10492966	hypo	-	CHH	upstream	Thecc1EG001949	scaffold_1	mRNA	Glutathione S-transferase PHI 9 (72%T)
scaffold_1	0.157335245164193	0.265136132970381	0.107800887806189	10498796	10499428	hyper	-	CHH	upstream	Thecc1EG001950	scaffold_1	mRNA	Unknown
scaffold_1	0.233451291359747	0.516571332359218	0.283120040999471	10541283	10543214	hyper	+	CHH	upstream	Thecc1EG001954	scaffold_1	mRNA	Uncharacterized protein (50%P)
scaffold_1	0.21150246002341	0.570240607662527	0.358738147639117	10550415	10550932	hyper	+	CHH	intergenic	Thecc1EG001955	scaffold_1	mRNA	NAC domain-containing protein 42 (60%P)
scaffold_1	0.15253360683265	0.437449407390049	0.284915800557399	10579043	10580407	hyper	-	CHH	upstream	Thecc1EG001957	scaffold_1	mRNA	Pleckstrin domain-containing protein (76%P)
scaffold_1	0.190239391897852	0.480971954949348	0.290732563051496	10589432	10590420	hyper	+	CHH	intergenic	Thecc1EG001960	scaffold_1	mRNA	Anaphase-promoting complex subunit 5 (71%P)
scaffold_1	0.144969029685267	0.399423015457475	0.254453985772208	10610692	10612482	hyper	+	CHH	intergenic	Thecc1EG001962	scaffold_1	mRNA	Unknown
scaffold_1	0.158549783549783	0.368499707575338	0.209949924025554	10623104	10623251	hyper	+	CHH	upstream	Thecc1EG001964	scaffold_1	mRNA	Uncharacterized protein (46%P)
scaffold_1	0.334745275651558	0.512473151786633	0.177727876135075	10630225	10631959	hyper	-	CHH	exonic	Thecc1EG001965	scaffold_1	mRNA	Uncharacterized protein (76%P)
scaffold_1	0.206140050130705	0.418460085559646	0.212320035428941	10637072	10639023	hyper	+	CHH	upstream	Thecc1EG001966	scaffold_1	mRNA	Uncharacterized protein (56%P)
scaffold_1	0.22281636540107	0.449303150763832	0.226486785362763	10647934	10649359	hyper	-	CHH	UTR5	Thecc1EG001967	scaffold_1	mRNA	Cysteine-rich RLK (RECEPTOR-like protein kinase) 8 (11%T)
scaffold_1	0.256790178143124	0.455374612943348	0.198584434800224	10645720	10647593	hyper	+	CHH	exonic	Thecc1EG001968	scaffold_1	mRNA	Phytoene desaturation 1 (63%T)
scaffold_1	0.210675390710593	0.485511444519655	0.274836053809062	10654111	10656042	hyper	-	CHH	intronic	Thecc1EG001969	scaffold_1	mRNA	Unknown
scaffold_1	0.21495988267154	0.456677182662337	0.241717299990796	10669977	10671471	hypo	+	CHH	intronic	Thecc1EG001970	scaffold_1	mRNA	Uncharacterized protein (51%P)
scaffold_1	0.086038961038961	0.372102241186435	0.286063280147474	10692328	10694288	hyper	+	CHH	intronic	Thecc1EG001971	scaffold_1	mRNA	Copia LTR rider-like protein (32%U)
scaffold_1	0.203030303030303	0.465710955710956	0.262680652680653	10714595	10715643	hyper	-	CHH	UTR5	Thecc1EG001972	scaffold_1	mRNA	GDSL Lipase/Acylhydrolase superfamily protein (80%P)
scaffold_1	0.4	0.696969696969697	0.296969696969697	10701107	10701107	hyper	+	CHH	intronic	Thecc1EG001973	scaffold_1	mRNA	Unknown
scaffold_1	0.11319152388806	0.402594251239603	0.289402727351543	10712648	10714575	hyper	-	CHH	intronic	Thecc1EG001974	scaffold_1	mRNA	Uncharacterized protein (87%P)
scaffold_1	0.142779194626938	0.443668384129668	0.300889189502729	10734697	10735450	hyper	-	CHH	upstream;downstream	Thecc1EG001975	scaffold_1	mRNA	Uncharacterized protein (76%P)
scaffold_1	0.0892610669396694	0.391916064124014	0.302654997184345	10736755	10737744	hyper	+	CHH	intergenic	Thecc1EG001976	scaffold_1	mRNA	Unknown
scaffold_1	0.151925088001776	0.375309325713305	0.223384237711529	10740444	10740983	hyper	-	CHH	intergenic	Thecc1EG001977	scaffold_1	mRNA	c("Phytoene desaturation 1"	" putative (49%T)")
scaffold_1	0.203495538993238	0.45483942107332	0.251343882080082	10747937	10749393	hyper	+	CHH	upstream	Thecc1EG001978	scaffold_1	mRNA	GDSL Lipase/Acylhydrolase superfamily protein (80%P)
scaffold_1	0.213310572277964	0.354053413385796	0.140742841107833	10764316	10765109	hyper	-	CHH	upstream	Thecc1EG001979	scaffold_1	mRNA	Uncharacterized protein (58%P)
scaffold_1	0.200676172564015	0.47252430356963	0.271848131005615	10760299	10762212	hyper	-	CHH	intronic	Thecc1EG001980	scaffold_1	mRNA	Unknown
scaffold_1	0.15654310966811	0.400806131260259	0.244263021592149	10775623	10776237	hyper	-	CHH	intergenic	Thecc1EG001981	scaffold_1	mRNA	Uncharacterized protein
scaffold_1	0.0408536585365854	0.277328843995511	0.236475185458925	10788197	10788234	hyper	-	CHH	intronic	Thecc1EG001984	scaffold_1	mRNA	Unknown
scaffold_1	0.166666666666667	0.454166666666667	0.2875	10806526	10806536	hyper	-	CHH	intronic	Thecc1EG001987	scaffold_1	mRNA	Eukaryotic aspartyl protease family protein (68%P)
scaffold_1	0.115497835497836	0.409971848154206	0.294474012656371	10837755	10837954	hyper	+	CHH	UTR5	Thecc1EG001991	scaffold_1	mRNA	Vacuoleless1 (VCL1) (76%T)
scaffold_1	0.110014034408498	0.378704126642335	0.268690092233837	10837016	10837697	hyper	+	CHH	upstream	Thecc1EG001992	scaffold_1	mRNA	Unknown
scaffold_1	0.207682193356294	0.514286179068298	0.306603985712004	10859751	10861546		+	CHH	intronic	Thecc1EG001996	scaffold_1	mRNA	Unknown
scaffold_1	0.222662726774113	0.509743374946134	0.287080648172021	10869313	10871134	hyper	+	CHH	upstream	Thecc1EG001997	scaffold_1	mRNA	Unknown
scaffold_1	0.299313017502202	0.454785591910896	0.155472574408693	10863142	10865053	hyper	+	CHH	intronic	Thecc1EG001998	scaffold_1	mRNA	Uncharacterized protein
scaffold_1	0.217356517551507	0.458905637480602	0.241549119929095	10894490	10896432	hyper	+	CHH	intronic	Thecc1EG002004	scaffold_1	mRNA	Uncharacterized protein (80%P)
scaffold_1	0.333881517033691	0.679001619437333	0.345120102403642	10911705	10911757		+	CHH	intronic	Thecc1EG002005	scaffold_1	mRNA	c("Glucan synthase-like 7"	" putative (59%T)")
scaffold_1	0.0303030303030303	0.269651981633465	0.239348951330435	10931414	10931591	hyper	-	CHH	intronic	Thecc1EG002006	scaffold_1	mRNA	Uncharacterized protein (22%U)
scaffold_1	0.200958961673247	0.369847109412327	0.168888147739079	10940588	10940771	hyper	-	CHH	intergenic	Thecc1EG002007	scaffold_1	mRNA	2-oxoglutarate and Fe(II)-dependent oxygenase superfamily protein (66%P)
scaffold_1	0.208654549037764	0.53295447825496	0.324299929217196	10955395	10955505	hyper	+	CHH	intergenic	Thecc1EG002008	scaffold_1	mRNA	S-adenosyl-L-methionine-dependent methyltransferases superfamily protein (71%P)
scaffold_1	0.09421355614603	0.378350731507568	0.284137175361538	10978735	10980560	hyper	-	CHH	downstream	Thecc1EG002010	scaffold_1	mRNA	Uncharacterized protein (45%P)
scaffold_1	0.151344142041643	0.49528412042753	0.343939978385887	10980754	10982122	hyper	+	CHH	UTR5	Thecc1EG002011	scaffold_1	mRNA	NAD(P)-binding Rossmann-fold superfamily protein (75%T)
scaffold_1	0.188683361588693	0.44961891958604	0.260935557997347	11006732	11008450	hyper	+	CHH	intergenic	Thecc1EG002015	scaffold_1	mRNA	Gag-pro-like protein (19%U)
scaffold_1	0.185705787345399	0.462589174745925	0.276883387400526	11015735	11017119	hyper	+	CHH	upstream	Thecc1EG002016	scaffold_1	mRNA	Unknown
scaffold_1	0.288888888888889	0.0166666666666666	-0.272222222222222	11019447	11019558	hypo	+	CHH	upstream	Thecc1EG002018	scaffold_1	mRNA	Uncharacterized protein (56%P)
scaffold_1	0.335791373722957	0.65977831172288	0.323986937999923	11038714	11039475	hyper	-	CHH	intergenic	Thecc1EG002020	scaffold_1	mRNA	Ribosomal L27e protein family (89%T)
scaffold_1	0.122724334159284	0.406516879028235	0.283792544868951	11075936	11077903	hyper	-	CHH	upstream	Thecc1EG002025	scaffold_1	mRNA	Gag protease polyprotein (68%P)
scaffold_1	0.25	0.581395348837209	0.33139534883721	11086547	11086548	hyper	-	CHH	upstream	Thecc1EG002026	scaffold_1	mRNA	Uncharacterized protein (65%P)
scaffold_1	0.2	0	-0.2	11109128	11109128	hypo	-	CHH	UTR3	Thecc1EG002028	scaffold_1	mRNA	DHHC-type zinc finger family protein (68%P)
scaffold_1	0.1	0.386363636363636	0.286363636363636	11117037	11117037	hyper	+	CHH	intergenic	Thecc1EG002030	scaffold_1	mRNA	FRS (FAR1 Related Sequences) transcription factor family (68%T)
scaffold_1	0.219787783122733	0.476442643938527	0.256654860815794	11170367	11172243	hyper	+	CHH	upstream	Thecc1EG002036	scaffold_1	mRNA	Uncharacterized protein (42%P)
scaffold_1	0.223731658690701	0.47163313553432	0.247901476843619	11181327	11182843	hyper	+	CHH	intronic	Thecc1EG002038	scaffold_1	mRNA	Zinc transporter 5 precursor (66%P)
scaffold_1	0.206119954705928	0.540454697944123	0.334334743238196	11187507	11189462	hyper	+	CHH	intronic	Thecc1EG002039	scaffold_1	mRNA	Uncharacterized protein (48%P)
scaffold_1	0.273036592771698	0.490205891810944	0.217169299039246	11210593	11212456	hyper	+	CHH	intronic	Thecc1EG002040	scaffold_1	mRNA	Unknown
scaffold_1	0.247639441936731	0.458510201372968	0.210870759436237	11216366	11216956	hypo	-	CHH	UTR5	Thecc1EG002041	scaffold_1	mRNA	Copia-like retrotransposable element (23%U)
scaffold_1	0.256249021878029	0.484559301274688	0.228310279396659	11214341	11216292	hypo	+	CHH	intronic	Thecc1EG002042	scaffold_1	mRNA	Copia LTR rider-like protein (24%U)
scaffold_1	0.200855006789408	0.398519368910611	0.197664362121203	11257523	11258273	hyper	-	CHH	intronic	Thecc1EG002046	scaffold_1	mRNA	c("UDP-glucosyl transferase 71C5"	" putative (42%P)")
scaffold_1	0.293798227198597	0.534968150328057	0.24116992312946	11292706	11293907	hyper	+	CHH	intronic	Thecc1EG002050	scaffold_1	mRNA	c("Tetratricopeptide repeat (TPR)-like superfamily protein"	" putative (54%T)")
scaffold_1	0.240735271310184	0.504421768707483	0.263686497397299	11285800	11286074	hyper	+	CHH	intronic	Thecc1EG002051	scaffold_1	mRNA	Uncharacterized protein (76%P)
scaffold_1	0.22949070583513	0.520970293886041	0.291479588050911	11286208	11288071	hyper	-	CHH	intronic	Thecc1EG002052	scaffold_1	mRNA	c("RNA-directed DNA polymerase (Reverse transcriptase)"	" Ribonuclease H-like protein (23%U)")
scaffold_1	0.170890229373394	0.431000105396695	0.260109876023301	11297341	11298031	hyper	-	CHH	UTR3	Thecc1EG002053	scaffold_1	mRNA	c("Ribonuclease H protein"	" putative (36%P)")
scaffold_1	0.1	0.5	0.4	11326771	11326771	hyper	+	CHH	intergenic	Thecc1EG002057	scaffold_1	mRNA	Polyubiquitin 10 (100%T)
scaffold_1	0.123694665873963	0.421361321247491	0.297666655373527	11332542	11334352	hyper	+	CHH	upstream	Thecc1EG002058	scaffold_1	mRNA	Uncharacterized protein (48%P)
scaffold_1	0.188458429135313	0.447797564786987	0.259339135651674	11339104	11340375	hyper	+	CHH	upstream	Thecc1EG002059	scaffold_1	mRNA	Unknown
scaffold_1	0.156923076923077	0.432205988455988	0.275282911532911	11348725	11348788	hyper	+	CHH	intergenic	Thecc1EG002060	scaffold_1	mRNA	60S ribosomal protein L13 (84%U)
scaffold_1	0.290496373269866	0.511227577700111	0.220731204430245	11356156	11356350	hyper	-	CHH	upstream;downstream	Thecc1EG002062	scaffold_1	mRNA	Uncharacterized protein (16%U)
scaffold_1	0.19498426807516	0.399240754459769	0.204256486384609	11374225	11375860	hyper	+	CHH	upstream	Thecc1EG002064	scaffold_1	mRNA	c("Pentatricopeptide repeat-containing"	" putative-like protein (20%U)")
scaffold_1	0.132447551393949	0.443133515509168	0.310685964115219	11390868	11391974	hyper	+	CHH	upstream;downstream	Thecc1EG002065	scaffold_1	mRNA	Unknown
scaffold_1	0.211394185362755	0.638971647182805	0.42757746182005	11396379	11396987	hyper	-	CHH	upstream	Thecc1EG002067	scaffold_1	mRNA	Bifunctional inhibitor/lipid-transfer protein/seed storage 2S albumin superfamily protein (85%P)
scaffold_1	0.141484438200559	0.422085671348879	0.28060123314832	11413646	11415569	hyper	-	CHH	upstream	Thecc1EG002068	scaffold_1	mRNA	Uncharacterized protein
scaffold_1	0.430721452460583	0.584879331202861	0.154157878742278	11429897	11430017	hypo	-	CHH	intergenic	Thecc1EG002070	scaffold_1	mRNA	Unknown
scaffold_1	0.343408949325734	0.648295054289272	0.304886104963538	11435171	11436279	hyper	-	CHH	intergenic	Thecc1EG002071	scaffold_1	mRNA	c("Homeodomain-like superfamily protein"	" putative (38%T)")
scaffold_1	0.2559337085003	0.510271651111098	0.254337942610798	11445988	11447633	hyper	+	CHH	upstream	Thecc1EG002072	scaffold_1	mRNA	Regulator of chromosome condensation family protein (71%P)
scaffold_1	0.253019521985039	0.518170426065163	0.265150904080124	11447676	11448295	hyper	-	CHH	exonic	Thecc1EG002074	scaffold_1	mRNA	c("Auxin-induced protein 5NG4"	" putative (53%P)")
scaffold_1	0.133680693300693	0.433909453502856	0.300228760202163	11474820	11475933	hyper	+	CHH	upstream	Thecc1EG002078	scaffold_1	mRNA	Methionine aminopeptidase 2B (85%P)
scaffold_1	0.04	0.315384615384615	0.275384615384616	11486824	11486979	hyper	-	CHH	UTR5	Thecc1EG002079	scaffold_1	mRNA	c("Eukaryotic aspartyl protease family protein"	" putative (45%P)")
scaffold_1	0.154183605245296	0.429203537186242	0.275019931940946	11485694	11486462	hyper	-	CHH	upstream	Thecc1EG002080	scaffold_1	mRNA	Uncharacterized protein (50%P)
scaffold_1	0.272513041395101	0.531304781947041	0.25879174055194	11495873	11497155	hyper	+	CHH	upstream	Thecc1EG002081	scaffold_1	mRNA	Uncharacterized protein (68%P)
scaffold_1	0.202100776842266	0.499202338134636	0.29710156129237	11502832	11503112	hyper	-	CHH	upstream;downstream	Thecc1EG002082	scaffold_1	mRNA	MuDRA transposase-like (14%U)
scaffold_1	0.13169906515921	0.387904906722111	0.256205841562901	11511915	11512117	hyper	+	CHH	intergenic	Thecc1EG002083	scaffold_1	mRNA	Aspartic proteinase A1 (68%T)
scaffold_1	0.147916666666667	0.381919381827267	0.2340027151606	11510246	11511647	hypo	+	CHH	upstream	Thecc1EG002084	scaffold_1	mRNA	Unknown
scaffold_1	0.10985131305148	0.381737277547547	0.271885964496067	11514668	11515807	hyper	+	CHH	intergenic	Thecc1EG002085	scaffold_1	mRNA	Unknown
scaffold_1	0.203880385252143	0.451939468938347	0.248059083686205	11524642	11526494	hyper	+	CHH	intergenic	Thecc1EG002086	scaffold_1	mRNA	c("Gag/pol protein"	" putative (38%U)")
scaffold_1	0.207534448923287	0.486719303869812	0.279184854946525	11544153	11545965	hyper	+	CHH	intergenic	Thecc1EG002089	scaffold_1	mRNA	Uncharacterized protein (39%P)
scaffold_1	0.20481769824578	0.389801988688202	0.184984290442422	11546134	11547963	hyper	-	CHH	UTR5	Thecc1EG002090	scaffold_1	mRNA	Uncharacterized protein (38%P)
scaffold_1	0.310847395713125	0.0577868575332343	-0.25306053817989	11579660	11579864	hypo	+	CHH	upstream	Thecc1EG002091	scaffold_1	mRNA	Alpha/beta-Hydrolases superfamily protein (84%P)
scaffold_1	0.176889963168959	0.427035761463874	0.250145798294915	11602989	11604587	hyper	+	CHH	intergenic	Thecc1EG002092	scaffold_1	mRNA	c("Cellulose synthase-like B3"	" putative (55%P)")
scaffold_1	0.187057198653456	0.474255433980784	0.287198235327329	11630297	11632277	hyper	-	CHH	intronic	Thecc1EG002093	scaffold_1	mRNA	Uncharacterized protein (27%U)
scaffold_1	0.236387995337441	0.507386195949372	0.270998200611931	11628002	11629993	hyper	+	CHH	intronic	Thecc1EG002094	scaffold_1	mRNA	Unknown
scaffold_1	0.163392473156657	0.384955806507394	0.221563333350737	11638344	11640249	hyper	-	CHH	intergenic	Thecc1EG002095	scaffold_1	mRNA	Uncharacterized protein (45%P)
scaffold_1	0.246615562347887	0.526126626522301	0.279511064174414	11650831	11651439	hyper	-	CHH	upstream	Thecc1EG002096	scaffold_1	mRNA	Uncharacterized protein (56%P)
scaffold_1	0.246711580306348	0.491619758218171	0.244908177911824	11649420	11650634	hyper	+	CHH	exonic	Thecc1EG002098	scaffold_1	mRNA	c("Cellulose synthase-like B3"	" putative (54%P)")
scaffold_1	0.234177347814031	0.467753950445663	0.233576602631631	11658792	11660310	hyper	-	CHH	intronic	Thecc1EG002099	scaffold_1	mRNA	c("Cellulose synthase-like B4"	" putative (39%T)")
scaffold_1	0.180720987413192	0.461400215630731	0.280679228217539	11684968	11686515	hyper	+	CHH	intergenic	Thecc1EG002100	scaffold_1	mRNA	Uncharacterized protein (81%P)
scaffold_1	0.19253725705927	0.438929911884393	0.246392654825123	11695987	11697856	hyper	+	CHH	upstream	Thecc1EG002101	scaffold_1	mRNA	Unknown
scaffold_1	0.168665747150278	0.445576247718897	0.276910500568618	11701883	11703836	hyper	+	CHH	intergenic	Thecc1EG002102	scaffold_1	mRNA	Uncharacterized protein (57%P)
scaffold_1	0.251614139840311	0.481854570688032	0.230240430847721	11732776	11734571	hyper	+	CHH	upstream	Thecc1EG002104	scaffold_1	mRNA	Unknown
scaffold_1	0.228924278874416	0.447631565581395	0.21870728670698	11737298	11739205	hyper	+	CHH	intergenic	Thecc1EG002105	scaffold_1	mRNA	Unknown
scaffold_1	0.172452623668927	0.441267446853008	0.268814823184081	11739468	11741380	hyper	+	CHH	intronic	Thecc1EG002106	scaffold_1	mRNA	c("UDP-glucosyl transferase 71C4"	" putative (46%T)")
scaffold_1	0.242953527828068	0.52282913774763	0.279875609919561	11748863	11750822	hyper	+	CHH	exonic	Thecc1EG002107	scaffold_1	mRNA	Uncharacterized protein (63%P)
scaffold_1	0.191305449517925	0.462661309750758	0.271355860232833	11754052	11755703	hyper	-	CHH	exonic	Thecc1EG002108	scaffold_1	mRNA	Uncharacterized protein (78%P)
scaffold_1	0.265488058731738	0.360105588607974	0.0946175298762363	11770607	11771975	hyper	+	CHH	intergenic	Thecc1EG002111	scaffold_1	mRNA	c("Copia-like pol polyprotein"	" putative (53%U)")
scaffold_1	0.241242065491568	0.464262482781036	0.223020417289468	11791049	11792910	hyper	-	CHH	upstream	Thecc1EG002112	scaffold_1	mRNA	Unknown
scaffold_1	0.192265898523079	0.410321319371622	0.218055420848542	11805777	11807512	hyper	-	CHH	intergenic	Thecc1EG002114	scaffold_1	mRNA	c("Cell differentiation"	" Rcd1-like protein"	" putative (39%T)")
scaffold_1	0.394210148404227	0.774679423808816	0.380469275404589	11828775	11829687	hyper	+	CHH	intronic	Thecc1EG002119	scaffold_1	mRNA	Unknown
scaffold_1	0.228001040916472	0.480032864846611	0.252031823930139	11825279	11827117	hyper	-	CHH	intronic	Thecc1EG002120	scaffold_1	mRNA	Unknown
scaffold_1	0.0815196120751676	0.411095538077018	0.329575926001851	11840887	11841557	hyper	-	CHH	upstream	Thecc1EG002122	scaffold_1	mRNA	Condensin complex subunit 2 (63%P)
scaffold_1	0.287785650048728	0.546950836138502	0.259165186089774	11852921	11854349	hyper	-	CHH	upstream	Thecc1EG002124	scaffold_1	mRNA	Acid phosphatase/vanadium-dependent haloperoxidase-related protein (82%T)
scaffold_1	0.298966295941853	0.687208894756115	0.388242598814262	11869907	11870234	hyper	-	CHH	upstream	Thecc1EG002126	scaffold_1	mRNA	Ubiquitin fusion degradation UFD1 family protein (72%T)
scaffold_1	0.0944448124819478	0.331914797779126	0.237469985297178	11870708	11872057	hyper	+	CHH	intergenic	Thecc1EG002127	scaffold_1	mRNA	Unknown
scaffold_1	0.13530701754386	0.342489732331731	0.207182714787871	11881888	11882529	hyper	+	CHH	upstream;downstream	Thecc1EG002128	scaffold_1	mRNA	Uncharacterized protein (56%P)
scaffold_1	0.194848484848485	0.559918414918415	0.36506993006993	11895482	11895779	hyper	+	CHH	upstream	Thecc1EG002133	scaffold_1	mRNA	Uncharacterized protein
scaffold_1	0.111894619150868	0.435668809749037	0.323774190598168	11901856	11903431	hyper	+	CHH	intergenic	Thecc1EG002134	scaffold_1	mRNA	c("UDP-glucosyl transferase 71B6"	" putative (44%T)")
scaffold_1	0.176854244323992	0.474762035298949	0.297907790974956	11904152	11904939	hyper	-	CHH	intronic	Thecc1EG002135	scaffold_1	mRNA	Unknown
scaffold_1	0.176557179662443	0.42866327803073	0.252106098368287	11914150	11915620	hyper	-	CHH	upstream	Thecc1EG002136	scaffold_1	mRNA	Zinc transporter 5 precursor (67%P)
scaffold_1	0.6	0.4	-0.2	11942454	11942454		-	CHH	UTR5	Thecc1EG002140	scaffold_1	mRNA	c("Chitin elicitor receptor kinase 1"	" RLK1"	" putative (40%T)")
scaffold_1	0.142616421568627	0.435772565605189	0.293156144036562	11968749	11968877	hyper	-	CHH	intronic	Thecc1EG002145	scaffold_1	mRNA	RmlC-like cupins superfamily protein (68%T)
scaffold_1	0.353940994683762	0.659410076544227	0.305469081860466	11979948	11981015	hyper	+	CHH	intergenic	Thecc1EG002147	scaffold_1	mRNA	Uncharacterized protein
scaffold_1	0.211713734077782	0.467965956696516	0.256252222618734	11986861	11988670	hyper	-	CHH	intergenic	Thecc1EG002148	scaffold_1	mRNA	Uncharacterized protein (51%P)
scaffold_1	0.186213257145634	0.508557667684238	0.322344410538603	11997347	11998062	hyper	+	CHH	upstream	Thecc1EG002149	scaffold_1	mRNA	Uncharacterized protein (60%P)
scaffold_1	0.56	0.947368421052632	0.387368421052631	12002918	12002918	hyper	-	CHH	intronic	Thecc1EG002150	scaffold_1	mRNA	Unknown
scaffold_1	0.515151515151515	0.333484299516908	-0.181667215634607	11999268	11999317	hypo	-	CHH	downstream	Thecc1EG002151	scaffold_1	mRNA	Uncharacterized protein
scaffold_1	0.247068412039368	0.455415940997001	0.208347528957633	12019523	12020401	hyper	-	CHH	intergenic	Thecc1EG002153	scaffold_1	mRNA	c("Serine/threonine protein phosphatase 2A 55 kDa regulatory subunit B prime gamma"	" putative (58%P)")
scaffold_1	0.236363636363636	0.473369565217391	0.237005928853755	12024226	12024269		-	CHH	downstream	Thecc1EG002155	scaffold_1	mRNA	Uncharacterized protein (73%P)
scaffold_1	0.226356784716142	0.5212019275395	0.294845142823358	12039577	12041347	hyper	-	CHH	upstream	Thecc1EG002157	scaffold_1	mRNA	Major facilitator superfamily protein (77%P)
scaffold_1	0.203060380479735	0.246794871794872	0.0437344913151363	12039400	12039487	hypo	+	CHH	intronic	Thecc1EG002158	scaffold_1	mRNA	Uncharacterized protein (69%P)
scaffold_1	0.216077895864922	0.481217822725083	0.265139926860161	12091329	12093303	hyper	-	CHH	intronic	Thecc1EG002162	scaffold_1	mRNA	Uncharacterized protein (74%P)
scaffold_1	0.173450045325045	0.502644298042085	0.32919425271704	12093355	12093992	hyper	-	CHH	upstream	Thecc1EG002163	scaffold_1	mRNA	Unknown
scaffold_1	0.469020562770563	0.753515642123185	0.284495079352622	12146831	12147031	hyper	+	CHH	upstream	Thecc1EG002173	scaffold_1	mRNA	ARM repeat superfamily protein (72%P)
scaffold_1	0.171644558893879	0.437281481247442	0.265636922353563	12171197	12171754	hypo	-	CHH	upstream	Thecc1EG002177	scaffold_1	mRNA	Uncharacterized protein (28%U)
scaffold_1	0.118604924487277	0.365916759240221	0.247311834752944	12178004	12178276	hyper	+	CHH	upstream	Thecc1EG002178	scaffold_1	mRNA	Unknown
scaffold_1	0.206457305870749	0.493286957969765	0.286829652099016	12184153	12184874	hyper	+	CHH	exonic	Thecc1EG002181	scaffold_1	mRNA	c("Retrotransposon"	" unclassified"	" putative-like protein (27%U)")
scaffold_1	0.185556847087502	0.426860368787061	0.241303521699559	12187305	12189208	hyper	-	CHH	downstream	Thecc1EG002182	scaffold_1	mRNA	c("Retrotransposon protein"	" unclassified"	" putative (44%U)")
scaffold_1	0.247685518200336	0.556911275118247	0.309225756917911	12233531	12235354	hyper	-	CHH	upstream	Thecc1EG002185	scaffold_1	mRNA	Transducin/WD40 repeat-like superfamily protein (81%T)
scaffold_1	0.208084555721852	0.483835817134033	0.275751261412181	12248534	12250355	hyper	-	CHH	upstream	Thecc1EG002188	scaffold_1	mRNA	Uncharacterized protein (59%P)
scaffold_1	0.202148832991843	0.475964917354686	0.273816084362843	12262881	12264666	hyper	+	CHH	upstream	Thecc1EG002189	scaffold_1	mRNA	Uncharacterized protein (54%P)
scaffold_1	0.239492226827753	0.550913916904608	0.311421690076855	12274787	12275357	hyper	+	CHH	upstream	Thecc1EG002190	scaffold_1	mRNA	Uncharacterized protein (66%U)
scaffold_1	0.21630240149332	0.481047484248542	0.264745082755222	12276068	12277880	hyper	-	CHH	UTR5	Thecc1EG002191	scaffold_1	mRNA	Unknown
scaffold_1	0.192620798319328	0.483859273830652	0.291238475511324	12279646	12280437	hyper	-	CHH	intronic	Thecc1EG002192	scaffold_1	mRNA	c("Eukaryotic translation initiation factor 2c"	" putative (68%U)")
scaffold_1	0.208979657552889	0.442567449888944	0.233587792336055	12308619	12310609	hyper	-	CHH	intergenic	Thecc1EG002198	scaffold_1	mRNA	Gag-pol polymerase-like protein (24%U)
scaffold_1	0.113278039495032	0.430306795200015	0.317028755704983	12315363	12316613	hyper	-	CHH	downstream	Thecc1EG002199	scaffold_1	mRNA	Myzus persicae-induced lipase 1 (71%P)
scaffold_1	0.234581769659801	0.254569979815093	0.0199882101552916	12332849	12333589	hyper	-	CHH	intronic	Thecc1EG002202	scaffold_1	mRNA	PDI-like 2-2 (80%T)
scaffold_1	0.117968091860998	0.408652994455454	0.290684902594456	12353191	12354649	hyper	+	CHH	intronic	Thecc1EG002204	scaffold_1	mRNA	c("Centromere/kinetochore protein (ZW10)"	" putative (66%T)")
scaffold_1	0.264711686073613	0.404527081334176	0.139815395260562	12363428	12364509	hypo	+	CHH	upstream	Thecc1EG002205	scaffold_1	mRNA	Uncharacterized protein (43%P)
scaffold_1	0.243247229893848	0.518547517205533	0.275300287311685	12369300	12370297	hyper	-	CHH	upstream	Thecc1EG002206	scaffold_1	mRNA	GDSL-like Lipase/Acylhydrolase superfamily protein (67%T)
scaffold_1	0.172390354743296	0.441010054662506	0.26861969991921	12378550	12379998	hyper	+	CHH	upstream	Thecc1EG002207	scaffold_1	mRNA	Unknown
scaffold_1	0.207461478213921	0.474464526936991	0.267003048723069	12381943	12383655	hyper	+	CHH	intergenic	Thecc1EG002208	scaffold_1	mRNA	Unknown
scaffold_1	0.363171828394783	0.652384366777647	0.289212538382865	12430312	12430561	hyper	-	CHH	intronic	Thecc1EG002209	scaffold_1	mRNA	Uncharacterized protein (53%P)
scaffold_1	0.197670181683799	0.440854235228495	0.243184053544697	12403007	12404873	hyper	+	CHH	intronic	Thecc1EG002210	scaffold_1	mRNA	Uncharacterized protein (67%P)
scaffold_1	0.168840502381236	0.437842522079614	0.269002019698378	12408435	12410411	hyper	+	CHH	intronic	Thecc1EG002211	scaffold_1	mRNA	Uncharacterized protein (73%P)
scaffold_1	0.18859649122807	0.461538461538462	0.272941970310391	12417486	12417527	hyper	-	CHH	intronic	Thecc1EG002212	scaffold_1	mRNA	Uncharacterized protein (67%P)
scaffold_1	0.230308954997659	0.532279531280705	0.301970576283046	12417763	12418379	hyper	+	CHH	intronic	Thecc1EG002213	scaffold_1	mRNA	Unknown
scaffold_1	0.16761443696912	0.413791595368282	0.246177158399162	12434972	12436459	hyper	-	CHH	upstream	Thecc1EG002214	scaffold_1	mRNA	GDSL-like Lipase/Acylhydrolase superfamily protein (66%P)
scaffold_1	0.197244443874213	0.539732587648697	0.342488143774484	12453577	12455023	hyper	+	CHH	intergenic	Thecc1EG002216	scaffold_1	mRNA	c("Ubiquitin and WLM domain-containing protein C1442.07c"	" putative (56%P)")
scaffold_1	0.133181637844215	0.362213681112222	0.229032043268008	12472311	12473995	hyper	-	CHH	intergenic	Thecc1EG002219	scaffold_1	mRNA	Unknown
scaffold_1	0.259833937935952	0.515287938108633	0.255454000172681	12481341	12483250	hyper	-	CHH	intergenic	Thecc1EG002220	scaffold_1	mRNA	Uncharacterized protein (61%P)
scaffold_1	0.200102821126573	0.436219973282417	0.236117152155845	12488618	12490318	hyper	+	CHH	upstream	Thecc1EG002221	scaffold_1	mRNA	Unknown
scaffold_1	0.254244865533781	0.52117806925977	0.266933203725989	12496087	12497384	hyper	-	CHH	UTR5	Thecc1EG002223	scaffold_1	mRNA	c("F-box and associated interaction domains-containing protein"	" putative (50%P)")
scaffold_1	0.18706433605258	0.449377213862631	0.26231287781005	12517088	12518559	hyper	-	CHH	upstream;downstream	Thecc1EG002228	scaffold_1	mRNA	Unknown
scaffold_1	0.212386861939899	0.405635400766287	0.193248538826387	12519381	12521292	hypo	+	CHH	intergenic	Thecc1EG002229	scaffold_1	mRNA	Cysteine-rich RLK (RECEPTOR-like protein kinase) 8 (13%T)
scaffold_1	0.128660445045764	0.512100505175739	0.383440060129975	12533559	12534398	hyper	-	CHH	upstream	Thecc1EG002230	scaffold_1	mRNA	PTB domain-containing engulfment adapter protein 1 (64%P)
scaffold_1	0.12276828341062	0.374576221211371	0.251807937800751	12548768	12548920	hyper	-	CHH	intergenic	Thecc1EG002234	scaffold_1	mRNA	Uncharacterized protein (78%P)
scaffold_1	0.228891746987517	0.462472828592661	0.233581081605143	12550313	12551209	hyper	+	CHH	upstream	Thecc1EG002235	scaffold_1	mRNA	Uncharacterized protein (66%P)
scaffold_1	0.279375725657558	0.515963526166616	0.236587800509059	12551467	12553311	hypo	+	CHH	exonic	Thecc1EG002236	scaffold_1	mRNA	Gag-pro-like protein (18%U)
scaffold_1	0.277122101252287	0.569891009260291	0.292768908008004	12558136	12559886	hyper	-	CHH	intronic	Thecc1EG002237	scaffold_1	mRNA	c("RNA-directed DNA polymerase (Reverse transcriptase)"	" Ribonuclease H (63%U)")
scaffold_1	0.288694895431486	0.51539757138997	0.226702675958484	12560318	12562295	hyper	-	CHH	exonic	Thecc1EG002238	scaffold_1	mRNA	Uncharacterized protein (75%P)
scaffold_1	0.158450664233102	0.464538534012277	0.306087869779176	12566681	12567200	hyper	-	CHH	intronic	Thecc1EG002239	scaffold_1	mRNA	Immunoglobulin E-set superfamily protein (69%P)
scaffold_1	0.19790182395437	0.47475319623395	0.27685137227958	12615026	12616920	hyper	-	CHH	intergenic	Thecc1EG002248	scaffold_1	mRNA	Uncharacterized protein (46%P)
scaffold_1	0.186021287178184	0.439806144974721	0.253784857796537	12619550	12621439	hyper	+	CHH	exonic	Thecc1EG002249	scaffold_1	mRNA	Unknown
scaffold_1	0.210826562595964	0.48226266189705	0.271436099301087	12626728	12628602	hyper	-	CHH	intergenic	Thecc1EG002250	scaffold_1	mRNA	Unknown
scaffold_1	0.234885850415705	0.546519980291516	0.31163412987581	12628941	12630867	hyper	+	CHH	UTR3	Thecc1EG002251	scaffold_1	mRNA	Unknown
scaffold_1	0.234180233918423	0.496569457185013	0.26238922326659	12659014	12660893	hyper	+	CHH	intergenic	Thecc1EG002253	scaffold_1	mRNA	Unknown
scaffold_1	0.286363636363636	0.50438596491228	0.218022328548645	12672759	12672780	hyper	+	CHH	upstream	Thecc1EG002254	scaffold_1	mRNA	Uncharacterized protein
scaffold_1	0.290152724117778	0.358687283543812	0.0685345594260337	12683453	12683689	hypo	+	CHH	intergenic	Thecc1EG002255	scaffold_1	mRNA	Uncharacterized protein (65%P)
scaffold_1	0.246640085920272	0.554376812291772	0.307736726371501	12697541	12698321	hyper	-	CHH	upstream	Thecc1EG002257	scaffold_1	mRNA	Calcium-binding EF-hand family protein (70%P)
scaffold_1	0	0.2	0.2	12723564	12723564	hyper	-	CHH	exonic	Thecc1EG002263	scaffold_1	mRNA	Uncharacterized protein (63%P)
scaffold_1	0.119527511961722	0.355203462316051	0.235675950354329	12741214	12741854	hyper	+	CHH	upstream	Thecc1EG002266	scaffold_1	mRNA	3-oxoacyl-[acyl-carrier-protein] synthase (75%U)
scaffold_1	0.210203089776057	0.48080318875137	0.270600098975314	12744943	12746933	hyper	-	CHH	intergenic	Thecc1EG002267	scaffold_1	mRNA	Uncharacterized protein (68%P)
scaffold_1	0.173136067105646	0.265016884618334	0.0918808175126881	12764148	12764638		-	CHH	intergenic	Thecc1EG002268	scaffold_1	mRNA	Uncharacterized protein
scaffold_1	0.246371988569665	0.455749406568469	0.209377417998804	12764743	12765999	hyper	-	CHH	intergenic	Thecc1EG002269	scaffold_1	mRNA	Unknown
scaffold_1	0.0282051282051282	0.319495825767895	0.291290697562767	12769376	12769699	hyper	+	CHH	upstream;downstream	Thecc1EG002270	scaffold_1	mRNA	Unknown
scaffold_1	0.280023115817548	0.536677293193109	0.256654177375561	12776777	12778449	hyper	-	CHH	intergenic	Thecc1EG002271	scaffold_1	mRNA	Uncharacterized protein (55%P)
scaffold_1	0.170091405459744	0.509755133579193	0.339663728119449	12788118	12789496	hyper	+	CHH	upstream	Thecc1EG002273	scaffold_1	mRNA	Uncharacterized protein (58%P)
scaffold_1	0.0625	0.264705882352941	0.202205882352941	12789523	12789523	hyper	-	CHH	intergenic	Thecc1EG002274	scaffold_1	mRNA	Uncharacterized protein (57%P)
scaffold_1	0.261790645426506	0.50123784995227	0.239447204525764	12808042	12809919	hyper	+	CHH	upstream	Thecc1EG002275	scaffold_1	mRNA	Gag-pol polymerase-like protein (30%U)
scaffold_1	0.176980425962433	0.438442827402936	0.261462401440503	12816607	12817502	hyper	+	CHH	upstream	Thecc1EG002276	scaffold_1	mRNA	Unknown
scaffold_1	0.217643658442872	0.505430074744501	0.287786416301628	12820257	12820682	hyper	-	CHH	upstream;downstream	Thecc1EG002277	scaffold_1	mRNA	F-box and associated interaction domains-containing-like protein (30%T)
scaffold_1	0.198110884151033	0.457642722610527	0.259531838459494	12822720	12824663	hyper	-	CHH	upstream	Thecc1EG002278	scaffold_1	mRNA	Copia LTR rider-like protein (30%U)
scaffold_1	0.272017542617261	0.552999033525044	0.280981490907783	12820884	12822657	hyper	+	CHH	UTR3	Thecc1EG002279	scaffold_1	mRNA	Unknown
scaffold_1	0.172997656443345	0.403762587772145	0.2307649313288	12830448	12832263	hypo	-	CHH	upstream	Thecc1EG002280	scaffold_1	mRNA	Unknown
scaffold_1	0.216566771782937	0.549979361177669	0.333412589394732	12867642	12869484	hyper	+	CHH	upstream	Thecc1EG002282	scaffold_1	mRNA	Polygalacturonase (66%U)
scaffold_1	0.202612221494448	0.462225715284729	0.259613493790281	12865138	12867092	hyper	+	CHH	intronic	Thecc1EG002283	scaffold_1	mRNA	Unknown
scaffold_1	0.413473823635114	0.70748224568804	0.294008422052926	12872799	12874060	hyper	+	CHH	upstream;downstream	Thecc1EG002284	scaffold_1	mRNA	Unknown
scaffold_1	0.445454545454546	0.599473542626293	0.154018997171748	12876134	12876218	hypo	-	CHH	exonic	Thecc1EG002285	scaffold_1	mRNA	Uncharacterized protein (41%P)
scaffold_1	0.266484019092595	0.526181771019528	0.259697751926932	12887561	12889515	hypo	+	CHH	upstream	Thecc1EG002287	scaffold_1	mRNA	Uncharacterized protein (56%P)
scaffold_1	0.208017496405415	0.547260554918824	0.339243058513409	12894138	12895564	hyper	-	CHH	intronic	Thecc1EG002288	scaffold_1	mRNA	MuDRA transposase-like (13%U)
scaffold_1	0.193296533681068	0.46765861256602	0.274362078884952	12899020	12900812	hyper	+	CHH	intronic	Thecc1EG002289	scaffold_1	mRNA	Polygalacturonase (62%U)
scaffold_1	0.184773472936361	0.415827613706571	0.23105414077021	12893178	12893452	hypo	+	CHH	intronic	Thecc1EG002290	scaffold_1	mRNA	Unknown
scaffold_1	0.261223849477562	0.530629171139199	0.269405321661638	12913261	12915099	hyper	-	CHH	UTR5	Thecc1EG002291	scaffold_1	mRNA	c("Gag-protease-integrase-RT-RNaseH polyprotein"	" putative (45%U)")
scaffold_1	0.282876383293121	0.528019095042643	0.245142711749522	12911335	12913202	hyper	+	CHH	intronic	Thecc1EG002292	scaffold_1	mRNA	MuDRA transposase-like (22%U)
scaffold_1	0.125773248652506	0.397286138439681	0.271512889787176	12924710	12926225	hyper	+	CHH	upstream	Thecc1EG002293	scaffold_1	mRNA	Uncharacterized protein (59%P)
scaffold_1	0.207304656359316	0.483818026048774	0.276513369689458	12943347	12944995	hyper	-	CHH	intergenic	Thecc1EG002295	scaffold_1	mRNA	Unknown
scaffold_1	0.225004601408503	0.49558848819083	0.270583886782327	13013875	13015411	hyper	+	CHH	upstream	Thecc1EG002304	scaffold_1	mRNA	c("RNA-directed DNA polymerase (Reverse transcriptase)"	" Ribonuclease H-like protein (30%U)")
scaffold_1	0.18681592362252	0.430705408715748	0.243889485093229	13027151	13028678	hyper	-	CHH	intergenic	Thecc1EG002305	scaffold_1	mRNA	Uncharacterized protein (78%P)
scaffold_1	0.259492406346471	0.52921496230799	0.269722555961519	13036797	13038462	hyper	+	CHH	upstream	Thecc1EG002306	scaffold_1	mRNA	Cysteine-rich RLK (RECEPTOR-like protein kinase) 8 (7%T)
scaffold_1	0.136575590443957	0.561947030774795	0.425371440330838	13053790	13055718	hypo	+	CHH	intergenic	Thecc1EG002309	scaffold_1	mRNA	Serine/threonine protein phosphatase 7 long form (64%P)
scaffold_1	0.174152125662866	0.482308214470496	0.308156088807629	13066018	13067278	hypo	+	CHH	upstream	Thecc1EG002310	scaffold_1	mRNA	c("Binding protein"	" putative (74%U)")
scaffold_1	0.181443191311612	0.413727160904292	0.232283969592679	13072268	13072462	hyper	+	CHH	intronic	Thecc1EG002311	scaffold_1	mRNA	Kinase superfamily protein (77%T)
scaffold_1	0.286658652901847	0.205652641503168	-0.0810060113986786	13076766	13078388	hyper	+	CHH	upstream	Thecc1EG002312	scaffold_1	mRNA	DGCR14-related (72%P)
scaffold_1	0.24058752764207	0.499539911005387	0.258952383363317	13091749	13093717	hyper	-	CHH	intergenic	Thecc1EG002313	scaffold_1	mRNA	Unknown
scaffold_1	0.155315151932256	0.467047137197187	0.311731985264932	13094605	13096492	hyper	-	CHH	intronic	Thecc1EG002314	scaffold_1	mRNA	Unknown
scaffold_1	0.30466650806241	0.581675169852645	0.277008661790235	13119848	13121379	hyper	-	CHH	upstream	Thecc1EG002315	scaffold_1	mRNA	c("Retrotransposon protein"	" putative (37%U)")
scaffold_1	0.180729733666836	0.489834655801895	0.309104922135058	13135378	13136587	hyper	+	CHH	intronic	Thecc1EG002317	scaffold_1	mRNA	Uncharacterized protein (50%U)
scaffold_1	0.151368866234385	0.443312007552889	0.291943141318504	13134652	13135373	hyper	+	CHH	intronic	Thecc1EG002318	scaffold_1	mRNA	c("Zinc-dependent activator protein-1"	" putative (49%P)")
scaffold_1	0.233984541733586	0.523579471307623	0.289594929574037	13145822	13146190	hyper	-	CHH	intergenic	Thecc1EG002319	scaffold_1	mRNA	GRAS family transcription factor (76%P)
scaffold_1	0.1523200728419	0.46567637820797	0.313356305366069	13144822	13145814	hyper	-	CHH	upstream	Thecc1EG002320	scaffold_1	mRNA	Unknown
scaffold_1	0.151261636003101	0.413728392062099	0.262466756058998	13153899	13155117	hyper	+	CHH	exonic	Thecc1EG002324	scaffold_1	mRNA	Uncharacterized protein (73%P)
scaffold_1	0.376422841864018	0.705091943634724	0.328669101770706	13189334	13189500	hyper	+	CHH	upstream;downstream	Thecc1EG002327	scaffold_1	mRNA	Oberon 2 (72%U)
scaffold_1	0.176135727578385	0.441988049446254	0.265852321867869	13209312	13209750	hyper	-	CHH	upstream	Thecc1EG002331	scaffold_1	mRNA	c("Pentatricopeptide repeat-containing protein"	" putative (58%P)")
scaffold_1	0.280086563895718	0.558353732299199	0.278267168403481	13218407	13220291		-	CHH	upstream	Thecc1EG002333	scaffold_1	mRNA	Photosystem II light harvesting complex gene 2.1 (92%T)
scaffold_1	0.495704113264667	0.742128446446599	0.246424333181932	13250441	13250715	hyper	-	CHH	upstream	Thecc1EG002337	scaffold_1	mRNA	Vacuolar protein sorting 11 (83%P)
scaffold_1	0.240575692408107	0.502361419111084	0.261785726702977	13273443	13275368	hyper	-	CHH	intronic	Thecc1EG002339	scaffold_1	mRNA	Unknown
scaffold_1	0.191131428580777	0.413287866513252	0.222156437932475	13281064	13282431	hyper	-	CHH	upstream;downstream	Thecc1EG002340	scaffold_1	mRNA	Unknown
scaffold_1	0.208525797604269	0.434628020874894	0.226102223270625	13271619	13273396	hyper	+	CHH	intronic	Thecc1EG002341	scaffold_1	mRNA	Unknown
scaffold_1	0.137566305956125	0.455869282610862	0.318302976654737	13282448	13283004	hyper	-	CHH	upstream;downstream	Thecc1EG002342	scaffold_1	mRNA	c("Retrotransposon protein"	" putative (56%U)")
scaffold_1	0.197209986505294	0.444408231945877	0.247198245440582	13299651	13301651	hyper	+	CHH	intergenic	Thecc1EG002345	scaffold_1	mRNA	Uncharacterized protein (77%P)
scaffold_1	0.0974732467054595	0.410727159082426	0.313253912376967	13304370	13305834		-	CHH	downstream	Thecc1EG002346	scaffold_1	mRNA	Tetratricopeptide repeat (TPR)-like superfamily protein (61%T)
scaffold_1	0.128514376847876	0.393422847863054	0.264908471015178	13314112	13315808	hyper	+	CHH	upstream	Thecc1EG002348	scaffold_1	mRNA	Uncharacterized protein
scaffold_1	0.110442675951499	0.365037833947441	0.254595157995942	13320536	13321557	hyper	+	CHH	intergenic	Thecc1EG002349	scaffold_1	mRNA	Cc-nbs-lrr resistance-like protein (26%U)
scaffold_1	0.0593409062016042	0.321773504273504	0.2624325980719	13336587	13337992	hyper	-	CHH	intergenic	Thecc1EG002354	scaffold_1	mRNA	Unknown
scaffold_1	0.196846511188715	0.465080947476106	0.268234436287392	13339176	13341096	hyper	+	CHH	downstream	Thecc1EG002355	scaffold_1	mRNA	Uncharacterized protein (61%P)
scaffold_1	0	0.245073891625615	0.245073891625615	13358500	13358644	hyper	-	CHH	intronic	Thecc1EG002356	scaffold_1	mRNA	Unknown
scaffold_1	0.185769474715553	0.426464925384547	0.240695450668994	13355524	13356877	hyper	+	CHH	intronic	Thecc1EG002357	scaffold_1	mRNA	Uncharacterized protein (26%U)
scaffold_1	0.154865212285919	0.421331709860283	0.266466497574364	13394559	13396436	hyper	-	CHH	intergenic	Thecc1EG002361	scaffold_1	mRNA	c("Gag protease polyprotein"	" putative (56%P)")
scaffold_1	0.109393406098004	0.394596640379036	0.285203234281031	13406628	13408577	hyper	+	CHH	intronic	Thecc1EG002363	scaffold_1	mRNA	Unknown
scaffold_1	0	0.21875	0.21875	13413040	13413040	hyper	-	CHH	UTR3	Thecc1EG002365	scaffold_1	mRNA	Uncharacterized protein
scaffold_1	0.206561490244173	0.421230214041985	0.214668723797812	13425799	13427617	hyper	+	CHH	upstream	Thecc1EG002366	scaffold_1	mRNA	Cysteine-rich RLK (RECEPTOR-like protein kinase) 8 (20%T)
scaffold_1	0.202837565340168	0.479342015853232	0.276504450513063	13432594	13434524	hyper	-	CHH	upstream	Thecc1EG002367	scaffold_1	mRNA	Uncharacterized protein (51%P)
scaffold_1	0.212608695277133	0.490482451965103	0.27787375668797	13450345	13452058	hyper	-	CHH	intergenic	Thecc1EG002368	scaffold_1	mRNA	Uncharacterized protein (66%P)
scaffold_1	0.20140947175111	0.499816848007296	0.298407376256186	13481449	13483113	hyper	+	CHH	upstream	Thecc1EG002369	scaffold_1	mRNA	Uncharacterized protein (21%U)
scaffold_1	0.169825148651122	0.447637251530489	0.277812102879367	13479459	13481307	hyper	+	CHH	intronic	Thecc1EG002370	scaffold_1	mRNA	Uncharacterized protein (81%P)
scaffold_1	0.182112293135729	0.468816067653277	0.286703774517548	13493842	13493974	hyper	+	CHH	upstream	Thecc1EG002371	scaffold_1	mRNA	Uncharacterized protein (43%P)
scaffold_1	0.178609207278204	0.434099136469007	0.255489929190803	13501474	13503156	hyper	+	CHH	intronic	Thecc1EG002374	scaffold_1	mRNA	Uncharacterized protein (53%P)
scaffold_1	0.21741761308566	0.512978886058768	0.295561272973109	13509392	13511272	hyper	+	CHH	upstream	Thecc1EG002375	scaffold_1	mRNA	Uncharacterized protein (68%P)
scaffold_1	0.255063869691437	0.489788200481556	0.234724330790119	13508071	13509265	hyper	-	CHH	exonic	Thecc1EG002376	scaffold_1	mRNA	Uncharacterized protein (57%P)
scaffold_1	0.137495757784775	0.428621946798174	0.291126189013399	13516176	13517989	hyper	-	CHH	upstream	Thecc1EG002377	scaffold_1	mRNA	Uncharacterized protein (60%P)
scaffold_1	0.141297962350379	0.432123130759308	0.290825168408929	13525087	13526603	hyper	-	CHH	upstream	Thecc1EG002379	scaffold_1	mRNA	Uncharacterized protein (59%P)
scaffold_1	0.124827724416719	0.413533880713074	0.288706156296355	13535770	13537718	hyper	-	CHH	upstream	Thecc1EG002380	scaffold_1	mRNA	Secretory laccase (75%U)
scaffold_1	0.243770440001246	0.471327745187232	0.227557305185986	13539489	13540893	hyper	-	CHH	intergenic	Thecc1EG002381	scaffold_1	mRNA	Unknown
scaffold_1	0.0932918487135356	0.356184799605852	0.262892950892317	13551400	13552106	hyper	+	CHH	upstream	Thecc1EG002382	scaffold_1	mRNA	Uncharacterized protein (71%P)
scaffold_1	0.241899909533624	0.516160359077595	0.27426044954397	13559056	13560894	hyper	+	CHH	intronic	Thecc1EG002383	scaffold_1	mRNA	Ribonuclease H protein (62%P)
scaffold_1	0.330761271943587	0.567879487293818	0.237118215350231	13567127	13569090	hyper	-	CHH	upstream	Thecc1EG002384	scaffold_1	mRNA	c("Gag protease polyprotein"	" putative (56%P)")
scaffold_1	0.146555853994126	0.398364760441191	0.251808906447064	13562504	13564399	hyper	-	CHH	intronic	Thecc1EG002385	scaffold_1	mRNA	c("Retrotransposon protein"	" putative (59%U)")
scaffold_1	0.237095083374653	0.487899509717764	0.250804426343111	13565439	13567072	hyper	-	CHH	intronic	Thecc1EG002386	scaffold_1	mRNA	c("RNA-directed DNA polymerase (Reverse transcriptase)"	" Ribonuclease H (61%U)")
scaffold_1	0.218049665880625	0.558808931542978	0.340759265662353	13569099	13569267	hyper	-	CHH	intronic	Thecc1EG002388	scaffold_1	mRNA	Uncharacterized protein (75%P)
scaffold_1	0.312702127807897	0.590640881835214	0.277938754027317	13572345	13573350	hyper	-	CHH	UTR5	Thecc1EG002389	scaffold_1	mRNA	Gag-pro-like protein (31%U)
scaffold_1	0.249270396383246	0.492238712382276	0.24296831599903	13573456	13575309	hyper	+	CHH	exonic	Thecc1EG002390	scaffold_1	mRNA	Uncharacterized protein (87%P)
scaffold_1	0.278969392745579	0.542342845740987	0.263373452995408	13587517	13589314	hyper	-	CHH	intronic	Thecc1EG002392	scaffold_1	mRNA	Uncharacterized protein (39%U)
scaffold_1	0.181262399363115	0.450188453706961	0.268926054343845	13607052	13609007	hyper	+	CHH	upstream	Thecc1EG002393	scaffold_1	mRNA	Receptor like protein 20 (15%T)
scaffold_1	0.181666263607041	0.458278992655851	0.27661272904881	13616773	13617961	hyper	-	CHH	UTR5	Thecc1EG002394	scaffold_1	mRNA	Glucose-6-phosphate dehydrogenase 1 (82%P)
scaffold_1	0.596410256410256	0.87960656213705	0.283196305726794	13637308	13637350	hyper	-	CHH	upstream	Thecc1EG002395	scaffold_1	mRNA	Uncharacterized protein (19%U)
scaffold_1	0.185073788497907	0.449776176901903	0.264702388403996	13648996	13649779	hyper	+	CHH	upstream;downstream	Thecc1EG002399	scaffold_1	mRNA	Unknown
scaffold_1	0.19878980304484	0.455799600059804	0.257009797014964	13658349	13658526	hyper	-	CHH	intergenic	Thecc1EG002400	scaffold_1	mRNA	Phytochrome C (69%T)
scaffold_1	0.193276356637293	0.512525963205131	0.319249606567838	13663839	13665070	hyper	-	CHH	intergenic	Thecc1EG002401	scaffold_1	mRNA	Unknown
scaffold_1	0.216057561719326	0.603389374899299	0.387331813179973	13670656	13671774	hyper	+	CHH	upstream	Thecc1EG002402	scaffold_1	mRNA	c("Beta-1"	"2-N-acetylglucosaminyltransferase II (67%T)")
scaffold_1	0.228029068200718	0.493506996682722	0.265477928482004	13674562	13676311	hyper	-	CHH	intergenic	Thecc1EG002403	scaffold_1	mRNA	Uncharacterized protein (72%P)
scaffold_1	0.299755734487848	0.561935026599656	0.262179292111808	13692022	13692833	hyper	-	CHH	intronic	Thecc1EG002406	scaffold_1	mRNA	Uncharacterized protein (15%U)
scaffold_1	0.262586354997072	0.521518108499595	0.258931753502523	13720893	13722037	hyper	-	CHH	intronic	Thecc1EG002408	scaffold_1	mRNA	Uncharacterized protein (49%P)
scaffold_1	0.276096055868102	0.556640190438248	0.280544134570145	13744042	13745179	hyper	+	CHH	intergenic	Thecc1EG002410	scaffold_1	mRNA	Nuclear transcription factor Y subunit B-3 (73%P)
scaffold_1	0.119859075543404	0.422306601037442	0.302447525494038	13757941	13758126	hyper	-	CHH	upstream	Thecc1EG002411	scaffold_1	mRNA	Unknown
scaffold_1	0.190328524823292	0.4708467952938	0.280518270470508	13760047	13760902	hyper	-	CHH	intergenic	Thecc1EG002412	scaffold_1	mRNA	Uncharacterized protein (29%U)
scaffold_1	0.134680134680135	0.38974358974359	0.255063455063455	13765531	13765781	hyper	+	CHH	intronic	Thecc1EG002413	scaffold_1	mRNA	FASCICLIN-like arabinogalactan 2 (61%T)
scaffold_1	0.243316866320553	0.509426234180499	0.266109367859946	13780842	13782441	hyper	-	CHH	intronic	Thecc1EG002415	scaffold_1	mRNA	Uncharacterized protein (20%T)
scaffold_1	0.316279594152183	0.60361399847534	0.287334404323157	13785867	13786602	hyper	-	CHH	upstream	Thecc1EG002416	scaffold_1	mRNA	Galactose oxidase/kelch repeat superfamily protein (70%T)
scaffold_1	0.208937324322975	0.468997696575336	0.260060372252361	13793036	13793350	hyper	+	CHH	UTR5	Thecc1EG002417	scaffold_1	mRNA	Nudix hydrolase (62%P)
scaffold_1	0.238984439941804	0.526387062145537	0.287402622203732	13791679	13792892	hyper	+	CHH	upstream	Thecc1EG002418	scaffold_1	mRNA	Uncharacterized protein (50%P)
scaffold_1	0.198068378416914	0.436638906658425	0.238570528241511	13796445	13798357	hyper	-	CHH	intergenic	Thecc1EG002419	scaffold_1	mRNA	Uncharacterized protein (18%U)
scaffold_1	0.225687525938145	0.467708098746343	0.242020572808198	13804918	13806611	hyper	+	CHH	upstream	Thecc1EG002420	scaffold_1	mRNA	Uncharacterized protein (45%P)
scaffold_1	0.179415460244255	0.433129567552431	0.253714107308176	13812941	13814454	hyper	+	CHH	intergenic	Thecc1EG002421	scaffold_1	mRNA	Uncharacterized protein (37%P)
scaffold_1	0	0.229032258064516	0.229032258064516	13825055	13825067	hyper	-	CHH	intergenic	Thecc1EG002422	scaffold_1	mRNA	Kinase superfamily protein (76%T)
scaffold_1	0.224657287157287	0.487269465157534	0.262612178000247	13839876	13841425	hyper	-	CHH	upstream	Thecc1EG002424	scaffold_1	mRNA	Pentatricopeptide repeat (PPR) superfamily protein (23%T)
scaffold_1	0.209205242688172	0.456469544086975	0.247264301398803	13876466	13877988	hyper	-	CHH	UTR5	Thecc1EG002431	scaffold_1	mRNA	Rubisco methyltransferase family protein (20%T)
scaffold_1	0	0.222222222222222	0.222222222222222	13922661	13922661	hyper	+	CHH	upstream;downstream	Thecc1EG002432	scaffold_1	mRNA	Aldolase-type TIM barrel family protein (73%P)
scaffold_1	0.234274727966678	0.498057058011768	0.26378233004509	13876279	13876465	hyper	-	CHH	UTR5	Thecc1EG002433	scaffold_1	mRNA	Copia LTR rider-like protein (26%U)
scaffold_1	0.110594140707777	0.522122373146844	0.411528232439067	13883149	13884223	hyper	-	CHH	intronic	Thecc1EG002435	scaffold_1	mRNA	RPM1-interacting protein 4 family protein (66%P)
scaffold_1	0.204035748680833	0.493501067838949	0.289465319158116	13894661	13896438	hyper	+	CHH	intronic	Thecc1EG002436	scaffold_1	mRNA	Coated vesicle membrane protein-like (30%U)
scaffold_1	0.225261930197929	0.502768654142606	0.277506723944677	13908646	13910557	hyper	-	CHH	intronic	Thecc1EG002437	scaffold_1	mRNA	Mutator-like transposase (12%U)
scaffold_1	0.223103498163216	0.511345956064973	0.288242457901757	13910673	13912116	hyper	+	CHH	intronic	Thecc1EG002438	scaffold_1	mRNA	Uncharacterized protein (17%T)
scaffold_1	0.0592778169753163	0.334284688706454	0.275006871731137	13928396	13928839	hypo	-	CHH	intronic	Thecc1EG002441	scaffold_1	mRNA	Uncharacterized protein (63%P)
scaffold_1	0.141142971611722	0.463363597497754	0.322220625886033	13942551	13942643	hyper	-	CHH	upstream;downstream	Thecc1EG002442	scaffold_1	mRNA	AMP-dependent synthetase and ligase family protein (71%T)
scaffold_1	0.228337756830127	0.530435200363575	0.302097443533448	13947843	13948799	hyper	+	CHH	upstream	Thecc1EG002445	scaffold_1	mRNA	RNA-binding family protein (68%P)
scaffold_1	0.246718026231863	0.503129720798361	0.256411694566498	13953490	13955080	hyper	-	CHH	intergenic	Thecc1EG002446	scaffold_1	mRNA	Unknown
scaffold_1	0.14990483013256	0.447147011295321	0.297242181162762	13965434	13967397	hyper	-	CHH	upstream	Thecc1EG002447	scaffold_1	mRNA	Unknown
scaffold_1	0.268588532756796	0.537538406310236	0.26894987355344	13962841	13964650	hyper	+	CHH	intronic	Thecc1EG002448	scaffold_1	mRNA	Uncharacterized protein (70%P)
scaffold_1	0.25	0	-0.25	14010611	14010611	hypo	-	CHH	intergenic	Thecc1EG002456	scaffold_1	mRNA	c("RING/U-box superfamily protein"	" putative (59%T)")
scaffold_1	0	0.335164835164836	0.335164835164836	14016095	14016115	hyper	+	CHH	upstream	Thecc1EG002457	scaffold_1	mRNA	Uncharacterized protein (56%P)
scaffold_1	0.345660046002657	0.692795671984104	0.347135625981448	14042605	14043699	hyper	-	CHH	upstream	Thecc1EG002459	scaffold_1	mRNA	Uncharacterized protein (42%P)
scaffold_1	0.114833534425883	0.398605368612792	0.283771834186908	14048223	14049783	hyper	-	CHH	upstream	Thecc1EG002460	scaffold_1	mRNA	c("Period circadian protein"	" putative (41%P)")
scaffold_1	0.234002604060489	0.515935839167181	0.281933235106692	14057997	14059874	hyper	+	CHH	upstream	Thecc1EG002461	scaffold_1	mRNA	Transposon-like protein (25%U)
scaffold_1	0.236381399672256	0.486652654052259	0.250271254380003	14057200	14057786	hyper	+	CHH	exonic	Thecc1EG002462	scaffold_1	mRNA	Unknown
scaffold_1	0.5	0.266666666666667	-0.233333333333333	14073576	14073576	hypo	-	CHH	UTR3	Thecc1EG002464	scaffold_1	mRNA	Uncharacterized protein
scaffold_1	0	0.2	0.2	14077619	14077619	hyper	+	CHH	exonic	Thecc1EG002465	scaffold_1	mRNA	Uncharacterized protein (63%P)
scaffold_1	0.154644256100295	0.427791782801229	0.273147526700934	14082605	14082788	hyper	+	CHH	UTR5	Thecc1EG002466	scaffold_1	mRNA	Uncharacterized protein (63%P)
scaffold_1	0.354673252279635	0.35989010989011	0.00521685761047474	14082025	14082601	hypo	+	CHH	upstream	Thecc1EG002467	scaffold_1	mRNA	Unknown
scaffold_1	0.152056019497071	0.412308116123768	0.260252096626697	14088469	14089621	hyper	-	CHH	UTR5	Thecc1EG002468	scaffold_1	mRNA	Uncharacterized protein (61%P)
scaffold_1	0.247527117805013	0.521129161700355	0.273602043895342	14086295	14088264	hyper	+	CHH	intronic	Thecc1EG002469	scaffold_1	mRNA	Uncharacterized protein (93%P)
scaffold_1	0.270475554881441	0.534251474801703	0.263775919920262	14100954	14102890	hyper	+	CHH	upstream;downstream	Thecc1EG002470	scaffold_1	mRNA	c("RNA-directed DNA polymerase (Reverse transcriptase)"	" Ribonuclease H"	" putative (36%U)")
scaffold_1	0.222497242114424	0.482834257479659	0.260337015365235	14103012	14104958	hyper	+	CHH	upstream	Thecc1EG002471	scaffold_1	mRNA	Uncharacterized protein (74%P)
scaffold_1	0.215923584505099	0.445940069576218	0.230016485071118	14102930	14102993	hyper	-	CHH	UTR5	Thecc1EG002472	scaffold_1	mRNA	Uncharacterized protein (65%P)
scaffold_1	0.14904003738927	0.454168915850217	0.305128878460947	14108072	14109665	hyper	-	CHH	intronic	Thecc1EG002473	scaffold_1	mRNA	Exostosin family protein (66%P)
scaffold_1	0.145141854763822	0.42074456252442	0.275602707760597	14122157	14123601	hyper	-	CHH	upstream	Thecc1EG002475	scaffold_1	mRNA	Uncharacterized protein (85%P)
scaffold_1	0.339909420673104	0.728154411500353	0.388244990827249	14138632	14138822	hyper	-	CHH	upstream	Thecc1EG002476	scaffold_1	mRNA	Copia LTR rider-like protein (26%U)
scaffold_1	0.202203578480666	0.480719275438381	0.278515696957715	14137172	14138629	hyper	+	CHH	exonic	Thecc1EG002477	scaffold_1	mRNA	c("Heavy metal transport/detoxification superfamily protein"	" putative (46%P)")
scaffold_1	0.199852862658124	0.469658402812165	0.269805540154041	14149675	14151618	hyper	+	CHH	intergenic	Thecc1EG002478	scaffold_1	mRNA	Unknown
scaffold_1	0.290446334075212	0.541408815483796	0.250962481408584	14153659	14155387	hyper	-	CHH	intronic	Thecc1EG002479	scaffold_1	mRNA	Subtilisin-like serine endopeptidase family protein (63%T)
scaffold_1	0.138743201243201	0.409090032558624	0.270346831315423	14171009	14171194	hyper	-	CHH	intronic	Thecc1EG002480	scaffold_1	mRNA	c("Polyprotein"	" related"	" putative (55%U)")
scaffold_1	0.202636992274129	0.49330441854161	0.290667426267482	14170917	14170969	hyper	-	CHH	UTR5	Thecc1EG002482	scaffold_1	mRNA	Unknown
scaffold_1	0.351398601398602	0.577788704351204	0.226390102952603	14190702	14190926	hypo	+	CHH	upstream	Thecc1EG002484	scaffold_1	mRNA	Uncharacterized protein (38%U)
scaffold_1	0.208659049829488	0.459642686581741	0.250983636752252	14206140	14207285	hyper	+	CHH	upstream;downstream	Thecc1EG002485	scaffold_1	mRNA	DNA/RNA polymerases superfamily protein (66%P)
scaffold_1	0.164748452095179	0.433079333177208	0.268330881082029	14208052	14209255	hyper	-	CHH	upstream	Thecc1EG002486	scaffold_1	mRNA	Uncharacterized protein (78%P)
scaffold_1	0.21728432182077	0.38918824004994	0.17190391822917	14220464	14222192	hyper	-	CHH	intergenic	Thecc1EG002487	scaffold_1	mRNA	Unknown
scaffold_1	0.236700116454708	0.503605354826521	0.266905238371813	14224898	14226729	hyper	-	CHH	exonic	Thecc1EG002488	scaffold_1	mRNA	Uncharacterized protein (51%U)
scaffold_1	0.18609995797217	0.454597788189387	0.268497830217217	14245072	14246908	hyper	+	CHH	intergenic	Thecc1EG002489	scaffold_1	mRNA	Uncharacterized protein (73%P)
scaffold_1	0.196715927750411	0.322041316526611	0.1253253887762	14249405	14249591	hypo	-	CHH	intergenic	Thecc1EG002490	scaffold_1	mRNA	RAB GTPase B1C (92%T)
scaffold_1	0.33409854916207	0.642799759282574	0.308701210120504	14260340	14260905	hyper	-	CHH	upstream	Thecc1EG002491	scaffold_1	mRNA	Uncharacterized protein (18%U)
scaffold_1	0.117418822119909	0.432399206304376	0.314980384184467	14263149	14263927	hyper	-	CHH	intergenic	Thecc1EG002492	scaffold_1	mRNA	ADP glucose pyrophosphorylase 1 (84%T)
scaffold_1	0.224072057875662	0.487558248201072	0.26348619032541	14270296	14271225	hyper	-	CHH	downstream	Thecc1EG002493	scaffold_1	mRNA	Uncharacterized protein (63%P)
scaffold_1	0.20561591493267	0.442321751165502	0.236705836232833	14301317	14302606	hyper	+	CHH	upstream	Thecc1EG002494	scaffold_1	mRNA	Uncharacterized protein
scaffold_1	0.177435393319037	0.440896137064757	0.26346074374572	14302615	14303664	hyper	-	CHH	intergenic	Thecc1EG002495	scaffold_1	mRNA	Uncharacterized protein (61%P)
scaffold_1	0.236437518140822	0.437066933524562	0.20062941538374	14309377	14311101	hyper	+	CHH	upstream	Thecc1EG002496	scaffold_1	mRNA	Unknown
scaffold_1	0.126623376623377	0.378151260504202	0.251527883880825	14309005	14309099	hyper	+	CHH	splicing	Thecc1EG002497	scaffold_1	mRNA	Uncharacterized protein (26%T)
scaffold_1	0.219779451613362	0.418294995105886	0.198515543492524	14308070	14308966	hyper	+	CHH	exonic	Thecc1EG002498	scaffold_1	mRNA	Uncharacterized protein (66%P)
scaffold_1	0.0864037922861452	0.277264452691832	0.190860660405687	14319299	14319545	hyper	-	CHH	upstream	Thecc1EG002499	scaffold_1	mRNA	Uncharacterized protein (53%P)
scaffold_1	0.151475782646414	0.438178588412702	0.286702805766288	14331992	14333645	hyper	-	CHH	intergenic	Thecc1EG002501	scaffold_1	mRNA	Uncharacterized protein (54%P)
scaffold_1	0.166356679631189	0.412499768745028	0.246143089113838	14341815	14343795	hyper	-	CHH	upstream	Thecc1EG002502	scaffold_1	mRNA	Uncharacterized protein (68%P)
scaffold_1	0.242268401437768	0.510493306726711	0.268224905288943	14341272	14341766	hyper	+	CHH	exonic	Thecc1EG002503	scaffold_1	mRNA	Uncharacterized protein (74%U)
scaffold_1	0.241693117468962	0.500737654298949	0.259044536829987	14350702	14352520	hyper	+	CHH	upstream	Thecc1EG002504	scaffold_1	mRNA	Uncharacterized protein (52%P)
scaffold_1	0.222044622044622	0.508772014367399	0.286727392322777	14375085	14375526	hyper	+	CHH	upstream	Thecc1EG002507	scaffold_1	mRNA	Unknown
scaffold_1	0.448671328671329	0.617727234991342	0.169055906320014	14381937	14383047	hyper	-	CHH	upstream	Thecc1EG002508	scaffold_1	mRNA	Uncharacterized protein (20%U)
scaffold_1	0.341598401598402	0.699230276036029	0.357631874437627	14393036	14393352	hyper	+	CHH	downstream	Thecc1EG002511	scaffold_1	mRNA	c("RNA binding protein"	" putative (57%U)")
scaffold_1	0.251349916073739	0.507165032679739	0.255815116606	14413966	14414247	hyper	+	CHH	upstream	Thecc1EG002512	scaffold_1	mRNA	Uncharacterized protein (68%P)
scaffold_1	0.226791669271935	0.576518113944509	0.349726444672574	14415030	14416173	hyper	-	CHH	intergenic	Thecc1EG002513	scaffold_1	mRNA	Uncharacterized protein
scaffold_1	0.254464285714286	0.298350824587706	0.0438865388734205	14434173	14434234	hyper	-	CHH	upstream;downstream	Thecc1EG002516	scaffold_1	mRNA	Uncharacterized protein (64%P)
scaffold_1	0	0.222222222222222	0.222222222222222	14449272	14449272	hyper	+	CHH	exonic	Thecc1EG002517	scaffold_1	mRNA	Uncharacterized protein
scaffold_1	0.148379119918912	0.352906280553095	0.204527160634183	14441729	14443573	hyper	+	CHH	intronic	Thecc1EG002518	scaffold_1	mRNA	Unknown
scaffold_1	0.399393573363539	0.61999351437747	0.220599941013932	14457077	14457269	hypo	+	CHH	intergenic	Thecc1EG002520	scaffold_1	mRNA	Endomembrane protein 70 protein family (85%T)
scaffold_1	0.279337863897526	0.582071626115679	0.302733762218153	14468878	14470639	hyper	-	CHH	intronic	Thecc1EG002522	scaffold_1	mRNA	c("Translation elongation factor Ts (EF-Ts)"	" putative (63%T)")
scaffold_1	0.319652257607282	0.684125632551479	0.364473374944197	14477969	14478988	hyper	-	CHH	upstream	Thecc1EG002525	scaffold_1	mRNA	Regulator of chromosome condensation family protein (65%P)
scaffold_1	0.169294752070672	0.354105865511016	0.184811113440344	14526563	14528424	hyper	+	CHH	upstream	Thecc1EG002534	scaffold_1	mRNA	c("Chaperone DnaJ-domain superfamily protein"	" putative (37%T)")
scaffold_1	0.167089531082633	0.444741292335233	0.2776517612526	14538856	14540466	hyper	-	CHH	upstream	Thecc1EG002536	scaffold_1	mRNA	Unknown
scaffold_1	0.153702466383521	0.447727061689822	0.294024595306301	14534665	14536338	hyper	-	CHH	intronic	Thecc1EG002537	scaffold_1	mRNA	c("Cysteine-rich RLK (RECEPTOR-like protein kinase) 8"	" putative (50%T)")
scaffold_1	0.172335600907029	0.377934272300469	0.20559867139344	14541092	14541117	hyper	-	CHH	upstream	Thecc1EG002538	scaffold_1	mRNA	Uncharacterized protein (75%P)
scaffold_1	0.143691982688109	0.441564546513308	0.297872563825199	14550306	14551716	hyper	-	CHH	intergenic	Thecc1EG002539	scaffold_1	mRNA	c("Cytochrome b561/ferric reductase transmembrane with DOMON related domain"	" putative (57%T)")
scaffold_1	0.6	0.868736383442266	0.268736383442266	14555176	14555183	hyper	-	CHH	downstream	Thecc1EG002540	scaffold_1	mRNA	Uncharacterized protein (13%U)
scaffold_1	0.102358231637741	0.365697773944517	0.263339542306776	14561302	14563017	hyper	+	CHH	intergenic	Thecc1EG002541	scaffold_1	mRNA	Unknown
scaffold_1	0	0.357142857142857	0.357142857142857	14573019	14573019	hyper	+	CHH	intergenic	Thecc1EG002542	scaffold_1	mRNA	Unknown
scaffold_1	0.238847175857017	0.473885948949063	0.235038773092045	14585629	14587476	hyper	+	CHH	upstream	Thecc1EG002543	scaffold_1	mRNA	Uncharacterized protein (30%U)
scaffold_1	0.138063606077472	0.417099965550092	0.27903635947262	14589489	14591400	hyper	-	CHH	intergenic	Thecc1EG002544	scaffold_1	mRNA	Uncharacterized protein (51%U)
scaffold_1	0.237969793207466	0.518935431710475	0.280965638503009	14597261	14598757	hyper	+	CHH	downstream	Thecc1EG002545	scaffold_1	mRNA	Unknown
scaffold_1	0.532692440503952	0.356872549762807	-0.175819890741146	14627741	14629368	hypo	-	CHH	UTR5	Thecc1EG002547	scaffold_1	mRNA	Uncharacterized protein (81%P)
scaffold_1	0.279919784692221	0.565212881564036	0.285293096871815	14625018	14625509	hyper	+	CHH	intronic	Thecc1EG002548	scaffold_1	mRNA	Uncharacterized protein (86%P)
scaffold_1	0.110333582659559	0.340386024232178	0.230052441572619	14625585	14627147	hyper	-	CHH	intronic	Thecc1EG002549	scaffold_1	mRNA	c("Fanconi anemia group D2 protein"	" putative (57%P)")
scaffold_1	0.08	0.287993920972644	0.207993920972644	14653091	14653254	hyper	-	CHH	intronic	Thecc1EG002550	scaffold_1	mRNA	Uncharacterized protein (61%P)
scaffold_1	0.135100344480778	0.392916518580071	0.257816174099293	14649631	14650324	hyper	-	CHH	intronic	Thecc1EG002551	scaffold_1	mRNA	Unknown
scaffold_1	0.259916384520457	0.545000192115577	0.28508380759512	14685826	14687364	hyper	-	CHH	upstream	Thecc1EG002552	scaffold_1	mRNA	Unknown
scaffold_1	0.19974626743221	0.459077333939438	0.259331066507228	14682886	14684727	hyper	-	CHH	intronic	Thecc1EG002553	scaffold_1	mRNA	Unknown
scaffold_1	0.202576225950665	0.469025967282856	0.266449741332191	14703424	14704839	hyper	+	CHH	upstream	Thecc1EG002554	scaffold_1	mRNA	Uncharacterized protein (75%P)
scaffold_1	0.206751167242383	0.403551796284603	0.19680062904222	14755014	14756797	hyper	+	CHH	intergenic	Thecc1EG002555	scaffold_1	mRNA	c("Reverse transcriptase"	" putative-like protein (29%U)")
scaffold_1	0.21146314587541	0.485932169935962	0.274469024060552	14790975	14792859	hyper	+	CHH	UTR5	Thecc1EG002556	scaffold_1	mRNA	Uncharacterized protein (13%U)
scaffold_1	0.140853552554569	0.414741775580248	0.27388822302568	14789155	14790915	hyper	+	CHH	intronic	Thecc1EG002557	scaffold_1	mRNA	Unknown
scaffold_1	0.164814323973132	0.432043002875373	0.267228678902241	14798832	14800619	hyper	-	CHH	downstream	Thecc1EG002558	scaffold_1	mRNA	Uncharacterized protein (78%P)
scaffold_1	0.128462097309617	0.400284555145866	0.271822457836248	14804386	14806161	hyper	-	CHH	intronic	Thecc1EG002559	scaffold_1	mRNA	Unknown
scaffold_1	0.103466972666459	0.394130141706053	0.290663169039594	14848490	14849642	hyper	-	CHH	upstream	Thecc1EG002560	scaffold_1	mRNA	Uncharacterized protein (70%P)
scaffold_1	0.23138082162944	0.491496131066459	0.260115309437018	14856039	14856700	hyper	+	CHH	intergenic	Thecc1EG002561	scaffold_1	mRNA	Gag protease polyprotein (65%P)
scaffold_1	0.14541274615425	0.426236519860787	0.280823773706537	14866858	14868705	hyper	+	CHH	intronic	Thecc1EG002562	scaffold_1	mRNA	Retrotransposon-like protein (26%U)
scaffold_1	0.260087280019386	0.427991883931693	0.167904603912307	14861478	14863377	hypo	+	CHH	intronic	Thecc1EG002563	scaffold_1	mRNA	Unknown
scaffold_1	0.128618031108385	0.437233745260676	0.308615714152291	14879863	14881689	hyper	-	CHH	upstream	Thecc1EG002564	scaffold_1	mRNA	Uncharacterized protein (60%P)
scaffold_1	0.344444444444444	0.0613322161709259	-0.283112228273519	14884940	14885096	hypo	-	CHH	upstream	Thecc1EG002565	scaffold_1	mRNA	Unknown
scaffold_1	0.231812193077015	0.49843312587215	0.266620932795135	14893130	14894201	hyper	-	CHH	upstream	Thecc1EG002566	scaffold_1	mRNA	Unknown
scaffold_1	0.219352456478942	0.495886900869392	0.27653444439045	14892736	14893104	hyper	-	CHH	intronic	Thecc1EG002567	scaffold_1	mRNA	c("Defensin-like family protein"	" putative (48%P)")
scaffold_1	0.0642482517482517	0.34016317016317	0.275914918414918	14895282	14895311	hyper	+	CHH	UTR3	Thecc1EG002568	scaffold_1	mRNA	Peroxin 13 (71%P)
scaffold_1	0.173723328850459	0.465126534875233	0.291403206024774	14903895	14905110	hyper	+	CHH	upstream	Thecc1EG002569	scaffold_1	mRNA	RNI-like superfamily protein (60%T)
scaffold_1	0.172601131978575	0.448800704225938	0.276199572247363	14907473	14908680	hyper	+	CHH	intergenic	Thecc1EG002570	scaffold_1	mRNA	Unknown
scaffold_1	0.218846954798676	0.536543882510269	0.317696927711593	14921460	14922446	hyper	+	CHH	upstream	Thecc1EG002571	scaffold_1	mRNA	Uncharacterized protein (56%P)
scaffold_1	0.18976261195731	0.458603369236918	0.268840757279608	14922489	14924475	hyper	+	CHH	intergenic	Thecc1EG002572	scaffold_1	mRNA	Ribosomal protein L5 B (66%T)
scaffold_1	0.22806326855069	0.546966884564968	0.318903616014278	14989682	14990439	hyper	+	CHH	intronic	Thecc1EG002584	scaffold_1	mRNA	Uncharacterized protein (67%P)
scaffold_1	0.161439124585495	0.443872354063972	0.282433229478477	14979801	14981569	hyper	+	CHH	UTR3	Thecc1EG002585	scaffold_1	mRNA	Uncharacterized protein (34%U)
scaffold_1	0.276085435035254	0.519459299830428	0.243373864795174	14982567	14984209	hyper	+	CHH	intronic	Thecc1EG002586	scaffold_1	mRNA	Unknown
scaffold_1	0.355749805749806	0.664215698191884	0.308465892442078	15016126	15016256	hyper	-	CHH	UTR3	Thecc1EG002587	scaffold_1	mRNA	Unknown
scaffold_1	0.148115490536386	0.434476225405443	0.286360734869057	14999150	15001082	hyper	+	CHH	intronic	Thecc1EG002588	scaffold_1	mRNA	Unknown
scaffold_1	0.171101595056703	0.461630300131386	0.290528705074683	15012524	15013096	hyper	+	CHH	intronic	Thecc1EG002589	scaffold_1	mRNA	c("UDP-xylose phenolic glycosyltransferase"	" putative (56%U)")
scaffold_1	0.337121212121212	0.365178571428571	0.0280573593073593	15025232	15025361	hyper	-	CHH	upstream	Thecc1EG002592	scaffold_1	mRNA	Unknown
scaffold_1	0.38383528468062	0.543098914350204	0.159263629669584	15026509	15027111	hypo	-	CHH	intronic	Thecc1EG002593	scaffold_1	mRNA	Unknown
scaffold_1	0.105630224476378	0.360704248415453	0.255074023939075	15049359	15051127	hyper	+	CHH	intergenic	Thecc1EG002594	scaffold_1	mRNA	c("UDP-xylose phenolic glycosyltransferase"	" putative (58%U)")
scaffold_1	0.19565451571982	0.469876201917828	0.274221686198009	15064375	15066281	hyper	+	CHH	upstream	Thecc1EG002595	scaffold_1	mRNA	Unknown
scaffold_1	0.243353673812878	0.432903590153457	0.189549916340579	15069665	15071238	hyper	+	CHH	upstream	Thecc1EG002596	scaffold_1	mRNA	Unknown
scaffold_1	0.3	0.560975609756098	0.260975609756098	15076969	15076969	hyper	+	CHH	upstream;downstream	Thecc1EG002597	scaffold_1	mRNA	Unknown
scaffold_1	0.464108152358253	0.673677582250146	0.209569429891893	15081232	15081454	hyper	-	CHH	upstream	Thecc1EG002599	scaffold_1	mRNA	Unknown
scaffold_1	0.187938631934326	0.427391613199735	0.239452981265409	15098154	15099428	hyper	+	CHH	intronic	Thecc1EG002602	scaffold_1	mRNA	c("UDP-xylose phenolic glycosyltransferase"	" putative (57%U)")
scaffold_1	0.239847747092547	0.493288683343503	0.253440936250956	15111366	15112649	hyper	-	CHH	intronic	Thecc1EG002605	scaffold_1	mRNA	Unknown
scaffold_1	0.320538823928109	0.608767185473351	0.288228361545242	15118571	15120568	hyper	-	CHH	intronic	Thecc1EG002607	scaffold_1	mRNA	Tetratricopeptide repeat (TPR)-like superfamily protein (63%T)
scaffold_1	0.158538194891397	0.416398985051301	0.257860790159904	15129585	15130636	hyper	-	CHH	downstream	Thecc1EG002610	scaffold_1	mRNA	Uncharacterized protein (52%P)
scaffold_1	0.162081811672037	0.474541350003456	0.312459538331419	15142230	15144193	hyper	-	CHH	upstream	Thecc1EG002611	scaffold_1	mRNA	Uncharacterized protein (56%P)
scaffold_1	0	0.212903225806451	0.212903225806451	15144231	15144259	hyper	-	CHH	upstream	Thecc1EG002612	scaffold_1	mRNA	c("Autophagocytosis-associated family protein"	" putative (48%T)")
scaffold_1	0.211461953351753	0.53678321962056	0.325321266268807	15151697	15153257	hyper	+	CHH	upstream	Thecc1EG002613	scaffold_1	mRNA	Bacterial hemolysin-related (81%P)
scaffold_1	0.213605563445717	0.573368082094728	0.359762518649012	15153428	15153869	hyper	+	CHH	intergenic	Thecc1EG002614	scaffold_1	mRNA	Photosystem I reaction center subunit XI (81%P)
scaffold_1	0.257155615202132	0.525596429492162	0.268440814290029	15158621	15160309	hyper	+	CHH	UTR5	Thecc1EG002615	scaffold_1	mRNA	Unknown
scaffold_1	0.357921196227774	0.472931848852902	0.115010652625127	15158040	15158560	hyper	-	CHH	UTR3	Thecc1EG002616	scaffold_1	mRNA	Uncharacterized protein (60%P)
scaffold_1	0.193215907130504	0.433534403740762	0.240318496610257	15160330	15162033	hyper	-	CHH	downstream	Thecc1EG002617	scaffold_1	mRNA	Unknown
scaffold_1	0.129570780319074	0.414799532427761	0.285228752108687	15165239	15166378	hyper	+	CHH	intergenic	Thecc1EG002618	scaffold_1	mRNA	c("Ribonuclease H protein"	" putative (55%P)")
scaffold_1	0.176431812878237	0.432908959526344	0.256477146648107	15182202	15183097	hyper	+	CHH	intergenic	Thecc1EG002621	scaffold_1	mRNA	Uncharacterized protein (60%P)
scaffold_1	0.222986143123659	0.488841980344775	0.265855837221116	15199318	15201202	hyper	-	CHH	upstream	Thecc1EG002622	scaffold_1	mRNA	Cysteine-rich RLK (RECEPTOR-like protein kinase) 8 (14%T)
scaffold_1	0.192697775052745	0.439105860601644	0.246408085548899	15215288	15217187	hyper	-	CHH	exonic	Thecc1EG002624	scaffold_1	mRNA	Uncharacterized protein (73%P)
scaffold_1	0.203443859704664	0.417928346788004	0.214484487083341	15227628	15229386	hyper	+	CHH	intronic	Thecc1EG002626	scaffold_1	mRNA	c("Glutamate receptor 1.1"	" putative (47%P)")
scaffold_1	0.219860130565872	0.465733034579097	0.245872904013225	15254475	15255547	hyper	-	CHH	UTR5	Thecc1EG002630	scaffold_1	mRNA	Uncharacterized protein (75%P)
scaffold_1	0.0821212121212122	0.405862965539563	0.323741753418351	15252464	15254448	hyper	+	CHH	intronic	Thecc1EG002631	scaffold_1	mRNA	Unknown
scaffold_1	0.15788291133505	0.434652239415306	0.276769328080256	15265287	15266552	hypo	-	CHH	intergenic	Thecc1EG002632	scaffold_1	mRNA	Unknown
scaffold_1	0.18680630921848	0.463251563150347	0.276445253931867	15276402	15276753	hyper	+	CHH	downstream	Thecc1EG002633	scaffold_1	mRNA	Uncharacterized protein
scaffold_1	0.234291538882615	0.477902974335506	0.24361143545289	15277859	15279806	hyper	-	CHH	upstream	Thecc1EG002634	scaffold_1	mRNA	Unknown
scaffold_1	0.214152725073717	0.379834451263023	0.165681726189306	15297944	15298768	hyper	+	CHH	intergenic	Thecc1EG002635	scaffold_1	mRNA	Uncharacterized protein (82%P)
scaffold_1	0.201625061447802	0.47827810088651	0.276653039438709	15321888	15323026	hyper	+	CHH	intergenic	Thecc1EG002636	scaffold_1	mRNA	Uncharacterized protein (63%P)
scaffold_1	0.155964917747478	0.439758978461021	0.283794060713544	15341691	15342101	hyper	-	CHH	UTR5	Thecc1EG002637	scaffold_1	mRNA	c("Integrase"	" catalytic region"	" Zinc finger"	" CCHC-type"	" Peptidase aspartic"	" catalytic"	" putative (41%U)")
scaffold_1	0.223992992051641	0.474882656896854	0.250889664845214	15339729	15341636	hyper	-	CHH	intronic	Thecc1EG002638	scaffold_1	mRNA	c("Transposase tnp2"	" putative (58%P)")
scaffold_1	0.215948745667735	0.426084764092723	0.210136018424989	15358432	15360050	hyper	+	CHH	intergenic	Thecc1EG002639	scaffold_1	mRNA	Uncharacterized protein
scaffold_1	0.116138763197587	0.390625	0.274486236802413	15395714	15395729	hyper	-	CHH	upstream	Thecc1EG002642	scaffold_1	mRNA	Unknown
scaffold_1	0.302928564475119	0.564691443236528	0.26176287876141	15395750	15397516	hyper	-	CHH	upstream	Thecc1EG002643	scaffold_1	mRNA	Unknown
scaffold_1	0.199483403362811	0.474784294907785	0.275300891544974	15399242	15399916	hypo	-	CHH	exonic	Thecc1EG002644	scaffold_1	mRNA	Uncharacterized protein (80%P)
scaffold_1	0.134741934341263	0.408604225258254	0.273862290916991	15417932	15419171	hyper	+	CHH	intergenic	Thecc1EG002645	scaffold_1	mRNA	Uncharacterized protein (48%P)
scaffold_1	0.177400117165188	0.455176807196316	0.277776690031128	15430646	15431941	hyper	+	CHH	intronic	Thecc1EG002647	scaffold_1	mRNA	Far-red impaired responsive family protein (79%P)
scaffold_1	0.208209288067066	0.458820476483557	0.250611188416491	15442841	15444503	hyper	+	CHH	UTR3	Thecc1EG002649	scaffold_1	mRNA	c("RNA-directed DNA polymerase (Reverse transcriptase)"	" Ribonuclease H"	" putative (47%U)")
scaffold_1	0.21468853582464	0.494903197349364	0.280214661524725	15455823	15457727	hyper	-	CHH	intronic	Thecc1EG002653	scaffold_1	mRNA	Far-red impaired responsive family protein (75%P)
scaffold_1	0.29606994535644	0.578132234035517	0.282062288679078	15488529	15490381	hyper	-	CHH	intronic	Thecc1EG002660	scaffold_1	mRNA	FAD-dependent oxidoreductase family protein (61%P)
scaffold_1	0.231067697734364	0.570404008227595	0.33933631049323	15518468	15518767	hyper	+	CHH	upstream	Thecc1EG002664	scaffold_1	mRNA	SKU5 similar 3 (81%P)
scaffold_1	0.251046825270428	0.54029304029304	0.289246215022612	15519187	15519315	hyper	+	CHH	intergenic	Thecc1EG002665	scaffold_1	mRNA	Uncharacterized protein (62%P)
scaffold_1	0.392727272727273	0.707992954757661	0.315265682030388	15527093	15527125	hyper	+	CHH	intergenic	Thecc1EG002666	scaffold_1	mRNA	Sodium Bile acid symporter family (73%P)
scaffold_1	0	0.2	0.2	15534975	15534995	hyper	+	CHH	upstream	Thecc1EG002667	scaffold_1	mRNA	Uncharacterized protein
scaffold_1	0.21211591586344	0.438717764568587	0.226601848705147	15544740	15546511	hyper	-	CHH	upstream	Thecc1EG002669	scaffold_1	mRNA	Uncharacterized protein (39%U)
scaffold_1	0.174087795849614	0.423648763246841	0.249560967397227	15550112	15550605	hyper	-	CHH	exonic	Thecc1EG002670	scaffold_1	mRNA	Uncharacterized protein (35%U)
scaffold_1	0.199992110130927	0.295792475324976	0.0958003651940492	15547974	15549577	hyper	+	CHH	UTR3	Thecc1EG002671	scaffold_1	mRNA	Uncharacterized protein (32%U)
scaffold_1	0.139862452712639	0.395317212246489	0.25545475953385	15554039	15555845	hyper	-	CHH	downstream	Thecc1EG002672	scaffold_1	mRNA	Uncharacterized protein (57%P)
scaffold_1	0.314126063102899	0.55720557001725	0.243079506914352	15574757	15574979	hyper	-	CHH	intronic	Thecc1EG002675	scaffold_1	mRNA	Unknown
scaffold_1	0.316464785214785	0.586202132369734	0.269737347154949	15575865	15575924	hyper	-	CHH	intronic	Thecc1EG002676	scaffold_1	mRNA	Lactoylglutathione lyase / glyoxalase I family protein (60%P)
scaffold_1	0.28286552543261	0.561310364719962	0.278444839287352	15591416	15592543	hyper	+	CHH	intergenic	Thecc1EG002680	scaffold_1	mRNA	Uncharacterized protein
scaffold_1	0.188967765742024	0.436320788403396	0.247353022661372	15613371	15614614	hyper	+	CHH	intronic	Thecc1EG002682	scaffold_1	mRNA	Uncharacterized protein (72%P)
scaffold_1	0.150435458481124	0.349521427261263	0.199085968780139	15623934	15625801	hypo	-	CHH	intronic	Thecc1EG002684	scaffold_1	mRNA	c("Retrotransposon"	" putative-like protein (30%U)")
scaffold_1	0.1460098972074	0.434645685521347	0.288635788313947	15628971	15630007	hyper	-	CHH	intronic	Thecc1EG002685	scaffold_1	mRNA	Uncharacterized protein (60%P)
scaffold_1	0.124430038718448	0.402671582920923	0.278241544202475	15648499	15650285	hyper	-	CHH	upstream	Thecc1EG002690	scaffold_1	mRNA	Uncharacterized protein
scaffold_1	0.245590841333875	0.401870091732757	0.156279250398882	15657440	15658287	hyper	+	CHH	upstream	Thecc1EG002691	scaffold_1	mRNA	Unknown
scaffold_1	0.221830712032354	0.46168534125278	0.239854629220427	15674292	15675334	hyper	-	CHH	intergenic	Thecc1EG002692	scaffold_1	mRNA	Unknown
scaffold_1	0.310606060606061	0.586182121971596	0.275576061365535	15688711	15688872	hyper	-	CHH	intergenic	Thecc1EG002693	scaffold_1	mRNA	Stomagen (71%P)
scaffold_1	0.239918737538354	0.55867389213407	0.318755154595716	15693548	15695070	hyper	+	CHH	intergenic	Thecc1EG002694	scaffold_1	mRNA	c("Aspartyl-tRNA synthetase"	" putative (60%U)")
scaffold_1	0.229448659618176	0.522991093461853	0.293542433843677	15707084	15709006	hyper	+	CHH	upstream	Thecc1EG002695	scaffold_1	mRNA	c("Receptor-like protein kinase-related family protein"	" putative (59%T)")
scaffold_1	0.23679867453275	0.497577609769219	0.260778935236469	15711503	15712130	hypo	-	CHH	upstream;downstream	Thecc1EG002696	scaffold_1	mRNA	Unknown
scaffold_1	0.171628320535152	0.442358626457306	0.270730305922153	15713239	15715107	hyper	-	CHH	upstream	Thecc1EG002697	scaffold_1	mRNA	Uncharacterized protein (68%U)
scaffold_1	0.289790261121623	0.531996320528072	0.24220605940645	15720702	15722599	hyper	+	CHH	upstream	Thecc1EG002698	scaffold_1	mRNA	Uncharacterized protein
scaffold_1	0.238091478796607	0.619586351320008	0.381494872523401	15729055	15729476	hyper	+	CHH	intronic	Thecc1EG002700	scaffold_1	mRNA	RAB GTPase A5B (81%T)
scaffold_1	0.245077838827839	0.529098251766831	0.284020412938992	15746274	15746314	hyper	-	CHH	intergenic	Thecc1EG002701	scaffold_1	mRNA	Lipase class 3 family protein (66%T)
scaffold_1	0.22582773808401	0.500772561757149	0.274944823673139	15760382	15762334	hyper	+	CHH	upstream	Thecc1EG002702	scaffold_1	mRNA	Uncharacterized protein (12%U)
scaffold_1	0.318734548240919	0.573750813881952	0.255016265641033	15767319	15769244	hyper	+	CHH	intergenic	Thecc1EG002703	scaffold_1	mRNA	Uncharacterized protein (73%P)
scaffold_1	0.2760492340998	0.537955500644768	0.261906266544968	15770502	15772475	hyper	-	CHH	intronic	Thecc1EG002704	scaffold_1	mRNA	Uncharacterized protein (76%P)
scaffold_1	0.201377309177227	0.444882718604397	0.24350540942717	15772489	15773638	hyper	-	CHH	exonic	Thecc1EG002705	scaffold_1	mRNA	c("RNA-directed DNA polymerase (Reverse transcriptase)"	" Ribonuclease H-like protein (33%U)")
scaffold_1	0.14937590788984	0.481253959318975	0.331878051429135	15797206	15797350	hyper	+	CHH	intergenic	Thecc1EG002708	scaffold_1	mRNA	Auxin-responsive family protein (64%T)
scaffold_1	0.184684343434344	0.477007252746821	0.292322909312478	15797996	15798511	hyper	+	CHH	intergenic	Thecc1EG002709	scaffold_1	mRNA	Transducin/WD40 repeat-like superfamily protein (70%T)
scaffold_1	0.19455601178702	0.450926921626124	0.256370909839103	15806161	15807278	hyper	-	CHH	intronic	Thecc1EG002710	scaffold_1	mRNA	c("Auxin-induced in root cultures protein 12 precursor"	" putative (46%P)")
scaffold_1	0.15329908661933	0.431144975843145	0.277845889223815	15814935	15816039	hyper	+	CHH	intronic	Thecc1EG002712	scaffold_1	mRNA	c("CDNA clone:J033068D01"	" full insert sequence"	" putative (35%U)")
scaffold_1	0.326703067951972	0.627999935732257	0.301296867780284	15820782	15821096	hyper	+	CHH	upstream	Thecc1EG002713	scaffold_1	mRNA	Major facilitator superfamily protein (63%P)
scaffold_1	0.129527921243608	0.504380893475978	0.37485297223237	15821103	15821846	hyper	+	CHH	upstream	Thecc1EG002714	scaffold_1	mRNA	Ribosomal protein L32e (89%T)
scaffold_1	0.0805301841016127	0.391325087704465	0.310794903602852	15833083	15833892	hyper	-	CHH	intergenic	Thecc1EG002715	scaffold_1	mRNA	Unknown
scaffold_1	0.20137908524608	0.340197176639661	0.138818091393581	15845530	15847010	hyper	-	CHH	upstream	Thecc1EG002716	scaffold_1	mRNA	c("H0502G05.11 protein"	" putative (51%P)")
scaffold_1	0.148906657265952	0.490685780692232	0.341779123426279	15847868	15849845	hyper	+	CHH	upstream	Thecc1EG002717	scaffold_1	mRNA	Uncharacterized protein
scaffold_1	0.166774842856752	0.475223218117981	0.308448375261229	15867015	15867524	hyper	-	CHH	upstream	Thecc1EG002719	scaffold_1	mRNA	Unknown
scaffold_1	0.2	0	-0.2	15862975	15862975	hypo	-	CHH	intronic	Thecc1EG002720	scaffold_1	mRNA	Uncharacterized protein
scaffold_1	0.214532544367427	0.474508338861442	0.259975794494016	15867549	15868270	hyper	+	CHH	upstream	Thecc1EG002721	scaffold_1	mRNA	c("Histidine triad (Hit) protein"	" putative (67%U)")
scaffold_1	0.174834689120404	0.461809554666697	0.286974865546294	15874176	15874308	hyper	-	CHH	upstream;downstream	Thecc1EG002723	scaffold_1	mRNA	Carboxyl terminus of HSC70-interacting protein (66%T)
scaffold_1	0.209955479236609	0.515704925804709	0.305749446568099	15918225	15919457	hyper	+	CHH	upstream	Thecc1EG002725	scaffold_1	mRNA	c("Sulfate/thiosulfate import ATP-binding protein cysA"	" putative (53%P)")
scaffold_1	0.209455388824452	0.514972584835405	0.305517196010953	15919556	15919799	hyper	+	CHH	upstream	Thecc1EG002726	scaffold_1	mRNA	Uncharacterized protein (66%P)
scaffold_1	0.216643415314199	0.483352515807241	0.266709100493042	15919853	15921787	hyper	+	CHH	upstream	Thecc1EG002727	scaffold_1	mRNA	Uncharacterized protein (52%P)
scaffold_1	0.201797820499322	0.463612986548834	0.261815166049512	15929642	15930988	hyper	+	CHH	upstream	Thecc1EG002728	scaffold_1	mRNA	Uncharacterized protein (60%P)
scaffold_1	0.067465034965035	0.287341531516147	0.219876496551112	15938860	15939279	hypo	+	CHH	intronic	Thecc1EG002730	scaffold_1	mRNA	Transposase tnp2 (69%U)
scaffold_1	0.0890461771516526	0.387125409245575	0.298079232093923	15943646	15944466	hyper	+	CHH	downstream	Thecc1EG002731	scaffold_1	mRNA	c("Transposase"	" putative-like protein (22%U)")
scaffold_1	0.0396825396825397	0.335827956989247	0.296145417306708	15939712	15941152	hyper	-	CHH	intronic	Thecc1EG002732	scaffold_1	mRNA	Uncharacterized protein (55%P)
scaffold_1	0.136561471465865	0.440314761705949	0.303753290240084	15956453	15957217	hyper	-	CHH	intergenic	Thecc1EG002733	scaffold_1	mRNA	Unknown
scaffold_1	0.1404351628898	0.421187353045935	0.280752190156135	15968338	15970323	hyper	+	CHH	upstream	Thecc1EG002736	scaffold_1	mRNA	Unknown
scaffold_1	0.0801597357346486	0.302409432672591	0.222249696937942	15991268	15991597	hyper	-	CHH	intergenic	Thecc1EG002738	scaffold_1	mRNA	Cellulose-synthase-like C6 (80%T)
scaffold_1	0.0769230769230769	0.65625	0.579326923076923	16003643	16003643	hyper	-	CHH	upstream	Thecc1EG002739	scaffold_1	mRNA	40S ribosomal protein S8 (88%U)
scaffold_1	0.303623969304898	0.598943289262733	0.295319319957835	16013616	16014585	hyper	+	CHH	upstream	Thecc1EG002740	scaffold_1	mRNA	Rotamase FKBP 1 (77%T)
scaffold_1	0.130232962024866	0.394409204606715	0.264176242581849	16020813	16021718	hyper	-	CHH	intergenic	Thecc1EG002741	scaffold_1	mRNA	FK506- and rapamycin-binding protein 15 kD-2 (79%P)
scaffold_1	0.194801648192709	0.408684778375674	0.213883130182965	16027856	16029642	hypo	-	CHH	intergenic	Thecc1EG002742	scaffold_1	mRNA	Unknown
scaffold_1	0.209880312902512	0.498939592256985	0.289059279354473	16033885	16035559	hyper	-	CHH	intergenic	Thecc1EG002743	scaffold_1	mRNA	Unknown
scaffold_1	0.205214610137747	0.487183856528209	0.281969246390462	16073194	16075142	hyper	+	CHH	intergenic	Thecc1EG002750	scaffold_1	mRNA	Uncharacterized protein (79%P)
scaffold_1	0.185588712078479	0.451329531093194	0.265740819014715	16081408	16083357	hyper	-	CHH	upstream	Thecc1EG002751	scaffold_1	mRNA	Unknown
scaffold_1	0.370543257408049	0.596889329987878	0.226346072579829	16084493	16085074	hyper	-	CHH	intergenic	Thecc1EG002752	scaffold_1	mRNA	c("Oxidoreductase"	" zinc-binding dehydrogenase family protein (78%T)")
scaffold_1	0.202439029754447	0.527954810931566	0.325515781177119	16092291	16093444	hypo	+	CHH	intronic	Thecc1EG002755	scaffold_1	mRNA	Uncharacterized protein
scaffold_1	0.110066309636457	0.383445031316563	0.273378721680107	16095865	16096748	hypo	+	CHH	intronic	Thecc1EG002756	scaffold_1	mRNA	Uncharacterized protein
scaffold_1	0.295454545454546	0.278947368421053	-0.016507177033493	16102903	16102939	hypo	-	CHH	upstream;downstream	Thecc1EG002757	scaffold_1	mRNA	c("Pentatricopeptide repeat (PPR) superfamily protein"	" putative (49%T)")
scaffold_1	0.170804503070939	0.453649467907672	0.282844964836733	16143344	16144479	hyper	+	CHH	intronic	Thecc1EG002762	scaffold_1	mRNA	GTP cyclohydrolase I (71%P)
scaffold_1	0.157440144292919	0.422725650201327	0.265285505908408	16146490	16148416	hyper	+	CHH	downstream	Thecc1EG002764	scaffold_1	mRNA	Uncharacterized protein (61%P)
scaffold_1	0.154665809626344	0.434352927774458	0.279687118148113	16157278	16159086	hyper	-	CHH	intergenic	Thecc1EG002765	scaffold_1	mRNA	Unknown
scaffold_1	0.147161565392499	0.422585855058748	0.275424289666249	16161223	16162873	hyper	-	CHH	exonic	Thecc1EG002766	scaffold_1	mRNA	Uncharacterized protein (59%P)
scaffold_1	0.22345474772362	0.46955548732083	0.246100739597211	16179988	16181971	hyper	-	CHH	upstream	Thecc1EG002767	scaffold_1	mRNA	Uncharacterized protein (82%P)
scaffold_1	0.240944948771036	0.342173729127931	0.101228780356895	16190552	16192082	hyper	+	CHH	upstream	Thecc1EG002768	scaffold_1	mRNA	Uncharacterized protein (63%P)
scaffold_1	0	0.246963562753036	0.246963562753036	16205248	16205255	hyper	-	CHH	intergenic	Thecc1EG002769	scaffold_1	mRNA	Uncharacterized protein (65%P)
scaffold_1	0.167003511430965	0.409371016288833	0.242367504857868	16205523	16207039	hyper	+	CHH	intergenic	Thecc1EG002770	scaffold_1	mRNA	Unknown
scaffold_1	0.138795546457823	0.419438531107369	0.280642984649545	16216139	16217869	hyper	-	CHH	intronic	Thecc1EG002771	scaffold_1	mRNA	Unknown
scaffold_1	0	0.461538461538462	0.461538461538462	16245842	16245842	hyper	+	CHH	UTR5	Thecc1EG002772	scaffold_1	mRNA	Unknown
scaffold_1	0.148804829451619	0.418760971501443	0.269956142049824	16243836	16245835	hyper	+	CHH	exonic	Thecc1EG002773	scaffold_1	mRNA	Uncharacterized protein
scaffold_1	0.146204466974179	0.421610739364145	0.275406272389966	16254487	16255584	hyper	-	CHH	upstream	Thecc1EG002774	scaffold_1	mRNA	Cyclin family protein (80%T)
scaffold_1	0.193568101754249	0.419675300160663	0.226107198406414	16258001	16259616	hyper	-	CHH	upstream	Thecc1EG002775	scaffold_1	mRNA	Uncharacterized protein (54%P)
scaffold_1	0.185222117158765	0.432506810637955	0.247284693479191	16273326	16275092	hyper	-	CHH	upstream	Thecc1EG002776	scaffold_1	mRNA	Uncharacterized protein
scaffold_1	0.235682591583083	0.533129225487047	0.297446633903964	16280312	16281749	hyper	+	CHH	upstream	Thecc1EG002777	scaffold_1	mRNA	Uncharacterized protein
scaffold_1	0.213369199632024	0.489437519693662	0.276068320061638	16281820	16283697	hyper	+	CHH	intergenic	Thecc1EG002778	scaffold_1	mRNA	Unknown
scaffold_1	0.245084598452756	0.475135929187464	0.230051330734708	16285695	16287440	hyper	-	CHH	exonic	Thecc1EG002779	scaffold_1	mRNA	c("Copia-like retrotransposable element"	" putative (39%U)")
scaffold_1	0.171284122883759	0.454101598503546	0.282817475619787	16297287	16299218	hyper	+	CHH	upstream	Thecc1EG002780	scaffold_1	mRNA	Uncharacterized protein (75%P)
scaffold_1	0.192687073781806	0.444066661868603	0.251379588086797	16311516	16312123	hyper	+	CHH	upstream	Thecc1EG002781	scaffold_1	mRNA	Uncharacterized protein (70%P)
scaffold_1	0.272315268801898	0.542563188814955	0.270247920013057	16310500	16311501	hyper	+	CHH	intronic	Thecc1EG002782	scaffold_1	mRNA	Uncharacterized protein
scaffold_1	0.151323495919414	0.402074636396323	0.250751140476909	16329506	16331436	hyper	-	CHH	intergenic	Thecc1EG002784	scaffold_1	mRNA	Cytochrome P450 (66%U)
scaffold_1	0.23556495100747	0.499877871628837	0.264312920621367	16369566	16371294	hyper	+	CHH	intronic	Thecc1EG002785	scaffold_1	mRNA	Uncharacterized protein (77%P)
scaffold_1	0.247617066614585	0.499949054403892	0.252331987789307	16367478	16369158	hypo	+	CHH	intronic	Thecc1EG002786	scaffold_1	mRNA	Cysteine-rich RLK (RECEPTOR-like protein kinase) 8 (12%T)
scaffold_1	0.244606891952105	0.46449929160769	0.219892399655585	16383033	16384960	hyper	-	CHH	upstream	Thecc1EG002787	scaffold_1	mRNA	Gag-pro-like protein (15%U)
scaffold_1	0.274723082215342	0.539915966386555	0.265192884171212	16387507	16388044	hyper	+	CHH	intergenic	Thecc1EG002788	scaffold_1	mRNA	Uncharacterized protein (58%P)
scaffold_1	0.161084897358948	0.394361315022282	0.233276417663334	16415726	16417330	hyper	-	CHH	upstream	Thecc1EG002789	scaffold_1	mRNA	Uncharacterized protein
scaffold_1	0.179451635894768	0.425190298392867	0.245738662498099	16421914	16423198	hyper	+	CHH	upstream	Thecc1EG002790	scaffold_1	mRNA	Ty3-gypsy retrotransposon-like protein (27%U)
scaffold_1	0.281648851940888	0.528499311672813	0.246850459731925	16429067	16431023	hyper	+	CHH	upstream	Thecc1EG002791	scaffold_1	mRNA	Uncharacterized protein (25%U)
scaffold_1	0.103535353535353	0.342857142857143	0.239321789321789	16434208	16434235	hyper	+	CHH	intronic	Thecc1EG002792	scaffold_1	mRNA	Uncharacterized protein (50%P)
scaffold_1	0.144306535720905	0.377171717171717	0.232865181450812	16444775	16445042	hyper	-	CHH	intronic	Thecc1EG002793	scaffold_1	mRNA	Unknown
scaffold_1	0.260490777338603	0.732778765262458	0.472287987923854	16446925	16447174	hyper	-	CHH	intronic	Thecc1EG002794	scaffold_1	mRNA	Uncharacterized protein (82%P)
scaffold_1	0.10834446194191	0.400083824557509	0.291739362615599	16443422	16444599	hyper	+	CHH	intronic	Thecc1EG002795	scaffold_1	mRNA	c("Cytochrome P450"	" family 82"	" subfamily C"	" polypeptide 2"	" putative (38%T)")
scaffold_1	0.286558460118215	0.530431282091506	0.243872821973291	16457158	16459068	hyper	+	CHH	upstream	Thecc1EG002796	scaffold_1	mRNA	Uncharacterized protein (27%U)
scaffold_1	0.103453490953491	0.375083186502141	0.27162969554865	16460297	16461505	hyper	-	CHH	intergenic	Thecc1EG002797	scaffold_1	mRNA	Uncharacterized protein (66%P)
scaffold_1	0.247132452192989	0.51169967987956	0.264567227686572	16482938	16484740	hypo	-	CHH	exonic	Thecc1EG002798	scaffold_1	mRNA	Unknown
scaffold_1	0.187939137802636	0.448872580887033	0.260933443084398	16478044	16479799	hyper	-	CHH	intronic	Thecc1EG002799	scaffold_1	mRNA	Uncharacterized protein (48%U)
scaffold_1	0.247557555050228	0.432846515876534	0.185288960826306	16480955	16482835	hypo	+	CHH	intronic	Thecc1EG002801	scaffold_1	mRNA	Unknown
scaffold_1	0.241355421633201	0.503760080878083	0.262404659244882	16486393	16488372	hyper	+	CHH	exonic	Thecc1EG002802	scaffold_1	mRNA	Unknown
scaffold_1	0.238258350516401	0.503345626978698	0.265087276462298	16497749	16499690	hyper	-	CHH	upstream	Thecc1EG002803	scaffold_1	mRNA	Unknown
scaffold_1	0.137174473406357	0.345382751768201	0.208208278361843	16496876	16497687	hyper	-	CHH	intronic	Thecc1EG002804	scaffold_1	mRNA	Unknown
scaffold_1	0.145469450528335	0.402492831290152	0.257023380761817	16518151	16519858	hyper	-	CHH	intergenic	Thecc1EG002805	scaffold_1	mRNA	c("Cytochrome P450 82A3"	" putative (56%P)")
scaffold_1	0.0775651363886658	0.386278359902712	0.308713223514046	16522975	16524958	hyper	-	CHH	intronic	Thecc1EG002806	scaffold_1	mRNA	Unknown
scaffold_1	0.223482890417574	0.45586936852855	0.232386478110977	16535796	16537671	hyper	-	CHH	intronic	Thecc1EG002807	scaffold_1	mRNA	Unknown
scaffold_1	0.216123417021922	0.468296196072658	0.252172779050736	16562999	16564907	hypo	-	CHH	intronic	Thecc1EG002809	scaffold_1	mRNA	Unknown
scaffold_1	0.121105857278106	0.352954086139916	0.23184822886181	16602182	16603952	hyper	+	CHH	intergenic	Thecc1EG002812	scaffold_1	mRNA	c("Retrotransposon"	" putative-like protein (28%U)")
scaffold_1	0.310000763269843	0.574208974217853	0.26420821094801	16608287	16610165	hyper	+	CHH	intronic	Thecc1EG002813	scaffold_1	mRNA	Uncharacterized protein (82%P)
scaffold_1	0.254075237786564	0.533229391171748	0.279154153385185	16618490	16620453	hyper	+	CHH	intergenic	Thecc1EG002814	scaffold_1	mRNA	c("Gag/pol protein"	" putative (54%U)")
scaffold_1	0.28867833529675	0.529530454030991	0.240852118734241	16632547	16633124	hyper	+	CHH	upstream;downstream	Thecc1EG002815	scaffold_1	mRNA	Uncharacterized protein (23%U)
scaffold_1	0.124870290999323	0.411205096073517	0.286334805074194	16634639	16634758	hyper	-	CHH	upstream	Thecc1EG002816	scaffold_1	mRNA	Unknown
scaffold_1	0.199447284775869	0.460298526385089	0.26085124160922	16650322	16652304	hyper	-	CHH	intergenic	Thecc1EG002817	scaffold_1	mRNA	c("Integrase"	" catalytic region"	" Zinc finger"	" CCHC-type"	" Peptidase aspartic"	" catalytic (62%U)")
scaffold_1	0.244636238588822	0.502625719576539	0.257989480987717	16685420	16686484	hyper	+	CHH	UTR5	Thecc1EG002819	scaffold_1	mRNA	Unknown
scaffold_1	0.230904643157794	0.481080428362034	0.25017578520424	16689936	16691869	hyper	-	CHH	UTR3	Thecc1EG002820	scaffold_1	mRNA	Unknown
scaffold_1	0.22776576882539	0.514741352239963	0.286975583414573	16700481	16701954	hyper	-	CHH	intergenic	Thecc1EG002821	scaffold_1	mRNA	c("UPF0737 protein AFP3"	" putative (40%P)")
scaffold_1	0.0895672859058764	0.338336158602443	0.248768872696567	16711236	16713155	hyper	+	CHH	intronic	Thecc1EG002822	scaffold_1	mRNA	Uncharacterized protein (54%U)
scaffold_1	0.149756899707013	0.400538218811377	0.250781319104364	16724028	16725588	hyper	-	CHH	intronic	Thecc1EG002823	scaffold_1	mRNA	c("Cysteine-rich RLK (RECEPTOR-like protein kinase) 8"	" putative (37%T)")
scaffold_1	0.249548629351966	0.506589931066837	0.257041301714871	16725775	16727494	hyper	+	CHH	intronic	Thecc1EG002824	scaffold_1	mRNA	Unknown
scaffold_1	0.276639662864308	0.544896571430397	0.26825690856609	16729883	16731858	hyper	-	CHH	intronic	Thecc1EG002825	scaffold_1	mRNA	Ac-like transposase (29%U)
scaffold_1	0.123862640106031	0.431062920962188	0.307200280856158	16731900	16733330	hyper	+	CHH	UTR5	Thecc1EG002826	scaffold_1	mRNA	c("Nuclear transport factor 2 family protein with RNA binding domain"	" putative (57%P)")
scaffold_1	0.0833333333333334	0.410740409016271	0.327407075682938	16742564	16742614	hyper	-	CHH	intronic	Thecc1EG002828	scaffold_1	mRNA	Nucleotide-diphospho-sugar transferases superfamily protein (82%T)
scaffold_1	0.216710908217147	0.461153996684788	0.244443088467641	16748309	16750236	hyper	-	CHH	upstream	Thecc1EG002829	scaffold_1	mRNA	Uncharacterized protein (61%P)
scaffold_1	0.195771250768104	0.449898485611268	0.254127234843164	16755754	16757701	hyper	-	CHH	upstream	Thecc1EG002830	scaffold_1	mRNA	Unknown
scaffold_1	0.231056686007245	0.47675140612405	0.245694720116805	16760153	16762133	hyper	+	CHH	intergenic	Thecc1EG002831	scaffold_1	mRNA	Uncharacterized protein (53%P)
scaffold_1	0.555555555555556	0.26530612244898	-0.290249433106576	16794995	16794995	hypo	-	CHH	intergenic	Thecc1EG002833	scaffold_1	mRNA	Uncharacterized protein
scaffold_1	0.123681775086742	0.40791403115857	0.284232256071828	16793278	16794897	hyper	-	CHH	upstream	Thecc1EG002834	scaffold_1	mRNA	Unknown
scaffold_1	0.14820585130213	0.369354269510144	0.221148418208014	16826598	16828223	hyper	-	CHH	intergenic	Thecc1EG002835	scaffold_1	mRNA	Integrase-type DNA-binding superfamily protein (69%P)
scaffold_1	0.180527536888245	0.476110983992478	0.295583447104234	16842430	16843869	hyper	-	CHH	upstream	Thecc1EG002839	scaffold_1	mRNA	c("Nam protein 1"	" putative (39%P)")
scaffold_1	0.1739840330738	0.430334590010779	0.256350556936979	16846400	16848382	hyper	+	CHH	intronic	Thecc1EG002841	scaffold_1	mRNA	c("Retrotransposon"	" Ty1-copia subclass"	" putative-like protein (17%U)")
scaffold_1	0.278100630816108	0.444872443361362	0.166771812545254	16863244	16864899	hyper	-	CHH	upstream	Thecc1EG002842	scaffold_1	mRNA	Unknown
scaffold_1	0.259046302845021	0.570069198751707	0.311022895906685	16882469	16884042	hyper	+	CHH	upstream	Thecc1EG002843	scaffold_1	mRNA	c("Transcriptional activator"	" putative (68%U)")
scaffold_1	0.152256458138811	0.418792776156931	0.26653631801812	16907698	16909147	hyper	-	CHH	upstream	Thecc1EG002844	scaffold_1	mRNA	Uncharacterized protein (24%U)
scaffold_1	0.2328402555867	0.457129656860069	0.22428940127337	16903215	16905113	hyper	+	CHH	intronic	Thecc1EG002845	scaffold_1	mRNA	Uncharacterized protein (69%P)
scaffold_1	0.137089872273696	0.386742027267014	0.249652154993319	16909153	16910010	hyper	-	CHH	intergenic	Thecc1EG002846	scaffold_1	mRNA	Dolichol-phosphate mannosyltransferase-related (84%T)
scaffold_1	0.366776615412451	0.660367012041232	0.293590396628781	16922711	16922856	hyper	+	CHH	intergenic	Thecc1EG002847	scaffold_1	mRNA	Uncharacterized protein (68%P)
scaffold_1	0.223339825493648	0.487548929839688	0.26420910434604	16938215	16940207	hyper	-	CHH	intronic	Thecc1EG002850	scaffold_1	mRNA	Unknown
scaffold_1	0.0920259740259741	0.362415941840181	0.270389967814207	16940212	16940452	hyper	+	CHH	upstream	Thecc1EG002851	scaffold_1	mRNA	c("Polyprotein"	" putative (47%U)")
scaffold_1	0.274114428476427	0.549047420620984	0.274932992144557	16936346	16938022	hyper	+	CHH	intronic	Thecc1EG002852	scaffold_1	mRNA	Uncharacterized protein
scaffold_1	0.0381818181818182	0.295847503373819	0.257665685192001	16941496	16941705	hyper	+	CHH	intergenic	Thecc1EG002853	scaffold_1	mRNA	FatA acyl-ACP thioesterase (69%T)
scaffold_1	0.154529757404997	0.449848329279216	0.295318571874219	16959669	16960813	hyper	-	CHH	upstream	Thecc1EG002858	scaffold_1	mRNA	Unknown
scaffold_1	0.22571586655715	0.47867876289389	0.25296289633674	16970359	16971885	hyper	-	CHH	upstream	Thecc1EG002860	scaffold_1	mRNA	Unknown
scaffold_1	0.196968565668274	0.450426193099899	0.253457627431625	16988816	16990620	hyper	-	CHH	intergenic	Thecc1EG002861	scaffold_1	mRNA	Unknown
scaffold_1	0.184856361485573	0.449638538669062	0.264782177183489	16993152	16995125	hyper	-	CHH	intronic	Thecc1EG002862	scaffold_1	mRNA	Unknown
scaffold_1	0.200988408381802	0.503398659477098	0.302410251095296	16999370	17001269	hyper	+	CHH	intronic	Thecc1EG002863	scaffold_1	mRNA	c("Retrotransposon protein"	" putative (37%U)")
scaffold_1	0.165035453558757	0.391192106826782	0.226156653268025	17001381	17002207	hyper	-	CHH	UTR5	Thecc1EG002864	scaffold_1	mRNA	Unknown
scaffold_1	0.321840379935345	0.578681552365763	0.256841172430417	17017478	17019439	hyper	+	CHH	intronic	Thecc1EG002865	scaffold_1	mRNA	Uncharacterized protein (82%P)
scaffold_1	0.164595670173314	0.418194370108746	0.253598699935433	17026313	17028171	hyper	+	CHH	intronic	Thecc1EG002866	scaffold_1	mRNA	Uncharacterized protein (44%P)
scaffold_1	0.245435338540602	0.447284761095532	0.201849422554931	17060223	17061968	hypo	+	CHH	upstream	Thecc1EG002869	scaffold_1	mRNA	Uncharacterized protein (30%U)
scaffold_1	0.281735875408236	0.374134640623057	0.0923987652148213	17074172	17075230	hypo	-	CHH	intergenic	Thecc1EG002870	scaffold_1	mRNA	Unknown
scaffold_1	0.204400828960677	0.45340551569439	0.249004686733713	17083798	17085728	hyper	-	CHH	intergenic	Thecc1EG002871	scaffold_1	mRNA	Unknown
scaffold_1	0.178252439874443	0.469418138620364	0.291165698745921	17087524	17089324	hyper	-	CHH	intronic	Thecc1EG002872	scaffold_1	mRNA	Unknown
scaffold_1	0.209572579640582	0.423018181381968	0.213445601741386	17112456	17114148	hyper	-	CHH	upstream	Thecc1EG002877	scaffold_1	mRNA	c("Tetratricopeptide repeat (TPR)-like superfamily protein"	" putative (56%T)")
scaffold_1	0	0.2	0.2	17111625	17111625	hyper	+	CHH	exonic	Thecc1EG002878	scaffold_1	mRNA	Uncharacterized protein (54%P)
scaffold_1	0.158329423525638	0.413861429899925	0.255532006374286	17127421	17128990	hyper	+	CHH	intergenic	Thecc1EG002879	scaffold_1	mRNA	Sterile alpha motif domain-containing protein (63%P)
scaffold_1	0.14559385891568	0.434039634676887	0.288445775761207	17141596	17143369	hyper	+	CHH	upstream	Thecc1EG002881	scaffold_1	mRNA	GPI transamidase component PIG-S-related (63%T)
scaffold_1	0.251978510195038	0.530229874355463	0.278251364160425	17147777	17149716	hyper	-	CHH	intergenic	Thecc1EG002883	scaffold_1	mRNA	Uncharacterized protein
scaffold_1	0.263177371975818	0.515276209092073	0.252098837116255	17157524	17159519	hyper	+	CHH	intergenic	Thecc1EG002884	scaffold_1	mRNA	Uncharacterized protein
scaffold_1	0.206512796341875	0.476187014691743	0.269674218349868	17187240	17189097	hyper	-	CHH	UTR5	Thecc1EG002885	scaffold_1	mRNA	Uncharacterized protein (49%P)
scaffold_1	0.19424804820818	0.477924554176245	0.283676505968065	17185246	17187214	hyper	+	CHH	intronic	Thecc1EG002886	scaffold_1	mRNA	Unknown
scaffold_1	0.142411426690626	0.395508724675825	0.253097297985199	17196672	17198455	hyper	+	CHH	upstream;downstream	Thecc1EG002887	scaffold_1	mRNA	Unknown
scaffold_1	0.225771239662962	0.497852661012693	0.272081421349731	17201571	17203513	hyper	+	CHH	upstream	Thecc1EG002888	scaffold_1	mRNA	Uncharacterized protein (66%P)
scaffold_1	0.203451052063475	0.486427382861649	0.282976330798174	17214930	17216267	hyper	+	CHH	exonic	Thecc1EG002889	scaffold_1	mRNA	Uncharacterized protein (69%P)
scaffold_1	0.238639125751507	0.50332594088076	0.264686815129253	17212769	17214672	hyper	-	CHH	intronic	Thecc1EG002890	scaffold_1	mRNA	Unknown
scaffold_1	0.26583307271739	0.476257726761839	0.210424654044449	17222909	17224805	hyper	+	CHH	upstream	Thecc1EG002891	scaffold_1	mRNA	Unknown
scaffold_1	0.154463893978397	0.437142786786284	0.282678892807887	17226111	17228042	hyper	-	CHH	intergenic	Thecc1EG002894	scaffold_1	mRNA	c("Copia-like retrotransposable element"	" putative (42%U)")
scaffold_1	0.203202720504729	0.551896904481478	0.348694183976749	17248822	17249616	hyper	-	CHH	upstream	Thecc1EG002897	scaffold_1	mRNA	GPI transamidase component Gpi16 subunit family protein (62%T)
scaffold_1	0.307041313813135	0.559284106594534	0.2522427927814	17251437	17252939	hypo	-	CHH	upstream;downstream	Thecc1EG002898	scaffold_1	mRNA	Uncharacterized protein
scaffold_1	0.110063874034462	0.449651078305778	0.339587204271316	17291621	17292465	hypo	+	CHH	upstream	Thecc1EG002905	scaffold_1	mRNA	Endoplasmic reticulum retention defective 2B (89%T)
scaffold_1	0.271749350146563	0.527790056638491	0.256040706491929	17303626	17304151	hyper	-	CHH	UTR5	Thecc1EG002907	scaffold_1	mRNA	Ubiquitin carboxyl-terminal hydrolase family protein (71%T)
scaffold_1	0.15985247194689	0.424918134331599	0.26506566238471	17301882	17303449	hyper	+	CHH	intronic	Thecc1EG002908	scaffold_1	mRNA	Uncharacterized protein (45%P)
scaffold_1	0.198617818043886	0.460883473671775	0.262265655627888	17316785	17318066	hyper	-	CHH	upstream	Thecc1EG002909	scaffold_1	mRNA	Uncharacterized protein (47%P)
scaffold_1	0.216646685664702	0.472896065372712	0.256249379708009	17327546	17328983	hyper	+	CHH	upstream	Thecc1EG002910	scaffold_1	mRNA	Unknown
scaffold_1	0.185749306008547	0.427454692599794	0.241705386591247	17342351	17344199	hyper	-	CHH	upstream	Thecc1EG002911	scaffold_1	mRNA	c("RNA-directed DNA polymerase (Reverse transcriptase)"	" Ribonuclease H-like protein (28%U)")
scaffold_1	0.136409219375895	0.387769253439353	0.251360034063457	17345559	17347411	hyper	+	CHH	intergenic	Thecc1EG002912	scaffold_1	mRNA	Unknown
scaffold_1	0.186580844596192	0.452671866884576	0.266091022288384	17358964	17360910	hyper	+	CHH	upstream	Thecc1EG002913	scaffold_1	mRNA	Unknown
scaffold_1	0.123825946324031	0.387362164258334	0.263536217934304	17371706	17373410	hyper	+	CHH	intergenic	Thecc1EG002914	scaffold_1	mRNA	c("X-ray induced transcript 1"	" putative (58%P)")
scaffold_1	0.244573698667133	0.538163571190256	0.293589872523124	17404211	17405154	hyper	+	CHH	intergenic	Thecc1EG002917	scaffold_1	mRNA	Non-LTR retroelement reverse transcriptase-like (25%U)
scaffold_1	0.227566155703021	0.498029404048614	0.270463248345593	17410136	17411183	hyper	+	CHH	exonic	Thecc1EG002918	scaffold_1	mRNA	Uncharacterized protein (82%P)
scaffold_1	0.196495112193855	0.549415243884583	0.352920131690728	17415013	17416268	hyper	+	CHH	intergenic	Thecc1EG002919	scaffold_1	mRNA	c("Pentatricopeptide repeat-containing protein"	" putative (71%U)")
scaffold_1	0.284854471331453	0.196915618182073	-0.0879388531493807	17426042	17426833	hypo	+	CHH	intronic	Thecc1EG002920	scaffold_1	mRNA	Uncharacterized protein
scaffold_1	0.160064776063711	0.446053898660919	0.285989122597208	17434619	17436115	hyper	-	CHH	exonic	Thecc1EG002922	scaffold_1	mRNA	Transposase-like protein (25%U)
scaffold_1	0.149873737373737	0.392048466896337	0.242174729522599	17466257	17466805	hyper	+	CHH	intronic	Thecc1EG002924	scaffold_1	mRNA	c("Helicase/SANT-associated"	" putative (59%P)")
scaffold_1	0.129032258064516	0.333333333333333	0.204301075268817	17515054	17515054	hyper	-	CHH	intronic	Thecc1EG002929	scaffold_1	mRNA	Leucine-rich repeat protein kinase family protein (73%P)
scaffold_1	0.214343141296283	0.440887462422308	0.226544321126026	17524971	17526836	hyper	-	CHH	upstream	Thecc1EG002931	scaffold_1	mRNA	Unknown
scaffold_1	0.238474538268344	0.559209190285559	0.320734652017216	17531975	17532769	hyper	-	CHH	upstream	Thecc1EG002932	scaffold_1	mRNA	Uncharacterized protein (69%P)
scaffold_1	0.302749737322719	0.566335950219884	0.263586212897165	17537166	17538507	hyper	+	CHH	upstream	Thecc1EG002933	scaffold_1	mRNA	Ribosomal protein L13 family protein (94%T)
scaffold_1	0.163220281761798	0.409303095234242	0.246082813472443	17559968	17561679	hyper	-	CHH	intronic	Thecc1EG002934	scaffold_1	mRNA	Unknown
scaffold_1	0.246555214400592	0.495466613730991	0.248911399330399	17548488	17550411	hyper	+	CHH	intronic	Thecc1EG002935	scaffold_1	mRNA	Unknown
scaffold_1	0.238937008342121	0.490590695417576	0.251653687075455	17554876	17556791	hyper	+	CHH	intronic	Thecc1EG002937	scaffold_1	mRNA	Uncharacterized protein (62%P)
scaffold_1	0.178316224927694	0.432161051483808	0.253844826556114	17561998	17562874	hyper	+	CHH	intronic	Thecc1EG002938	scaffold_1	mRNA	Unknown
scaffold_1	0.221410145226469	0.421784721011598	0.200374575785129	17567487	17569237	hyper	+	CHH	intronic	Thecc1EG002939	scaffold_1	mRNA	Unknown
scaffold_1	0.358276643990929	0.591024170595981	0.232747526605052	17569537	17569747	hyper	-	CHH	UTR5	Thecc1EG002940	scaffold_1	mRNA	Unknown
scaffold_1	0	0.2	0.2	17570201	17570201	hyper	-	CHH	exonic	Thecc1EG002941	scaffold_1	mRNA	Unknown
scaffold_1	0.210580023412595	0.501835624600553	0.291255601187958	17583094	17583611	hyper	+	CHH	intronic	Thecc1EG002942	scaffold_1	mRNA	c("Cytochrome B5"	" n4"	"ATCB5-B"	"CB5-B (82%T)")
scaffold_1	0.329385377339341	0.507963429919143	0.178578052579801	17588086	17588218	hypo	+	CHH	downstream	Thecc1EG002943	scaffold_1	mRNA	Uncharacterized protein (39%P)
scaffold_1	0.127467150415743	0.408937709586771	0.281470559171028	17601505	17602603	hyper	+	CHH	upstream;downstream	Thecc1EG002945	scaffold_1	mRNA	Unknown
scaffold_1	0.144402777471502	0.416084039026279	0.271681261554777	17605212	17607108	hyper	+	CHH	intergenic	Thecc1EG002947	scaffold_1	mRNA	Uncharacterized protein (38%U)
scaffold_1	0.195966933373172	0.481328020020311	0.285361086647139	17610926	17612914	hyper	-	CHH	exonic	Thecc1EG002948	scaffold_1	mRNA	Uncharacterized protein
scaffold_1	0.0745704254389118	0.305470392884017	0.230899967445105	17614460	17615077	hyper	+	CHH	intronic	Thecc1EG002950	scaffold_1	mRNA	c("BSD domain-containing protein"	" putative (51%P)")
scaffold_1	0.207839463399119	0.481368314968024	0.273528851568904	17625225	17626758	hyper	-	CHH	intronic	Thecc1EG002951	scaffold_1	mRNA	c("Kip-related cyclin-dependent kinase inhibitor 3"	" putative (49%P)")
scaffold_1	0.123571250567806	0.421777112078964	0.298205861511158	17658068	17658758	hyper	+	CHH	upstream	Thecc1EG002955	scaffold_1	mRNA	Uncharacterized protein (61%P)
scaffold_1	0.240909090909091	0.501403318903319	0.260494227994228	17676087	17676130	hyper	-	CHH	intergenic	Thecc1EG002958	scaffold_1	mRNA	WD-repeat protein (69%P)
scaffold_1	0.175553269412803	0.417629631310061	0.242076361897257	17685445	17687224	hyper	+	CHH	upstream	Thecc1EG002961	scaffold_1	mRNA	EamA-like transporter family (63%T)
scaffold_1	0.136450568615207	0.420485881533431	0.284035312918224	17702349	17704085	hyper	-	CHH	intergenic	Thecc1EG002962	scaffold_1	mRNA	Unknown
scaffold_1	0.272652597859922	0.519146569126994	0.246493971267073	17715496	17717381	hyper	-	CHH	intergenic	Thecc1EG002963	scaffold_1	mRNA	Uncharacterized protein (54%P)
scaffold_1	0.187867297160169	0.444791899392186	0.256924602232017	17727277	17727329	hyper	-	CHH	upstream;downstream	Thecc1EG002964	scaffold_1	mRNA	Uncharacterized protein (52%P)
scaffold_1	0.122465488370092	0.381464958938343	0.258999470568251	17731250	17732116	hyper	+	CHH	intergenic	Thecc1EG002965	scaffold_1	mRNA	Kinase superfamily protein (66%T)
scaffold_1	0.294879706310866	0.461477824170677	0.166598117859811	17739452	17740885	hypo	+	CHH	upstream	Thecc1EG002966	scaffold_1	mRNA	Uncharacterized protein (81%P)
scaffold_1	0.236565029715185	0.50341844760328	0.266853417888096	17754410	17755289	hyper	-	CHH	upstream	Thecc1EG002968	scaffold_1	mRNA	c("NHL domain-containing protein"	" putative (51%P)")
scaffold_1	0.3	0	-0.3	17758654	17758654	hypo	-	CHH	intergenic	Thecc1EG002969	scaffold_1	mRNA	c("Clavata3/esr-related 41"	" putative (47%P)")
scaffold_1	0.172283181850626	0.4206925193125	0.248409337461875	17773059	17773724	hyper	+	CHH	intergenic	Thecc1EG002970	scaffold_1	mRNA	Uncharacterized protein (78%P)
scaffold_1	0.20433076777955	0.211524315011429	0.00719354723187892	17788430	17790065	hypo	-	CHH	upstream	Thecc1EG002972	scaffold_1	mRNA	Uncharacterized protein (58%P)
scaffold_1	0.219179855048726	0.478194632549057	0.259014777500331	17803938	17805863	hyper	+	CHH	intronic	Thecc1EG002974	scaffold_1	mRNA	Uncharacterized protein (79%P)
scaffold_1	0.194442844564332	0.489620115459325	0.295177270894994	17822392	17824256	hyper	+	CHH	upstream	Thecc1EG002975	scaffold_1	mRNA	Uncharacterized protein (68%P)
scaffold_1	0.138459981113436	0.339115009803243	0.200655028689808	17849647	17851400	hyper	-	CHH	upstream	Thecc1EG002978	scaffold_1	mRNA	Uncharacterized protein (65%P)
scaffold_1	0.149098661286427	0.41306510837927	0.263966447092842	17862300	17864008	hyper	-	CHH	upstream	Thecc1EG002980	scaffold_1	mRNA	Unknown
scaffold_1	0.141111111111111	0.396514263514264	0.255403152403152	17871143	17871887	hyper	+	CHH	intergenic	Thecc1EG002981	scaffold_1	mRNA	Vesicle-associated membrane protein 726 (84%T)
scaffold_1	0.135819952972092	0.395498231470475	0.259678278498383	17883028	17884278	hyper	-	CHH	upstream	Thecc1EG002982	scaffold_1	mRNA	c("Pantoate-beta-alanine ligase"	" putative (79%U)")
scaffold_1	0.126370924602948	0.396029508294718	0.26965858369177	17901825	17903145	hyper	-	CHH	intronic	Thecc1EG002984	scaffold_1	mRNA	Alba DNA/RNA-binding protein (72%P)
scaffold_1	0.660984848484849	0.898587933247754	0.237603084762905	17906890	17906917	hyper	-	CHH	upstream	Thecc1EG002987	scaffold_1	mRNA	Galactose oxidase/kelch repeat superfamily protein (65%P)
scaffold_1	0.140105370885379	0.404125583810249	0.26402021292487	17916878	17917553	hypo	-	CHH	intronic	Thecc1EG002988	scaffold_1	mRNA	Uncharacterized protein (56%P)
scaffold_1	0.213547041382198	0.510690378390521	0.297143337008323	17925706	17926235	hyper	-	CHH	UTR5	Thecc1EG002990	scaffold_1	mRNA	Uncharacterized protein (65%P)
scaffold_1	0.241192580866734	0.509836031071393	0.26864345020466	17922345	17924187	hyper	+	CHH	UTR3	Thecc1EG002991	scaffold_1	mRNA	Gag protease polyprotein (75%P)
scaffold_1	0.23251451442646	0.443529605561742	0.211015091135282	17948485	17949711	hypo	+	CHH	intergenic	Thecc1EG002992	scaffold_1	mRNA	Gag protease polyprotein (67%P)
scaffold_1	0.128522132026189	0.398589357828846	0.270067225802658	17956550	17957107	hyper	-	CHH	intronic	Thecc1EG002993	scaffold_1	mRNA	Transposase tnp2-like protein (29%U)
scaffold_1	0.151523959116192	0.427238733686204	0.275714774570012	17959983	17961813	hyper	-	CHH	exonic	Thecc1EG002994	scaffold_1	mRNA	Unknown
scaffold_1	0.203169516019533	0.496065753871301	0.292896237851768	17970655	17972528	hyper	+	CHH	intronic	Thecc1EG002995	scaffold_1	mRNA	Uncharacterized protein (58%P)
scaffold_1	0.176850417553899	0.441490429283789	0.26464001172989	17981301	17982450	hyper	-	CHH	upstream	Thecc1EG002996	scaffold_1	mRNA	Unknown
scaffold_1	0.17028036334857	0.424200789178536	0.253920425829966	17987720	17989551	hyper	-	CHH	upstream	Thecc1EG002997	scaffold_1	mRNA	Uncharacterized protein (87%P)
scaffold_1	0.119228319801116	0.404109783910822	0.284881464109706	18000724	18002500	hyper	+	CHH	upstream	Thecc1EG002998	scaffold_1	mRNA	Unknown
scaffold_1	0.216179622811643	0.484584419448159	0.268404796636516	18010570	18012549	hyper	-	CHH	upstream	Thecc1EG002999	scaffold_1	mRNA	Unknown
scaffold_1	0.155150115080429	0.329950103765608	0.17479998868518	18015305	18016916	hyper	-	CHH	upstream	Thecc1EG003000	scaffold_1	mRNA	Uncharacterized protein (58%P)
scaffold_1	0.164490885473159	0.436379376692471	0.271888491219312	18020672	18022657	hyper	-	CHH	intronic	Thecc1EG003002	scaffold_1	mRNA	Unknown
scaffold_1	0.213878650029135	0.43627729234238	0.222398642313245	18249573	18251553	hypo	+	CHH	upstream	Thecc1EG003005	scaffold_1	mRNA	Unknown
scaffold_1	0.166282645177615	0.452584488957852	0.286301843780236	18068419	18070229	hyper	-	CHH	intronic	Thecc1EG003006	scaffold_1	mRNA	Uncharacterized protein
scaffold_1	0.233563495328201	0.591444640613223	0.357881145285022	18073828	18074360	hyper	+	CHH	intronic	Thecc1EG003007	scaffold_1	mRNA	Unknown
scaffold_1	0.127979541068537	0.408385187333646	0.280405646265109	18082528	18083836	hyper	+	CHH	intronic	Thecc1EG003008	scaffold_1	mRNA	Peroxisomal 3-ketoacyl-CoA thiolase 3 (75%T)
scaffold_1	0.148295847872691	0.403718279696142	0.25542243182345	18084976	18086948	hyper	-	CHH	intronic	Thecc1EG003009	scaffold_1	mRNA	Unknown
scaffold_1	0.232170542635659	0.506078283252197	0.273907740616537	18087396	18087796	hyper	-	CHH	intronic	Thecc1EG003010	scaffold_1	mRNA	Uncharacterized protein
scaffold_1	0.351748251748252	0.700729095465937	0.348980843717686	18098199	18098303	hyper	+	CHH	intronic	Thecc1EG003011	scaffold_1	mRNA	c("Serine/threonine protein kinase"	" putative (45%U)")
scaffold_1	0.263351956463336	0.550148280796449	0.286796324333113	18112507	18114225	hyper	-	CHH	intronic	Thecc1EG003012	scaffold_1	mRNA	Uncharacterized protein (60%P)
scaffold_1	0.220528469657542	0.463853990278248	0.243325520620706	18116316	18117162	hyper	+	CHH	UTR5	Thecc1EG003013	scaffold_1	mRNA	Uncharacterized protein (62%P)
scaffold_1	0.224722125365629	0.443919353328437	0.219197227962808	18114321	18116262	hyper	+	CHH	exonic	Thecc1EG003014	scaffold_1	mRNA	Unknown
scaffold_1	0.157349769600501	0.426865589582224	0.269515819981723	18140325	18141894	hyper	-	CHH	intronic	Thecc1EG003016	scaffold_1	mRNA	Unknown
scaffold_1	0.22830511858781	0.530231542820833	0.301926424233023	18146424	18148388	hyper	+	CHH	exonic	Thecc1EG003017	scaffold_1	mRNA	Unknown
scaffold_1	0.197954822954823	0.492374353587589	0.294419530632766	18201522	18202557	hyper	-	CHH	UTR5	Thecc1EG003018	scaffold_1	mRNA	Uncharacterized protein (26%U)
scaffold_1	0.1685015700225	0.461432569431184	0.292930999408685	18185894	18187770	hyper	-	CHH	intronic	Thecc1EG003019	scaffold_1	mRNA	Uncharacterized protein (62%P)
scaffold_1	0.124390282141816	0.424035534345492	0.299645252203676	18194906	18196734	hyper	-	CHH	intronic	Thecc1EG003020	scaffold_1	mRNA	Unknown
scaffold_1	0.255648298545208	0.523129953725624	0.267481655180416	18198822	18199477	hyper	-	CHH	intronic	Thecc1EG003021	scaffold_1	mRNA	Uncharacterized protein (44%U)
scaffold_1	0.166497995555498	0.451763776950524	0.285265781395026	18199602	18201446	hyper	-	CHH	intronic	Thecc1EG003022	scaffold_1	mRNA	Uncharacterized protein
scaffold_1	0.125706161423224	0.416683160216705	0.29097699879348	18209630	18211439	hyper	-	CHH	intronic	Thecc1EG003023	scaffold_1	mRNA	Uncharacterized protein (74%P)
scaffold_1	0.072106369289223	0.35729057769212	0.285184208402897	18237653	18239548	hyper	-	CHH	intronic	Thecc1EG003025	scaffold_1	mRNA	DNA/RNA polymerases superfamily protein (70%P)
scaffold_1	0.217000988732536	0.475320943062165	0.258319954329629	18236508	18237430	hyper	+	CHH	exonic	Thecc1EG003026	scaffold_1	mRNA	Uncharacterized protein (33%U)
scaffold_1	0.222943480582484	0.499227217579893	0.27628373699741	18272047	18273135	hyper	+	CHH	intergenic	Thecc1EG003027	scaffold_1	mRNA	UDP-Glycosyltransferase superfamily protein (76%P)
scaffold_1	0.182904401702142	0.47697565805263	0.294071256350489	18304473	18305431	hyper	+	CHH	intergenic	Thecc1EG003029	scaffold_1	mRNA	Pectin lyase-like superfamily protein (83%P)
scaffold_1	0.197767813874204	0.481183207366108	0.283415393491905	18311752	18313698	hyper	+	CHH	downstream	Thecc1EG003030	scaffold_1	mRNA	Unknown
scaffold_1	0.235017450413797	0.494603119689252	0.259585669275455	18317762	18319630	hyper	-	CHH	intronic	Thecc1EG003031	scaffold_1	mRNA	Uncharacterized protein (72%P)
scaffold_1	0.113230070286715	0.388022611989425	0.27479254170271	18334713	18336659	hyper	-	CHH	intergenic	Thecc1EG003032	scaffold_1	mRNA	Uncharacterized protein (36%U)
scaffold_1	0.254915529116898	0.54834346404992	0.293427934933022	18371095	18372288	hyper	+	CHH	upstream	Thecc1EG003035	scaffold_1	mRNA	Unknown
scaffold_1	0.26084447792686	0.539655282003919	0.278810804077059	18386694	18387860	hypo	+	CHH	intergenic	Thecc1EG003036	scaffold_1	mRNA	Uncharacterized protein (53%P)
scaffold_1	0.138595531210927	0.377055573596673	0.238460042385746	18401086	18402263	hypo	-	CHH	intergenic	Thecc1EG003038	scaffold_1	mRNA	Alcohol dehydrogenase 1 (82%T)
scaffold_1	0.0935483511776004	0.368848532141289	0.275300180963688	18416019	18417819	hyper	+	CHH	intergenic	Thecc1EG003041	scaffold_1	mRNA	Unknown
scaffold_1	0.200785452854167	0.464524816476291	0.263739363622124	18434101	18436089	hyper	+	CHH	upstream	Thecc1EG003042	scaffold_1	mRNA	c("Retrotransposon"	" Ty3-gypsy sub-class"	" putative-like protein (33%U)")
scaffold_1	0.219468459349229	0.457183903796214	0.237715444446985	18447598	18449445	hyper	+	CHH	upstream	Thecc1EG003043	scaffold_1	mRNA	Unknown
scaffold_1	0.217584846302855	0.476756355458854	0.259171509155999	18483695	18485419	hyper	-	CHH	UTR5	Thecc1EG003044	scaffold_1	mRNA	c("Retrotransposon protein"	" putative (44%U)")
scaffold_1	0.255461602620992	0.518729352002378	0.263267749381386	18481724	18483668	hyper	-	CHH	intronic	Thecc1EG003045	scaffold_1	mRNA	Gag protease polyprotein (61%P)
scaffold_1	0.229064039642237	0.432564459415707	0.20350041977347	18533551	18535412	hyper	-	CHH	intergenic	Thecc1EG003046	scaffold_1	mRNA	c("Retrotransposon protein"	" Ty3-gypsy subclass"	" putative (35%U)")
scaffold_1	0.187704331149709	0.417271075026801	0.229566743877091	18600235	18602203	hyper	-	CHH	upstream	Thecc1EG003047	scaffold_1	mRNA	Retrotransposon-like protein (34%U)
scaffold_1	0.21198708364309	0.460985471986655	0.248998388343565	18608496	18610422	hyper	-	CHH	intergenic	Thecc1EG003048	scaffold_1	mRNA	Uncharacterized protein (33%U)
scaffold_1	0.212424978444857	0.523561702135856	0.311136723690999	18632937	18634841	hyper	-	CHH	intergenic	Thecc1EG003049	scaffold_1	mRNA	Unknown
scaffold_1	0.244075162987244	0.533056718427368	0.288981555440124	18661736	18662112	hyper	-	CHH	intronic	Thecc1EG003050	scaffold_1	mRNA	Unknown
scaffold_1	0.11389061122517	0.323599324446511	0.209708713221341	18660495	18661479	hyper	-	CHH	exonic	Thecc1EG003051	scaffold_1	mRNA	c("Retrotransposon protein"	" putative (39%U)")
scaffold_1	0.241307594806336	0.521834008434006	0.28052641362767	18658585	18660423	hyper	+	CHH	intronic	Thecc1EG003052	scaffold_1	mRNA	Unknown
scaffold_1	0.11810719968935	0.429110439528396	0.311003239839046	18675770	18677489	hyper	+	CHH	intergenic	Thecc1EG003053	scaffold_1	mRNA	Unknown
scaffold_1	0.101237761494749	0.367355563645055	0.266117802150305	18691157	18693058	hyper	-	CHH	upstream	Thecc1EG003054	scaffold_1	mRNA	Unknown
scaffold_1	0.266754512848263	0.322897591166699	0.0561430783184358	18682889	18684621	hypo	+	CHH	intronic	Thecc1EG003055	scaffold_1	mRNA	Unknown
scaffold_1	0.246069219927082	0.555217369662925	0.309148149735843	18698730	18700185	hyper	+	CHH	upstream	Thecc1EG003056	scaffold_1	mRNA	c("ABI3"	" putative (53%U)")
scaffold_1	0.181158306308536	0.415468881355487	0.234310575046951	18701702	18703473	hyper	+	CHH	intergenic	Thecc1EG003057	scaffold_1	mRNA	Uncharacterized protein (37%P)
scaffold_1	0.180824044028531	0.50189836547258	0.321074321444049	18716205	18718162	hyper	+	CHH	upstream	Thecc1EG003058	scaffold_1	mRNA	Uncharacterized protein (52%P)
scaffold_1	0.1681907205394	0.414379422438575	0.246188701899175	18719849	18721683	hyper	-	CHH	upstream	Thecc1EG003059	scaffold_1	mRNA	Uncharacterized protein (72%P)
scaffold_1	0.0394248608534323	0.374295359169309	0.334870498315877	18727177	18728519	hyper	-	CHH	intergenic	Thecc1EG003060	scaffold_1	mRNA	Uncharacterized protein
scaffold_1	0.0910810432257801	0.356027634722467	0.264946591496687	18728959	18730691	hyper	-	CHH	intronic	Thecc1EG003061	scaffold_1	mRNA	Unknown
scaffold_1	0.140993909547184	0.420601988288229	0.279608078741045	18739271	18741228	hyper	-	CHH	downstream	Thecc1EG003062	scaffold_1	mRNA	Unknown
scaffold_1	0.206206499023216	0.505482575111731	0.299276076088515	18741318	18741632	hyper	-	CHH	UTR5	Thecc1EG003063	scaffold_1	mRNA	Uncharacterized protein (18%U)
scaffold_1	0.214068436532211	0.462265401116485	0.248196964584273	18748562	18750328	hyper	-	CHH	exonic	Thecc1EG003064	scaffold_1	mRNA	Unknown
scaffold_1	0.115478931560136	0.385209280192799	0.269730348632664	18751922	18753782	hyper	+	CHH	intronic	Thecc1EG003065	scaffold_1	mRNA	Uncharacterized protein (20%U)
scaffold_1	0.157442661855643	0.380108926926629	0.222666265070986	18809161	18810945	hyper	+	CHH	upstream	Thecc1EG003066	scaffold_1	mRNA	Uncharacterized protein (55%P)
scaffold_1	0.317073170731707	0.526315789473684	0.209242618741977	18858318	18858318	hyper	-	CHH	intronic	Thecc1EG003067	scaffold_1	mRNA	c("Retrotransposon protein"	" Ty3-gypsy subclass"	" putative (40%U)")
scaffold_1	0.273646068129426	0.376971751618771	0.103325683489345	18927944	18929153	hyper	+	CHH	upstream	Thecc1EG003068	scaffold_1	mRNA	Unknown
scaffold_1	0.198228291274845	0.454629083528494	0.256400792253649	18856310	18858258	hyper	+	CHH	intronic	Thecc1EG003069	scaffold_1	mRNA	Uncharacterized protein (61%P)
scaffold_1	0.114144458942081	0.324314751152986	0.210170292210905	18873879	18875748	hypo	-	CHH	intronic	Thecc1EG003070	scaffold_1	mRNA	Uncharacterized protein
scaffold_1	0.220020729120716	0.425449649616495	0.205428920495779	18862200	18864077	hyper	-	CHH	intronic	Thecc1EG003071	scaffold_1	mRNA	Unknown
scaffold_1	0.122901950935348	0.397230140700028	0.27432818976468	18884294	18885771		-	CHH	intronic	Thecc1EG003072	scaffold_1	mRNA	Uncharacterized protein
scaffold_1	0.106610898544542	0.398544165365049	0.291933266820507	18886698	18887175	hyper	+	CHH	intronic	Thecc1EG003073	scaffold_1	mRNA	Unknown
scaffold_1	0.193353948026206	0.428004201519291	0.234650253493085	18913572	18915514	hyper	-	CHH	intronic	Thecc1EG003074	scaffold_1	mRNA	Mitochondrial ribosomal L11-like protein (33%T)
scaffold_1	0.0689822629477802	0.27494889177994	0.20596662883216	18917850	18919160	hypo	-	CHH	intronic	Thecc1EG003075	scaffold_1	mRNA	Uncharacterized protein
scaffold_1	0.233396060135188	0.458049163698069	0.224653103562881	18932419	18934358	hyper	-	CHH	intergenic	Thecc1EG003076	scaffold_1	mRNA	Unknown
scaffold_1	0.251781815836544	0.417493971087966	0.165712155251423	18945907	18947718	hypo	-	CHH	intronic	Thecc1EG003077	scaffold_1	mRNA	Unknown
scaffold_1	0.206271524988354	0.550393778531218	0.344122253542864	18942424	18944196	hyper	+	CHH	downstream	Thecc1EG003078	scaffold_1	mRNA	Unknown
scaffold_1	0.169198189140055	0.461165523187445	0.291967334047389	18956109	18957259	hyper	-	CHH	upstream	Thecc1EG003079	scaffold_1	mRNA	Uncharacterized protein (39%U)
scaffold_1	0.235450233008193	0.499511287749356	0.264061054741163	18957741	18959560	hyper	+	CHH	intergenic	Thecc1EG003080	scaffold_1	mRNA	c("Retrotransposon"	" Ty3-gypsy subclass"	" putative-like protein (31%U)")
scaffold_1	0.25001390416164	0.419860979968086	0.169847075806446	18989238	18991226	hyper	+	CHH	intergenic	Thecc1EG003081	scaffold_1	mRNA	Unknown
scaffold_1	0.220873430159645	0.426413910861338	0.205540480701693	19007927	19009887	hyper	+	CHH	intronic	Thecc1EG003082	scaffold_1	mRNA	Gag protease polyprotein (65%P)
scaffold_1	0.205517438554534	0.508303931649824	0.30278649309529	19021989	19023852	hyper	-	CHH	intronic	Thecc1EG003083	scaffold_1	mRNA	c("Retrotransposon protein"	" putative (51%U)")
scaffold_1	0.197254956423359	0.443141197283158	0.245886240859799	19029773	19031649	hyper	-	CHH	intronic	Thecc1EG003084	scaffold_1	mRNA	Uncharacterized protein (61%P)
scaffold_1	0.220588459632819	0.479974913900159	0.25938645426734	19039549	19041422	hyper	+	CHH	upstream	Thecc1EG003085	scaffold_1	mRNA	Unknown
scaffold_1	0.367478200811534	0.312878643989755	-0.054599556821779	19049891	19050286	hyper	+	CHH	upstream	Thecc1EG003086	scaffold_1	mRNA	Unknown
scaffold_1	0.143424092597421	0.432925309940671	0.28950121734325	19075415	19076906	hyper	+	CHH	UTR5	Thecc1EG003088	scaffold_1	mRNA	Unknown
scaffold_1	0.209470664937206	0.505587477908288	0.296116812971082	19060459	19062439	hyper	-	CHH	intronic	Thecc1EG003089	scaffold_1	mRNA	Unknown
scaffold_1	0.242593127106599	0.497944184720012	0.255351057613412	19063630	19065601	hyper	+	CHH	UTR3	Thecc1EG003091	scaffold_1	mRNA	Uncharacterized protein (67%U)
scaffold_1	0.216988250738507	0.454001115552533	0.237012864814026	19066285	19068233	hyper	+	CHH	UTR5	Thecc1EG003092	scaffold_1	mRNA	Cysteine-rich RLK (RECEPTOR-like protein kinase) 8 (14%T)
scaffold_1	0.156267579103323	0.423533557904284	0.267265978800962	19072962	19074945	hyper	-	CHH	intronic	Thecc1EG003093	scaffold_1	mRNA	DNA/RNA polymerases superfamily protein (9%T)
scaffold_1	0.089619704945137	0.345622942384331	0.256003237439194	19094114	19095946	hyper	-	CHH	intronic	Thecc1EG003095	scaffold_1	mRNA	Unknown
scaffold_1	0.213199310917958	0.457270221943629	0.244070911025671	19109889	19111566	hyper	-	CHH	intergenic	Thecc1EG003096	scaffold_1	mRNA	Uncharacterized protein (6%U)
scaffold_1	0.272104773330123	0.459213729992928	0.187108956662805	19118779	19120566	hyper	-	CHH	intronic	Thecc1EG003097	scaffold_1	mRNA	c("Retrotransposon"	" Ty3-gypsy subclass"	" putative-like protein (29%U)")
scaffold_1	0.173827994355604	0.374011328570037	0.200183334214433	19152966	19154520	hyper	+	CHH	upstream	Thecc1EG003098	scaffold_1	mRNA	Unknown
scaffold_1	0.148625342865345	0.414645253514469	0.266019910649124	19156787	19158519	hyper	-	CHH	intergenic	Thecc1EG003099	scaffold_1	mRNA	Uncharacterized protein (61%P)
scaffold_1	0.201020127531222	0.464843391685564	0.263823264154342	19160327	19162309	hyper	-	CHH	intronic	Thecc1EG003100	scaffold_1	mRNA	Uncharacterized protein (46%U)
scaffold_1	0.236159005754602	0.411905603460687	0.175746597706085	19210522	19212490	hyper	+	CHH	upstream	Thecc1EG003101	scaffold_1	mRNA	Unknown
scaffold_1	0.190734609157261	0.484712232212232	0.293977623054971	19239123	19241094	hyper	+	CHH	intergenic	Thecc1EG003102	scaffold_1	mRNA	Unknown
scaffold_1	0.13950328568682	0.400979671556922	0.261476385870103	19258691	19260148	hyper	+	CHH	intergenic	Thecc1EG003103	scaffold_1	mRNA	Retrotransposon-like protein (27%U)
scaffold_1	0.242007936693189	0.472385310133102	0.230377373439913	19289177	19290962	hyper	+	CHH	intergenic	Thecc1EG003104	scaffold_1	mRNA	c("Retrotransposon protein"	" Ty3-gypsy subclass"	" putative (51%U)")
scaffold_1	0.233988860598245	0.489410304090325	0.25542144349208	19307134	19309076	hyper	+	CHH	upstream	Thecc1EG003105	scaffold_1	mRNA	c("Retrotransposon protein"	" putative (48%U)")
scaffold_1	0.261953710591226	0.436796724659578	0.174843014068352	19321350	19323208	hyper	-	CHH	intergenic	Thecc1EG003106	scaffold_1	mRNA	c("Retrotransposon protein"	" Ty1-copia subclass"	" putative (63%U)")
scaffold_1	0.181332629272944	0.437917136096036	0.256584506823092	19323425	19324719	hyper	+	CHH	intronic	Thecc1EG003107	scaffold_1	mRNA	Unknown
scaffold_1	0.218375979170072	0.447718740139622	0.22934276096955	19325030	19326737	hyper	+	CHH	intronic	Thecc1EG003108	scaffold_1	mRNA	Uncharacterized protein (85%P)
scaffold_1	0.139433481904998	0.40661401617967	0.267180534274672	19331477	19333179	hyper	-	CHH	UTR3	Thecc1EG003109	scaffold_1	mRNA	Uncharacterized protein (59%P)
scaffold_1	0.151078961832118	0.432417952279949	0.28133899044783	19360086	19361690	hyper	-	CHH	intergenic	Thecc1EG003111	scaffold_1	mRNA	Unknown
scaffold_1	0.195517083655452	0.457214495591834	0.261697411936382	19369749	19371544	hyper	-	CHH	intergenic	Thecc1EG003112	scaffold_1	mRNA	Unknown
scaffold_1	0.27548768830866	0.452412436114312	0.176924747805652	19388754	19390645	hypo	-	CHH	upstream	Thecc1EG003113	scaffold_1	mRNA	Uncharacterized protein (19%U)
scaffold_1	0.231214190516805	0.430601600483754	0.199387409966948	19393178	19394996	hyper	+	CHH	intergenic	Thecc1EG003114	scaffold_1	mRNA	Uncharacterized protein (65%P)
scaffold_1	0.171220164736062	0.450092928128165	0.278872763392103	19399277	19401174	hyper	+	CHH	intronic	Thecc1EG003115	scaffold_1	mRNA	Unknown
scaffold_1	0.202975112137452	0.403562943182543	0.200587831045091	19401803	19403461	hyper	+	CHH	UTR5	Thecc1EG003116	scaffold_1	mRNA	c("S-protein"	" putative (40%T)")
scaffold_1	0.465904986396472	0.664308526440879	0.198403540044407	19404779	19404869	hyper	+	CHH	upstream;downstream	Thecc1EG003117	scaffold_1	mRNA	Uncharacterized protein (53%P)
scaffold_1	0.19208231148644	0.469073127113538	0.276990815627098	19419539	19420981	hyper	+	CHH	upstream;downstream	Thecc1EG003119	scaffold_1	mRNA	Uncharacterized protein (73%P)
scaffold_1	0.189889525281182	0.37059139047733	0.180701865196148	19423323	19424518	hyper	+	CHH	upstream	Thecc1EG003120	scaffold_1	mRNA	Uncharacterized protein (54%P)
scaffold_1	0.112553418044165	0.375789912364068	0.263236494319903	19437466	19438225	hyper	+	CHH	intergenic	Thecc1EG003121	scaffold_1	mRNA	Uncharacterized protein (34%P)
scaffold_1	0.451923076923077	0.740384615384616	0.288461538461538	19440037	19440118	hyper	-	CHH	upstream;downstream	Thecc1EG003122	scaffold_1	mRNA	Regulatory particle AAA-ATPase 2A (96%T)
scaffold_1	0.118061521772654	0.366600774852148	0.248539253079494	19459710	19460385	hyper	+	CHH	intergenic	Thecc1EG003125	scaffold_1	mRNA	c("Phytochrome interacting factor 3-like 5"	" putative (53%P)")
scaffold_1	0	0.205263157894737	0.205263157894737	19470448	19470457	hyper	-	CHH	exonic	Thecc1EG003128	scaffold_1	mRNA	DNA/RNA polymerases superfamily protein (70%P)
scaffold_1	0.175238397965671	0.458249504506189	0.283011106540518	19485962	19486140	hyper	-	CHH	intergenic	Thecc1EG003130	scaffold_1	mRNA	Heat shock protein 60 (86%T)
scaffold_1	0.2	0	-0.2	19473107	19473107	hypo	+	CHH	exonic	Thecc1EG003131	scaffold_1	mRNA	Uncharacterized protein
scaffold_1	0.233761475663357	0.487528968064908	0.253767492401551	19593944	19595930	hyper	+	CHH	intronic	Thecc1EG003132	scaffold_1	mRNA	Unknown
scaffold_1	0.183655537169283	0.437894980694941	0.254239443525658	19521512	19523230	hyper	+	CHH	intronic	Thecc1EG003133	scaffold_1	mRNA	Uncharacterized protein (85%P)
scaffold_1	0.198007822663262	0.415607981754366	0.217600159091104	19536731	19538095	hypo	+	CHH	intronic	Thecc1EG003134	scaffold_1	mRNA	Unknown
scaffold_1	0.166167390401327	0.38326153063187	0.217094140230543	19545049	19547015	hyper	-	CHH	intronic	Thecc1EG003135	scaffold_1	mRNA	Unknown
scaffold_1	0.177272072112612	0.435666971758069	0.258394899645456	19555475	19557360	hypo	+	CHH	UTR5	Thecc1EG003136	scaffold_1	mRNA	Uncharacterized protein (74%P)
scaffold_1	0.177956687457664	0.387952609904037	0.209995922446373	19553730	19555444	hyper	-	CHH	intronic	Thecc1EG003137	scaffold_1	mRNA	Unknown
scaffold_1	0.22011946849281	0.492384814590294	0.272265346097484	19578881	19580535	hyper	-	CHH	intronic	Thecc1EG003138	scaffold_1	mRNA	Unknown
scaffold_1	0.145280020467895	0.401753488901831	0.256473468433935	19619096	19620988	hyper	+	CHH	upstream	Thecc1EG003139	scaffold_1	mRNA	Uncharacterized protein (61%P)
scaffold_1	0.143968267124971	0.417223377095192	0.273255109970221	19621068	19622049	hyper	+	CHH	intergenic	Thecc1EG003140	scaffold_1	mRNA	Uncharacterized protein (78%P)
scaffold_1	0.12478341068819	0.402632500459047	0.277849089770857	19641941	19643809	hyper	+	CHH	upstream	Thecc1EG003141	scaffold_1	mRNA	Uncharacterized protein (74%P)
scaffold_1	0.171891996891997	0.506497131166084	0.334605134274087	19661297	19661455	hyper	+	CHH	upstream	Thecc1EG003142	scaffold_1	mRNA	Unknown
scaffold_1	0.13498972432796	0.336613254706438	0.201623530378479	19660817	19661285	hyper	-	CHH	intronic	Thecc1EG003143	scaffold_1	mRNA	c("ARM repeat superfamily protein"	" putative (59%T)")
scaffold_1	0.198664711617432	0.495465358214846	0.296800646597415	19680204	19682159	hyper	-	CHH	upstream	Thecc1EG003144	scaffold_1	mRNA	Uncharacterized protein (57%U)
scaffold_1	0.0851470041751372	0.343396050991265	0.258249046816128	19689047	19690017	hyper	+	CHH	intergenic	Thecc1EG003145	scaffold_1	mRNA	Uncharacterized protein (74%P)
scaffold_1	0.304603174603175	0.594770964986482	0.290167790383308	19716944	19717100	hyper	+	CHH	intergenic	Thecc1EG003146	scaffold_1	mRNA	c("DDT domain-containing protein"	" putative (53%T)")
scaffold_1	0.0782967032967033	0.289947519736272	0.211650816439569	19720241	19721358	hyper	-	CHH	intergenic	Thecc1EG003147	scaffold_1	mRNA	Non-imprinted in Prader-Willi/Angelman syndrome region protein (81%P)
scaffold_1	0.0944941116968199	0.409242389303547	0.314748277606727	19735868	19737645	hyper	-	CHH	intronic	Thecc1EG003148	scaffold_1	mRNA	Uncharacterized protein
scaffold_1	0.211755227929797	0.399824784938697	0.1880695570089	19761975	19763693	hypo	-	CHH	intergenic	Thecc1EG003149	scaffold_1	mRNA	Unknown
scaffold_1	0.103416149068323	0.348104309565845	0.244688160497522	19766712	19767518	hyper	-	CHH	upstream	Thecc1EG003150	scaffold_1	mRNA	Uncharacterized protein (29%U)
scaffold_1	0.312647755160001	0.601444600828837	0.288796845668836	19769324	19770626	hyper	-	CHH	intronic	Thecc1EG003151	scaffold_1	mRNA	DNA/RNA polymerases superfamily protein (96%P)
scaffold_1	0.178940508171967	0.445476194363234	0.266535686191267	19804469	19806228	hyper	+	CHH	upstream;downstream	Thecc1EG003152	scaffold_1	mRNA	Uncharacterized protein (72%P)
scaffold_1	0.273738702344167	0.415085047970531	0.141346345626363	19810758	19812397	hyper	+	CHH	upstream	Thecc1EG003153	scaffold_1	mRNA	Uncharacterized protein (58%P)
scaffold_1	0.202143086725878	0.437457391992989	0.235314305267111	19825439	19827188	hyper	-	CHH	upstream	Thecc1EG003154	scaffold_1	mRNA	Unknown
scaffold_1	0.187738544166229	0.404895929253669	0.217157385087439	19837357	19839202	hypo	+	CHH	upstream	Thecc1EG003155	scaffold_1	mRNA	Uncharacterized protein (76%P)
scaffold_1	0.28388188146676	0.462833608918771	0.17895172745201	19852197	19853918	hyper	+	CHH	intergenic	Thecc1EG003156	scaffold_1	mRNA	Unknown
scaffold_1	0.147194494199614	0.480748219215711	0.333553725016098	19882652	19884636	hyper	-	CHH	intergenic	Thecc1EG003157	scaffold_1	mRNA	Unknown
scaffold_1	0.265045655463276	0.418865354503652	0.153819699040377	19900617	19902342	hyper	-	CHH	upstream	Thecc1EG003158	scaffold_1	mRNA	Unknown
scaffold_1	0.234955535183933	0.504065181750249	0.269109646566315	19905945	19907400	hyper	-	CHH	UTR5	Thecc1EG003159	scaffold_1	mRNA	Unknown
scaffold_1	0.193571490430407	0.458196307848285	0.264624817417878	19904495	19905824	hyper	-	CHH	intronic	Thecc1EG003160	scaffold_1	mRNA	Cysteine-rich RLK (RECEPTOR-like protein kinase) 8 (7%T)
scaffold_1	0.121758154577229	0.370265624669826	0.248507470092598	19932578	19934153	hyper	+	CHH	intergenic	Thecc1EG003161	scaffold_1	mRNA	Ammonium transporter 3 member 1 (82%P)
scaffold_1	0.175117807126717	0.440390031781845	0.265272224655129	19941059	19943023	hyper	-	CHH	intergenic	Thecc1EG003162	scaffold_1	mRNA	Uncharacterized protein (58%P)
scaffold_1	0.311217552025737	0.558450650286272	0.247233098260535	19958234	19960184	hyper	+	CHH	upstream;downstream	Thecc1EG003163	scaffold_1	mRNA	Uncharacterized protein (53%U)
scaffold_1	0.227471641282288	0.496849940667184	0.269378299384896	19960599	19962472	hyper	+	CHH	upstream	Thecc1EG003164	scaffold_1	mRNA	Uncharacterized protein (19%U)
scaffold_1	0.216411177900492	0.465986038656176	0.249574860755684	19965138	19966363	hyper	+	CHH	intergenic	Thecc1EG003165	scaffold_1	mRNA	Peptidase family C54 protein (65%P)
scaffold_1	0.253090504846659	0.398453999305292	0.145363494458633	19980695	19982569	hyper	+	CHH	intergenic	Thecc1EG003166	scaffold_1	mRNA	Unknown
scaffold_1	0.253765010693443	0.338816449331932	0.0850514386384892	19986530	19988422	hyper	-	CHH	intergenic	Thecc1EG003167	scaffold_1	mRNA	Unknown
scaffold_1	0.15203401977289	0.422314707421993	0.270280687649104	19993282	19994982	hyper	-	CHH	intergenic	Thecc1EG003168	scaffold_1	mRNA	Uncharacterized protein (68%P)
scaffold_1	0.164932703450451	0.398898038065741	0.233965334615289	20012537	20014411	hyper	-	CHH	upstream	Thecc1EG003169	scaffold_1	mRNA	Uncharacterized protein (23%U)
scaffold_1	0.077799043062201	0.328912466843501	0.251113423781301	20024971	20025192	hyper	-	CHH	intergenic	Thecc1EG003170	scaffold_1	mRNA	Eukaryotic release factor 1-3 (91%T)
scaffold_1	0.303030303030303	0.027027027027027	-0.276003276003276	20052660	20052667	hypo	-	CHH	intronic	Thecc1EG003171	scaffold_1	mRNA	Uncharacterized protein (61%P)
scaffold_1	0.146648022962192	0.38279360924037	0.236145586278178	20066997	20068921	hyper	+	CHH	intergenic	Thecc1EG003174	scaffold_1	mRNA	Unknown
scaffold_1	0.163383838383838	0.401062909405512	0.237679071021674	20075927	20076161	hyper	+	CHH	upstream	Thecc1EG003175	scaffold_1	mRNA	Uncharacterized protein (77%P)
scaffold_1	0.205136897440884	0.503418044247478	0.298281146806594	20076348	20078139	hyper	-	CHH	upstream	Thecc1EG003176	scaffold_1	mRNA	Unknown
scaffold_1	0.197417582417582	0.320490086903437	0.123072504485854	20084051	20085609	hyper	-	CHH	exonic	Thecc1EG003177	scaffold_1	mRNA	Uncharacterized protein (30%U)
scaffold_1	0.177398569793797	0.429321733352717	0.25192316355892	20135203	20137022	hyper	+	CHH	intronic	Thecc1EG003178	scaffold_1	mRNA	Uncharacterized protein (78%P)
scaffold_1	0.295915504622506	0.514374562256709	0.218459057634203	20151651	20153465	hyper	+	CHH	intronic	Thecc1EG003179	scaffold_1	mRNA	Unknown
scaffold_1	0.234044746688055	0.482727187436335	0.24868244074828	20163137	20164993	hyper	-	CHH	intronic	Thecc1EG003180	scaffold_1	mRNA	Unknown
scaffold_1	0.268545857434746	0.279519646571491	0.010973789136745	20179133	20180599	hypo	-	CHH	intergenic	Thecc1EG003181	scaffold_1	mRNA	c("Defensin-like family protein"	" putative (47%P)")
scaffold_1	0.170702498459844	0.426463986237182	0.255761487777338	20210241	20212089	hyper	+	CHH	intergenic	Thecc1EG003183	scaffold_1	mRNA	Uncharacterized protein (26%U)
scaffold_1	0.250253051181622	0.49125143947108	0.240998388289458	20221542	20223263	hyper	+	CHH	exonic	Thecc1EG003184	scaffold_1	mRNA	Uncharacterized protein (39%U)
scaffold_1	0.201366908091835	0.428499340658732	0.227132432566896	20231747	20233286	hyper	+	CHH	upstream	Thecc1EG003185	scaffold_1	mRNA	Uncharacterized protein (29%U)
scaffold_1	0.193320980815431	0.39875312701245	0.205432146197019	20283268	20284293	hyper	+	CHH	upstream	Thecc1EG003186	scaffold_1	mRNA	Unknown
scaffold_1	0.263796732443758	0.346766244376538	0.0829695119327809	20285116	20285455	hyper	+	CHH	intergenic	Thecc1EG003188	scaffold_1	mRNA	Kinase superfamily protein (79%T)
scaffold_1	0.243476029799964	0.52535454091273	0.281878511112766	20294992	20296794	hyper	+	CHH	intergenic	Thecc1EG003189	scaffold_1	mRNA	Unknown
scaffold_1	0.145987228568174	0.393113997408384	0.24712676884021	20321410	20323127	hypo	+	CHH	intronic	Thecc1EG003192	scaffold_1	mRNA	Uncharacterized protein (80%P)
scaffold_1	0.190152870568692	0.390150754138648	0.199997883569956	20359149	20360933	hyper	-	CHH	intronic	Thecc1EG003193	scaffold_1	mRNA	Unknown
scaffold_1	0.237297290767441	0.521566417902806	0.284269127135365	20385698	20387347	hyper	-	CHH	intronic	Thecc1EG003194	scaffold_1	mRNA	Unknown
scaffold_1	0.212242010381106	0.43224459497715	0.220002584596045	20392644	20394567	hyper	-	CHH	intronic	Thecc1EG003195	scaffold_1	mRNA	Unknown
scaffold_1	0.117876063823536	0.354909374362164	0.237033310538628	20404652	20406280	hyper	+	CHH	UTR5	Thecc1EG003196	scaffold_1	mRNA	Unknown
scaffold_1	0.205144081623301	0.451059541244325	0.245915459621024	20402626	20404231	hyper	+	CHH	intronic	Thecc1EG003197	scaffold_1	mRNA	c("Retrotransposon protein"	" Ty3-gypsy subclass"	" putative (37%U)")
scaffold_1	0.161735450407604	0.43797794441208	0.276242494004476	20432198	20433707	hyper	-	CHH	upstream	Thecc1EG003198	scaffold_1	mRNA	Uncharacterized protein
scaffold_1	0.196363736566441	0.436510855424981	0.240147118858541	20430674	20431834	hyper	+	CHH	intronic	Thecc1EG003199	scaffold_1	mRNA	Uncharacterized protein (88%P)
scaffold_1	0.152533988428699	0.445458370192129	0.29292438176343	20455281	20456900	hyper	-	CHH	intergenic	Thecc1EG003200	scaffold_1	mRNA	DNA/RNA polymerases superfamily protein (7%T)
scaffold_1	0.221338004413116	0.456194753130548	0.234856748717432	20483780	20485429	hyper	-	CHH	upstream	Thecc1EG003201	scaffold_1	mRNA	c("Retrotransposon protein"	" putative (40%U)")
scaffold_1	0.21598323188722	0.476591508543126	0.260608276655906	20512702	20514519	hyper	-	CHH	upstream	Thecc1EG003202	scaffold_1	mRNA	Uncharacterized protein (87%P)
scaffold_1	0.215884650672929	0.456827818192272	0.240943167519343	20540757	20542600	hyper	+	CHH	upstream	Thecc1EG003203	scaffold_1	mRNA	Uncharacterized protein (18%U)
scaffold_1	0.204159414622826	0.351931748875483	0.147772334252656	20548222	20549187	hyper	+	CHH	upstream	Thecc1EG003204	scaffold_1	mRNA	Unknown
scaffold_1	0.186165817036177	0.418962943894546	0.23279712685837	20551009	20553007	hyper	-	CHH	intergenic	Thecc1EG003205	scaffold_1	mRNA	Uncharacterized protein (67%P)
scaffold_1	0.311253660545859	0.58487570987509	0.273622049329232	20601712	20603547	hyper	-	CHH	intronic	Thecc1EG003206	scaffold_1	mRNA	Uncharacterized protein (82%P)
scaffold_1	0.176036872863381	0.410105026131787	0.234068153268405	20589566	20591352	hyper	+	CHH	intronic	Thecc1EG003207	scaffold_1	mRNA	Unknown
scaffold_1	0.232508330034796	0.499461284108214	0.266952954073418	20682249	20684082	hyper	+	CHH	exonic	Thecc1EG003208	scaffold_1	mRNA	Retrotransposon protein (65%U)
scaffold_1	0.204126272795767	0.461722887033139	0.257596614237372	20609326	20610990	hyper	+	CHH	intronic	Thecc1EG003209	scaffold_1	mRNA	Unknown
scaffold_1	0.103477195047746	0.365412242747124	0.261935047699378	20629775	20631759	hyper	-	CHH	intronic	Thecc1EG003210	scaffold_1	mRNA	Gag protease polyprotein (74%P)
scaffold_1	0.169165498868296	0.467073157360579	0.297907658492283	20636784	20638484	hyper	-	CHH	intronic	Thecc1EG003211	scaffold_1	mRNA	Gag protease polyprotein (65%P)
scaffold_1	0.301213377556661	0.479047619047619	0.177834241490958	20651555	20652512	hyper	+	CHH	intronic	Thecc1EG003212	scaffold_1	mRNA	c("Retrotransposon protein"	" putative (41%U)")
scaffold_1	0.205028808629362	0.462995274113359	0.257966465483996	20695043	20696922	hyper	+	CHH	intronic	Thecc1EG003213	scaffold_1	mRNA	c("Retrotransposon protein"	" Ty3-gypsy sub-class"	" putative (35%U)")
scaffold_1	0.21031694127025	0.453592592769803	0.243275651499552	20680322	20682100	hyper	+	CHH	exonic	Thecc1EG003214	scaffold_1	mRNA	c("Retrotransposon protein"	" putative (59%U)")
scaffold_1	0.15271490446456	0.396238041733506	0.243523137268947	20741213	20742577	hyper	-	CHH	intronic	Thecc1EG003215	scaffold_1	mRNA	Uncharacterized protein (48%P)
scaffold_1	0.105716210268992	0.368887058896846	0.263170848627854	20725138	20726842	hyper	-	CHH	intronic	Thecc1EG003216	scaffold_1	mRNA	Unknown
scaffold_1	0.122199546362881	0.408459103289293	0.286259556926412	20732293	20734056	hyper	+	CHH	intronic	Thecc1EG003217	scaffold_1	mRNA	Uncharacterized protein (74%P)
scaffold_1	0.112145609177911	0.376359074424828	0.264213465246917	20739475	20740194	hyper	+	CHH	intronic	Thecc1EG003218	scaffold_1	mRNA	c("Retrotransposon protein"	" Ty3-gypsy subclass"	" putative (39%U)")
scaffold_1	0.0987059291195758	0.367153995544518	0.268448066424943	20758626	20760352	hyper	+	CHH	intronic	Thecc1EG003219	scaffold_1	mRNA	Unknown
scaffold_1	0.0888888888888889	0.309090909090909	0.22020202020202	20774582	20775104	hyper	-	CHH	exonic	Thecc1EG003221	scaffold_1	mRNA	c("Retrotransposon protein"	" putative (54%U)")
scaffold_1	0	0.2	0.2	20778084	20778084	hyper	+	CHH	upstream	Thecc1EG003222	scaffold_1	mRNA	Uncharacterized protein (60%P)
scaffold_1	0.213167966637058	0.470211247442115	0.257043280805056	20827563	20829271	hyper	+	CHH	upstream	Thecc1EG003224	scaffold_1	mRNA	RING/U-box superfamily protein (60%T)
scaffold_1	0.187936571816173	0.466886350380863	0.27894977856469	20853911	20855834	hyper	+	CHH	intronic	Thecc1EG003225	scaffold_1	mRNA	c("Retrotransposon"	" Ty3-gypsy sub-class"	" putative-like protein (34%U)")
scaffold_1	0.230954002174043	0.490078824132525	0.259124821958481	20887892	20889407	hyper	-	CHH	upstream	Thecc1EG003228	scaffold_1	mRNA	Uncharacterized protein (81%P)
scaffold_1	0.26910284531953	0.437332254503307	0.168229409183777	20911998	20913629	hyper	-	CHH	intergenic	Thecc1EG003229	scaffold_1	mRNA	Unknown
scaffold_1	0.337352490437962	0.536046935683248	0.198694445245287	20942753	20944006	hyper	+	CHH	intergenic	Thecc1EG003230	scaffold_1	mRNA	Uncharacterized protein (64%P)
scaffold_1	0.22415344457425	0.483698048227575	0.259544603653326	20944079	20946064	hyper	-	CHH	upstream	Thecc1EG003231	scaffold_1	mRNA	Uncharacterized protein (23%U)
scaffold_1	0.166222093132071	0.410141465020525	0.243919371888454	20948074	20950005	hyper	-	CHH	exonic	Thecc1EG003232	scaffold_1	mRNA	c("Retrotransposon protein"	" Ty1-copia subclass"	" putative (60%U)")
scaffold_1	0.23544656912843	0.497722003037489	0.262275433909059	20966083	20967275	hyper	-	CHH	upstream	Thecc1EG003233	scaffold_1	mRNA	Unknown
scaffold_1	0.248859057096056	0.525438651468283	0.276579594372226	20967367	20969277	hyper	-	CHH	intergenic	Thecc1EG003234	scaffold_1	mRNA	Uncharacterized protein (24%U)
scaffold_1	0.193183475608802	0.390519334616649	0.197335859007847	20984330	20986205	hyper	-	CHH	upstream	Thecc1EG003235	scaffold_1	mRNA	Uncharacterized protein (51%U)
scaffold_1	0.208110595353507	0.425930076739428	0.217819481385922	20992287	20994228	hyper	+	CHH	upstream	Thecc1EG003236	scaffold_1	mRNA	Unknown
scaffold_1	0.26615149104605	0.418894113918284	0.152742622872234	21005616	21007609	hyper	+	CHH	intergenic	Thecc1EG003237	scaffold_1	mRNA	Uncharacterized protein (71%P)
scaffold_1	0.27095082432611	0.534597440310709	0.263646615984598	21023902	21025888	hyper	+	CHH	upstream	Thecc1EG003238	scaffold_1	mRNA	Uncharacterized protein (73%P)
scaffold_1	0.191278997612178	0.446436485318917	0.255157487706739	21035424	21036889	hyper	-	CHH	intergenic	Thecc1EG003239	scaffold_1	mRNA	Uncharacterized protein (22%U)
scaffold_1	0.130100830559159	0.386400787434547	0.256299956875388	21045937	21047694	hyper	+	CHH	upstream;downstream	Thecc1EG003240	scaffold_1	mRNA	Unknown
scaffold_1	0.213284695827799	0.44437186539393	0.23108716956613	21066002	21067847	hyper	-	CHH	upstream	Thecc1EG003241	scaffold_1	mRNA	Uncharacterized protein (78%P)
scaffold_1	0.187559391827684	0.443070882852292	0.255511491024608	21068496	21068950	hyper	+	CHH	intergenic	Thecc1EG003242	scaffold_1	mRNA	c("Retrotransposon protein"	" Ty1-copia subclass"	" putative (52%U)")
scaffold_1	0.24028041251244	0.482657979458659	0.24237756694622	21069319	21070933	hyper	-	CHH	upstream	Thecc1EG003243	scaffold_1	mRNA	Unknown
scaffold_1	0.239504680894318	0.495298424778335	0.255793743884016	21078944	21080840	hyper	-	CHH	intronic	Thecc1EG003244	scaffold_1	mRNA	Uncharacterized protein (69%P)
scaffold_1	0.187227415667402	0.458303775286643	0.271076359619241	21086848	21088792	hyper	-	CHH	intergenic	Thecc1EG003245	scaffold_1	mRNA	Uncharacterized protein (60%P)
scaffold_1	0.10214358832513	0.352354013135847	0.250210424810717	21088842	21089165	hyper	+	CHH	UTR5	Thecc1EG003246	scaffold_1	mRNA	Uncharacterized protein (66%P)
scaffold_1	0.395815742564969	0.307210031347962	-0.0886057112170063	21126704	21127173	hyper	+	CHH	UTR5	Thecc1EG003247	scaffold_1	mRNA	Uncharacterized protein (78%P)
scaffold_1	0.187977516579735	0.454338196775953	0.266360680196219	21105397	21107220	hyper	+	CHH	intronic	Thecc1EG003248	scaffold_1	mRNA	Unknown
scaffold_1	0.241866093742545	0.474001858618957	0.232135764876412	21124733	21126596	hyper	-	CHH	intronic	Thecc1EG003249	scaffold_1	mRNA	Unknown
scaffold_1	0.155642530828699	0.424063042325015	0.268420511496316	21127604	21128854	hyper	-	CHH	exonic	Thecc1EG003250	scaffold_1	mRNA	DNA/RNA polymerases superfamily protein (7%T)
scaffold_1	0.201628987351608	0.466166914722007	0.264537927370399	21148458	21150260	hyper	-	CHH	downstream	Thecc1EG003251	scaffold_1	mRNA	Uncharacterized protein (63%P)
scaffold_1	0.270663465924512	0.522379748639794	0.251716282715282	21157988	21159675	hyper	-	CHH	upstream	Thecc1EG003252	scaffold_1	mRNA	Uncharacterized protein (88%P)
scaffold_1	0.268130632003465	0.480243836984856	0.21211320498139	21160720	21162574	hyper	-	CHH	intergenic	Thecc1EG003253	scaffold_1	mRNA	Uncharacterized protein
scaffold_1	0.166039965251558	0.444886801079292	0.278846835827733	21171975	21173676	hyper	-	CHH	upstream	Thecc1EG003254	scaffold_1	mRNA	Uncharacterized protein (67%P)
scaffold_1	0.176246178480863	0.477845620529022	0.301599442048158	21170837	21171928	hyper	+	CHH	exonic	Thecc1EG003255	scaffold_1	mRNA	Uncharacterized protein (21%U)
scaffold_1	0.232356009603875	0.485796235241077	0.253440225637202	21183095	21184944	hyper	+	CHH	intergenic	Thecc1EG003256	scaffold_1	mRNA	Uncharacterized protein (53%P)
scaffold_1	0.237183111822561	0.52438331620503	0.287200204382469	21194934	21196239	hyper	-	CHH	upstream	Thecc1EG003258	scaffold_1	mRNA	Uncharacterized protein (63%P)
scaffold_1	0.213114966768022	0.529454523804369	0.316339557036347	21194487	21194749	hyper	+	CHH	exonic	Thecc1EG003259	scaffold_1	mRNA	Kinase superfamily protein (69%P)
scaffold_1	0.344364937388193	0.382882882882883	0.03851794549469	21194864	21194878	hyper	+	CHH	UTR5	Thecc1EG003260	scaffold_1	mRNA	Unknown
scaffold_1	0.196574739051962	0.397279797304032	0.20070505825207	21228311	21229978	hyper	-	CHH	intergenic	Thecc1EG003261	scaffold_1	mRNA	Unknown
scaffold_1	0.29136286459253	0.506614411658204	0.215251547065674	21255680	21257636	hyper	+	CHH	upstream	Thecc1EG003262	scaffold_1	mRNA	Unknown
scaffold_1	0.228453223879605	0.459797374275512	0.231344150395907	21250578	21252241	hyper	+	CHH	intronic	Thecc1EG003263	scaffold_1	mRNA	Cysteine-rich RLK (RECEPTOR-like protein kinase) 8 (10%T)
scaffold_1	0.260934876473113	0.474348599041279	0.213413722568166	21253982	21255371	hyper	-	CHH	intronic	Thecc1EG003264	scaffold_1	mRNA	Uncharacterized protein (62%P)
scaffold_1	0.164640303257144	0.423701765577273	0.25906146232013	21279635	21281508	hyper	+	CHH	intronic	Thecc1EG003266	scaffold_1	mRNA	Unknown
scaffold_1	0.215600116223683	0.464198120516847	0.248598004293163	21297521	21298460	hyper	-	CHH	intronic	Thecc1EG003267	scaffold_1	mRNA	Unknown
scaffold_1	0.195016826843988	0.465585682017845	0.270568855173856	21341122	21342674	hyper	+	CHH	intronic	Thecc1EG003268	scaffold_1	mRNA	Uncharacterized protein (53%P)
scaffold_1	0.203296557550754	0.489557539198444	0.286260981647689	21324803	21326641	hyper	+	CHH	intronic	Thecc1EG003269	scaffold_1	mRNA	Unknown
scaffold_1	0.234607642401134	0.493790954242367	0.259183311841233	21339940	21341031	hyper	+	CHH	intronic	Thecc1EG003271	scaffold_1	mRNA	Unknown
scaffold_1	0.172003278979085	0.482822464833409	0.310819185854323	21355636	21355706	hyper	+	CHH	intergenic	Thecc1EG003272	scaffold_1	mRNA	c("RING finger protein"	" putative (45%P)")
scaffold_1	0.240730024771792	0.491028615754527	0.250298590982734	21377316	21378855	hyper	+	CHH	UTR5	Thecc1EG003273	scaffold_1	mRNA	c("RNA-directed DNA polymerase (Reverse transcriptase)"	" Ribonuclease H-like protein (28%U)")
scaffold_1	0.234774339504247	0.479457976444081	0.244683636939834	21373148	21375032	hyper	+	CHH	exonic	Thecc1EG003274	scaffold_1	mRNA	Uncharacterized protein (66%P)
scaffold_1	0.190502587343992	0.438929125926632	0.24842653858264	21375381	21376836	hyper	+	CHH	intronic	Thecc1EG003275	scaffold_1	mRNA	Uncharacterized protein (38%U)
scaffold_1	0.242792494154207	0.486415257042898	0.243622762888691	21380880	21382777		-	CHH	intronic	Thecc1EG003277	scaffold_1	mRNA	Uncharacterized protein (42%U)
scaffold_1	0.252657447568504	0.478737166410484	0.22607971884198	21405151	21407011	hyper	+	CHH	UTR3	Thecc1EG003279	scaffold_1	mRNA	Unknown
scaffold_1	0.231056927492943	0.47055311668263	0.239496189189687	21419060	21420802	hypo	-	CHH	intergenic	Thecc1EG003281	scaffold_1	mRNA	Uncharacterized protein (54%U)
scaffold_1	0.109265023451428	0.382886793748403	0.273621770296975	21432930	21434565	hyper	-	CHH	exonic	Thecc1EG003282	scaffold_1	mRNA	Unknown
scaffold_1	0.181037244499261	0.417171498864605	0.236134254365344	21430773	21432653	hyper	-	CHH	intronic	Thecc1EG003283	scaffold_1	mRNA	Unknown
scaffold_1	0.156966920484454	0.364738149122036	0.207771228637583	21449155	21450734	hyper	+	CHH	intronic	Thecc1EG003284	scaffold_1	mRNA	Unknown
scaffold_1	0.239219080174454	0.518357198881539	0.279138118707085	21442901	21444542	hyper	-	CHH	intergenic	Thecc1EG003285	scaffold_1	mRNA	c("Retrotransposon"	" unclassified"	" putative-like protein (23%U)")
scaffold_1	0.201997955437272	0.458964522277494	0.256966566840222	21459651	21461351	hyper	-	CHH	intronic	Thecc1EG003286	scaffold_1	mRNA	Unknown
scaffold_1	0.327632844299511	0.465685120808352	0.138052276508841	21466456	21468071	hyper	+	CHH	upstream	Thecc1EG003287	scaffold_1	mRNA	Uncharacterized protein (23%U)
scaffold_1	0.185251002831641	0.425788842667042	0.240537839835401	21497296	21498997	hyper	-	CHH	intronic	Thecc1EG003289	scaffold_1	mRNA	Uncharacterized protein (55%P)
scaffold_1	0.278223593137578	0.526519356895579	0.248295763758001	21499278	21500306	hyper	+	CHH	upstream	Thecc1EG003290	scaffold_1	mRNA	Uncharacterized protein (27%U)
scaffold_1	0.211370011266711	0.440325936353366	0.228955925086655	21511563	21513518	hyper	-	CHH	intergenic	Thecc1EG003291	scaffold_1	mRNA	Uncharacterized protein (82%P)
scaffold_1	0.190561196197589	0.488369793597825	0.297808597400236	21513558	21514240	hyper	+	CHH	UTR5	Thecc1EG003292	scaffold_1	mRNA	Cysteine-rich RLK (RECEPTOR-like protein kinase) 8 (12%T)
scaffold_1	0.309971071636785	0.454144243993206	0.144173172356421	21538587	21540146	hyper	-	CHH	intergenic	Thecc1EG003293	scaffold_1	mRNA	Uncharacterized protein (67%P)
scaffold_1	0.267666828914882	0.489118311429401	0.221451482514519	21568800	21570137	hyper	-	CHH	intergenic	Thecc1EG003294	scaffold_1	mRNA	Uncharacterized protein (68%P)
scaffold_1	0.139391548407548	0.389448788143767	0.250057239736219	21576848	21578672	hyper	+	CHH	intronic	Thecc1EG003295	scaffold_1	mRNA	Cysteine-rich RLK (RECEPTOR-like protein kinase) 8 (16%T)
scaffold_1	0.216240823159121	0.483336651979417	0.267095828820296	21653265	21654959	hyper	-	CHH	upstream	Thecc1EG003296	scaffold_1	mRNA	Uncharacterized protein (77%U)
scaffold_1	0.238256059524486	0.51200170442537	0.273745644900884	21583615	21585598	hyper	+	CHH	intronic	Thecc1EG003297	scaffold_1	mRNA	Uncharacterized protein (23%U)
scaffold_1	0.233299833881446	0.474141136636791	0.240841302755345	21588215	21590031	hyper	-	CHH	intronic	Thecc1EG003298	scaffold_1	mRNA	DNA/RNA polymerases superfamily protein (62%P)
scaffold_1	0.227730841796881	0.426965928341033	0.199235086544152	21602637	21604114	hypo	+	CHH	intronic	Thecc1EG003299	scaffold_1	mRNA	Uncharacterized protein (38%U)
scaffold_1	0.280540066662809	0.38397739970648	0.103437333043671	21622342	21624206	hypo	+	CHH	intronic	Thecc1EG003300	scaffold_1	mRNA	c("Gag/pol protein"	" putative (36%U)")
scaffold_1	0.115692576892977	0.406325905026965	0.290633328133988	21625188	21626965	hyper	-	CHH	intronic	Thecc1EG003301	scaffold_1	mRNA	Uncharacterized protein (57%P)
scaffold_1	0.12739706883129	0.388972931990422	0.261575863159132	21628694	21630449	hyper	+	CHH	intronic	Thecc1EG003302	scaffold_1	mRNA	c("Retroelement pol polyprotein-like"	" putative (55%U)")
scaffold_1	0.197199109328728	0.454743883840015	0.257544774511287	21651321	21653214	hyper	+	CHH	intronic	Thecc1EG003303	scaffold_1	mRNA	Unknown
scaffold_1	0.185464656523855	0.45836304433468	0.272898387810825	21656363	21658343	hyper	-	CHH	upstream	Thecc1EG003304	scaffold_1	mRNA	Uncharacterized protein (28%U)
scaffold_1	0.252010564913495	0.507444697569087	0.255434132655592	21660805	21662567	hyper	+	CHH	intergenic	Thecc1EG003305	scaffold_1	mRNA	Uncharacterized protein (88%P)
scaffold_1	0.102460020599555	0.399467035856488	0.297007015256933	21733081	21733423	hyper	+	CHH	UTR5	Thecc1EG003308	scaffold_1	mRNA	CLIP-associated protein (74%T)
scaffold_1	0.264788642729819	0.44309369438088	0.17830505165106	21730420	21730787	hyper	+	CHH	UTR5	Thecc1EG003310	scaffold_1	mRNA	Gag/pol-like protein (23%U)
scaffold_1	0.175678636265483	0.43923497001026	0.263556333744778	21728485	21730142	hyper	+	CHH	UTR5	Thecc1EG003311	scaffold_1	mRNA	c("Retrotransposon protein"	" Ty3-gypsy subclass"	" putative (58%U)")
scaffold_1	0.233160217605628	0.477590339430289	0.244430121824661	21731712	21732900	hyper	-	CHH	UTR5	Thecc1EG003312	scaffold_1	mRNA	Uncharacterized protein (55%U)
scaffold_1	0.190444931733055	0.461044288264232	0.270599356531177	21746720	21748178	hyper	-	CHH	intronic	Thecc1EG003313	scaffold_1	mRNA	Gag protease polyprotein (77%P)
scaffold_1	0.194216936596797	0.471166986865421	0.276950050268624	21765833	21767613	hyper	-	CHH	intergenic	Thecc1EG003314	scaffold_1	mRNA	Unknown
scaffold_1	0.245926496722102	0.464843683205397	0.218917186483294	21785901	21787852	hyper	+	CHH	intergenic	Thecc1EG003316	scaffold_1	mRNA	Unknown
scaffold_1	0.253268652413716	0.510712494956625	0.257443842542909	21788732	21790597	hyper	-	CHH	exonic	Thecc1EG003317	scaffold_1	mRNA	c("Copia-type pol polyprotein"	" putative (60%U)")
scaffold_1	0.220909275503041	0.453703696981879	0.232794421478838	21797109	21798701	hyper	-	CHH	intergenic	Thecc1EG003318	scaffold_1	mRNA	Uncharacterized protein (26%U)
scaffold_1	0.283148148148148	0.409600143466229	0.126451995318081	21826569	21826991	hypo	-	CHH	upstream	Thecc1EG003319	scaffold_1	mRNA	Unknown
scaffold_1	0.14173845705914	0.356425017102787	0.214686560043647	21827328	21828919	hypo	+	CHH	intergenic	Thecc1EG003320	scaffold_1	mRNA	Uncharacterized protein (28%U)
scaffold_1	0.175006706380578	0.490899125980368	0.315892419599791	21877349	21879096	hyper	-	CHH	upstream	Thecc1EG003321	scaffold_1	mRNA	c("Retrotransposon protein"	" putative (44%U)")
scaffold_1	0.174701371376563	0.474775518065586	0.300074146689023	21887665	21888958	hyper	+	CHH	upstream	Thecc1EG003322	scaffold_1	mRNA	Uncharacterized protein (65%P)
scaffold_1	0.159963038210792	0.37963476370625	0.219671725495458	21908397	21910000	hypo	-	CHH	upstream	Thecc1EG003323	scaffold_1	mRNA	Uncharacterized protein (80%P)
scaffold_1	0.175918111283372	0.420784139105023	0.244866027821652	21945698	21947588	hyper	+	CHH	intronic	Thecc1EG003325	scaffold_1	mRNA	Cysteine-rich RLK (RECEPTOR-like protein kinase) 8 (22%T)
scaffold_1	0.187230428433819	0.445367161697146	0.258136733263328	21937161	21938973	hyper	-	CHH	intronic	Thecc1EG003326	scaffold_1	mRNA	Uncharacterized protein
scaffold_1	0.217608794758871	0.472275500951933	0.254666706193062	21941302	21943206	hyper	-	CHH	intronic	Thecc1EG003327	scaffold_1	mRNA	Cysteine-rich RLK (RECEPTOR-like protein kinase) 8 (10%T)
scaffold_1	0.239448012482821	0.533761843637554	0.294313831154733	21976648	21977765	hyper	+	CHH	upstream	Thecc1EG003328	scaffold_1	mRNA	Uncharacterized protein (67%P)
scaffold_1	0.24746566943807	0.504032829065152	0.256567159627082	21978272	21980228	hyper	-	CHH	intergenic	Thecc1EG003329	scaffold_1	mRNA	Mutator-like transposase (10%U)
scaffold_1	0.24002819802767	0.508706437125167	0.268678239097496	21983177	21985155	hyper	+	CHH	exonic	Thecc1EG003330	scaffold_1	mRNA	Uncharacterized protein (69%P)
scaffold_1	0.140011406712498	0.428399676763854	0.288388270051355	22001920	22002748	hyper	-	CHH	intronic	Thecc1EG003332	scaffold_1	mRNA	Unknown
scaffold_1	0.4	0.520797720797721	0.120797720797721	22010929	22011000	hyper	+	CHH	upstream	Thecc1EG003333	scaffold_1	mRNA	Cysteine-rich RLK (RECEPTOR-like protein kinase) 8 (7%T)
scaffold_1	0.183604793857068	0.454925236813353	0.271320442956286	22039336	22041119	hypo	-	CHH	upstream	Thecc1EG003334	scaffold_1	mRNA	Ferrochelatase 2 (81%P)
scaffold_1	0.204165647083977	0.425283315263674	0.221117668179697	22056459	22058307	hyper	-	CHH	upstream	Thecc1EG003335	scaffold_1	mRNA	Unknown
scaffold_1	0.15657125054175	0.454432070998981	0.297860820457231	22069662	22071595	hyper	+	CHH	upstream	Thecc1EG003336	scaffold_1	mRNA	Uncharacterized protein (36%U)
scaffold_1	0.252707347990783	0.498913167389753	0.246205819398971	22066748	22068725	hypo	+	CHH	intronic	Thecc1EG003337	scaffold_1	mRNA	c("Polyprotein"	" 77260-80472"	" putative (55%U)")
scaffold_1	0.215678056392933	0.521067132641133	0.305389076248199	22074975	22076954	hyper	+	CHH	intergenic	Thecc1EG003338	scaffold_1	mRNA	Unknown
scaffold_1	0.19272801913977	0.461766518859638	0.269038499719868	22090824	22092666	hyper	-	CHH	upstream	Thecc1EG003339	scaffold_1	mRNA	Unknown
scaffold_1	0.236219332275269	0.507258183949841	0.271038851674572	22106998	22108761	hyper	+	CHH	upstream	Thecc1EG003340	scaffold_1	mRNA	Unknown
scaffold_1	0.202927108971106	0.469784242831513	0.266857133860407	22119409	22120394	hyper	+	CHH	upstream	Thecc1EG003341	scaffold_1	mRNA	TTF-type zinc finger with HAT dimerization domain-like protein (32%T)
scaffold_1	0.264888993278048	0.365760627553335	0.100871634275287	22120410	22121555	hyper	+	CHH	intergenic	Thecc1EG003342	scaffold_1	mRNA	ENTH/VHS/GAT family protein (69%P)
scaffold_1	0.233054431808561	0.328242156756503	0.095187724947942	22147934	22149406	hypo	-	CHH	upstream	Thecc1EG003345	scaffold_1	mRNA	Unknown
scaffold_1	0.218921397230221	0.358417456368719	0.139496059138498	22163355	22165034	hyper	-	CHH	upstream	Thecc1EG003348	scaffold_1	mRNA	Unknown
scaffold_1	0.169452645984645	0.393178682096488	0.223726036111842	22170218	22171953	hyper	+	CHH	upstream;downstream	Thecc1EG003349	scaffold_1	mRNA	c("Retrotransposon"	" putative-like protein (34%U)")
scaffold_1	0.223613039984751	0.451349144312375	0.227736104327624	22166840	22168712	hyper	-	CHH	intergenic	Thecc1EG003350	scaffold_1	mRNA	Unknown
scaffold_1	0.197776361960526	0.434607823211327	0.236831461250801	22174834	22176492	hyper	+	CHH	intergenic	Thecc1EG003351	scaffold_1	mRNA	Uncharacterized protein (53%U)
scaffold_1	0.188703982808712	0.455082528680968	0.266378545872256	22176548	22178435	hyper	-	CHH	upstream	Thecc1EG003352	scaffold_1	mRNA	Unknown
scaffold_1	0.204651162790698	0.440092165898617	0.23544100310792	22202634	22202827	hyper	-	CHH	intronic	Thecc1EG003353	scaffold_1	mRNA	DNA/RNA polymerases superfamily protein (5%T)
scaffold_1	0.232568165062432	0.440614215969744	0.208046050907312	22203011	22204885	hyper	-	CHH	intronic	Thecc1EG003354	scaffold_1	mRNA	Uncharacterized protein (23%U)
scaffold_1	0.146087017745374	0.381051900943908	0.234964883198534	22215835	22217280	hyper	-	CHH	intronic	Thecc1EG003355	scaffold_1	mRNA	Uncharacterized protein (67%P)
scaffold_1	0.175188416629082	0.433254687320879	0.258066270691797	22213348	22215125	hyper	-	CHH	UTR3	Thecc1EG003356	scaffold_1	mRNA	Unknown
scaffold_1	0.23156408641907	0.492871755696002	0.261307669276932	22232957	22234877	hyper	+	CHH	upstream	Thecc1EG003357	scaffold_1	mRNA	Uncharacterized protein
scaffold_1	0.155471087060117	0.418724149250465	0.263253062190348	22232401	22232900	hyper	-	CHH	intronic	Thecc1EG003358	scaffold_1	mRNA	Uncharacterized protein (22%U)
scaffold_1	0.208940095100201	0.448220534451753	0.239280439351552	22237386	22239294	hyper	-	CHH	intergenic	Thecc1EG003359	scaffold_1	mRNA	Unknown
scaffold_1	0.218676538305477	0.525611321894663	0.306934783589186	22245684	22247593	hyper	-	CHH	upstream	Thecc1EG003360	scaffold_1	mRNA	c("Retrotransposon protein"	" Ty3-gypsy subclass"	" putative (43%U)")
scaffold_1	0.187840532941363	0.409571118397625	0.221730585456262	22253089	22255069	hyper	-	CHH	intergenic	Thecc1EG003362	scaffold_1	mRNA	Uncharacterized protein (60%U)
scaffold_1	0.305953801151554	0.468479882377758	0.162526081226204	22292080	22293820	hypo	+	CHH	upstream	Thecc1EG003363	scaffold_1	mRNA	DNA/RNA polymerases superfamily protein (90%P)
scaffold_1	0.163566886273183	0.420008128187541	0.256441241914358	22276864	22278503	hyper	+	CHH	intronic	Thecc1EG003365	scaffold_1	mRNA	DNA/RNA polymerases superfamily protein (65%P)
scaffold_1	0.117847180892752	0.385675341722108	0.267828160829356	22304420	22305941	hyper	-	CHH	upstream	Thecc1EG003366	scaffold_1	mRNA	c("Retrotransposon"	" Ty1-copia subclass"	" putative-like protein (32%U)")
scaffold_1	0.253853164377511	0.349913068675746	0.0960599042982354	22306151	22306452	hypo	-	CHH	upstream	Thecc1EG003367	scaffold_1	mRNA	Uncharacterized protein (59%P)
scaffold_1	0.321173222912353	0.639847032780059	0.318673809867706	22343821	22343896	hyper	+	CHH	UTR5	Thecc1EG003368	scaffold_1	mRNA	Uncharacterized protein (24%U)
scaffold_1	0.05625	0.284998613167012	0.228748613167012	22328498	22329341	hyper	+	CHH	intronic	Thecc1EG003369	scaffold_1	mRNA	Unknown
scaffold_1	0.291433908137882	0.405836590415457	0.114402682277576	22324811	22326657	hyper	-	CHH	intronic	Thecc1EG003370	scaffold_1	mRNA	Uncharacterized protein (71%P)
scaffold_1	0.145895857653656	0.359111642030733	0.213215784377077	22333107	22335001	hyper	-	CHH	intronic	Thecc1EG003371	scaffold_1	mRNA	Cysteine-rich RLK (RECEPTOR-like protein kinase) 8 (33%T)
scaffold_1	0.287404337712158	0.523826682707627	0.236422344995469	22342225	22343778	hypo	+	CHH	upstream	Thecc1EG003372	scaffold_1	mRNA	Uncharacterized protein (18%U)
scaffold_1	0.237724297820206	0.449215305247523	0.211491007427317	22368783	22370600	hypo	+	CHH	intergenic	Thecc1EG003373	scaffold_1	mRNA	Zinc knuckle (CCHC-type) family protein (19%T)
scaffold_1	0.230803050340452	0.47496566115247	0.244162610812018	22372701	22374675	hyper	-	CHH	downstream	Thecc1EG003374	scaffold_1	mRNA	c("Retroelement pol polyprotein"	" putative (59%U)")
scaffold_1	0.162950761656895	0.454144350791737	0.291193589134842	22397161	22399122	hyper	-	CHH	upstream	Thecc1EG003375	scaffold_1	mRNA	c("Gag protease polyprotein"	" putative (52%P)")
scaffold_1	0.163429083709835	0.418249921472262	0.254820837762427	22400298	22402070	hyper	+	CHH	intergenic	Thecc1EG003377	scaffold_1	mRNA	Uncharacterized protein (53%P)
scaffold_1	0.162027485312638	0.372390989811969	0.210363504499331	22415322	22417313	hyper	-	CHH	upstream	Thecc1EG003378	scaffold_1	mRNA	Ty3-gypsy retrotransposon-like protein (22%U)
scaffold_1	0.166140546071041	0.415391459578949	0.249250913507908	22422849	22424828	hyper	+	CHH	upstream	Thecc1EG003379	scaffold_1	mRNA	Uncharacterized protein (32%U)
scaffold_1	0.228706211380624	0.494107317290358	0.265401105909734	22420959	22422817	hyper	+	CHH	exonic	Thecc1EG003380	scaffold_1	mRNA	GroES-like zinc-binding alcohol dehydrogenase family protein (76%T)
scaffold_1	0.157773674695285	0.437675457832728	0.279901783137443	22437003	22438917	hyper	+	CHH	intronic	Thecc1EG003381	scaffold_1	mRNA	Uncharacterized protein (61%P)
scaffold_1	0.180256290403588	0.436774121734135	0.256517831330547	22444154	22445882	hyper	-	CHH	intronic	Thecc1EG003382	scaffold_1	mRNA	Uncharacterized protein
scaffold_1	0.169230769230769	0.384966315983758	0.215735546752989	22451921	22452112	hypo	+	CHH	intronic	Thecc1EG003383	scaffold_1	mRNA	Unknown
scaffold_1	0.0838337662377166	0.389205317188207	0.30537155095049	22459934	22461129	hyper	+	CHH	intronic	Thecc1EG003384	scaffold_1	mRNA	Unknown
scaffold_1	0.320709187854795	0.541408606995748	0.220699419140953	22476377	22476831	hyper	-	CHH	intergenic	Thecc1EG003385	scaffold_1	mRNA	Unknown
scaffold_1	0.17066674901286	0.4365135643315	0.265846815318639	22480479	22482474	hyper	-	CHH	intronic	Thecc1EG003386	scaffold_1	mRNA	Uncharacterized protein (76%P)
scaffold_1	0.130247526805758	0.465437902953113	0.335190376147355	22494340	22496328	hyper	+	CHH	upstream	Thecc1EG003387	scaffold_1	mRNA	Uncharacterized protein (60%P)
scaffold_1	0.168730681871268	0.447461909098931	0.278731227227662	22514237	22516144	hyper	-	CHH	upstream	Thecc1EG003388	scaffold_1	mRNA	c("F7F22.17"	" putative (58%U)")
scaffold_1	0.209744010646468	0.442481840871642	0.232737830225174	22512225	22514213	hyper	-	CHH	intronic	Thecc1EG003389	scaffold_1	mRNA	Uncharacterized protein (79%P)
scaffold_1	0.228440469722117	0.479805529501155	0.251365059779038	22509715	22511597	hyper	+	CHH	intronic	Thecc1EG003390	scaffold_1	mRNA	Unknown
scaffold_1	0.172606411523319	0.423474894780004	0.250868483256684	22519629	22521514	hyper	-	CHH	upstream	Thecc1EG003392	scaffold_1	mRNA	Unknown
scaffold_1	0.12865835781591	0.388513457240094	0.259855099424184	22525002	22526863	hyper	+	CHH	intergenic	Thecc1EG003393	scaffold_1	mRNA	MAC/Perforin domain-containing protein (67%T)
scaffold_1	0.259994778552976	0.543701653636471	0.283706875083495	22554184	22555413	hyper	+	CHH	intergenic	Thecc1EG003394	scaffold_1	mRNA	Uncharacterized protein (45%P)
scaffold_1	0.207737455657123	0.454515460201515	0.246778004544392	22555791	22557579	hyper	-	CHH	upstream	Thecc1EG003395	scaffold_1	mRNA	Uncharacterized protein (24%U)
scaffold_1	0.187007424271406	0.458916231177585	0.271908806906179	22560963	22562310	hyper	+	CHH	intronic	Thecc1EG003396	scaffold_1	mRNA	Uncharacterized protein (58%P)
scaffold_1	0.245070128941916	0.520196239004804	0.275126110062888	22565768	22567705	hyper	+	CHH	downstream	Thecc1EG003397	scaffold_1	mRNA	Uncharacterized protein (22%U)
scaffold_1	0.204402994601829	0.444807109245858	0.240404114644029	22574696	22576485	hyper	+	CHH	upstream	Thecc1EG003398	scaffold_1	mRNA	Uncharacterized protein (66%P)
scaffold_1	0.266028463884403	0.51487355956184	0.248845095677437	22581675	22583304	hyper	+	CHH	upstream;downstream	Thecc1EG003399	scaffold_1	mRNA	Uncharacterized protein (66%P)
scaffold_1	0.110376641894949	0.369350602848936	0.258973960953986	22587690	22589230	hyper	-	CHH	upstream	Thecc1EG003400	scaffold_1	mRNA	Unknown
scaffold_1	0.146865458798944	0.413374018223893	0.266508559424949	22595231	22596799	hyper	+	CHH	upstream	Thecc1EG003401	scaffold_1	mRNA	Unknown
scaffold_1	0.245005547644857	0.438602850967402	0.193597303322546	22597187	22598403	hyper	-	CHH	intergenic	Thecc1EG003402	scaffold_1	mRNA	Unknown
scaffold_1	0.172244522291961	0.376200743464171	0.20395622117221	22600343	22601676	hyper	-	CHH	intronic	Thecc1EG003403	scaffold_1	mRNA	Unknown
scaffold_1	0.196009811294357	0.478452394378805	0.282442583084448	22637324	22639237	hyper	+	CHH	intronic	Thecc1EG003404	scaffold_1	mRNA	Uncharacterized protein (75%P)
scaffold_1	0.163587643240495	0.415047489946735	0.25145984670624	22619871	22621160	hyper	-	CHH	UTR3	Thecc1EG003405	scaffold_1	mRNA	c("Retrotransposon protein"	" putative (59%U)")
scaffold_1	0.181179287582681	0.476522541934704	0.295343254352023	22629212	22631068	hyper	+	CHH	intronic	Thecc1EG003406	scaffold_1	mRNA	c("Retrotransposon protein"	" Ty1-copia subclass"	" putative (47%U)")
scaffold_1	0.193417623551613	0.452288082324153	0.258870458772539	22631738	22633341	hyper	-	CHH	intronic	Thecc1EG003407	scaffold_1	mRNA	Uncharacterized protein (43%U)
scaffold_1	0.209382733411599	0.469391468372795	0.260008734961196	22643156	22645034	hyper	+	CHH	intronic	Thecc1EG003408	scaffold_1	mRNA	Uncharacterized protein (42%P)
scaffold_1	0.290017033275615	0.541705068236671	0.251688034961056	22654061	22655472	hyper	+	CHH	intronic	Thecc1EG003409	scaffold_1	mRNA	Unknown
scaffold_1	0.20601403740349	0.501640399199403	0.295626361795913	22656266	22656787	hyper	-	CHH	intronic	Thecc1EG003410	scaffold_1	mRNA	Retrotransposon gag-like protein (27%U)
scaffold_1	0.236156325654912	0.458581039204851	0.22242471354994	22661159	22662914	hyper	-	CHH	intronic	Thecc1EG003411	scaffold_1	mRNA	c("Retroelement pol polyprotein-like"	" putative (39%U)")
scaffold_1	0.175704364151417	0.493656251216003	0.317951887064587	22670024	22671540	hyper	+	CHH	intronic	Thecc1EG003412	scaffold_1	mRNA	Uncharacterized protein (69%P)
scaffold_1	0.161117433158881	0.395972822024167	0.234855388865286	22686260	22687975	hyper	-	CHH	upstream	Thecc1EG003413	scaffold_1	mRNA	Uncharacterized protein (27%U)
scaffold_1	0.25	0.519444444444444	0.269444444444444	22740362	22740379	hyper	+	CHH	intronic	Thecc1EG003414	scaffold_1	mRNA	Uncharacterized protein (77%P)
scaffold_1	0.189976103987406	0.383828055246461	0.193851951259055	22713676	22715335	hyper	-	CHH	intronic	Thecc1EG003415	scaffold_1	mRNA	Unknown
scaffold_1	0.248282464046771	0.504853393517235	0.256570929470464	22740757	22742653	hyper	+	CHH	UTR5	Thecc1EG003416	scaffold_1	mRNA	Uncharacterized protein (46%P)
scaffold_1	0.094956759171573	0.368385966846496	0.273429207674923	22728918	22730608	hyper	+	CHH	intronic	Thecc1EG003417	scaffold_1	mRNA	Uncharacterized protein (28%U)
scaffold_1	0.171186218504035	0.443948472154974	0.27276225365094	22736566	22738319	hyper	+	CHH	intronic	Thecc1EG003418	scaffold_1	mRNA	Uncharacterized protein (35%U)
scaffold_1	0.264950642281664	0.501601528354348	0.236650886072684	22735152	22736378	hyper	-	CHH	intronic	Thecc1EG003419	scaffold_1	mRNA	Unknown
scaffold_1	0.234245034065984	0.478134027478772	0.243888993412788	22738436	22740254	hyper	-	CHH	intronic	Thecc1EG003420	scaffold_1	mRNA	Unknown
scaffold_1	0.15323761659546	0.386086291352083	0.232848674756623	22755694	22756937	hypo	+	CHH	intergenic	Thecc1EG003421	scaffold_1	mRNA	Uncharacterized protein (69%P)
scaffold_1	0.205176767676768	0.380864045864046	0.175687278187278	22769027	22769936	hyper	+	CHH	upstream	Thecc1EG003422	scaffold_1	mRNA	Uncharacterized protein (63%P)
scaffold_1	0.236298835249666	0.49401912938233	0.257720294132664	22762137	22763917	hyper	+	CHH	downstream	Thecc1EG003423	scaffold_1	mRNA	Unknown
scaffold_1	0.198823451851274	0.439911763014973	0.241088311163698	22771784	22773562	hypo	+	CHH	intergenic	Thecc1EG003424	scaffold_1	mRNA	Uncharacterized protein (46%U)
scaffold_1	0.207039878079582	0.45928575487966	0.252245876800078	22786307	22788137	hyper	-	CHH	intronic	Thecc1EG003425	scaffold_1	mRNA	DNA/RNA polymerases superfamily protein (4%T)
scaffold_1	0.178673999911609	0.476315270505586	0.297641270593976	22783650	22785521	hyper	+	CHH	exonic	Thecc1EG003426	scaffold_1	mRNA	Uncharacterized protein (71%P)
scaffold_1	0.0475	0.301339285714286	0.253839285714285	22812467	22812522	hyper	-	CHH	upstream	Thecc1EG003427	scaffold_1	mRNA	Unknown
scaffold_1	0.174276422561832	0.438323580565372	0.26404715800354	22829874	22831400	hyper	-	CHH	intronic	Thecc1EG003428	scaffold_1	mRNA	Uncharacterized protein (89%P)
scaffold_1	0.264611599226984	0.506575792726026	0.241964193499042	22838935	22839466	hyper	+	CHH	intronic	Thecc1EG003430	scaffold_1	mRNA	Transposase-like protein (33%U)
scaffold_1	0.138141130933568	0.431881955766644	0.293740824833076	22839639	22841607	hyper	-	CHH	intronic	Thecc1EG003431	scaffold_1	mRNA	Uncharacterized protein (83%P)
scaffold_1	0.175576050233773	0.422311671849926	0.246735621616153	22861369	22863261	hyper	+	CHH	UTR5	Thecc1EG003432	scaffold_1	mRNA	Unknown
scaffold_1	0.172055836255916	0.391428071622511	0.219372235366595	22859497	22861328	hyper	-	CHH	intronic	Thecc1EG003433	scaffold_1	mRNA	Small GTP-binding protein (84%P)
scaffold_1	0.214641894909573	0.514087225186367	0.299445330276793	22900008	22901983	hyper	-	CHH	intronic	Thecc1EG003435	scaffold_1	mRNA	Uncharacterized protein (82%P)
scaffold_1	0.333936257664287	0.577542499522477	0.24360624185819	22920233	22920294	hyper	+	CHH	exonic	Thecc1EG003436	scaffold_1	mRNA	Uncharacterized protein (79%P)
scaffold_1	0.110447156269718	0.407659273083488	0.297212116813771	22918128	22919978	hyper	-	CHH	intronic	Thecc1EG003437	scaffold_1	mRNA	Unknown
scaffold_1	0.181450469693756	0.460742518725958	0.279292049032202	22933655	22935284	hyper	-	CHH	intergenic	Thecc1EG003438	scaffold_1	mRNA	Unknown
scaffold_1	0.103582276358877	0.342485717451762	0.238903441092884	22942101	22944062	hyper	+	CHH	intergenic	Thecc1EG003440	scaffold_1	mRNA	Gag protease polyprotein (85%P)
scaffold_1	0.125818108619966	0.392444034293879	0.266625925673913	22977180	22978892	hyper	+	CHH	intergenic	Thecc1EG003441	scaffold_1	mRNA	c("Retrotransposon protein"	" putative (44%U)")
scaffold_1	0.168702064269334	0.442270753010978	0.273568688741644	22987332	22989112	hyper	+	CHH	intergenic	Thecc1EG003442	scaffold_1	mRNA	Uncharacterized protein (76%P)
scaffold_1	0.177094338178804	0.399985583312693	0.222891245133889	23002568	23004315	hyper	+	CHH	upstream	Thecc1EG003443	scaffold_1	mRNA	c("Retrotransposon"	" Ty1-copia subclass"	" putative-like protein (15%U)")
scaffold_1	0.0333333333333333	0.277777777777778	0.244444444444444	23014881	23014881	hyper	-	CHH	upstream	Thecc1EG003445	scaffold_1	mRNA	Uncharacterized protein (75%P)
scaffold_1	0.199798606228833	0.477463753025468	0.277665146796635	23015430	23017076	hyper	+	CHH	upstream	Thecc1EG003446	scaffold_1	mRNA	Uncharacterized protein (61%P)
scaffold_1	0.229892633148897	0.400879987315746	0.170987354166849	23071233	23072744	hyper	+	CHH	upstream	Thecc1EG003447	scaffold_1	mRNA	Unknown
scaffold_1	0.150848670271829	0.395740447649751	0.244891777377922	23078078	23080021	hyper	+	CHH	upstream	Thecc1EG003448	scaffold_1	mRNA	Uncharacterized protein (86%P)
scaffold_1	0.159652734066867	0.385462484926494	0.225809750859627	23108270	23110089	hyper	-	CHH	intergenic	Thecc1EG003449	scaffold_1	mRNA	Uncharacterized protein (60%P)
scaffold_1	0.195681507760025	0.417994484661653	0.222312976901628	23139080	23140583	hyper	-	CHH	intronic	Thecc1EG003450	scaffold_1	mRNA	Uncharacterized protein (43%U)
scaffold_1	0.221897877706458	0.420976854965967	0.199078977259509	23141552	23143392	hypo	-	CHH	intronic	Thecc1EG003451	scaffold_1	mRNA	c("Integrase"	" catalytic region"	" Zinc finger"	" CCHC-type"	" Peptidase aspartic"	" catalytic"	" putative (53%U)")
scaffold_1	0.185159814078871	0.408167576397581	0.22300776231871	23143445	23145172	hyper	-	CHH	UTR5	Thecc1EG003452	scaffold_1	mRNA	Unknown
scaffold_1	0.216200832323719	0.395934170457856	0.179733338134138	23162279	23164183	hyper	+	CHH	upstream	Thecc1EG003453	scaffold_1	mRNA	Uncharacterized protein (74%P)
scaffold_1	0.164899744116657	0.467596878080332	0.302697133963675	23180493	23182238	hyper	+	CHH	intronic	Thecc1EG003454	scaffold_1	mRNA	Uncharacterized protein (79%P)
scaffold_1	0.245159968957403	0.497066005889535	0.251906036932133	23187881	23188674	hyper	-	CHH	UTR5	Thecc1EG003455	scaffold_1	mRNA	Unknown
scaffold_1	0.230254904961918	0.456323828903135	0.226068923941217	23185789	23187410	hyper	-	CHH	intronic	Thecc1EG003456	scaffold_1	mRNA	Unknown
scaffold_1	0.226667470000379	0.476279596050326	0.249612126049947	23218601	23220338	hyper	+	CHH	upstream	Thecc1EG003457	scaffold_1	mRNA	c("Retrotransposon gag protein"	" putative (51%U)")
scaffold_1	0.257142857142857	0.521008403361345	0.263865546218487	23251179	23251179	hyper	-	CHH	upstream	Thecc1EG003459	scaffold_1	mRNA	Uncharacterized protein (68%P)
scaffold_1	0.243674599473849	0.508828482793616	0.265153883319768	23295733	23297680	hyper	+	CHH	intergenic	Thecc1EG003460	scaffold_1	mRNA	Uncharacterized protein (79%P)
scaffold_1	0.172803263576403	0.418541223077668	0.245737959501266	23382644	23384542	hyper	-	CHH	upstream	Thecc1EG003461	scaffold_1	mRNA	Uncharacterized protein (67%P)
scaffold_1	0.244967157649443	0.519944462156658	0.274977304507215	23370746	23372482	hyper	-	CHH	intronic	Thecc1EG003462	scaffold_1	mRNA	Cysteine-rich RLK (RECEPTOR-like protein kinase) 8 (16%T)
scaffold_1	0.282413961007331	0.483800673062545	0.201386712055214	23379660	23381468	hyper	+	CHH	intronic	Thecc1EG003463	scaffold_1	mRNA	c("Retrotransposon protein"	" putative (36%U)")
scaffold_1	0.21845468991813	0.432321954122445	0.213867264204314	23389991	23391836	hypo	+	CHH	intergenic	Thecc1EG003464	scaffold_1	mRNA	c("Retrotransposon"	" Ty3-gypsy sub-class"	" putative-like protein (34%U)")
scaffold_1	0.116762136276439	0.367508462488439	0.250746326212	23466735	23468257	hyper	-	CHH	intronic	Thecc1EG003465	scaffold_1	mRNA	Unknown
scaffold_1	0.178697536008327	0.408611631957506	0.229914095949179	23440406	23442128	hyper	-	CHH	upstream	Thecc1EG003466	scaffold_1	mRNA	Retrotransposon-like protein (30%U)
scaffold_1	0.187326748913012	0.430549941661467	0.243223192748455	23464415	23465887	hyper	+	CHH	intergenic	Thecc1EG003467	scaffold_1	mRNA	Uncharacterized protein (30%U)
scaffold_1	0.157771638485887	0.380563236904571	0.222791598418684	23482001	23483812	hyper	-	CHH	intronic	Thecc1EG003468	scaffold_1	mRNA	Uncharacterized protein (58%P)
scaffold_1	0.236907273080112	0.477101693343318	0.240194420263206	23497919	23499810	hyper	+	CHH	upstream	Thecc1EG003469	scaffold_1	mRNA	Uncharacterized protein (69%P)
scaffold_1	0.180067687008765	0.460302137586094	0.280234450577329	23505221	23506991	hyper	+	CHH	intergenic	Thecc1EG003470	scaffold_1	mRNA	c("Gag protease polyprotein"	" putative (59%P)")
scaffold_1	0.209408311235217	0.472020742832967	0.26261243159775	23512766	23514679	hyper	-	CHH	intronic	Thecc1EG003471	scaffold_1	mRNA	c("Retrotransposon protein"	" putative (47%U)")
scaffold_1	0.223765816175455	0.503815662687303	0.280049846511849	23541779	23543492	hyper	-	CHH	upstream	Thecc1EG003472	scaffold_1	mRNA	Uncharacterized protein (81%P)
scaffold_1	0.173922308862567	0.444422488116451	0.270500179253885	23558393	23559822	hyper	+	CHH	upstream	Thecc1EG003473	scaffold_1	mRNA	Uncharacterized protein (69%P)
scaffold_1	0.133174106746771	0.312465347678995	0.179291240932224	23568513	23570402	hyper	-	CHH	upstream	Thecc1EG003474	scaffold_1	mRNA	Gag protease polyprotein (60%P)
scaffold_1	0.153119326693246	0.437063476766433	0.283944150073187	23576856	23578382	hyper	+	CHH	intergenic	Thecc1EG003475	scaffold_1	mRNA	Uncharacterized protein (85%P)
scaffold_1	0.236995532722539	0.501286325185102	0.264290792462563	23580883	23582528	hyper	+	CHH	intronic	Thecc1EG003476	scaffold_1	mRNA	Unknown
scaffold_1	0.199317430061974	0.465274559600596	0.265957129538622	23626370	23626930	hyper	-	CHH	UTR5	Thecc1EG003477	scaffold_1	mRNA	Unknown
scaffold_1	0.201293863271118	0.466248886759345	0.264955023488227	23610600	23612492	hyper	+	CHH	intronic	Thecc1EG003479	scaffold_1	mRNA	Uncharacterized protein (63%U)
scaffold_1	0.184326278207035	0.464107721908174	0.279781443701138	23624617	23626264	hyper	+	CHH	intronic	Thecc1EG003480	scaffold_1	mRNA	Unknown
scaffold_1	0.12780735567772	0.379329004329004	0.251521648651284	23642689	23644647	hyper	-	CHH	upstream;downstream	Thecc1EG003481	scaffold_1	mRNA	DNA/RNA polymerases superfamily protein (4%T)
scaffold_1	0.184885339010734	0.424676493911492	0.239791154900757	23644855	23646751	hyper	+	CHH	upstream	Thecc1EG003482	scaffold_1	mRNA	Uncharacterized protein (94%P)
scaffold_1	0.148642815596156	0.440619571772445	0.291976756176289	23655676	23657572	hyper	-	CHH	upstream	Thecc1EG003483	scaffold_1	mRNA	Unknown
scaffold_1	0.261452975620613	0.520321271913596	0.258868296292982	23665653	23667081	hyper	-	CHH	intronic	Thecc1EG003484	scaffold_1	mRNA	SEC14 cytosolic factor family protein / phosphoglyceride transfer family protein (66%P)
scaffold_1	0.260863804981452	0.427699283860274	0.166835478878822	23677435	23677774	hyper	+	CHH	intronic	Thecc1EG003485	scaffold_1	mRNA	SNARE associated Golgi protein family (70%P)
scaffold_1	0.177326142157573	0.459701168059785	0.282375025902212	23675867	23677220	hyper	-	CHH	UTR5	Thecc1EG003486	scaffold_1	mRNA	Unknown
scaffold_1	0.172471821795392	0.427784105476312	0.25531228368092	23715914	23717865	hyper	-	CHH	upstream	Thecc1EG003488	scaffold_1	mRNA	Uncharacterized protein (62%P)
scaffold_1	0.215304212903736	0.455499698841289	0.240195485937553	23708152	23710131	hyper	+	CHH	intronic	Thecc1EG003489	scaffold_1	mRNA	Unknown
scaffold_1	0.19296019867037	0.413760975453498	0.220800776783129	23712097	23713938	hyper	-	CHH	intronic	Thecc1EG003490	scaffold_1	mRNA	Uncharacterized protein (51%U)
scaffold_1	0.181462445974784	0.445589718483364	0.26412727250858	23726275	23728148	hyper	-	CHH	upstream	Thecc1EG003491	scaffold_1	mRNA	Unknown
scaffold_1	0.249855531583198	0.46716941884201	0.217313887258812	23757471	23759112	hyper	+	CHH	upstream	Thecc1EG003492	scaffold_1	mRNA	Unknown
scaffold_1	0.208898936089287	0.449346159386933	0.240447223297646	23771340	23773165	hyper	+	CHH	upstream	Thecc1EG003493	scaffold_1	mRNA	Uncharacterized protein (61%P)
scaffold_1	0.176409875035995	0.43856812682557	0.262158251789575	23777478	23779380	hyper	-	CHH	intergenic	Thecc1EG003494	scaffold_1	mRNA	Unknown
scaffold_1	0.267669803334317	0.520829961024831	0.253160157690514	23792145	23793963	hyper	+	CHH	upstream	Thecc1EG003495	scaffold_1	mRNA	Unknown
scaffold_1	0.233625430144527	0.48809841049918	0.254472980354653	23806685	23808392	hyper	+	CHH	intergenic	Thecc1EG003496	scaffold_1	mRNA	Unknown
scaffold_1	0.197428529214707	0.453393632321021	0.255965103106313	23814543	23816280	hyper	+	CHH	UTR5	Thecc1EG003497	scaffold_1	mRNA	Uncharacterized protein (55%P)
scaffold_1	0.160296888309506	0.450271821110805	0.289974932801299	23812610	23814233	hyper	+	CHH	intronic	Thecc1EG003498	scaffold_1	mRNA	c("Retrotransposon"	" Ty3-gypsy subclass"	" putative-like protein (33%U)")
scaffold_1	0.193075634727302	0.38714884259381	0.194073207866508	23825941	23827758	hyper	-	CHH	intronic	Thecc1EG003499	scaffold_1	mRNA	Uncharacterized protein (78%P)
scaffold_1	0.27193144504652	0.532334367808108	0.260402922761587	23848415	23850328	hyper	-	CHH	intronic	Thecc1EG003500	scaffold_1	mRNA	Uncharacterized protein (87%P)
scaffold_1	0.168928486887133	0.410147875922523	0.24121938903539	23839599	23841169	hyper	-	CHH	intronic	Thecc1EG003501	scaffold_1	mRNA	Uncharacterized protein (68%P)
scaffold_1	0.253044003888212	0.40421017810895	0.151166174220738	23875767	23877668	hyper	+	CHH	upstream	Thecc1EG003502	scaffold_1	mRNA	c("Retrotransposon protein"	" Ty3-gypsy subclass"	" putative (49%U)")
scaffold_1	0.168852371638051	0.45184728168259	0.282994910044539	23870969	23872696	hyper	+	CHH	intronic	Thecc1EG003503	scaffold_1	mRNA	Unknown
scaffold_1	0.320567810457516	0.459886425834702	0.139318615377185	23875647	23875725	hyper	-	CHH	intronic	Thecc1EG003504	scaffold_1	mRNA	Unknown
scaffold_1	0.271117827972568	0.517794655366934	0.246676827394366	23896346	23897675	hyper	+	CHH	upstream	Thecc1EG003505	scaffold_1	mRNA	c("Retrotransposon protein"	" putative (39%U)")
scaffold_1	0.249054508747637	0.518709838420592	0.269655329672954	23918866	23920844	hyper	-	CHH	upstream	Thecc1EG003506	scaffold_1	mRNA	Unknown
scaffold_1	0.0756690664047917	0.352620247580604	0.276951181175812	23929822	23931723	hyper	-	CHH	intergenic	Thecc1EG003508	scaffold_1	mRNA	Uncharacterized protein (28%U)
scaffold_1	0.123067071949185	0.386177356923612	0.263110284974427	23938514	23939545	hyper	-	CHH	exonic	Thecc1EG003509	scaffold_1	mRNA	Cysteine-rich RLK (RECEPTOR-like protein kinase) 8 (11%T)
scaffold_1	0.185319870954419	0.429350082381288	0.244030211426869	23970909	23972398	hyper	+	CHH	intergenic	Thecc1EG003512	scaffold_1	mRNA	c("Gag protease polyprotein"	" putative (58%P)")
scaffold_1	0.200994892411091	0.446011244325657	0.245016351914567	23972620	23974456	hyper	+	CHH	upstream	Thecc1EG003513	scaffold_1	mRNA	c("Retrotransposon protein"	" putative (37%U)")
scaffold_1	0.16187456357218	0.388523684821969	0.226649121249789	23988349	23990066	hyper	-	CHH	intronic	Thecc1EG003514	scaffold_1	mRNA	Uncharacterized protein (60%P)
scaffold_1	0.220628626017189	0.518568923649138	0.297940297631948	24023850	24025173	hyper	+	CHH	UTR3	Thecc1EG003515	scaffold_1	mRNA	Uncharacterized protein (31%U)
scaffold_1	0.166951798201798	0.340009532493369	0.173057734291571	24031486	24031597	hyper	-	CHH	upstream	Thecc1EG003516	scaffold_1	mRNA	Gag protease polyprotein (71%P)
scaffold_1	0.160990860990861	0.487041027994476	0.326050167003614	24030063	24030157	hyper	-	CHH	intronic	Thecc1EG003517	scaffold_1	mRNA	c("Pentatricopeptide repeat-containing protein"	" putative (58%P)")
scaffold_1	0.199661635585119	0.454495395724451	0.254833760139332	24050535	24052401	hyper	-	CHH	upstream	Thecc1EG003518	scaffold_1	mRNA	Uncharacterized protein (48%P)
scaffold_1	0.319043089033966	0.555208698821127	0.236165609787162	24048573	24050432	hyper	+	CHH	intronic	Thecc1EG003519	scaffold_1	mRNA	Unknown
scaffold_1	0.186222924429187	0.447136590911945	0.260913666482758	24069085	24071006	hyper	+	CHH	UTR3	Thecc1EG003520	scaffold_1	mRNA	Unknown
scaffold_1	0.196343264578559	0.426710735639628	0.230367471061069	24089733	24091459	hyper	-	CHH	upstream	Thecc1EG003521	scaffold_1	mRNA	Cysteine-rich RLK (RECEPTOR-like protein kinase) 8 (8%T)
scaffold_1	0.146591428119854	0.357440998095952	0.210849569976097	24095789	24097559	hyper	+	CHH	upstream	Thecc1EG003522	scaffold_1	mRNA	Unknown
scaffold_1	0.263510191745267	0.45341768384723	0.189907492101963	24118229	24119924	hyper	-	CHH	upstream	Thecc1EG003524	scaffold_1	mRNA	Uncharacterized protein (65%P)
scaffold_1	0.16372958677959	0.395528523115539	0.231798936335948	24127310	24129178	hypo	+	CHH	intergenic	Thecc1EG003525	scaffold_1	mRNA	c("Gag protease polyprotein"	" putative (57%P)")
scaffold_1	0.173809710475487	0.408196794910695	0.234387084435208	24137516	24139400	hyper	-	CHH	intronic	Thecc1EG003526	scaffold_1	mRNA	Uncharacterized protein (41%U)
scaffold_1	0.223824786324786	0.561314255431903	0.337489469107116	24603942	24605303	hyper	+	CHH	intronic	Thecc1EG003527	scaffold_1	mRNA	Unknown
scaffold_1	0.0653532578532578	0.341007253328682	0.275653995475424	24139465	24140398	hyper	-	CHH	intronic	Thecc1EG003528	scaffold_1	mRNA	c("Polyprotein"	" putative (36%U)")
scaffold_1	0.2	0.526975925505337	0.326975925505337	24149660	24149697	hyper	+	CHH	intronic	Thecc1EG003529	scaffold_1	mRNA	Minichromosome maintenance family protein (81%P)
scaffold_1	0.175720722171256	0.43591140831144	0.260190686140185	24157075	24159016	hyper	-	CHH	intronic	Thecc1EG003530	scaffold_1	mRNA	Uncharacterized protein (71%P)
scaffold_1	0.145822607528368	0.430408837685968	0.2845862301576	24159904	24161241	hyper	-	CHH	intronic	Thecc1EG003531	scaffold_1	mRNA	Uncharacterized protein
scaffold_1	0.321883838729982	0.599306601148105	0.277422762418123	24177236	24178195	hyper	-	CHH	intronic	Thecc1EG003533	scaffold_1	mRNA	c("C-8"	"7 sterol isomerase (60%T)")
scaffold_1	0.127879746387777	0.390966994624321	0.263087248236543	24196634	24198033	hyper	-	CHH	intronic	Thecc1EG003535	scaffold_1	mRNA	Elongation factor family protein (83%T)
scaffold_1	0.175971861157799	0.418462084585476	0.242490223427677	24242905	24244596	hyper	-	CHH	intronic	Thecc1EG003538	scaffold_1	mRNA	c("Retrotransposon protein"	" putative (46%U)")
scaffold_1	0.204897730896159	0.392296300936432	0.187398570040272	24222276	24223912	hyper	+	CHH	intronic	Thecc1EG003539	scaffold_1	mRNA	Unknown
scaffold_1	0.210308824822011	0.465227275572292	0.254918450750281	24230776	24232599	hyper	+	CHH	intronic	Thecc1EG003540	scaffold_1	mRNA	c("Retrotransposon protein"	" putative (60%U)")
scaffold_1	0.225834034728141	0.490828453492453	0.264994418764312	24235489	24237122	hyper	-	CHH	intronic	Thecc1EG003541	scaffold_1	mRNA	c("Retrotransposon"	" Ty1-copia subclass"	" putative-like protein (26%U)")
scaffold_1	0.124330357340031	0.408921006775198	0.284590649435167	24244626	24245346	hyper	-	CHH	intronic	Thecc1EG003542	scaffold_1	mRNA	Unknown
scaffold_1	0.214778926382547	0.496136807261645	0.281357880879098	24259493	24261394	hyper	-	CHH	intronic	Thecc1EG003543	scaffold_1	mRNA	Unknown
scaffold_1	0.215855434531365	0.420977215161585	0.20512178063022	24254204	24256186	hyper	-	CHH	exonic	Thecc1EG003544	scaffold_1	mRNA	Unknown
scaffold_1	0.0833333333333335	0.322988505747127	0.239655172413793	24261557	24261973	hyper	+	CHH	intronic	Thecc1EG003545	scaffold_1	mRNA	Unknown
scaffold_1	0.252485347340292	0.524988003232722	0.27250265589243	24265082	24267071	hyper	-	CHH	intronic	Thecc1EG003546	scaffold_1	mRNA	c("Integrase"	" putative (36%U)")
scaffold_1	0.243920862578767	0.543287197635269	0.299366335056502	24271218	24273087	hyper	-	CHH	UTR3	Thecc1EG003547	scaffold_1	mRNA	Unknown
scaffold_1	0.118240647136047	0.362359420257131	0.244118773121084	24277191	24277946	hyper	+	CHH	exonic	Thecc1EG003548	scaffold_1	mRNA	LOB domain-containing protein 2 (60%P)
scaffold_1	0.141588061637797	0.424907763441601	0.283319701803804	24283044	24284556	hyper	+	CHH	intronic	Thecc1EG003549	scaffold_1	mRNA	Kinase C substrate (60%P)
scaffold_1	0.209362361979757	0.428650102570523	0.219287740590767	24320705	24322687	hyper	+	CHH	intronic	Thecc1EG003550	scaffold_1	mRNA	Unknown
scaffold_1	0.2106255389579	0.48165223116361	0.271026692205709	24322775	24323906	hyper	-	CHH	UTR5	Thecc1EG003551	scaffold_1	mRNA	Unknown
scaffold_1	0.145932128743457	0.399660548324668	0.253728419581211	24336718	24338646	hyper	-	CHH	intronic	Thecc1EG003552	scaffold_1	mRNA	Uncharacterized protein (74%P)
scaffold_1	0.122834824489236	0.365842497767407	0.243007673278171	24338710	24339198	hyper	-	CHH	intronic	Thecc1EG003553	scaffold_1	mRNA	Unknown
scaffold_1	0.141352521608689	0.414679395759763	0.273326874151074	24339906	24341771	hyper	+	CHH	intronic	Thecc1EG003554	scaffold_1	mRNA	Unknown
scaffold_1	0.341995221027479	0.258928571428571	-0.0830666495989073	24342939	24343699	hypo	-	CHH	exonic	Thecc1EG003555	scaffold_1	mRNA	Unknown
scaffold_1	0.161873929065817	0.408679281932473	0.246805352866656	24345932	24346804	hyper	+	CHH	intronic	Thecc1EG003556	scaffold_1	mRNA	Unknown
scaffold_1	0.148541091543815	0.427546468931286	0.279005377387471	24415693	24417475	hyper	-	CHH	intronic	Thecc1EG003558	scaffold_1	mRNA	Uncharacterized protein (82%P)
scaffold_1	0.243393718996659	0.482308307342975	0.238914588346316	24403972	24405904	hyper	+	CHH	intronic	Thecc1EG003559	scaffold_1	mRNA	c("Integrase core domain"	" putative-like protein (32%U)")
scaffold_1	0.211058065710796	0.403123048652248	0.192064982941452	24431426	24433354	hyper	-	CHH	intronic	Thecc1EG003560	scaffold_1	mRNA	Unknown
scaffold_1	0.203913276851074	0.495063186620397	0.291149909769323	24449802	24451633	hyper	+	CHH	intronic	Thecc1EG003561	scaffold_1	mRNA	c("Integrase"	" identical"	" putative-like protein (27%U)")
scaffold_1	0.163720079844414	0.447115392977468	0.283395313133054	24443848	24445729	hyper	+	CHH	intronic	Thecc1EG003562	scaffold_1	mRNA	Cysteine-rich RLK (RECEPTOR-like protein kinase) 8 (15%T)
scaffold_1	0.233605005490478	0.471979280661376	0.238374275170898	24479264	24481157	hyper	-	CHH	intronic	Thecc1EG003563	scaffold_1	mRNA	Unknown
scaffold_1	0.237810066539111	0.41620122580175	0.178391159262639	24470390	24472014	hyper	+	CHH	intronic	Thecc1EG003564	scaffold_1	mRNA	Uncharacterized protein (64%P)
scaffold_1	0.231141469810804	0.503765101787565	0.272623631976761	24493512	24494352	hyper	-	CHH	intronic	Thecc1EG003565	scaffold_1	mRNA	Uncharacterized protein (46%P)
scaffold_1	0.194965386397804	0.442092281830134	0.247126895432329	24481643	24483552	hyper	-	CHH	intronic	Thecc1EG003566	scaffold_1	mRNA	Uncharacterized protein (83%P)
scaffold_1	0.192768010340299	0.406262177878132	0.213494167537833	24483923	24485717	hyper	+	CHH	intronic	Thecc1EG003567	scaffold_1	mRNA	Uncharacterized protein (20%U)
scaffold_1	0.165413338917084	0.450424092292812	0.285010753375728	24490315	24492202	hyper	-	CHH	intronic	Thecc1EG003568	scaffold_1	mRNA	Unknown
scaffold_1	0.238954014427166	0.507777662974609	0.268823648547443	24494356	24496117	hyper	-	CHH	exonic	Thecc1EG003569	scaffold_1	mRNA	CCHC-type integrase (99%U)
scaffold_1	0.138200198734979	0.417164556021464	0.278964357286485	24496486	24497129	hyper	-	CHH	UTR5	Thecc1EG003570	scaffold_1	mRNA	Unknown
scaffold_1	0.130544574510257	0.419783306219065	0.289238731708808	24502050	24503908	hyper	+	CHH	intronic	Thecc1EG003571	scaffold_1	mRNA	c("Retrotransposon"	" Ty3-gypsy subclass"	" putative-like protein (28%U)")
scaffold_1	0.17888102312608	0.425741838227132	0.246860815101052	24510874	24512363	hyper	-	CHH	intronic	Thecc1EG003572	scaffold_1	mRNA	Unknown
scaffold_1	0.0808379120879121	0.447489450507572	0.36665153841966	24524433	24524571	hyper	+	CHH	intronic	Thecc1EG003573	scaffold_1	mRNA	Unknown
scaffold_1	0.134758174724212	0.417381379800484	0.282623205076272	24528975	24529979	hyper	+	CHH	intronic	Thecc1EG003574	scaffold_1	mRNA	c("Cysteine proteinases superfamily protein"	" putative (54%T)")
scaffold_1	0.210079513414869	0.457489696711474	0.247410183296605	24534717	24536565	hyper	-	CHH	exonic	Thecc1EG003576	scaffold_1	mRNA	c("Retrotransposon protein"	" Ty3-gypsy subclass"	" putative (77%U)")
scaffold_1	0.153027365829515	0.391723182667245	0.238695816837729	24562499	24563712	hyper	-	CHH	intronic	Thecc1EG003577	scaffold_1	mRNA	Uncharacterized protein (62%P)
scaffold_1	0.207273501773179	0.458042009996822	0.250768508223643	24555258	24557104	hyper	-	CHH	intronic	Thecc1EG003578	scaffold_1	mRNA	Uncharacterized protein (76%P)
scaffold_1	0	0.25	0.25	24583369	24583373	hyper	+	CHH	intronic	Thecc1EG003579	scaffold_1	mRNA	DNA/RNA polymerases superfamily protein (5%T)
scaffold_1	0.103074074074074	0.404620642515379	0.301546568441305	24583431	24583609	hyper	-	CHH	intronic	Thecc1EG003580	scaffold_1	mRNA	Uncharacterized protein (80%P)
scaffold_1	0.23447512674679	0.423189275710284	0.188714148963495	24600254	24600634	hypo	-	CHH	intronic	Thecc1EG003581	scaffold_1	mRNA	Gag protease polyprotein (72%P)
scaffold_1	0.214971716883889	0.397927342530789	0.182955625646899	24597894	24599525	hypo	-	CHH	intronic	Thecc1EG003582	scaffold_1	mRNA	c("Retrotransposon"	" Ty3-gypsy subclass"	" putative-like protein (33%U)")
scaffold_1	0.23977565028003	0.468160725738679	0.228385075458649	24628396	24630365	hyper	-	CHH	exonic	Thecc1EG003583	scaffold_1	mRNA	Unknown
scaffold_1	0.188122256398981	0.433175006057724	0.245052749658743	24640806	24642053	hyper	-	CHH	intronic	Thecc1EG003584	scaffold_1	mRNA	Unknown
scaffold_1	0.165950383580849	0.481094753340892	0.315144369760043	24662535	24664097	hyper	-	CHH	intronic	Thecc1EG003585	scaffold_1	mRNA	Unknown
scaffold_1	0.32903245518335	0.517684053774405	0.188651598591054	24666964	24668553	hyper	+	CHH	intronic	Thecc1EG003586	scaffold_1	mRNA	Uncharacterized protein (73%P)
scaffold_1	0.158584557810834	0.455909339259525	0.297324781448691	24669065	24671020	hyper	-	CHH	intronic	Thecc1EG003587	scaffold_1	mRNA	Uncharacterized protein (79%P)
scaffold_1	0.127742766463768	0.398994975450757	0.271252208986989	24673444	24674777	hyper	+	CHH	intronic	Thecc1EG003588	scaffold_1	mRNA	Unknown
scaffold_1	0.107142857142857	0.347826086956522	0.240683229813665	24674821	24674821	hyper	+	CHH	UTR5	Thecc1EG003589	scaffold_1	mRNA	Unknown
scaffold_1	0.233251242944413	0.453830274659308	0.220579031714895	24682851	24684784	hyper	-	CHH	intronic	Thecc1EG003593	scaffold_1	mRNA	Uncharacterized protein (79%P)
scaffold_1	0.247472537928384	0.463579943877718	0.216107405949334	24691959	24693514	hyper	-	CHH	intronic	Thecc1EG003594	scaffold_1	mRNA	Unknown
scaffold_1	0.203450892131128	0.457252384739116	0.253801492607988	24702688	24704664	hyper	-	CHH	intronic	Thecc1EG003595	scaffold_1	mRNA	Unknown
scaffold_1	0.180990424940139	0.439111508003976	0.258121083063837	24707529	24709286	hyper	+	CHH	intronic	Thecc1EG003596	scaffold_1	mRNA	Reverse transcriptase (RNA-dependent DNA polymerase)-like protein (18%T)
scaffold_1	0.134332830568125	0.499742362900258	0.365409532332133	24760784	24761033	hyper	-	CHH	intronic	Thecc1EG003598	scaffold_1	mRNA	Unknown
scaffold_1	0.283680875576037	0.517055702917772	0.233374827341735	24777259	24777601	hyper	+	CHH	UTR5	Thecc1EG003599	scaffold_1	mRNA	Uncharacterized protein (61%U)
scaffold_1	0.236547104807375	0.460048438363157	0.223501333555782	24733236	24734912	hyper	+	CHH	intronic	Thecc1EG003600	scaffold_1	mRNA	c("Retrotransposon protein"	" putative (59%U)")
scaffold_1	0.277253350699196	0.55203402504189	0.274780674342694	24773018	24774973	hyper	-	CHH	intronic	Thecc1EG003601	scaffold_1	mRNA	Retrotransposon-like protein (20%U)
scaffold_1	0.226021308367579	0.44368557890901	0.21766427054143	24775151	24776609	hyper	+	CHH	intronic	Thecc1EG003602	scaffold_1	mRNA	Uncharacterized protein (47%P)
scaffold_1	0.275232560798418	0.513587448735475	0.238354887937058	24776714	24777162	hyper	-	CHH	intronic	Thecc1EG003603	scaffold_1	mRNA	Unknown
scaffold_1	0.181486696244949	0.469324180769711	0.287837484524762	24795175	24796868	hyper	-	CHH	intronic	Thecc1EG003604	scaffold_1	mRNA	Uncharacterized protein (62%P)
scaffold_1	0.343904744266225	0.574288864184307	0.230384119918081	24799996	24801081	hyper	+	CHH	upstream;downstream	Thecc1EG003605	scaffold_1	mRNA	Uncharacterized protein (63%P)
scaffold_1	0.161769197288936	0.418682798756787	0.256913601467851	24801169	24803126	hyper	-	CHH	upstream	Thecc1EG003606	scaffold_1	mRNA	Uncharacterized protein (60%P)
scaffold_1	0.110708865844225	0.371402012754034	0.260693146909809	24805963	24807413	hyper	+	CHH	intergenic	Thecc1EG003607	scaffold_1	mRNA	c("Basic-leucine zipper (bZIP) transcription factor family protein"	" putative (59%T)")
scaffold_1	0.216579922292165	0.478497539625413	0.261917617333248	24823373	24824959	hyper	+	CHH	upstream	Thecc1EG003608	scaffold_1	mRNA	Unknown
scaffold_1	0.153710213873617	0.436962284947451	0.283252071073835	24825062	24826684	hyper	+	CHH	intergenic	Thecc1EG003609	scaffold_1	mRNA	Unknown
scaffold_1	0.272879390019858	0.553337665528322	0.280458275508464	24829747	24830328	hyper	-	CHH	intergenic	Thecc1EG003610	scaffold_1	mRNA	Uncharacterized protein (61%P)
scaffold_1	0.248220919310667	0.530481599305116	0.282260679994449	24830547	24832502	hyper	+	CHH	upstream	Thecc1EG003611	scaffold_1	mRNA	Uncharacterized protein (24%U)
scaffold_1	0.224876355633283	0.497276036976226	0.272399681342943	24835838	24837660	hyper	+	CHH	intronic	Thecc1EG003612	scaffold_1	mRNA	Unknown
scaffold_1	0.214270386520906	0.426216460062429	0.211946073541523	24846264	24848023	hyper	+	CHH	downstream	Thecc1EG003613	scaffold_1	mRNA	c("Retrotransposon protein"	" putative (51%U)")
scaffold_1	0.161539724827561	0.398697277954244	0.237157553126683	24870006	24871517	hyper	-	CHH	intergenic	Thecc1EG003614	scaffold_1	mRNA	Uncharacterized protein
scaffold_1	0.197460761291887	0.452890114197131	0.255429352905244	24896127	24898026	hyper	-	CHH	upstream	Thecc1EG003615	scaffold_1	mRNA	Gag protease polyprotein (73%P)
scaffold_1	0.206086218765119	0.49490487473488	0.288818655969761	24893343	24895190	hyper	+	CHH	intronic	Thecc1EG003616	scaffold_1	mRNA	Uncharacterized protein (9%U)
scaffold_1	0.280660312657385	0.393012103892521	0.112351791235136	24911362	24912946	hyper	+	CHH	upstream	Thecc1EG003617	scaffold_1	mRNA	c("Retrotransposon"	" Ty3-gypsy subclass"	" putative-like protein (25%U)")
scaffold_1	0.107279855104993	0.410138027018365	0.302858171913372	24922475	24923348	hyper	-	CHH	intergenic	Thecc1EG003618	scaffold_1	mRNA	Uncharacterized protein (48%P)
scaffold_1	0.268210906591342	0.473157065230204	0.204946158638862	24935701	24937490	hyper	-	CHH	UTR3	Thecc1EG003619	scaffold_1	mRNA	Uncharacterized protein (35%U)
scaffold_1	0.141310113195244	0.405223208487162	0.263913095291917	24940025	24940854	hyper	+	CHH	upstream	Thecc1EG003620	scaffold_1	mRNA	Unknown
scaffold_1	0.165664016771423	0.394456101441396	0.228792084669972	24940887	24942528	hyper	+	CHH	upstream	Thecc1EG003621	scaffold_1	mRNA	Sodium/calcium exchanger family protein / calcium-binding EF hand family protein (61%P)
scaffold_1	0.231429711286023	0.499772848587179	0.268343137301155	24978753	24980294	hyper	+	CHH	upstream	Thecc1EG003623	scaffold_1	mRNA	Unknown
scaffold_1	0.230603619164225	0.467635653183628	0.237032034019403	25008867	25010851	hyper	-	CHH	intronic	Thecc1EG003624	scaffold_1	mRNA	Uncharacterized protein (62%P)
scaffold_1	0.236863921374259	0.420785019496786	0.183921098122527	25006421	25008264	hypo	-	CHH	intronic	Thecc1EG003625	scaffold_1	mRNA	Unknown
scaffold_1	0.23281149599418	0.493214670279529	0.260403174285349	25017254	25019105	hyper	-	CHH	intergenic	Thecc1EG003626	scaffold_1	mRNA	Uncharacterized protein (57%P)
scaffold_1	0.239003842985031	0.522246367304777	0.283242524319746	25023136	25025087	hyper	-	CHH	upstream	Thecc1EG003627	scaffold_1	mRNA	Unknown
scaffold_1	0.129893427789758	0.383383549567712	0.253490121777954	25032145	25033837	hyper	+	CHH	upstream	Thecc1EG003628	scaffold_1	mRNA	Unknown
scaffold_1	0.222533842129304	0.45429899450145	0.231765152372146	25043224	25044914	hyper	-	CHH	UTR5	Thecc1EG003629	scaffold_1	mRNA	Uncharacterized protein (63%P)
scaffold_1	0.143307740304049	0.394061071656098	0.250753331352049	25040382	25041000	hyper	+	CHH	exonic	Thecc1EG003630	scaffold_1	mRNA	c("F7F22.17"	" putative (53%U)")
scaffold_1	0.245504775378121	0.478380187402011	0.23287541202389	25041144	25043036	hyper	+	CHH	intronic	Thecc1EG003631	scaffold_1	mRNA	Unknown
scaffold_1	0.257495770025569	0.501511981235262	0.244016211209693	25045684	25047653	hyper	-	CHH	intronic	Thecc1EG003632	scaffold_1	mRNA	c("Retrotransposon protein"	" unclassified"	" putative (53%U)")
scaffold_1	0.22272456255041	0.486245572042867	0.263521009492456	25069833	25071674	hyper	-	CHH	upstream	Thecc1EG003633	scaffold_1	mRNA	Retrotransposon-like protein (23%U)
scaffold_1	0.224005810303459	0.461241957992219	0.23723614768876	25072573	25074462	hyper	-	CHH	upstream	Thecc1EG003634	scaffold_1	mRNA	Uncharacterized protein (70%P)
scaffold_1	0.0756760230009069	0.374505613514336	0.29882959051343	25078910	25080058	hyper	-	CHH	intergenic	Thecc1EG003635	scaffold_1	mRNA	Plasmodesmata callose-binding protein 5 (62%P)
scaffold_1	0.0853459609046051	0.36938760972183	0.284041648817225	25087843	25088612	hyper	+	CHH	intergenic	Thecc1EG003637	scaffold_1	mRNA	c("Ring finger protein"	" putative (47%U)")
scaffold_1	0.242042615086683	0.490403917117939	0.248361302031256	25129241	25131130	hypo	+	CHH	intronic	Thecc1EG003638	scaffold_1	mRNA	Unknown
scaffold_1	0.179868429983073	0.416022289721686	0.236153859738612	25110191	25112144	hyper	+	CHH	intronic	Thecc1EG003639	scaffold_1	mRNA	Unknown
scaffold_1	0.166624130615848	0.435367059314403	0.268742928698555	25140768	25142505	hyper	-	CHH	intergenic	Thecc1EG003640	scaffold_1	mRNA	Cysteine-rich RLK (RECEPTOR-like protein kinase) 8 (8%T)
scaffold_1	0.162352997792707	0.473261319625779	0.310908321833072	25166537	25167176	hyper	-	CHH	intronic	Thecc1EG003641	scaffold_1	mRNA	Unknown
scaffold_1	0.192342308389743	0.419773113337791	0.227430804948048	25167244	25167762	hyper	+	CHH	downstream	Thecc1EG003642	scaffold_1	mRNA	Uncharacterized protein (55%P)
scaffold_1	0.185662287916659	0.448951551816786	0.263289263900126	25176869	25177805	hyper	-	CHH	upstream	Thecc1EG003644	scaffold_1	mRNA	c("Gag/pol protein"	" putative (45%U)")
scaffold_1	0.275595344839741	0.489266549912832	0.21367120507309	25182292	25184060	hyper	-	CHH	intergenic	Thecc1EG003645	scaffold_1	mRNA	Uncharacterized protein (73%P)
scaffold_1	0.177598720508937	0.440068388606265	0.262469668097328	25226977	25227976	hyper	+	CHH	upstream	Thecc1EG003646	scaffold_1	mRNA	Uncharacterized protein (74%P)
scaffold_1	0.264368898726956	0.462839604352162	0.198470705625206	25213333	25215249	hyper	+	CHH	intronic	Thecc1EG003647	scaffold_1	mRNA	Uncharacterized protein (17%U)
scaffold_1	0.234962030572139	0.417985797262199	0.18302376669006	25240428	25242018	hyper	+	CHH	upstream	Thecc1EG003649	scaffold_1	mRNA	Unknown
scaffold_1	0.238748058976676	0.553126833744037	0.314378774767361	25261051	25262440	hyper	+	CHH	UTR3	Thecc1EG003650	scaffold_1	mRNA	Uncharacterized protein (18%U)
scaffold_1	0.160655427487753	0.42560156964294	0.264946142155187	25262604	25264518	hyper	+	CHH	upstream	Thecc1EG003651	scaffold_1	mRNA	Uncharacterized protein (57%P)
scaffold_1	0.0895300165520754	0.354140143629053	0.264610127076977	25271890	25272691	hyper	-	CHH	intergenic	Thecc1EG003652	scaffold_1	mRNA	TCP family transcription factor 4 (60%P)
scaffold_1	0.202786697573604	0.466228381719705	0.263441684146102	25284030	25285674	hypo	+	CHH	UTR5	Thecc1EG003654	scaffold_1	mRNA	Uncharacterized protein (52%P)
scaffold_1	0.187545757360454	0.450831255687896	0.263285498327442	25281775	25283726	hyper	+	CHH	intronic	Thecc1EG003655	scaffold_1	mRNA	Unknown
scaffold_1	0.154511271865595	0.41475107053326	0.260239798667665	25306837	25308214	hyper	-	CHH	intronic	Thecc1EG003656	scaffold_1	mRNA	Uncharacterized protein (78%P)
scaffold_1	0.259530791788857	0.486363636363636	0.22683284457478	25337571	25337631	hyper	+	CHH	upstream	Thecc1EG003657	scaffold_1	mRNA	Unknown
scaffold_1	0.202703328322936	0.407094853031386	0.204391524708449	25303506	25305322	hyper	+	CHH	intronic	Thecc1EG003658	scaffold_1	mRNA	Uncharacterized protein (65%P)
scaffold_1	0.156930111412946	0.452918396507348	0.295988285094402	25325560	25327508	hyper	-	CHH	intronic	Thecc1EG003659	scaffold_1	mRNA	c("Polyprotein"	" putative (40%U)")
scaffold_1	0.164512266253422	0.40557142499814	0.241059158744718	25330695	25332613	hyper	+	CHH	intronic	Thecc1EG003660	scaffold_1	mRNA	Uncharacterized protein (20%U)
scaffold_1	0.210390174471745	0.451422772177452	0.241032597705708	25337702	25339649	hyper	-	CHH	upstream	Thecc1EG003661	scaffold_1	mRNA	Unknown
scaffold_1	0.227346065173178	0.495581984957716	0.268235919784538	25349885	25351755	hyper	-	CHH	upstream	Thecc1EG003662	scaffold_1	mRNA	Unknown
scaffold_1	0.238481501247479	0.501936064152951	0.263454562905472	25354860	25356694	hyper	+	CHH	upstream	Thecc1EG003663	scaffold_1	mRNA	Uncharacterized protein (27%U)
scaffold_1	0.259322713159646	0.55465187313628	0.295329159976633	25353394	25354800	hyper	-	CHH	intronic	Thecc1EG003664	scaffold_1	mRNA	c("Integrase"	" catalytic region"	" Zinc finger"	" CCHC-type"	" Peptidase aspartic"	" catalytic"	" putative (46%U)")
scaffold_1	0.131561422681465	0.391666687035856	0.26010526435439	25385428	25387275	hyper	+	CHH	intronic	Thecc1EG003665	scaffold_1	mRNA	Copia-like retrotransposable element (30%U)
scaffold_1	0.22353054344611	0.520286020000265	0.296755476554155	25381464	25383176	hyper	+	CHH	exonic	Thecc1EG003667	scaffold_1	mRNA	Unknown
scaffold_1	0.244423014147313	0.478067464687009	0.233644450539696	25383224	25385189	hyper	-	CHH	intronic	Thecc1EG003668	scaffold_1	mRNA	c("Gag protease polyprotein"	" putative (53%P)")
scaffold_1	0.347826086956522	0.571428571428571	0.22360248447205	25404198	25404198	hyper	+	CHH	UTR5	Thecc1EG003669	scaffold_1	mRNA	Unknown
scaffold_1	0.218237889514104	0.448693629889016	0.230455740374912	25400443	25402180	hypo	-	CHH	upstream	Thecc1EG003670	scaffold_1	mRNA	Uncharacterized protein (25%U)
scaffold_1	0.325340885015965	0.491871109224541	0.166530224208577	25402493	25403913	hyper	+	CHH	upstream	Thecc1EG003671	scaffold_1	mRNA	Unknown
scaffold_1	0.261318284559189	0.414119144113096	0.152800859553907	25410531	25411987	hypo	+	CHH	intergenic	Thecc1EG003672	scaffold_1	mRNA	Unknown
scaffold_1	0.300334335205025	0.316111947214263	0.0157776120092381	25426618	25428274	hyper	+	CHH	upstream	Thecc1EG003673	scaffold_1	mRNA	Uncharacterized protein (58%P)
scaffold_1	0.343428585364069	0.606654634322317	0.263226048958248	25460124	25460291	hyper	+	CHH	UTR5	Thecc1EG003674	scaffold_1	mRNA	Uncharacterized protein (20%U)
scaffold_1	0.164704600157186	0.389814209304195	0.225109609147009	25457290	25458091	hyper	-	CHH	intronic	Thecc1EG003675	scaffold_1	mRNA	Unknown
scaffold_1	0.180639944607627	0.399010493076631	0.218370548469004	25458121	25460091	hyper	-	CHH	intronic	Thecc1EG003676	scaffold_1	mRNA	Unknown
scaffold_1	0.131702592433665	0.354169773150101	0.222467180716437	25474562	25475577	hyper	-	CHH	upstream	Thecc1EG003677	scaffold_1	mRNA	Uncharacterized protein (71%P)
scaffold_1	0.254268033599588	0.491216332702934	0.236948299103346	25491178	25492798	hyper	+	CHH	upstream	Thecc1EG003678	scaffold_1	mRNA	Cysteine-rich RLK (RECEPTOR-like protein kinase) 8 (25%T)
scaffold_1	0.235877968961668	0.533695095474008	0.29781712651234	25528104	25529919	hyper	+	CHH	upstream	Thecc1EG003679	scaffold_1	mRNA	c("Gag protease polyprotein"	" putative (52%P)")
scaffold_1	0.161217427552027	0.359592140116678	0.198374712564651	25516375	25518333	hyper	-	CHH	intronic	Thecc1EG003680	scaffold_1	mRNA	Unknown
scaffold_1	0.258225833402021	0.448497310734706	0.190271477332684	25521210	25523001	hyper	+	CHH	intronic	Thecc1EG003681	scaffold_1	mRNA	Unknown
scaffold_1	0.14979330045544	0.434213232489095	0.284419932033655	25526277	25527385	hyper	-	CHH	intronic	Thecc1EG003682	scaffold_1	mRNA	Uncharacterized protein (51%P)
scaffold_1	0.211279461279461	0.547471620227038	0.336192158947577	25539266	25539286	hyper	-	CHH	upstream	Thecc1EG003683	scaffold_1	mRNA	Uncharacterized protein (64%P)
scaffold_1	0.204601180061302	0.481718578200776	0.277117398139474	25539319	25541298	hyper	-	CHH	upstream	Thecc1EG003684	scaffold_1	mRNA	Cysteine-rich RLK (RECEPTOR-like protein kinase) 8 (12%T)
scaffold_1	0.226624930224001	0.387822455322455	0.161197525098454	25559467	25560650	hypo	-	CHH	intronic	Thecc1EG003685	scaffold_1	mRNA	Unknown
scaffold_1	0.167539589813506	0.404283248586421	0.236743658772915	25563626	25565224	hyper	+	CHH	UTR3	Thecc1EG003686	scaffold_1	mRNA	Unknown
scaffold_1	0.131754356754357	0.427152053313044	0.295397696558687	25558030	25558369	hyper	-	CHH	intronic	Thecc1EG003687	scaffold_1	mRNA	Unknown
scaffold_1	0.166940603998411	0.452304947331917	0.285364343333506	25571968	25573919	hyper	+	CHH	upstream	Thecc1EG003688	scaffold_1	mRNA	Uncharacterized protein (56%P)
scaffold_1	0.135654898262307	0.394246496545911	0.258591598283604	25584771	25586561	hyper	+	CHH	upstream	Thecc1EG003689	scaffold_1	mRNA	Uncharacterized protein (61%P)
scaffold_1	0.16341469489595	0.452743501846373	0.289328806950423	25605106	25606604	hyper	-	CHH	upstream	Thecc1EG003690	scaffold_1	mRNA	Uncharacterized protein (32%U)
scaffold_1	0.10268393457248	0.388045735535593	0.285361800963114	25639930	25640418	hyper	-	CHH	intergenic	Thecc1EG003691	scaffold_1	mRNA	Unknown
scaffold_1	0.171921289342948	0.466268640894462	0.294347351551514	25658841	25660468	hyper	+	CHH	upstream;downstream	Thecc1EG003692	scaffold_1	mRNA	Unknown
scaffold_1	0.210691822701627	0.407735340409751	0.197043517708124	25661829	25663606	hyper	-	CHH	upstream	Thecc1EG003693	scaffold_1	mRNA	Uncharacterized protein (33%U)
scaffold_1	0.125007881007881	0.370069020590692	0.245061139582811	25663852	25664827	hyper	+	CHH	intergenic	Thecc1EG003694	scaffold_1	mRNA	Cysteine-rich RLK (RECEPTOR-like protein kinase) 8 (29%T)
scaffold_1	0.170050260220268	0.387785312601344	0.217735052381076	25679529	25681176	hyper	+	CHH	intergenic	Thecc1EG003695	scaffold_1	mRNA	Retrotransposon gag-like protein (34%U)
scaffold_1	0.229607261425443	0.493453390596115	0.263846129170671	25687595	25689239	hyper	+	CHH	intronic	Thecc1EG003696	scaffold_1	mRNA	Uncharacterized protein (60%P)
scaffold_1	0.142655962909751	0.405981307541065	0.263325344631315	25771298	25773027	hyper	+	CHH	intronic	Thecc1EG003697	scaffold_1	mRNA	Unknown
scaffold_1	0.223304630227707	0.460112469078599	0.236807838850892	25727812	25729795	hyper	-	CHH	intronic	Thecc1EG003698	scaffold_1	mRNA	DNA/RNA polymerases superfamily protein (61%P)
scaffold_1	0.139772060850555	0.351772473470327	0.212000412619772	25737914	25739402	hyper	+	CHH	intronic	Thecc1EG003699	scaffold_1	mRNA	Uncharacterized protein (69%P)
scaffold_1	0.230828650276795	0.468978880351061	0.238150230074266	25744978	25746045	hyper	-	CHH	intronic	Thecc1EG003700	scaffold_1	mRNA	Uncharacterized protein (77%P)
scaffold_1	0.0995742787172287	0.377899209642484	0.278324930925255	25757376	25759316	hyper	-	CHH	intronic	Thecc1EG003701	scaffold_1	mRNA	Uncharacterized protein (53%P)
scaffold_1	0.237362038761233	0.499224691562483	0.261862652801249	25768398	25770343	hyper	+	CHH	intronic	Thecc1EG003702	scaffold_1	mRNA	Uncharacterized protein (71%P)
scaffold_1	0.451736635457566	0.108095222174578	-0.343641413282987	25780292	25780948	hypo	+	CHH	intergenic	Thecc1EG003703	scaffold_1	mRNA	c("Global transcription factor group E4"	" putative (58%P)")
scaffold_1	0.193630811222956	0.414817915999407	0.22118710477645	25791171	25793102	hyper	+	CHH	upstream	Thecc1EG003704	scaffold_1	mRNA	Uncharacterized protein
scaffold_1	0.144449083545566	0.359381678261005	0.21493259471544	25799131	25800520	hyper	-	CHH	upstream	Thecc1EG003705	scaffold_1	mRNA	c("Retrotransposon protein"	" putative (40%U)")
scaffold_1	0.148958177016529	0.397532544102784	0.248574367086255	25802086	25803700	hyper	+	CHH	intergenic	Thecc1EG003706	scaffold_1	mRNA	Uncharacterized protein (43%P)
scaffold_1	0.21916002044973	0.483499687912367	0.264339667462637	25827562	25829327	hyper	-	CHH	upstream	Thecc1EG003707	scaffold_1	mRNA	Unknown
scaffold_1	0.180116108135694	0.387672046362743	0.20755593822705	25837927	25839817	hyper	+	CHH	upstream	Thecc1EG003708	scaffold_1	mRNA	c("Retrotransposon"	" putative-like protein (32%U)")
scaffold_1	0.21565146791449	0.461300056137886	0.245648588223396	25841105	25842828	hyper	-	CHH	intergenic	Thecc1EG003710	scaffold_1	mRNA	Uncharacterized protein (11%U)
scaffold_1	0.256793593095491	0.479874551056973	0.223080957961482	25860401	25862335	hyper	+	CHH	upstream	Thecc1EG003711	scaffold_1	mRNA	Uncharacterized protein (49%P)
scaffold_1	0.196091662509411	0.477130778258107	0.281039115748696	25862825	25864745	hyper	-	CHH	intergenic	Thecc1EG003712	scaffold_1	mRNA	Uncharacterized protein (47%P)
scaffold_1	0.220936752999561	0.395678048736507	0.174741295736946	25874992	25876735	hyper	+	CHH	UTR5	Thecc1EG003713	scaffold_1	mRNA	Uncharacterized protein (58%P)
scaffold_1	0.17250257142227	0.443070771206627	0.270568199784357	25872762	25874708	hyper	+	CHH	intronic	Thecc1EG003714	scaffold_1	mRNA	c("Retrotransposon"	" Ty3-gypsy subclass"	" putative-like protein (31%U)")
scaffold_1	0.206713349429223	0.4561981999482	0.249484850518977	25899411	25900098	hyper	-	CHH	intergenic	Thecc1EG003715	scaffold_1	mRNA	Uncharacterized protein (76%P)
scaffold_1	0.231449845053139	0.192853725111789	-0.03859611994135	25903393	25905024	hyper	+	CHH	intergenic	Thecc1EG003716	scaffold_1	mRNA	Uncharacterized protein (29%U)
scaffold_1	0.207206572647883	0.474669289901429	0.267462717253546	25927210	25929103	hyper	+	CHH	UTR3	Thecc1EG003717	scaffold_1	mRNA	c("Polyprotein"	" putative (9%U)")
scaffold_1	0.0998386993914493	0.358340791228589	0.25850209183714	25929145	25930544	hyper	-	CHH	upstream	Thecc1EG003718	scaffold_1	mRNA	Uncharacterized protein (57%P)
scaffold_1	0.158055407802753	0.411857889843794	0.253802482041041	25988926	25990622	hyper	+	CHH	upstream	Thecc1EG003719	scaffold_1	mRNA	Cysteine-rich RLK (RECEPTOR-like protein kinase) 8 (13%T)
scaffold_1	0.193719096793784	0.454815939288966	0.261096842495181	25940666	25942309	hyper	-	CHH	UTR3	Thecc1EG003720	scaffold_1	mRNA	Unknown
scaffold_1	0.191844044639309	0.378241026707846	0.186396982068537	25971725	25973531	hyper	+	CHH	intronic	Thecc1EG003721	scaffold_1	mRNA	Unknown
scaffold_1	0.196249831816816	0.461866435121579	0.265616603304764	25990795	25992734	hyper	+	CHH	intergenic	Thecc1EG003722	scaffold_1	mRNA	Uncharacterized protein (71%P)
scaffold_1	0.21889179318666	0.362980082733326	0.144088289546666	26017996	26019446	hypo	+	CHH	upstream	Thecc1EG003723	scaffold_1	mRNA	Unknown
scaffold_1	0.166920820830855	0.401772307681891	0.234851486851036	26024489	26026368	hyper	-	CHH	intergenic	Thecc1EG003724	scaffold_1	mRNA	Uncharacterized protein (47%U)
scaffold_1	0.217470740089965	0.457252731136691	0.239781991046725	26032533	26034403	hyper	+	CHH	intronic	Thecc1EG003725	scaffold_1	mRNA	Uncharacterized protein (85%P)
scaffold_1	0.170958987682461	0.447444192059534	0.276485204377073	26050344	26052209	hyper	-	CHH	upstream	Thecc1EG003726	scaffold_1	mRNA	Unknown
scaffold_1	0.13981861404849	0.448913668031315	0.309095053982825	26074162	26074460	hyper	+	CHH	upstream	Thecc1EG003727	scaffold_1	mRNA	Unknown
scaffold_1	0.198946140554746	0.461635231151686	0.262689090596939	26089006	26090975	hyper	-	CHH	intronic	Thecc1EG003728	scaffold_1	mRNA	Unknown
scaffold_1	0.169823338441134	0.37298923495545	0.203165896514316	26104231	26106195	hyper	+	CHH	upstream	Thecc1EG003729	scaffold_1	mRNA	Unknown
scaffold_1	0.225598624143667	0.466481559718072	0.240882935574405	26085081	26087027	hyper	+	CHH	intronic	Thecc1EG003730	scaffold_1	mRNA	Unknown
scaffold_1	0.163129784065432	0.429749224463119	0.266619440397687	26111349	26113187	hyper	+	CHH	intergenic	Thecc1EG003731	scaffold_1	mRNA	Unknown
scaffold_1	0.206745430551413	0.485730484102051	0.278985053550638	26131902	26133793	hyper	+	CHH	upstream	Thecc1EG003732	scaffold_1	mRNA	Uncharacterized protein (60%P)
scaffold_1	0.143429921647981	0.413545714659505	0.270115793011525	26146516	26146850	hyper	+	CHH	upstream;downstream	Thecc1EG003733	scaffold_1	mRNA	Unknown
scaffold_1	0.266321613569384	0.562713643683458	0.296392030114074	26154936	26155598	hypo	+	CHH	upstream;downstream	Thecc1EG003734	scaffold_1	mRNA	Trichome birefringence-like 39 (67%T)
scaffold_1	0.22780268505906	0.481216350336521	0.253413665277461	26168825	26169767	hyper	+	CHH	intronic	Thecc1EG003735	scaffold_1	mRNA	Uncharacterized protein (79%P)
scaffold_1	0.293634513437631	0.535494168902588	0.241859655464957	26162780	26164344	hyper	-	CHH	UTR3	Thecc1EG003736	scaffold_1	mRNA	c("RNA-directed DNA polymerase (Reverse transcriptase)"	" Ribonuclease H (64%U)")
scaffold_1	0.240353602433473	0.488033678485281	0.247680076051808	26710749	26712678	hyper	+	CHH	exonic	Thecc1EG003737	scaffold_1	mRNA	RNA-directed DNA polymerase (87%P)
scaffold_1	0.152773322744309	0.410516815414935	0.257743492670625	26197969	26199599	hyper	+	CHH	intronic	Thecc1EG003738	scaffold_1	mRNA	Uncharacterized protein (79%P)
scaffold_1	0.217171567031499	0.416997322062174	0.199825755030675	26201413	26203176	hyper	+	CHH	intronic	Thecc1EG003739	scaffold_1	mRNA	Uncharacterized protein (24%U)
scaffold_1	0.147619047619048	0.262856723327805	0.115237675708757	26217020	26217307	hyper	-	CHH	intronic	Thecc1EG003742	scaffold_1	mRNA	Unknown
scaffold_1	0.134835072335072	0.384734051572733	0.24989897923766	26217573	26219285	hyper	+	CHH	intronic	Thecc1EG003743	scaffold_1	mRNA	Unknown
scaffold_1	0.154916653858962	0.458390102309303	0.303473448450341	26235150	26236757	hyper	+	CHH	intronic	Thecc1EG003744	scaffold_1	mRNA	Uncharacterized protein (79%T)
scaffold_1	0.238640767235449	0.479757685729056	0.241116918493607	26248640	26250561	hyper	-	CHH	intronic	Thecc1EG003746	scaffold_1	mRNA	Uncharacterized protein (60%U)
scaffold_1	0.198288539973747	0.459127574645331	0.260839034671584	26254140	26255746	hyper	-	CHH	intronic	Thecc1EG003747	scaffold_1	mRNA	Gag protease polyprotein (69%P)
scaffold_1	0.13164625176398	0.494105521522991	0.362459269759012	26262211	26263817	hyper	-	CHH	intronic	Thecc1EG003748	scaffold_1	mRNA	Uncharacterized protein (80%P)
scaffold_1	0.183859947021149	0.466219851497805	0.282359904476657	26285063	26287005	hyper	+	CHH	intronic	Thecc1EG003751	scaffold_1	mRNA	c("RNI-like superfamily protein"	" putative (48%T)")
scaffold_1	0.225526026965037	0.494312569314848	0.268786542349812	26287340	26289317	hyper	-	CHH	intronic	Thecc1EG003752	scaffold_1	mRNA	Unknown
scaffold_1	0.238670440635191	0.500984528338424	0.262314087703233	26358286	26360067	hyper	-	CHH	UTR5	Thecc1EG003753	scaffold_1	mRNA	Retrotransposon-like protein (30%U)
scaffold_1	0.226907047067138	0.486897197295278	0.25999015022814	26356292	26358186	hyper	+	CHH	exonic	Thecc1EG003754	scaffold_1	mRNA	Uncharacterized protein (71%P)
scaffold_1	0.206084689882953	0.448257634915633	0.242172945032679	26387909	26389729	hypo	+	CHH	UTR5	Thecc1EG003755	scaffold_1	mRNA	Uncharacterized protein (81%P)
scaffold_1	0.212775527315864	0.437743527061969	0.224967999746105	26385745	26387690	hyper	+	CHH	intronic	Thecc1EG003757	scaffold_1	mRNA	Unknown
scaffold_1	0.235168376518824	0.532442483235433	0.297274106716608	26398508	26400466	hyper	-	CHH	intronic	Thecc1EG003760	scaffold_1	mRNA	Unknown
scaffold_1	0.211999295915805	0.458125653432693	0.246126357516887	26426442	26428284	hyper	+	CHH	intronic	Thecc1EG003761	scaffold_1	mRNA	Uncharacterized protein (30%U)
scaffold_1	0.12895032315911	0.42857011133624	0.29961978817713	26439002	26440148	hyper	+	CHH	intronic	Thecc1EG003762	scaffold_1	mRNA	c("Tetraspanin family protein"	" putative (55%P)")
scaffold_1	0.170982905982906	0.601068238514558	0.430085332531652	26460044	26461353	hyper	-	CHH	intronic	Thecc1EG003764	scaffold_1	mRNA	Uncharacterized protein (58%P)
scaffold_1	0.195252065056753	0.400827730664015	0.205575665607262	26470963	26472826	hyper	+	CHH	intronic	Thecc1EG003765	scaffold_1	mRNA	Uncharacterized protein (75%P)
scaffold_1	0.135980453722861	0.383970212265096	0.247989758542234	26504178	26506148	hyper	-	CHH	intronic	Thecc1EG003766	scaffold_1	mRNA	Uncharacterized protein (52%P)
scaffold_1	0.175979223301693	0.436683886364972	0.260704663063279	26508524	26510431	hyper	-	CHH	intronic	Thecc1EG003767	scaffold_1	mRNA	Uncharacterized protein (68%P)
scaffold_1	0.136858439026037	0.410180855154116	0.273322416128079	26511529	26513471	hyper	+	CHH	intronic	Thecc1EG003768	scaffold_1	mRNA	Uncharacterized protein (63%P)
scaffold_1	0.138956766917293	0.484756377791965	0.345799610874672	26534419	26534849	hyper	+	CHH	intronic	Thecc1EG003769	scaffold_1	mRNA	Uncharacterized protein (13%U)
scaffold_1	0.231756627518903	0.459294909703712	0.227538282184809	26542632	26544489	hyper	+	CHH	intronic	Thecc1EG003770	scaffold_1	mRNA	Uncharacterized protein (80%P)
scaffold_1	0.234063083723717	0.533420620674741	0.299357536951024	26549295	26550669	hyper	-	CHH	intronic	Thecc1EG003771	scaffold_1	mRNA	Photosystem I subunit E-2 (66%P)
scaffold_1	0.108633124946756	0.386952599827414	0.278319474880658	26564350	26565906	hyper	+	CHH	intronic	Thecc1EG003777	scaffold_1	mRNA	Glutaredoxin family protein (78%P)
scaffold_1	0.239055727384956	0.522937058033625	0.28388133064867	26579931	26581608	hyper	-	CHH	intronic	Thecc1EG003778	scaffold_1	mRNA	Uncharacterized protein (20%U)
scaffold_1	0.109782634982788	0.361176667122063	0.251394032139275	26578783	26579710	hyper	-	CHH	intronic	Thecc1EG003779	scaffold_1	mRNA	Uncharacterized protein (79%P)
scaffold_1	0.212576018757681	0.47436227815143	0.261786259393749	26582006	26583856	hyper	+	CHH	UTR5	Thecc1EG003780	scaffold_1	mRNA	c("Retrotransposon protein"	" Ty3-gypsy subclass"	" expressed"	" putative (52%U)")
scaffold_1	0.0458333333333333	0.306070788530466	0.260237455197132	26597398	26598650	hyper	+	CHH	intronic	Thecc1EG003781	scaffold_1	mRNA	Unknown
scaffold_1	0.233657221863104	0.419886673164065	0.186229451300961	26613553	26615210	hyper	+	CHH	intronic	Thecc1EG003782	scaffold_1	mRNA	Uncharacterized protein (61%P)
scaffold_1	0.202913647913648	0.443034006984902	0.240120359071254	26630765	26632642	hyper	-	CHH	intronic	Thecc1EG003783	scaffold_1	mRNA	Unknown
scaffold_1	0.16803481827112	0.462842274876882	0.294807456605762	26617826	26619511	hyper	+	CHH	intronic	Thecc1EG003784	scaffold_1	mRNA	Uncharacterized protein (71%P)
scaffold_1	0.169267222638874	0.418307662304723	0.249040439665849	26640272	26641495	hyper	-	CHH	intronic	Thecc1EG003786	scaffold_1	mRNA	Uncharacterized protein (64%P)
scaffold_1	0.200235195636908	0.478730343750206	0.278495148113299	26650605	26652534	hyper	+	CHH	intronic	Thecc1EG003787	scaffold_1	mRNA	Uncharacterized protein (40%U)
scaffold_1	0.283578569087366	0.548714301013281	0.265135731925915	26655353	26656844	hyper	+	CHH	exonic	Thecc1EG003788	scaffold_1	mRNA	c("Retrotransposon protein"	" Ty3-gypsy subclass"	" putative (54%U)")
scaffold_1	0.233995926261518	0.514961302412266	0.280965376150747	26657195	26659096	hyper	+	CHH	intronic	Thecc1EG003789	scaffold_1	mRNA	Uncharacterized protein (22%U)
scaffold_1	0.237867180284924	0.477331146036498	0.239463965751574	26674358	26676087	hyper	+	CHH	intronic	Thecc1EG003790	scaffold_1	mRNA	Uncharacterized protein (53%U)
scaffold_1	0.217634155497729	0.468342243457979	0.25070808796025	26680823	26681899	hyper	+	CHH	intronic	Thecc1EG003791	scaffold_1	mRNA	Gag protease polyprotein (61%P)
scaffold_1	0.214489489264905	0.507144748261247	0.292655258996342	26682511	26683984	hyper	-	CHH	intronic	Thecc1EG003792	scaffold_1	mRNA	DNA/RNA polymerases superfamily protein (10%T)
scaffold_1	0.337029708204546	0.535662287878988	0.198632579674442	26707837	26709514	hyper	+	CHH	intronic	Thecc1EG003793	scaffold_1	mRNA	Uncharacterized protein (81%P)
scaffold_1	0.236294577936684	0.500978585990778	0.264684008054094	26721151	26722859	hyper	+	CHH	intronic	Thecc1EG003794	scaffold_1	mRNA	c("RNA-directed DNA polymerase (Reverse transcriptase)"	" Ribonuclease H"	" putative (35%U)")
scaffold_1	0.234347291091418	0.510876503760268	0.27652921266885	26718940	26720682	hyper	-	CHH	UTR5	Thecc1EG003795	scaffold_1	mRNA	Uncharacterized protein (71%P)
scaffold_1	0.268942676459667	0.580656511792999	0.311713835333332	26716954	26718585	hyper	+	CHH	exonic	Thecc1EG003796	scaffold_1	mRNA	Uncharacterized protein (82%P)
scaffold_1	0.120117128287116	0.379052704198973	0.258935575911857	26729742	26731486	hyper	+	CHH	intergenic	Thecc1EG003797	scaffold_1	mRNA	Unknown
scaffold_1	0.167018462244615	0.450821361019453	0.283802898774838	26738825	26740771	hyper	+	CHH	upstream	Thecc1EG003798	scaffold_1	mRNA	Unknown
scaffold_1	0.2015409507797	0.388185514773626	0.186644563993926	26744623	26746533	hyper	-	CHH	upstream	Thecc1EG003799	scaffold_1	mRNA	Unknown
scaffold_1	0.16025641025641	0.427272727272727	0.267016317016317	26768057	26768070	hyper	+	CHH	upstream	Thecc1EG003801	scaffold_1	mRNA	Unknown
scaffold_1	0.141524376895894	0.386272661557291	0.244748284661398	26798100	26799882	hyper	+	CHH	intronic	Thecc1EG003802	scaffold_1	mRNA	Myosin 2 (78%T)
scaffold_1	0.0391908212560386	0.279642353770261	0.240451532514222	26789974	26791964	hyper	+	CHH	intronic	Thecc1EG003804	scaffold_1	mRNA	Uncharacterized protein (84%P)
scaffold_1	0.258798598812733	0.482403027674329	0.223604428861597	26817031	26818986	hyper	+	CHH	intronic	Thecc1EG003805	scaffold_1	mRNA	Unknown
scaffold_1	0.127925701444405	0.42596392756465	0.298038226120245	26832863	26833376	hyper	+	CHH	UTR5	Thecc1EG003806	scaffold_1	mRNA	Gag protease polyprotein (60%P)
scaffold_1	0.17961253004054	0.426144996242161	0.246532466201621	26830080	26831769	hyper	-	CHH	exonic	Thecc1EG003807	scaffold_1	mRNA	c("Gag protease polyprotein"	" putative (37%U)")
scaffold_1	0.222090703470673	0.515147948818859	0.293057245348186	26832037	26832816	hyper	+	CHH	UTR5	Thecc1EG003808	scaffold_1	mRNA	Unknown
scaffold_1	0.165712428263988	0.429808240005609	0.26409581174162	26849936	26850266	hyper	+	CHH	upstream	Thecc1EG003809	scaffold_1	mRNA	Uncharacterized protein (77%P)
scaffold_1	0.0869565217391304	0.36	0.27304347826087	26857333	26857333	hyper	-	CHH	intergenic	Thecc1EG003810	scaffold_1	mRNA	C2 calcium/lipid-binding plant phosphoribosyltransferase family protein (20%T)
scaffold_1	0.246670382217714	0.491122700793449	0.244452318575735	26863893	26865679	hyper	+	CHH	UTR3	Thecc1EG003811	scaffold_1	mRNA	c("Calcium-dependent lipid-binding (CaLB domain) plant phosphoribosyltransferase family protein"	" putative (41%T)")
scaffold_1	0.225473189202094	0.510019331545733	0.284546142343639	26899079	26900093	hyper	+	CHH	upstream	Thecc1EG003813	scaffold_1	mRNA	Receptor serine/threonine-protein kinase ALE2 (76%P)
scaffold_1	0.225783877493273	0.483936410915257	0.258152533421984	26913394	26915105	hyper	+	CHH	upstream	Thecc1EG003814	scaffold_1	mRNA	Unknown
scaffold_1	0.290941037417799	0.456509602222377	0.165568564804578	26930159	26930834	hyper	+	CHH	intergenic	Thecc1EG003815	scaffold_1	mRNA	Unknown
scaffold_1	0.210881374218783	0.446280352478015	0.235398978259231	26928161	26930035	hyper	+	CHH	intronic	Thecc1EG003816	scaffold_1	mRNA	Uncharacterized protein (63%P)
scaffold_1	0.205377257604668	0.492362956809812	0.286985699205144	26931504	26933385	hyper	-	CHH	intergenic	Thecc1EG003817	scaffold_1	mRNA	c("Gag protease polyprotein"	" putative (59%P)")
scaffold_1	0.302680861290616	0.556908007469185	0.254227146178569	26941589	26943474	hyper	+	CHH	intronic	Thecc1EG003818	scaffold_1	mRNA	Retrotransposon protein (64%U)
scaffold_1	0.202667832553981	0.41544128569628	0.2127734531423	26957635	26959590	hyper	-	CHH	downstream	Thecc1EG003819	scaffold_1	mRNA	Transducin family protein / WD-40 repeat family protein (62%P)
scaffold_1	0.151037434218399	0.416232530014153	0.265195095795755	26975568	26977480	hyper	-	CHH	intergenic	Thecc1EG003821	scaffold_1	mRNA	c("Retrotransposon protein"	" Ty3-gypsy subclass"	" putative (36%U)")
scaffold_1	0.307558139534883	0.536062378167641	0.228504238632757	26989385	26989416	hyper	+	CHH	UTR5	Thecc1EG003822	scaffold_1	mRNA	Cysteine-rich RLK (RECEPTOR-like protein kinase) 8 (20%T)
scaffold_1	0.265311619352621	0.542442678898294	0.277131059545673	26989436	26990289	hyper	+	CHH	UTR5	Thecc1EG003823	scaffold_1	mRNA	Unknown
scaffold_1	0.253201117275479	0.451038844906179	0.1978377276307	26986666	26988510	hyper	+	CHH	intronic	Thecc1EG003824	scaffold_1	mRNA	Unknown
scaffold_1	0.320467051882336	0.513462411780277	0.192995359897941	26988532	26989380	hyper	+	CHH	UTR5	Thecc1EG003825	scaffold_1	mRNA	c("Retrotransposon protein"	" Ty3-gypsy subclass"	" putative (44%U)")
scaffold_1	0.207759337066936	0.479695150722639	0.271935813655703	26998001	26999940	hyper	-	CHH	upstream	Thecc1EG003826	scaffold_1	mRNA	Uncharacterized protein (22%U)
scaffold_1	0.179144308543985	0.472567389663929	0.293423081119944	27014116	27015927	hyper	-	CHH	upstream	Thecc1EG003828	scaffold_1	mRNA	Uncharacterized protein (69%P)
scaffold_1	0.200747159860707	0.453959316964391	0.253212157103684	27012920	27014047	hyper	+	CHH	UTR5	Thecc1EG003829	scaffold_1	mRNA	Uncharacterized protein (63%P)
scaffold_1	0.15679145731828	0.371235270338056	0.214443813019777	27166985	27168850	hyper	-	CHH	upstream	Thecc1EG003830	scaffold_1	mRNA	Retrotransposon-like protein (31%U)
scaffold_1	0.234994610577792	0.526047449480564	0.291052838902772	27038968	27040821	hyper	+	CHH	intronic	Thecc1EG003831	scaffold_1	mRNA	Unknown
scaffold_1	0.159862959719668	0.419549112639703	0.259686152920035	27036114	27037844	hyper	+	CHH	intronic	Thecc1EG003832	scaffold_1	mRNA	Uncharacterized protein (64%P)
scaffold_1	0.14726934304175	0.407113014109236	0.259843671067486	27054538	27056138	hyper	+	CHH	intronic	Thecc1EG003833	scaffold_1	mRNA	Uncharacterized protein
scaffold_1	0.268584312453944	0.515925777863273	0.247341465409328	27057655	27059416	hyper	+	CHH	intronic	Thecc1EG003834	scaffold_1	mRNA	Uncharacterized protein (74%P)
scaffold_1	0.216559806059075	0.484702370504012	0.268142564444937	27080694	27082576	hypo	+	CHH	intronic	Thecc1EG003835	scaffold_1	mRNA	Unknown
scaffold_1	0.236220540828774	0.446415602891303	0.210195062062529	27084028	27084916	hyper	-	CHH	exonic	Thecc1EG003836	scaffold_1	mRNA	c("Retrotransposon protein"	" Ty3-gypsy subclass"	" putative (50%U)")
scaffold_1	0.218811452462068	0.455685716852927	0.236874264390859	27085121	27085453	hyper	+	CHH	UTR3	Thecc1EG003837	scaffold_1	mRNA	c("Retrotransposon protein"	" Ty3-gypsy subclass"	" putative (68%U)")
scaffold_1	0.22996697310484	0.467776225878971	0.237809252774132	27086655	27088642	hyper	+	CHH	intronic	Thecc1EG003838	scaffold_1	mRNA	Uncharacterized protein (26%U)
scaffold_1	0.262285053283742	0.539971065320242	0.2776860120365	27085467	27086616	hyper	+	CHH	UTR3	Thecc1EG003839	scaffold_1	mRNA	Unknown
scaffold_1	0.247942078267215	0.492760958314558	0.244818880047343	27113283	27115260	hyper	-	CHH	intronic	Thecc1EG003840	scaffold_1	mRNA	Unknown
scaffold_1	0.156530106339302	0.400986871457205	0.244456765117902	27124149	27126102	hyper	+	CHH	intronic	Thecc1EG003841	scaffold_1	mRNA	Unknown
scaffold_1	0.311036483638741	0.533476296311061	0.222439812672319	27126163	27127555	hyper	-	CHH	UTR5	Thecc1EG003842	scaffold_1	mRNA	c("Retrotransposon protein"	" Ty3-gypsy subclass"	" putative (55%U)")
scaffold_1	0.21744995370105	0.497279685302511	0.279829731601461	27171511	27173199	hyper	-	CHH	intergenic	Thecc1EG003843	scaffold_1	mRNA	Gag-protease-integrase-RT-RNaseH polyprotein (87%U)
scaffold_1	0	0.211111111111111	0.211111111111111	27188592	27188607	hyper	+	CHH	intronic	Thecc1EG003844	scaffold_1	mRNA	RmlC-like cupins superfamily protein (79%P)
scaffold_1	0.171785609597399	0.438143110228634	0.266357500631235	27190997	27192900	hyper	-	CHH	intronic	Thecc1EG003845	scaffold_1	mRNA	c("Retrotransposon protein"	" Ty3-gypsy subclass"	" putative (35%U)")
scaffold_1	0.181164665592614	0.443580476696311	0.262415811103697	27210402	27212340	hypo	+	CHH	intronic	Thecc1EG003846	scaffold_1	mRNA	Unknown
scaffold_1	0.118470223787662	0.395874344882802	0.27740412109514	27224784	27226670	hyper	-	CHH	intronic	Thecc1EG003847	scaffold_1	mRNA	c("Retrotransposon protein"	" Ty1-copia subclass"	" putative (38%U)")
scaffold_1	0.281017437836466	0.451221316538535	0.17020387870207	27226820	27227464	hyper	+	CHH	intronic	Thecc1EG003848	scaffold_1	mRNA	c("Retrotransposon protein"	" putative (37%U)")
scaffold_1	0.148363509146338	0.404003594026347	0.255640084880009	27237117	27239057	hyper	+	CHH	intronic	Thecc1EG003849	scaffold_1	mRNA	Unknown
scaffold_1	0.129133087105084	0.471187583826049	0.342054496720965	27246580	27248088	hyper	+	CHH	intronic	Thecc1EG003851	scaffold_1	mRNA	GroES-like zinc-binding dehydrogenase family protein (93%T)
scaffold_1	0.194008903291693	0.464662982544635	0.270654079252942	27261773	27263654	hyper	+	CHH	intronic	Thecc1EG003852	scaffold_1	mRNA	Uncharacterized protein (66%P)
scaffold_1	0.197160303195679	0.468953335182911	0.271793031987232	27276692	27278535	hyper	-	CHH	intronic	Thecc1EG003853	scaffold_1	mRNA	Unknown
scaffold_1	0.15	0.515625	0.365625	27292733	27292736	hyper	+	CHH	intronic	Thecc1EG003854	scaffold_1	mRNA	FAD-binding Berberine family protein (28%T)
scaffold_1	0.184715094457528	0.497528576600489	0.312813482142961	27300364	27301496	hyper	+	CHH	intronic	Thecc1EG003855	scaffold_1	mRNA	Tetratricopeptide repeat (TPR)-like superfamily protein (65%T)
scaffold_1	0.0762277308469938	0.369437414187388	0.293209683340394	27301621	27303496	hyper	+	CHH	intronic	Thecc1EG003856	scaffold_1	mRNA	Cysteine-rich RLK (RECEPTOR-like protein kinase) 8 (13%T)
scaffold_1	0.255613343530373	0.501220431244384	0.245607087714011	27321331	27323014	hyper	-	CHH	intronic	Thecc1EG003857	scaffold_1	mRNA	Unknown
scaffold_1	0.116419176665686	0.374951376394897	0.258532199729211	27339757	27341656	hyper	+	CHH	intronic	Thecc1EG003858	scaffold_1	mRNA	Uncharacterized protein (76%P)
scaffold_1	0.190339088828791	0.492704595421561	0.302365506592769	27358088	27359296	hyper	+	CHH	UTR5	Thecc1EG003859	scaffold_1	mRNA	c("RPM1 interacting protein 13"	" putative (39%P)")
scaffold_1	0.148156330045728	0.430490289561755	0.282333959516027	27359306	27360132	hyper	-	CHH	intronic	Thecc1EG003861	scaffold_1	mRNA	Unknown
scaffold_1	0.232443712880494	0.477446558669625	0.245002845789131	27400267	27402166	hyper	+	CHH	intronic	Thecc1EG003862	scaffold_1	mRNA	Unknown
scaffold_1	0.18287777543103	0.439506250411542	0.256628474980512	27393384	27395186	hyper	+	CHH	intronic	Thecc1EG003863	scaffold_1	mRNA	Unknown
scaffold_1	0.22899739852562	0.476613691249482	0.247616292723863	27381459	27383355	hyper	+	CHH	intronic	Thecc1EG003864	scaffold_1	mRNA	Unknown
scaffold_1	0.223360016957833	0.5282953765323	0.304935359574466	27391449	27393204	hyper	+	CHH	intronic	Thecc1EG003866	scaffold_1	mRNA	Uncharacterized protein (19%U)
scaffold_1	0.114381818316618	0.39427003717152	0.279888218854901	27430659	27432444	hypo	-	CHH	intronic	Thecc1EG003867	scaffold_1	mRNA	Uncharacterized protein (84%P)
[truncated: 21,821 more rows]
[truncated: 2 more columns]
