# Supplementary material for: Single-base resolution methylomes of somatic embryogenesis in Theobroma cacao L. reveal epigenome modifications associated with somatic embryo abnormalities
Source: Sci Rep. 2022 Sep 5;12:15097. doi: 10.1038/s41598-022-18035-9 (PMC9445004; doi:10.1038/s41598-022-18035-9)
Supplement: Supplementary file 11 — Supplementary Table S14. [file 41598_2022_18035_MOESM11_ESM.csv]

Chr	MCCS_TC5	MCCS_TC6	MCCS_TC6.MCCS_TC5.delta_mean	Start	End	Comment	Strand	Context	Region	Gene	seqnames	type	Name
scaffold_1	0.598044982925633	0.348034414120737	-0.250010568804895	71	1346	hyper	+	CHH	intergenic	Thecc1EG000001	scaffold_1	mRNA	Uncharacterized protein (39%P)
scaffold_1	0.324806172088781	0.224381328293615	-0.100424843795165	6086	6337	hyper	-	CHH	intergenic	Thecc1EG000002	scaffold_1	mRNA	Cystathionine beta-synthase (CBS) family protein (82%T)
scaffold_1	0.31213795202315	0.111427875243665	-0.200710076779486	14896	14959	hypo	-	CHH	intronic	Thecc1EG000004	scaffold_1	mRNA	Unknown
scaffold_1	0.736842105263158	0.484848484848485	-0.251993620414673	27575	27575	hypo	+	CHH	upstream;downstream	Thecc1EG000006	scaffold_1	mRNA	Clathrin adaptor complex small chain family protein (34%T)
scaffold_1	0.596897110725384	0.369335077831455	-0.227562032893929	29923	30446	hypo	+	CHH	intronic	Thecc1EG000007	scaffold_1	mRNA	FAD/NAD(P)-binding oxidoreductase family protein (30%T)
scaffold_1	0.435341622489248	0.27888521925778	-0.156456403231468	44683	46136	hypo	+	CHH	intergenic	Thecc1EG000010	scaffold_1	mRNA	Uncharacterized protein (72%P)
scaffold_1	0.513600337903926	0.28843312151284	-0.225167216391086	47289	49221	hypo	+	CHH	exonic	Thecc1EG000011	scaffold_1	mRNA	Uncharacterized protein (72%P)
scaffold_1	0.480917374338501	0.236603779098605	-0.244313595239897	54712	55147	hypo	+	CHH	upstream	Thecc1EG000012	scaffold_1	mRNA	Uncharacterized protein (56%P)
scaffold_1	0.416556040735605	0.247386121108454	-0.169169919627151	53752	54655	hyper	-	CHH	exonic	Thecc1EG000013	scaffold_1	mRNA	c("Vacuolar iron transporter family protein"	" putative (52%P)")
scaffold_1	0.34836975875587	0.273862151405257	-0.0745076073506132	73090	75073	hyper	-	CHH	intronic	Thecc1EG000017	scaffold_1	mRNA	Unknown
scaffold_1	0.528680586691821	0.313276634161908	-0.215403952529912	70885	72674	hypo	-	CHH	UTR3	Thecc1EG000018	scaffold_1	mRNA	Uncharacterized protein
scaffold_1	0.28517316017316	0.179444264863249	-0.105728895309911	173560	173807	hypo	+	CHH	intronic	Thecc1EG000041	scaffold_1	mRNA	Kinase superfamily protein (70%T)
scaffold_1	0.2	0	-0.2	274416	274416	hypo	+	CHH	upstream;downstream	Thecc1EG000067	scaffold_1	mRNA	Nucleoside-triphosphatase C1orf57 (67%P)
scaffold_1	0	0.217391304347826	0.217391304347826	364014	364014	hyper	-	CHH	intronic	Thecc1EG000086	scaffold_1	mRNA	c("Calcium-dependent phosphotriesterase superfamily protein"	" putative (57%T)")
scaffold_1	0.769747824746222	0.554325527413763	-0.215422297332459	373910	374151	hyper	+	CHH	upstream	Thecc1EG000089	scaffold_1	mRNA	MATE efflux family protein (67%P)
scaffold_1	0.343089031109483	0.330715032673379	-0.0123739984361042	376903	378540	hypo	+	CHH	intergenic	Thecc1EG000091	scaffold_1	mRNA	Uncharacterized protein (25%U)
scaffold_1	0.401018491885063	0.276340064991893	-0.124678426893171	390344	391870	hypo	-	CHH	upstream;downstream	Thecc1EG000092	scaffold_1	mRNA	Acyl activating enzyme 1 (60%P)
scaffold_1	0.514379340552661	0.390655106518896	-0.123724234033765	395494	396622	hypo	+	CHH	exonic	Thecc1EG000094	scaffold_1	mRNA	c("RPM1-interacting protein 4 family protein"	" putative (57%P)")
scaffold_1	0.423720515410758	0.2075294797086	-0.216191035702158	405935	407145	hypo	+	CHH	intergenic	Thecc1EG000096	scaffold_1	mRNA	Basic chitinase (72%P)
scaffold_1	0.333333333333333	0	-0.333333333333333	411397	411397	hypo	-	CHH	upstream	Thecc1EG000097	scaffold_1	mRNA	c("NAC domain-containing protein"	" putative (44%U)")
scaffold_1	0.623293650793651	0.364760493056639	-0.258533157737012	468130	468261	hypo	-	CHH	upstream	Thecc1EG000114	scaffold_1	mRNA	Beta-galactosidase 3 (71%P)
scaffold_1	0.689655172413793	0.351351351351351	-0.338303821062442	477142	477142	hypo	+	CHH	intronic	Thecc1EG000118	scaffold_1	mRNA	Unknown
scaffold_1	0.398987760173973	0.131051213690098	-0.267936546483875	565346	566119	hypo	+	CHH	intergenic	Thecc1EG000141	scaffold_1	mRNA	Uncharacterized protein (66%P)
scaffold_1	0.421142600089968	0.337890794615719	-0.0832518054742498	572627	572641	hypo	+	CHH	UTR3	Thecc1EG000143	scaffold_1	mRNA	Unknown
scaffold_1	0.689378384627554	0.438195433212045	-0.251182951415509	579946	580080	hypo	+	CHH	downstream	Thecc1EG000145	scaffold_1	mRNA	Peroxidase 64 (77%P)
scaffold_1	0.269230769230769	0.5	0.230769230769231	587018	587018	hyper	-	CHH	intronic	Thecc1EG000146	scaffold_1	mRNA	Methyltransferase family protein (70%P)
scaffold_1	0	0.222222222222222	0.222222222222222	604769	604769	hyper	+	CHH	intergenic	Thecc1EG000151	scaffold_1	mRNA	Unknown
scaffold_1	0.852941176470589	0.627828054298643	-0.225113122171946	642777	642800	hypo	+	CHH	upstream;downstream	Thecc1EG000163	scaffold_1	mRNA	VPS35 A (80%T)
scaffold_1	0.202321960948122	0.449024877435254	0.246702916487132	682848	683380	hypo	-	CHH	upstream	Thecc1EG000173	scaffold_1	mRNA	Tetratricopeptide repeat-like superfamily protein (73%P)
scaffold_1	0.518518518518518	0.3125	-0.206018518518518	727979	727979	hypo	+	CHH	intronic	Thecc1EG000187	scaffold_1	mRNA	Rhodanese/Cell cycle control phosphatase superfamily protein (64%P)
scaffold_1	0.421052631578947	0.16	-0.261052631578947	728849	728849	hypo	+	CHH	exonic	Thecc1EG000189	scaffold_1	mRNA	S-adenosyl-L-methionine-dependent methyltransferases superfamily protein (64%T)
scaffold_1	0.638298866303502	0.372065562110571	-0.26623330419293	786153	786393	hypo	-	CHH	upstream	Thecc1EG000201	scaffold_1	mRNA	c("Chaperone DnaJ-domain superfamily protein"	" putative (58%P)")
scaffold_1	0.291666666666667	0	-0.291666666666667	799711	799711	hypo	+	CHH	exonic	Thecc1EG000203	scaffold_1	mRNA	Endonuclease/exonuclease/phosphatase family protein (61%P)
scaffold_1	0.59494242141301	0.541261930698205	-0.0536804907148043	852442	852519	hyper	+	CHH	upstream	Thecc1EG000214	scaffold_1	mRNA	Transducin/WD40 repeat-like superfamily protein (77%P)
scaffold_1	0.340909090909091	0.322916666666667	-0.0179924242424245	886000	886176	hypo	+	CHH	upstream	Thecc1EG000221	scaffold_1	mRNA	EG (66%U)
scaffold_1	0.291085434173669	0.175576923076923	-0.115508511096746	909427	910293	hypo	-	CHH	UTR5	Thecc1EG000226	scaffold_1	mRNA	Ribosomal protein L2 family (95%T)
scaffold_1	0.671752715614059	0.425755687479825	-0.245997028134233	924220	924495	hypo	-	CHH	upstream	Thecc1EG000230	scaffold_1	mRNA	NAD(P)-binding Rossmann-fold superfamily protein (86%T)
scaffold_1	0.720148260692725	0.540697722037752	-0.179450538654973	1004707	1005440	hypo	+	CHH	upstream;downstream	Thecc1EG000248	scaffold_1	mRNA	Uncharacterized protein (68%P)
scaffold_1	0.333333333333333	0.117021276595745	-0.216312056737588	1032320	1032330	hypo	-	CHH	upstream;downstream	Thecc1EG000256	scaffold_1	mRNA	c("Ferulic acid 5-hydroxylase 1"	" putative (35%T)")
scaffold_1	0.674201057452363	0.414571684890755	-0.259629372561608	1092559	1093604	hypo	+	CHH	upstream	Thecc1EG000266	scaffold_1	mRNA	c("K-box region and MADS-box transcription factor family protein"	" putative (59%P)")
scaffold_1	0	0.214285714285714	0.214285714285714	1096204	1096204	hyper	-	CHH	intergenic	Thecc1EG000268	scaffold_1	mRNA	Aldehyde dehydrogenase 3F1 (68%T)
scaffold_1	0.2546817411175	0.391633223213566	0.136951482096066	1148184	1148736	hypo	-	CHH	intergenic	Thecc1EG000277	scaffold_1	mRNA	Nodulin MtN21 /EamA-like transporter family protein (63%T)
scaffold_1	0.35	0.366666666666666	0.0166666666666665	1154759	1154778	hyper	-	CHH	upstream;downstream	Thecc1EG000279	scaffold_1	mRNA	c("Thioredoxin H-type 1"	" H1"	"TRX1 (87%T)")
scaffold_1	0.692307692307692	0.307692307692308	-0.384615384615385	1187152	1187152	hypo	+	CHH	exonic	Thecc1EG000289	scaffold_1	mRNA	FAD-linked oxidases family protein (73%T)
scaffold_1	0.291666666666667	0.525	0.233333333333334	1228832	1228882	hyper	+	CHH	intronic	Thecc1EG000299	scaffold_1	mRNA	Pentatricopeptide repeat (PPR) superfamily protein (60%T)
scaffold_1	0.625652897786231	0.362519884229789	-0.263133013556442	1235869	1236358	hypo	+	CHH	upstream	Thecc1EG000301	scaffold_1	mRNA	P-loop containing nucleoside triphosphate hydrolases superfamily protein (63%P)
scaffold_1	0.230769230769231	0	-0.230769230769231	1247587	1247587	hypo	-	CHH	upstream	Thecc1EG000303	scaffold_1	mRNA	Uncharacterized protein (48%P)
scaffold_1	0.05	0.252173913043478	0.202173913043479	1271706	1271734	hyper	-	CHH	upstream	Thecc1EG000307	scaffold_1	mRNA	Sec14p-like phosphatidylinositol transfer family protein (64%P)
scaffold_1	0.388888888888889	0.365384615384616	-0.0235042735042735	1289275	1289277	hypo	-	CHH	downstream	Thecc1EG000311	scaffold_1	mRNA	c("Mitochondrial chaperone BCS1"	" putative-like protein (25%U)")
scaffold_1	0.707376777019634	0.453486907556865	-0.253889869462769	1294455	1294619	hypo	+	CHH	downstream	Thecc1EG000312	scaffold_1	mRNA	c("P-loop containing nucleoside triphosphate hydrolases superfamily protein"	" putative (54%P)")
scaffold_1	0.743806955256231	0.486908097090537	-0.256898858165693	1324510	1324859	hypo	+	CHH	intronic	Thecc1EG000322	scaffold_1	mRNA	TIM-barrel signal transduction protein (75%P)
scaffold_1	0.780710818333325	0.516347488167153	-0.264363330166172	1325197	1326876	hypo	-	CHH	upstream	Thecc1EG000323	scaffold_1	mRNA	c("Heavy metal transport/detoxification superfamily protein"	" putative (47%P)")
scaffold_1	0.473872386322287	0.2514072810753	-0.222465105246987	1339633	1341552	hypo	-	CHH	intronic	Thecc1EG000325	scaffold_1	mRNA	c("S-adenosyl-L-methionine-dependent methyltransferases superfamily protein"	" putative (40%T)")
scaffold_1	0.499338437848966	0.251398486759828	-0.247939951089137	1337593	1339499	hypo	+	CHH	intronic	Thecc1EG000326	scaffold_1	mRNA	Salicylate O-methyltransferase (63%U)
scaffold_1	0.379310344827586	0.166666666666667	-0.21264367816092	1354281	1354281	hypo	-	CHH	UTR5	Thecc1EG000329	scaffold_1	mRNA	c("Phosphatidic acid phosphatase (PAP2) family protein"	" putative (57%T)")
scaffold_1	0.205128205128205	0	-0.205128205128205	1362086	1362086	hypo	+	CHH	upstream	Thecc1EG000331	scaffold_1	mRNA	c("S-adenosyl-L-methionine-dependent methyltransferases superfamily protein"	" putative (39%T)")
scaffold_1	0.301807728781413	0.230019462196496	-0.0717882665849172	1367347	1368425	hyper	-	CHH	exonic	Thecc1EG000332	scaffold_1	mRNA	Unknown
scaffold_1	0.342323170083748	0.269236617623714	-0.0730865524600335	1370576	1372543	hypo	-	CHH	intergenic	Thecc1EG000334	scaffold_1	mRNA	Cysteine-rich RLK (RECEPTOR-like protein kinase) 8 (31%T)
scaffold_1	0.51698717948718	0.200320512820513	-0.316666666666667	1375415	1375482	hypo	-	CHH	UTR3	Thecc1EG000335	scaffold_1	mRNA	Uncharacterized protein (69%P)
scaffold_1	0.668154761904762	0.412087912087912	-0.25606684981685	1385220	1385233	hypo	-	CHH	intergenic	Thecc1EG000337	scaffold_1	mRNA	c("TRNA--methyltransferase non-catalytic subunit trm6MTase subunit trm6"	" putative (42%P)")
scaffold_1	0.753981849710977	0.412963996212409	-0.341017853498568	1412431	1413075	hypo	+	CHH	intergenic	Thecc1EG000344	scaffold_1	mRNA	c("Dihydroflavonol-4-reductase"	" putative (46%U)")
scaffold_1	0.468322686818844	0.41508386454815	-0.0532388222706935	1602765	1603680	hypo	-	CHH	upstream	Thecc1EG000392	scaffold_1	mRNA	Uncharacterized protein (86%P)
scaffold_1	0.899318106587223	0.658411876322011	-0.240906230265212	1614804	1614916	hypo	-	CHH	upstream	Thecc1EG000395	scaffold_1	mRNA	Uncharacterized protein
scaffold_1	0.718181818181818	0.674342105263158	-0.04383971291866	1732837	1732885	hypo	-	CHH	upstream;downstream	Thecc1EG000424	scaffold_1	mRNA	Unknown
scaffold_1	0.272727272727273	0	-0.272727272727273	1767903	1767903	hypo	-	CHH	upstream;downstream	Thecc1EG000431	scaffold_1	mRNA	Phosphatase 2C family protein (60%P)
scaffold_1	0.290411522289513	0.52572727644498	0.235315754155467	1831230	1831544	hyper	-	CHH	UTR3	Thecc1EG000443	scaffold_1	mRNA	c("UDP-glucosyl transferase 72E1"	" putative (53%T)")
scaffold_1	0.641743895035869	0.421305766021338	-0.220438129014531	1834220	1835169	hypo	-	CHH	upstream	Thecc1EG000444	scaffold_1	mRNA	c("UDP-glucosyl transferase 72E1"	" putative (58%T)")
scaffold_1	0.69204629630305	0.426352177177215	-0.265694119125835	1837767	1839032	hypo	-	CHH	upstream	Thecc1EG000445	scaffold_1	mRNA	c("UDP-glucosyl transferase 72E1"	" putative (51%T)")
scaffold_1	0.769230769230769	0.428571428571429	-0.340659340659341	1843347	1843347	hypo	-	CHH	upstream	Thecc1EG000446	scaffold_1	mRNA	Anthocyanidin 3-O-glucosyltransferase 5 (62%U)
scaffold_1	0.5	0.296296296296296	-0.203703703703704	1867073	1867073	hypo	+	CHH	intronic	Thecc1EG000454	scaffold_1	mRNA	Dolichyl-diphosphooligosaccharide-protein glycosyltransferase 48kDa subunit family protein (76%T)
scaffold_1	0.230769230769231	0.666666666666667	0.435897435897436	2007678	2007678	hyper	+	CHH	exonic	Thecc1EG000486	scaffold_1	mRNA	c("G2484-1 protein"	" putative (57%P)")
scaffold_1	0.692307692307692	0.411764705882353	-0.280542986425339	2026385	2026385	hypo	-	CHH	upstream;downstream	Thecc1EG000489	scaffold_1	mRNA	Uncharacterized protein (38%U)
scaffold_1	0.3125	0	-0.3125	2028377	2028377	hypo	-	CHH	upstream;downstream	Thecc1EG000491	scaffold_1	mRNA	CAP (70%P)
scaffold_1	0	0.2	0.2	2030955	2030955	hyper	+	CHH	upstream	Thecc1EG000493	scaffold_1	mRNA	Uncharacterized protein
scaffold_1	0.612197702682938	0.332571650369631	-0.279626052313307	2076539	2077206	hypo	+	CHH	upstream	Thecc1EG000506	scaffold_1	mRNA	Uncharacterized protein (57%P)
scaffold_1	0.25	0.571428571428571	0.321428571428571	2082593	2082593	hyper	+	CHH	upstream	Thecc1EG000507	scaffold_1	mRNA	Uncharacterized protein (42%P)
scaffold_1	0.406818181818182	0.31547619047619	-0.0913419913419913	2223317	2223337	hypo	+	CHH	upstream;downstream	Thecc1EG000535	scaffold_1	mRNA	c("MybPA2"	" putative (40%U)")
scaffold_1	0.537005890797793	0.357569419722471	-0.179436471075322	2228165	2228710	hypo	+	CHH	downstream	Thecc1EG000538	scaffold_1	mRNA	c("Methyl esterase 3"	" putative (57%T)")
scaffold_1	0.444118761826666	0.301180426193456	-0.14293833563321	2232241	2234144	hyper	+	CHH	upstream	Thecc1EG000539	scaffold_1	mRNA	c("Salicylic acid-binding protein 2"	" putative (57%P)")
scaffold_1	0.544044188970381	0.316880831541427	-0.227163357428954	2238642	2239438	hypo	-	CHH	upstream	Thecc1EG000540	scaffold_1	mRNA	c("Methyl esterase 6"	" putative (58%T)")
scaffold_1	0.76726194123818	0.446797514654658	-0.320464426583522	2242161	2242411	hypo	+	CHH	upstream	Thecc1EG000542	scaffold_1	mRNA	c("Salicylic acid-binding protein 2"	" putative (56%P)")
scaffold_1	0.458126313556737	0.273694996802077	-0.184431316754659	2248328	2249069	hyper	+	CHH	intronic	Thecc1EG000545	scaffold_1	mRNA	Unknown
scaffold_1	0.3125	0	-0.3125	2311461	2311461	hypo	-	CHH	upstream	Thecc1EG000557	scaffold_1	mRNA	c("SWIB complex BAF60b domain-containing protein"	" putative (59%P)")
scaffold_1	0.366220735785953	0.0555555555555556	-0.310665180230397	2340452	2340461	hypo	-	CHH	upstream	Thecc1EG000560	scaffold_1	mRNA	ASYMMETRIC LEAVES 2-like 1 (65%P)
scaffold_1	0.217391304347826	0	-0.217391304347826	2425974	2425974	hypo	+	CHH	downstream	Thecc1EG000578	scaffold_1	mRNA	Uncharacterized protein
scaffold_1	0.738891503021938	0.457416267942584	-0.281475235079354	2449217	2449259	hypo	-	CHH	upstream	Thecc1EG000581	scaffold_1	mRNA	Unknown
scaffold_1	0.569931971668474	0.300704049397125	-0.269227922271349	2458811	2459470	hypo	-	CHH	upstream	Thecc1EG000584	scaffold_1	mRNA	c("TRNA Delta(2)-isopentenylpyrophosphate transferase"	" putative (50%P)")
scaffold_1	0.644043429278682	0.346346540415489	-0.297696888863192	2491352	2491655	hypo	+	CHH	upstream	Thecc1EG000589	scaffold_1	mRNA	Acyl transferase/acyl hydrolase/lysophospholipase superfamily protei (62%T)
scaffold_1	0.606435728971865	0.376277894673004	-0.230157834298861	2529779	2530320	hypo	+	CHH	upstream	Thecc1EG000596	scaffold_1	mRNA	Uncharacterized protein (67%P)
scaffold_1	0.419050214990218	0.363723333828138	-0.0553268811620793	2555930	2556947	hyper	-	CHH	upstream	Thecc1EG000603	scaffold_1	mRNA	ATP-dependent RNA helicase eIF4A (68%P)
scaffold_1	0.351462435053767	0.103171810989149	-0.248290624064618	2563855	2564174	hypo	-	CHH	intergenic	Thecc1EG000604	scaffold_1	mRNA	Uncharacterized protein (58%P)
scaffold_1	0.102564102564103	0.354838709677419	0.252274607113317	2575247	2575247	hyper	+	CHH	exonic	Thecc1EG000605	scaffold_1	mRNA	Unknown
scaffold_1	0.615381509652609	0.350040783629187	-0.265340726023422	2580143	2580444	hyper	+	CHH	upstream	Thecc1EG000606	scaffold_1	mRNA	AP2/ERF domain-containing transcription factor-like protein (30%U)
scaffold_1	0.666666666666667	0.454545454545455	-0.212121212121212	2589188	2589188	hypo	-	CHH	intronic	Thecc1EG000608	scaffold_1	mRNA	Centrin2 (82%T)
scaffold_1	0.4	0	-0.4	2593662	2593662	hypo	-	CHH	UTR3	Thecc1EG000609	scaffold_1	mRNA	c("Red chlorophyll catabolite reductase"	" putative (56%U)")
scaffold_1	0.318181818181818	0	-0.318181818181818	2596965	2596965	hypo	+	CHH	intergenic	Thecc1EG000610	scaffold_1	mRNA	Heat shock factor 4 (60%P)
scaffold_1	0.578947368421053	0.833333333333333	0.254385964912281	2607421	2607421	hyper	-	CHH	intergenic	Thecc1EG000612	scaffold_1	mRNA	Uncharacterized protein (64%P)
scaffold_1	0.811040482626617	0.546740514387573	-0.264299968239044	2607427	2609370	hyper	-	CHH	intergenic	Thecc1EG000613	scaffold_1	mRNA	Unknown
scaffold_1	0.142857142857143	0.423076923076923	0.28021978021978	2653143	2653143	hyper	-	CHH	intergenic	Thecc1EG000620	scaffold_1	mRNA	Uncharacterized protein (74%P)
scaffold_1	0.775008910869737	0.549297529059571	-0.225711381810166	2667978	2669054	hypo	-	CHH	upstream	Thecc1EG000621	scaffold_1	mRNA	Zeaxanthin epoxidase (ZEP) (ABA1) (68%T)
scaffold_1	0.418343170192682	0.219878637940593	-0.198464532252089	2681308	2682320	hyper	-	CHH	upstream	Thecc1EG000624	scaffold_1	mRNA	Unknown
scaffold_1	0.5	0.277777777777778	-0.222222222222222	2691989	2691989	hypo	+	CHH	upstream	Thecc1EG000625	scaffold_1	mRNA	c("Alpha/beta-Hydrolases superfamily protein"	" putative (47%T)")
scaffold_1	0.510276228729555	0.252435909541701	-0.257840319187854	2692525	2694227	hypo	+	CHH	intergenic	Thecc1EG000627	scaffold_1	mRNA	c("Alpha/beta-Hydrolases superfamily protein"	" putative (48%T)")
scaffold_1	0	0.217391304347826	0.217391304347826	2716331	2716331	hyper	+	CHH	intergenic	Thecc1EG000630	scaffold_1	mRNA	Uncharacterized protein
scaffold_1	0.323246606334842	0.055641554867561	-0.267605051467281	2730812	2730862	hypo	+	CHH	intergenic	Thecc1EG000633	scaffold_1	mRNA	c("Ralf-like 34"	" putative (59%P)")
scaffold_1	0.467373056260627	0.325492464192155	-0.141880592068473	2827102	2827731	hypo	-	CHH	intergenic	Thecc1EG000655	scaffold_1	mRNA	SET domain-containing protein (69%P)
scaffold_1	0.305996472663139	0.416584967320262	0.110588494657122	2839654	2839659		+	CHH	UTR5	Thecc1EG000657	scaffold_1	mRNA	HXXXD-type acyl-transferase family protein (32%T)
scaffold_1	0.522446821983417	0.501250725913905	-0.0211960960695121	2839681	2840037	hyper	+	CHH	upstream	Thecc1EG000658	scaffold_1	mRNA	Uncharacterized protein (68%U)
scaffold_1	0.499335505918539	0.248137702037426	-0.251197803881112	2840038	2841783	hypo	-	CHH	upstream	Thecc1EG000659	scaffold_1	mRNA	Uncharacterized protein
scaffold_1	0.582121216194636	0.405020761551374	-0.177100454643262	2860207	2861990	hypo	-	CHH	intergenic	Thecc1EG000663	scaffold_1	mRNA	Uncharacterized protein
scaffold_1	0	0.205128205128205	0.205128205128205	2923707	2923707	hyper	+	CHH	intergenic	Thecc1EG000669	scaffold_1	mRNA	c("DREB and EAR motif protein 2"	" putative (56%T)")
scaffold_1	0.543478260869565	0.28125	-0.262228260869565	2933300	2933300	hypo	+	CHH	intronic	Thecc1EG000672	scaffold_1	mRNA	P-loop containing nucleoside triphosphate hydrolases superfamily protein (68%T)
scaffold_1	0.487383352330903	0.411480957490421	-0.0759023948404815	2967660	2969371	hyper	-	CHH	upstream	Thecc1EG000676	scaffold_1	mRNA	Uncharacterized protein (48%P)
scaffold_1	0.2	0	-0.2	3024110	3024110	hypo	-	CHH	intergenic	Thecc1EG000689	scaffold_1	mRNA	c("SKP1/ASK1-interacting protein 2"	" putative (58%T)")
scaffold_1	0.626929728956829	0.392205654450429	-0.2347240745064	3098651	3099606	hypo	-	CHH	intronic	Thecc1EG000701	scaffold_1	mRNA	Uncharacterized protein (59%P)
scaffold_1	0.1	0.423076923076923	0.323076923076923	3107296	3107296	hyper	-	CHH	intergenic	Thecc1EG000703	scaffold_1	mRNA	Uncharacterized protein
scaffold_1	0.671574004909152	0.411939928131785	-0.259634076777367	3123332	3123502	hypo	+	CHH	intronic	Thecc1EG000707	scaffold_1	mRNA	c("ATP binding protein"	" putative (40%U)")
scaffold_1	0.662244148960298	0.393567352619254	-0.268676796341044	3129404	3130113	hypo	-	CHH	upstream	Thecc1EG000708	scaffold_1	mRNA	c("Kinase superfamily protein"	" putative (58%P)")
scaffold_1	0.737403201248726	0.618180281362944	-0.119222919885782	3147054	3147339	hyper	-	CHH	downstream	Thecc1EG000713	scaffold_1	mRNA	c("Cytochrome p450 81d1"	" putative (40%T)")
scaffold_1	0	0.230265151515152	0.230265151515152	3183613	3183677	hyper	+	CHH	upstream	Thecc1EG000722	scaffold_1	mRNA	Uncharacterized protein (43%P)
scaffold_1	0.632217563498888	0.38956728598243	-0.242650277516458	3190940	3191347	hypo	-	CHH	intergenic	Thecc1EG000723	scaffold_1	mRNA	Auxin-responsive GH3 family protein (81%T)
scaffold_1	0.214285714285714	0	-0.214285714285714	3255804	3255804	hypo	-	CHH	intronic	Thecc1EG000738	scaffold_1	mRNA	Transducin family protein / WD-40 repeat family protein (61%P)
scaffold_1	0.449688113956288	0.373582836564111	-0.0761052773921767	3279761	3280562	hypo	-	CHH	intergenic	Thecc1EG000742	scaffold_1	mRNA	Tetratricopeptide repeat-like superfamily protein (71%P)
scaffold_1	0.61819810111836	0.331462585034013	-0.286735516084346	3310853	3310971	hypo	+	CHH	upstream	Thecc1EG000749	scaffold_1	mRNA	Subtilase family protein (75%T)
scaffold_1	0.743166224942766	0.638622876680607	-0.104543348262159	3363874	3364490	hyper	-	CHH	downstream	Thecc1EG000760	scaffold_1	mRNA	Phototropic-responsive NPH3 family protein (74%P)
scaffold_1	0.390476190476191	0.173163418290855	-0.217312772185336	3374623	3374650	hypo	-	CHH	intergenic	Thecc1EG000761	scaffold_1	mRNA	Uncharacterized protein (51%P)
scaffold_1	0.501737570028011	0.351773739944696	-0.149963830083315	3413174	3413592	hyper	+	CHH	intergenic	Thecc1EG000767	scaffold_1	mRNA	Uncharacterized protein
scaffold_1	0.821428571428571	0.620689655172414	-0.200738916256158	3427354	3427354	hypo	+	CHH	upstream	Thecc1EG000772	scaffold_1	mRNA	Uncharacterized protein (73%P)
scaffold_1	0.291104771561428	0.416959369023797	0.12585459746237	3427853	3428503	hypo	-	CHH	exonic	Thecc1EG000773	scaffold_1	mRNA	Kinase superfamily protein (89%P)
scaffold_1	0.332417582417582	0.0625	-0.269917582417583	3467753	3467775	hypo	-	CHH	upstream	Thecc1EG000781	scaffold_1	mRNA	Uncharacterized protein (20%U)
scaffold_1	0.657902324311883	0.502513952049556	-0.155388372262327	3528801	3529158	hypo	+	CHH	intergenic	Thecc1EG000794	scaffold_1	mRNA	Adenosine-5\'-phosphosulfate kinase 3 (69%P)
scaffold_1	0.2	0	-0.2	3547659	3547659	hypo	-	CHH	UTR3	Thecc1EG000801	scaffold_1	mRNA	GRAS family transcription factor (67%P)
scaffold_1	0.372222222222222	0.5	0.127777777777778	3569814	3569889	hypo	+	CHH	upstream;downstream	Thecc1EG000805	scaffold_1	mRNA	c("Tetratricopeptide repeat-like superfamily protein"	" putative (55%P)")
scaffold_1	0.616756474081571	0.334975815335566	-0.281780658746004	3642834	3643295	hypo	+	CHH	upstream	Thecc1EG000820	scaffold_1	mRNA	c("Serine carboxypeptidase-like 2"	" putative (46%T)")
scaffold_1	0.74591160698841	0.465618002802229	-0.280293604186182	3703141	3703301	hypo	+	CHH	intergenic	Thecc1EG000835	scaffold_1	mRNA	c("Basic leucine-zipper 5"	" putative (53%P)")
scaffold_1	0.914285714285714	0.59375	-0.320535714285714	3713689	3713689	hypo	+	CHH	intronic	Thecc1EG000837	scaffold_1	mRNA	Uncharacterized protein
scaffold_1	0.2	0	-0.2	3732654	3732655	hypo	-	CHH	UTR3	Thecc1EG000842	scaffold_1	mRNA	RNA-binding (RRM/RBD/RNP motifs) family protein (29%T)
scaffold_1	0.594278639390558	0.329481098454725	-0.264797540935833	3738813	3739703	hypo	-	CHH	intronic	Thecc1EG000843	scaffold_1	mRNA	NAD(P)-binding Rossmann-fold superfamily protein (74%P)
scaffold_1	0.332161789702056	0.292499488019098	-0.0396623016829578	3768370	3770343	hypo	-	CHH	intergenic	Thecc1EG000849	scaffold_1	mRNA	Uncharacterized protein
scaffold_1	0.506895531169993	0.241151628500695	-0.265743902669298	3774025	3775165	hypo	+	CHH	intergenic	Thecc1EG000850	scaffold_1	mRNA	Squalene monooxygenase (77%P)
scaffold_1	0.546561771561771	0.375383708869597	-0.171178062692174	3824591	3825916	hyper	+	CHH	UTR5	Thecc1EG000856	scaffold_1	mRNA	Pentatricopeptide repeat (PPR) superfamily protein (68%T)
scaffold_1	0.500061028808788	0.286882556978794	-0.213178471829995	3822669	3823749	hypo	+	CHH	UTR5	Thecc1EG000859	scaffold_1	mRNA	Unknown
scaffold_1	0.333333333333333	0.611397775484463	0.27806444215113	3900620	3900629	hyper	+	CHH	upstream;downstream	Thecc1EG000869	scaffold_1	mRNA	Zinc ion binding (62%T)
scaffold_1	0.596210657742674	0.426054328538708	-0.170156329203966	3948868	3949835	hypo	+	CHH	upstream	Thecc1EG000880	scaffold_1	mRNA	Uncharacterized protein (50%P)
scaffold_1	0.367724867724868	0.121091679915209	-0.246633187809658	3949857	3950042	hypo	-	CHH	intergenic	Thecc1EG000881	scaffold_1	mRNA	Cysteine-rich RLK (RECEPTOR-like protein kinase) 8 (24%T)
scaffold_1	0.796403804757251	0.615790676090526	-0.180613128666725	3966341	3966522	hypo	+	CHH	intronic	Thecc1EG000884	scaffold_1	mRNA	Unknown
scaffold_1	0.298611111111111	0.282051282051282	-0.016559829059829	4106390	4106421	hypo	+	CHH	upstream	Thecc1EG000907	scaffold_1	mRNA	c("Zinc finger family protein"	" putative (53%P)")
scaffold_1	0.266666666666667	0.05	-0.216666666666667	4125856	4125856	hypo	+	CHH	upstream	Thecc1EG000912	scaffold_1	mRNA	Uncharacterized protein
scaffold_1	0.723543330375628	0.548670938464151	-0.174872391911477	4143553	4143733	hypo	-	CHH	upstream	Thecc1EG000915	scaffold_1	mRNA	c("DNA binding protein"	" putative (65%U)")
scaffold_1	0.531954887218045	0.520833333333333	-0.011121553884712	4185024	4185042	hypo	-	CHH	upstream	Thecc1EG000923	scaffold_1	mRNA	Uncharacterized protein
scaffold_1	0.2	0	-0.2	4219508	4219508	hypo	+	CHH	intergenic	Thecc1EG000927	scaffold_1	mRNA	Serine transhydroxymethyltransferase 1 (89%T)
scaffold_1	0.426778810706603	0.264422405883738	-0.162356404822865	4242312	4243518	hypo	+	CHH	upstream	Thecc1EG000932	scaffold_1	mRNA	Unknown
scaffold_1	0.656359153439855	0.407671474650919	-0.248687678788936	4246674	4247933	hyper	+	CHH	intergenic	Thecc1EG000933	scaffold_1	mRNA	Concanavalin A-like lectin protein kinase family protein (63%P)
scaffold_1	0.662091060679924	0.393136592129037	-0.268954468550887	4263265	4263711	hypo	-	CHH	intronic	Thecc1EG000935	scaffold_1	mRNA	Uncharacterized protein (50%P)
scaffold_1	0.434372476938266	0.250557128057128	-0.183815348881138	4263718	4264870	hypo	-	CHH	exonic	Thecc1EG000937	scaffold_1	mRNA	Concanavalin A-like lectin protein kinase family protein (65%P)
scaffold_1	0.412920097904618	0.286223054229572	-0.126697043675047	4294397	4296346	hypo	-	CHH	upstream	Thecc1EG000941	scaffold_1	mRNA	Uncharacterized protein
scaffold_1	0.416636432964688	0.3092606302269	-0.107375802737787	4300436	4301197	hypo	+	CHH	intergenic	Thecc1EG000942	scaffold_1	mRNA	Concanavalin A-like lectin protein kinase family protein (65%P)
scaffold_1	0.547043654618752	0.297041634223939	-0.250002020394812	4337340	4337884	hypo	+	CHH	upstream	Thecc1EG000947	scaffold_1	mRNA	Geraniol dehydrogenase 1 (82%P)
scaffold_1	0.613852352042007	0.406382480935155	-0.207469871106852	4371969	4372300	hypo	-	CHH	intronic	Thecc1EG000950	scaffold_1	mRNA	Geraniol dehydrogenase 1 (75%U)
scaffold_1	0.49150885506287	0.288505892243169	-0.203002962819701	4377238	4379066	hypo	+	CHH	upstream;downstream	Thecc1EG000951	scaffold_1	mRNA	Unknown
scaffold_1	0.480954104824724	0.266996917308208	-0.213957187516516	4356729	4358515	hypo	-	CHH	intronic	Thecc1EG000952	scaffold_1	mRNA	Geraniol dehydrogenase 1 (90%P)
scaffold_1	0.586599814509567	0.438932151936174	-0.147667662573393	4372326	4373954	hypo	-	CHH	intronic	Thecc1EG000953	scaffold_1	mRNA	Unknown
scaffold_1	0.464977077748431	0.31581353572341	-0.14916354202502	4379541	4380707	hyper	+	CHH	upstream	Thecc1EG000955	scaffold_1	mRNA	Unknown
scaffold_1	0.56013450340843	0.349749394532571	-0.21038510887586	4425997	4427451	hypo	+	CHH	intergenic	Thecc1EG000962	scaffold_1	mRNA	Exostosin family protein (76%T)
scaffold_1	0.620680847613694	0.365100165992831	-0.255580681620863	4449846	4451578	hypo	-	CHH	intergenic	Thecc1EG000965	scaffold_1	mRNA	1-deoxy-D-xylulose-5-phosphate synthase (74%P)
scaffold_1	0.760468208860709	0.520958033311105	-0.239510175549604	4465317	4465429	hypo	+	CHH	upstream	Thecc1EG000967	scaffold_1	mRNA	c("Pentatricopeptide repeat (PPR) superfamily protein"	" putative (50%T)")
scaffold_1	0	0.2	0.2	4490083	4490083	hyper	+	CHH	intergenic	Thecc1EG000972	scaffold_1	mRNA	c("ROP binding protein kinases 1"	" putative (59%T)")
scaffold_1	0.392345097756915	0.303267228267229	-0.0890778694896867	4590829	4590890	hypo	-	CHH	intergenic	Thecc1EG000991	scaffold_1	mRNA	c("Tyrosine phosphatase-like"	" PTPLA (80%T)")
scaffold_1	0.388888888888889	0.181818181818182	-0.207070707070707	4658753	4658753	hypo	-	CHH	intergenic	Thecc1EG000999	scaffold_1	mRNA	c("Ubiquitin-specific protease 17"	" putative (54%P)")
scaffold_1	0.869875222816399	0.658119658119658	-0.211755564696741	4691630	4691679	hypo	-	CHH	intergenic	Thecc1EG001004	scaffold_1	mRNA	c("Cyclin d4"	"2"	" putative (57%P)")
scaffold_1	0.509205595121561	0.38360990073659	-0.125595694384971	4708646	4709468	hypo	+	CHH	intergenic	Thecc1EG001005	scaffold_1	mRNA	Phosphofructokinase 5 (81%T)
scaffold_1	0.802385752688172	0.548938030984508	-0.253447721703664	4738144	4738233	hypo	+	CHH	intronic	Thecc1EG001009	scaffold_1	mRNA	Unknown
scaffold_1	0.543705909403907	0.284069356065863	-0.259636553338044	4760244	4760367	hypo	-	CHH	upstream	Thecc1EG001015	scaffold_1	mRNA	c("Folic acid and derivative biosynthetic process"	" putative (58%T)")
scaffold_1	0.233333333333333	0	-0.233333333333333	4804273	4804276	hypo	+	CHH	intronic	Thecc1EG001023	scaffold_1	mRNA	c("Argonaute protein group"	" putative (58%U)")
scaffold_1	0.678200559905255	0.400162386329973	-0.278038173575282	4815951	4816306	hypo	+	CHH	downstream	Thecc1EG001025	scaffold_1	mRNA	c("Argonaute protein group"	" putative (58%U)")
scaffold_1	0.0416666666666667	0.283040935672515	0.241374269005848	4832186	4832195	hyper	-	CHH	upstream	Thecc1EG001028	scaffold_1	mRNA	Uncharacterized protein (56%P)
scaffold_1	0.403996409080692	0.414801975843839	0.0108055667631469	4851130	4851993	hypo	+	CHH	upstream	Thecc1EG001031	scaffold_1	mRNA	c("Basic helix-loop-helix DNA-binding superfamily protein"	" putative (50%P)")
scaffold_1	0.416278128580543	0.400446993924582	-0.0158311346559606	4869770	4870988	hyper	-	CHH	upstream	Thecc1EG001032	scaffold_1	mRNA	c("RING/U-box superfamily protein"	" putative (46%P)")
scaffold_1	0.950617283950617	0.677477477477478	-0.27313980647314	4896292	4896377	hypo	+	CHH	intergenic	Thecc1EG001036	scaffold_1	mRNA	GTP cyclohydrolase II (70%T)
scaffold_1	0	0.2	0.2	4954546	4954546	hyper	-	CHH	intronic	Thecc1EG001044	scaffold_1	mRNA	Uncharacterized protein (64%P)
scaffold_1	0.646363636363636	0.43812030075188	-0.208243335611757	4996961	4997184	hypo	-	CHH	intergenic	Thecc1EG001054	scaffold_1	mRNA	Peroxidase superfamily protein (83%T)
scaffold_1	0.94	0.674418604651163	-0.265581395348837	4998191	4998191	hypo	-	CHH	intergenic	Thecc1EG001055	scaffold_1	mRNA	c("S-adenosyl-L-methionine-dependent methyltransferases superfamily protein"	" putative (58%T)")
scaffold_1	0.43244956102099	0.25240237024345	-0.18004719077754	5012092	5012292	hyper	+	CHH	intergenic	Thecc1EG001057	scaffold_1	mRNA	Unknown
scaffold_1	0.419809353208368	0.358006551109999	-0.0618028020983684	5012674	5013320	hyper	+	CHH	intergenic	Thecc1EG001058	scaffold_1	mRNA	White-brown complex protein 11 (67%P)
scaffold_1	0.430150713630207	0.406311525243077	-0.0238391883871296	5018858	5020125	hypo	+	CHH	exonic	Thecc1EG001059	scaffold_1	mRNA	Uncharacterized protein (75%P)
scaffold_1	0.464800860775267	0.287007497229457	-0.17779336354581	5025031	5027016	hypo	-	CHH	exonic	Thecc1EG001060	scaffold_1	mRNA	Uncharacterized protein (75%P)
scaffold_1	0.475853194550641	0.331193509291902	-0.144659685258739	5029247	5031202	hypo	-	CHH	intronic	Thecc1EG001061	scaffold_1	mRNA	Uncharacterized protein (43%U)
scaffold_1	0.537624227313948	0.353471504585517	-0.18415272272843	5045335	5047226	hypo	+	CHH	exonic	Thecc1EG001063	scaffold_1	mRNA	Unknown
scaffold_1	0.453462268777459	0.244651925765834	-0.208810343011625	5048220	5050062	hypo	+	CHH	intronic	Thecc1EG001064	scaffold_1	mRNA	c("Cysteine-rich RLK (RECEPTOR-like protein kinase) 8"	" putative (39%T)")
scaffold_1	0.727870572674908	0.353802959705982	-0.374067612968926	5057560	5057639	hypo	+	CHH	upstream;downstream	Thecc1EG001065	scaffold_1	mRNA	Unknown
scaffold_1	0.652186792102346	0.392331856532231	-0.259854935570115	5068383	5068710	hypo	+	CHH	intergenic	Thecc1EG001069	scaffold_1	mRNA	3-deoxy-D-arabino-heptulosonate 7-phosphate synthase 1 (73%T)
scaffold_1	0.30718954248366	0.0803030303030303	-0.22688651218063	5078615	5078636	hypo	+	CHH	upstream	Thecc1EG001072	scaffold_1	mRNA	Uncharacterized protein (58%P)
scaffold_1	0.58440890282485	0.414088791371418	-0.170320111453432	5112925	5113524	hypo	+	CHH	intergenic	Thecc1EG001080	scaffold_1	mRNA	UDP-glucosyl transferase 85A2 (64%P)
scaffold_1	0.466044894659953	0.549129860298024	0.0830849656380716	5153819	5153936	hypo	+	CHH	upstream	Thecc1EG001089	scaffold_1	mRNA	Leucine-rich repeat transmembrane protein kinase family protein (77%T)
scaffold_1	0.238801295564366	0.385155627389076	0.14635433182471	5198392	5198945	hypo	+	CHH	intronic	Thecc1EG001094	scaffold_1	mRNA	Uncharacterized protein (57%P)
scaffold_1	0.507873055321215	0.405043033595207	-0.102830021726008	5200367	5201134	hypo	+	CHH	upstream	Thecc1EG001095	scaffold_1	mRNA	Uncharacterized protein (64%P)
scaffold_1	0.6064909123677	0.428770615862948	-0.177720296504752	5230339	5230714	hypo	+	CHH	upstream	Thecc1EG001101	scaffold_1	mRNA	Uncharacterized protein (41%P)
scaffold_1	0.542034218331334	0.375455770881992	-0.166578447449342	5278496	5279246	hyper	+	CHH	intergenic	Thecc1EG001108	scaffold_1	mRNA	c("Calmodulin-binding transcription activator protein with CG-1 and Ankyrin domains"	" putative (54%P)")
scaffold_1	0.473766049532306	0.244607150159082	-0.229158899373224	5287287	5288883	hypo	-	CHH	upstream	Thecc1EG001109	scaffold_1	mRNA	Uncharacterized protein (29%U)
scaffold_1	0.416235380116959	0.252083333333333	-0.164152046783626	5290932	5291154	hyper	-	CHH	upstream	Thecc1EG001110	scaffold_1	mRNA	Uncharacterized protein (73%P)
scaffold_1	0.652173913043478	0.416666666666667	-0.235507246376812	5335557	5335557	hypo	-	CHH	upstream	Thecc1EG001121	scaffold_1	mRNA	Uncharacterized protein (30%U)
scaffold_1	0.817106869738449	0.552894491129785	-0.264212378608663	5368068	5368248	hypo	-	CHH	UTR5	Thecc1EG001126	scaffold_1	mRNA	Unknown
scaffold_1	0.214285714285714	0	-0.214285714285714	5390582	5390582	hypo	-	CHH	upstream;downstream	Thecc1EG001127	scaffold_1	mRNA	ARM-repeat/Tetratricopeptide repeat (TPR)-like protein (85%T)
scaffold_1	0.572046757273537	0.450984762123206	-0.121061995150331	5411788	5412125	hypo	-	CHH	intergenic	Thecc1EG001133	scaffold_1	mRNA	Uncharacterized protein
scaffold_1	0.623307103013619	0.366201859591079	-0.257105243422541	5412155	5412528	hypo	-	CHH	intergenic	Thecc1EG001134	scaffold_1	mRNA	Major facilitator superfamily protein (83%T)
scaffold_1	0.270098039215686	0.0133333333333333	-0.256764705882353	5434861	5434877	hypo	+	CHH	intronic	Thecc1EG001137	scaffold_1	mRNA	c("Thioredoxin superfamily protein"	" putative (59%T)")
scaffold_1	0.375	0.0714285714285714	-0.303571428571429	5444998	5444998	hypo	-	CHH	upstream;downstream	Thecc1EG001139	scaffold_1	mRNA	Tetraspanin11-like protein (18%T)
scaffold_1	0.603495183762458	0.332495957041148	-0.27099922672131	5458635	5459574	hypo	+	CHH	upstream	Thecc1EG001141	scaffold_1	mRNA	c("Lipase/lipooxygenase"	" PLAT/LH2 family protein (64%T)")
scaffold_1	0.4	0.142857142857143	-0.257142857142857	5460461	5460471	hypo	+	CHH	upstream	Thecc1EG001142	scaffold_1	mRNA	Uncharacterized protein (74%P)
scaffold_1	0.428079818188699	0.290698015479917	-0.137381802708781	5461621	5462949	hypo	+	CHH	exonic	Thecc1EG001143	scaffold_1	mRNA	c("Late embryogenesis abundant hydroxyproline-rich glycoprotein family"	" putative (39%P)")
scaffold_1	0.469634584088988	0.238881626757775	-0.230752957331213	5490888	5492546	hypo	-	CHH	upstream	Thecc1EG001145	scaffold_1	mRNA	Unknown
scaffold_1	0.622969335007409	0.531052802996377	-0.0919165320110323	5511793	5512581	hyper	+	CHH	upstream	Thecc1EG001148	scaffold_1	mRNA	Unknown
scaffold_1	0.647681973282985	0.455800205254799	-0.191881768028186	5522026	5522913	hyper	-	CHH	upstream	Thecc1EG001149	scaffold_1	mRNA	c("Tether containing UBX domain for GLUT4"	" putative (44%P)")
scaffold_1	0.586206896551724	0.354166666666667	-0.232040229885057	5538409	5538409	hypo	-	CHH	UTR3	Thecc1EG001151	scaffold_1	mRNA	HAT transposon superfamily (82%P)
scaffold_1	0.8	0.492673992673993	-0.307326007326008	5541664	5541672	hypo	+	CHH	upstream	Thecc1EG001153	scaffold_1	mRNA	Uncharacterized protein (42%P)
scaffold_1	0.2	0	-0.2	5564620	5564620	hypo	-	CHH	intergenic	Thecc1EG001160	scaffold_1	mRNA	Cellulase protein (70%P)
scaffold_1	0.53584229390681	0.455555555555556	-0.0802867383512543	5573889	5575768	hypo	-	CHH	upstream	Thecc1EG001161	scaffold_1	mRNA	Uncharacterized protein
scaffold_1	0.603475990025629	0.366757178928531	-0.236718811097099	5588576	5588811	hyper	+	CHH	upstream	Thecc1EG001163	scaffold_1	mRNA	Gag-pol polyprotein-like protein (31%U)
scaffold_1	0.617587588056148	0.40256987769864	-0.215017710357508	5609620	5610239	hypo	-	CHH	intergenic	Thecc1EG001165	scaffold_1	mRNA	c("Chaperone protein dnaJ 20"	" putative (49%P)")
scaffold_1	0.261919381976128	0.391141632922997	0.129222250946869	5616534	5617463	hyper	+	CHH	exonic	Thecc1EG001166	scaffold_1	mRNA	Unknown
scaffold_1	0.538586411013681	0.367722959624082	-0.170863451389599	5615105	5615817	hypo	-	CHH	intronic	Thecc1EG001167	scaffold_1	mRNA	Uncharacterized protein (82%P)
scaffold_1	0.757994579945799	0.470474967907573	-0.287519612038226	5674351	5674369	hypo	-	CHH	upstream	Thecc1EG001180	scaffold_1	mRNA	c("FASCICLIN-like arabinogalactan protein 21 precursor"	" putative (52%P)")
scaffold_1	0.560103063353436	0.319073198663662	-0.241029864689774	5733343	5734911	hyper	+	CHH	intronic	Thecc1EG001191	scaffold_1	mRNA	RNase L inhibitor protein-related (69%T)
scaffold_1	0.394929946174652	0.235893871945512	-0.15903607422914	5752616	5753076	hypo	-	CHH	intronic	Thecc1EG001194	scaffold_1	mRNA	Uncharacterized protein (29%U)
scaffold_1	0.958333333333333	0.722222222222223	-0.236111111111111	5783581	5783888	hypo	-	CHH	intergenic	Thecc1EG001201	scaffold_1	mRNA	NAD(P)-binding Rossmann-fold superfamily protein (75%T)
scaffold_1	0.468817117573548	0.274119102017206	-0.194698015556342	5811198	5813120	hypo	+	CHH	intergenic	Thecc1EG001204	scaffold_1	mRNA	Unknown
scaffold_1	0.230769230769231	0	-0.230769230769231	5818512	5818512	hypo	-	CHH	intergenic	Thecc1EG001205	scaffold_1	mRNA	RING-H2 zinc finger protein RHA2a (60%P)
scaffold_1	0.55197629085634	0.229787157287157	-0.322189133569183	5849898	5850971	hypo	+	CHH	upstream	Thecc1EG001210	scaffold_1	mRNA	Unknown
scaffold_1	0.65625	0.28	-0.37625	5851838	5851838	hypo	-	CHH	intergenic	Thecc1EG001212	scaffold_1	mRNA	BZIP transcription factor family protein (75%T)
scaffold_1	0.614902301574128	0.643630584558562	0.0287282829844341	5870575	5872441	hyper	-	CHH	upstream	Thecc1EG001213	scaffold_1	mRNA	Alanine:glyoxylate aminotransferase 2 (81%T)
scaffold_1	0.67009706660442	0.416652265745008	-0.253444800859412	5885139	5885984	hypo	-	CHH	intergenic	Thecc1EG001216	scaffold_1	mRNA	c("Translation initiation factor IF-2"	" putative (54%P)")
scaffold_1	0.0952380952380952	0.307692307692308	0.212454212454212	5960421	5960421	hyper	-	CHH	upstream	Thecc1EG001229	scaffold_1	mRNA	c("Pentatricopeptide repeat (PPR) superfamily protein"	" putative (51%T)")
scaffold_1	0.644872974961677	0.491373992836451	-0.153498982125226	5966905	5968537	hypo	+	CHH	intronic	Thecc1EG001230	scaffold_1	mRNA	Myosin-H heavy chain (64%P)
scaffold_1	0	0.230769230769231	0.230769230769231	5981366	5981366	hyper	-	CHH	upstream	Thecc1EG001231	scaffold_1	mRNA	c("CPR-5"	" putative (50%P)")
scaffold_1	0.712940259789999	0.508699550051534	-0.204240709738466	5985782	5986023	hyper	+	CHH	upstream	Thecc1EG001234	scaffold_1	mRNA	Unknown
scaffold_1	0.663992869875223	0.415509259259259	-0.248483610615963	6051202	6051236	hypo	+	CHH	intronic	Thecc1EG001249	scaffold_1	mRNA	Unknown
scaffold_1	0.546989270542483	0.247564101881765	-0.299425168660718	6069627	6069920	hypo	-	CHH	intergenic	Thecc1EG001252	scaffold_1	mRNA	GTP-binding protein-related (91%T)
scaffold_1	0.47699335240214	0.172014260249554	-0.304979092152586	6082280	6082311	hypo	-	CHH	intronic	Thecc1EG001253	scaffold_1	mRNA	Defence response (65%P)
scaffold_1	0.3	0.0555555555555556	-0.244444444444445	6097739	6097741	hypo	-	CHH	intronic	Thecc1EG001257	scaffold_1	mRNA	Unknown
scaffold_1	0.0909090909090909	0.416666666666667	0.325757575757576	6101529	6101529	hyper	-	CHH	upstream;downstream	Thecc1EG001258	scaffold_1	mRNA	c("RNA polymerase II"	" Rpb4"	" core protein (94%T)")
scaffold_1	0.598688979375277	0.347774343153467	-0.25091463622181	6106195	6108159	hypo	+	CHH	upstream	Thecc1EG001259	scaffold_1	mRNA	Cytochrome P450 (64%U)
scaffold_1	0.540030598331294	0.329748338032468	-0.210282260298826	6114991	6116192	hyper	-	CHH	intergenic	Thecc1EG001260	scaffold_1	mRNA	Unknown
scaffold_1	0.586011394054363	0.326232138135198	-0.259779255919164	6134403	6135265	hypo	+	CHH	intergenic	Thecc1EG001264	scaffold_1	mRNA	Ras-related small GTP-binding family protein (74%T)
scaffold_1	0	0.2	0.2	6168288	6168288	hyper	-	CHH	upstream;downstream	Thecc1EG001268	scaffold_1	mRNA	Ribosomal protein L4/L1 family (84%T)
scaffold_1	0.339151801071306	0.287618786549708	-0.0515330145215981	6239224	6239389	hyper	+	CHH	intergenic	Thecc1EG001277	scaffold_1	mRNA	Uncharacterized protein (70%P)
scaffold_1	0.375783183000574	0.149984959910247	-0.225798223090327	6261475	6262046	hypo	+	CHH	upstream	Thecc1EG001280	scaffold_1	mRNA	c("Basic chitinase"	" putative (39%T)")
scaffold_1	0.375707625707626	0.135461760461761	-0.240245865245865	6261195	6261347	hypo	-	CHH	intronic	Thecc1EG001281	scaffold_1	mRNA	Gag-pol polyprotein-like protein (26%U)
scaffold_1	0.463170976415661	0.260140860213274	-0.203030116202388	6286996	6288935	hypo	+	CHH	intergenic	Thecc1EG001283	scaffold_1	mRNA	Cysteine-rich RLK (RECEPTOR-like protein kinase) 8 (13%T)
scaffold_1	0.723038788739336	0.439458308575956	-0.28358048016338	6321989	6322047	hypo	-	CHH	upstream	Thecc1EG001286	scaffold_1	mRNA	Unknown
scaffold_1	0.631072183857123	0.386079874170924	-0.244992309686199	6322068	6322199	hypo	+	CHH	upstream	Thecc1EG001287	scaffold_1	mRNA	DHHC-type zinc finger family protein (66%T)
scaffold_1	0.755548231666379	0.435424898927573	-0.320123332738806	6322514	6323100	hypo	+	CHH	UTR5	Thecc1EG001288	scaffold_1	mRNA	Uncharacterized protein conserved protein UCP009193 (55%P)
scaffold_1	0.25	0.05	-0.2	6332502	6332502	hypo	-	CHH	intronic	Thecc1EG001293	scaffold_1	mRNA	Unknown
scaffold_1	0.272727272727273	0	-0.272727272727273	6376367	6376367	hypo	-	CHH	intronic	Thecc1EG001300	scaffold_1	mRNA	Uncharacterized protein
scaffold_1	0.592287427223082	0.390317753378383	-0.201969673844699	6408047	6408901	hyper	+	CHH	upstream	Thecc1EG001303	scaffold_1	mRNA	c("Dihydrodipicolinate reductase"	" bacterial/plant (71%T)")
scaffold_1	0.536787234654827	0.240954098313122	-0.295833136341705	6411124	6412146	hypo	-	CHH	intergenic	Thecc1EG001304	scaffold_1	mRNA	Like COV 2 (76%T)
scaffold_1	0.585150286711792	0.416393313629424	-0.168756973082368	6466077	6467159	hyper	-	CHH	splicing	Thecc1EG001313	scaffold_1	mRNA	c("Fasciclin-like arabinogalactan protein 18"	" putative (48%U)")
scaffold_1	0.481162280701754	0.24046442687747	-0.240697853824284	6471380	6471763	hyper	+	CHH	intronic	Thecc1EG001317	scaffold_1	mRNA	Uncharacterized protein (59%P)
scaffold_1	0.547387093231012	0.316344960771092	-0.231042132459921	6477216	6479190	hypo	-	CHH	intronic	Thecc1EG001318	scaffold_1	mRNA	Unknown
scaffold_1	0.391425665304692	0.310250941889563	-0.0811747234151294	6474670	6476627	hyper	+	CHH	intronic	Thecc1EG001319	scaffold_1	mRNA	Uncharacterized protein (40%P)
scaffold_1	0.699327597691993	0.453158036647628	-0.246169561044365	6496445	6496641	hypo	+	CHH	upstream	Thecc1EG001321	scaffold_1	mRNA	Unknown
scaffold_1	0	0.214285714285714	0.214285714285714	6507797	6507797	hyper	-	CHH	upstream;downstream	Thecc1EG001323	scaffold_1	mRNA	Cinnamyl alcohol dehydrogenase 9 (79%T)
scaffold_1	0.332105263157895	0.109090909090909	-0.223014354066986	6509701	6509790	hypo	+	CHH	upstream	Thecc1EG001325	scaffold_1	mRNA	Uncharacterized protein (75%P)
scaffold_1	0.416977513290675	0.307291487565944	-0.109686025724731	6513355	6515304	hypo	-	CHH	intronic	Thecc1EG001326	scaffold_1	mRNA	Gag-pro-like protein (30%U)
scaffold_1	0.449179928084846	0.349081715575519	-0.100098212509327	6516692	6518471	hypo	-	CHH	intronic	Thecc1EG001327	scaffold_1	mRNA	c("RNA-directed DNA polymerase (Reverse transcriptase)"	" Ribonuclease H"	" putative (57%U)")
scaffold_1	0.436066582673412	0.313101968777837	-0.122964613895575	6522084	6523897	hypo	+	CHH	exonic	Thecc1EG001328	scaffold_1	mRNA	Unknown
scaffold_1	0.812812434558312	0.527129024509886	-0.285683410048426	6540056	6540263	hypo	-	CHH	upstream	Thecc1EG001329	scaffold_1	mRNA	c("Endonuclease or glycosyl hydrolase"	" putative (46%P)")
scaffold_1	0.414317462554633	0.269267683907369	-0.145049778647263	6554451	6556416	hypo	+	CHH	upstream	Thecc1EG001331	scaffold_1	mRNA	Uncharacterized protein (24%U)
scaffold_1	0.395506142657534	0.319287209964344	-0.0762189326931905	6553212	6554424	hyper	-	CHH	exonic	Thecc1EG001332	scaffold_1	mRNA	Unknown
scaffold_1	0.629853005382417	0.376495668018657	-0.253357337363761	6567123	6567986	hypo	+	CHH	intergenic	Thecc1EG001334	scaffold_1	mRNA	Mtn21-like protein (74%U)
scaffold_1	0.703263835747341	0.447709949992781	-0.25555388575456	6574165	6574435	hypo	+	CHH	upstream;downstream	Thecc1EG001335	scaffold_1	mRNA	c("MADS-box transcription factor family protein"	" putative (44%P)")
scaffold_1	0.703449764609675	0.422515357153959	-0.280934407455716	6576563	6577487	hypo	-	CHH	UTR3	Thecc1EG001337	scaffold_1	mRNA	Uncharacterized protein
scaffold_1	0.173913043478261	0.421052631578947	0.247139588100686	6613644	6613644	hyper	+	CHH	UTR5	Thecc1EG001339	scaffold_1	mRNA	c("Auxin-induced protein 5NG4"	" putative (48%U)")
scaffold_1	0.432481218226911	0.241744562504893	-0.190736655722019	6611834	6613488	hypo	+	CHH	upstream	Thecc1EG001340	scaffold_1	mRNA	Uncharacterized protein (62%P)
scaffold_1	0.390375530181373	0.272118175078243	-0.11825735510313	6614106	6615324	hypo	-	CHH	exonic	Thecc1EG001341	scaffold_1	mRNA	Unknown
scaffold_1	0.736837800684171	0.517400110232885	-0.219437690451285	6620776	6622457	hyper	+	CHH	upstream	Thecc1EG001342	scaffold_1	mRNA	Uncharacterized protein (56%P)
scaffold_1	0.244696369070744	0.256515706515707	0.0118193374449621	6641143	6641502	hyper	-	CHH	upstream;downstream	Thecc1EG001344	scaffold_1	mRNA	Unknown
scaffold_1	0.603174603174603	0.279411764705882	-0.323762838468721	6671573	6671590	hypo	-	CHH	intergenic	Thecc1EG001352	scaffold_1	mRNA	Unknown
scaffold_1	0.6	0.384615384615385	-0.215384615384615	6671600	6671600	hypo	-	CHH	intergenic	Thecc1EG001353	scaffold_1	mRNA	Plastid-lipid associated protein PAP / fibrillin family protein (33%T)
scaffold_1	0.714138316615624	0.503816756006994	-0.210321560608631	6724192	6724646	hypo	+	CHH	intergenic	Thecc1EG001370	scaffold_1	mRNA	c("RING/U-box superfamily protein"	" putative (50%T)")
scaffold_1	0.480504423113119	0.334065934065934	-0.146438489047185	6735069	6735186	hypo	+	CHH	exonic	Thecc1EG001371	scaffold_1	mRNA	c("RING zinc finger protein"	" putative (54%U)")
scaffold_1	0.774835799062718	0.511474020761946	-0.263361778300771	6739749	6741152	hyper	-	CHH	intergenic	Thecc1EG001373	scaffold_1	mRNA	Autophagy-related protein 13 (64%P)
scaffold_1	0.703858920176845	0.444192665017019	-0.259666255159826	6796576	6796663	hypo	+	CHH	UTR3	Thecc1EG001379	scaffold_1	mRNA	Major facilitator superfamily protein (21%T)
scaffold_1	0.497549019607843	0.376741202346041	-0.120807817261802	6802029	6802407	hyper	-	CHH	upstream	Thecc1EG001381	scaffold_1	mRNA	Uncharacterized protein
scaffold_1	0.612766410232239	0.442051471279662	-0.170714938952577	6805501	6805729	hyper	-	CHH	upstream	Thecc1EG001382	scaffold_1	mRNA	Uncharacterized protein
scaffold_1	0.616725634479227	0.385823012332984	-0.230902622146243	6809422	6810029	hyper	-	CHH	intergenic	Thecc1EG001383	scaffold_1	mRNA	Kinase family protein (70%P)
scaffold_1	0.816016669511293	0.564792663476874	-0.251224006034419	6815813	6815932	hypo	+	CHH	UTR3	Thecc1EG001384	scaffold_1	mRNA	Unknown
scaffold_1	0.609627329192547	0.242222222222222	-0.367405106970324	6833578	6833766	hypo	+	CHH	downstream	Thecc1EG001388	scaffold_1	mRNA	Receptor-like protein kinase 1 (62%P)
scaffold_1	0.589423076923077	0.313440860215054	-0.275982216708023	6846067	6846102	hypo	+	CHH	intergenic	Thecc1EG001390	scaffold_1	mRNA	Uncharacterized protein
scaffold_1	0.518353830077968	0.271326821326821	-0.247027008751147	6853216	6854411	hypo	-	CHH	upstream	Thecc1EG001391	scaffold_1	mRNA	Uncharacterized protein (23%U)
scaffold_1	0.710974939805552	0.518169433801618	-0.192805506003934	6900364	6901402		+	CHH	upstream	Thecc1EG001397	scaffold_1	mRNA	Unknown
scaffold_1	0.495828711065165	0.37342233626663	-0.122406374798535	6936147	6936325	hypo	+	CHH	intronic	Thecc1EG001404	scaffold_1	mRNA	c("TATA binding protein 1"	" putative (59%T)")
scaffold_1	0.753003003003003	0.368686868686869	-0.384316134316134	6948171	6948215	hypo	+	CHH	intergenic	Thecc1EG001406	scaffold_1	mRNA	c("MAP kinase substrate 1"	" putative (46%P)")
scaffold_1	0.439739615004984	0.252188530382081	-0.187551084622903	6949816	6951386	hypo	+	CHH	intergenic	Thecc1EG001407	scaffold_1	mRNA	Unknown
scaffold_1	0.29241944937979	0.329227110005462	0.0368076606256715	6960529	6962412	hypo	+	CHH	upstream	Thecc1EG001408	scaffold_1	mRNA	Unknown
scaffold_1	0.284345515595516	0.229785908535909	-0.0545596070596069	6963888	6964851	hyper	-	CHH	intergenic	Thecc1EG001409	scaffold_1	mRNA	c("Ankyrin repeat family protein"	" putative (56%P)")
scaffold_1	0.532064220908507	0.318974386766023	-0.213089834142485	6969102	6969358	hyper	+	CHH	exonic	Thecc1EG001410	scaffold_1	mRNA	c("Copia LTR rider"	" putative (35%U)")
scaffold_1	0.631578947368421	0.333333333333333	-0.298245614035088	6986448	6986448	hypo	+	CHH	intronic	Thecc1EG001411	scaffold_1	mRNA	Ankyrin repeat family protein (62%P)
scaffold_1	0.476214333332947	0.272285913027559	-0.203928420305388	6994192	6996081	hyper	-	CHH	intronic	Thecc1EG001412	scaffold_1	mRNA	Unknown
scaffold_1	0.310721765382653	0.178869586025323	-0.13185217935733	6997673	6999455	hypo	-	CHH	intronic	Thecc1EG001413	scaffold_1	mRNA	Uncharacterized protein (63%P)
scaffold_1	0.460934944483777	0.279357843437052	-0.181577101046724	7026458	7026944	hypo	-	CHH	upstream	Thecc1EG001414	scaffold_1	mRNA	Uncharacterized protein (48%P)
scaffold_1	0.436561443715207	0.35185649226768	-0.0847049514475262	7021345	7023101	hypo	-	CHH	intronic	Thecc1EG001415	scaffold_1	mRNA	RNase H family protein (23%U)
scaffold_1	0.407060379958238	0.144970937612043	-0.262089442346196	7025964	7026253	hypo	+	CHH	UTR5	Thecc1EG001416	scaffold_1	mRNA	c("Ankyrin repeat family protein"	" putative (38%P)")
scaffold_1	0.55	0.325581395348837	-0.224418604651163	7039007	7039007	hypo	+	CHH	downstream	Thecc1EG001418	scaffold_1	mRNA	c("Ankyrin repeat family protein"	" putative (38%T)")
scaffold_1	0.489154611770798	0.247138199494491	-0.242016412276307	7045702	7047266	hypo	+	CHH	intronic	Thecc1EG001420	scaffold_1	mRNA	Uncharacterized protein (42%U)
scaffold_1	0.358124293528731	0.262461419882087	-0.0956628736466436	7051991	7053975	hypo	+	CHH	exonic	Thecc1EG001421	scaffold_1	mRNA	Unknown
scaffold_1	0.507499627565417	0.417759324009324	-0.0897403035560928	7063491	7064332	hyper	+	CHH	upstream	Thecc1EG001422	scaffold_1	mRNA	TCP-1/cpn60 chaperonin family protein (88%T)
scaffold_1	0.676063474871207	0.518599861358482	-0.157463613512725	7094815	7094958	hyper	+	CHH	intergenic	Thecc1EG001428	scaffold_1	mRNA	Ribosomal protein L17 family protein (89%T)
scaffold_1	0	0.25	0.25	7124041	7124041	hyper	-	CHH	UTR5	Thecc1EG001432	scaffold_1	mRNA	c("Zinc finger C-x8-C-x5-C-x3-H type family protein"	" putative (44%P)")
scaffold_1	0.689816259066105	0.419922785223073	-0.269893473843032	7139981	7140283	hypo	+	CHH	upstream	Thecc1EG001436	scaffold_1	mRNA	Uncharacterized protein (51%P)
scaffold_1	0.384615384615385	0.733333333333333	0.348717948717949	7160759	7160759	hyper	-	CHH	upstream;downstream	Thecc1EG001439	scaffold_1	mRNA	Transducin/WD40 repeat-like superfamily protein (67%T)
scaffold_1	0.578562775224506	0.360866013071895	-0.217696762152611	7171676	7172020	hypo	+	CHH	intergenic	Thecc1EG001443	scaffold_1	mRNA	Unknown
scaffold_1	0.536106920518657	0.41745518633781	-0.118651734180847	7177391	7178362	hypo	-	CHH	upstream	Thecc1EG001444	scaffold_1	mRNA	Uncharacterized protein (51%P)
scaffold_1	0.34664015177009	0.2159015146955	-0.13073863707459	7227885	7228894	hypo	-	CHH	upstream	Thecc1EG001452	scaffold_1	mRNA	Cysteine-rich RLK (RECEPTOR-like protein kinase) 8 (23%T)
scaffold_1	0.323211741961742	0.233611065410994	-0.0896006765507483	7223054	7224475	hypo	-	CHH	intronic	Thecc1EG001453	scaffold_1	mRNA	Unknown
scaffold_1	0.513518721882693	0.275986988998498	-0.237531732884194	7230935	7231267	hypo	+	CHH	intergenic	Thecc1EG001454	scaffold_1	mRNA	Chloroplastic NIFS-like cysteine desulfurase (63%P)
scaffold_1	0.2	0	-0.2	7250258	7250258	hypo	+	CHH	intronic	Thecc1EG001456	scaffold_1	mRNA	O-fucosyltransferase family protein (67%T)
scaffold_1	0.557880960737463	0.292040031757103	-0.26584092898036	7273645	7274976	hypo	-	CHH	intronic	Thecc1EG001460	scaffold_1	mRNA	Flavin-containing monooxygenase family protein (60%T)
scaffold_1	0.561223984918076	0.314248640228434	-0.246975344689641	7305534	7306822	hyper	+	CHH	upstream;downstream	Thecc1EG001466	scaffold_1	mRNA	Phosphatidylinositol 4-OH kinase beta1 (70%T)
scaffold_1	0.522888239253391	0.267436136643529	-0.255452102609862	7307210	7307621	hypo	+	CHH	upstream	Thecc1EG001467	scaffold_1	mRNA	Unknown
scaffold_1	0.217261904761905	0.558221534227726	0.340959629465821	7312755	7312769	hyper	-	CHH	UTR5	Thecc1EG001469	scaffold_1	mRNA	Transducin family protein / WD-40 repeat family protein (69%T)
scaffold_1	0.166666666666667	0.37037037037037	0.203703703703704	7317612	7317612	hyper	+	CHH	intronic	Thecc1EG001470	scaffold_1	mRNA	Unknown
scaffold_1	0.636363636363636	0.416666666666667	-0.21969696969697	7319001	7319001	hypo	+	CHH	intronic	Thecc1EG001471	scaffold_1	mRNA	Eukaryotic translation initiation factor 3 subunit A (75%P)
scaffold_1	0.498778079114723	0.326103950352071	-0.172674128762653	7371329	7371617	hyper	+	CHH	intergenic	Thecc1EG001476	scaffold_1	mRNA	Callose synthase 5 (83%T)
scaffold_1	0.675598599618953	0.473070702732636	-0.202527896886317	7372327	7373863	hypo	+	CHH	intergenic	Thecc1EG001477	scaffold_1	mRNA	Transducin/WD40 repeat-like superfamily protein (60%T)
scaffold_1	0.675	0.463414634146341	-0.211585365853659	7429019	7429019	hypo	+	CHH	intergenic	Thecc1EG001485	scaffold_1	mRNA	Ankyrin repeat-containing protein (61%P)
scaffold_1	0.596875	0.350383631713555	-0.246491368286445	7435774	7435798	hypo	-	CHH	upstream	Thecc1EG001487	scaffold_1	mRNA	c("Ankyrin repeat-containing protein"	" putative (54%P)")
scaffold_1	0.3	0.533333333333333	0.233333333333333	7442744	7442744	hyper	+	CHH	intergenic	Thecc1EG001488	scaffold_1	mRNA	Uncharacterized protein (58%P)
scaffold_1	0.497027740531608	0.272174357688425	-0.224853382843182	7445198	7445963	hypo	-	CHH	intronic	Thecc1EG001489	scaffold_1	mRNA	Unknown
scaffold_1	0.0350877192982457	0.271413828689371	0.236326109391125	7453486	7453611	hyper	-	CHH	intergenic	Thecc1EG001490	scaffold_1	mRNA	c("Ankyrin repeat-containing protein"	" putative (54%P)")
scaffold_1	0.307413381533106	0.19997084137435	-0.107442540158756	7482176	7484069	hypo	+	CHH	UTR3	Thecc1EG001492	scaffold_1	mRNA	c("RNA-directed DNA polymerase (Reverse transcriptase)"	" Ribonuclease H-like protein (24%U)")
scaffold_1	0.374045571866078	0.230833273075581	-0.143212298790497	7484071	7484919	hypo	+	CHH	exonic	Thecc1EG001493	scaffold_1	mRNA	Uncharacterized protein (93%P)
scaffold_1	0.639178309605139	0.488741864490588	-0.15043644511455	7501548	7502840	hypo	-	CHH	downstream	Thecc1EG001497	scaffold_1	mRNA	Regulatory particle AAA-ATPase 2A (96%T)
scaffold_1	0.56676134781398	0.326513056835637	-0.240248290978342	7516692	7517452	hypo	+	CHH	intergenic	Thecc1EG001499	scaffold_1	mRNA	Pectin lyase-like superfamily protein (72%P)
scaffold_1	0.661493732422974	0.392131798282791	-0.269361934140182	7519492	7520095	hypo	+	CHH	intergenic	Thecc1EG001500	scaffold_1	mRNA	Uncharacterized protein (67%P)
scaffold_1	0.725454071338218	0.522427717511573	-0.203026353826644	7525988	7527701	hypo	+	CHH	intergenic	Thecc1EG001501	scaffold_1	mRNA	Chromatin remodeling 24 (64%P)
scaffold_1	0.57501100270073	0.338818866282872	-0.236192136417858	7559558	7560481	hypo	-	CHH	upstream	Thecc1EG001507	scaffold_1	mRNA	c("Spotted leaf protein"	" putative (52%U)")
scaffold_1	0.589952153110048	0.349717813051146	-0.240234340058902	7585850	7585895	hypo	-	CHH	intronic	Thecc1EG001511	scaffold_1	mRNA	Cation/hydrogen exchanger 15 (71%T)
scaffold_1	0.698044925818337	0.453007485644856	-0.245037440173481	7596232	7597491	hypo	+	CHH	upstream	Thecc1EG001513	scaffold_1	mRNA	Thiamin diphosphate-binding fold (THDP-binding) superfamily protein (65%T)
scaffold_1	0.639309812994024	0.595369862036529	-0.0439399509574948	7616714	7617089	hypo	-	CHH	intergenic	Thecc1EG001516	scaffold_1	mRNA	Histone deacetylase 14 (75%P)
scaffold_1	0.177424242424242	0.229282482223659	0.0518582397994162	7633095	7633446	hyper	-	CHH	intronic	Thecc1EG001523	scaffold_1	mRNA	Unknown
scaffold_1	0.449864910503208	0.275129854735118	-0.174735055768091	7652124	7652614	hyper	+	CHH	intergenic	Thecc1EG001526	scaffold_1	mRNA	Trichome birefringence-like 14 (85%P)
scaffold_1	0.528079277249286	0.257052934658547	-0.271026342590739	7717426	7718819	hypo	+	CHH	upstream	Thecc1EG001533	scaffold_1	mRNA	UDP-Glycosyltransferase superfamily protein (70%T)
scaffold_1	0.230769230769231	0	-0.230769230769231	7770727	7770727	hypo	+	CHH	UTR3	Thecc1EG001537	scaffold_1	mRNA	c("Membrane lipoprotein"	" putative (42%P)")
scaffold_1	0.635209235209235	0.489372895622895	-0.14583633958634	7786721	7786774	hypo	-	CHH	upstream	Thecc1EG001540	scaffold_1	mRNA	S-adenosyl-L-methionine-dependent methyltransferases superfamily protein (73%T)
scaffold_1	0.223214285714286	0.356601731601731	0.133387445887446	7801145	7801601	hyper	+	CHH	intergenic	Thecc1EG001542	scaffold_1	mRNA	c("Coiled-coil domain-containing protein"	" putative (84%U)")
scaffold_1	0.236928104575164	0.167757936507937	-0.069170168067227	7834044	7834287	hypo	+	CHH	intergenic	Thecc1EG001544	scaffold_1	mRNA	Wound-responsive family protein (19%T)
scaffold_1	0.214285714285714	0	-0.214285714285714	7814780	7814780	hypo	-	CHH	intronic	Thecc1EG001548	scaffold_1	mRNA	Uncharacterized protein (74%U)
scaffold_1	0.383217981026476	0.318567504921753	-0.0646504761047225	7897630	7898485	hypo	+	CHH	upstream	Thecc1EG001559	scaffold_1	mRNA	Unknown
scaffold_1	0.33618476018839	0.211004562179366	-0.125180198009024	7921537	7922584	hypo	-	CHH	intronic	Thecc1EG001564	scaffold_1	mRNA	c("Polyprotein"	" putative (49%U)")
scaffold_1	0.2	0	-0.2	7930072	7930072	hypo	+	CHH	UTR5	Thecc1EG001566	scaffold_1	mRNA	Unknown
scaffold_1	0.503882526338163	0.196396272552609	-0.307486253785554	7942698	7943037	hypo	-	CHH	intergenic	Thecc1EG001567	scaffold_1	mRNA	Unknown
scaffold_1	0.570288470225466	0.372317015229714	-0.197971454995752	7953164	7953787	hypo	-	CHH	intronic	Thecc1EG001569	scaffold_1	mRNA	c("PAD4"	" putative (51%U)")
scaffold_1	0.405689783189783	0.168061170414112	-0.237628612775671	7978086	7979078	hypo	+	CHH	intronic	Thecc1EG001575	scaffold_1	mRNA	Unknown
scaffold_1	0.558757461505328	0.417137895172709	-0.14161956633262	7997355	7998513	hyper	+	CHH	upstream	Thecc1EG001580	scaffold_1	mRNA	Amino acid permease 2 (81%T)
scaffold_1	0.477534482758621	0.19047504219918	-0.287059440559441	8001008	8001072	hypo	+	CHH	intergenic	Thecc1EG001581	scaffold_1	mRNA	Ankyrin repeat-containing protein (63%P)
scaffold_1	0.435714285714285	0.431623931623931	-0.00409035409035402	8041093	8041217	hypo	-	CHH	exonic	Thecc1EG001587	scaffold_1	mRNA	c("LINE-type retrotransposon LIb DNA"	" Insertion at the S11 site (12%U)")
scaffold_1	0.613041450375546	0.404865476730165	-0.208175973645382	8032861	8033036	hyper	+	CHH	intronic	Thecc1EG001588	scaffold_1	mRNA	Unknown
scaffold_1	0.573742856415382	0.335870786948728	-0.237872069466655	8060227	8061755	hypo	+	CHH	upstream	Thecc1EG001590	scaffold_1	mRNA	c("Beta-galactosidase 10"	" putative (38%T)")
scaffold_1	0.486458082103816	0.374613970588235	-0.111844111515581	8066162	8066474	hypo	-	CHH	upstream	Thecc1EG001591	scaffold_1	mRNA	c("Retrotransposon protein"	" unclassified"	" putative (41%U)")
scaffold_1	0.697868777661422	0.589741291211879	-0.108127486449542	8141211	8141387	hypo	+	CHH	upstream	Thecc1EG001598	scaffold_1	mRNA	Aldehyde dehydrogenase 3I1 (62%T)
scaffold_1	0.491493102596488	0.360093671802421	-0.131399430794067	8152012	8153665	hypo	-	CHH	UTR5	Thecc1EG001601	scaffold_1	mRNA	RING/FYVE/PHD zinc finger superfamily protein (63%T)
scaffold_1	0.548407148407148	0.453703703703704	-0.0947034447034446	8151969	8152007	hyper	-	CHH	upstream	Thecc1EG001602	scaffold_1	mRNA	Uncharacterized protein (45%P)
scaffold_1	0.51555084451103	0.309465410569927	-0.206085433941103	8165034	8166181	hypo	-	CHH	upstream	Thecc1EG001603	scaffold_1	mRNA	Uncharacterized protein (22%U)
scaffold_1	0.732799090650753	0.446866371014978	-0.285932719635775	8166242	8166435	hypo	+	CHH	intergenic	Thecc1EG001604	scaffold_1	mRNA	Uncharacterized protein (38%P)
scaffold_1	0.131578947368421	0.1	-0.031578947368421	8178873	8179433	hypo	-	CHH	intergenic	Thecc1EG001605	scaffold_1	mRNA	c("TGACG-sequence-specific DNA-binding protein TGA-2.1"	" putative (53%P)")
scaffold_1	0.595458420452921	0.419131351462162	-0.176327068990759	8188909	8189470	hypo	-	CHH	upstream	Thecc1EG001606	scaffold_1	mRNA	Uncharacterized protein (67%P)
scaffold_1	0.548387096774194	0.333333333333333	-0.21505376344086	8195073	8195073	hypo	+	CHH	downstream	Thecc1EG001607	scaffold_1	mRNA	Eukaryotic release factor 1 (eRF1) family protein (65%T)
scaffold_1	0.435073919160058	0.279359878089825	-0.155714041070233	8191140	8191788	hypo	-	CHH	intergenic	Thecc1EG001608	scaffold_1	mRNA	Uncharacterized protein (37%U)
scaffold_1	0.5558540543483	0.445102139152483	-0.110751915195817	8196884	8197025	hypo	-	CHH	intergenic	Thecc1EG001609	scaffold_1	mRNA	NAD(P)H dehydrogenase C1 (73%P)
scaffold_1	0.728989335500407	0.467701552563036	-0.261287782937371	8229948	8230404	hypo	-	CHH	intergenic	Thecc1EG001612	scaffold_1	mRNA	CBS / octicosapeptide/Phox/Bemp1 (PB1) domains-containing protein (73%T)
scaffold_1	0.536764261145157	0.348319358825324	-0.188444902319833	8256102	8256841	hypo	-	CHH	upstream;downstream	Thecc1EG001616	scaffold_1	mRNA	SAUR-like auxin-responsive protein family (72%P)
scaffold_1	0.836140350877193	0.567989242558208	-0.268151108318985	8289482	8289648	hypo	+	CHH	intronic	Thecc1EG001620	scaffold_1	mRNA	c("Zinc finger WD40 repeat protein 1"	" putative (56%P)")
scaffold_1	0.552728801281235	0.333653975720784	-0.219074825560451	8344548	8345868	hypo	+	CHH	upstream	Thecc1EG001625	scaffold_1	mRNA	c("U6 snRNA-specific terminal uridylyltransferase 1"	" putative (55%P)")
scaffold_1	0.236111111111111	0.0192307692307692	-0.216880341880342	8355414	8355420	hypo	-	CHH	upstream;downstream	Thecc1EG001628	scaffold_1	mRNA	Eukaryotic aspartyl protease family protein (63%T)
scaffold_1	0.392424242424242	0.349085576259489	-0.043338666164753	8372047	8372223	hypo	-	CHH	intergenic	Thecc1EG001631	scaffold_1	mRNA	Uncharacterized protein (56%T)
scaffold_1	0.644668692702597	0.399373508824456	-0.245295183878141	8387874	8389120	hypo	+	CHH	upstream	Thecc1EG001632	scaffold_1	mRNA	Amino acid permease family protein (78%P)
scaffold_1	0.623232323232323	0.375	-0.248232323232323	8393159	8393679	hypo	+	CHH	intergenic	Thecc1EG001633	scaffold_1	mRNA	Leucine-rich repeat transmembrane protein kinase (34%T)
scaffold_1	0.4210798679095	0.191691991600627	-0.229387876308873	8423123	8424580	hypo	-	CHH	upstream	Thecc1EG001634	scaffold_1	mRNA	Uncharacterized protein (59%P)
scaffold_1	0.434069530398033	0.232345376422174	-0.201724153975859	8427306	8428078	hyper	+	CHH	intergenic	Thecc1EG001637	scaffold_1	mRNA	Unknown
scaffold_1	0.70176917989418	0.457188021772524	-0.244581158121656	8458547	8458667	hypo	+	CHH	upstream	Thecc1EG001640	scaffold_1	mRNA	TCP-1/cpn60 chaperonin family protein (92%T)
scaffold_1	0.433333333333333	0.136002886002886	-0.297330447330447	8471477	8471597	hypo	-	CHH	intergenic	Thecc1EG001641	scaffold_1	mRNA	ATPase E1 (82%T)
scaffold_1	0.829565217391305	0.591728525980912	-0.237836691410392	8490510	8490665	hypo	-	CHH	intergenic	Thecc1EG001643	scaffold_1	mRNA	DNA-methyltransferase family protein (66%P)
scaffold_1	0.692599937957916	0.423882628839384	-0.268717309118531	8520254	8521705	hypo	-	CHH	upstream	Thecc1EG001648	scaffold_1	mRNA	c("Carboxyesterase 18"	" putative (57%T)")
scaffold_1	0.449712719652297	0.242440199913599	-0.207272519738699	8539767	8541329	hypo	+	CHH	upstream	Thecc1EG001650	scaffold_1	mRNA	Carboxyesterase 18 (66%T)
scaffold_1	0.576139247731256	0.317293315251752	-0.258845932479505	8542761	8544481	hypo	+	CHH	upstream	Thecc1EG001651	scaffold_1	mRNA	Uncharacterized protein
scaffold_1	0.536494089363708	0.401885768741416	-0.134608320622292	8541501	8542608	hypo	+	CHH	downstream	Thecc1EG001652	scaffold_1	mRNA	Uncharacterized protein (67%P)
scaffold_1	0.663789199985892	0.437567447270567	-0.226221752715326	8561528	8562624	hypo	+	CHH	intergenic	Thecc1EG001654	scaffold_1	mRNA	Uncharacterized protein (39%P)
scaffold_1	0.615157173980703	0.360032284100081	-0.255124889880623	8565342	8565636	hypo	-	CHH	upstream;downstream	Thecc1EG001655	scaffold_1	mRNA	Uncharacterized protein (38%P)
scaffold_1	0.530248037832855	0.303173093961302	-0.227074943871552	8575874	8577618	hyper	-	CHH	intergenic	Thecc1EG001656	scaffold_1	mRNA	CAI-1 autoinducer sensor kinase/phosphatase cqsS (73%P)
scaffold_1	0.471993497737132	0.29151040715274	-0.180483090584392	8607228	8608535	hypo	-	CHH	UTR5	Thecc1EG001661	scaffold_1	mRNA	Got1/Sft2-like vescicle transport protein family (80%T)
scaffold_1	0.468112292224815	0.391228413163897	-0.0768838790609176	8606993	8607151	hyper	+	CHH	upstream;downstream	Thecc1EG001662	scaffold_1	mRNA	Uncharacterized protein (45%P)
scaffold_1	0.460146494027398	0.289568537726024	-0.170577956301373	8608831	8610552	hypo	+	CHH	exonic	Thecc1EG001663	scaffold_1	mRNA	Unknown
scaffold_1	0.530302106179715	0.232403693800753	-0.297898412378963	8656314	8656668	hypo	+	CHH	UTR5	Thecc1EG001671	scaffold_1	mRNA	c("VQ motif-containing protein"	" putative (54%T)")
scaffold_1	0.338483800896736	0.361227207206907	0.0227434063101707	8655558	8656269	hypo	-	CHH	upstream	Thecc1EG001672	scaffold_1	mRNA	Uncharacterized protein (43%U)
scaffold_1	0.598602510073907	0.366181043624344	-0.232421466449562	8658602	8660205	hyper	-	CHH	UTR3	Thecc1EG001673	scaffold_1	mRNA	Uncharacterized protein
scaffold_1	0.558935746422672	0.364822649197649	-0.194113097225023	8663361	8664620	hypo	+	CHH	UTR5	Thecc1EG001675	scaffold_1	mRNA	Unknown
scaffold_1	0.434997481411751	0.376577716014636	-0.0584197653971159	8671967	8673143	hypo	+	CHH	intronic	Thecc1EG001676	scaffold_1	mRNA	Thioesterase superfamily protein (68%T)
scaffold_1	0.666666666666667	0.466666666666667	-0.2	8685895	8685895		+	CHH	UTR3	Thecc1EG001677	scaffold_1	mRNA	Calcium-dependent protein kinase 2 (79%T)
scaffold_1	0.446243909660367	0.263266876920053	-0.182977032740314	8694309	8695196	hypo	-	CHH	upstream	Thecc1EG001679	scaffold_1	mRNA	Uncharacterized protein
scaffold_1	0.747880978376102	0.485770835770836	-0.262110142605266	8707529	8707635	hypo	+	CHH	upstream	Thecc1EG001680	scaffold_1	mRNA	Uncharacterized protein
scaffold_1	0.615190761311832	0.552236368692571	-0.0629543926192617	8738661	8738979	hypo	+	CHH	upstream;downstream	Thecc1EG001686	scaffold_1	mRNA	Uncharacterized protein (16%T)
scaffold_1	0.507857142857143	0.338537151702786	-0.169319991154356	8765424	8765457	hyper	+	CHH	intergenic	Thecc1EG001690	scaffold_1	mRNA	c("Basic helix-loop-helix DNA-binding superfamily protein"	" putative (57%P)")
scaffold_1	0.625783144639557	0.345983460583383	-0.279799684056174	8792461	8793578	hypo	-	CHH	upstream	Thecc1EG001694	scaffold_1	mRNA	Dipeptide transport ATP-binding protein dppF (70%P)
scaffold_1	0.450890547550669	0.215163985356293	-0.235726562194376	8793598	8794152	hypo	+	CHH	intergenic	Thecc1EG001695	scaffold_1	mRNA	Unknown
scaffold_1	0.513850921805467	0.267905445712932	-0.245945476092535	8795497	8795770	hypo	+	CHH	exonic	Thecc1EG001696	scaffold_1	mRNA	Unknown
scaffold_1	0.462878787878788	0.151590909090909	-0.311287878787879	8797499	8799261	hypo	-	CHH	intronic	Thecc1EG001697	scaffold_1	mRNA	Transducin/WD40 repeat-like superfamily protein (76%P)
scaffold_1	0.427737856768851	0.245897544832119	-0.181840311936732	8832736	8834246	hypo	-	CHH	intronic	Thecc1EG001702	scaffold_1	mRNA	DNA/RNA polymerases superfamily protein (67%P)
scaffold_1	0.111336032388664	0.426190476190476	0.314854443801812	8898869	8898980	hyper	+	CHH	intergenic	Thecc1EG001707	scaffold_1	mRNA	Phosphoenolpyruvate carboxylase 3 (88%T)
scaffold_1	0.401920601453199	0.223759749994548	-0.178160851458651	8936378	8937794	hypo	-	CHH	intergenic	Thecc1EG001709	scaffold_1	mRNA	Unknown
scaffold_1	0.386622073578595	0.173611111111111	-0.213010962467484	8954664	8954693	hypo	-	CHH	upstream	Thecc1EG001710	scaffold_1	mRNA	Pleckstrin domain-containing family N member 1 (83%P)
scaffold_1	0.802083333333333	0.441666666666667	-0.360416666666667	8961346	8961356	hypo	+	CHH	upstream	Thecc1EG001711	scaffold_1	mRNA	Unknown
scaffold_1	0.482692308093439	0.294313408626125	-0.188378899467314	8978981	8980576	hypo	-	CHH	upstream	Thecc1EG001712	scaffold_1	mRNA	Cysteine-rich RLK (RECEPTOR-like protein kinase) 8 (33%T)
scaffold_1	0.557156424457366	0.307355245560088	-0.249801178897278	8989656	8990598	hypo	+	CHH	upstream	Thecc1EG001713	scaffold_1	mRNA	Pyrimidin 4 (83%T)
scaffold_1	0.2	0	-0.2	8991081	8991081	hypo	-	CHH	intergenic	Thecc1EG001714	scaffold_1	mRNA	RNI-like superfamily protein (60%T)
scaffold_1	0.340550097245749	0.38736922304035	0.0468191257946011	9032032	9032521	hypo	+	CHH	UTR5	Thecc1EG001717	scaffold_1	mRNA	Unknown
scaffold_1	0.585601724434099	0.366464190571334	-0.219137533862766	9030327	9032018	hyper	+	CHH	UTR5	Thecc1EG001718	scaffold_1	mRNA	Uncharacterized protein (23%U)
scaffold_1	0.479495501694282	0.393428698626192	-0.0860668030680901	9039876	9041736	hypo	-	CHH	exonic	Thecc1EG001719	scaffold_1	mRNA	c("RNA-directed DNA polymerase (Reverse transcriptase)"	" Ribonuclease H (71%U)")
scaffold_1	0.483068783068783	0.223676987263944	-0.259391795804839	9048517	9048923	hypo	-	CHH	upstream	Thecc1EG001720	scaffold_1	mRNA	Unknown
scaffold_1	0.488269230769231	0.4	-0.0882692307692308	9051427	9051685	hypo	-	CHH	intergenic	Thecc1EG001721	scaffold_1	mRNA	Uncharacterized protein (82%P)
scaffold_1	0.475256668934235	0.318936348100246	-0.156320320833989	9064601	9066576	hypo	+	CHH	downstream	Thecc1EG001725	scaffold_1	mRNA	Unknown
scaffold_1	0.404440004262575	0.241056685832228	-0.163383318430347	9088611	9089264		+	CHH	intronic	Thecc1EG001729	scaffold_1	mRNA	Unknown
scaffold_1	0.479073187814673	0.400998020458445	-0.0780751673562276	9094693	9096309	hypo	+	CHH	UTR3	Thecc1EG001730	scaffold_1	mRNA	Multiprotein bridging factor 1B (84%T)
scaffold_1	0.666666666666667	0.958333333333333	0.291666666666667	9108798	9108798	hyper	+	CHH	UTR5	Thecc1EG001732	scaffold_1	mRNA	Alpha/beta-Hydrolases superfamily protein (67%T)
scaffold_1	0.41625	0.170698924731183	-0.245551075268817	9130195	9130354	hypo	+	CHH	intergenic	Thecc1EG001737	scaffold_1	mRNA	Peroxidase superfamily protein (71%P)
scaffold_1	0.641139919386487	0.353943796566329	-0.287196122820158	9159110	9159194	hypo	+	CHH	upstream	Thecc1EG001743	scaffold_1	mRNA	Ribosomal L5P family protein (96%T)
scaffold_1	0.386004227118767	0.225821468505685	-0.160182758613082	9199201	9201188	hypo	-	CHH	intergenic	Thecc1EG001747	scaffold_1	mRNA	Uncharacterized protein (71%P)
scaffold_1	0.425604960129271	0.218208772934969	-0.207396187194302	9204323	9206263	hypo	+	CHH	intronic	Thecc1EG001748	scaffold_1	mRNA	Uncharacterized protein (74%P)
scaffold_1	0.449752031960107	0.293373203437926	-0.156378828522181	9213270	9215168	hypo	+	CHH	downstream	Thecc1EG001749	scaffold_1	mRNA	Jojoba acyl CoA reductase-related male sterility protein (92%P)
scaffold_1	0.580314985482601	0.319897539955329	-0.260417445527272	9255026	9255523	hypo	+	CHH	upstream	Thecc1EG001753	scaffold_1	mRNA	Unknown
scaffold_1	0.580904551971281	0.277495223826686	-0.303409328144596	9258817	9259716	hyper	-	CHH	downstream	Thecc1EG001754	scaffold_1	mRNA	Leucine-rich repeat receptor protein kinase family protein (84%P)
scaffold_1	0.4	0.166666666666667	-0.233333333333333	9272031	9272031	hypo	-	CHH	exonic	Thecc1EG001755	scaffold_1	mRNA	Uncharacterized protein
scaffold_1	0.474509803921569	0.298073691014868	-0.176436112906701	9267209	9267300		+	CHH	intronic	Thecc1EG001756	scaffold_1	mRNA	Uncharacterized protein (49%P)
scaffold_1	0.440723388264052	0.347235194302211	-0.0934881939618406	9280968	9282704	hypo	+	CHH	intronic	Thecc1EG001757	scaffold_1	mRNA	Unknown
scaffold_1	0.299404761904762	0.221666666666667	-0.077738095238095	9273862	9273937	hypo	-	CHH	intronic	Thecc1EG001758	scaffold_1	mRNA	Uncharacterized protein (54%P)
scaffold_1	0.453298102893371	0.262089787882225	-0.191208315011146	9289540	9291486	hypo	-	CHH	downstream	Thecc1EG001760	scaffold_1	mRNA	Kinase family protein with leucine-rich repeat domain (21%T)
scaffold_1	0.552675070028011	0.249482849793409	-0.303192220234602	9332084	9332236	hypo	-	CHH	UTR3	Thecc1EG001764	scaffold_1	mRNA	c("Retrotransposon"	" unclassified"	" putative-like protein (19%U)")
scaffold_1	0.373052448848061	0.423589316895769	0.0505368680477074	9342162	9343866	hyper	+	CHH	UTR3	Thecc1EG001765	scaffold_1	mRNA	Uncharacterized protein (79%P)
scaffold_1	0.538251014037528	0.327451527359369	-0.210799486678159	9348103	9348541	hypo	+	CHH	intronic	Thecc1EG001766	scaffold_1	mRNA	Uncharacterized protein (83%P)
scaffold_1	0.751666666666666	0.462365591397849	-0.289301075268817	9344689	9344695	hypo	+	CHH	intronic	Thecc1EG001767	scaffold_1	mRNA	Unknown
scaffold_1	0.605554494525083	0.350462624828982	-0.255091869696101	9346800	9346918	hypo	-	CHH	UTR5	Thecc1EG001768	scaffold_1	mRNA	Unknown
scaffold_1	0.408078527642956	0.398446196660482	-0.00963233098247357	9365895	9366973	hyper	+	CHH	intergenic	Thecc1EG001769	scaffold_1	mRNA	Unknown
scaffold_1	0.39385474769618	0.174330429167474	-0.219524318528706	9371633	9372995	hypo	-	CHH	intergenic	Thecc1EG001770	scaffold_1	mRNA	Uncharacterized protein (78%P)
scaffold_1	0.375420214705929	0.213817156917495	-0.161603057788434	9376901	9377945	hyper	-	CHH	intronic	Thecc1EG001771	scaffold_1	mRNA	c("4-hydroxyphenylacetaldehyde oxime monooxygenase"	" putative (56%U)")
scaffold_1	0.735894842475075	0.434526525705532	-0.301368316769543	9407044	9407706	hypo	-	CHH	intronic	Thecc1EG001777	scaffold_1	mRNA	Unknown
scaffold_1	0.687843488343487	0.464731726954348	-0.223111761389138	9427176	9428376	hypo	-	CHH	upstream	Thecc1EG001782	scaffold_1	mRNA	Nucleotide/sugar transporter family protein (69%P)
scaffold_1	0.2	0	-0.2	9430745	9430745	hypo	-	CHH	upstream	Thecc1EG001783	scaffold_1	mRNA	Uncharacterized protein (73%P)
scaffold_1	0.0769230769230769	0.307692307692308	0.230769230769231	9438880	9438880	hyper	-	CHH	upstream	Thecc1EG001785	scaffold_1	mRNA	c("Alpha-crystallin domain 32.1"	" putative (51%P)")
scaffold_1	0.748838817515939	0.501844461619211	-0.246994355896727	9456747	9456903	hypo	-	CHH	upstream	Thecc1EG001789	scaffold_1	mRNA	Trichome birefringence-like 43 (24%T)
scaffold_1	0.396488803681363	0.2737663022168	-0.122722501464563	9469468	9470482	hypo	-	CHH	UTR3	Thecc1EG001790	scaffold_1	mRNA	Uncharacterized protein (61%P)
scaffold_1	0.437066906980259	0.263075445588179	-0.17399146139208	9474116	9474510	hypo	-	CHH	intronic	Thecc1EG001792	scaffold_1	mRNA	Ribonuclease H protein (72%P)
scaffold_1	0.621248719074806	0.515114709851552	-0.106134009223254	9482588	9482717	hypo	-	CHH	upstream	Thecc1EG001794	scaffold_1	mRNA	Glucanase like protein (74%U)
scaffold_1	0.466300036469585	0.243584323548794	-0.22271571292079	9532268	9533754	hypo	-	CHH	UTR5	Thecc1EG001802	scaffold_1	mRNA	Unknown
scaffold_1	0.537483656990224	0.360143908821953	-0.177339748168271	9530304	9532243	hypo	+	CHH	intronic	Thecc1EG001803	scaffold_1	mRNA	Unknown
scaffold_1	0.487746806413496	0.452571676009176	-0.0351751304043199	9551755	9552627	hypo	+	CHH	upstream;downstream	Thecc1EG001804	scaffold_1	mRNA	c("Glycosyl hydrolase of Uncharacterized protein function (DUF1680)"	" putative (52%T)")
scaffold_1	0.463313927082043	0.712479871175523	0.249165944093481	9554335	9554403	hyper	-	CHH	intergenic	Thecc1EG001806	scaffold_1	mRNA	Uncharacterized protein
scaffold_1	0.424242424242424	0.72972972972973	0.305487305487305	9576736	9576736	hyper	+	CHH	intronic	Thecc1EG001814	scaffold_1	mRNA	Senescence-associated gene 12 (71%P)
scaffold_1	0.69401905384993	0.476096939879708	-0.217922113970222	9591316	9591963	hypo	+	CHH	upstream	Thecc1EG001817	scaffold_1	mRNA	Coenzyme Q 3 (68%P)
scaffold_1	0.52519253860873	0.349633361561508	-0.175559177047222	9605429	9606766	hyper	+	CHH	intronic	Thecc1EG001820	scaffold_1	mRNA	Receptor like protein 29 (65%P)
scaffold_1	0.537324147571139	0.202575561621614	-0.334748585949525	9637957	9639072	hypo	-	CHH	upstream	Thecc1EG001824	scaffold_1	mRNA	Phosphatase 5.2 (82%T)
scaffold_1	0.593285834821251	0.432220854991901	-0.16106497982935	9654067	9655224	hypo	+	CHH	intergenic	Thecc1EG001827	scaffold_1	mRNA	Unknown
scaffold_1	0.56334490217904	0.294540893333997	-0.268804008845044	9726354	9726947	hypo	-	CHH	intergenic	Thecc1EG001836	scaffold_1	mRNA	c("BED zinc finger"	"hAT family dimerization domain (63%P)")
scaffold_1	0	0.293956043956044	0.293956043956044	9734255	9734339	hyper	+	CHH	intergenic	Thecc1EG001839	scaffold_1	mRNA	Uncharacterized protein (75%P)
scaffold_1	0.372216624340119	0.214654421353745	-0.157562202986374	9743260	9744861	hyper	+	CHH	upstream	Thecc1EG001840	scaffold_1	mRNA	Uncharacterized protein (68%P)
scaffold_1	0.726	0.555906432748538	-0.170093567251462	9754439	9754507	hyper	+	CHH	upstream	Thecc1EG001841	scaffold_1	mRNA	K-box region and MADS-box transcription factor family protein (73%P)
scaffold_1	0.60334691697947	0.348128914658326	-0.255218002321143	9786037	9786647	hyper	-	CHH	upstream	Thecc1EG001844	scaffold_1	mRNA	Uncharacterized protein (69%P)
scaffold_1	0.402699102552107	0.316951142880507	-0.0857479596716002	9788927	9790378	hypo	-	CHH	downstream	Thecc1EG001845	scaffold_1	mRNA	Uncharacterized protein (77%P)
scaffold_1	0.494531816383804	0.27889875402612	-0.215633062357684	9790641	9792365	hypo	-	CHH	exonic	Thecc1EG001846	scaffold_1	mRNA	Gag-pro-like protein (21%U)
scaffold_1	0.347266002123555	0.311063758205812	-0.0362022439177427	9796225	9797313	hyper	-	CHH	exonic	Thecc1EG001847	scaffold_1	mRNA	Uncharacterized protein
scaffold_1	0.537092858408648	0.201152229528212	-0.335940628880436	9800517	9801389	hypo	-	CHH	upstream;downstream	Thecc1EG001848	scaffold_1	mRNA	Uncharacterized protein
scaffold_1	0.666052330022918	0.323538868538868	-0.34251346148405	9803995	9804272	hypo	-	CHH	upstream;downstream	Thecc1EG001849	scaffold_1	mRNA	Unknown
scaffold_1	0.562179842352177	0.324118232167887	-0.238061610184289	9836272	9837492	hypo	+	CHH	intergenic	Thecc1EG001856	scaffold_1	mRNA	Uncharacterized protein (35%U)
scaffold_1	0.603309378313302	0.416726144554026	-0.186583233759275	9842732	9843422	hypo	+	CHH	intronic	Thecc1EG001857	scaffold_1	mRNA	Cytochrome P450 (69%P)
scaffold_1	0.411227077597748	0.263669766557833	-0.147557311039915	9852408	9853267	hypo	+	CHH	intergenic	Thecc1EG001858	scaffold_1	mRNA	Haloacid dehalogenase superfamily protein (63%P)
scaffold_1	0.495883351756332	0.298945083023782	-0.196938268732551	9856713	9857677	hypo	-	CHH	upstream	Thecc1EG001859	scaffold_1	mRNA	Cysteine-rich RLK (RECEPTOR-like protein kinase) 8 (24%T)
scaffold_1	0.623639930931889	0.407917165763616	-0.215722765168273	9872665	9873563	hyper	-	CHH	intergenic	Thecc1EG001863	scaffold_1	mRNA	Uncharacterized protein
scaffold_1	0.362310606060606	0.120284999553292	-0.242025606507314	9927591	9928347	hypo	+	CHH	intergenic	Thecc1EG001869	scaffold_1	mRNA	Unknown
scaffold_1	0.640393603601151	0.370923217267721	-0.26947038633343	9933797	9934040	hypo	-	CHH	intergenic	Thecc1EG001870	scaffold_1	mRNA	MEI2-like protein 5 (69%P)
scaffold_1	0.514285714285714	0.25	-0.264285714285714	9953289	9953289	hypo	-	CHH	upstream	Thecc1EG001872	scaffold_1	mRNA	Phosphoribosyltransferase family protein (84%P)
scaffold_1	0.57984693877551	0.590145502645503	0.0102985638699926	9991220	9991524	hyper	-	CHH	upstream	Thecc1EG001879	scaffold_1	mRNA	Uncharacterized protein (16%T)
scaffold_1	0.69537305869042	0.427069907216966	-0.268303151473454	10006851	10007195	hypo	+	CHH	intronic	Thecc1EG001882	scaffold_1	mRNA	c("Calcium-activated outward-rectifying potassium channel"	" putative (69%U)")
scaffold_1	0.589421245421245	0.298241057188426	-0.29118018823282	10037833	10037997	hypo	+	CHH	downstream	Thecc1EG001887	scaffold_1	mRNA	Uncharacterized protein
scaffold_1	0.583333333333333	0.587606837606838	0.00427350427350451	10054114	10054137	hyper	-	CHH	upstream	Thecc1EG001889	scaffold_1	mRNA	Uncharacterized protein (49%P)
scaffold_1	0.485636177547942	0.363961690814104	-0.121674486733838	10109635	10110916	hypo	-	CHH	UTR5	Thecc1EG001894	scaffold_1	mRNA	Glucan synthase-like 7 (65%T)
scaffold_1	0.7	0.333333333333333	-0.366666666666667	10136901	10136901	hypo	+	CHH	downstream	Thecc1EG001897	scaffold_1	mRNA	RING/U-box superfamily protein (63%P)
scaffold_1	0.623944991050125	0.396582818303576	-0.227362172746549	10144286	10145651	hypo	-	CHH	upstream	Thecc1EG001899	scaffold_1	mRNA	Membrane-associated progesterone binding protein 4 (74%T)
scaffold_1	0.205882352941176	0.461538461538462	0.255656108597285	10145756	10145756	hyper	+	CHH	intergenic	Thecc1EG001900	scaffold_1	mRNA	Endoplasmic reticulum vesicle transporter protein (84%T)
scaffold_1	0.496694106759625	0.413506697378824	-0.0831874093808012	10174534	10175699	hyper	-	CHH	upstream	Thecc1EG001903	scaffold_1	mRNA	TT12-2 MATE transporter (95%P)
scaffold_1	0.456405491904063	0.231070729347944	-0.225334762556119	10181235	10183197	hypo	-	CHH	upstream	Thecc1EG001904	scaffold_1	mRNA	TT12-2 MATE transporter (95%P)
scaffold_1	0.645842571727681	0.392182597918573	-0.253659973809109	10201015	10201248	hypo	+	CHH	upstream;downstream	Thecc1EG001906	scaffold_1	mRNA	Auxin response factor 6 (72%P)
scaffold_1	0.593857451616073	0.331661567599068	-0.262195884017005	10217893	10218325	hypo	+	CHH	intergenic	Thecc1EG001909	scaffold_1	mRNA	Polyamine oxidase 2 (80%P)
scaffold_1	0.446318620580559	0.248638732930985	-0.197679887649574	10225284	10226779	hyper	+	CHH	upstream	Thecc1EG001910	scaffold_1	mRNA	Uncharacterized protein (72%P)
scaffold_1	0.590203055354376	0.346834464379235	-0.243368590975141	10226849	10228777	hyper	-	CHH	upstream	Thecc1EG001911	scaffold_1	mRNA	Uncharacterized protein
scaffold_1	0.413799142619948	0.163341181094983	-0.250457961524965	10247500	10248964	hypo	-	CHH	upstream	Thecc1EG001913	scaffold_1	mRNA	c("Phytochrome interacting factor 3-like 6"	" putative (51%P)")
scaffold_1	0.65	0.368421052631579	-0.281578947368421	10259632	10259632	hypo	+	CHH	upstream;downstream	Thecc1EG001915	scaffold_1	mRNA	Unknown
scaffold_1	0	0.2	0.2	10266308	10266308	hyper	-	CHH	downstream	Thecc1EG001916	scaffold_1	mRNA	NAD(P)-linked oxidoreductase superfamily protein (77%T)
scaffold_1	0.345690298092121	0.231361006406378	-0.114329291685743	10272116	10272577	hyper	-	CHH	UTR5	Thecc1EG001917	scaffold_1	mRNA	Uncharacterized protein (22%U)
scaffold_1	0.499029316828965	0.355296315447844	-0.143733001381121	10270096	10272053	hypo	-	CHH	intronic	Thecc1EG001918	scaffold_1	mRNA	Unknown
scaffold_1	0.443652854733682	0.236879829005066	-0.206773025728616	10272593	10273598	hypo	+	CHH	UTR5	Thecc1EG001919	scaffold_1	mRNA	Unknown
scaffold_1	0.549500036271444	0.312066132800748	-0.237433903470696	10282464	10283220	hyper	-	CHH	intergenic	Thecc1EG001923	scaffold_1	mRNA	c("RING-H2 finger protein ATL5F"	" putative (39%P)")
scaffold_1	0.570194511038591	0.314352770149206	-0.255841740889385	10286038	10286711	hypo	-	CHH	downstream	Thecc1EG001926	scaffold_1	mRNA	Uncharacterized protein
scaffold_1	0.408864569455362	0.230317537757002	-0.17854703169836	10313567	10315116	hypo	-	CHH	UTR5	Thecc1EG001930	scaffold_1	mRNA	Unknown
scaffold_1	0.413989720991478	0.248493026498164	-0.165496694493314	10342026	10343732	hypo	+	CHH	intergenic	Thecc1EG001932	scaffold_1	mRNA	c("Transposase tnp2"	" putative (36%U)")
scaffold_1	0.444048640842504	0.180693720513038	-0.263354920329466	10349126	10350574	hypo	+	CHH	intergenic	Thecc1EG001933	scaffold_1	mRNA	Uncharacterized protein (80%P)
scaffold_1	0.448907515574182	0.548741033523642	0.09983351794946	10356278	10356410	hypo	+	CHH	intergenic	Thecc1EG001934	scaffold_1	mRNA	c("ATP-dependent RNA helicase"	" putative (67%U)")
scaffold_1	0.166666666666667	0.411764705882353	0.245098039215686	10388705	10388705	hyper	+	CHH	intronic	Thecc1EG001937	scaffold_1	mRNA	Unknown
scaffold_1	0.430870468735223	0.238529002143378	-0.192341466591845	10417326	10418610	hypo	+	CHH	intergenic	Thecc1EG001941	scaffold_1	mRNA	Unknown
scaffold_1	0.482185897801976	0.246053379328233	-0.236132518473743	10423651	10424986	hypo	-	CHH	intronic	Thecc1EG001943	scaffold_1	mRNA	Gag-pol polyprotein-like protein (30%U)
scaffold_1	0.357952894187092	0.271640179530079	-0.0863127146570128	10436350	10437480	hyper	-	CHH	upstream	Thecc1EG001944	scaffold_1	mRNA	Preprotein translocase Sec (63%P)
scaffold_1	0.316345982657902	0.144679383037107	-0.171666599620795	10455046	10456920	hypo	+	CHH	upstream	Thecc1EG001946	scaffold_1	mRNA	Uncharacterized protein (76%P)
scaffold_1	0.488719423897442	0.268218049778609	-0.220501374118834	10480416	10481777	hypo	-	CHH	upstream	Thecc1EG001948	scaffold_1	mRNA	Cysteine-rich RLK (RECEPTOR-like protein kinase) 8 (20%T)
scaffold_1	0.396101854650694	0.260229762812676	-0.135872091838018	10491532	10492966	hyper	-	CHH	upstream	Thecc1EG001949	scaffold_1	mRNA	Glutathione S-transferase PHI 9 (72%T)
scaffold_1	0.237089947089947	0.475436355896126	0.238346408806179	10499080	10499116	hyper	-	CHH	upstream	Thecc1EG001950	scaffold_1	mRNA	Unknown
scaffold_1	0.460989910590887	0.322056081322603	-0.138933829268284	10541264	10543113	hypo	+	CHH	upstream	Thecc1EG001954	scaffold_1	mRNA	Uncharacterized protein (50%P)
scaffold_1	0.591582938920133	0.436773141312642	-0.154809797607491	10550415	10551039	hyper	+	CHH	intergenic	Thecc1EG001955	scaffold_1	mRNA	NAC domain-containing protein 42 (60%P)
scaffold_1	0.466939303400461	0.23605822463549	-0.230881078764971	10579210	10580350	hyper	+	CHH	upstream	Thecc1EG001957	scaffold_1	mRNA	Pleckstrin domain-containing protein (76%P)
scaffold_1	0.5	0	-0.5	10580543	10580544	hypo	+	CHH	UTR5	Thecc1EG001959	scaffold_1	mRNA	Unknown
scaffold_1	0.576647632835941	0.339398132022316	-0.237249500813625	10589432	10590386	hyper	+	CHH	intergenic	Thecc1EG001960	scaffold_1	mRNA	Anaphase-promoting complex subunit 5 (71%P)
scaffold_1	0.3	0.0625	-0.2375	10604069	10604069	hypo	-	CHH	intronic	Thecc1EG001961	scaffold_1	mRNA	Uncharacterized protein
scaffold_1	0.380016542019518	0.170770819780047	-0.209245722239471	10610628	10612469	hypo	+	CHH	intergenic	Thecc1EG001962	scaffold_1	mRNA	Unknown
scaffold_1	0.333333333333333	0.0769230769230769	-0.256410256410256	10615714	10615714	hypo	+	CHH	intergenic	Thecc1EG001963	scaffold_1	mRNA	Phytoene desaturation 1 (77%T)
scaffold_1	0.222222222222222	0.642857142857143	0.420634920634921	10623224	10623224	hyper	+	CHH	upstream	Thecc1EG001964	scaffold_1	mRNA	Uncharacterized protein (46%P)
scaffold_1	0.567982601829045	0.31458876642424	-0.253393835404806	10630158	10631855	hypo	-	CHH	UTR5	Thecc1EG001965	scaffold_1	mRNA	Uncharacterized protein (76%P)
scaffold_1	0.436523968742103	0.190735512495859	-0.245788456246244	10637050	10638830	hypo	+	CHH	upstream	Thecc1EG001966	scaffold_1	mRNA	Uncharacterized protein (56%P)
scaffold_1	0.424219405754112	0.18369701686095	-0.240522388893163	10647839	10649319	hypo	-	CHH	UTR5	Thecc1EG001967	scaffold_1	mRNA	Cysteine-rich RLK (RECEPTOR-like protein kinase) 8 (11%T)
scaffold_1	0.47261336081659	0.332966220999585	-0.139647139817004	10645720	10647546	hyper	+	CHH	exonic	Thecc1EG001968	scaffold_1	mRNA	Phytoene desaturation 1 (63%T)
scaffold_1	0.516594013024845	0.32922879894879	-0.187365214076055	10654173	10655998	hypo	-	CHH	intronic	Thecc1EG001969	scaffold_1	mRNA	Unknown
scaffold_1	0.397635581199885	0.258138084614862	-0.139497496585022	10669926	10671455	hypo	+	CHH	intronic	Thecc1EG001970	scaffold_1	mRNA	Uncharacterized protein (51%P)
scaffold_1	0.388611181511428	0.319154050822525	-0.0694571306889031	10692348	10694275	hyper	+	CHH	intronic	Thecc1EG001971	scaffold_1	mRNA	Copia LTR rider-like protein (32%U)
scaffold_1	0.436784511784512	0.216753774680604	-0.220030737103908	10715259	10715845	hypo	+	CHH	intronic	Thecc1EG001972	scaffold_1	mRNA	GDSL Lipase/Acylhydrolase superfamily protein (80%P)
scaffold_1	0.246060606060606	0	-0.246060606060606	10701168	10701228	hypo	-	CHH	intronic	Thecc1EG001973	scaffold_1	mRNA	Unknown
scaffold_1	0.488396462921212	0.210239283786388	-0.278157179134824	10714373	10714533	hypo	-	CHH	upstream	Thecc1EG001974	scaffold_1	mRNA	Uncharacterized protein (87%P)
scaffold_1	0.423536298846499	0.22647388648571	-0.197062412360789	10734771	10735829	hypo	-	CHH	upstream;downstream	Thecc1EG001975	scaffold_1	mRNA	Uncharacterized protein (76%P)
scaffold_1	0.407781863566329	0.290825144674626	-0.116956718891703	10736716	10737668	hypo	+	CHH	upstream	Thecc1EG001976	scaffold_1	mRNA	Unknown
scaffold_1	0.416512845983882	0.236587822699053	-0.179925023284829	10740508	10740998	hypo	-	CHH	intergenic	Thecc1EG001977	scaffold_1	mRNA	c("Phytoene desaturation 1"	" putative (49%T)")
scaffold_1	0.569879987916673	0.381835700140654	-0.188044287776019	10748672	10749276	hypo	-	CHH	intergenic	Thecc1EG001978	scaffold_1	mRNA	GDSL Lipase/Acylhydrolase superfamily protein (80%P)
scaffold_1	0.334768882839058	0.227085035832029	-0.10768384700703	10764266	10765109	hypo	-	CHH	upstream	Thecc1EG001979	scaffold_1	mRNA	Uncharacterized protein (58%P)
scaffold_1	0.46359042824064	0.355108861072572	-0.108481567168068	10760274	10762236	hypo	+	CHH	intronic	Thecc1EG001980	scaffold_1	mRNA	Unknown
scaffold_1	0.556705207835643	0.318243607724674	-0.238461600110969	10776012	10776237	hypo	+	CHH	intergenic	Thecc1EG001981	scaffold_1	mRNA	Uncharacterized protein
scaffold_1	0.548397435897436	0.187676282051282	-0.360721153846154	10788159	10788297	hypo	-	CHH	intronic	Thecc1EG001984	scaffold_1	mRNA	Unknown
scaffold_1	0.506176750079189	0.409994002099265	-0.096182747979924	10837802	10837850	hypo	-	CHH	UTR5	Thecc1EG001991	scaffold_1	mRNA	Vacuoleless1 (VCL1) (76%T)
scaffold_1	0.390383270786231	0.299569365819366	-0.0908139049668655	10837069	10837607	hypo	+	CHH	upstream	Thecc1EG001992	scaffold_1	mRNA	Unknown
scaffold_1	0.481736002619187	0.347606438120207	-0.134129564498981	10859751	10861557	hyper	+	CHH	intronic	Thecc1EG001996	scaffold_1	mRNA	Unknown
scaffold_1	0.41037716968354	0.335263865757294	-0.0751133039262461	10869313	10870996	hyper	+	CHH	upstream	Thecc1EG001997	scaffold_1	mRNA	Unknown
scaffold_1	0.557326181330477	0.307076714134586	-0.250249467195891	10863295	10865053	hypo	+	CHH	intronic	Thecc1EG001998	scaffold_1	mRNA	Uncharacterized protein
scaffold_1	0.446158580675894	0.300290703908546	-0.145867876767348	10894496	10896353	hyper	+	CHH	intronic	Thecc1EG002004	scaffold_1	mRNA	Uncharacterized protein (80%P)
scaffold_1	0.928571428571429	0.717948717948718	-0.210622710622711	10911755	10911755	hypo	+	CHH	intronic	Thecc1EG002005	scaffold_1	mRNA	c("Glucan synthase-like 7"	" putative (59%T)")
scaffold_1	0.423169825343739	0.187869028448739	-0.235300796895	10931466	10931617	hypo	-	CHH	intronic	Thecc1EG002006	scaffold_1	mRNA	Uncharacterized protein (22%U)
scaffold_1	0.535102997361062	0.275748321913351	-0.259354675447711	10940594	10940811	hypo	+	CHH	intergenic	Thecc1EG002007	scaffold_1	mRNA	2-oxoglutarate and Fe(II)-dependent oxygenase superfamily protein (66%P)
scaffold_1	0.664217361585782	0.354316295857505	-0.309901065728278	10955430	10955454	hypo	+	CHH	intergenic	Thecc1EG002008	scaffold_1	mRNA	S-adenosyl-L-methionine-dependent methyltransferases superfamily protein (71%P)
scaffold_1	0.459469948030149	0.281184446545139	-0.17828550148501	10978741	10980710		-	CHH	downstream	Thecc1EG002010	scaffold_1	mRNA	Uncharacterized protein (45%P)
scaffold_1	0.488695828364622	0.352781237910102	-0.13591459045452	10980754	10982122	hyper	+	CHH	UTR5	Thecc1EG002011	scaffold_1	mRNA	NAD(P)-binding Rossmann-fold superfamily protein (75%T)
scaffold_1	0.456038133274865	0.262187462628258	-0.193850670646606	11006710	11008114	hypo	-	CHH	intergenic	Thecc1EG002015	scaffold_1	mRNA	Gag-pro-like protein (19%U)
scaffold_1	0.474800320437806	0.327626662932163	-0.147173657505643	11015722	11017320	hypo	-	CHH	upstream	Thecc1EG002016	scaffold_1	mRNA	Unknown
scaffold_1	0.316807928913192	0.0785714285714286	-0.238236500341763	11019423	11019573	hypo	+	CHH	upstream	Thecc1EG002018	scaffold_1	mRNA	Uncharacterized protein (56%P)
scaffold_1	0.699725397862217	0.495596832736792	-0.204128565125424	11038724	11039372	hypo	-	CHH	intergenic	Thecc1EG002020	scaffold_1	mRNA	Ribosomal L27e protein family (89%T)
scaffold_1	0.347811966752682	0.247191081351263	-0.100620885401419	11075911	11077887	hypo	-	CHH	upstream	Thecc1EG002025	scaffold_1	mRNA	Gag protease polyprotein (68%P)
scaffold_1	0.578947368421053	0.375	-0.203947368421053	11101262	11101262	hypo	+	CHH	exonic	Thecc1EG002027	scaffold_1	mRNA	Pyridoxal phosphate-dependent transferases superfamily protein (83%P)
scaffold_1	0.383088200565757	0.274321512337329	-0.108766688228428	11170415	11172246	hypo	-	CHH	upstream	Thecc1EG002036	scaffold_1	mRNA	Uncharacterized protein (42%P)
scaffold_1	0.389910377421991	0.247572950292104	-0.142337427129887	11181345	11182809	hypo	-	CHH	intronic	Thecc1EG002038	scaffold_1	mRNA	Zinc transporter 5 precursor (66%P)
scaffold_1	0.594337167357529	0.459078503469119	-0.13525866388841	11187847	11187984	hypo	+	CHH	intronic	Thecc1EG002039	scaffold_1	mRNA	Uncharacterized protein (48%P)
scaffold_1	0.543415005792618	0.337161348683851	-0.206253657108767	11210569	11212340	hypo	+	CHH	intronic	Thecc1EG002040	scaffold_1	mRNA	Unknown
scaffold_1	0.389551677482405	0.225227673152547	-0.164324004329857	11216344	11216936	hypo	-	CHH	UTR5	Thecc1EG002041	scaffold_1	mRNA	Copia-like retrotransposable element (23%U)
scaffold_1	0.438449306411209	0.257155015758049	-0.18129429065316	11214404	11216309	hyper	+	CHH	intronic	Thecc1EG002042	scaffold_1	mRNA	Copia LTR rider-like protein (24%U)
scaffold_1	0.259749638902263	0.277462121212121	0.0177124823098585	11257581	11257659	hypo	+	CHH	intronic	Thecc1EG002046	scaffold_1	mRNA	c("UDP-glucosyl transferase 71C5"	" putative (42%P)")
scaffold_1	0.482045853904507	0.225785339210873	-0.256260514693633	11293164	11294221	hypo	-	CHH	intronic	Thecc1EG002050	scaffold_1	mRNA	c("Tetratricopeptide repeat (TPR)-like superfamily protein"	" putative (54%T)")
scaffold_1	0.465836050709153	0.38	-0.0858360507091532	11285800	11286057	hyper	+	CHH	intronic	Thecc1EG002051	scaffold_1	mRNA	Uncharacterized protein (76%P)
scaffold_1	0.460471104110641	0.315840284975577	-0.144630819135064	11286158	11287995	hypo	-	CHH	intronic	Thecc1EG002052	scaffold_1	mRNA	c("RNA-directed DNA polymerase (Reverse transcriptase)"	" Ribonuclease H-like protein (23%U)")
scaffold_1	0.35981240981241	0.388931996366207	0.0291195865537971	11297469	11298031	hypo	-	CHH	downstream	Thecc1EG002053	scaffold_1	mRNA	c("Ribonuclease H protein"	" putative (36%P)")
scaffold_1	0.272727272727273	0.5	0.227272727272727	11326771	11326771	hyper	+	CHH	intergenic	Thecc1EG002057	scaffold_1	mRNA	Polyubiquitin 10 (100%T)
scaffold_1	0.536543184740037	0.270164388865596	-0.266378795874441	11332677	11334318	hypo	+	CHH	upstream	Thecc1EG002058	scaffold_1	mRNA	Uncharacterized protein (48%P)
scaffold_1	0.480494355617105	0.224445903518302	-0.256048452098803	11339188	11339651	hypo	+	CHH	upstream	Thecc1EG002059	scaffold_1	mRNA	Unknown
scaffold_1	0.248677248677249	0.511712361712362	0.263035113035113	11348772	11348788	hyper	-	CHH	intergenic	Thecc1EG002060	scaffold_1	mRNA	60S ribosomal protein L13 (84%U)
scaffold_1	0.580358897169242	0.292898914293192	-0.28745998287605	11356188	11356272	hypo	-	CHH	upstream;downstream	Thecc1EG002062	scaffold_1	mRNA	Uncharacterized protein (16%U)
scaffold_1	0.448071736280582	0.21794999646773	-0.230121739812852	11374589	11375342	hypo	-	CHH	upstream	Thecc1EG002064	scaffold_1	mRNA	c("Pentatricopeptide repeat-containing"	" putative-like protein (20%U)")
scaffold_1	0.368212519187396	0.330195908195842	-0.0380166109915537	11390840	11391984	hypo	+	CHH	upstream;downstream	Thecc1EG002065	scaffold_1	mRNA	Unknown
scaffold_1	0.801974319854201	0.537802371541502	-0.264171948312699	11396381	11396940	hypo	+	CHH	upstream	Thecc1EG002067	scaffold_1	mRNA	Bifunctional inhibitor/lipid-transfer protein/seed storage 2S albumin superfamily protein (85%P)
scaffold_1	0.457293196376451	0.254001888183866	-0.203291308192585	11413685	11415568	hypo	-	CHH	upstream	Thecc1EG002068	scaffold_1	mRNA	Uncharacterized protein
scaffold_1	0.7925	0.431818181818182	-0.360681818181818	11429962	11429982	hypo	+	CHH	intergenic	Thecc1EG002070	scaffold_1	mRNA	Unknown
scaffold_1	0.608230553639228	0.501529735170388	-0.106700818468839	11435171	11436252	hyper	-	CHH	intergenic	Thecc1EG002071	scaffold_1	mRNA	c("Homeodomain-like superfamily protein"	" putative (38%T)")
scaffold_1	0.364015162332846	0.256888887688706	-0.10712627464414	11445972	11447661	hypo	+	CHH	upstream	Thecc1EG002072	scaffold_1	mRNA	Regulator of chromosome condensation family protein (71%P)
scaffold_1	0.399205406348263	0.226053196398177	-0.173152209950087	11447664	11448193	hypo	-	CHH	exonic	Thecc1EG002074	scaffold_1	mRNA	c("Auxin-induced protein 5NG4"	" putative (53%P)")
scaffold_1	0.506931209673921	0.271169442207467	-0.235761767466454	11474723	11475872	hypo	+	CHH	upstream	Thecc1EG002078	scaffold_1	mRNA	Methionine aminopeptidase 2B (85%P)
scaffold_1	0.217117117117117	0.102564102564103	-0.114553014553014	11486852	11486908	hypo	+	CHH	UTR5	Thecc1EG002079	scaffold_1	mRNA	c("Eukaryotic aspartyl protease family protein"	" putative (45%P)")
scaffold_1	0.465315429033225	0.343325433089781	-0.121989995943444	11485841	11486676	hyper	-	CHH	upstream	Thecc1EG002080	scaffold_1	mRNA	Uncharacterized protein (50%P)
scaffold_1	0.460094205774456	0.289671641317416	-0.17042256445704	11495538	11497450	hypo	+	CHH	upstream	Thecc1EG002081	scaffold_1	mRNA	Uncharacterized protein (68%P)
scaffold_1	0.320052294197031	0.499126991933897	0.179074697736866	11502876	11503014	hyper	-	CHH	upstream;downstream	Thecc1EG002082	scaffold_1	mRNA	MuDRA transposase-like (14%U)
scaffold_1	0.446672026098493	0.194226796278061	-0.252445229820431	11511690	11512150	hypo	-	CHH	intergenic	Thecc1EG002083	scaffold_1	mRNA	Aspartic proteinase A1 (68%T)
scaffold_1	0.400612745098039	0.164903846153846	-0.235708898944193	11511051	11511583	hypo	-	CHH	upstream	Thecc1EG002084	scaffold_1	mRNA	Unknown
scaffold_1	0.472520322520322	0.223598037957997	-0.248922284562325	11514740	11515671	hypo	+	CHH	intergenic	Thecc1EG002085	scaffold_1	mRNA	Unknown
scaffold_1	0.445853266121986	0.267591547535187	-0.178261718586799	11524651	11526360	hyper	+	CHH	intergenic	Thecc1EG002086	scaffold_1	mRNA	c("Gag/pol protein"	" putative (38%U)")
scaffold_1	0.390528576590652	0.252496911021248	-0.138031665569404	11544130	11546013	hypo	-	CHH	intergenic	Thecc1EG002089	scaffold_1	mRNA	Uncharacterized protein (39%P)
scaffold_1	0.431796593126729	0.183698784822744	-0.248097808303985	11546037	11547995	hypo	-	CHH	upstream	Thecc1EG002090	scaffold_1	mRNA	Uncharacterized protein (38%P)
scaffold_1	0.327798392084106	0.0844319040747612	-0.243366488009345	11579611	11579775	hypo	+	CHH	upstream	Thecc1EG002091	scaffold_1	mRNA	Alpha/beta-Hydrolases superfamily protein (84%P)
scaffold_1	0.459943349388716	0.195993476146985	-0.263949873241731	11603127	11604303	hypo	-	CHH	intergenic	Thecc1EG002092	scaffold_1	mRNA	c("Cellulose synthase-like B3"	" putative (55%P)")
scaffold_1	0.541887937043021	0.335203806585687	-0.206684130457334	11630315	11632256	hypo	-	CHH	intronic	Thecc1EG002093	scaffold_1	mRNA	Uncharacterized protein (27%U)
scaffold_1	0.570050541647086	0.375927938822003	-0.194122602825083	11628002	11629926	hyper	+	CHH	intronic	Thecc1EG002094	scaffold_1	mRNA	Unknown
scaffold_1	0.455706934777126	0.243556756145055	-0.212150178632071	11638326	11640310	hypo	-	CHH	intergenic	Thecc1EG002095	scaffold_1	mRNA	Uncharacterized protein (45%P)
scaffold_1	0.496304095743052	0.30760059110775	-0.188703504635302	11650780	11651439	hypo	+	CHH	upstream	Thecc1EG002096	scaffold_1	mRNA	Uncharacterized protein (56%P)
scaffold_1	0.52675713898453	0.289742652723619	-0.237014486260911	11649593	11650761	hypo	+	CHH	exonic	Thecc1EG002098	scaffold_1	mRNA	c("Cellulose synthase-like B3"	" putative (54%P)")
scaffold_1	0.549873758959896	0.346096501768983	-0.203777257190913	11658792	11660305	hyper	-	CHH	intronic	Thecc1EG002099	scaffold_1	mRNA	c("Cellulose synthase-like B4"	" putative (39%T)")
scaffold_1	0.523587300865012	0.279236700526911	-0.244350600338101	11685260	11686681	hypo	-	CHH	intergenic	Thecc1EG002100	scaffold_1	mRNA	Uncharacterized protein (81%P)
scaffold_1	0.585023120356151	0.420730786459184	-0.164292333896967	11695867	11697853	hypo	-	CHH	upstream	Thecc1EG002101	scaffold_1	mRNA	Unknown
scaffold_1	0.506332841253707	0.277522647897926	-0.228810193355781	11701904	11703792	hypo	+	CHH	intergenic	Thecc1EG002102	scaffold_1	mRNA	Uncharacterized protein (57%P)
scaffold_1	0.422741881543708	0.261865600700881	-0.160876280842827	11732776	11734670	hyper	+	CHH	upstream	Thecc1EG002104	scaffold_1	mRNA	Unknown
scaffold_1	0.424229895490801	0.267882152884192	-0.156347742606608	11737298	11739281	hyper	+	CHH	intergenic	Thecc1EG002105	scaffold_1	mRNA	Unknown
scaffold_1	0.415827231940613	0.288137058470601	-0.127690173470013	11739500	11741370	hypo	-	CHH	intronic	Thecc1EG002106	scaffold_1	mRNA	c("UDP-glucosyl transferase 71C4"	" putative (46%T)")
scaffold_1	0.465198831217823	0.296300888831694	-0.168897942386129	11748846	11750804	hypo	+	CHH	exonic	Thecc1EG002107	scaffold_1	mRNA	Uncharacterized protein (63%P)
scaffold_1	0.36334216072248	0.24171543187189	-0.121626728850589	11753964	11755652	hyper	+	CHH	exonic	Thecc1EG002108	scaffold_1	mRNA	Uncharacterized protein (78%P)
scaffold_1	0.2	0	-0.2	11765951	11765951	hypo	+	CHH	exonic	Thecc1EG002109	scaffold_1	mRNA	Uncharacterized protein (64%P)
scaffold_1	0.469622506471197	0.269294993595162	-0.200327512876034	11770665	11772013	hypo	-	CHH	intergenic	Thecc1EG002111	scaffold_1	mRNA	c("Copia-like pol polyprotein"	" putative (53%U)")
scaffold_1	0.386508810180798	0.266691455061776	-0.119817355119022	11790957	11792881	hypo	-	CHH	upstream	Thecc1EG002112	scaffold_1	mRNA	Unknown
scaffold_1	0.479497444719323	0.228958321794579	-0.250539122924744	11805778	11807542	hypo	-	CHH	intergenic	Thecc1EG002114	scaffold_1	mRNA	c("Cell differentiation"	" Rcd1-like protein"	" putative (39%T)")
scaffold_1	0.816666666666667	0.591666666666667	-0.225	11829645	11829660	hypo	+	CHH	intronic	Thecc1EG002119	scaffold_1	mRNA	Unknown
scaffold_1	0.396682098765432	0.139790764790765	-0.256891333974668	11825303	11827105	hypo	-	CHH	intronic	Thecc1EG002120	scaffold_1	mRNA	Unknown
scaffold_1	0.597468260112504	0.317788762235357	-0.279679497877147	11841404	11841557	hypo	-	CHH	downstream	Thecc1EG002122	scaffold_1	mRNA	Condensin complex subunit 2 (63%P)
scaffold_1	0.580691018012521	0.367784601585562	-0.212906416426959	11852914	11854307	hypo	-	CHH	upstream	Thecc1EG002124	scaffold_1	mRNA	Acid phosphatase/vanadium-dependent haloperoxidase-related protein (82%T)
scaffold_1	0.844811126863438	0.652596256900661	-0.192214869962776	11869968	11870177	hyper	+	CHH	upstream	Thecc1EG002126	scaffold_1	mRNA	Ubiquitin fusion degradation UFD1 family protein (72%T)
scaffold_1	0.247917534221915	0.277230956911846	0.0293134226899305	11870791	11871284	hypo	-	CHH	intergenic	Thecc1EG002127	scaffold_1	mRNA	Unknown
scaffold_1	0.138888888888889	0.166666666666666	0.0277777777777775	11881888	11881913	hyper	+	CHH	upstream;downstream	Thecc1EG002128	scaffold_1	mRNA	Uncharacterized protein (56%P)
scaffold_1	0.43560606060606	0.388257575757576	-0.047348484848485	11895482	11895734	hyper	+	CHH	upstream	Thecc1EG002133	scaffold_1	mRNA	Uncharacterized protein
scaffold_1	0.443781205955751	0.341264860190936	-0.102516345764815	11901923	11903327	hyper	-	CHH	intergenic	Thecc1EG002134	scaffold_1	mRNA	c("UDP-glucosyl transferase 71B6"	" putative (44%T)")
scaffold_1	0.588109099242904	0.348059827077684	-0.24004927216522	11904151	11904943	hyper	-	CHH	intronic	Thecc1EG002135	scaffold_1	mRNA	Unknown
scaffold_1	0.38246467021822	0.382238880400645	-0.000225789817574623	11914150	11915366	hypo	-	CHH	upstream	Thecc1EG002136	scaffold_1	mRNA	Zinc transporter 5 precursor (67%P)
scaffold_1	0.564102564102565	0.315384615384615	-0.248717948717949	11942454	11942477	hypo	-	CHH	UTR5	Thecc1EG002140	scaffold_1	mRNA	c("Chitin elicitor receptor kinase 1"	" RLK1"	" putative (40%T)")
scaffold_1	0.542628205128205	0.488304093567251	-0.0543241115609537	11968723	11968839		+	CHH	intronic	Thecc1EG002145	scaffold_1	mRNA	RmlC-like cupins superfamily protein (68%T)
scaffold_1	0.657468525524432	0.432341262446108	-0.225127263078324	11979948	11980939	hypo	+	CHH	intergenic	Thecc1EG002147	scaffold_1	mRNA	Uncharacterized protein
scaffold_1	0.441809658698766	0.224525996839308	-0.217283661859457	11986773	11988704	hypo	-	CHH	intergenic	Thecc1EG002148	scaffold_1	mRNA	Uncharacterized protein (51%P)
scaffold_1	0.50127695618223	0.267066927607414	-0.234210028574816	11997446	11998062	hypo	-	CHH	upstream	Thecc1EG002149	scaffold_1	mRNA	Uncharacterized protein (60%P)
scaffold_1	0.5	0.285714285714286	-0.214285714285714	12002474	12002474	hypo	+	CHH	intronic	Thecc1EG002150	scaffold_1	mRNA	Unknown
scaffold_1	0.487549827623357	0.255997173116739	-0.231552654506619	11999271	11999352	hypo	+	CHH	downstream	Thecc1EG002151	scaffold_1	mRNA	Uncharacterized protein
scaffold_1	0.446697927725092	0.161646137662398	-0.285051790062695	12019431	12020371	hypo	-	CHH	intergenic	Thecc1EG002153	scaffold_1	mRNA	c("Serine/threonine protein phosphatase 2A 55 kDa regulatory subunit B prime gamma"	" putative (58%P)")
scaffold_1	0.450445709928923	0.250886686813316	-0.199559023115608	12039852	12041505	hyper	+	CHH	upstream	Thecc1EG002157	scaffold_1	mRNA	Major facilitator superfamily protein (77%P)
scaffold_1	0.331896551724138	0.09375	-0.238146551724138	12039400	12039448	hypo	+	CHH	intronic	Thecc1EG002158	scaffold_1	mRNA	Uncharacterized protein (69%P)
scaffold_1	0.430576190036811	0.381898108619095	-0.0486780814177161	12091329	12093303	hyper	-	CHH	intronic	Thecc1EG002162	scaffold_1	mRNA	Uncharacterized protein (74%P)
scaffold_1	0.340909090909091	0.515904139433551	0.17499504852446	12093355	12093640	hyper	-	CHH	upstream	Thecc1EG002163	scaffold_1	mRNA	Unknown
scaffold_1	0.387205387205387	0.442857142857143	0.0556517556517553	12146731	12147031	hypo	+	CHH	upstream	Thecc1EG002173	scaffold_1	mRNA	ARM repeat superfamily protein (72%P)
scaffold_1	0.448518876848985	0.336738816738817	-0.111780060110168	12171389	12171727	hyper	+	CHH	upstream	Thecc1EG002177	scaffold_1	mRNA	Uncharacterized protein (28%U)
scaffold_1	0.70645261171577	0.346539563428493	-0.359913048287277	12177925	12178188	hypo	-	CHH	intergenic	Thecc1EG002178	scaffold_1	mRNA	Unknown
scaffold_1	0.261273209549072	0.0229885057471264	-0.238284703801945	12183829	12183894	hypo	-	CHH	upstream	Thecc1EG002180	scaffold_1	mRNA	Uncharacterized protein (48%U)
scaffold_1	0.442613558153007	0.252269590680345	-0.190343967472661	12183982	12184856	hypo	+	CHH	UTR5	Thecc1EG002181	scaffold_1	mRNA	c("Retrotransposon"	" unclassified"	" putative-like protein (27%U)")
scaffold_1	0.414045772194322	0.19965081170881	-0.214394960485512	12187265	12189262	hypo	-	CHH	downstream	Thecc1EG002182	scaffold_1	mRNA	c("Retrotransposon protein"	" unclassified"	" putative (44%U)")
scaffold_1	0.578426566121839	0.418056213843465	-0.160370352278375	12233531	12235297	hyper	-	CHH	upstream	Thecc1EG002185	scaffold_1	mRNA	Transducin/WD40 repeat-like superfamily protein (81%T)
scaffold_1	0.539700682456446	0.363256889693739	-0.176443792762707	12248512	12250355	hypo	-	CHH	upstream	Thecc1EG002188	scaffold_1	mRNA	Uncharacterized protein (59%P)
scaffold_1	0.396809002556125	0.218100602272171	-0.178708400283954	12262777	12264724	hypo	-	CHH	upstream	Thecc1EG002189	scaffold_1	mRNA	Uncharacterized protein (54%P)
scaffold_1	0.572998417353256	0.314572387106316	-0.25842603024694	12274896	12275380	hypo	+	CHH	upstream	Thecc1EG002190	scaffold_1	mRNA	Uncharacterized protein (66%U)
scaffold_1	0.400171202017547	0.216030411213145	-0.184140790804402	12276062	12277883	hyper	-	CHH	UTR5	Thecc1EG002191	scaffold_1	mRNA	Unknown
scaffold_1	0.522855460857245	0.313188098249238	-0.209667362608007	12280107	12280419	hyper	+	CHH	intronic	Thecc1EG002192	scaffold_1	mRNA	c("Eukaryotic translation initiation factor 2c"	" putative (68%U)")
scaffold_1	0.2	0	-0.2	12301421	12301422	hypo	-	CHH	UTR3	Thecc1EG002197	scaffold_1	mRNA	c("F13M7.2 protein"	" putative (55%U)")
scaffold_1	0.529752668261666	0.283122143869619	-0.246630524392047	12308626	12310278	hypo	-	CHH	intergenic	Thecc1EG002198	scaffold_1	mRNA	Gag-pol polymerase-like protein (24%U)
scaffold_1	0.380359499128966	0.337867842501573	-0.0424916566273926	12315424	12316681	hypo	-	CHH	downstream	Thecc1EG002199	scaffold_1	mRNA	Myzus persicae-induced lipase 1 (71%P)
scaffold_1	0.567617110489231	0.377186488528274	-0.190430621960957	12332878	12333468	hypo	+	CHH	intronic	Thecc1EG002202	scaffold_1	mRNA	PDI-like 2-2 (80%T)
scaffold_1	0.485008459238274	0.259452362505301	-0.225556096732974	12353181	12354621	hypo	+	CHH	intronic	Thecc1EG002204	scaffold_1	mRNA	c("Centromere/kinetochore protein (ZW10)"	" putative (66%T)")
scaffold_1	0.375360433841203	0.241503768792296	-0.133856665048907	12362635	12364517	hypo	-	CHH	upstream	Thecc1EG002205	scaffold_1	mRNA	Uncharacterized protein (43%P)
scaffold_1	0.570894578536603	0.36969405786705	-0.201200520669554	12369300	12370338	hyper	-	CHH	upstream	Thecc1EG002206	scaffold_1	mRNA	GDSL-like Lipase/Acylhydrolase superfamily protein (67%T)
scaffold_1	0.504751015715928	0.504989316239316	0.000238300523388334	12378555	12379998	hypo	+	CHH	upstream	Thecc1EG002207	scaffold_1	mRNA	Unknown
scaffold_1	0.42112291711614	0.243244313618794	-0.177878603497346	12381943	12383677	hypo	+	CHH	intergenic	Thecc1EG002208	scaffold_1	mRNA	Unknown
scaffold_1	0.668908199523889	0.420095360006351	-0.248812839517539	12430295	12430664	hypo	+	CHH	intronic	Thecc1EG002209	scaffold_1	mRNA	Uncharacterized protein (53%P)
scaffold_1	0.41570646474426	0.263885618723813	-0.151820846020447	12403007	12404881	hyper	+	CHH	intronic	Thecc1EG002210	scaffold_1	mRNA	Uncharacterized protein (67%P)
scaffold_1	0.55597096927847	0.324321436504312	-0.231649532774159	12408466	12410387	hypo	-	CHH	intronic	Thecc1EG002211	scaffold_1	mRNA	Uncharacterized protein (73%P)
scaffold_1	0.326086956521739	0.0487804878048781	-0.277306468716861	12417602	12417602	hypo	+	CHH	intronic	Thecc1EG002212	scaffold_1	mRNA	Uncharacterized protein (67%P)
scaffold_1	0.487490301247517	0.330207589017615	-0.157282712229902	12417695	12418396	hypo	-	CHH	intronic	Thecc1EG002213	scaffold_1	mRNA	Unknown
scaffold_1	0.393210532969305	0.307698967106122	-0.0855115658631828	12434987	12436476	hypo	+	CHH	upstream	Thecc1EG002214	scaffold_1	mRNA	GDSL-like Lipase/Acylhydrolase superfamily protein (66%P)
scaffold_1	0.674301497264735	0.381307734677492	-0.292993762587243	12453650	12454116	hypo	+	CHH	intergenic	Thecc1EG002216	scaffold_1	mRNA	c("Ubiquitin and WLM domain-containing protein C1442.07c"	" putative (56%P)")
scaffold_1	0.405110805383461	0.224394036797149	-0.180716768586312	12472409	12474162	hypo	+	CHH	intergenic	Thecc1EG002219	scaffold_1	mRNA	Unknown
scaffold_1	0.39040898850147	0.264896635973721	-0.125512352527748	12481408	12483216	hypo	-	CHH	intergenic	Thecc1EG002220	scaffold_1	mRNA	Uncharacterized protein (61%P)
scaffold_1	0.497654429644365	0.226819806051642	-0.270834623592723	12488536	12490508	hypo	+	CHH	upstream	Thecc1EG002221	scaffold_1	mRNA	Unknown
scaffold_1	0.514629837196182	0.319309164231565	-0.195320672964617	12496102	12497376	hypo	+	CHH	UTR5	Thecc1EG002223	scaffold_1	mRNA	c("F-box and associated interaction domains-containing protein"	" putative (50%P)")
scaffold_1	0.499162123355202	0.277039421486607	-0.222122701868596	12516988	12518565	hypo	-	CHH	upstream;downstream	Thecc1EG002228	scaffold_1	mRNA	Unknown
scaffold_1	0.332326538691133	0.21434744381962	-0.117979094871513	12519376	12521344	hypo	+	CHH	intergenic	Thecc1EG002229	scaffold_1	mRNA	Cysteine-rich RLK (RECEPTOR-like protein kinase) 8 (13%T)
scaffold_1	0.594373050410202	0.4927610947539	-0.101611955656302	12533559	12534282	hyper	-	CHH	upstream	Thecc1EG002230	scaffold_1	mRNA	PTB domain-containing engulfment adapter protein 1 (64%P)
scaffold_1	0.485294117647059	0.371323529411765	-0.113970588235294	12548725	12548985	hypo	-	CHH	intergenic	Thecc1EG002234	scaffold_1	mRNA	Uncharacterized protein (78%P)
scaffold_1	0.412705864216918	0.339187631540573	-0.0735182326763457	12550294	12551365	hyper	+	CHH	upstream	Thecc1EG002235	scaffold_1	mRNA	Uncharacterized protein (66%P)
scaffold_1	0.550933387133765	0.332401281702657	-0.218532105431109	12551407	12553356	hypo	+	CHH	exonic	Thecc1EG002236	scaffold_1	mRNA	Gag-pro-like protein (18%U)
scaffold_1	0.474706313945036	0.300534153055161	-0.174172160889874	12558147	12559973	hyper	+	CHH	intronic	Thecc1EG002237	scaffold_1	mRNA	c("RNA-directed DNA polymerase (Reverse transcriptase)"	" Ribonuclease H (63%U)")
scaffold_1	0.427058580293657	0.252811104832652	-0.174247475461004	12560431	12562295	hypo	+	CHH	exonic	Thecc1EG002238	scaffold_1	mRNA	Uncharacterized protein (75%P)
scaffold_1	0.448527746723551	0.240159038475727	-0.208368708247824	12566797	12567543	hypo	+	CHH	intronic	Thecc1EG002239	scaffold_1	mRNA	Immunoglobulin E-set superfamily protein (69%P)
scaffold_1	0.483522303882528	0.351483202199555	-0.132039101682972	12614949	12616920	hyper	+	CHH	intergenic	Thecc1EG002248	scaffold_1	mRNA	Uncharacterized protein (46%P)
scaffold_1	0.473430130675149	0.354944459975033	-0.118485670700117	12619610	12621396	hypo	-	CHH	exonic	Thecc1EG002249	scaffold_1	mRNA	Unknown
scaffold_1	0.354240513227788	0.188629897149634	-0.165610616078154	12626629	12628563	hypo	+	CHH	intergenic	Thecc1EG002250	scaffold_1	mRNA	Unknown
scaffold_1	0.398650710403261	0.20642304355526	-0.192227666848	12628956	12630825	hypo	+	CHH	UTR3	Thecc1EG002251	scaffold_1	mRNA	Unknown
scaffold_1	0.562034194421164	0.304673752705915	-0.257360441715249	12659719	12660836	hypo	+	CHH	intergenic	Thecc1EG002253	scaffold_1	mRNA	Unknown
scaffold_1	0.61989226831702	0.376369197163242	-0.243523071153778	12683381	12683635	hypo	+	CHH	intergenic	Thecc1EG002255	scaffold_1	mRNA	Uncharacterized protein (65%P)
scaffold_1	0.62963172788028	0.377598158997216	-0.252033568883064	12697589	12698321	hypo	-	CHH	upstream	Thecc1EG002257	scaffold_1	mRNA	Calcium-binding EF-hand family protein (70%P)
scaffold_1	0	0.2	0.2	12723564	12723564	hyper	-	CHH	exonic	Thecc1EG002263	scaffold_1	mRNA	Uncharacterized protein (63%P)
scaffold_1	0.66962238970575	0.377312789917832	-0.292309599787918	12741853	12741879	hypo	-	CHH	intergenic	Thecc1EG002266	scaffold_1	mRNA	3-oxoacyl-[acyl-carrier-protein] synthase (75%U)
scaffold_1	0.42770753104829	0.192033294794575	-0.235674236253716	12745119	12746759	hypo	-	CHH	intergenic	Thecc1EG002267	scaffold_1	mRNA	Uncharacterized protein (68%P)
scaffold_1	0.458520654221471	0.237265198741822	-0.221255455479649	12764148	12764681	hyper	-	CHH	intergenic	Thecc1EG002268	scaffold_1	mRNA	Uncharacterized protein
scaffold_1	0.409764281139993	0.300092790995876	-0.109671490144116	12764834	12765999	hypo	+	CHH	intergenic	Thecc1EG002269	scaffold_1	mRNA	Unknown
scaffold_1	0.40902229335325	0.146397548434363	-0.262624744918888	12769237	12769613	hypo	-	CHH	upstream;downstream	Thecc1EG002270	scaffold_1	mRNA	Unknown
scaffold_1	0.449733410387003	0.275135632679776	-0.174597777707227	12776577	12778410	hypo	-	CHH	intergenic	Thecc1EG002271	scaffold_1	mRNA	Uncharacterized protein (55%P)
scaffold_1	0.516173770934854	0.341140904137934	-0.17503286679692	12788114	12789480	hypo	+	CHH	upstream	Thecc1EG002273	scaffold_1	mRNA	Uncharacterized protein (58%P)
scaffold_1	0.398379702271192	0.213115830575325	-0.185263871695866	12808313	12809929	hypo	+	CHH	upstream	Thecc1EG002275	scaffold_1	mRNA	Gag-pol polymerase-like protein (30%U)
scaffold_1	0.54543731022818	0.311067266329438	-0.234370043898742	12816580	12817563	hypo	-	CHH	upstream	Thecc1EG002276	scaffold_1	mRNA	Unknown
scaffold_1	0.445849869231613	0.408605906221571	-0.0372439630100422	12820157	12820549	hyper	-	CHH	upstream;downstream	Thecc1EG002277	scaffold_1	mRNA	F-box and associated interaction domains-containing-like protein (30%T)
scaffold_1	0.499095816965525	0.28512549723573	-0.213970319729795	12822740	12824585	hypo	-	CHH	upstream	Thecc1EG002278	scaffold_1	mRNA	Copia LTR rider-like protein (30%U)
scaffold_1	0.531231402067053	0.319672382043401	-0.211559020023652	12820862	12822664	hypo	+	CHH	UTR3	Thecc1EG002279	scaffold_1	mRNA	Unknown
scaffold_1	0.492042334779234	0.222188182221079	-0.269854152558155	12830267	12832263	hypo	-	CHH	upstream	Thecc1EG002280	scaffold_1	mRNA	Unknown
scaffold_1	0.424322942064321	0.312031810358509	-0.112291131705813	12867802	12869487	hypo	-	CHH	upstream	Thecc1EG002282	scaffold_1	mRNA	Polygalacturonase (66%U)
scaffold_1	0.381026690157313	0.235476404532788	-0.145550285624525	12865443	12867084	hypo	+	CHH	intronic	Thecc1EG002283	scaffold_1	mRNA	Unknown
scaffold_1	0.542624589244105	0.303404827470537	-0.239219761773567	12872802	12874071	hypo	-	CHH	upstream;downstream	Thecc1EG002284	scaffold_1	mRNA	Unknown
scaffold_1	0.571362520110997	0.345942120221843	-0.225420399889154	12876030	12876218	hypo	-	CHH	UTR5	Thecc1EG002285	scaffold_1	mRNA	Uncharacterized protein (41%P)
scaffold_1	0.460681400778898	0.251108305552041	-0.209573095226858	12887561	12889273	hypo	+	CHH	upstream	Thecc1EG002287	scaffold_1	mRNA	Uncharacterized protein (56%P)
scaffold_1	0.498765153459366	0.259050589932943	-0.239714563526423	12894129	12895539	hypo	-	CHH	intronic	Thecc1EG002288	scaffold_1	mRNA	MuDRA transposase-like (13%U)
scaffold_1	0.25	0	-0.25	12899049	12899049	hypo	+	CHH	intronic	Thecc1EG002289	scaffold_1	mRNA	Polygalacturonase (62%U)
scaffold_1	0.417696043934815	0.177836362553027	-0.239859681381788	12893210	12893413	hypo	+	CHH	intronic	Thecc1EG002290	scaffold_1	mRNA	Unknown
scaffold_1	0.491151018315922	0.307740424727635	-0.183410593588287	12913243	12915157	hypo	+	CHH	UTR5	Thecc1EG002291	scaffold_1	mRNA	c("Gag-protease-integrase-RT-RNaseH polyprotein"	" putative (45%U)")
scaffold_1	0.479838603179535	0.303664284409195	-0.17617431877034	12911249	12913146	hypo	+	CHH	UTR5	Thecc1EG002292	scaffold_1	mRNA	MuDRA transposase-like (22%U)
scaffold_1	0.550928712284211	0.299309097479701	-0.25161961480451	12924554	12926244	hypo	+	CHH	upstream	Thecc1EG002293	scaffold_1	mRNA	Uncharacterized protein (59%P)
scaffold_1	0.451041774613331	0.355436449733817	-0.0956053248795137	12943064	12944995	hypo	-	CHH	intergenic	Thecc1EG002295	scaffold_1	mRNA	Unknown
scaffold_1	0	0.2	0.2	12994988	12994988	hyper	-	CHH	intergenic	Thecc1EG002303	scaffold_1	mRNA	HnRNP (68%U)
scaffold_1	0.382471653070653	0.161667305588849	-0.220804347481804	13013817	13015545	hypo	-	CHH	upstream	Thecc1EG002304	scaffold_1	mRNA	c("RNA-directed DNA polymerase (Reverse transcriptase)"	" Ribonuclease H-like protein (30%U)")
scaffold_1	0.404202422818919	0.150192956763796	-0.254009466055123	13027095	13028612	hypo	+	CHH	intergenic	Thecc1EG002305	scaffold_1	mRNA	Uncharacterized protein (78%P)
scaffold_1	0.596542283537927	0.413360506872545	-0.183181776665382	13036602	13037200	hypo	-	CHH	upstream	Thecc1EG002306	scaffold_1	mRNA	Cysteine-rich RLK (RECEPTOR-like protein kinase) 8 (7%T)
scaffold_1	0.359615384615385	0.123376623376624	-0.236238761238761	13038787	13038825	hypo	-	CHH	intergenic	Thecc1EG002307	scaffold_1	mRNA	Thymidine kinase (75%U)
scaffold_1	0.707944372688316	0.421159577332816	-0.2867847953555	13055154	13055738	hypo	+	CHH	upstream	Thecc1EG002309	scaffold_1	mRNA	Serine/threonine protein phosphatase 7 long form (64%P)
scaffold_1	0.596189298315394	0.379091654086292	-0.217097644229101	13066018	13066896	hypo	+	CHH	upstream	Thecc1EG002310	scaffold_1	mRNA	c("Binding protein"	" putative (74%U)")
scaffold_1	0.607508910814265	0.303841556029166	-0.303667354785098	13072266	13072524	hypo	+	CHH	intronic	Thecc1EG002311	scaffold_1	mRNA	Kinase superfamily protein (77%T)
scaffold_1	0.320707070707071	0.300153584160937	-0.0205534865461335	13076766	13077954	hypo	+	CHH	upstream	Thecc1EG002312	scaffold_1	mRNA	DGCR14-related (72%P)
scaffold_1	0.47473322136886	0.244621734784157	-0.230111486584703	13091831	13093627	hypo	+	CHH	intergenic	Thecc1EG002313	scaffold_1	mRNA	Unknown
scaffold_1	0.458601944592249	0.291884719303817	-0.166717225288432	13094763	13096589	hypo	+	CHH	intronic	Thecc1EG002314	scaffold_1	mRNA	Unknown
scaffold_1	0.467296767705019	0.334396154977756	-0.132900612727263	13119927	13121462	hypo	-	CHH	upstream	Thecc1EG002315	scaffold_1	mRNA	c("Retrotransposon protein"	" putative (37%U)")
scaffold_1	0.477244432289681	0.353283217259967	-0.123961215029714	13135459	13136587	hypo	-	CHH	intronic	Thecc1EG002317	scaffold_1	mRNA	Uncharacterized protein (50%U)
scaffold_1	0.534048447416919	0.2759022295787	-0.258146217838219	13134652	13135355	hypo	+	CHH	intronic	Thecc1EG002318	scaffold_1	mRNA	c("Zinc-dependent activator protein-1"	" putative (49%P)")
scaffold_1	0.571839658010009	0.328788679077261	-0.243050978932748	13145844	13146274	hypo	-	CHH	intergenic	Thecc1EG002319	scaffold_1	mRNA	GRAS family transcription factor (76%P)
scaffold_1	0.630694375338731	0.370859822777603	-0.259834552561128	13144914	13145739	hypo	-	CHH	upstream	Thecc1EG002320	scaffold_1	mRNA	Unknown
scaffold_1	0.464443397158793	0.239988681449433	-0.224454715709359	13153900	13155117	hypo	+	CHH	exonic	Thecc1EG002324	scaffold_1	mRNA	Uncharacterized protein (73%P)
scaffold_1	0.703903498983286	0.489940760993393	-0.213962737989894	13189359	13189500	hypo	+	CHH	upstream;downstream	Thecc1EG002327	scaffold_1	mRNA	Oberon 2 (72%U)
scaffold_1	0.418690835449766	0.23439965372839	-0.184291181721376	13209396	13209786	hyper	-	CHH	upstream	Thecc1EG002331	scaffold_1	mRNA	c("Pentatricopeptide repeat-containing protein"	" putative (58%P)")
scaffold_1	0.653984044010254	0.400961139009396	-0.253022905000858	13218431	13220367	hypo	+	CHH	upstream	Thecc1EG002333	scaffold_1	mRNA	Photosystem II light harvesting complex gene 2.1 (92%T)
scaffold_1	0.2	0	-0.2	13241826	13241826	hypo	-	CHH	intergenic	Thecc1EG002336	scaffold_1	mRNA	Uncharacterized protein
scaffold_1	0.877551020408163	0.675	-0.202551020408163	13250728	13250728	hypo	-	CHH	upstream	Thecc1EG002337	scaffold_1	mRNA	Vacuolar protein sorting 11 (83%P)
scaffold_1	0.538581182922428	0.307224314307721	-0.231356868614707	13273510	13275328	hypo	-	CHH	UTR5	Thecc1EG002339	scaffold_1	mRNA	Unknown
scaffold_1	0.485859466296638	0.223350806002595	-0.262508660294043	13281236	13282405	hypo	+	CHH	UTR3	Thecc1EG002340	scaffold_1	mRNA	Unknown
scaffold_1	0.439889317252458	0.258212643492647	-0.181676673759811	13271603	13273396	hypo	+	CHH	intronic	Thecc1EG002341	scaffold_1	mRNA	Unknown
scaffold_1	0.474024109788474	0.312371318356218	-0.161652791432256	13282446	13282985	hypo	-	CHH	upstream;downstream	Thecc1EG002342	scaffold_1	mRNA	c("Retrotransposon protein"	" putative (56%U)")
scaffold_1	0.476488860813662	0.265370377284208	-0.211118483529454	13299817	13301633	hypo	+	CHH	intergenic	Thecc1EG002345	scaffold_1	mRNA	Uncharacterized protein (77%P)
scaffold_1	0.446430144169123	0.299849094862673	-0.14658104930645	13304378	13305761	hypo	+	CHH	downstream	Thecc1EG002346	scaffold_1	mRNA	Tetratricopeptide repeat (TPR)-like superfamily protein (61%T)
scaffold_1	0.511810089845573	0.31477616758195	-0.197033922263622	13314128	13315859	hypo	+	CHH	upstream	Thecc1EG002348	scaffold_1	mRNA	Uncharacterized protein
scaffold_1	0.5389016749891	0.288087105726377	-0.250814569262723	13320413	13321552	hypo	-	CHH	intergenic	Thecc1EG002349	scaffold_1	mRNA	Cc-nbs-lrr resistance-like protein (26%U)
scaffold_1	0.24494794103759	0.226880341880342	-0.018067599157248	13336587	13338025	hyper	-	CHH	intergenic	Thecc1EG002354	scaffold_1	mRNA	Unknown
scaffold_1	0.482554314763414	0.284694818276058	-0.197859496487355	13339387	13341096	hypo	-	CHH	downstream	Thecc1EG002355	scaffold_1	mRNA	Uncharacterized protein (61%P)
scaffold_1	0	0.214285714285714	0.214285714285714	13358644	13358644	hyper	+	CHH	intronic	Thecc1EG002356	scaffold_1	mRNA	Unknown
scaffold_1	0.386140943045013	0.143368426916221	-0.242772516128792	13355777	13356715	hypo	+	CHH	intronic	Thecc1EG002357	scaffold_1	mRNA	Uncharacterized protein (26%U)
scaffold_1	0.424383213420922	0.292075573434527	-0.132307639986395	13394559	13396421	hyper	-	CHH	intergenic	Thecc1EG002361	scaffold_1	mRNA	c("Gag protease polyprotein"	" putative (56%P)")
scaffold_1	0.490001881334706	0.277433437617413	-0.212568443717293	13406650	13408571	hypo	+	CHH	intronic	Thecc1EG002363	scaffold_1	mRNA	Unknown
scaffold_1	0.474267113739536	0.241090186096256	-0.23317692764328	13425813	13427734	hypo	-	CHH	upstream	Thecc1EG002366	scaffold_1	mRNA	Cysteine-rich RLK (RECEPTOR-like protein kinase) 8 (20%T)
scaffold_1	0.400799418866347	0.267279883911518	-0.133519534954829	13432882	13434547	hyper	+	CHH	upstream	Thecc1EG002367	scaffold_1	mRNA	Uncharacterized protein (51%P)
scaffold_1	0.477433407536335	0.305781470507169	-0.171651937029167	13450435	13452016	hypo	-	CHH	intergenic	Thecc1EG002368	scaffold_1	mRNA	Uncharacterized protein (66%P)
scaffold_1	0.581975776167522	0.369172078792447	-0.212803697375075	13481449	13483034	hyper	+	CHH	upstream	Thecc1EG002369	scaffold_1	mRNA	Uncharacterized protein (21%U)
scaffold_1	0.410522400723713	0.258277382163971	-0.152245018559742	13479421	13481006	hypo	+	CHH	intronic	Thecc1EG002370	scaffold_1	mRNA	Uncharacterized protein (81%P)
scaffold_1	0.466517857142857	0.1	-0.366517857142857	13493862	13493900	hypo	+	CHH	upstream	Thecc1EG002371	scaffold_1	mRNA	Uncharacterized protein (43%P)
scaffold_1	0.391445534342072	0.190935674154316	-0.200509860187756	13501373	13503126	hypo	-	CHH	intronic	Thecc1EG002374	scaffold_1	mRNA	Uncharacterized protein (53%P)
scaffold_1	0.427700165870752	0.291581027345271	-0.136119138525481	13509348	13511250	hypo	-	CHH	upstream	Thecc1EG002375	scaffold_1	mRNA	Uncharacterized protein (68%P)
scaffold_1	0.482465230016809	0.269661656195463	-0.212803573821346	13508104	13509289	hypo	+	CHH	exonic	Thecc1EG002376	scaffold_1	mRNA	Uncharacterized protein (57%P)
scaffold_1	0.43768126588878	0.280521571773002	-0.157159694115778	13516098	13518042	hypo	+	CHH	upstream	Thecc1EG002377	scaffold_1	mRNA	Uncharacterized protein (60%P)
scaffold_1	0.252040466550993	0.346076633661784	0.0940361671107915	13525060	13526648	hypo	-	CHH	upstream	Thecc1EG002379	scaffold_1	mRNA	Uncharacterized protein (59%P)
scaffold_1	0.384906427933861	0.198278198964057	-0.186628228969803	13535810	13537728	hyper	-	CHH	upstream	Thecc1EG002380	scaffold_1	mRNA	Secretory laccase (75%U)
scaffold_1	0.516248971034625	0.440384807304564	-0.0758641637300605	13539322	13540770	hypo	-	CHH	intergenic	Thecc1EG002381	scaffold_1	mRNA	Unknown
scaffold_1	0.436988451507085	0.232406285398172	-0.204582166108913	13551461	13552775	hyper	-	CHH	upstream	Thecc1EG002382	scaffold_1	mRNA	Uncharacterized protein (71%P)
scaffold_1	0.467574084114584	0.29580605136449	-0.171768032750094	13559056	13560770		+	CHH	intronic	Thecc1EG002383	scaffold_1	mRNA	Ribonuclease H protein (62%P)
scaffold_1	0.559809968039465	0.35890200294435	-0.200907965095115	13567109	13569015	hypo	-	CHH	upstream	Thecc1EG002384	scaffold_1	mRNA	c("Gag protease polyprotein"	" putative (56%P)")
scaffold_1	0.39165266748789	0.220573899105469	-0.171078768382421	13562586	13564397	hypo	+	CHH	intronic	Thecc1EG002385	scaffold_1	mRNA	c("Retrotransposon protein"	" putative (59%U)")
scaffold_1	0.583830907662143	0.35978542349252	-0.224045484169623	13565274	13567094	hypo	-	CHH	intronic	Thecc1EG002386	scaffold_1	mRNA	c("RNA-directed DNA polymerase (Reverse transcriptase)"	" Ribonuclease H (61%U)")
scaffold_1	0.410846641281424	0.215010333155495	-0.19583630812593	13569096	13569698	hypo	-	CHH	intronic	Thecc1EG002388	scaffold_1	mRNA	Uncharacterized protein (75%P)
scaffold_1	0.483612655912803	0.314327873712501	-0.169284782200302	13572348	13573365	hypo	-	CHH	UTR5	Thecc1EG002389	scaffold_1	mRNA	Gag-pro-like protein (31%U)
scaffold_1	0.432732029201035	0.336953945475716	-0.0957780837253185	13573389	13575325	hypo	-	CHH	exonic	Thecc1EG002390	scaffold_1	mRNA	Uncharacterized protein (87%P)
scaffold_1	0.515443008538798	0.347587530221615	-0.167855478317182	13587492	13589208	hypo	+	CHH	intronic	Thecc1EG002392	scaffold_1	mRNA	Uncharacterized protein (39%U)
scaffold_1	0.423819370451838	0.213013821229231	-0.210805549222607	13607047	13608888	hypo	+	CHH	upstream	Thecc1EG002393	scaffold_1	mRNA	Receptor like protein 20 (15%T)
scaffold_1	0.408345464976896	0.254524644206312	-0.153820820770583	13616760	13617961	hypo	-	CHH	UTR5	Thecc1EG002394	scaffold_1	mRNA	Glucose-6-phosphate dehydrogenase 1 (82%P)
scaffold_1	0.654259175095515	0.341355537162115	-0.3129036379334	13648966	13649773	hypo	+	CHH	upstream	Thecc1EG002399	scaffold_1	mRNA	Unknown
scaffold_1	0.624214912157435	0.33339720134075	-0.290817710816685	13658389	13658518	hypo	-	CHH	intergenic	Thecc1EG002400	scaffold_1	mRNA	Phytochrome C (69%T)
scaffold_1	0.489077100342369	0.349667857412083	-0.139409242930285	13663853	13665040	hypo	-	CHH	intergenic	Thecc1EG002401	scaffold_1	mRNA	Unknown
scaffold_1	0.713923249430123	0.447879700354673	-0.266043549075451	13670728	13671706	hypo	+	CHH	upstream	Thecc1EG002402	scaffold_1	mRNA	c("Beta-1"	"2-N-acetylglucosaminyltransferase II (67%T)")
scaffold_1	0.592941127931162	0.335415853384676	-0.257525274546486	13674574	13676328	hypo	-	CHH	intergenic	Thecc1EG002403	scaffold_1	mRNA	Uncharacterized protein (72%P)
scaffold_1	0.411824681761884	0.148159193168927	-0.263665488592957	13692187	13692911	hypo	+	CHH	intronic	Thecc1EG002406	scaffold_1	mRNA	Uncharacterized protein (15%U)
scaffold_1	0.343675775357922	0.293303938849983	-0.0503718365079388	13720930	13721957	hypo	+	CHH	intronic	Thecc1EG002408	scaffold_1	mRNA	Uncharacterized protein (49%P)
scaffold_1	0.538265797256498	0.311605628228678	-0.22666016902782	13744012	13745161	hypo	+	CHH	intergenic	Thecc1EG002410	scaffold_1	mRNA	Nuclear transcription factor Y subunit B-3 (73%P)
scaffold_1	0.355009803921569	0.448026573484239	0.0930167695626708	13757941	13758126	hyper	-	CHH	upstream	Thecc1EG002411	scaffold_1	mRNA	Unknown
scaffold_1	0.45407090379748	0.1693707095842	-0.28470019421328	13759946	13761030	hypo	-	CHH	intergenic	Thecc1EG002412	scaffold_1	mRNA	Uncharacterized protein (29%U)
scaffold_1	0.544965844965845	0.303796473667759	-0.241169371298086	13765532	13765781	hypo	+	CHH	intronic	Thecc1EG002413	scaffold_1	mRNA	FASCICLIN-like arabinogalactan 2 (61%T)
scaffold_1	0.500167523438397	0.38385094592995	-0.116316577508447	13780797	13782535	hyper	+	CHH	intronic	Thecc1EG002415	scaffold_1	mRNA	Uncharacterized protein (20%T)
scaffold_1	0.541559519982857	0.529911690647578	-0.0116478293352787	13785867	13786569	hyper	-	CHH	upstream	Thecc1EG002416	scaffold_1	mRNA	Galactose oxidase/kelch repeat superfamily protein (70%T)
scaffold_1	0.389080459770115	0.248861737677527	-0.140218722092588	13793255	13793399	hypo	-	CHH	exonic	Thecc1EG002417	scaffold_1	mRNA	Nudix hydrolase (62%P)
scaffold_1	0.475278619096965	0.333332884785828	-0.141945734311138	13791659	13792978	hypo	-	CHH	upstream	Thecc1EG002418	scaffold_1	mRNA	Uncharacterized protein (50%P)
scaffold_1	0.33533017582118	0.180299983110988	-0.155030192710193	13796601	13798358	hypo	+	CHH	intergenic	Thecc1EG002419	scaffold_1	mRNA	Uncharacterized protein (18%U)
scaffold_1	0.510500857558412	0.302481252349342	-0.20801960520907	13805053	13806649	hypo	+	CHH	upstream	Thecc1EG002420	scaffold_1	mRNA	Uncharacterized protein (45%P)
scaffold_1	0.529275595908855	0.303386092309516	-0.225889503599339	13812964	13814454	hyper	+	CHH	intergenic	Thecc1EG002421	scaffold_1	mRNA	Uncharacterized protein (37%P)
scaffold_1	0.454545454545455	0.2	-0.254545454545455	13825061	13825061	hypo	-	CHH	intergenic	Thecc1EG002422	scaffold_1	mRNA	Kinase superfamily protein (76%T)
scaffold_1	0.527907197558779	0.332950381774561	-0.194956815784217	13839877	13841389	hypo	-	CHH	upstream	Thecc1EG002424	scaffold_1	mRNA	Pentatricopeptide repeat (PPR) superfamily protein (23%T)
scaffold_1	0	0.258064516129032	0.258064516129032	13844227	13844227	hyper	+	CHH	intergenic	Thecc1EG002426	scaffold_1	mRNA	Acetoacetyl-CoA thiolase 2 (86%T)
scaffold_1	0.478047290130572	0.245282521817002	-0.23276476831357	13876504	13878112	hyper	+	CHH	UTR5	Thecc1EG002431	scaffold_1	mRNA	Rubisco methyltransferase family protein (20%T)
scaffold_1	0.432432432432432	0.194444444444444	-0.237987987987988	13922683	13922683	hypo	-	CHH	upstream;downstream	Thecc1EG002432	scaffold_1	mRNA	Aldolase-type TIM barrel family protein (73%P)
scaffold_1	0.647756929378783	0.362603297467428	-0.285153631911355	13876288	13876432	hypo	-	CHH	UTR5	Thecc1EG002433	scaffold_1	mRNA	Copia LTR rider-like protein (26%U)
scaffold_1	0.521504416635996	0.541329105676932	0.0198246890409361	13883149	13884618	hyper	-	CHH	intronic	Thecc1EG002435	scaffold_1	mRNA	RPM1-interacting protein 4 family protein (66%P)
scaffold_1	0.425733451807481	0.270221996560466	-0.155511455247014	13894717	13896593	hyper	+	CHH	intronic	Thecc1EG002436	scaffold_1	mRNA	Coated vesicle membrane protein-like (30%U)
scaffold_1	0.433776472619663	0.32572346773304	-0.108053004886623	13908737	13910565	hypo	+	CHH	intronic	Thecc1EG002437	scaffold_1	mRNA	Mutator-like transposase (12%U)
scaffold_1	0.458179000080793	0.305894139867701	-0.152284860213092	13910637	13912116		+	CHH	intronic	Thecc1EG002438	scaffold_1	mRNA	Uncharacterized protein (17%T)
scaffold_1	0.451307324568176	0.205570209566088	-0.245737115002088	13928414	13928818	hypo	+	CHH	intronic	Thecc1EG002441	scaffold_1	mRNA	Uncharacterized protein (63%P)
scaffold_1	0.499347293265132	0.367931547619048	-0.131415745646084	13942615	13942640	hypo	+	CHH	upstream;downstream	Thecc1EG002442	scaffold_1	mRNA	AMP-dependent synthetase and ligase family protein (71%T)
scaffold_1	0.652332557348332	0.461762956197602	-0.19056960115073	13947856	13948650	hypo	-	CHH	upstream	Thecc1EG002445	scaffold_1	mRNA	RNA-binding family protein (68%P)
scaffold_1	0.525366731088757	0.348819735237349	-0.176546995851408	13953449	13955391	hyper	+	CHH	intergenic	Thecc1EG002446	scaffold_1	mRNA	Unknown
scaffold_1	0.452157487773844	0.313154430536784	-0.13900305723706	13965405	13967377	hypo	-	CHH	upstream	Thecc1EG002447	scaffold_1	mRNA	Unknown
scaffold_1	0.510645465529052	0.286096609661834	-0.224548855867218	13962883	13964721	hypo	+	CHH	intronic	Thecc1EG002448	scaffold_1	mRNA	Uncharacterized protein (70%P)
scaffold_1	0.340172992273833	0.0374440374440374	-0.302728954829795	13985225	13985290	hypo	-	CHH	UTR3	Thecc1EG002452	scaffold_1	mRNA	Uncharacterized protein (45%P)
scaffold_1	0.341503267973856	0.0295138888888889	-0.311989379084967	14010608	14010624	hypo	-	CHH	intergenic	Thecc1EG002456	scaffold_1	mRNA	c("RING/U-box superfamily protein"	" putative (59%T)")
scaffold_1	0.632519959873417	0.394558755721466	-0.23796120415195	14043369	14043701	hypo	+	CHH	downstream	Thecc1EG002459	scaffold_1	mRNA	Uncharacterized protein (42%P)
scaffold_1	0.424907921062799	0.231632270038341	-0.193275651024457	14048223	14049783	hyper	-	CHH	upstream	Thecc1EG002460	scaffold_1	mRNA	c("Period circadian protein"	" putative (41%P)")
scaffold_1	0.448256886075455	0.274471149545283	-0.173785736530171	14057900	14059862	hypo	+	CHH	upstream	Thecc1EG002461	scaffold_1	mRNA	Transposon-like protein (25%U)
scaffold_1	0.541641291827777	0.314377724703812	-0.227263567123966	14057176	14057670	hypo	+	CHH	exonic	Thecc1EG002462	scaffold_1	mRNA	Unknown
scaffold_1	0.555555555555556	0.266666666666667	-0.288888888888889	14073576	14073576	hypo	-	CHH	UTR3	Thecc1EG002464	scaffold_1	mRNA	Uncharacterized protein
scaffold_1	0	0.2	0.2	14077619	14077619	hyper	+	CHH	exonic	Thecc1EG002465	scaffold_1	mRNA	Uncharacterized protein (63%P)
scaffold_1	0.536830872317295	0.303850670439766	-0.232980201877529	14082610	14082805	hyper	+	CHH	UTR5	Thecc1EG002466	scaffold_1	mRNA	Uncharacterized protein (63%P)
scaffold_1	0.509838998211092	0.232730263157894	-0.277108735053196	14082511	14082594	hypo	+	CHH	upstream	Thecc1EG002467	scaffold_1	mRNA	Unknown
scaffold_1	0.371385136639882	0.295315699794532	-0.076069436845349	14088435	14089608	hypo	-	CHH	UTR5	Thecc1EG002468	scaffold_1	mRNA	Uncharacterized protein (61%P)
scaffold_1	0.410935687704109	0.312522267790689	-0.0984134199134199	14086450	14088081	hypo	-	CHH	intronic	Thecc1EG002469	scaffold_1	mRNA	Uncharacterized protein (93%P)
scaffold_1	0.503132399083043	0.400875998629007	-0.102256400454037	14100910	14102856	hypo	+	CHH	upstream;downstream	Thecc1EG002470	scaffold_1	mRNA	c("RNA-directed DNA polymerase (Reverse transcriptase)"	" Ribonuclease H"	" putative (36%U)")
scaffold_1	0.386314997376864	0.265341051675674	-0.12097394570119	14103014	14104957	hypo	+	CHH	upstream	Thecc1EG002471	scaffold_1	mRNA	Uncharacterized protein (74%P)
scaffold_1	0.548387096774194	0.28125	-0.267137096774194	14102998	14102998	hypo	+	CHH	UTR5	Thecc1EG002472	scaffold_1	mRNA	Uncharacterized protein (65%P)
scaffold_1	0.38897654476272	0.300241642885296	-0.0887349018774236	14108167	14109626	hypo	-	CHH	UTR3	Thecc1EG002473	scaffold_1	mRNA	Exostosin family protein (66%P)
scaffold_1	0.351987088853924	0.216921958796541	-0.135065130057382	14122200	14123521	hypo	-	CHH	upstream	Thecc1EG002475	scaffold_1	mRNA	Uncharacterized protein (85%P)
scaffold_1	0.653426494963662	0.448758648758649	-0.204667846205013	14138633	14138822	hypo	+	CHH	upstream	Thecc1EG002476	scaffold_1	mRNA	Copia LTR rider-like protein (26%U)
scaffold_1	0.565682488324005	0.297991846131803	-0.267690642192202	14137118	14138619	hypo	+	CHH	exonic	Thecc1EG002477	scaffold_1	mRNA	c("Heavy metal transport/detoxification superfamily protein"	" putative (46%P)")
scaffold_1	0.467044700048869	0.31895790531682	-0.14808679473205	14149831	14151659	hypo	+	CHH	intergenic	Thecc1EG002478	scaffold_1	mRNA	Unknown
scaffold_1	0.528160030280225	0.29927443573026	-0.228885594549965	14153533	14155137	hypo	+	CHH	intronic	Thecc1EG002479	scaffold_1	mRNA	Subtilisin-like serine endopeptidase family protein (63%T)
scaffold_1	0.400483655948382	0.166909915481344	-0.233573740467038	14171076	14171220	hypo	-	CHH	intronic	Thecc1EG002480	scaffold_1	mRNA	c("Polyprotein"	" related"	" putative (55%U)")
scaffold_1	0.818295739348371	0.532051282051282	-0.286244457297089	14190908	14190926	hypo	-	CHH	upstream	Thecc1EG002484	scaffold_1	mRNA	Uncharacterized protein (38%U)
scaffold_1	0.493240124825491	0.267366089688757	-0.225874035136733	14206496	14207285	hypo	-	CHH	UTR3	Thecc1EG002485	scaffold_1	mRNA	DNA/RNA polymerases superfamily protein (66%P)
scaffold_1	0.384754272215573	0.218951989252741	-0.165802282962831	14208055	14209168	hypo	-	CHH	upstream	Thecc1EG002486	scaffold_1	mRNA	Uncharacterized protein (78%P)
scaffold_1	0.438115653611397	0.273008084298045	-0.165107569313352	14220383	14222221	hypo	-	CHH	intergenic	Thecc1EG002487	scaffold_1	mRNA	Unknown
scaffold_1	0.470718978107559	0.25350623062954	-0.217212747478019	14224861	14226326	hypo	-	CHH	exonic	Thecc1EG002488	scaffold_1	mRNA	Uncharacterized protein (51%U)
scaffold_1	0.482199310873373	0.250124353720391	-0.232074957152982	14245016	14246521	hypo	-	CHH	intergenic	Thecc1EG002489	scaffold_1	mRNA	Uncharacterized protein (73%P)
scaffold_1	0.360077276524645	0.151544018417083	-0.208533258107562	14249490	14249713	hypo	-	CHH	intergenic	Thecc1EG002490	scaffold_1	mRNA	RAB GTPase B1C (92%T)
scaffold_1	0.69551922044453	0.505818033949373	-0.189701186495157	14260261	14260909	hypo	+	CHH	upstream	Thecc1EG002491	scaffold_1	mRNA	Uncharacterized protein (18%U)
scaffold_1	0.40954365614267	0.184620311699674	-0.224923344442997	14263144	14263885	hypo	+	CHH	intergenic	Thecc1EG002492	scaffold_1	mRNA	ADP glucose pyrophosphorylase 1 (84%T)
scaffold_1	0.684086385011517	0.419496581745239	-0.264589803266277	14270316	14271223	hypo	+	CHH	downstream	Thecc1EG002493	scaffold_1	mRNA	Uncharacterized protein (63%P)
scaffold_1	0.527638359519898	0.286746362495117	-0.24089199702478	14301345	14302607	hypo	-	CHH	upstream	Thecc1EG002494	scaffold_1	mRNA	Uncharacterized protein
scaffold_1	0.403611429475078	0.331358742792774	-0.0722526866823031	14302615	14303589	hyper	-	CHH	intergenic	Thecc1EG002495	scaffold_1	mRNA	Uncharacterized protein (61%P)
scaffold_1	0.489779415086375	0.339527250032008	-0.150252165054366	14309422	14311078	hyper	+	CHH	upstream	Thecc1EG002496	scaffold_1	mRNA	Unknown
scaffold_1	0.504508803521408	0.305252840897938	-0.199255962623471	14308098	14308839	hypo	-	CHH	exonic	Thecc1EG002498	scaffold_1	mRNA	Uncharacterized protein (66%P)
scaffold_1	0.15	0.429824561403508	0.279824561403508	14319370	14319393	hyper	+	CHH	upstream	Thecc1EG002499	scaffold_1	mRNA	Uncharacterized protein (53%P)
scaffold_1	0.370341060765411	0.227339497671979	-0.143001563093433	14331920	14333531	hypo	-	CHH	intergenic	Thecc1EG002501	scaffold_1	mRNA	Uncharacterized protein (54%P)
scaffold_1	0.448621058557979	0.233447537410157	-0.215173521147822	14341855	14343809	hypo	+	CHH	upstream	Thecc1EG002502	scaffold_1	mRNA	Uncharacterized protein (68%P)
scaffold_1	0.440551948051948	0.382442720678015	-0.0581092273739332	14341234	14341604	hypo	-	CHH	exonic	Thecc1EG002503	scaffold_1	mRNA	Uncharacterized protein (74%U)
scaffold_1	0.500470914883771	0.38317429908144	-0.11729661580233	14350721	14352666	hyper	+	CHH	upstream	Thecc1EG002504	scaffold_1	mRNA	Uncharacterized protein (52%P)
scaffold_1	0.642050215863571	0.380344105727397	-0.261706110136174	14375137	14375536	hypo	+	CHH	upstream	Thecc1EG002507	scaffold_1	mRNA	Unknown
scaffold_1	0.813224240941811	0.565357736661916	-0.247866504279895	14393080	14393284	hyper	+	CHH	downstream	Thecc1EG002511	scaffold_1	mRNA	c("RNA binding protein"	" putative (57%U)")
scaffold_1	0.430355828382144	0.342096601798614	-0.0882592265835299	14413988	14414253	hyper	+	CHH	upstream	Thecc1EG002512	scaffold_1	mRNA	Uncharacterized protein (68%P)
scaffold_1	0.583084142156303	0.498002612308832	-0.0850815298474705	14415032	14416186	hypo	-	CHH	intergenic	Thecc1EG002513	scaffold_1	mRNA	Uncharacterized protein
scaffold_1	0.470121381886088	0.171491874236247	-0.298629507649841	14434176	14434234	hypo	-	CHH	upstream;downstream	Thecc1EG002516	scaffold_1	mRNA	Uncharacterized protein (64%P)
scaffold_1	0.304347826086957	0.0625	-0.241847826086957	14449433	14449433	hypo	+	CHH	exonic	Thecc1EG002517	scaffold_1	mRNA	Uncharacterized protein
scaffold_1	0.489224078581862	0.297652444497092	-0.19157163408477	14441729	14443645	hypo	+	CHH	intronic	Thecc1EG002518	scaffold_1	mRNA	Unknown
scaffold_1	0.551076007326007	0.310992275698158	-0.240083731627849	14457077	14457217	hypo	+	CHH	intergenic	Thecc1EG002520	scaffold_1	mRNA	Endomembrane protein 70 protein family (85%T)
scaffold_1	0.643647240002041	0.398155482593792	-0.245491757408249	14469104	14470644	hyper	-	CHH	upstream	Thecc1EG002522	scaffold_1	mRNA	c("Translation elongation factor Ts (EF-Ts)"	" putative (63%T)")
scaffold_1	0.800735525873144	0.532251163174374	-0.26848436269877	14477960	14478812	hypo	-	CHH	upstream	Thecc1EG002525	scaffold_1	mRNA	Regulator of chromosome condensation family protein (65%P)
scaffold_1	0.421009508198884	0.191597713232031	-0.229411794966853	14526650	14528249		+	CHH	upstream	Thecc1EG002534	scaffold_1	mRNA	c("Chaperone DnaJ-domain superfamily protein"	" putative (37%T)")
scaffold_1	0.441361309252716	0.236026943005217	-0.205334366247499	14538806	14540599	hypo	+	CHH	upstream	Thecc1EG002536	scaffold_1	mRNA	Unknown
scaffold_1	0.460573518713679	0.315722626463204	-0.144850892250475	14534765	14536334	hypo	-	CHH	intronic	Thecc1EG002537	scaffold_1	mRNA	c("Cysteine-rich RLK (RECEPTOR-like protein kinase) 8"	" putative (50%T)")
scaffold_1	0.277777777777778	0.05	-0.227777777777778	14541098	14541098	hypo	-	CHH	upstream	Thecc1EG002538	scaffold_1	mRNA	Uncharacterized protein (75%P)
scaffold_1	0.473108861308974	0.320044120942844	-0.15306474036613	14550145	14551700	hypo	-	CHH	intergenic	Thecc1EG002539	scaffold_1	mRNA	c("Cytochrome b561/ferric reductase transmembrane with DOMON related domain"	" putative (57%T)")
scaffold_1	0.533647223120628	0.297178489062814	-0.236468734057814	14561299	14562993	hypo	-	CHH	intergenic	Thecc1EG002541	scaffold_1	mRNA	Unknown
scaffold_1	0.411764705882353	0	-0.411764705882353	14573034	14573034	hypo	+	CHH	intergenic	Thecc1EG002542	scaffold_1	mRNA	Unknown
scaffold_1	0.468474746175165	0.276711093456281	-0.191763652718884	14585629	14587332	hyper	+	CHH	upstream	Thecc1EG002543	scaffold_1	mRNA	Uncharacterized protein (30%U)
scaffold_1	0.39891309034133	0.200693131098042	-0.198219959243288	14589638	14591166	hypo	-	CHH	intergenic	Thecc1EG002544	scaffold_1	mRNA	Uncharacterized protein (51%U)
scaffold_1	0.472905530455417	0.24234727810866	-0.230558252346757	14597364	14598745	hypo	-	CHH	downstream	Thecc1EG002545	scaffold_1	mRNA	Unknown
scaffold_1	0.572901790389825	0.285062465109195	-0.28783932528063	14627649	14629419	hypo	-	CHH	UTR5	Thecc1EG002547	scaffold_1	mRNA	Uncharacterized protein (81%P)
scaffold_1	0.403161959529054	0.217105603178905	-0.18605635635015	14624714	14625444	hypo	-	CHH	intronic	Thecc1EG002548	scaffold_1	mRNA	Uncharacterized protein (86%P)
scaffold_1	0.405224810857779	0.243779762384414	-0.161445048473365	14625581	14626886	hypo	-	CHH	intronic	Thecc1EG002549	scaffold_1	mRNA	c("Fanconi anemia group D2 protein"	" putative (57%P)")
scaffold_1	0.310344827586207	0.0882352941176471	-0.22210953346856	14653323	14653323	hypo	-	CHH	intronic	Thecc1EG002550	scaffold_1	mRNA	Uncharacterized protein (61%P)
scaffold_1	0.435511058540272	0.221896372576332	-0.21361468596394	14649665	14650353	hyper	-	CHH	intronic	Thecc1EG002551	scaffold_1	mRNA	Unknown
scaffold_1	0.378511904761905	0.665263061746438	0.286751156984533	14685807	14685974	hyper	-	CHH	upstream	Thecc1EG002552	scaffold_1	mRNA	Unknown
scaffold_1	0.479462850958877	0.262536886282174	-0.216925964676703	14682859	14684648	hypo	+	CHH	intronic	Thecc1EG002553	scaffold_1	mRNA	Unknown
scaffold_1	0.389609958896974	0.296170191801697	-0.0934397670952771	14703388	14704802	hypo	+	CHH	upstream	Thecc1EG002554	scaffold_1	mRNA	Uncharacterized protein (75%P)
scaffold_1	0.475470676568169	0.255128824590819	-0.22034185197735	14755308	14756875	hypo	-	CHH	intergenic	Thecc1EG002555	scaffold_1	mRNA	c("Reverse transcriptase"	" putative-like protein (29%U)")
scaffold_1	0.397021271182438	0.336650828025252	-0.060370443157187	14790975	14792844	hyper	+	CHH	UTR5	Thecc1EG002556	scaffold_1	mRNA	Uncharacterized protein (13%U)
scaffold_1	0.368336138162242	0.185688565007495	-0.182647573154747	14789077	14790961	hypo	-	CHH	intronic	Thecc1EG002557	scaffold_1	mRNA	Unknown
scaffold_1	0.374243127250582	0.21575638441462	-0.158486742835962	14798819	14800668	hypo	-	CHH	downstream	Thecc1EG002558	scaffold_1	mRNA	Uncharacterized protein (78%P)
scaffold_1	0.354709608615509	0.233277183342973	-0.121432425272537	14804392	14805792	hypo	-	CHH	intronic	Thecc1EG002559	scaffold_1	mRNA	Unknown
scaffold_1	0.395024421765013	0.178493887020513	-0.2165305347445	14849223	14849661	hypo	-	CHH	intergenic	Thecc1EG002560	scaffold_1	mRNA	Uncharacterized protein (70%P)
scaffold_1	0.296031746031746	0.215226608187135	-0.0808051378446116	14856234	14856857	hypo	-	CHH	intergenic	Thecc1EG002561	scaffold_1	mRNA	Gag protease polyprotein (65%P)
scaffold_1	0.256152283717074	0.445949322601622	0.189797038884547	14866718	14868700	hypo	+	CHH	intronic	Thecc1EG002562	scaffold_1	mRNA	Retrotransposon-like protein (26%U)
scaffold_1	0.462419838533187	0.288028670506506	-0.174391168026681	14861503	14863368	hypo	+	CHH	intronic	Thecc1EG002563	scaffold_1	mRNA	Unknown
scaffold_1	0.445715937039416	0.256674649575331	-0.189041287464085	14879804	14881688	hypo	+	CHH	upstream	Thecc1EG002564	scaffold_1	mRNA	Uncharacterized protein (60%P)
scaffold_1	0.332166199813259	0.248484848484848	-0.08368135132841	14893247	14894167	hypo	-	CHH	upstream	Thecc1EG002566	scaffold_1	mRNA	Unknown
scaffold_1	0.505599245671984	0.327486052048343	-0.178113193623642	14892793	14893100	hyper	-	CHH	intronic	Thecc1EG002567	scaffold_1	mRNA	c("Defensin-like family protein"	" putative (48%P)")
scaffold_1	0.234042553191489	0	-0.234042553191489	14895259	14895259	hypo	+	CHH	UTR3	Thecc1EG002568	scaffold_1	mRNA	Peroxin 13 (71%P)
scaffold_1	0.299103933071204	0.261922315020996	-0.0371816180502082	14903899	14905109	hypo	+	CHH	upstream	Thecc1EG002569	scaffold_1	mRNA	RNI-like superfamily protein (60%T)
scaffold_1	0.500166982639563	0.248908101969459	-0.251258880670104	14907713	14908661	hypo	+	CHH	intergenic	Thecc1EG002570	scaffold_1	mRNA	Unknown
scaffold_1	0.580822679949173	0.344630929294795	-0.236191750654378	14921457	14922437	hypo	+	CHH	upstream	Thecc1EG002571	scaffold_1	mRNA	Uncharacterized protein (56%P)
scaffold_1	0.441491144967863	0.282622837873721	-0.158868307094141	14922478	14924437	hypo	+	CHH	intergenic	Thecc1EG002572	scaffold_1	mRNA	Ribosomal protein L5 B (66%T)
scaffold_1	0.266666666666667	0.0416666666666667	-0.225	14946352	14946352	hypo	-	CHH	upstream	Thecc1EG002578	scaffold_1	mRNA	Mediator of RNA polymerase II transcription subunit 19 (73%P)
scaffold_1	0.5525075314549	0.389133986928104	-0.163373544526795	14990192	14990445	hyper	-	CHH	intronic	Thecc1EG002584	scaffold_1	mRNA	Uncharacterized protein (67%P)
scaffold_1	0.386583668742105	0.19411201370858	-0.192471655033525	14979870	14981663	hypo	-	CHH	UTR3	Thecc1EG002585	scaffold_1	mRNA	Uncharacterized protein (34%U)
scaffold_1	0.37253879748673	0.285698461250228	-0.0868403362365022	14983020	14984381	hypo	-	CHH	intronic	Thecc1EG002586	scaffold_1	mRNA	Unknown
scaffold_1	0.183035714285714	0.5	0.316964285714285	15016229	15016244	hyper	-	CHH	UTR3	Thecc1EG002587	scaffold_1	mRNA	Unknown
scaffold_1	0.364737293927528	0.229735374309598	-0.135001919617931	14999141	15001082	hypo	+	CHH	intronic	Thecc1EG002588	scaffold_1	mRNA	Unknown
scaffold_1	0.617411968188202	0.363402169407071	-0.254009798781132	15012692	15012973	hypo	+	CHH	intronic	Thecc1EG002589	scaffold_1	mRNA	c("UDP-xylose phenolic glycosyltransferase"	" putative (56%U)")
scaffold_1	0.577166350411132	0.27962962962963	-0.297536720781503	15025272	15025293	hypo	+	CHH	upstream	Thecc1EG002592	scaffold_1	mRNA	Unknown
scaffold_1	0.464715055612888	0.288263510788465	-0.176451544824423	15026647	15027265	hypo	-	CHH	intronic	Thecc1EG002593	scaffold_1	mRNA	Unknown
scaffold_1	0.207003694775434	0.135956932153305	-0.0710467626221285	15049344	15051058	hyper	+	CHH	intergenic	Thecc1EG002594	scaffold_1	mRNA	c("UDP-xylose phenolic glycosyltransferase"	" putative (58%U)")
scaffold_1	0.517853652995457	0.303085070492376	-0.214768582503082	15064375	15066217	hypo	+	CHH	upstream	Thecc1EG002595	scaffold_1	mRNA	Unknown
scaffold_1	0.433492803646264	0.24731622600604	-0.186176577640223	15069544	15071202	hypo	+	CHH	upstream	Thecc1EG002596	scaffold_1	mRNA	Unknown
scaffold_1	0.72790694580829	0.512938262003376	-0.214968683804914	15081223	15081454	hypo	+	CHH	upstream	Thecc1EG002599	scaffold_1	mRNA	Unknown
scaffold_1	0.453220947187808	0.319781117575235	-0.133439829612573	15098338	15099403	hypo	-	CHH	intronic	Thecc1EG002602	scaffold_1	mRNA	c("UDP-xylose phenolic glycosyltransferase"	" putative (57%U)")
scaffold_1	0.41365575463445	0.192117555237915	-0.221538199396535	15111438	15112512	hypo	+	CHH	intronic	Thecc1EG002605	scaffold_1	mRNA	Unknown
scaffold_1	0.735067313700206	0.475827323196324	-0.259239990503882	15118827	15120557	hypo	-	CHH	intronic	Thecc1EG002607	scaffold_1	mRNA	Tetratricopeptide repeat (TPR)-like superfamily protein (63%T)
scaffold_1	0.459875473758279	0.255187919511474	-0.204687554246805	15129619	15130586	hypo	-	CHH	downstream	Thecc1EG002610	scaffold_1	mRNA	Uncharacterized protein (52%P)
scaffold_1	0.51856860937538	0.321013777549503	-0.197554831825877	15142231	15144031	hypo	+	CHH	upstream	Thecc1EG002611	scaffold_1	mRNA	Uncharacterized protein (56%P)
scaffold_1	0.678345210481404	0.437283622493218	-0.241061587988186	15151596	15153231	hyper	+	CHH	upstream	Thecc1EG002613	scaffold_1	mRNA	Bacterial hemolysin-related (81%P)
scaffold_1	0.528539093371629	0.266435961074295	-0.262103132297334	15153522	15155039	hypo	+	CHH	intergenic	Thecc1EG002614	scaffold_1	mRNA	Photosystem I reaction center subunit XI (81%P)
scaffold_1	0.450157389282206	0.275095926668523	-0.175061462613683	15158590	15160271	hypo	-	CHH	UTR5	Thecc1EG002615	scaffold_1	mRNA	Unknown
scaffold_1	0.544337629832075	0.303791498774198	-0.240546131057878	15157934	15158534	hypo	-	CHH	upstream;downstream	Thecc1EG002616	scaffold_1	mRNA	Uncharacterized protein (60%P)
scaffold_1	0.408719423996206	0.311298985685874	-0.0974204383103319	15160394	15162036	hypo	+	CHH	downstream	Thecc1EG002617	scaffold_1	mRNA	Unknown
scaffold_1	0.422824288381643	0.310037417474488	-0.112786870907154	15165265	15166359	hyper	+	CHH	intergenic	Thecc1EG002618	scaffold_1	mRNA	c("Ribonuclease H protein"	" putative (55%P)")
scaffold_1	0.580944314624602	0.324907841822415	-0.256036472802186	15182039	15182539	hypo	+	CHH	upstream	Thecc1EG002621	scaffold_1	mRNA	Uncharacterized protein (60%P)
scaffold_1	0.437895409638666	0.212689891191888	-0.225205518446778	15199350	15200844	hypo	+	CHH	upstream	Thecc1EG002622	scaffold_1	mRNA	Cysteine-rich RLK (RECEPTOR-like protein kinase) 8 (14%T)
scaffold_1	0.415421789690656	0.274843612352894	-0.140578177337761	15215360	15217163	hyper	-	CHH	UTR5	Thecc1EG002624	scaffold_1	mRNA	Uncharacterized protein (73%P)
scaffold_1	0.488631769223226	0.209755745240898	-0.278876023982328	15227586	15229296	hypo	+	CHH	intronic	Thecc1EG002626	scaffold_1	mRNA	c("Glutamate receptor 1.1"	" putative (47%P)")
scaffold_1	0.474284380104857	0.389312169312169	-0.0849722107926875	15254505	15255590	hyper	-	CHH	UTR5	Thecc1EG002630	scaffold_1	mRNA	Uncharacterized protein (75%P)
scaffold_1	0.186232251521298	0.313204191948691	0.126971940427393	15252493	15252634	hyper	+	CHH	intronic	Thecc1EG002631	scaffold_1	mRNA	Unknown
scaffold_1	0.411853304554104	0.299634069639209	-0.112219234914895	15265747	15266403	hyper	+	CHH	upstream	Thecc1EG002632	scaffold_1	mRNA	Unknown
scaffold_1	0.422493937340485	0.263055555555556	-0.159438381784929	15276472	15276743	hypo	+	CHH	downstream	Thecc1EG002633	scaffold_1	mRNA	Uncharacterized protein
scaffold_1	0.420062316426946	0.214554275299761	-0.205508041127185	15277891	15279695	hyper	+	CHH	upstream	Thecc1EG002634	scaffold_1	mRNA	Unknown
scaffold_1	0.482271856110865	0.214490705373058	-0.267781150737807	15298167	15299409	hypo	-	CHH	intergenic	Thecc1EG002635	scaffold_1	mRNA	Uncharacterized protein (82%P)
scaffold_1	0.429181390418178	0.244998366766889	-0.184183023651288	15321888	15323134	hyper	+	CHH	intergenic	Thecc1EG002636	scaffold_1	mRNA	Uncharacterized protein (63%P)
scaffold_1	0.373207123758594	0.401364548012187	0.028157424253593	15341798	15342077	hypo	+	CHH	UTR5	Thecc1EG002637	scaffold_1	mRNA	c("Integrase"	" catalytic region"	" Zinc finger"	" CCHC-type"	" Peptidase aspartic"	" catalytic"	" putative (41%U)")
scaffold_1	0.406623327166082	0.205548180816116	-0.201075146349965	15339844	15341619	hypo	-	CHH	intronic	Thecc1EG002638	scaffold_1	mRNA	c("Transposase tnp2"	" putative (58%P)")
scaffold_1	0.291617078514902	0.262811747510498	-0.0288053310044037	15358660	15360050	hypo	-	CHH	intergenic	Thecc1EG002639	scaffold_1	mRNA	Uncharacterized protein
scaffold_1	0.48489010989011	0.277573529411764	-0.207316580478346	15395619	15395652	hypo	+	CHH	upstream	Thecc1EG002642	scaffold_1	mRNA	Unknown
scaffold_1	0.50626891088143	0.352063920216494	-0.154204990664937	15395922	15396793	hypo	+	CHH	upstream	Thecc1EG002643	scaffold_1	mRNA	Unknown
scaffold_1	0.415459486934871	0.34739262691691	-0.0680668600179602	15399242	15399916	hypo	-	CHH	exonic	Thecc1EG002644	scaffold_1	mRNA	Uncharacterized protein (80%P)
scaffold_1	0.347960377501051	0.172219621847768	-0.175740755653282	15417886	15418953	hypo	+	CHH	intergenic	Thecc1EG002645	scaffold_1	mRNA	Uncharacterized protein (48%P)
scaffold_1	0.485840190130212	0.308624555948272	-0.17721563418194	15430650	15431711	hyper	+	CHH	intronic	Thecc1EG002647	scaffold_1	mRNA	Far-red impaired responsive family protein (79%P)
scaffold_1	0.436133928271848	0.326255319525502	-0.109878608746346	15442841	15444628	hypo	+	CHH	UTR3	Thecc1EG002649	scaffold_1	mRNA	c("RNA-directed DNA polymerase (Reverse transcriptase)"	" Ribonuclease H"	" putative (47%U)")
scaffold_1	0.442051865504809	0.244069713072838	-0.197982152431971	15455795	15457710	hypo	-	CHH	intronic	Thecc1EG002653	scaffold_1	mRNA	Far-red impaired responsive family protein (75%P)
scaffold_1	0.673433244875022	0.398766735557091	-0.274666509317931	15488530	15490363	hypo	-	CHH	intronic	Thecc1EG002660	scaffold_1	mRNA	FAD-dependent oxidoreductase family protein (61%P)
scaffold_1	0.71449130934425	0.456429059753392	-0.258062249590858	15518468	15518558	hypo	+	CHH	upstream	Thecc1EG002664	scaffold_1	mRNA	SKU5 similar 3 (81%P)
scaffold_1	0.458130904183536	0.483974358974359	0.025843454790823	15519187	15519237	hyper	+	CHH	intergenic	Thecc1EG002665	scaffold_1	mRNA	Uncharacterized protein (62%P)
scaffold_1	0	0.2	0.2	15534975	15534975	hyper	+	CHH	upstream	Thecc1EG002667	scaffold_1	mRNA	Uncharacterized protein
scaffold_1	0.39758841420723	0.385651161568707	-0.0119372526385226	15544639	15546511	hyper	+	CHH	upstream	Thecc1EG002669	scaffold_1	mRNA	Uncharacterized protein (39%U)
scaffold_1	0.482036910031888	0.260240757659236	-0.221796152372653	15550128	15550584	hypo	-	CHH	exonic	Thecc1EG002670	scaffold_1	mRNA	Uncharacterized protein (35%U)
scaffold_1	0.505284223646957	0.296428405367378	-0.208855818279579	15548099	15549474	hypo	+	CHH	UTR3	Thecc1EG002671	scaffold_1	mRNA	Uncharacterized protein (32%U)
scaffold_1	0.467569193340597	0.202459297121173	-0.265109896219424	15554261	15556005	hypo	-	CHH	downstream	Thecc1EG002672	scaffold_1	mRNA	Uncharacterized protein (57%P)
scaffold_1	0.492811759127549	0.392446633825944	-0.100365125301604	15574819	15575048	hyper	+	CHH	intronic	Thecc1EG002675	scaffold_1	mRNA	Unknown
scaffold_1	0.717350832806241	0.378376068376068	-0.338974764430172	15575917	15575946	hypo	-	CHH	intronic	Thecc1EG002676	scaffold_1	mRNA	Lactoylglutathione lyase / glyoxalase I family protein (60%P)
scaffold_1	0.657602891777244	0.396497020396096	-0.261105871381148	15591347	15592200	hypo	+	CHH	intergenic	Thecc1EG002680	scaffold_1	mRNA	Uncharacterized protein
scaffold_1	0.448288965943166	0.23734393143579	-0.210945034507376	15613419	15614540	hypo	+	CHH	intronic	Thecc1EG002682	scaffold_1	mRNA	Uncharacterized protein (72%P)
scaffold_1	0.437151845200275	0.273536418299494	-0.163615426900782	15624183	15625781	hypo	+	CHH	intronic	Thecc1EG002684	scaffold_1	mRNA	c("Retrotransposon"	" putative-like protein (30%U)")
scaffold_1	0.538730868628291	0.275118069800861	-0.263612798827431	15629008	15630035	hypo	-	CHH	intronic	Thecc1EG002685	scaffold_1	mRNA	Uncharacterized protein (60%P)
scaffold_1	0.428956054524867	0.213290982437129	-0.215665072087738	15648503	15650279	hyper	-	CHH	upstream	Thecc1EG002690	scaffold_1	mRNA	Uncharacterized protein
scaffold_1	0.435366278512472	0.20567564307257	-0.229690635439902	15657398	15657658	hypo	-	CHH	upstream	Thecc1EG002691	scaffold_1	mRNA	Unknown
scaffold_1	0.438910106097606	0.211084570801415	-0.227825535296191	15674066	15675660	hypo	-	CHH	intergenic	Thecc1EG002692	scaffold_1	mRNA	Unknown
scaffold_1	0.84822695035461	0.598306110102843	-0.249920840251767	15688717	15688805	hypo	-	CHH	intergenic	Thecc1EG002693	scaffold_1	mRNA	Stomagen (71%P)
scaffold_1	0.452739091636914	0.467257886033149	0.0145187943962354	15693582	15694931	hyper	+	CHH	intergenic	Thecc1EG002694	scaffold_1	mRNA	c("Aspartyl-tRNA synthetase"	" putative (60%U)")
scaffold_1	0.434019533538793	0.232481633445475	-0.201537900093318	15707080	15709037		-	CHH	upstream	Thecc1EG002695	scaffold_1	mRNA	c("Receptor-like protein kinase-related family protein"	" putative (59%T)")
scaffold_1	0.562496244700659	0.331348784769669	-0.23114745993099	15711496	15712830	hypo	+	CHH	upstream;downstream	Thecc1EG002696	scaffold_1	mRNA	Unknown
scaffold_1	0.457917545532081	0.24477853719848	-0.2131390083336	15713221	15715000	hypo	-	CHH	upstream	Thecc1EG002697	scaffold_1	mRNA	Uncharacterized protein (68%U)
scaffold_1	0.488472563887699	0.303225703381642	-0.185246860506056	15720745	15722342	hypo	+	CHH	upstream	Thecc1EG002698	scaffold_1	mRNA	Uncharacterized protein
scaffold_1	0.695290492844629	0.427761379038419	-0.26752911380621	15729081	15729482	hypo	-	CHH	intronic	Thecc1EG002700	scaffold_1	mRNA	RAB GTPase A5B (81%T)
scaffold_1	0.333333333333333	0.1	-0.233333333333333	15745794	15745794	hypo	-	CHH	intergenic	Thecc1EG002701	scaffold_1	mRNA	Lipase class 3 family protein (66%T)
scaffold_1	0.529024852295511	0.306357672340454	-0.222667179955056	15760501	15762163	hypo	+	CHH	upstream	Thecc1EG002702	scaffold_1	mRNA	Uncharacterized protein (12%U)
scaffold_1	0.579958544524541	0.387271596575182	-0.192686947949359	15767305	15769176	hypo	+	CHH	intergenic	Thecc1EG002703	scaffold_1	mRNA	Uncharacterized protein (73%P)
scaffold_1	0.540575212264607	0.31629730774734	-0.224277904517267	15770485	15772418	hypo	-	CHH	intronic	Thecc1EG002704	scaffold_1	mRNA	Uncharacterized protein (76%P)
scaffold_1	0.478705289082747	0.267367452716252	-0.211337836366495	15772496	15773475	hypo	-	CHH	exonic	Thecc1EG002705	scaffold_1	mRNA	c("RNA-directed DNA polymerase (Reverse transcriptase)"	" Ribonuclease H-like protein (33%U)")
scaffold_1	0.461290322580645	0.255555555555556	-0.205734767025089	15797294	15797363		+	CHH	intergenic	Thecc1EG002708	scaffold_1	mRNA	Auxin-responsive family protein (64%T)
scaffold_1	0.385625328762584	0.189491697423386	-0.196133631339197	15798074	15798561	hypo	-	CHH	intergenic	Thecc1EG002709	scaffold_1	mRNA	Transducin/WD40 repeat-like superfamily protein (70%T)
scaffold_1	0.491636397680812	0.293978811220438	-0.197657586460374	15806139	15807328	hypo	+	CHH	intronic	Thecc1EG002710	scaffold_1	mRNA	c("Auxin-induced in root cultures protein 12 precursor"	" putative (46%P)")
scaffold_1	0.37765108084872	0.255663655143612	-0.121987425705107	15815099	15816064	hypo	-	CHH	intronic	Thecc1EG002712	scaffold_1	mRNA	c("CDNA clone:J033068D01"	" full insert sequence"	" putative (35%U)")
scaffold_1	0.680570770071911	0.526719111612186	-0.153851658459726	15820856	15821096	hypo	+	CHH	upstream	Thecc1EG002713	scaffold_1	mRNA	Major facilitator superfamily protein (63%P)
scaffold_1	0.57204207461459	0.386995576815107	-0.185046497799483	15821103	15821813	hypo	+	CHH	upstream	Thecc1EG002714	scaffold_1	mRNA	Ribosomal protein L32e (89%T)
scaffold_1	0.382149745965535	0.275321432247392	-0.106828313718143	15833027	15833903	hypo	-	CHH	intergenic	Thecc1EG002715	scaffold_1	mRNA	Unknown
scaffold_1	0.387973149056598	0.199938306759155	-0.188034842297443	15845667	15847010	hypo	+	CHH	upstream	Thecc1EG002716	scaffold_1	mRNA	c("H0502G05.11 protein"	" putative (51%P)")
scaffold_1	0.420405623501647	0.228211938621603	-0.192193684880045	15847868	15849467	hyper	+	CHH	upstream	Thecc1EG002717	scaffold_1	mRNA	Uncharacterized protein
scaffold_1	0.374912648497554	0.373626373626374	-0.00128627487118051	15867335	15867429	hyper	+	CHH	upstream	Thecc1EG002719	scaffold_1	mRNA	Unknown
scaffold_1	0.482615969529829	0.277676275539103	-0.204939693990726	15867684	15868270	hypo	+	CHH	upstream	Thecc1EG002721	scaffold_1	mRNA	c("Histidine triad (Hit) protein"	" putative (67%U)")
scaffold_1	0.265424640718758	0.254573667073667	-0.0108509736450914	15874111	15874757	hypo	-	CHH	upstream;downstream	Thecc1EG002723	scaffold_1	mRNA	Carboxyl terminus of HSC70-interacting protein (66%T)
scaffold_1	0.528543965446239	0.316301544670164	-0.212242420776076	15918289	15919531	hypo	+	CHH	upstream	Thecc1EG002725	scaffold_1	mRNA	c("Sulfate/thiosulfate import ATP-binding protein cysA"	" putative (53%P)")
scaffold_1	0.480175599853698	0.413665204445346	-0.0665103954083514	15919589	15919799	hypo	+	CHH	upstream	Thecc1EG002726	scaffold_1	mRNA	Uncharacterized protein (66%P)
scaffold_1	0.480597068601365	0.345795234215376	-0.134801834385989	15919915	15921828	hypo	-	CHH	upstream	Thecc1EG002727	scaffold_1	mRNA	Uncharacterized protein (52%P)
scaffold_1	0.588396915125735	0.383281940426306	-0.205114974699429	15929658	15931007	hypo	-	CHH	upstream	Thecc1EG002728	scaffold_1	mRNA	Uncharacterized protein (60%P)
scaffold_1	0.331135531135531	0.184211682037769	-0.146923849097762	15938886	15939278	hypo	+	CHH	intronic	Thecc1EG002730	scaffold_1	mRNA	Transposase tnp2 (69%U)
scaffold_1	0.537223694268523	0.284905749108614	-0.252317945159909	15943683	15944244	hypo	+	CHH	downstream	Thecc1EG002731	scaffold_1	mRNA	c("Transposase"	" putative-like protein (22%U)")
scaffold_1	0.288623825610844	0.220558091566917	-0.0680657340439275	15939849	15941152	hyper	-	CHH	intronic	Thecc1EG002732	scaffold_1	mRNA	Uncharacterized protein (55%P)
scaffold_1	0.527581377410852	0.284149976412281	-0.243431400998571	15956453	15957214	hypo	-	CHH	intergenic	Thecc1EG002733	scaffold_1	mRNA	Unknown
scaffold_1	0.446353757994404	0.359296078826746	-0.0870576791676575	15968827	15970314	hyper	+	CHH	upstream	Thecc1EG002736	scaffold_1	mRNA	Unknown
scaffold_1	0.395084422657952	0.0908333333333333	-0.304251089324619	15991260	15991308	hypo	+	CHH	intergenic	Thecc1EG002738	scaffold_1	mRNA	Cellulose-synthase-like C6 (80%T)
scaffold_1	0.68278179954724	0.389865716436924	-0.292916083110316	16014275	16014514	hypo	-	CHH	intergenic	Thecc1EG002740	scaffold_1	mRNA	Rotamase FKBP 1 (77%T)
scaffold_1	0.493481468374816	0.274756668285328	-0.218724800089488	16020805	16021610	hypo	+	CHH	intergenic	Thecc1EG002741	scaffold_1	mRNA	FK506- and rapamycin-binding protein 15 kD-2 (79%P)
scaffold_1	0.481900452488688	0.224176747311828	-0.25772370517686	16029127	16029740	hypo	-	CHH	upstream	Thecc1EG002742	scaffold_1	mRNA	Unknown
scaffold_1	0.448090599336164	0.231573008225596	-0.216517591110567	16033656	16035488	hypo	+	CHH	intergenic	Thecc1EG002743	scaffold_1	mRNA	Unknown
scaffold_1	0.398404632934983	0.302140865447132	-0.0962637674878509	16073188	16075113	hypo	-	CHH	intergenic	Thecc1EG002750	scaffold_1	mRNA	Uncharacterized protein (79%P)
scaffold_1	0.458236472732036	0.253138852245443	-0.205097620486593	16081410	16083027	hypo	-	CHH	upstream	Thecc1EG002751	scaffold_1	mRNA	Unknown
scaffold_1	0.714285714285714	0.35	-0.364285714285714	16084419	16084419	hypo	+	CHH	intergenic	Thecc1EG002752	scaffold_1	mRNA	c("Oxidoreductase"	" zinc-binding dehydrogenase family protein (78%T)")
scaffold_1	0.667202104452163	0.456514968413795	-0.210687136038367	16092283	16093452	hypo	+	CHH	intronic	Thecc1EG002755	scaffold_1	mRNA	Uncharacterized protein
scaffold_1	0.411169756094568	0.299773253172627	-0.111396502921941	16095795	16096548	hyper	-	CHH	intronic	Thecc1EG002756	scaffold_1	mRNA	Uncharacterized protein
scaffold_1	0.405708974693774	0.186732784074478	-0.218976190619296	16143336	16144452	hypo	+	CHH	intronic	Thecc1EG002762	scaffold_1	mRNA	GTP cyclohydrolase I (71%P)
scaffold_1	0.411569594030559	0.262033243232092	-0.149536350798466	16146586	16148415	hypo	-	CHH	downstream	Thecc1EG002764	scaffold_1	mRNA	Uncharacterized protein (61%P)
scaffold_1	0.447341640245451	0.276996104960291	-0.170345535285159	16157275	16158863	hypo	-	CHH	intergenic	Thecc1EG002765	scaffold_1	mRNA	Unknown
scaffold_1	0.414966607408521	0.295353054349786	-0.119613553058735	16161194	16162830	hypo	-	CHH	UTR5	Thecc1EG002766	scaffold_1	mRNA	Uncharacterized protein (59%P)
scaffold_1	0.503109629809579	0.370615510697033	-0.132494119112547	16180272	16181971	hypo	+	CHH	upstream	Thecc1EG002767	scaffold_1	mRNA	Uncharacterized protein (82%P)
scaffold_1	0.45382827044428	0.226585159404102	-0.227243111040178	16190487	16191966	hypo	+	CHH	upstream	Thecc1EG002768	scaffold_1	mRNA	Uncharacterized protein (63%P)
scaffold_1	0.351081081081081	0.104362153256084	-0.246718927824997	16205102	16205341	hypo	-	CHH	intergenic	Thecc1EG002769	scaffold_1	mRNA	Uncharacterized protein (65%P)
scaffold_1	0.451854837293405	0.301868324117174	-0.149986513176231	16205544	16207039	hypo	-	CHH	intergenic	Thecc1EG002770	scaffold_1	mRNA	Unknown
scaffold_1	0.30870170733915	0.197564888660206	-0.111136818678943	16215939	16217832	hypo	+	CHH	intronic	Thecc1EG002771	scaffold_1	mRNA	Unknown
scaffold_1	0.0909090909090909	0.461538461538462	0.370629370629371	16245842	16245842	hyper	+	CHH	UTR5	Thecc1EG002772	scaffold_1	mRNA	Unknown
scaffold_1	0.39184556636633	0.320853844868563	-0.0709917214977665	16243836	16245829	hyper	+	CHH	exonic	Thecc1EG002773	scaffold_1	mRNA	Uncharacterized protein
scaffold_1	0.492215416962763	0.254709150217266	-0.237506266745497	16254516	16255711	hypo	-	CHH	upstream	Thecc1EG002774	scaffold_1	mRNA	Cyclin family protein (80%T)
scaffold_1	0.45431029237813	0.317635062331305	-0.136675230046825	16257852	16259491	hypo	-	CHH	upstream	Thecc1EG002775	scaffold_1	mRNA	Uncharacterized protein (54%P)
scaffold_1	0.412122845578159	0.185695879043117	-0.226426966535042	16273156	16275013	hypo	-	CHH	upstream	Thecc1EG002776	scaffold_1	mRNA	Uncharacterized protein
scaffold_1	0.543604518740685	0.287328395336222	-0.256276123404463	16280282	16281730	hyper	+	CHH	upstream	Thecc1EG002777	scaffold_1	mRNA	Uncharacterized protein
scaffold_1	0.571439076117164	0.319254970024881	-0.252184106092283	16281947	16283684	hypo	+	CHH	intergenic	Thecc1EG002778	scaffold_1	mRNA	Unknown
scaffold_1	0.497735783879009	0.216835331134867	-0.280900452744142	16285611	16287371	hypo	-	CHH	exonic	Thecc1EG002779	scaffold_1	mRNA	c("Copia-like retrotransposable element"	" putative (39%U)")
scaffold_1	0.436838802466803	0.259459771320757	-0.177379031146045	16297351	16299241	hyper	-	CHH	upstream	Thecc1EG002780	scaffold_1	mRNA	Uncharacterized protein (75%P)
scaffold_1	0.535926607574681	0.250787875185628	-0.285138732389052	16311692	16312136	hypo	+	CHH	upstream	Thecc1EG002781	scaffold_1	mRNA	Uncharacterized protein (70%P)
scaffold_1	0.458885831662529	0.317149142085079	-0.14173668957745	16310292	16311386	hypo	+	CHH	intronic	Thecc1EG002782	scaffold_1	mRNA	Uncharacterized protein
scaffold_1	0.466275681508999	0.23458836280453	-0.231687318704469	16329536	16331475	hypo	-	CHH	intergenic	Thecc1EG002784	scaffold_1	mRNA	Cytochrome P450 (66%U)
scaffold_1	0.470405348728448	0.269280896823681	-0.201124451904767	16369427	16371083	hypo	-	CHH	intronic	Thecc1EG002785	scaffold_1	mRNA	Uncharacterized protein (77%P)
scaffold_1	0.478125498809002	0.219086059202543	-0.259039439606459	16367413	16369245	hypo	+	CHH	intronic	Thecc1EG002786	scaffold_1	mRNA	Cysteine-rich RLK (RECEPTOR-like protein kinase) 8 (12%T)
scaffold_1	0.515325824416193	0.249014079715214	-0.266311744700979	16383098	16384920	hypo	+	CHH	upstream	Thecc1EG002787	scaffold_1	mRNA	Gag-pro-like protein (15%U)
scaffold_1	0.276189342133615	0.312941492386428	0.0367521502528137	16387477	16388348	hyper	+	CHH	intergenic	Thecc1EG002788	scaffold_1	mRNA	Uncharacterized protein (58%P)
scaffold_1	0.381636694216214	0.195296688845321	-0.186340005370893	16415647	16417241	hypo	+	CHH	upstream	Thecc1EG002789	scaffold_1	mRNA	Uncharacterized protein
scaffold_1	0.455213958131252	0.221156812168684	-0.234057145962568	16421969	16423805	hypo	-	CHH	upstream	Thecc1EG002790	scaffold_1	mRNA	Ty3-gypsy retrotransposon-like protein (27%U)
scaffold_1	0.492049372406133	0.355208053177913	-0.13684131922822	16429124	16430912	hypo	+	CHH	upstream	Thecc1EG002791	scaffold_1	mRNA	Uncharacterized protein (25%U)
scaffold_1	0.727272727272727	0.4	-0.327272727272727	16434240	16434240	hypo	+	CHH	UTR3	Thecc1EG002792	scaffold_1	mRNA	Uncharacterized protein (50%P)
scaffold_1	0.155330882352941	0.397101449275362	0.241770566922421	16444826	16444928	hyper	-	CHH	UTR5	Thecc1EG002793	scaffold_1	mRNA	Unknown
scaffold_1	0.166666666666667	0.44	0.273333333333333	16446914	16446914	hyper	+	CHH	intronic	Thecc1EG002794	scaffold_1	mRNA	Uncharacterized protein (82%P)
scaffold_1	0.214292871992428	0.268853923853924	0.0545610518614961	16443422	16444589	hyper	+	CHH	intronic	Thecc1EG002795	scaffold_1	mRNA	c("Cytochrome P450"	" family 82"	" subfamily C"	" polypeptide 2"	" putative (38%T)")
scaffold_1	0.432659332434413	0.267117598344817	-0.165541734089597	16457201	16458909	hyper	-	CHH	upstream	Thecc1EG002796	scaffold_1	mRNA	Uncharacterized protein (27%U)
scaffold_1	0.381842231842232	0.199975336774062	-0.18186689506817	16460630	16461646	hypo	+	CHH	intergenic	Thecc1EG002797	scaffold_1	mRNA	Uncharacterized protein (66%P)
scaffold_1	0.500587588910875	0.343997267297402	-0.156590321613472	16482879	16484763	hypo	-	CHH	UTR5	Thecc1EG002798	scaffold_1	mRNA	Unknown
scaffold_1	0.486485599915955	0.261933456932283	-0.224552142983673	16478027	16479903	hypo	-	CHH	intronic	Thecc1EG002799	scaffold_1	mRNA	Uncharacterized protein (48%U)
scaffold_1	0.467065153710516	0.346184140007869	-0.120881013702647	16480978	16482835	hypo	+	CHH	intronic	Thecc1EG002801	scaffold_1	mRNA	Unknown
scaffold_1	0.542229524355649	0.399335994556982	-0.142893529798666	16486372	16488034	hypo	-	CHH	exonic	Thecc1EG002802	scaffold_1	mRNA	Unknown
scaffold_1	0.365935600278907	0.165886393759095	-0.200049206519812	16497850	16499661	hypo	-	CHH	upstream	Thecc1EG002803	scaffold_1	mRNA	Unknown
scaffold_1	0.542564542935057	0.357876275496067	-0.18468826743899	16496548	16497684	hypo	+	CHH	intronic	Thecc1EG002804	scaffold_1	mRNA	Unknown
scaffold_1	0.434730500818348	0.216183504500744	-0.218546996317604	16518055	16519751	hypo	-	CHH	intergenic	Thecc1EG002805	scaffold_1	mRNA	c("Cytochrome P450 82A3"	" putative (56%P)")
scaffold_1	0.568500590548958	0.271659328548928	-0.29684126200003	16522995	16523335	hypo	-	CHH	intronic	Thecc1EG002806	scaffold_1	mRNA	Unknown
scaffold_1	0.442478019243337	0.252769836744848	-0.189708182498489	16535744	16537647	hypo	-	CHH	intronic	Thecc1EG002807	scaffold_1	mRNA	Unknown
scaffold_1	0.599017347366434	0.36471150000207	-0.234305847364364	16562983	16564907	hypo	+	CHH	intronic	Thecc1EG002809	scaffold_1	mRNA	Unknown
scaffold_1	0.324520247991648	0.269476041505859	-0.0550442064857893	16602341	16604016	hypo	-	CHH	intergenic	Thecc1EG002812	scaffold_1	mRNA	c("Retrotransposon"	" putative-like protein (28%U)")
scaffold_1	0.557208135078904	0.354070586246765	-0.203137548832139	16608220	16610115	hypo	+	CHH	intronic	Thecc1EG002813	scaffold_1	mRNA	Uncharacterized protein (82%P)
scaffold_1	0.363504333548009	0.284816058352644	-0.0786882751953653	16618501	16620351	hypo	+	CHH	intergenic	Thecc1EG002814	scaffold_1	mRNA	c("Gag/pol protein"	" putative (54%U)")
scaffold_1	0.336273550516097	0.341246018132811	0.00497246761671374	16632684	16632948	hyper	+	CHH	UTR5	Thecc1EG002815	scaffold_1	mRNA	Uncharacterized protein (23%U)
scaffold_1	0.373599640525106	0.195670995670996	-0.177928644854111	16634616	16634778	hypo	+	CHH	upstream	Thecc1EG002816	scaffold_1	mRNA	Unknown
scaffold_1	0.433234421616242	0.327442420973472	-0.10579200064277	16650329	16652285	hypo	-	CHH	intergenic	Thecc1EG002817	scaffold_1	mRNA	c("Integrase"	" catalytic region"	" Zinc finger"	" CCHC-type"	" Peptidase aspartic"	" catalytic (62%U)")
scaffold_1	0.455520495321405	0.218860213860214	-0.236660281461191	16685156	16685316	hypo	+	CHH	upstream	Thecc1EG002818	scaffold_1	mRNA	c("Polyprotein"	" putative-like protein (27%U)")
scaffold_1	0.579660967275785	0.321064806775077	-0.258596160500709	16685367	16686083	hypo	+	CHH	UTR5	Thecc1EG002819	scaffold_1	mRNA	Unknown
scaffold_1	0.48201527404285	0.224812411329993	-0.257202862712857	16689950	16691763	hypo	-	CHH	UTR3	Thecc1EG002820	scaffold_1	mRNA	Unknown
scaffold_1	0.477250944042964	0.32535683871522	-0.151894105327745	16700469	16701928	hypo	-	CHH	intergenic	Thecc1EG002821	scaffold_1	mRNA	c("UPF0737 protein AFP3"	" putative (40%P)")
scaffold_1	0.481542498469685	0.206564591581493	-0.274977906888192	16711347	16712917	hypo	+	CHH	intronic	Thecc1EG002822	scaffold_1	mRNA	Uncharacterized protein (54%U)
scaffold_1	0.384335404691968	0.220961933940333	-0.163373470751635	16724028	16725489	hyper	-	CHH	intronic	Thecc1EG002823	scaffold_1	mRNA	c("Cysteine-rich RLK (RECEPTOR-like protein kinase) 8"	" putative (37%T)")
scaffold_1	0.4082247476138	0.216394757051362	-0.191829990562438	16725687	16727401	hypo	+	CHH	intronic	Thecc1EG002824	scaffold_1	mRNA	Unknown
scaffold_1	0.462818689952978	0.192749944802115	-0.270068745150863	16729996	16731589	hypo	-	CHH	intronic	Thecc1EG002825	scaffold_1	mRNA	Ac-like transposase (29%U)
scaffold_1	0.401484440354906	0.306712682174319	-0.0947717581805866	16731860	16733208	hypo	-	CHH	UTR5	Thecc1EG002826	scaffold_1	mRNA	c("Nuclear transport factor 2 family protein with RNA binding domain"	" putative (57%P)")
scaffold_1	0.444587758729649	0.251970853340136	-0.192616905389513	16748333	16750280	hypo	-	CHH	upstream	Thecc1EG002829	scaffold_1	mRNA	Uncharacterized protein (61%P)
scaffold_1	0.444487533972859	0.328205529656625	-0.116282004316234	16755811	16757685	hypo	-	CHH	upstream	Thecc1EG002830	scaffold_1	mRNA	Unknown
scaffold_1	0.405925227270906	0.36973743120272	-0.0361877960681866	16760228	16762122	hypo	+	CHH	intergenic	Thecc1EG002831	scaffold_1	mRNA	Uncharacterized protein (53%P)
scaffold_1	0.500451191777132	0.28010970102296	-0.220341490754172	16793259	16794878	hypo	+	CHH	upstream	Thecc1EG002834	scaffold_1	mRNA	Unknown
scaffold_1	0.351464936299353	0.286268778156709	-0.0651961581426435	16826573	16827883	hypo	-	CHH	intergenic	Thecc1EG002835	scaffold_1	mRNA	Integrase-type DNA-binding superfamily protein (69%P)
scaffold_1	0.405667906261212	0.280328616867111	-0.1253392893941	16842430	16843770	hyper	-	CHH	upstream	Thecc1EG002839	scaffold_1	mRNA	c("Nam protein 1"	" putative (39%P)")
scaffold_1	0.44522881494781	0.336217001108955	-0.109011813838856	16846455	16848377	hypo	-	CHH	intronic	Thecc1EG002841	scaffold_1	mRNA	c("Retrotransposon"	" Ty1-copia subclass"	" putative-like protein (17%U)")
scaffold_1	0.544975362654182	0.370723792570216	-0.174251570083966	16863255	16864233	hyper	-	CHH	upstream	Thecc1EG002842	scaffold_1	mRNA	Unknown
scaffold_1	0.56276458212424	0.379742270681316	-0.183022311442924	16882464	16884242	hyper	-	CHH	upstream	Thecc1EG002843	scaffold_1	mRNA	c("Transcriptional activator"	" putative (68%U)")
scaffold_1	0.399455527613556	0.177003701030806	-0.22245182658275	16907569	16909139	hypo	-	CHH	upstream	Thecc1EG002844	scaffold_1	mRNA	Uncharacterized protein (24%U)
scaffold_1	0.453771888872508	0.384042315262122	-0.0697295736103861	16903134	16905047	hypo	+	CHH	intronic	Thecc1EG002845	scaffold_1	mRNA	Uncharacterized protein (69%P)
scaffold_1	0.472464987831319	0.218670883446134	-0.253794104385184	16909200	16910002	hypo	-	CHH	intergenic	Thecc1EG002846	scaffold_1	mRNA	Dolichol-phosphate mannosyltransferase-related (84%T)
scaffold_1	0.497435897435898	0.289473684210526	-0.207962213225371	16922798	16924602	hypo	-	CHH	intergenic	Thecc1EG002847	scaffold_1	mRNA	Uncharacterized protein (68%P)
scaffold_1	0.440824452684256	0.326944061420789	-0.113880391263467	16938215	16940191	hyper	-	CHH	intronic	Thecc1EG002850	scaffold_1	mRNA	Unknown
scaffold_1	0.456841796547679	0.302702702702703	-0.154139093844976	16940218	16940431	hypo	+	CHH	upstream	Thecc1EG002851	scaffold_1	mRNA	c("Polyprotein"	" putative (47%U)")
scaffold_1	0.441284869438491	0.394105315324277	-0.0471795541142149	16936338	16938177	hypo	+	CHH	intronic	Thecc1EG002852	scaffold_1	mRNA	Uncharacterized protein
scaffold_1	0.592184265010352	0.240929765886288	-0.351254499124064	16941641	16941694	hypo	+	CHH	intergenic	Thecc1EG002853	scaffold_1	mRNA	FatA acyl-ACP thioesterase (69%T)
scaffold_1	0.2	0	-0.2	16954149	16954149	hypo	+	CHH	upstream	Thecc1EG002855	scaffold_1	mRNA	P-loop containing nucleoside triphosphate hydrolases superfamily protein (78%P)
scaffold_1	0.472794211800406	0.378016526407696	-0.0947776853927099	16959673	16960801	hyper	+	CHH	upstream	Thecc1EG002858	scaffold_1	mRNA	Unknown
scaffold_1	0.514287314182358	0.293889005291951	-0.220398308890407	16969971	16971856	hypo	-	CHH	upstream	Thecc1EG002860	scaffold_1	mRNA	Unknown
scaffold_1	0.380307243650208	0.205681205325359	-0.174626038324849	16988629	16990628	hypo	-	CHH	intergenic	Thecc1EG002861	scaffold_1	mRNA	Unknown
scaffold_1	0.290741542059145	0.241146277684343	-0.0495952643748015	16993304	16995125	hyper	-	CHH	intronic	Thecc1EG002862	scaffold_1	mRNA	Unknown
scaffold_1	0.36253314767701	0.416650903503525	0.0541177558265155	16999358	17001324	hyper	+	CHH	intronic	Thecc1EG002863	scaffold_1	mRNA	c("Retrotransposon protein"	" putative (37%U)")
scaffold_1	0.302044633642931	0.120535714285714	-0.181508919357217	17001459	17001975	hypo	-	CHH	UTR5	Thecc1EG002864	scaffold_1	mRNA	Unknown
scaffold_1	0.355624426078971	0.178467580740308	-0.177156845338664	17017501	17019452	hypo	+	CHH	intronic	Thecc1EG002865	scaffold_1	mRNA	Uncharacterized protein (82%P)
scaffold_1	0.422149065072548	0.297652009160217	-0.124497055912331	17026434	17028087	hypo	-	CHH	intronic	Thecc1EG002866	scaffold_1	mRNA	Uncharacterized protein (44%P)
scaffold_1	0.519047619047619	0.253395585738539	-0.265652033309079	17059824	17059986	hypo	+	CHH	upstream	Thecc1EG002868	scaffold_1	mRNA	Unknown
scaffold_1	0.458737679581297	0.255379862994805	-0.203357816586492	17060193	17061983	hypo	-	CHH	upstream	Thecc1EG002869	scaffold_1	mRNA	Uncharacterized protein (30%U)
scaffold_1	0.475810441639029	0.305767343957402	-0.170043097681627	17073525	17075220	hypo	-	CHH	intergenic	Thecc1EG002870	scaffold_1	mRNA	Unknown
scaffold_1	0.435065814498716	0.220251745439499	-0.214814069059217	17083826	17085726	hypo	-	CHH	intergenic	Thecc1EG002871	scaffold_1	mRNA	Unknown
scaffold_1	0.531818895668544	0.332327356637474	-0.199491539031069	17087433	17089253	hypo	-	CHH	exonic	Thecc1EG002872	scaffold_1	mRNA	Unknown
scaffold_1	0.434805434280141	0.285339105796091	-0.14946632848405	17112456	17114036	hyper	-	CHH	upstream	Thecc1EG002877	scaffold_1	mRNA	c("Tetratricopeptide repeat (TPR)-like superfamily protein"	" putative (56%T)")
scaffold_1	0	0.2	0.2	17111625	17111625	hyper	+	CHH	exonic	Thecc1EG002878	scaffold_1	mRNA	Uncharacterized protein (54%P)
scaffold_1	0.422219987801416	0.224312617767611	-0.197907370033805	17127374	17129021	hypo	+	CHH	intergenic	Thecc1EG002879	scaffold_1	mRNA	Sterile alpha motif domain-containing protein (63%P)
scaffold_1	0.558868205285322	0.309039630281437	-0.249828575003884	17141641	17143410	hypo	+	CHH	upstream	Thecc1EG002881	scaffold_1	mRNA	GPI transamidase component PIG-S-related (63%T)
scaffold_1	0.480897502188695	0.351484389454873	-0.129413112733822	17147777	17149748	hyper	-	CHH	intergenic	Thecc1EG002883	scaffold_1	mRNA	Uncharacterized protein
scaffold_1	0.458966740571783	0.248483177526495	-0.210483563045288	17157611	17159406	hypo	-	CHH	intergenic	Thecc1EG002884	scaffold_1	mRNA	Uncharacterized protein
scaffold_1	0.405307338082015	0.387737316814848	-0.0175700212671679	17187349	17188962	hypo	-	CHH	UTR5	Thecc1EG002885	scaffold_1	mRNA	Uncharacterized protein (49%P)
scaffold_1	0.396139459163297	0.239033185356531	-0.157106273806766	17185611	17187172	hypo	+	CHH	intronic	Thecc1EG002886	scaffold_1	mRNA	Unknown
scaffold_1	0.362512681001106	0.257376732288779	-0.105135948712327	17196606	17198488	hypo	-	CHH	upstream;downstream	Thecc1EG002887	scaffold_1	mRNA	Unknown
scaffold_1	0.480101537762902	0.36570771176766	-0.114393825995242	17201606	17203559	hypo	+	CHH	upstream	Thecc1EG002888	scaffold_1	mRNA	Uncharacterized protein (66%P)
scaffold_1	0.466553644292876	0.241923940080118	-0.224629704212758	17214867	17216215	hypo	+	CHH	exonic	Thecc1EG002889	scaffold_1	mRNA	Uncharacterized protein (69%P)
scaffold_1	0.469918725702241	0.338776021512181	-0.13114270419006	17212836	17214718	hypo	-	CHH	intronic	Thecc1EG002890	scaffold_1	mRNA	Unknown
scaffold_1	0.487132779399918	0.254946753279741	-0.232186026120177	17223167	17224767	hypo	+	CHH	upstream	Thecc1EG002891	scaffold_1	mRNA	Unknown
scaffold_1	0.49129476584022	0.225639222235924	-0.265655543604296	17226463	17228011	hypo	-	CHH	intergenic	Thecc1EG002894	scaffold_1	mRNA	c("Copia-like retrotransposable element"	" putative (42%U)")
scaffold_1	0.68706070316292	0.494951727036956	-0.192108976125965	17248855	17249624	hypo	-	CHH	upstream;downstream	Thecc1EG002897	scaffold_1	mRNA	GPI transamidase component Gpi16 subunit family protein (62%T)
scaffold_1	0.692297377485031	0.424500554498343	-0.267796822986688	17251439	17251641	hypo	+	CHH	upstream;downstream	Thecc1EG002898	scaffold_1	mRNA	Uncharacterized protein
scaffold_1	0.556376811594203	0.301596497184732	-0.254780314409471	17253163	17253206	hypo	+	CHH	upstream;downstream	Thecc1EG002899	scaffold_1	mRNA	Serine carboxypeptidase-like 49 (72%T)
scaffold_1	0.318305028305028	0.258535362362262	-0.0597696659427659	17291627	17292427	hyper	+	CHH	upstream	Thecc1EG002905	scaffold_1	mRNA	Endoplasmic reticulum retention defective 2B (89%T)
scaffold_1	0.502787461571275	0.251254480286738	-0.251532981284537	17303618	17304043	hypo	-	CHH	UTR5	Thecc1EG002907	scaffold_1	mRNA	Ubiquitin carboxyl-terminal hydrolase family protein (71%T)
scaffold_1	0.434157952545184	0.230830086313463	-0.20332786623172	17301877	17303522	hypo	+	CHH	intronic	Thecc1EG002908	scaffold_1	mRNA	Uncharacterized protein (45%P)
scaffold_1	0.422178036368812	0.520865987460815	0.0986879510920025	17317495	17317897	hypo	+	CHH	upstream	Thecc1EG002909	scaffold_1	mRNA	Uncharacterized protein (47%P)
scaffold_1	0.409622179647194	0.198324941945038	-0.211297237702155	17327434	17328936	hypo	-	CHH	upstream	Thecc1EG002910	scaffold_1	mRNA	Unknown
scaffold_1	0.385585699250011	0.279738070461795	-0.105847628788216	17342320	17344194		-	CHH	upstream	Thecc1EG002911	scaffold_1	mRNA	c("RNA-directed DNA polymerase (Reverse transcriptase)"	" Ribonuclease H-like protein (28%U)")
scaffold_1	0.365221477820835	0.247186418185391	-0.118035059635444	17345580	17347410	hyper	+	CHH	intergenic	Thecc1EG002912	scaffold_1	mRNA	Unknown
scaffold_1	0.433378772863751	0.224185547411407	-0.209193225452344	17358933	17360903	hypo	-	CHH	upstream	Thecc1EG002913	scaffold_1	mRNA	Unknown
scaffold_1	0.466311492763537	0.239800795994479	-0.226510696769058	17371623	17373325	hypo	+	CHH	intergenic	Thecc1EG002914	scaffold_1	mRNA	c("X-ray induced transcript 1"	" putative (58%P)")
scaffold_1	0.600642018208767	0.358023685347202	-0.242618332861565	17404251	17404979	hypo	-	CHH	intergenic	Thecc1EG002917	scaffold_1	mRNA	Non-LTR retroelement reverse transcriptase-like (25%U)
scaffold_1	0.426787412727842	0.325116475529296	-0.101670937198547	17410337	17411202	hyper	-	CHH	exonic	Thecc1EG002918	scaffold_1	mRNA	Uncharacterized protein (82%P)
scaffold_1	0.699564289411655	0.445662407260361	-0.253901882151294	17415066	17416249	hypo	+	CHH	intergenic	Thecc1EG002919	scaffold_1	mRNA	c("Pentatricopeptide repeat-containing protein"	" putative (71%U)")
scaffold_1	0.272727272727273	0.03125	-0.241477272727273	17426383	17426383	hypo	-	CHH	intronic	Thecc1EG002920	scaffold_1	mRNA	Uncharacterized protein
scaffold_1	0.357876038531759	0.267557808011562	-0.0903182305201971	17434348	17436224	hyper	-	CHH	intronic	Thecc1EG002922	scaffold_1	mRNA	Transposase-like protein (25%U)
scaffold_1	0.480952380952381	0.310570205093531	-0.170382175858849	17466271	17466805	hyper	+	CHH	intronic	Thecc1EG002924	scaffold_1	mRNA	c("Helicase/SANT-associated"	" putative (59%P)")
scaffold_1	0.538461538461538	0.222222222222222	-0.316239316239316	17515065	17515065	hypo	-	CHH	intronic	Thecc1EG002929	scaffold_1	mRNA	Leucine-rich repeat protein kinase family protein (73%P)
scaffold_1	0.422527607402188	0.231488540629273	-0.191039066772914	17525546	17526836	hypo	+	CHH	upstream	Thecc1EG002931	scaffold_1	mRNA	Unknown
scaffold_1	0.54073515613356	0.433384283145285	-0.107350872988275	17531990	17532458	hypo	+	CHH	upstream	Thecc1EG002932	scaffold_1	mRNA	Uncharacterized protein (69%P)
scaffold_1	0.453755596255596	0.28795747913395	-0.165798117121647	17537143	17538456	hypo	+	CHH	upstream	Thecc1EG002933	scaffold_1	mRNA	Ribosomal protein L13 family protein (94%T)
scaffold_1	0.412437615345464	0.271694857516645	-0.140742757828819	17559988	17561949	hypo	+	CHH	intronic	Thecc1EG002934	scaffold_1	mRNA	Unknown
scaffold_1	0.545809541550489	0.298445148317473	-0.247364393233016	17548750	17550392	hypo	-	CHH	intronic	Thecc1EG002935	scaffold_1	mRNA	Unknown
scaffold_1	0.516818167360865	0.371097941112548	-0.145720226248318	17554919	17556816	hypo	+	CHH	intronic	Thecc1EG002937	scaffold_1	mRNA	Uncharacterized protein (62%P)
scaffold_1	0.48294729217863	0.250392784062039	-0.232554508116592	17562007	17563116	hypo	-	CHH	intronic	Thecc1EG002938	scaffold_1	mRNA	Unknown
scaffold_1	0.520530794899676	0.245179825962239	-0.275350968937437	17567607	17569397	hypo	+	CHH	intronic	Thecc1EG002939	scaffold_1	mRNA	Unknown
scaffold_1	0.407239359158297	0.279545607313302	-0.127693751844995	17569531	17570179	hypo	+	CHH	UTR5	Thecc1EG002940	scaffold_1	mRNA	Unknown
scaffold_1	0.663636363636363	0.15	-0.513636363636363	17570199	17570201	hypo	-	CHH	exonic	Thecc1EG002941	scaffold_1	mRNA	Unknown
scaffold_1	0.515204448101643	0.311721128583429	-0.203483319518214	17583055	17583583	hypo	-	CHH	intronic	Thecc1EG002942	scaffold_1	mRNA	c("Cytochrome B5"	" n4"	"ATCB5-B"	"CB5-B (82%T)")
scaffold_1	0.318013681973435	0.258253515101018	-0.0597601668724175	17601560	17602603	hyper	-	CHH	upstream;downstream	Thecc1EG002945	scaffold_1	mRNA	Unknown
scaffold_1	0.409607252915258	0.326772814515136	-0.0828344384001217	17605212	17607137	hyper	+	CHH	intergenic	Thecc1EG002947	scaffold_1	mRNA	Uncharacterized protein (38%U)
scaffold_1	0.498284916426658	0.278615488671657	-0.219669427755001	17610946	17612846	hyper	-	CHH	exonic	Thecc1EG002948	scaffold_1	mRNA	Uncharacterized protein
scaffold_1	0.458980509755123	0.201202665289638	-0.257777844465485	17614186	17615175	hypo	+	CHH	exonic	Thecc1EG002950	scaffold_1	mRNA	c("BSD domain-containing protein"	" putative (51%P)")
scaffold_1	0.620459410153361	0.403893714332525	-0.216565695820836	17625113	17626784	hypo	+	CHH	intronic	Thecc1EG002951	scaffold_1	mRNA	c("Kip-related cyclin-dependent kinase inhibitor 3"	" putative (49%P)")
scaffold_1	0.419384280932737	0.264835731443733	-0.154548549489004	17658008	17658794	hypo	-	CHH	upstream	Thecc1EG002955	scaffold_1	mRNA	Uncharacterized protein (61%P)
scaffold_1	0.471873746916099	0.319668065998932	-0.152205680917168	17685458	17687191	hypo	-	CHH	upstream	Thecc1EG002961	scaffold_1	mRNA	EamA-like transporter family (63%T)
scaffold_1	0.391464024724958	0.207466183373576	-0.183997841351382	17702362	17704099	hyper	-	CHH	intergenic	Thecc1EG002962	scaffold_1	mRNA	Unknown
scaffold_1	0.468569953234951	0.279671261550229	-0.188898691684722	17715592	17717349	hypo	-	CHH	intergenic	Thecc1EG002963	scaffold_1	mRNA	Uncharacterized protein (54%P)
scaffold_1	0.621003883072849	0.359472682401854	-0.261531200670995	17727251	17727308	hypo	-	CHH	upstream;downstream	Thecc1EG002964	scaffold_1	mRNA	Uncharacterized protein (52%P)
scaffold_1	0.414902405342475	0.160083010148847	-0.254819395193628	17731306	17732097	hypo	+	CHH	intergenic	Thecc1EG002965	scaffold_1	mRNA	Kinase superfamily protein (66%T)
scaffold_1	0.544102829375746	0.305369911791285	-0.238732917584461	17739370	17740885	hypo	+	CHH	upstream	Thecc1EG002966	scaffold_1	mRNA	Uncharacterized protein (81%P)
scaffold_1	0.417488158367745	0.262862717916175	-0.15462544045157	17754413	17754850	hypo	+	CHH	upstream	Thecc1EG002968	scaffold_1	mRNA	c("NHL domain-containing protein"	" putative (51%P)")
scaffold_1	0.38136360582123	0.120735294117647	-0.260628311703583	17758506	17758654	hypo	-	CHH	intergenic	Thecc1EG002969	scaffold_1	mRNA	c("Clavata3/esr-related 41"	" putative (47%P)")
scaffold_1	0.466125236073681	0.257385213933361	-0.20874002214032	17773320	17773724	hypo	-	CHH	intergenic	Thecc1EG002970	scaffold_1	mRNA	Uncharacterized protein (78%P)
scaffold_1	0.309166020991679	0.170062156217679	-0.139103864773999	17788249	17789574	hypo	+	CHH	upstream	Thecc1EG002972	scaffold_1	mRNA	Uncharacterized protein (58%P)
scaffold_1	0.529489141027741	0.328387410063357	-0.201101730964384	17803946	17805827	hypo	+	CHH	intronic	Thecc1EG002974	scaffold_1	mRNA	Uncharacterized protein (79%P)
scaffold_1	0.508604594439906	0.330138114677012	-0.178466479762894	17822313	17824190	hypo	+	CHH	upstream	Thecc1EG002975	scaffold_1	mRNA	Uncharacterized protein (68%P)
scaffold_1	0.391663721544547	0.283337230689715	-0.108326490854831	17849647	17851390	hyper	-	CHH	upstream	Thecc1EG002978	scaffold_1	mRNA	Uncharacterized protein (65%P)
scaffold_1	0.373620548447719	0.230958511719787	-0.142662036727931	17862263	17864003	hypo	-	CHH	upstream	Thecc1EG002980	scaffold_1	mRNA	Unknown
scaffold_1	0.332546396485015	0.246221322537112	-0.0863250739479037	17871143	17871453	hyper	+	CHH	intergenic	Thecc1EG002981	scaffold_1	mRNA	Vesicle-associated membrane protein 726 (84%T)
scaffold_1	0.464965260033399	0.315549882228291	-0.149415377805109	17883019	17884122	hypo	+	CHH	upstream	Thecc1EG002982	scaffold_1	mRNA	c("Pantoate-beta-alanine ligase"	" putative (79%U)")
scaffold_1	0.488128205840682	0.234423333875289	-0.253704871965393	17901846	17903143	hypo	+	CHH	intronic	Thecc1EG002984	scaffold_1	mRNA	Alba DNA/RNA-binding protein (72%P)
scaffold_1	0.61860380116959	0.33927431125707	-0.279329489912521	17906979	17907012	hypo	+	CHH	upstream	Thecc1EG002987	scaffold_1	mRNA	Galactose oxidase/kelch repeat superfamily protein (65%P)
scaffold_1	0.5277549150018	0.414970925092829	-0.11278398990897	17917106	17917450	hyper	-	CHH	intronic	Thecc1EG002988	scaffold_1	mRNA	Uncharacterized protein (56%P)
scaffold_1	0.480654035538489	0.275387990899677	-0.205266044638813	17925206	17926077	hypo	-	CHH	intronic	Thecc1EG002990	scaffold_1	mRNA	Uncharacterized protein (65%P)
scaffold_1	0.44406104334293	0.267544256072139	-0.176516787270792	17922328	17924187	hypo	+	CHH	UTR3	Thecc1EG002991	scaffold_1	mRNA	Gag protease polyprotein (75%P)
scaffold_1	0.363715391191608	0.158956668331668	-0.20475872285994	17948562	17949910	hyper	-	CHH	intergenic	Thecc1EG002992	scaffold_1	mRNA	Gag protease polyprotein (67%P)
scaffold_1	0.437102678592994	0.222872738983232	-0.214229939609762	17956097	17957107	hypo	-	CHH	intronic	Thecc1EG002993	scaffold_1	mRNA	Transposase tnp2-like protein (29%U)
scaffold_1	0.341412639169807	0.177925645292192	-0.163486993877615	17960033	17961871	hyper	-	CHH	UTR3	Thecc1EG002994	scaffold_1	mRNA	Unknown
scaffold_1	0.398846986346986	0.324397689916466	-0.0744492964305204	17970655	17972528	hyper	+	CHH	intronic	Thecc1EG002995	scaffold_1	mRNA	Uncharacterized protein (58%P)
scaffold_1	0.362702043736526	0.257752742668327	-0.104949301068199	17981211	17982475	hypo	-	CHH	upstream	Thecc1EG002996	scaffold_1	mRNA	Unknown
scaffold_1	0.393600771187893	0.204708268033305	-0.188892503154588	17987668	17989204	hypo	-	CHH	upstream	Thecc1EG002997	scaffold_1	mRNA	Uncharacterized protein (87%P)
scaffold_1	0.232905414922959	0.366507298778767	0.133601883855808	18000724	18002528	hyper	+	CHH	upstream	Thecc1EG002998	scaffold_1	mRNA	Unknown
scaffold_1	0.533132181259603	0.316279280150131	-0.216852901109472	18010627	18012553	hypo	+	CHH	upstream	Thecc1EG002999	scaffold_1	mRNA	Unknown
scaffold_1	0.448498380096583	0.255214298330975	-0.193284081765608	18015314	18016915	hypo	+	CHH	upstream	Thecc1EG003000	scaffold_1	mRNA	Uncharacterized protein (58%P)
scaffold_1	0.350164951001416	0.251061063345887	-0.0991038876555297	18020706	18022370	hypo	+	CHH	intronic	Thecc1EG003002	scaffold_1	mRNA	Unknown
scaffold_1	0.41469455438987	0.203050478735785	-0.211644075654085	18249570	18251288	hypo	+	CHH	upstream	Thecc1EG003005	scaffold_1	mRNA	Unknown
scaffold_1	0.37135545712699	0.316586613867852	-0.0547688432591375	18068419	18070292	hyper	-	CHH	intronic	Thecc1EG003006	scaffold_1	mRNA	Uncharacterized protein
scaffold_1	0.67699228307924	0.38874242852211	-0.288249854557129	18073778	18074371	hypo	+	CHH	intronic	Thecc1EG003007	scaffold_1	mRNA	Unknown
scaffold_1	0.453898147551735	0.268632169631796	-0.185265977919939	18082591	18083742	hypo	-	CHH	UTR3	Thecc1EG003008	scaffold_1	mRNA	Peroxisomal 3-ketoacyl-CoA thiolase 3 (75%T)
scaffold_1	0.373979122989924	0.208600997260878	-0.165378125729046	18084976	18086920	hyper	-	CHH	intronic	Thecc1EG003009	scaffold_1	mRNA	Unknown
scaffold_1	0.282469135802469	0.0555555555555557	-0.226913580246914	18087754	18087771	hypo	+	CHH	intronic	Thecc1EG003010	scaffold_1	mRNA	Uncharacterized protein
scaffold_1	0.666666666666667	0.944444444444444	0.277777777777778	18098302	18098302	hyper	-	CHH	intronic	Thecc1EG003011	scaffold_1	mRNA	c("Serine/threonine protein kinase"	" putative (45%U)")
scaffold_1	0.499105126871613	0.384503906019377	-0.114601220852236	18112738	18114175	hypo	+	CHH	intronic	Thecc1EG003012	scaffold_1	mRNA	Uncharacterized protein (60%P)
scaffold_1	0.490152540682717	0.225616649497568	-0.264535891185148	18116357	18117210	hypo	-	CHH	UTR5	Thecc1EG003013	scaffold_1	mRNA	Uncharacterized protein (62%P)
scaffold_1	0.495907550084269	0.381204021249969	-0.114703528834301	18114336	18116262	hyper	-	CHH	exonic	Thecc1EG003014	scaffold_1	mRNA	Unknown
scaffold_1	0.448133668153473	0.219407059839824	-0.22872660831365	18140214	18141839	hypo	-	CHH	intronic	Thecc1EG003016	scaffold_1	mRNA	Unknown
scaffold_1	0.568571752779145	0.298232412618982	-0.270339340160164	18146413	18148324	hypo	-	CHH	exonic	Thecc1EG003017	scaffold_1	mRNA	Unknown
scaffold_1	0.211729468599034	0.173598901098901	-0.0381305675001328	18201953	18202083	hyper	+	CHH	UTR5	Thecc1EG003018	scaffold_1	mRNA	Uncharacterized protein (26%U)
scaffold_1	0.397519867146139	0.233719122540441	-0.163800744605698	18185894	18187368	hyper	-	CHH	intronic	Thecc1EG003019	scaffold_1	mRNA	Uncharacterized protein (62%P)
scaffold_1	0.250235748705417	0.322800799653423	0.0725650509480061	18194906	18196734	hyper	-	CHH	intronic	Thecc1EG003020	scaffold_1	mRNA	Unknown
scaffold_1	0.503882041382041	0.253401360544217	-0.250480680837823	18198968	18199251	hypo	+	CHH	intronic	Thecc1EG003021	scaffold_1	mRNA	Uncharacterized protein (44%U)
scaffold_1	0.421926780898863	0.306321413241566	-0.115605367657297	18199527	18200953	hypo	-	CHH	intronic	Thecc1EG003022	scaffold_1	mRNA	Uncharacterized protein
scaffold_1	0.310412707332078	0.344616242603859	0.0342035352717801	18209895	18211343	hypo	-	CHH	intronic	Thecc1EG003023	scaffold_1	mRNA	Uncharacterized protein (74%P)
scaffold_1	0.383887829516066	0.24103565602642	-0.142852173489647	18237653	18239548	hyper	-	CHH	intronic	Thecc1EG003025	scaffold_1	mRNA	DNA/RNA polymerases superfamily protein (70%P)
scaffold_1	0.47262445157182	0.272770589589313	-0.199853861982507	18236473	18237565	hypo	+	CHH	exonic	Thecc1EG003026	scaffold_1	mRNA	Uncharacterized protein (33%U)
scaffold_1	0.364396653701269	0.228649868450515	-0.135746785250754	18271929	18273084	hypo	+	CHH	intergenic	Thecc1EG003027	scaffold_1	mRNA	UDP-Glycosyltransferase superfamily protein (76%P)
scaffold_1	0.331674797665648	0.358852071891069	0.0271772742254214	18304417	18305376	hyper	+	CHH	intergenic	Thecc1EG003029	scaffold_1	mRNA	Pectin lyase-like superfamily protein (83%P)
scaffold_1	0.477726326088993	0.283555987033794	-0.194170339055199	18311759	18313595	hypo	+	CHH	downstream	Thecc1EG003030	scaffold_1	mRNA	Unknown
scaffold_1	0.59507435589789	0.349669696405081	-0.24540465949281	18317744	18319398	hypo	-	CHH	intronic	Thecc1EG003031	scaffold_1	mRNA	Uncharacterized protein (72%P)
scaffold_1	0.335962855489432	0.272433263351345	-0.0635295921380864	18334787	18336659	hyper	-	CHH	intergenic	Thecc1EG003032	scaffold_1	mRNA	Uncharacterized protein (36%U)
scaffold_1	0.417136782223799	0.332834169741644	-0.084302612482155	18371423	18372914	hypo	-	CHH	upstream	Thecc1EG003035	scaffold_1	mRNA	Unknown
scaffold_1	0.450784215784216	0.361366396761134	-0.0894178190230822	18386804	18387623	hypo	-	CHH	intergenic	Thecc1EG003036	scaffold_1	mRNA	Uncharacterized protein (53%P)
scaffold_1	0.569775403584024	0.346004540971965	-0.223770862612059	18401314	18401992	hypo	-	CHH	intergenic	Thecc1EG003038	scaffold_1	mRNA	Alcohol dehydrogenase 1 (82%T)
scaffold_1	0.300287635190906	0.191958958438981	-0.108328676751925	18416035	18417769	hypo	+	CHH	intergenic	Thecc1EG003041	scaffold_1	mRNA	Unknown
scaffold_1	0.398000843479407	0.312113408536869	-0.0858874349425378	18434139	18436073	hypo	+	CHH	upstream	Thecc1EG003042	scaffold_1	mRNA	c("Retrotransposon"	" Ty3-gypsy sub-class"	" putative-like protein (33%U)")
scaffold_1	0.530720738054404	0.292892285148912	-0.237828452905492	18447643	18449356	hypo	-	CHH	upstream	Thecc1EG003043	scaffold_1	mRNA	Unknown
scaffold_1	0.450765635507098	0.221510156510157	-0.229255478996941	18483695	18485298	hyper	-	CHH	UTR5	Thecc1EG003044	scaffold_1	mRNA	c("Retrotransposon protein"	" putative (44%U)")
scaffold_1	0.447607258391572	0.352290996636704	-0.0953162617548683	18481694	18483693	hypo	+	CHH	intronic	Thecc1EG003045	scaffold_1	mRNA	Gag protease polyprotein (61%P)
scaffold_1	0.440473148361852	0.252113194861979	-0.188359953499873	18533611	18535276	hyper	-	CHH	intergenic	Thecc1EG003046	scaffold_1	mRNA	c("Retrotransposon protein"	" Ty3-gypsy subclass"	" putative (35%U)")
scaffold_1	0.390534692512715	0.30672444943277	-0.0838102430799441	18600238	18602233	hyper	-	CHH	upstream	Thecc1EG003047	scaffold_1	mRNA	Retrotransposon-like protein (34%U)
scaffold_1	0.433355451909692	0.334713544149279	-0.0986419077604131	18608704	18610329	hypo	-	CHH	intergenic	Thecc1EG003048	scaffold_1	mRNA	Uncharacterized protein (33%U)
scaffold_1	0.357963285304135	0.304119497877044	-0.0538437874270909	18632855	18634832	hypo	-	CHH	intergenic	Thecc1EG003049	scaffold_1	mRNA	Unknown
scaffold_1	0.494309730919157	0.331092871931381	-0.163216858987776	18661575	18662087	hypo	+	CHH	intronic	Thecc1EG003050	scaffold_1	mRNA	Unknown
scaffold_1	0.345872117979215	0.166604419545596	-0.179267698433619	18660661	18661386	hypo	+	CHH	intronic	Thecc1EG003051	scaffold_1	mRNA	c("Retrotransposon protein"	" putative (39%U)")
scaffold_1	0.482584676771594	0.327639816686641	-0.154944860084953	18658865	18660445	hypo	+	CHH	intronic	Thecc1EG003052	scaffold_1	mRNA	Unknown
scaffold_1	0.496796643751848	0.241809811490531	-0.254986832261317	18676689	18677532	hypo	+	CHH	upstream	Thecc1EG003053	scaffold_1	mRNA	Unknown
scaffold_1	0.392577081711855	0.239364163383538	-0.153212918328317	18691158	18693037	hypo	-	CHH	upstream	Thecc1EG003054	scaffold_1	mRNA	Unknown
scaffold_1	0.519326235002868	0.248569928767621	-0.270756306235247	18683557	18684352	hypo	-	CHH	intronic	Thecc1EG003055	scaffold_1	mRNA	Unknown
scaffold_1	0.581525320616088	0.389079531531891	-0.192445789084197	18698788	18700183	hyper	-	CHH	upstream	Thecc1EG003056	scaffold_1	mRNA	c("ABI3"	" putative (53%U)")
scaffold_1	0.459054953935771	0.263845903779712	-0.19520905015606	18701713	18703637	hypo	-	CHH	intergenic	Thecc1EG003057	scaffold_1	mRNA	Uncharacterized protein (37%P)
scaffold_1	0.454234902191332	0.357448916513713	-0.0967859856776194	18716293	18718131	hypo	+	CHH	upstream	Thecc1EG003058	scaffold_1	mRNA	Uncharacterized protein (52%P)
scaffold_1	0.415350422662236	0.1988522361202	-0.216498186542036	18719788	18721707	hypo	+	CHH	upstream	Thecc1EG003059	scaffold_1	mRNA	Uncharacterized protein (72%P)
scaffold_1	0.441197691197691	0.338310708898944	-0.102886982298747	18728446	18728502	hypo	+	CHH	upstream	Thecc1EG003060	scaffold_1	mRNA	Uncharacterized protein
scaffold_1	0.320672514619883	0.21098033750847	-0.109692177111413	18729590	18730719	hypo	-	CHH	intronic	Thecc1EG003061	scaffold_1	mRNA	Unknown
scaffold_1	0.407294105295538	0.279672808731493	-0.127621296564045	18739292	18741191	hypo	+	CHH	downstream	Thecc1EG003062	scaffold_1	mRNA	Unknown
scaffold_1	0.558810126828981	0.351596557155379	-0.207213569673602	18741401	18741709	hypo	+	CHH	intronic	Thecc1EG003063	scaffold_1	mRNA	Uncharacterized protein (18%U)
scaffold_1	0.370249981028101	0.311242257920419	-0.0590077231076812	18748560	18750396	hyper	-	CHH	exonic	Thecc1EG003064	scaffold_1	mRNA	Unknown
scaffold_1	0.281312471211852	0.211629107782759	-0.0696833634290932	18751922	18753791	hyper	+	CHH	intronic	Thecc1EG003065	scaffold_1	mRNA	Uncharacterized protein (20%U)
scaffold_1	0.441543812961242	0.27989551404362	-0.161648298917622	18809308	18810808	hypo	+	CHH	upstream	Thecc1EG003066	scaffold_1	mRNA	Uncharacterized protein (55%P)
scaffold_1	0.204166666666666	0.263157894736842	0.0589912280701755	18858303	18858318	hypo	+	CHH	intronic	Thecc1EG003067	scaffold_1	mRNA	c("Retrotransposon protein"	" Ty3-gypsy subclass"	" putative (40%U)")
scaffold_1	0.461499334749842	0.424565385837058	-0.0369339489127842	18928102	18929072	hyper	-	CHH	upstream	Thecc1EG003068	scaffold_1	mRNA	Unknown
scaffold_1	0.367406219019725	0.262011343769217	-0.105394875250509	18856370	18858298	hypo	+	CHH	intronic	Thecc1EG003069	scaffold_1	mRNA	Uncharacterized protein (61%P)
scaffold_1	0.239676903395391	0.211522408497198	-0.0281544948981923	18873956	18875819	hypo	-	CHH	intronic	Thecc1EG003070	scaffold_1	mRNA	Uncharacterized protein
scaffold_1	0.420193846545234	0.261112650528251	-0.159081196016983	18862119	18863997	hypo	-	CHH	intronic	Thecc1EG003071	scaffold_1	mRNA	Unknown
scaffold_1	0.499625267618276	0.256483995415058	-0.243141272203217	18884726	18885822	hypo	+	CHH	intronic	Thecc1EG003072	scaffold_1	mRNA	Uncharacterized protein
scaffold_1	0.242588984865873	0.282312619154724	0.0397236342888518	18886767	18887205	hypo	+	CHH	intronic	Thecc1EG003073	scaffold_1	mRNA	Unknown
scaffold_1	0.441820894142485	0.303638286050958	-0.138182608091527	18913603	18915503	hypo	+	CHH	intronic	Thecc1EG003074	scaffold_1	mRNA	Mitochondrial ribosomal L11-like protein (33%T)
scaffold_1	0.43712398422059	0.250882910169367	-0.186241074051222	18917943	18919159	hyper	-	CHH	intronic	Thecc1EG003075	scaffold_1	mRNA	Uncharacterized protein
scaffold_1	0.466106628945664	0.321933711947657	-0.144172916998007	18932384	18934358	hypo	+	CHH	intergenic	Thecc1EG003076	scaffold_1	mRNA	Unknown
scaffold_1	0.478490340608291	0.254441623601728	-0.224048717006563	18945920	18947739	hypo	-	CHH	intronic	Thecc1EG003077	scaffold_1	mRNA	Unknown
scaffold_1	0.516639003731631	0.377092625887514	-0.139546377844117	18942715	18944355	hypo	+	CHH	downstream	Thecc1EG003078	scaffold_1	mRNA	Unknown
scaffold_1	0.34208715976211	0.364402558099241	0.0223153983371309	18955987	18957557	hypo	-	CHH	upstream	Thecc1EG003079	scaffold_1	mRNA	Uncharacterized protein (39%U)
scaffold_1	0.342112188281652	0.322013183152027	-0.020099005129625	18957757	18959454	hypo	-	CHH	intergenic	Thecc1EG003080	scaffold_1	mRNA	c("Retrotransposon"	" Ty3-gypsy subclass"	" putative-like protein (31%U)")
scaffold_1	0.502859438946721	0.29152273874534	-0.211336700201381	18989267	18991238	hypo	-	CHH	intergenic	Thecc1EG003081	scaffold_1	mRNA	Unknown
scaffold_1	0.53109925810202	0.358381593996151	-0.172717664105869	19007942	19009896	hypo	+	CHH	intronic	Thecc1EG003082	scaffold_1	mRNA	Gag protease polyprotein (65%P)
scaffold_1	0.403315571517119	0.303321856913367	-0.0999937146037512	19021930	19023818	hypo	+	CHH	intronic	Thecc1EG003083	scaffold_1	mRNA	c("Retrotransposon protein"	" putative (51%U)")
scaffold_1	0.47700350794691	0.282067129965742	-0.194936377981169	19030067	19031623	hyper	-	CHH	intronic	Thecc1EG003084	scaffold_1	mRNA	Uncharacterized protein (61%P)
scaffold_1	0.456889738291805	0.356267224681042	-0.100622513610763	19039475	19041280	hypo	-	CHH	upstream	Thecc1EG003085	scaffold_1	mRNA	Unknown
scaffold_1	0.396278733311465	0.229076406965823	-0.167202326345642	19075016	19076947	hypo	+	CHH	UTR5	Thecc1EG003088	scaffold_1	mRNA	Unknown
scaffold_1	0.5342063516455	0.391483236071581	-0.142723115573918	19060478	19062401	hypo	-	CHH	intronic	Thecc1EG003089	scaffold_1	mRNA	Unknown
scaffold_1	0.443189687349264	0.224616917487817	-0.218572769861447	19063680	19065401	hypo	+	CHH	exonic	Thecc1EG003091	scaffold_1	mRNA	Uncharacterized protein (67%U)
scaffold_1	0.475735045296488	0.251821635038657	-0.223913410257832	19066397	19068227	hypo	-	CHH	intronic	Thecc1EG003092	scaffold_1	mRNA	Cysteine-rich RLK (RECEPTOR-like protein kinase) 8 (14%T)
scaffold_1	0.399086217087875	0.234188195620818	-0.164898021467057	19072980	19074945	hypo	-	CHH	intronic	Thecc1EG003093	scaffold_1	mRNA	DNA/RNA polymerases superfamily protein (9%T)
scaffold_1	0.365164442167688	0.182265137724789	-0.182899304442898	19094106	19095954	hypo	-	CHH	intronic	Thecc1EG003095	scaffold_1	mRNA	Unknown
scaffold_1	0.421284766488692	0.266993263120352	-0.15429150336834	19109673	19111557	hypo	+	CHH	intergenic	Thecc1EG003096	scaffold_1	mRNA	Uncharacterized protein (6%U)
scaffold_1	0.545957624927008	0.359981715779799	-0.185975909147209	19119066	19120536	hyper	+	CHH	intronic	Thecc1EG003097	scaffold_1	mRNA	c("Retrotransposon"	" Ty3-gypsy subclass"	" putative-like protein (29%U)")
scaffold_1	0.47640923681078	0.200292814667127	-0.276116422143653	19152713	19154469	hypo	+	CHH	upstream	Thecc1EG003098	scaffold_1	mRNA	Unknown
scaffold_1	0.366287024305772	0.233988816803678	-0.132298207502094	19156770	19158725	hypo	+	CHH	intergenic	Thecc1EG003099	scaffold_1	mRNA	Uncharacterized protein (61%P)
scaffold_1	0.458065405862547	0.343363977254186	-0.11470142860836	19160411	19162278	hyper	-	CHH	intronic	Thecc1EG003100	scaffold_1	mRNA	Uncharacterized protein (46%U)
scaffold_1	0.479272197999136	0.258096963715133	-0.221175234284004	19210507	19212457	hypo	-	CHH	upstream	Thecc1EG003101	scaffold_1	mRNA	Unknown
scaffold_1	0.428415809094245	0.248473395056106	-0.179942414038139	19239350	19241091	hyper	+	CHH	intergenic	Thecc1EG003102	scaffold_1	mRNA	Unknown
scaffold_1	0.215707314692822	0.188075168520768	-0.0276321461720541	19258469	19260224	hypo	+	CHH	intergenic	Thecc1EG003103	scaffold_1	mRNA	Retrotransposon-like protein (27%U)
scaffold_1	0.41904118001738	0.190326432341987	-0.228714747675393	19289324	19291143	hypo	+	CHH	intergenic	Thecc1EG003104	scaffold_1	mRNA	c("Retrotransposon protein"	" Ty3-gypsy subclass"	" putative (51%U)")
scaffold_1	0.430691249219291	0.345913420804057	-0.0847778284152341	19307134	19309042	hyper	+	CHH	upstream	Thecc1EG003105	scaffold_1	mRNA	c("Retrotransposon protein"	" putative (48%U)")
scaffold_1	0.419760232320921	0.195617430140526	-0.224142802180394	19321326	19323268		-	CHH	intergenic	Thecc1EG003106	scaffold_1	mRNA	c("Retrotransposon protein"	" Ty1-copia subclass"	" putative (63%U)")
scaffold_1	0.490150847260026	0.312010890952749	-0.178139956307278	19323367	19324780	hyper	+	CHH	UTR5	Thecc1EG003107	scaffold_1	mRNA	Unknown
scaffold_1	0.512526063714741	0.286618528451076	-0.225907535263665	19325046	19326998	hyper	-	CHH	intronic	Thecc1EG003108	scaffold_1	mRNA	Uncharacterized protein (85%P)
scaffold_1	0.430713766161553	0.179381392076626	-0.251332374084928	19331205	19332933	hypo	-	CHH	intronic	Thecc1EG003109	scaffold_1	mRNA	Uncharacterized protein (59%P)
scaffold_1	0.376993082609494	0.276641435386748	-0.100351647222746	19360060	19362014	hypo	+	CHH	intergenic	Thecc1EG003111	scaffold_1	mRNA	Unknown
scaffold_1	0.469660103989648	0.264995068368276	-0.204665035621372	19369614	19371548	hypo	-	CHH	intergenic	Thecc1EG003112	scaffold_1	mRNA	Unknown
scaffold_1	0.447763229931928	0.232738354757952	-0.215024875173976	19388955	19390688	hypo	-	CHH	upstream	Thecc1EG003113	scaffold_1	mRNA	Uncharacterized protein (19%U)
scaffold_1	0.462400056786584	0.237668551991352	-0.224731504795233	19393104	19395031	hypo	+	CHH	intergenic	Thecc1EG003114	scaffold_1	mRNA	Uncharacterized protein (65%P)
scaffold_1	0.458730094467551	0.287282853271267	-0.171447241196284	19399341	19401093	hypo	-	CHH	intronic	Thecc1EG003115	scaffold_1	mRNA	Unknown
scaffold_1	0.353650004401229	0.189455549456855	-0.164194454944374	19402014	19403428	hypo	+	CHH	exonic	Thecc1EG003116	scaffold_1	mRNA	c("S-protein"	" putative (40%T)")
scaffold_1	0.716347218964214	0.46195652173913	-0.254390697225084	19404715	19404827	hypo	+	CHH	upstream;downstream	Thecc1EG003117	scaffold_1	mRNA	Uncharacterized protein (53%P)
scaffold_1	0.385529167361189	0.306551941086437	-0.0789772262747521	19419034	19420863	hypo	-	CHH	upstream	Thecc1EG003119	scaffold_1	mRNA	Uncharacterized protein (73%P)
scaffold_1	0.467443816631308	0.300106863238653	-0.167336953392655	19423126	19424518	hypo	-	CHH	upstream	Thecc1EG003120	scaffold_1	mRNA	Uncharacterized protein (54%P)
scaffold_1	0.319501425761085	0.384070502167172	0.0645690764060869	19437792	19438228	hyper	+	CHH	intergenic	Thecc1EG003121	scaffold_1	mRNA	Uncharacterized protein (34%P)
scaffold_1	0.632738095238095	0.521978021978022	-0.110760073260073	19440114	19440131	hyper	-	CHH	upstream;downstream	Thecc1EG003122	scaffold_1	mRNA	Regulatory particle AAA-ATPase 2A (96%T)
scaffold_1	0.488595125982344	0.247191570296465	-0.241403555685879	19459758	19460385	hypo	-	CHH	intergenic	Thecc1EG003125	scaffold_1	mRNA	c("Phytochrome interacting factor 3-like 5"	" putative (53%P)")
scaffold_1	0.345516964760386	0.0849521531100478	-0.260564811650338	19470530	19470649	hypo	-	CHH	exonic	Thecc1EG003128	scaffold_1	mRNA	DNA/RNA polymerases superfamily protein (70%P)
scaffold_1	0.516995439099933	0.326036328166173	-0.19095911093376	19485199	19486070	hypo	+	CHH	intergenic	Thecc1EG003130	scaffold_1	mRNA	Heat shock protein 60 (86%T)
scaffold_1	0.409861260831631	0.236826728029792	-0.173034532801839	19593942	19595899	hypo	+	CHH	intronic	Thecc1EG003132	scaffold_1	mRNA	Unknown
scaffold_1	0.423637216756412	0.278919278306982	-0.14471793844943	19521561	19523230	hyper	+	CHH	intronic	Thecc1EG003133	scaffold_1	mRNA	Uncharacterized protein (85%P)
scaffold_1	0.401843765865539	0.265449306972295	-0.136394458893243	19536436	19537869	hypo	-	CHH	intronic	Thecc1EG003134	scaffold_1	mRNA	Unknown
scaffold_1	0.486542604069878	0.29504589189938	-0.191496712170499	19545074	19546957	hypo	+	CHH	intronic	Thecc1EG003135	scaffold_1	mRNA	Unknown
scaffold_1	0.396215443106918	0.290603164374958	-0.10561227873196	19555478	19557342	hypo	-	CHH	UTR5	Thecc1EG003136	scaffold_1	mRNA	Uncharacterized protein (74%P)
scaffold_1	0.446754309798275	0.261796710244861	-0.184957599553414	19553568	19555363	hyper	+	CHH	intronic	Thecc1EG003137	scaffold_1	mRNA	Unknown
scaffold_1	0.412288670374986	0.227109242661899	-0.185179427713086	19578904	19580696	hyper	-	CHH	intronic	Thecc1EG003138	scaffold_1	mRNA	Unknown
scaffold_1	0.361033074281693	0.181108158074946	-0.179924916206747	19619124	19620988	hypo	+	CHH	upstream	Thecc1EG003139	scaffold_1	mRNA	Uncharacterized protein (61%P)
scaffold_1	0.39780983004797	0.279077401802117	-0.118732428245852	19621041	19622037	hypo	-	CHH	intergenic	Thecc1EG003140	scaffold_1	mRNA	Uncharacterized protein (78%P)
scaffold_1	0.364604027819135	0.31109108802932	-0.0535129397898148	19641972	19643742	hypo	+	CHH	upstream	Thecc1EG003141	scaffold_1	mRNA	Uncharacterized protein (74%P)
scaffold_1	0.748447204968944	0.45	-0.298447204968944	19661343	19661347	hypo	+	CHH	upstream	Thecc1EG003142	scaffold_1	mRNA	Unknown
scaffold_1	0.401595305101403	0.294184251421094	-0.107411053680309	19661185	19661267	hypo	+	CHH	exonic	Thecc1EG003143	scaffold_1	mRNA	c("ARM repeat superfamily protein"	" putative (59%T)")
scaffold_1	0.463993528082317	0.413535244709502	-0.050458283372815	19680291	19682168	hypo	+	CHH	upstream	Thecc1EG003144	scaffold_1	mRNA	Uncharacterized protein (57%U)
scaffold_1	0.370452566815148	0.200991560877667	-0.169461005937481	19689058	19689877	hypo	+	CHH	intergenic	Thecc1EG003145	scaffold_1	mRNA	Uncharacterized protein (74%P)
scaffold_1	0.510940608127309	0.234652014652015	-0.276288593475294	19715844	19717020	hypo	-	CHH	upstream	Thecc1EG003146	scaffold_1	mRNA	c("DDT domain-containing protein"	" putative (53%T)")
scaffold_1	0.546399653736444	0.287944003950681	-0.258455649785762	19735917	19737456	hypo	-	CHH	intronic	Thecc1EG003148	scaffold_1	mRNA	Uncharacterized protein
scaffold_1	0.442668382051359	0.262967830047172	-0.179700552004187	19762277	19763858	hypo	-	CHH	intergenic	Thecc1EG003149	scaffold_1	mRNA	Unknown
scaffold_1	0.3	0.195175438596491	-0.104824561403509	19767185	19767518	hyper	-	CHH	upstream	Thecc1EG003150	scaffold_1	mRNA	Uncharacterized protein (29%U)
scaffold_1	0.34986639939272	0.440676886994716	0.0908104876019964	19769324	19770598	hyper	-	CHH	intronic	Thecc1EG003151	scaffold_1	mRNA	DNA/RNA polymerases superfamily protein (96%P)
scaffold_1	0.405555503823968	0.246363905581798	-0.159191598242171	19804513	19806257	hypo	+	CHH	UTR3	Thecc1EG003152	scaffold_1	mRNA	Uncharacterized protein (72%P)
scaffold_1	0.321620521635227	0.261207054376054	-0.0604134672591732	19810778	19812407	hypo	+	CHH	upstream	Thecc1EG003153	scaffold_1	mRNA	Uncharacterized protein (58%P)
scaffold_1	0.406942815575126	0.171231905516697	-0.235710910058429	19825728	19826575	hypo	-	CHH	upstream	Thecc1EG003154	scaffold_1	mRNA	Unknown
scaffold_1	0.349110710415953	0.277393112508508	-0.0717175979074451	19837478	19839316	hypo	+	CHH	upstream	Thecc1EG003155	scaffold_1	mRNA	Uncharacterized protein (76%P)
scaffold_1	0.469111528643951	0.266142328400745	-0.202969200243206	19852290	19853902	hypo	+	CHH	intergenic	Thecc1EG003156	scaffold_1	mRNA	Unknown
scaffold_1	0.350747002230537	0.327593722621406	-0.0231532796091312	19882735	19884631	hypo	-	CHH	intergenic	Thecc1EG003157	scaffold_1	mRNA	Unknown
scaffold_1	0.400577022306898	0.324137661799667	-0.0764393605072318	19900520	19902170	hypo	-	CHH	upstream	Thecc1EG003158	scaffold_1	mRNA	Unknown
scaffold_1	0.387055066671093	0.225732306410852	-0.16132276026024	19905968	19907400	hypo	-	CHH	UTR5	Thecc1EG003159	scaffold_1	mRNA	Unknown
scaffold_1	0.470465343531431	0.290684160872823	-0.179781182658608	19904489	19905842	hyper	+	CHH	intronic	Thecc1EG003160	scaffold_1	mRNA	Cysteine-rich RLK (RECEPTOR-like protein kinase) 8 (7%T)
scaffold_1	0.476264053653506	0.245411130853846	-0.23085292279966	19932657	19934153	hypo	-	CHH	intergenic	Thecc1EG003161	scaffold_1	mRNA	Ammonium transporter 3 member 1 (82%P)
scaffold_1	0.419352512767387	0.310047187500876	-0.10930532526651	19941125	19942977	hypo	-	CHH	intergenic	Thecc1EG003162	scaffold_1	mRNA	Uncharacterized protein (58%P)
scaffold_1	0.558838507068048	0.335573067072955	-0.223265439995092	19958323	19960207	hypo	+	CHH	UTR3	Thecc1EG003163	scaffold_1	mRNA	Uncharacterized protein (53%U)
scaffold_1	0.471021659893646	0.348136631578345	-0.122885028315302	19960599	19962546	hyper	+	CHH	upstream	Thecc1EG003164	scaffold_1	mRNA	Uncharacterized protein (19%U)
scaffold_1	0.612230612166353	0.374992249837343	-0.23723836232901	19965433	19966363	hyper	+	CHH	intergenic	Thecc1EG003165	scaffold_1	mRNA	Peptidase family C54 protein (65%P)
scaffold_1	0.321187082653553	0.314250875175245	-0.00693620747830822	19980608	19982193	hypo	-	CHH	intergenic	Thecc1EG003166	scaffold_1	mRNA	Unknown
scaffold_1	0.337408925002508	0.16490936556619	-0.172499559436318	19986740	19988439	hypo	+	CHH	intergenic	Thecc1EG003167	scaffold_1	mRNA	Unknown
scaffold_1	0.372146793122025	0.255092177171692	-0.117054615950334	19993119	19994979	hypo	-	CHH	intergenic	Thecc1EG003168	scaffold_1	mRNA	Uncharacterized protein (68%P)
scaffold_1	0.335957920330261	0.240452349582784	-0.0955055707474765	20012724	20014375	hypo	+	CHH	upstream	Thecc1EG003169	scaffold_1	mRNA	Uncharacterized protein (23%U)
scaffold_1	0.36	0.0740740740740741	-0.285925925925926	20025432	20025432	hypo	-	CHH	intergenic	Thecc1EG003170	scaffold_1	mRNA	Eukaryotic release factor 1-3 (91%T)
scaffold_1	0.30590801603909	0.326089334047715	0.0201813180086247	20066997	20068888	hyper	+	CHH	intergenic	Thecc1EG003174	scaffold_1	mRNA	Unknown
scaffold_1	0.501018280106415	0.253663907315023	-0.247354372791392	20075870	20076051	hypo	+	CHH	upstream	Thecc1EG003175	scaffold_1	mRNA	Uncharacterized protein (77%P)
scaffold_1	0.36064565050992	0.284358212975076	-0.0762874375348441	20076216	20078139	hypo	+	CHH	upstream	Thecc1EG003176	scaffold_1	mRNA	Unknown
scaffold_1	0.419301980835352	0.217017801812255	-0.202284179023097	20083860	20085543	hypo	-	CHH	intronic	Thecc1EG003177	scaffold_1	mRNA	Uncharacterized protein (30%U)
scaffold_1	0.380430836504413	0.230713658160624	-0.149717178343788	20135190	20136883	hypo	-	CHH	intronic	Thecc1EG003178	scaffold_1	mRNA	Uncharacterized protein (78%P)
scaffold_1	0.418643794670813	0.315882700785157	-0.102761093885656	20151651	20153465	hypo	+	CHH	intronic	Thecc1EG003179	scaffold_1	mRNA	Unknown
scaffold_1	0.339742603457774	0.299755508062423	-0.039987095395351	20163150	20164993	hyper	-	CHH	intronic	Thecc1EG003180	scaffold_1	mRNA	Unknown
scaffold_1	0.379001290426022	0.182559699488454	-0.196441590937567	20179183	20180154	hypo	+	CHH	intergenic	Thecc1EG003181	scaffold_1	mRNA	c("Defensin-like family protein"	" putative (47%P)")
scaffold_1	0.464355827613841	0.347244546953199	-0.117111280660642	20210465	20212046	hypo	-	CHH	intergenic	Thecc1EG003183	scaffold_1	mRNA	Uncharacterized protein (26%U)
scaffold_1	0.521726072303778	0.28022670844201	-0.241499363861768	20221351	20223313	hypo	+	CHH	upstream;downstream	Thecc1EG003184	scaffold_1	mRNA	Uncharacterized protein (39%U)
scaffold_1	0.448531809462916	0.184776565775289	-0.263755243687626	20231540	20233205	hypo	+	CHH	upstream	Thecc1EG003185	scaffold_1	mRNA	Uncharacterized protein (29%U)
scaffold_1	0.348861628418096	0.418465888101404	0.0696042596833074	20283271	20284596	hypo	+	CHH	upstream	Thecc1EG003186	scaffold_1	mRNA	Unknown
scaffold_1	0.356484647618492	0.175662790368673	-0.18082185724982	20284622	20285453	hyper	+	CHH	intergenic	Thecc1EG003188	scaffold_1	mRNA	Kinase superfamily protein (79%T)
scaffold_1	0.563606562213021	0.383891276387914	-0.179715285825107	20294995	20296760	hypo	+	CHH	intergenic	Thecc1EG003189	scaffold_1	mRNA	Unknown
scaffold_1	0.30429727863014	0.219224010927975	-0.0850732677021648	20321428	20323109	hypo	+	CHH	intronic	Thecc1EG003192	scaffold_1	mRNA	Uncharacterized protein (80%P)
scaffold_1	0.519338022238406	0.276057913907058	-0.243280108331348	20359111	20361009	hypo	+	CHH	intronic	Thecc1EG003193	scaffold_1	mRNA	Unknown
scaffold_1	0.485299271610432	0.324518530388207	-0.160780741222224	20385758	20387559	hypo	-	CHH	intronic	Thecc1EG003194	scaffold_1	mRNA	Unknown
scaffold_1	0.400383494927225	0.222016820747968	-0.178366674179257	20392685	20394571	hypo	+	CHH	intronic	Thecc1EG003195	scaffold_1	mRNA	Unknown
scaffold_1	0.286507186334552	0.157434321612015	-0.129072864722537	20404353	20406280	hyper	-	CHH	upstream	Thecc1EG003196	scaffold_1	mRNA	Unknown
scaffold_1	0.332054011151756	0.241442307692308	-0.0906117034594479	20402629	20404097	hyper	-	CHH	intronic	Thecc1EG003197	scaffold_1	mRNA	c("Retrotransposon protein"	" Ty3-gypsy subclass"	" putative (37%U)")
scaffold_1	0.363214067926488	0.299955300111613	-0.0632587678148751	20432290	20433747	hypo	-	CHH	upstream	Thecc1EG003198	scaffold_1	mRNA	Uncharacterized protein
scaffold_1	0.358233238602713	0.256425795501882	-0.101807443100831	20430878	20431776	hypo	+	CHH	intronic	Thecc1EG003199	scaffold_1	mRNA	Uncharacterized protein (88%P)
scaffold_1	0.461771594313014	0.268876591889228	-0.192895002423786	20455014	20456788	hypo	-	CHH	intergenic	Thecc1EG003200	scaffold_1	mRNA	DNA/RNA polymerases superfamily protein (7%T)
scaffold_1	0.389002697781935	0.207346318255471	-0.181656379526464	20483819	20485702	hypo	-	CHH	upstream	Thecc1EG003201	scaffold_1	mRNA	c("Retrotransposon protein"	" putative (40%U)")
scaffold_1	0.422344099774924	0.205736165116702	-0.216607934658222	20512811	20514519	hypo	+	CHH	upstream	Thecc1EG003202	scaffold_1	mRNA	Uncharacterized protein (87%P)
scaffold_1	0.376544048944615	0.22480086068495	-0.151743188259664	20540796	20542665	hyper	+	CHH	upstream	Thecc1EG003203	scaffold_1	mRNA	Uncharacterized protein (18%U)
scaffold_1	0.448639921664552	0.218478917966685	-0.230161003697867	20547949	20549167	hypo	+	CHH	upstream	Thecc1EG003204	scaffold_1	mRNA	Unknown
scaffold_1	0.452800786955343	0.304800874590471	-0.147999912364873	20551024	20552943	hypo	-	CHH	intergenic	Thecc1EG003205	scaffold_1	mRNA	Uncharacterized protein (67%P)
scaffold_1	0.345962828604818	0.187327471381207	-0.15863535722361	20601782	20603629	hypo	-	CHH	intronic	Thecc1EG003206	scaffold_1	mRNA	Uncharacterized protein (82%P)
scaffold_1	0.375484567901234	0.249313584965759	-0.126170982935476	20589430	20591078	hyper	+	CHH	intronic	Thecc1EG003207	scaffold_1	mRNA	Unknown
scaffold_1	0.524414962359315	0.344467318677674	-0.179947643681641	20682249	20684080	hyper	+	CHH	exonic	Thecc1EG003208	scaffold_1	mRNA	Retrotransposon protein (65%U)
scaffold_1	0.300466193613242	0.175437551548968	-0.125028642064274	20609326	20611100	hyper	+	CHH	intronic	Thecc1EG003209	scaffold_1	mRNA	Unknown
scaffold_1	0.407303442913616	0.249079955343184	-0.158223487570432	20629775	20631687	hypo	-	CHH	intronic	Thecc1EG003210	scaffold_1	mRNA	Gag protease polyprotein (74%P)
scaffold_1	0.296664390064326	0.21815442354916	-0.0785099665151656	20637324	20638484	hypo	+	CHH	intronic	Thecc1EG003211	scaffold_1	mRNA	Gag protease polyprotein (65%P)
scaffold_1	0.364520895770896	0.130372764490412	-0.234148131280484	20651510	20652603	hypo	+	CHH	intronic	Thecc1EG003212	scaffold_1	mRNA	c("Retrotransposon protein"	" putative (41%U)")
scaffold_1	0.425155875579469	0.263153358530796	-0.162002517048673	20695903	20696916	hypo	-	CHH	intronic	Thecc1EG003213	scaffold_1	mRNA	c("Retrotransposon protein"	" Ty3-gypsy sub-class"	" putative (35%U)")
scaffold_1	0.539263529301409	0.311018276410383	-0.228245252891026	20680216	20682124	hypo	+	CHH	exonic	Thecc1EG003214	scaffold_1	mRNA	c("Retrotransposon protein"	" putative (59%U)")
scaffold_1	0.375159966136443	0.217040305943925	-0.158119660192518	20741148	20742577		-	CHH	intronic	Thecc1EG003215	scaffold_1	mRNA	Uncharacterized protein (48%P)
scaffold_1	0.34654676248501	0.299613283390994	-0.046933479094016	20725182	20726862	hyper	-	CHH	intronic	Thecc1EG003216	scaffold_1	mRNA	Unknown
scaffold_1	0.3561332771992	0.222195934725671	-0.133937342473529	20732281	20733931	hyper	+	CHH	intronic	Thecc1EG003217	scaffold_1	mRNA	Uncharacterized protein (74%P)
scaffold_1	0.254059212201627	0.139834373143197	-0.114224839058431	20738874	20740194	hypo	-	CHH	intronic	Thecc1EG003218	scaffold_1	mRNA	c("Retrotransposon protein"	" Ty3-gypsy subclass"	" putative (39%U)")
scaffold_1	0.320408613979382	0.230668618590445	-0.0897399953889367	20758642	20760428	hypo	+	CHH	intronic	Thecc1EG003219	scaffold_1	mRNA	Unknown
scaffold_1	0.477535418407129	0.196810539814521	-0.280724878592608	20774492	20775136	hypo	+	CHH	exonic	Thecc1EG003221	scaffold_1	mRNA	c("Retrotransposon protein"	" putative (54%U)")
scaffold_1	0.296153846153846	0.0466666666666666	-0.24948717948718	20778088	20778138	hypo	+	CHH	upstream	Thecc1EG003222	scaffold_1	mRNA	Uncharacterized protein (60%P)
scaffold_1	0.487563758412478	0.269406110991188	-0.21815764742129	20827515	20829289	hypo	-	CHH	upstream	Thecc1EG003224	scaffold_1	mRNA	RING/U-box superfamily protein (60%T)
scaffold_1	0.334239019205616	0.248330628721197	-0.085908390484418	20853954	20855834	hypo	+	CHH	intronic	Thecc1EG003225	scaffold_1	mRNA	c("Retrotransposon"	" Ty3-gypsy sub-class"	" putative-like protein (34%U)")
scaffold_1	0.448522780545551	0.20962443900657	-0.238898341538981	20887777	20889606	hypo	+	CHH	upstream	Thecc1EG003228	scaffold_1	mRNA	Uncharacterized protein (81%P)
scaffold_1	0.316458333333333	0.174715909090909	-0.141742424242424	20913388	20913791	hypo	-	CHH	upstream	Thecc1EG003229	scaffold_1	mRNA	Unknown
scaffold_1	0.533316956493278	0.279194499197849	-0.254122457295429	20942752	20944048	hypo	+	CHH	intergenic	Thecc1EG003230	scaffold_1	mRNA	Uncharacterized protein (64%P)
scaffold_1	0.5299841126801	0.282796139128825	-0.247187973551275	20944070	20945926	hypo	+	CHH	upstream	Thecc1EG003231	scaffold_1	mRNA	Uncharacterized protein (23%U)
scaffold_1	0.483570474435467	0.282419707057142	-0.201150767378325	20948100	20949915	hypo	-	CHH	exonic	Thecc1EG003232	scaffold_1	mRNA	c("Retrotransposon protein"	" Ty1-copia subclass"	" putative (60%U)")
scaffold_1	0.499577959433046	0.27170384937802	-0.227874110055026	20966164	20967216	hypo	+	CHH	upstream	Thecc1EG003233	scaffold_1	mRNA	Unknown
scaffold_1	0.466680234378934	0.33519276908471	-0.131487465294224	20967342	20969128	hypo	-	CHH	intergenic	Thecc1EG003234	scaffold_1	mRNA	Uncharacterized protein (24%U)
scaffold_1	0.472700385937629	0.226562514592293	-0.246137871345336	20984375	20986210	hypo	+	CHH	upstream	Thecc1EG003235	scaffold_1	mRNA	Uncharacterized protein (51%U)
scaffold_1	0.331756359840386	0.302473583061818	-0.0292827767785679	20992287	20994228	hyper	+	CHH	upstream	Thecc1EG003236	scaffold_1	mRNA	Unknown
scaffold_1	0.450664103970144	0.291209585865017	-0.159454518105127	21005616	21007554	hyper	+	CHH	intergenic	Thecc1EG003237	scaffold_1	mRNA	Uncharacterized protein (71%P)
scaffold_1	0.535947661674618	0.287430768759229	-0.248516892915389	21023981	21025729	hypo	+	CHH	upstream	Thecc1EG003238	scaffold_1	mRNA	Uncharacterized protein (73%P)
scaffold_1	0.399857766207315	0.257373818674107	-0.142483947533209	21034913	21036904	hypo	+	CHH	intergenic	Thecc1EG003239	scaffold_1	mRNA	Uncharacterized protein (22%U)
scaffold_1	0.57657681602275	0.300735483888346	-0.275841332134403	21045988	21047393	hypo	+	CHH	upstream;downstream	Thecc1EG003240	scaffold_1	mRNA	Unknown
scaffold_1	0.347692307692308	0.101604278074866	-0.246088029617441	21066078	21067698	hypo	-	CHH	upstream	Thecc1EG003241	scaffold_1	mRNA	Uncharacterized protein (78%P)
scaffold_1	0.521786437246964	0.310300116550116	-0.211486320696847	21068768	21068975	hypo	-	CHH	intergenic	Thecc1EG003242	scaffold_1	mRNA	c("Retrotransposon protein"	" Ty1-copia subclass"	" putative (52%U)")
scaffold_1	0.439588863356175	0.265289727391658	-0.174299135964517	21069191	21070666	hypo	+	CHH	upstream	Thecc1EG003243	scaffold_1	mRNA	Unknown
scaffold_1	0.419728231855561	0.24150949042562	-0.178218741429942	21078956	21080743	hypo	-	CHH	intronic	Thecc1EG003244	scaffold_1	mRNA	Uncharacterized protein (69%P)
scaffold_1	0.512798455943993	0.287133579135117	-0.225664876808876	21086872	21088773	hypo	+	CHH	intergenic	Thecc1EG003245	scaffold_1	mRNA	Uncharacterized protein (60%P)
scaffold_1	0.628822769803363	0.308290114464758	-0.320532655338605	21088862	21089171	hypo	+	CHH	UTR5	Thecc1EG003246	scaffold_1	mRNA	Uncharacterized protein (66%P)
scaffold_1	0.407747368026676	0.24805019504508	-0.159697172981595	21126704	21127219	hyper	+	CHH	UTR5	Thecc1EG003247	scaffold_1	mRNA	Uncharacterized protein (78%P)
scaffold_1	0.35096299625435	0.308770848138255	-0.0421921481160943	21105421	21107001	hypo	+	CHH	intronic	Thecc1EG003248	scaffold_1	mRNA	Unknown
scaffold_1	0.522094008478617	0.36360049326333	-0.158493515215287	21124715	21126663	hypo	-	CHH	intronic	Thecc1EG003249	scaffold_1	mRNA	Unknown
scaffold_1	0.402746461751396	0.248406906368367	-0.154339555383029	21127643	21128639	hypo	-	CHH	exonic	Thecc1EG003250	scaffold_1	mRNA	DNA/RNA polymerases superfamily protein (7%T)
scaffold_1	0.40863584147927	0.243945537790567	-0.164690303688703	21148458	21150415	hyper	-	CHH	downstream	Thecc1EG003251	scaffold_1	mRNA	Uncharacterized protein (63%P)
scaffold_1	0.3890995546599	0.237017296689543	-0.152082257970356	21157988	21159561	hyper	-	CHH	upstream	Thecc1EG003252	scaffold_1	mRNA	Uncharacterized protein (88%P)
scaffold_1	0.44998121036481	0.192090364153239	-0.257890846211571	21160808	21162646	hypo	-	CHH	intergenic	Thecc1EG003253	scaffold_1	mRNA	Uncharacterized protein
scaffold_1	0.459810386953914	0.223297493993496	-0.236512892960418	21172072	21173878	hypo	-	CHH	upstream	Thecc1EG003254	scaffold_1	mRNA	Uncharacterized protein (67%P)
scaffold_1	0.395398221296988	0.371721395556521	-0.0236768257404673	21170830	21171928	hypo	+	CHH	exonic	Thecc1EG003255	scaffold_1	mRNA	Uncharacterized protein (21%U)
scaffold_1	0.463483233876811	0.249968435376447	-0.213514798500363	21183159	21185046	hypo	+	CHH	intergenic	Thecc1EG003256	scaffold_1	mRNA	Uncharacterized protein (53%P)
scaffold_1	0.560348178103516	0.380665323704729	-0.179682854398787	21195201	21196227	hypo	+	CHH	upstream	Thecc1EG003258	scaffold_1	mRNA	Uncharacterized protein (63%P)
scaffold_1	0.292313430540175	0.352552527363032	0.0602390968228577	21194509	21194573	hyper	+	CHH	exonic	Thecc1EG003259	scaffold_1	mRNA	Kinase superfamily protein (69%P)
scaffold_1	0.619047619047619	0.333333333333333	-0.285714285714286	21194878	21194878	hypo	-	CHH	UTR5	Thecc1EG003260	scaffold_1	mRNA	Unknown
scaffold_1	0.504807196157815	0.323177766868938	-0.181629429288877	21228311	21230130	hyper	-	CHH	intergenic	Thecc1EG003261	scaffold_1	mRNA	Unknown
scaffold_1	0.474382072594566	0.32764512805125	-0.146736944543316	21255810	21257559	hypo	-	CHH	UTR5	Thecc1EG003262	scaffold_1	mRNA	Unknown
scaffold_1	0.487751506139189	0.278737964779078	-0.20901354136011	21250630	21252385	hypo	+	CHH	intronic	Thecc1EG003263	scaffold_1	mRNA	Cysteine-rich RLK (RECEPTOR-like protein kinase) 8 (10%T)
scaffold_1	0.547534167702945	0.28503717520255	-0.262496992500395	21253799	21255499	hypo	+	CHH	intronic	Thecc1EG003264	scaffold_1	mRNA	Uncharacterized protein (62%P)
scaffold_1	0.469020388272814	0.287751593695866	-0.181268794576948	21279586	21281286	hypo	-	CHH	intronic	Thecc1EG003266	scaffold_1	mRNA	Unknown
scaffold_1	0.437149415558257	0.207845399934667	-0.229304015623591	21297493	21298733	hypo	-	CHH	intronic	Thecc1EG003267	scaffold_1	mRNA	Unknown
scaffold_1	0.473099187417551	0.282722443614213	-0.190376743803338	21341204	21342985	hyper	-	CHH	intronic	Thecc1EG003268	scaffold_1	mRNA	Uncharacterized protein (53%P)
scaffold_1	0.464083026075008	0.318705516892373	-0.145377509182635	21324848	21326694	hypo	-	CHH	intronic	Thecc1EG003269	scaffold_1	mRNA	Unknown
scaffold_1	0.524029571935157	0.452794795783926	-0.0712347761512306	21339950	21341005	hyper	+	CHH	intronic	Thecc1EG003271	scaffold_1	mRNA	Unknown
scaffold_1	0.532378740970073	0.277250957854406	-0.255127783115666	21354784	21355705	hypo	-	CHH	intergenic	Thecc1EG003272	scaffold_1	mRNA	c("RING finger protein"	" putative (45%P)")
scaffold_1	0.528239231301349	0.360813849381658	-0.167425381919691	21377324	21378969	hyper	+	CHH	UTR5	Thecc1EG003273	scaffold_1	mRNA	c("RNA-directed DNA polymerase (Reverse transcriptase)"	" Ribonuclease H-like protein (28%U)")
scaffold_1	0.528687700910423	0.289660365969431	-0.239027334940992	21373145	21375094	hypo	+	CHH	exonic	Thecc1EG003274	scaffold_1	mRNA	Uncharacterized protein (66%P)
scaffold_1	0.417187739970881	0.215506908675487	-0.201680831295394	21375350	21376912	hypo	+	CHH	intronic	Thecc1EG003275	scaffold_1	mRNA	Uncharacterized protein (38%U)
scaffold_1	0.511695874323712	0.308612239179301	-0.203083635144411	21380818	21382601	hypo	-	CHH	intronic	Thecc1EG003277	scaffold_1	mRNA	Uncharacterized protein (42%U)
scaffold_1	0.449167657031277	0.333464909317312	-0.115702747713965	21405165	21406723	hypo	-	CHH	UTR3	Thecc1EG003279	scaffold_1	mRNA	Unknown
scaffold_1	0.4099495175028	0.285786361094589	-0.12416315640821	21418863	21420378	hypo	-	CHH	intergenic	Thecc1EG003281	scaffold_1	mRNA	Uncharacterized protein (54%U)
scaffold_1	0.42847883535788	0.226010703676812	-0.202468131681068	21432760	21434464	hypo	-	CHH	UTR5	Thecc1EG003282	scaffold_1	mRNA	Unknown
scaffold_1	0.363882697140935	0.220461046521727	-0.143421650619208	21430790	21432612	hyper	-	CHH	intronic	Thecc1EG003283	scaffold_1	mRNA	Unknown
scaffold_1	0.359490107427421	0.249345271225969	-0.110144836201452	21449115	21450787	hypo	+	CHH	intronic	Thecc1EG003284	scaffold_1	mRNA	Unknown
scaffold_1	0.498640675430768	0.299581344892633	-0.199059330538135	21442742	21444683	hypo	-	CHH	intergenic	Thecc1EG003285	scaffold_1	mRNA	c("Retrotransposon"	" unclassified"	" putative-like protein (23%U)")
scaffold_1	0.359459901718821	0.275560785094597	-0.0838991166242235	21459453	21461133	hypo	-	CHH	UTR3	Thecc1EG003286	scaffold_1	mRNA	Unknown
scaffold_1	0.354826735848158	0.173122441549168	-0.181704294298991	21466389	21468313	hypo	-	CHH	upstream	Thecc1EG003287	scaffold_1	mRNA	Uncharacterized protein (23%U)
scaffold_1	0.436149673984426	0.265590539480853	-0.170559134503574	21497254	21499127	hyper	-	CHH	intronic	Thecc1EG003289	scaffold_1	mRNA	Uncharacterized protein (55%P)
scaffold_1	0.497054933084345	0.414123376623377	-0.0829315564609682	21499242	21500225	hypo	+	CHH	upstream	Thecc1EG003290	scaffold_1	mRNA	Uncharacterized protein (27%U)
scaffold_1	0.433332411133208	0.281378038904239	-0.151954372228969	21511729	21513518	hyper	-	CHH	intergenic	Thecc1EG003291	scaffold_1	mRNA	Uncharacterized protein (82%P)
scaffold_1	0.403428663928664	0.283200777411304	-0.12022788651736	21513706	21514240	hypo	+	CHH	UTR5	Thecc1EG003292	scaffold_1	mRNA	Cysteine-rich RLK (RECEPTOR-like protein kinase) 8 (12%T)
scaffold_1	0.343799255328951	0.189423201413961	-0.15437605391499	21538340	21539979	hypo	-	CHH	intergenic	Thecc1EG003293	scaffold_1	mRNA	Uncharacterized protein (67%P)
scaffold_1	0.453266533772285	0.288871947832622	-0.164394585939663	21568287	21570099	hyper	+	CHH	intergenic	Thecc1EG003294	scaffold_1	mRNA	Uncharacterized protein (68%P)
scaffold_1	0.298366523239548	0.201886583223268	-0.0964799400162806	21577430	21578672	hypo	+	CHH	intronic	Thecc1EG003295	scaffold_1	mRNA	Cysteine-rich RLK (RECEPTOR-like protein kinase) 8 (16%T)
scaffold_1	0.532393199941597	0.321564526100221	-0.210828673841376	21653309	21654996	hypo	-	CHH	upstream	Thecc1EG003296	scaffold_1	mRNA	Uncharacterized protein (77%U)
scaffold_1	0.454414842715695	0.304931093187671	-0.149483749528024	21583740	21585290	hypo	+	CHH	intronic	Thecc1EG003297	scaffold_1	mRNA	Uncharacterized protein (23%U)
scaffold_1	0.546516817642169	0.298548040924598	-0.247968776717571	21588246	21589908	hypo	-	CHH	intronic	Thecc1EG003298	scaffold_1	mRNA	DNA/RNA polymerases superfamily protein (62%P)
scaffold_1	0.501480391273311	0.24987495447169	-0.25160543680162	21602560	21604369	hypo	+	CHH	intronic	Thecc1EG003299	scaffold_1	mRNA	Uncharacterized protein (38%U)
scaffold_1	0.555482697812249	0.29810814122325	-0.257374556588998	21622363	21624181	hypo	-	CHH	intronic	Thecc1EG003300	scaffold_1	mRNA	c("Gag/pol protein"	" putative (36%U)")
scaffold_1	0.403199397836076	0.261692683553933	-0.141506714282143	21625537	21627137	hypo	+	CHH	intronic	Thecc1EG003301	scaffold_1	mRNA	Uncharacterized protein (57%P)
scaffold_1	0.303221069678779	0.27543817232962	-0.0277828973491593	21628719	21630494	hyper	-	CHH	intronic	Thecc1EG003302	scaffold_1	mRNA	c("Retroelement pol polyprotein-like"	" putative (55%U)")
scaffold_1	0.494936054977571	0.287663495041727	-0.207272559935844	21651362	21653235	hypo	+	CHH	intronic	Thecc1EG003303	scaffold_1	mRNA	Unknown
scaffold_1	0.496976059464103	0.333562915348354	-0.163413144115749	21656562	21658300	hypo	+	CHH	upstream	Thecc1EG003304	scaffold_1	mRNA	Uncharacterized protein (28%U)
scaffold_1	0.466057847981088	0.245576124054565	-0.220481723926523	21660637	21662623	hypo	+	CHH	intergenic	Thecc1EG003305	scaffold_1	mRNA	Uncharacterized protein (88%P)
scaffold_1	0.652614379084967	0.442167011732229	-0.210447367352738	21733280	21733456	hypo	+	CHH	UTR5	Thecc1EG003308	scaffold_1	mRNA	CLIP-associated protein (74%T)
scaffold_1	0.514913246809484	0.249646449464961	-0.265266797344522	21730402	21730622	hypo	-	CHH	UTR5	Thecc1EG003310	scaffold_1	mRNA	Gag/pol-like protein (23%U)
scaffold_1	0.418607841493074	0.165729098217107	-0.252878743275967	21728369	21730226	hypo	+	CHH	UTR5	Thecc1EG003311	scaffold_1	mRNA	c("Retrotransposon protein"	" Ty3-gypsy subclass"	" putative (58%U)")
scaffold_1	0.33911455851648	0.22425719865523	-0.114857359861249	21731489	21732764	hypo	-	CHH	UTR5	Thecc1EG003312	scaffold_1	mRNA	Uncharacterized protein (55%U)
scaffold_1	0.41452446331704	0.2120978255771	-0.20242663773994	21746611	21747860	hypo	-	CHH	intronic	Thecc1EG003313	scaffold_1	mRNA	Gag protease polyprotein (77%P)
scaffold_1	0.407658121254173	0.210844268061913	-0.19681385319226	21765930	21767196	hypo	-	CHH	intergenic	Thecc1EG003314	scaffold_1	mRNA	Unknown
scaffold_1	0.478092921691256	0.221571281536536	-0.25652164015472	21785898	21787716	hypo	+	CHH	intergenic	Thecc1EG003316	scaffold_1	mRNA	Unknown
scaffold_1	0.41477132688433	0.216134143593105	-0.198637183291225	21788645	21790592	hypo	-	CHH	intronic	Thecc1EG003317	scaffold_1	mRNA	c("Copia-type pol polyprotein"	" putative (60%U)")
scaffold_1	0.46694013698954	0.242577299494143	-0.224362837495397	21797010	21798568	hypo	+	CHH	intergenic	Thecc1EG003318	scaffold_1	mRNA	Uncharacterized protein (26%U)
scaffold_1	0.442690732206861	0.347665571829478	-0.0950251603773833	21826509	21827026	hypo	-	CHH	upstream	Thecc1EG003319	scaffold_1	mRNA	Unknown
scaffold_1	0.458775547648529	0.242870782088591	-0.215904765559938	21827328	21828955	hypo	+	CHH	intergenic	Thecc1EG003320	scaffold_1	mRNA	Uncharacterized protein (28%U)
scaffold_1	0.310714164255479	0.25803589403052	-0.0526782702249588	21877337	21879193	hypo	+	CHH	upstream	Thecc1EG003321	scaffold_1	mRNA	c("Retrotransposon protein"	" putative (44%U)")
scaffold_1	0.488744588744589	0.223121907332434	-0.265622681412155	21887449	21888833	hypo	-	CHH	upstream	Thecc1EG003322	scaffold_1	mRNA	Uncharacterized protein (65%P)
scaffold_1	0.454264390342563	0.424122127872128	-0.0301422624704348	21908395	21909213	hypo	-	CHH	upstream	Thecc1EG003323	scaffold_1	mRNA	Uncharacterized protein (80%P)
scaffold_1	0.546271825364727	0.257837671622486	-0.28843415374224	21945749	21947677	hypo	+	CHH	intronic	Thecc1EG003325	scaffold_1	mRNA	Cysteine-rich RLK (RECEPTOR-like protein kinase) 8 (22%T)
scaffold_1	0.412559485125159	0.229101647343151	-0.183457837782008	21937268	21939068	hyper	+	CHH	intronic	Thecc1EG003326	scaffold_1	mRNA	Uncharacterized protein
scaffold_1	0.346929014777285	0.259266075626778	-0.0876629391505077	21941228	21943206	hypo	+	CHH	intronic	Thecc1EG003327	scaffold_1	mRNA	Cysteine-rich RLK (RECEPTOR-like protein kinase) 8 (10%T)
scaffold_1	0.561124149960213	0.412838135905273	-0.14828601405494	21976648	21977793	hypo	+	CHH	upstream	Thecc1EG003328	scaffold_1	mRNA	Uncharacterized protein (67%P)
scaffold_1	0.518450948897892	0.330778530546767	-0.187672418351125	21978308	21980182	hyper	-	CHH	intergenic	Thecc1EG003329	scaffold_1	mRNA	Mutator-like transposase (10%U)
scaffold_1	0.462227250599941	0.333658010732042	-0.128569239867899	21983255	21985155	hyper	-	CHH	UTR3	Thecc1EG003330	scaffold_1	mRNA	Uncharacterized protein (69%P)
scaffold_1	0.399431949031293	0.268592632578569	-0.130839316452725	22001535	22002617	hypo	+	CHH	intronic	Thecc1EG003332	scaffold_1	mRNA	Unknown
scaffold_1	0.570707070707071	0.30752688172043	-0.263180188986641	22010867	22011021	hypo	+	CHH	upstream	Thecc1EG003333	scaffold_1	mRNA	Cysteine-rich RLK (RECEPTOR-like protein kinase) 8 (7%T)
scaffold_1	0.425484924639354	0.237561213318099	-0.187923711321255	22039325	22041136	hypo	+	CHH	upstream	Thecc1EG003334	scaffold_1	mRNA	Ferrochelatase 2 (81%P)
scaffold_1	0.425845682765142	0.200619315397213	-0.225226367367929	22056435	22058307	hypo	+	CHH	upstream	Thecc1EG003335	scaffold_1	mRNA	Unknown
scaffold_1	0.433310560963279	0.266300007787632	-0.167010553175647	22069687	22071595	hypo	+	CHH	upstream	Thecc1EG003336	scaffold_1	mRNA	Uncharacterized protein (36%U)
scaffold_1	0.501574218298892	0.32593100281651	-0.175643215482383	22066748	22068725	hypo	+	CHH	intronic	Thecc1EG003337	scaffold_1	mRNA	c("Polyprotein"	" 77260-80472"	" putative (55%U)")
scaffold_1	0.502320327963749	0.331204917323999	-0.17111541063975	22074960	22076934	hyper	-	CHH	intergenic	Thecc1EG003338	scaffold_1	mRNA	Unknown
scaffold_1	0.483686384275466	0.275811744107616	-0.207874640167851	22090793	22092696	hypo	+	CHH	upstream	Thecc1EG003339	scaffold_1	mRNA	Unknown
scaffold_1	0.507978448523381	0.302838315273758	-0.205140133249623	22106823	22108626	hypo	-	CHH	upstream	Thecc1EG003340	scaffold_1	mRNA	Unknown
scaffold_1	0.476382376644242	0.287848610672959	-0.188533765971283	22119409	22120394	hyper	+	CHH	upstream	Thecc1EG003341	scaffold_1	mRNA	TTF-type zinc finger with HAT dimerization domain-like protein (32%T)
scaffold_1	0.2150988173047	0.271557682083998	0.0564588647792982	22120541	22121528	hypo	+	CHH	intergenic	Thecc1EG003342	scaffold_1	mRNA	ENTH/VHS/GAT family protein (69%P)
scaffold_1	0.316666666666667	0.58695652173913	0.270289855072464	22132519	22132519	hyper	+	CHH	intronic	Thecc1EG003343	scaffold_1	mRNA	Uncharacterized protein (27%U)
scaffold_1	0.407200909527188	0.326964814362492	-0.0802360951646959	22147935	22149227	hypo	-	CHH	upstream	Thecc1EG003345	scaffold_1	mRNA	Unknown
scaffold_1	0.46755303030303	0.29377689360448	-0.17377613669855	22163585	22165212	hypo	-	CHH	upstream	Thecc1EG003348	scaffold_1	mRNA	Unknown
scaffold_1	0.339177882612872	0.321502724515985	-0.0176751580968866	22170156	22171883	hypo	-	CHH	upstream;downstream	Thecc1EG003349	scaffold_1	mRNA	c("Retrotransposon"	" putative-like protein (34%U)")
scaffold_1	0.383752319846523	0.220132635024889	-0.163619684821634	22167112	22168831	hypo	+	CHH	intergenic	Thecc1EG003350	scaffold_1	mRNA	Unknown
scaffold_1	0.38734210927984	0.213662174631317	-0.173679934648524	22174817	22176435	hypo	+	CHH	intergenic	Thecc1EG003351	scaffold_1	mRNA	Uncharacterized protein (53%U)
scaffold_1	0.413202141911657	0.330246460769236	-0.0829556811424214	22176827	22178400	hypo	+	CHH	UTR5	Thecc1EG003352	scaffold_1	mRNA	Unknown
scaffold_1	0.5	0.0769230769230769	-0.423076923076923	22202822	22202822	hypo	+	CHH	intronic	Thecc1EG003353	scaffold_1	mRNA	DNA/RNA polymerases superfamily protein (5%T)
scaffold_1	0.408870039303152	0.26864579750511	-0.140224241798041	22203002	22204954	hypo	-	CHH	intronic	Thecc1EG003354	scaffold_1	mRNA	Uncharacterized protein (23%U)
scaffold_1	0.429211195412877	0.315727504939501	-0.113483690473377	22215528	22216969	hypo	-	CHH	intronic	Thecc1EG003355	scaffold_1	mRNA	Uncharacterized protein (67%P)
scaffold_1	0.296569140967403	0.255257903616109	-0.0413112373512938	22213348	22215132	hyper	-	CHH	UTR3	Thecc1EG003356	scaffold_1	mRNA	Unknown
scaffold_1	0.488204989154706	0.481203846840858	-0.00700114231384814	22233022	22234843	hypo	-	CHH	upstream	Thecc1EG003357	scaffold_1	mRNA	Uncharacterized protein
scaffold_1	0.407469210376187	0.322615335115335	-0.0848538752608522	22232421	22232864	hypo	-	CHH	intronic	Thecc1EG003358	scaffold_1	mRNA	Uncharacterized protein (22%U)
scaffold_1	0.470049152444891	0.252313416650986	-0.217735735793905	22237381	22239311	hypo	-	CHH	intergenic	Thecc1EG003359	scaffold_1	mRNA	Unknown
scaffold_1	0.477259654162369	0.367765545902525	-0.109494108259845	22245629	22247585	hypo	-	CHH	upstream	Thecc1EG003360	scaffold_1	mRNA	c("Retrotransposon protein"	" Ty3-gypsy subclass"	" putative (43%U)")
scaffold_1	0.365345295464141	0.302137458774456	-0.0632078366896852	22253208	22255069	hypo	+	CHH	intergenic	Thecc1EG003362	scaffold_1	mRNA	Uncharacterized protein (60%U)
scaffold_1	0.430960278452333	0.210457071483822	-0.220503206968511	22292159	22293824	hypo	-	CHH	upstream	Thecc1EG003363	scaffold_1	mRNA	DNA/RNA polymerases superfamily protein (90%P)
scaffold_1	0.51219512195122	0.25	-0.26219512195122	22293827	22293827	hypo	-	CHH	intergenic	Thecc1EG003364	scaffold_1	mRNA	Unknown
scaffold_1	0.523545582365103	0.332388128339024	-0.191157454026078	22276889	22278493	hypo	+	CHH	intronic	Thecc1EG003365	scaffold_1	mRNA	DNA/RNA polymerases superfamily protein (65%P)
scaffold_1	0.31438234384663	0.155100503784714	-0.159281840061915	22304121	22306045	hypo	-	CHH	upstream	Thecc1EG003366	scaffold_1	mRNA	c("Retrotransposon"	" Ty1-copia subclass"	" putative-like protein (32%U)")
scaffold_1	0.49411906176612	0.308835608835609	-0.185283452930512	22306201	22306406	hypo	-	CHH	upstream	Thecc1EG003367	scaffold_1	mRNA	Uncharacterized protein (59%P)
scaffold_1	0.324280709280709	0.175002498750625	-0.149278210530085	22328267	22329280	hypo	+	CHH	intronic	Thecc1EG003369	scaffold_1	mRNA	Unknown
scaffold_1	0.472673443776297	0.354592714673192	-0.118080729103105	22324722	22326657	hypo	-	CHH	intronic	Thecc1EG003370	scaffold_1	mRNA	Uncharacterized protein (71%P)
scaffold_1	0.339236457986458	0.174739332050015	-0.164497125936443	22333250	22334989	hyper	-	CHH	intronic	Thecc1EG003371	scaffold_1	mRNA	Cysteine-rich RLK (RECEPTOR-like protein kinase) 8 (33%T)
scaffold_1	0.505168968556571	0.329491176587365	-0.175677791969206	22342259	22343649	hypo	-	CHH	upstream	Thecc1EG003372	scaffold_1	mRNA	Uncharacterized protein (18%U)
scaffold_1	0.371078742900666	0.268074281273627	-0.103004461627038	22368783	22370711	hypo	+	CHH	intergenic	Thecc1EG003373	scaffold_1	mRNA	Zinc knuckle (CCHC-type) family protein (19%T)
scaffold_1	0.320835403398712	0.290319780821274	-0.0305156225774377	22372701	22374597	hyper	-	CHH	downstream	Thecc1EG003374	scaffold_1	mRNA	c("Retroelement pol polyprotein"	" putative (59%U)")
scaffold_1	0.368557963620627	0.212060491045631	-0.156497472574996	22397207	22399152	hypo	+	CHH	upstream	Thecc1EG003375	scaffold_1	mRNA	c("Gag protease polyprotein"	" putative (52%P)")
scaffold_1	0.384755188493076	0.217193836963695	-0.167561351529382	22400271	22402038	hypo	+	CHH	intergenic	Thecc1EG003377	scaffold_1	mRNA	Uncharacterized protein (53%P)
scaffold_1	0.383052275955519	0.229487058806428	-0.153565217149092	22415326	22417311	hyper	-	CHH	upstream	Thecc1EG003378	scaffold_1	mRNA	Ty3-gypsy retrotransposon-like protein (22%U)
scaffold_1	0.548365781141427	0.284129295189164	-0.264236485952263	22423069	22424734	hypo	+	CHH	intronic	Thecc1EG003379	scaffold_1	mRNA	Uncharacterized protein (32%U)
scaffold_1	0.512762595909474	0.304757741541203	-0.20800485436827	22421070	22422720	hypo	-	CHH	exonic	Thecc1EG003380	scaffold_1	mRNA	GroES-like zinc-binding alcohol dehydrogenase family protein (76%T)
scaffold_1	0.358241223745327	0.251001374749661	-0.107239848995667	22437019	22438849	hyper	-	CHH	intronic	Thecc1EG003381	scaffold_1	mRNA	Uncharacterized protein (61%P)
scaffold_1	0.390355539063275	0.224697618364182	-0.165657920699092	22444172	22445876	hypo	+	CHH	intronic	Thecc1EG003382	scaffold_1	mRNA	Uncharacterized protein
scaffold_1	0.333333333333333	0.595238095238095	0.261904761904762	22451967	22451967	hyper	-	CHH	intronic	Thecc1EG003383	scaffold_1	mRNA	Unknown
scaffold_1	0.508143609216862	0.230941961457676	-0.277201647759186	22459920	22461131	hypo	+	CHH	intronic	Thecc1EG003384	scaffold_1	mRNA	Unknown
scaffold_1	0.493283149741694	0.444008537948829	-0.0492746117928646	22476355	22476820	hypo	+	CHH	intergenic	Thecc1EG003385	scaffold_1	mRNA	Unknown
scaffold_1	0.381561729070186	0.264090539315268	-0.117471189754917	22480580	22482466	hyper	-	CHH	intronic	Thecc1EG003386	scaffold_1	mRNA	Uncharacterized protein (76%P)
scaffold_1	0.359653532763103	0.26210065957967	-0.0975528731834333	22494354	22496323	hypo	-	CHH	upstream	Thecc1EG003387	scaffold_1	mRNA	Uncharacterized protein (60%P)
scaffold_1	0.447378520422666	0.249350084543084	-0.198028435879583	22514240	22515886	hyper	-	CHH	upstream	Thecc1EG003388	scaffold_1	mRNA	c("F7F22.17"	" putative (58%U)")
scaffold_1	0.353082407142908	0.136150053342613	-0.216932353800294	22512281	22514213	hypo	-	CHH	intronic	Thecc1EG003389	scaffold_1	mRNA	Uncharacterized protein (79%P)
scaffold_1	0.523455280455777	0.27335859405029	-0.250096686405487	22509798	22511667	hypo	-	CHH	intronic	Thecc1EG003390	scaffold_1	mRNA	Unknown
scaffold_1	0.329563381977424	0.301539492972505	-0.0280238890049192	22519569	22521529	hypo	-	CHH	upstream	Thecc1EG003392	scaffold_1	mRNA	Unknown
scaffold_1	0.369480170267065	0.275491465403053	-0.0939887048640124	22525049	22526819	hyper	-	CHH	intergenic	Thecc1EG003393	scaffold_1	mRNA	MAC/Perforin domain-containing protein (67%T)
scaffold_1	0.36652090389698	0.320274975510465	-0.0462459283865146	22554131	22555552	hypo	+	CHH	intergenic	Thecc1EG003394	scaffold_1	mRNA	Uncharacterized protein (45%P)
scaffold_1	0.393743413426679	0.230295668257317	-0.163447745169361	22555659	22557593	hypo	-	CHH	upstream	Thecc1EG003395	scaffold_1	mRNA	Uncharacterized protein (24%U)
scaffold_1	0.526816981228995	0.348595166522798	-0.178221814706196	22560966	22562281	hypo	+	CHH	intronic	Thecc1EG003396	scaffold_1	mRNA	Uncharacterized protein (58%P)
scaffold_1	0.429172733438412	0.317771372163127	-0.111401361275284	22565762	22567405	hypo	-	CHH	downstream	Thecc1EG003397	scaffold_1	mRNA	Uncharacterized protein (22%U)
scaffold_1	0.395737857683968	0.171654769111791	-0.224083088572177	22574615	22576530	hypo	+	CHH	upstream	Thecc1EG003398	scaffold_1	mRNA	Uncharacterized protein (66%P)
scaffold_1	0.481062321967099	0.199721604714657	-0.281340717252442	22581906	22583622	hypo	+	CHH	upstream;downstream	Thecc1EG003399	scaffold_1	mRNA	Uncharacterized protein (66%P)
scaffold_1	0.424168617710642	0.237986760929776	-0.186181856780866	22587933	22589533	hypo	+	CHH	upstream	Thecc1EG003400	scaffold_1	mRNA	Unknown
scaffold_1	0.342753731841711	0.312126689375532	-0.0306270424661788	22595231	22597142	hyper	+	CHH	upstream	Thecc1EG003401	scaffold_1	mRNA	Unknown
scaffold_1	0.389043146396088	0.239384095039538	-0.149659051356549	22597189	22598378	hypo	-	CHH	intergenic	Thecc1EG003402	scaffold_1	mRNA	Unknown
scaffold_1	0.388319570617045	0.213263494207718	-0.175056076409327	22600171	22602012	hypo	+	CHH	intronic	Thecc1EG003403	scaffold_1	mRNA	Unknown
scaffold_1	0.473185159316666	0.415429594567227	-0.0577555647494385	22637363	22639250	hypo	-	CHH	intronic	Thecc1EG003404	scaffold_1	mRNA	Uncharacterized protein (75%P)
scaffold_1	0.253609592700312	0.265228034777453	0.0116184420771417	22619847	22620729	hypo	-	CHH	UTR3	Thecc1EG003405	scaffold_1	mRNA	c("Retrotransposon protein"	" putative (59%U)")
scaffold_1	0.384259578499785	0.192069088008121	-0.192190490491665	22629212	22630572	hyper	+	CHH	intronic	Thecc1EG003406	scaffold_1	mRNA	c("Retrotransposon protein"	" Ty1-copia subclass"	" putative (47%U)")
scaffold_1	0.478902806896315	0.259857787298554	-0.21904501959776	22631403	22633288	hypo	+	CHH	intronic	Thecc1EG003407	scaffold_1	mRNA	Uncharacterized protein (43%U)
scaffold_1	0.350796058224965	0.255832934307531	-0.0949631239174342	22643156	22645130	hyper	+	CHH	intronic	Thecc1EG003408	scaffold_1	mRNA	Uncharacterized protein (42%P)
scaffold_1	0.471272731182709	0.271860516697473	-0.199412214485235	22654244	22655726	hyper	-	CHH	intronic	Thecc1EG003409	scaffold_1	mRNA	Unknown
scaffold_1	0.35	0.269349845201238	-0.080650154798762	22656630	22656787	hypo	-	CHH	intronic	Thecc1EG003410	scaffold_1	mRNA	Retrotransposon gag-like protein (27%U)
scaffold_1	0.548588083030905	0.361335199321851	-0.187252883709054	22660989	22662730	hypo	+	CHH	intronic	Thecc1EG003411	scaffold_1	mRNA	c("Retroelement pol polyprotein-like"	" putative (39%U)")
scaffold_1	0.368421815033442	0.355717213704573	-0.0127046013288686	22669964	22671321	hypo	+	CHH	intronic	Thecc1EG003412	scaffold_1	mRNA	Uncharacterized protein (69%P)
scaffold_1	0.467728780159413	0.219932150008001	-0.247796630151412	22686139	22688035	hypo	-	CHH	upstream	Thecc1EG003413	scaffold_1	mRNA	Uncharacterized protein (27%U)
scaffold_1	0.239638453966627	0.273959607017482	0.0343211530508544	22713676	22715361	hypo	-	CHH	intronic	Thecc1EG003415	scaffold_1	mRNA	Unknown
scaffold_1	0.511840234979176	0.421019342785072	-0.0908208921941043	22740847	22742583	hyper	-	CHH	exonic	Thecc1EG003416	scaffold_1	mRNA	Uncharacterized protein (46%P)
scaffold_1	0.334200765121818	0.237801385128104	-0.096399379993714	22728930	22730536	hypo	+	CHH	intronic	Thecc1EG003417	scaffold_1	mRNA	Uncharacterized protein (28%U)
scaffold_1	0.408593050354161	0.26996876221418	-0.138624288139982	22736602	22738319	hypo	-	CHH	intronic	Thecc1EG003418	scaffold_1	mRNA	Uncharacterized protein (35%U)
scaffold_1	0.533538301886021	0.312947715199336	-0.220590586686685	22735207	22736177	hypo	+	CHH	intronic	Thecc1EG003419	scaffold_1	mRNA	Unknown
scaffold_1	0.52899825589841	0.388393644481726	-0.140604611416684	22738680	22740212	hyper	+	CHH	intronic	Thecc1EG003420	scaffold_1	mRNA	Unknown
scaffold_1	0.44222880374638	0.302915213871096	-0.139313589875284	22755694	22756581	hypo	+	CHH	intergenic	Thecc1EG003421	scaffold_1	mRNA	Uncharacterized protein (69%P)
scaffold_1	0.446509206537171	0.222538324573996	-0.223970881963175	22768685	22770399	hypo	+	CHH	upstream	Thecc1EG003422	scaffold_1	mRNA	Uncharacterized protein (63%P)
scaffold_1	0.39252004638036	0.276693097311879	-0.11582694906848	22762115	22763917	hypo	+	CHH	downstream	Thecc1EG003423	scaffold_1	mRNA	Unknown
scaffold_1	0.404090278891031	0.257529385319284	-0.146560893571747	22771674	22773545	hypo	+	CHH	intergenic	Thecc1EG003424	scaffold_1	mRNA	Uncharacterized protein (46%U)
scaffold_1	0.412651738051567	0.26646803773694	-0.146183700314627	22786475	22788134	hypo	+	CHH	intronic	Thecc1EG003425	scaffold_1	mRNA	DNA/RNA polymerases superfamily protein (4%T)
scaffold_1	0.365939424886422	0.337365031673597	-0.0285743932128248	22783650	22785626	hyper	+	CHH	exonic	Thecc1EG003426	scaffold_1	mRNA	Uncharacterized protein (71%P)
scaffold_1	0.493404634581105	0.137883597883598	-0.355521036697507	22812522	22812629	hypo	-	CHH	upstream	Thecc1EG003427	scaffold_1	mRNA	Unknown
scaffold_1	0.345597680644724	0.240860052973056	-0.104737627671668	22829810	22831480	hypo	-	CHH	intronic	Thecc1EG003428	scaffold_1	mRNA	Uncharacterized protein (89%P)
scaffold_1	0.446344301332031	0.309673977553234	-0.136670323778797	22838735	22839442	hypo	-	CHH	intronic	Thecc1EG003430	scaffold_1	mRNA	Transposase-like protein (33%U)
scaffold_1	0.457654680791711	0.2265864322156	-0.231068248576111	22839680	22841606	hypo	-	CHH	intronic	Thecc1EG003431	scaffold_1	mRNA	Uncharacterized protein (83%P)
scaffold_1	0.401174405921793	0.227092026264563	-0.17408237965723	22861385	22863286	hyper	+	CHH	UTR5	Thecc1EG003432	scaffold_1	mRNA	Unknown
scaffold_1	0.385949317274449	0.254947886046182	-0.131001431228267	22859450	22861312	hypo	-	CHH	intronic	Thecc1EG003433	scaffold_1	mRNA	Small GTP-binding protein (84%P)
scaffold_1	0.467945790202507	0.290483345364076	-0.177462444838431	22900103	22901874	hypo	-	CHH	intronic	Thecc1EG003435	scaffold_1	mRNA	Uncharacterized protein (82%P)
scaffold_1	0.436138075920023	0.181198034769463	-0.25494004115056	22920074	22920360	hypo	-	CHH	exonic	Thecc1EG003436	scaffold_1	mRNA	Uncharacterized protein (79%P)
scaffold_1	0.417816290740038	0.236213022225624	-0.181603268514414	22918751	22919920	hyper	+	CHH	upstream	Thecc1EG003437	scaffold_1	mRNA	Unknown
scaffold_1	0.37438145346115	0.215074536500452	-0.159306916960698	22933676	22935338	hyper	-	CHH	intergenic	Thecc1EG003438	scaffold_1	mRNA	Unknown
scaffold_1	0.465769875947306	0.29634604978355	-0.169423826163756	22942186	22944084	hypo	-	CHH	intergenic	Thecc1EG003440	scaffold_1	mRNA	Gag protease polyprotein (85%P)
scaffold_1	0.379086805380801	0.323244427381014	-0.0558423779997871	22977180	22978913	hyper	+	CHH	intergenic	Thecc1EG003441	scaffold_1	mRNA	c("Retrotransposon protein"	" putative (44%U)")
scaffold_1	0.498638262576478	0.283953435453435	-0.214684827123042	22987222	22989117	hypo	-	CHH	intergenic	Thecc1EG003442	scaffold_1	mRNA	Uncharacterized protein (76%P)
scaffold_1	0.412853239985262	0.209237968580074	-0.203615271405188	23002690	23004348	hypo	+	CHH	upstream	Thecc1EG003443	scaffold_1	mRNA	c("Retrotransposon"	" Ty1-copia subclass"	" putative-like protein (15%U)")
scaffold_1	0.271635271635272	0.379660597051902	0.10802532541663	23014633	23014947	hypo	+	CHH	upstream	Thecc1EG003445	scaffold_1	mRNA	Uncharacterized protein (75%P)
scaffold_1	0.309865964221399	0.300703316943616	-0.00916264727778217	23015439	23016682	hypo	+	CHH	upstream	Thecc1EG003446	scaffold_1	mRNA	Uncharacterized protein (61%P)
scaffold_1	0.402524265892208	0.28316419279864	-0.119360073093568	23071272	23073058	hyper	+	CHH	upstream	Thecc1EG003447	scaffold_1	mRNA	Unknown
scaffold_1	0.263004174001616	0.237234342316073	-0.0257698316855439	23078059	23079939	hypo	-	CHH	upstream	Thecc1EG003448	scaffold_1	mRNA	Uncharacterized protein (86%P)
scaffold_1	0.389699629810634	0.234401908911713	-0.155297720898922	23108598	23110074	hyper	-	CHH	intergenic	Thecc1EG003449	scaffold_1	mRNA	Uncharacterized protein (60%P)
scaffold_1	0.423839683926001	0.322474954912026	-0.101364729013975	23138815	23140586	hypo	+	CHH	intronic	Thecc1EG003450	scaffold_1	mRNA	Uncharacterized protein (43%U)
scaffold_1	0.478850835549757	0.298281741870549	-0.180569093679208	23141434	23143391	hypo	+	CHH	intronic	Thecc1EG003451	scaffold_1	mRNA	c("Integrase"	" catalytic region"	" Zinc finger"	" CCHC-type"	" Peptidase aspartic"	" catalytic"	" putative (53%U)")
scaffold_1	0.419265959028881	0.283168314276783	-0.136097644752099	23143460	23145269	hypo	-	CHH	UTR5	Thecc1EG003452	scaffold_1	mRNA	Unknown
scaffold_1	0.398106896959134	0.192819004825584	-0.20528789213355	23162506	23164191	hypo	+	CHH	upstream	Thecc1EG003453	scaffold_1	mRNA	Uncharacterized protein (74%P)
scaffold_1	0.46032164836392	0.296511533258553	-0.163810115105367	23180768	23182442	hyper	+	CHH	intronic	Thecc1EG003454	scaffold_1	mRNA	Uncharacterized protein (79%P)
scaffold_1	0.373578806816841	0.187916744188599	-0.185662062628243	23188041	23189079	hypo	-	CHH	exonic	Thecc1EG003455	scaffold_1	mRNA	Unknown
scaffold_1	0.423407681152237	0.278951704822317	-0.14445597632992	23185747	23187479	hypo	+	CHH	intronic	Thecc1EG003456	scaffold_1	mRNA	Unknown
scaffold_1	0.45549580221238	0.247868098934337	-0.207627703278042	23218342	23220262	hypo	-	CHH	upstream	Thecc1EG003457	scaffold_1	mRNA	c("Retrotransposon gag protein"	" putative (51%U)")
scaffold_1	0.454467010588267	0.27585549788271	-0.178611512705556	23295804	23297437	hypo	+	CHH	intergenic	Thecc1EG003460	scaffold_1	mRNA	Uncharacterized protein (79%P)
scaffold_1	0.386411555307823	0.266794699035438	-0.119616856272385	23382712	23384249	hyper	-	CHH	upstream	Thecc1EG003461	scaffold_1	mRNA	Uncharacterized protein (67%P)
scaffold_1	0.475095428466656	0.274731711360574	-0.200363717106083	23370494	23372193		-	CHH	intronic	Thecc1EG003462	scaffold_1	mRNA	Cysteine-rich RLK (RECEPTOR-like protein kinase) 8 (16%T)
scaffold_1	0.452461081321044	0.313060888414153	-0.139400192906891	23379502	23381478	hypo	-	CHH	intronic	Thecc1EG003463	scaffold_1	mRNA	c("Retrotransposon protein"	" putative (36%U)")
scaffold_1	0.488331713461471	0.25298588513745	-0.235345828324021	23389969	23391836	hypo	+	CHH	intergenic	Thecc1EG003464	scaffold_1	mRNA	c("Retrotransposon"	" Ty3-gypsy sub-class"	" putative-like protein (34%U)")
scaffold_1	0.251492334825668	0.197608921293132	-0.0538834135325362	23467108	23468288	hypo	-	CHH	intronic	Thecc1EG003465	scaffold_1	mRNA	Unknown
scaffold_1	0.431902280708943	0.218488285574877	-0.213413995134066	23440651	23442368	hypo	+	CHH	upstream	Thecc1EG003466	scaffold_1	mRNA	Retrotransposon-like protein (30%U)
scaffold_1	0.408135238282297	0.268220376648369	-0.139914861633929	23464416	23465826	hypo	+	CHH	intergenic	Thecc1EG003467	scaffold_1	mRNA	Uncharacterized protein (30%U)
scaffold_1	0.346758238479025	0.203026460934675	-0.14373177754435	23482035	23483963	hyper	-	CHH	intronic	Thecc1EG003468	scaffold_1	mRNA	Uncharacterized protein (58%P)
scaffold_1	0.483656891153333	0.322294107672494	-0.161362783480839	23497944	23499860	hyper	+	CHH	upstream	Thecc1EG003469	scaffold_1	mRNA	Uncharacterized protein (69%P)
scaffold_1	0.313582007547736	0.258264044144121	-0.0553179634036143	23505354	23506946	hypo	-	CHH	intergenic	Thecc1EG003470	scaffold_1	mRNA	c("Gag protease polyprotein"	" putative (59%P)")
scaffold_1	0.43936029456325	0.31489125184617	-0.12446904271708	23512749	23514539	hypo	+	CHH	intronic	Thecc1EG003471	scaffold_1	mRNA	c("Retrotransposon protein"	" putative (47%U)")
scaffold_1	0.355078779567015	0.229290498869553	-0.125788280697462	23542097	23543456	hypo	+	CHH	upstream	Thecc1EG003472	scaffold_1	mRNA	Uncharacterized protein (81%P)
scaffold_1	0.346774193548387	0.333543771043771	-0.013230422504616	23558410	23558519	hyper	+	CHH	upstream	Thecc1EG003473	scaffold_1	mRNA	Uncharacterized protein (69%P)
scaffold_1	0.29120354062567	0.22631760751326	-0.0648859331124102	23568599	23570490	hypo	-	CHH	upstream	Thecc1EG003474	scaffold_1	mRNA	Gag protease polyprotein (60%P)
scaffold_1	0.427193630515235	0.242083395531671	-0.185110234983564	23577039	23578350	hypo	+	CHH	intergenic	Thecc1EG003475	scaffold_1	mRNA	Uncharacterized protein (85%P)
scaffold_1	0.371580913420671	0.197877761651187	-0.173703151769485	23580881	23582824	hypo	+	CHH	intronic	Thecc1EG003476	scaffold_1	mRNA	Unknown
scaffold_1	0.30395794681509	0.258393680052666	-0.0455642667624236	23626370	23626933	hyper	-	CHH	UTR5	Thecc1EG003477	scaffold_1	mRNA	Unknown
scaffold_1	0.296468396369712	0.214594650086788	-0.0818737462829236	23610666	23612382	hypo	-	CHH	intronic	Thecc1EG003479	scaffold_1	mRNA	Uncharacterized protein (63%U)
scaffold_1	0.345260576940993	0.283403878697401	-0.0618566982435919	23624498	23626103	hypo	-	CHH	intronic	Thecc1EG003480	scaffold_1	mRNA	Unknown
scaffold_1	0.300297619047619	0.216961279461279	-0.0833363395863397	23642726	23644374	hypo	-	CHH	upstream;downstream	Thecc1EG003481	scaffold_1	mRNA	DNA/RNA polymerases superfamily protein (4%T)
scaffold_1	0.405754619667978	0.252541453580393	-0.153213166087586	23644886	23646718	hypo	-	CHH	upstream	Thecc1EG003482	scaffold_1	mRNA	Uncharacterized protein (94%P)
scaffold_1	0.409704930638881	0.251677044123148	-0.158027886515733	23655676	23657572	hyper	-	CHH	upstream	Thecc1EG003483	scaffold_1	mRNA	Unknown
scaffold_1	0.531322127069046	0.329078027096888	-0.202244099972158	23665656	23667061	hypo	-	CHH	intronic	Thecc1EG003484	scaffold_1	mRNA	SEC14 cytosolic factor family protein / phosphoglyceride transfer family protein (66%P)
scaffold_1	0.337246725474472	0.202802287581699	-0.134444437892773	23677440	23677779	hypo	-	CHH	intronic	Thecc1EG003485	scaffold_1	mRNA	SNARE associated Golgi protein family (70%P)
scaffold_1	0.581739062864959	0.31512950933429	-0.266609553530669	23675858	23677368	hypo	-	CHH	UTR5	Thecc1EG003486	scaffold_1	mRNA	Unknown
scaffold_1	0.35621546197046	0.308521966076572	-0.0476934958938885	23715908	23717865	hyper	-	CHH	upstream	Thecc1EG003488	scaffold_1	mRNA	Uncharacterized protein (62%P)
scaffold_1	0.456365018985062	0.340977139208242	-0.11538787977682	23708217	23710138	hypo	+	CHH	exonic	Thecc1EG003489	scaffold_1	mRNA	Unknown
scaffold_1	0.419787388088793	0.254352770384367	-0.165434617704426	23712044	23713921	hypo	-	CHH	intronic	Thecc1EG003490	scaffold_1	mRNA	Uncharacterized protein (51%U)
scaffold_1	0.367347480554318	0.346993288988298	-0.0203541915660206	23726458	23728195	hypo	-	CHH	upstream	Thecc1EG003491	scaffold_1	mRNA	Unknown
scaffold_1	0.45760805980391	0.339964734083816	-0.117643325720095	23757471	23759182	hyper	+	CHH	upstream	Thecc1EG003492	scaffold_1	mRNA	Unknown
scaffold_1	0.430335930639373	0.277329090165377	-0.153006840473996	23771361	23773165	hyper	+	CHH	upstream	Thecc1EG003493	scaffold_1	mRNA	Uncharacterized protein (61%P)
scaffold_1	0.352099567099567	0.186730054418842	-0.165369512680725	23777506	23779380	hypo	-	CHH	intergenic	Thecc1EG003494	scaffold_1	mRNA	Unknown
scaffold_1	0.483723385631874	0.419993425024385	-0.0637299606074894	23792158	23793963	hypo	-	CHH	upstream	Thecc1EG003495	scaffold_1	mRNA	Unknown
scaffold_1	0.494525519824837	0.300042333272316	-0.194483186552521	23806798	23808561	hypo	+	CHH	intergenic	Thecc1EG003496	scaffold_1	mRNA	Unknown
scaffold_1	0.368955477604476	0.188299189369061	-0.180656288235415	23814520	23816243	hypo	-	CHH	UTR5	Thecc1EG003497	scaffold_1	mRNA	Uncharacterized protein (55%P)
scaffold_1	0.405195517724909	0.342047223082323	-0.0631482946425854	23812528	23814442	hypo	-	CHH	intronic	Thecc1EG003498	scaffold_1	mRNA	c("Retrotransposon"	" Ty3-gypsy subclass"	" putative-like protein (33%U)")
scaffold_1	0.473793239758595	0.316690287353352	-0.157102952405244	23825911	23827249	hypo	-	CHH	intronic	Thecc1EG003499	scaffold_1	mRNA	Uncharacterized protein (78%P)
scaffold_1	0.487576544959172	0.319899073031351	-0.167677471927821	23848394	23850328	hypo	+	CHH	intronic	Thecc1EG003500	scaffold_1	mRNA	Uncharacterized protein (87%P)
scaffold_1	0.374177677315381	0.236640080490149	-0.137537596825232	23839566	23841382	hypo	-	CHH	intronic	Thecc1EG003501	scaffold_1	mRNA	Uncharacterized protein (68%P)
scaffold_1	0.502947175851975	0.261127200701994	-0.241819975149981	23875742	23877488	hypo	+	CHH	upstream	Thecc1EG003502	scaffold_1	mRNA	c("Retrotransposon protein"	" Ty3-gypsy subclass"	" putative (49%U)")
scaffold_1	0.337752594647278	0.310552804112821	-0.0271997905344565	23870916	23872858	hypo	+	CHH	intronic	Thecc1EG003503	scaffold_1	mRNA	Unknown
scaffold_1	0.247737556561086	0.251915708812261	0.0041781522511745	23875716	23875725	hyper	+	CHH	UTR5	Thecc1EG003504	scaffold_1	mRNA	Unknown
scaffold_1	0.417164283973454	0.265552011536439	-0.151612272437015	23896605	23898334	hypo	+	CHH	upstream	Thecc1EG003505	scaffold_1	mRNA	c("Retrotransposon protein"	" putative (39%U)")
scaffold_1	0.493362014814516	0.346653236186369	-0.146708778628147	23918887	23920844	hyper	-	CHH	upstream	Thecc1EG003506	scaffold_1	mRNA	Unknown
scaffold_1	0.340592591606004	0.265553796404656	-0.0750387952013476	23929834	23931232	hyper	-	CHH	intergenic	Thecc1EG003508	scaffold_1	mRNA	Uncharacterized protein (28%U)
scaffold_1	0.357829098461451	0.292387144380878	-0.0654419540805733	23938511	23939710	hyper	-	CHH	splicing	Thecc1EG003509	scaffold_1	mRNA	Cysteine-rich RLK (RECEPTOR-like protein kinase) 8 (11%T)
scaffold_1	0.236048508802335	0.334212190166403	0.0981636813640676	23971184	23972465	hyper	+	CHH	intergenic	Thecc1EG003512	scaffold_1	mRNA	c("Gag protease polyprotein"	" putative (58%P)")
scaffold_1	0.466194902093535	0.290538572879125	-0.17565632921441	23972653	23974340	hypo	-	CHH	upstream	Thecc1EG003513	scaffold_1	mRNA	c("Retrotransposon protein"	" putative (37%U)")
scaffold_1	0.386690198358996	0.23443054355318	-0.152259654805816	23988400	23990205	hypo	+	CHH	intronic	Thecc1EG003514	scaffold_1	mRNA	Uncharacterized protein (60%P)
scaffold_1	0.326252325316531	0.191375273708327	-0.134877051608203	24023300	24025051	hypo	-	CHH	upstream;downstream	Thecc1EG003515	scaffold_1	mRNA	Uncharacterized protein (31%U)
scaffold_1	0.436813186813187	0.161643528884908	-0.275169657928279	24031453	24031577	hypo	-	CHH	upstream	Thecc1EG003516	scaffold_1	mRNA	Gag protease polyprotein (71%P)
scaffold_1	0.369617803580068	0.340277777777777	-0.02934002580229	24030055	24030104	hypo	+	CHH	intronic	Thecc1EG003517	scaffold_1	mRNA	c("Pentatricopeptide repeat-containing protein"	" putative (58%P)")
scaffold_1	0.398236457877905	0.319897750133279	-0.0783387077446258	24050512	24052401	hyper	+	CHH	upstream	Thecc1EG003518	scaffold_1	mRNA	Uncharacterized protein (48%P)
scaffold_1	0.466797678214273	0.292871796687783	-0.173925881526489	24048605	24050242	hyper	+	CHH	intronic	Thecc1EG003519	scaffold_1	mRNA	Unknown
scaffold_1	0.466153733657875	0.207147395366893	-0.259006338290982	24069052	24070797	hypo	+	CHH	upstream;downstream	Thecc1EG003520	scaffold_1	mRNA	Unknown
scaffold_1	0.441910523553526	0.184926505079938	-0.256984018473588	24089725	24091636	hypo	-	CHH	upstream	Thecc1EG003521	scaffold_1	mRNA	Cysteine-rich RLK (RECEPTOR-like protein kinase) 8 (8%T)
scaffold_1	0.485831475439175	0.232076315949762	-0.253755159489412	24095786	24097580	hypo	+	CHH	upstream	Thecc1EG003522	scaffold_1	mRNA	Unknown
scaffold_1	0.408732847048179	0.220106895282969	-0.188625951765211	24118278	24119956	hypo	+	CHH	upstream	Thecc1EG003524	scaffold_1	mRNA	Uncharacterized protein (65%P)
scaffold_1	0.358550507545588	0.211752390061214	-0.146798117484375	24127279	24129052	hypo	+	CHH	intergenic	Thecc1EG003525	scaffold_1	mRNA	c("Gag protease polyprotein"	" putative (57%P)")
scaffold_1	0.310310775641287	0.196060147644426	-0.114250627996861	24137565	24139438	hyper	+	CHH	intronic	Thecc1EG003526	scaffold_1	mRNA	Uncharacterized protein (41%U)
scaffold_1	0.320724145895145	0.322239279382137	0.001515133486992	24603942	24605303	hyper	+	CHH	intronic	Thecc1EG003527	scaffold_1	mRNA	Unknown
scaffold_1	0.422619047619048	0.160714285714286	-0.261904761904762	24139449	24139636	hypo	+	CHH	intronic	Thecc1EG003528	scaffold_1	mRNA	c("Polyprotein"	" putative (36%U)")
scaffold_1	0.789522058823529	0.535714285714285	-0.253807773109244	24149660	24149733	hypo	+	CHH	intronic	Thecc1EG003529	scaffold_1	mRNA	Minichromosome maintenance family protein (81%P)
scaffold_1	0.450333593942065	0.324085217167597	-0.126248376774468	24157043	24158935	hypo	+	CHH	intronic	Thecc1EG003530	scaffold_1	mRNA	Uncharacterized protein (71%P)
scaffold_1	0.48307916048365	0.236253025220109	-0.246826135263541	24159860	24161337	hypo	+	CHH	intronic	Thecc1EG003531	scaffold_1	mRNA	Uncharacterized protein
scaffold_1	0.534294278446319	0.348825736249835	-0.185468542196484	24177267	24178209	hypo	-	CHH	intronic	Thecc1EG003533	scaffold_1	mRNA	c("C-8"	"7 sterol isomerase (60%T)")
scaffold_1	0.484483536374945	0.230101179532949	-0.254382356841996	24197029	24197943	hypo	+	CHH	intronic	Thecc1EG003535	scaffold_1	mRNA	Elongation factor family protein (83%T)
scaffold_1	0.485255063845993	0.253254380290094	-0.2320006835559	24242656	24244541	hypo	-	CHH	intronic	Thecc1EG003538	scaffold_1	mRNA	c("Retrotransposon protein"	" putative (46%U)")
scaffold_1	0.412990171182022	0.340536318887768	-0.0724538522942535	24222098	24223960	hypo	-	CHH	intronic	Thecc1EG003539	scaffold_1	mRNA	Unknown
scaffold_1	0.412712614489313	0.286042236930275	-0.126670377559038	24230617	24232570	hypo	+	CHH	intronic	Thecc1EG003540	scaffold_1	mRNA	c("Retrotransposon protein"	" putative (60%U)")
scaffold_1	0.390976948703598	0.254818587708583	-0.136158360995015	24235699	24237219	hypo	-	CHH	intronic	Thecc1EG003541	scaffold_1	mRNA	c("Retrotransposon"	" Ty1-copia subclass"	" putative-like protein (26%U)")
scaffold_1	0.373460136025777	0.244415930709034	-0.129044205316743	24244856	24245319	hyper	-	CHH	intronic	Thecc1EG003542	scaffold_1	mRNA	Unknown
scaffold_1	0.446334679623465	0.35279887202224	-0.0935358076012243	24259490	24260984	hypo	-	CHH	intronic	Thecc1EG003543	scaffold_1	mRNA	Unknown
scaffold_1	0.497039333358993	0.24107647171645	-0.255962861642543	24254226	24256130	hypo	+	CHH	exonic	Thecc1EG003544	scaffold_1	mRNA	Unknown
scaffold_1	0.538808336772412	0.285583543220968	-0.253224793551444	24265093	24267059	hypo	-	CHH	intronic	Thecc1EG003546	scaffold_1	mRNA	c("Integrase"	" putative (36%U)")
scaffold_1	0.521001964125904	0.323216520133918	-0.197785443991986	24271236	24273138	hypo	+	CHH	UTR3	Thecc1EG003547	scaffold_1	mRNA	Unknown
scaffold_1	0.453677071133564	0.238450705518375	-0.215226365615189	24277149	24278105	hypo	+	CHH	exonic	Thecc1EG003548	scaffold_1	mRNA	LOB domain-containing protein 2 (60%P)
scaffold_1	0.410935646258949	0.322507398894038	-0.0884282473649113	24283218	24284582	hypo	-	CHH	intronic	Thecc1EG003549	scaffold_1	mRNA	Kinase C substrate (60%P)
scaffold_1	0.467532032397203	0.291033142600859	-0.176498889796344	24320728	24322687	hypo	+	CHH	intronic	Thecc1EG003550	scaffold_1	mRNA	Unknown
scaffold_1	0.432161563679673	0.198664056513887	-0.233497507165785	24322733	24323865	hypo	-	CHH	UTR5	Thecc1EG003551	scaffold_1	mRNA	Unknown
scaffold_1	0.361182038094441	0.224324985647219	-0.136857052447222	24336709	24338502	hypo	-	CHH	intronic	Thecc1EG003552	scaffold_1	mRNA	Uncharacterized protein (74%P)
scaffold_1	0.256465517241379	0.0435185185185185	-0.212946998722861	24338840	24339292	hypo	-	CHH	intronic	Thecc1EG003553	scaffold_1	mRNA	Unknown
scaffold_1	0.452145874303893	0.224522640366672	-0.227623233937222	24339878	24341831	hyper	+	CHH	intronic	Thecc1EG003554	scaffold_1	mRNA	Unknown
scaffold_1	0.296503496503497	0.229838709677419	-0.0666647868260773	24343077	24343719	hypo	-	CHH	exonic	Thecc1EG003555	scaffold_1	mRNA	Unknown
scaffold_1	0.596437342859788	0.351147617814284	-0.245289725045504	24345567	24346583	hypo	+	CHH	exonic	Thecc1EG003556	scaffold_1	mRNA	Unknown
scaffold_1	0.433800374460122	0.218165623470065	-0.215634750990057	24415858	24417480	hypo	-	CHH	intronic	Thecc1EG003558	scaffold_1	mRNA	Uncharacterized protein (82%P)
scaffold_1	0.479726771513692	0.281897339833569	-0.197829431680124	24403917	24405883	hypo	-	CHH	intronic	Thecc1EG003559	scaffold_1	mRNA	c("Integrase core domain"	" putative-like protein (32%U)")
scaffold_1	0.250238808045397	0.205226070579084	-0.0450127374663138	24431460	24433354	hypo	-	CHH	intronic	Thecc1EG003560	scaffold_1	mRNA	Unknown
scaffold_1	0.457212938185856	0.360336126751588	-0.0968768114342679	24449727	24451506	hypo	+	CHH	intronic	Thecc1EG003561	scaffold_1	mRNA	c("Integrase"	" identical"	" putative-like protein (27%U)")
scaffold_1	0.511687044690845	0.354687222513273	-0.156999822177572	24443791	24445715	hypo	+	CHH	intronic	Thecc1EG003562	scaffold_1	mRNA	Cysteine-rich RLK (RECEPTOR-like protein kinase) 8 (15%T)
scaffold_1	0.399321087950951	0.351016231099039	-0.0483048568519116	24479282	24481221	hypo	+	CHH	intronic	Thecc1EG003563	scaffold_1	mRNA	Unknown
scaffold_1	0.403038577489584	0.176309054148164	-0.22672952334142	24470335	24471827	hypo	+	CHH	intronic	Thecc1EG003564	scaffold_1	mRNA	Uncharacterized protein (64%P)
scaffold_1	0.561237689441253	0.366154449705049	-0.195083239736204	24493371	24494335	hypo	-	CHH	intronic	Thecc1EG003565	scaffold_1	mRNA	Uncharacterized protein (46%P)
scaffold_1	0.460029856035136	0.276847132748667	-0.183182723286469	24481634	24483620	hypo	-	CHH	intronic	Thecc1EG003566	scaffold_1	mRNA	Uncharacterized protein (83%P)
scaffold_1	0.471927195603748	0.271356260166188	-0.20057093543756	24484034	24485782	hypo	+	CHH	intronic	Thecc1EG003567	scaffold_1	mRNA	Uncharacterized protein (20%U)
scaffold_1	0.449584685336259	0.307103865325732	-0.142480820010526	24490250	24492161	hypo	-	CHH	intronic	Thecc1EG003568	scaffold_1	mRNA	Unknown
scaffold_1	0.491032862581763	0.315509126213343	-0.17552373636842	24494356	24496191	hyper	-	CHH	exonic	Thecc1EG003569	scaffold_1	mRNA	CCHC-type integrase (99%U)
scaffold_1	0.349136859585045	0.141910840921058	-0.207226018663987	24496468	24497198	hypo	-	CHH	UTR5	Thecc1EG003570	scaffold_1	mRNA	Unknown
scaffold_1	0.306113796855969	0.293936444553374	-0.0121773523025948	24502629	24503975	hypo	-	CHH	intronic	Thecc1EG003571	scaffold_1	mRNA	c("Retrotransposon"	" Ty3-gypsy subclass"	" putative-like protein (28%U)")
scaffold_1	0.337239631628304	0.207047334689091	-0.130192296939214	24510624	24512373	hyper	-	CHH	intronic	Thecc1EG003572	scaffold_1	mRNA	Unknown
scaffold_1	0.61729765727631	0.344258763037788	-0.273038894238522	24524356	24524605	hypo	+	CHH	intronic	Thecc1EG003573	scaffold_1	mRNA	Unknown
scaffold_1	0.501385709770408	0.309557948035326	-0.191827761735081	24528969	24529906	hypo	+	CHH	intronic	Thecc1EG003574	scaffold_1	mRNA	c("Cysteine proteinases superfamily protein"	" putative (54%T)")
scaffold_1	0.469900984170424	0.306791662783883	-0.163109321386541	24534746	24536622	hypo	-	CHH	exonic	Thecc1EG003576	scaffold_1	mRNA	c("Retrotransposon protein"	" Ty3-gypsy subclass"	" putative (77%U)")
scaffold_1	0.449023574369847	0.289290738496044	-0.159732835873803	24562529	24564285	hypo	+	CHH	intronic	Thecc1EG003577	scaffold_1	mRNA	Uncharacterized protein (62%P)
scaffold_1	0.442140390574288	0.199942094569425	-0.242198296004863	24555315	24557100	hypo	+	CHH	intronic	Thecc1EG003578	scaffold_1	mRNA	Uncharacterized protein (76%P)
scaffold_1	0	0.277777777777778	0.277777777777778	24583369	24583369	hyper	+	CHH	intronic	Thecc1EG003579	scaffold_1	mRNA	DNA/RNA polymerases superfamily protein (5%T)
scaffold_1	0.315789473684211	0.733333333333333	0.417543859649123	24583584	24583584	hyper	-	CHH	intronic	Thecc1EG003580	scaffold_1	mRNA	Uncharacterized protein (80%P)
scaffold_1	0.246995572422517	0.120701357466063	-0.126294214956454	24600357	24600634	hypo	+	CHH	intronic	Thecc1EG003581	scaffold_1	mRNA	Gag protease polyprotein (72%P)
scaffold_1	0.32045907750283	0.251829338927335	-0.0686297385754946	24597896	24599691	hyper	-	CHH	intronic	Thecc1EG003582	scaffold_1	mRNA	c("Retrotransposon"	" Ty3-gypsy subclass"	" putative-like protein (33%U)")
scaffold_1	0.465757139276813	0.305058291762751	-0.160698847514062	24628429	24630056	hypo	+	CHH	exonic	Thecc1EG003583	scaffold_1	mRNA	Unknown
scaffold_1	0.30612042165351	0.312498837973451	0.00637841631994144	24640739	24642053	hypo	+	CHH	intronic	Thecc1EG003584	scaffold_1	mRNA	Unknown
scaffold_1	0.386882527916207	0.355226395418126	-0.0316561324980811	24662605	24664268	hyper	-	CHH	intronic	Thecc1EG003585	scaffold_1	mRNA	Unknown
scaffold_1	0.43335879806468	0.379444444444444	-0.053914353620236	24667432	24668485	hyper	+	CHH	intronic	Thecc1EG003586	scaffold_1	mRNA	Uncharacterized protein (73%P)
scaffold_1	0.378358619856029	0.158119195619196	-0.220239424236834	24669193	24670995	hypo	-	CHH	intronic	Thecc1EG003587	scaffold_1	mRNA	Uncharacterized protein (79%P)
scaffold_1	0.256728088336784	0.221433326399002	-0.0352947619377825	24673445	24674633	hypo	+	CHH	intronic	Thecc1EG003588	scaffold_1	mRNA	Unknown
scaffold_1	0.444444444444444	0.217391304347826	-0.227053140096618	24674823	24674823	hypo	+	CHH	UTR5	Thecc1EG003589	scaffold_1	mRNA	Unknown
scaffold_1	0.465668463793999	0.223883107389686	-0.241785356404313	24682848	24684764	hypo	+	CHH	intronic	Thecc1EG003593	scaffold_1	mRNA	Uncharacterized protein (79%P)
scaffold_1	0.463853473886295	0.267837063896307	-0.196016409989988	24692178	24693514	hypo	-	CHH	intronic	Thecc1EG003594	scaffold_1	mRNA	Unknown
scaffold_1	0.372655138134347	0.296970853689921	-0.0756842844444265	24702855	24704664	hypo	-	CHH	intronic	Thecc1EG003595	scaffold_1	mRNA	Unknown
scaffold_1	0.484703972679493	0.241950294331538	-0.242753678347955	24707541	24709465	hypo	-	CHH	intronic	Thecc1EG003596	scaffold_1	mRNA	Reverse transcriptase (RNA-dependent DNA polymerase)-like protein (18%T)
scaffold_1	0.352716607064433	0.206203644840009	-0.146512962224425	24760789	24762727	hypo	-	CHH	intronic	Thecc1EG003598	scaffold_1	mRNA	Unknown
scaffold_1	0.533192611283644	0.287436091882502	-0.245756519401141	24777414	24777583	hypo	-	CHH	exonic	Thecc1EG003599	scaffold_1	mRNA	Uncharacterized protein (61%U)
scaffold_1	0.407538805774773	0.380148478989751	-0.0273903267850216	24733255	24735011	hypo	+	CHH	intronic	Thecc1EG003600	scaffold_1	mRNA	c("Retrotransposon protein"	" putative (59%U)")
scaffold_1	0.433561955272482	0.263184687620358	-0.170377267652124	24773045	24774863	hypo	-	CHH	intronic	Thecc1EG003601	scaffold_1	mRNA	Retrotransposon-like protein (20%U)
scaffold_1	0.465195630192312	0.229297708887474	-0.235897921304839	24775086	24776659	hypo	+	CHH	intronic	Thecc1EG003602	scaffold_1	mRNA	Uncharacterized protein (47%P)
scaffold_1	0.43038792763251	0.239159380674173	-0.191228546958337	24776714	24777227	hyper	-	CHH	intronic	Thecc1EG003603	scaffold_1	mRNA	Unknown
scaffold_1	0.460675841756498	0.33326558512262	-0.127410256633877	24795202	24797072	hyper	+	CHH	intronic	Thecc1EG003604	scaffold_1	mRNA	Uncharacterized protein (62%P)
scaffold_1	0.412575705460503	0.361976500223834	-0.0505992052366695	24800286	24801046	hypo	+	CHH	upstream;downstream	Thecc1EG003605	scaffold_1	mRNA	Uncharacterized protein (63%P)
scaffold_1	0.514781495467241	0.295513023709291	-0.21926847175795	24801181	24803066	hyper	-	CHH	upstream	Thecc1EG003606	scaffold_1	mRNA	Uncharacterized protein (60%P)
scaffold_1	0.228322440087146	0.482503813882532	0.254181373795387	24805963	24806075	hyper	+	CHH	intergenic	Thecc1EG003607	scaffold_1	mRNA	c("Basic-leucine zipper (bZIP) transcription factor family protein"	" putative (59%T)")
scaffold_1	0.458471315061708	0.331368951286124	-0.127102363775584	24823351	24825005	hyper	-	CHH	upstream	Thecc1EG003608	scaffold_1	mRNA	Unknown
scaffold_1	0.373950581111488	0.193814305261032	-0.180136275850456	24825047	24826984	hypo	-	CHH	intergenic	Thecc1EG003609	scaffold_1	mRNA	Unknown
scaffold_1	0.544174465012967	0.347435785300327	-0.196738679712641	24829435	24830199	hypo	+	CHH	intergenic	Thecc1EG003610	scaffold_1	mRNA	Uncharacterized protein (61%P)
scaffold_1	0.38274230885046	0.400439309190096	0.0176970003396364	24830632	24832067	hyper	+	CHH	upstream	Thecc1EG003611	scaffold_1	mRNA	Uncharacterized protein (24%U)
scaffold_1	0.452445247284613	0.262227258416978	-0.190217988867635	24835799	24837657	hypo	-	CHH	intronic	Thecc1EG003612	scaffold_1	mRNA	Unknown
scaffold_1	0.41676119228863	0.220098838720793	-0.196662353567837	24846072	24847935	hypo	+	CHH	downstream	Thecc1EG003613	scaffold_1	mRNA	c("Retrotransposon protein"	" putative (51%U)")
scaffold_1	0.492748268673851	0.252922707544556	-0.239825561129295	24869975	24871505	hypo	-	CHH	intergenic	Thecc1EG003614	scaffold_1	mRNA	Uncharacterized protein
scaffold_1	0.437148969434386	0.238453684300868	-0.198695285133518	24896116	24898012	hypo	-	CHH	upstream	Thecc1EG003615	scaffold_1	mRNA	Gag protease polyprotein (73%P)
scaffold_1	0.481828759114377	0.281708813408628	-0.200119945705749	24893285	24895240	hypo	+	CHH	intronic	Thecc1EG003616	scaffold_1	mRNA	Uncharacterized protein (9%U)
scaffold_1	0.436402099766724	0.265297779838783	-0.171104319927941	24911405	24913010	hypo	+	CHH	upstream	Thecc1EG003617	scaffold_1	mRNA	c("Retrotransposon"	" Ty3-gypsy subclass"	" putative-like protein (25%U)")
scaffold_1	0.374630924750046	0.291581111343322	-0.0830498134067246	24922503	24923354	hypo	-	CHH	intergenic	Thecc1EG003618	scaffold_1	mRNA	Uncharacterized protein (48%P)
scaffold_1	0.518448381394885	0.293158059871198	-0.225290321523687	24935701	24937667	hyper	-	CHH	UTR3	Thecc1EG003619	scaffold_1	mRNA	Uncharacterized protein (35%U)
scaffold_1	0.354739554920975	0.254196059274868	-0.100543495646107	24940053	24940792	hypo	-	CHH	upstream	Thecc1EG003620	scaffold_1	mRNA	Unknown
scaffold_1	0.241187120294626	0.123952980093331	-0.117234140201294	24940871	24942125	hypo	+	CHH	upstream	Thecc1EG003621	scaffold_1	mRNA	Sodium/calcium exchanger family protein / calcium-binding EF hand family protein (61%P)
scaffold_1	0.497727901008216	0.265076007748981	-0.232651893259235	24978753	24980362	hyper	+	CHH	upstream	Thecc1EG003623	scaffold_1	mRNA	Unknown
scaffold_1	0.477889478186446	0.302793622736378	-0.175095855450067	25008971	25010562	hypo	-	CHH	intronic	Thecc1EG003624	scaffold_1	mRNA	Uncharacterized protein (62%P)
scaffold_1	0.453965569816708	0.222494836001776	-0.231470733814932	25006411	25008316	hypo	+	CHH	intronic	Thecc1EG003625	scaffold_1	mRNA	Unknown
scaffold_1	0.436680631581003	0.256443195648659	-0.180237435932345	25017288	25019082	hypo	+	CHH	intergenic	Thecc1EG003626	scaffold_1	mRNA	Uncharacterized protein (57%P)
scaffold_1	0.427049173503346	0.258497908227428	-0.168551265275918	25023136	25025048	hyper	-	CHH	upstream	Thecc1EG003627	scaffold_1	mRNA	Unknown
scaffold_1	0.414514994292213	0.200105437793726	-0.214409556498487	25032077	25033897	hypo	+	CHH	upstream	Thecc1EG003628	scaffold_1	mRNA	Unknown
scaffold_1	0.497210017899673	0.307478713010686	-0.189731304888987	25043192	25044981	hypo	-	CHH	UTR5	Thecc1EG003629	scaffold_1	mRNA	Uncharacterized protein (63%P)
scaffold_1	0.383594240954012	0.153257780003459	-0.230336460950553	25040082	25041025	hypo	+	CHH	intronic	Thecc1EG003630	scaffold_1	mRNA	c("F7F22.17"	" putative (53%U)")
scaffold_1	0.44370106945547	0.264133924798799	-0.179567144656671	25041363	25042863	hypo	+	CHH	intronic	Thecc1EG003631	scaffold_1	mRNA	Unknown
scaffold_1	0.512101194559973	0.272523987288649	-0.239577207271324	25045684	25047458	hyper	-	CHH	intronic	Thecc1EG003632	scaffold_1	mRNA	c("Retrotransposon protein"	" unclassified"	" putative (53%U)")
scaffold_1	0.495862077866103	0.268396934521444	-0.227465143344659	25069865	25071645	hypo	+	CHH	upstream	Thecc1EG003633	scaffold_1	mRNA	Retrotransposon-like protein (23%U)
scaffold_1	0.453369741178504	0.274653183242963	-0.178716557935541	25072898	25074526	hypo	-	CHH	upstream	Thecc1EG003634	scaffold_1	mRNA	Uncharacterized protein (70%P)
scaffold_1	0.553509005309758	0.2576398456077	-0.295869159702058	25078911	25079648	hypo	+	CHH	intergenic	Thecc1EG003635	scaffold_1	mRNA	Plasmodesmata callose-binding protein 5 (62%P)
scaffold_1	0.428971183615146	0.320336486997545	-0.108634696617602	25087788	25088548	hypo	+	CHH	intergenic	Thecc1EG003637	scaffold_1	mRNA	c("Ring finger protein"	" putative (47%U)")
scaffold_1	0.467507957421225	0.311470272852313	-0.156037684568912	25129190	25130917	hyper	-	CHH	intronic	Thecc1EG003638	scaffold_1	mRNA	Unknown
scaffold_1	0.438689266451598	0.263528768391646	-0.175160498059952	25110257	25112134	hyper	+	CHH	intronic	Thecc1EG003639	scaffold_1	mRNA	Unknown
scaffold_1	0.427609052862392	0.254960595140716	-0.172648457721676	25140763	25142133	hypo	-	CHH	intergenic	Thecc1EG003640	scaffold_1	mRNA	Cysteine-rich RLK (RECEPTOR-like protein kinase) 8 (8%T)
scaffold_1	0.426533221516045	0.270178935305819	-0.156354286210226	25166537	25167150	hyper	-	CHH	intronic	Thecc1EG003641	scaffold_1	mRNA	Unknown
scaffold_1	0.474275003635469	0.216315317864554	-0.257959685770915	25167246	25167754	hypo	+	CHH	downstream	Thecc1EG003642	scaffold_1	mRNA	Uncharacterized protein (55%P)
scaffold_1	0.591302242955609	0.414568597342457	-0.176733645613153	25176869	25177805	hyper	-	CHH	upstream	Thecc1EG003644	scaffold_1	mRNA	c("Gag/pol protein"	" putative (45%U)")
scaffold_1	0.495080855829804	0.282851764028552	-0.212229091801252	25182281	25184059	hypo	-	CHH	intergenic	Thecc1EG003645	scaffold_1	mRNA	Uncharacterized protein (73%P)
scaffold_1	0.500440917107584	0.233918128654971	-0.266522788452613	25227758	25227820	hypo	+	CHH	upstream	Thecc1EG003646	scaffold_1	mRNA	Uncharacterized protein (74%P)
scaffold_1	0.468966813791178	0.241755972325403	-0.227210841465775	25213333	25215236	hyper	+	CHH	intronic	Thecc1EG003647	scaffold_1	mRNA	Uncharacterized protein (17%U)
scaffold_1	0.488944282389397	0.235424921841162	-0.253519360548234	25240299	25242050		+	CHH	upstream	Thecc1EG003649	scaffold_1	mRNA	Unknown
scaffold_1	0.394117241786618	0.38268097588703	-0.0114362658995882	25261024	25262458	hypo	+	CHH	upstream;downstream	Thecc1EG003650	scaffold_1	mRNA	Uncharacterized protein (18%U)
scaffold_1	0.31929497878936	0.180001139316189	-0.139293839473171	25262569	25264284	hypo	-	CHH	upstream	Thecc1EG003651	scaffold_1	mRNA	Uncharacterized protein (57%P)
scaffold_1	0.366592800357342	0.255914469673051	-0.110678330684291	25271861	25272765	hyper	-	CHH	intergenic	Thecc1EG003652	scaffold_1	mRNA	TCP family transcription factor 4 (60%P)
scaffold_1	0.442172351591609	0.250056624839257	-0.192115726752351	25283945	25285700	hypo	-	CHH	UTR5	Thecc1EG003654	scaffold_1	mRNA	Uncharacterized protein (52%P)
scaffold_1	0.471511267168716	0.310533678846017	-0.160977588322699	25281775	25283650	hyper	+	CHH	intronic	Thecc1EG003655	scaffold_1	mRNA	Unknown
scaffold_1	0.458976100689085	0.176829790535926	-0.282146310153158	25306381	25308165	hypo	+	CHH	intronic	Thecc1EG003656	scaffold_1	mRNA	Uncharacterized protein (78%P)
scaffold_1	0.458041958041958	0.167832167832168	-0.290209790209791	25337594	25337636	hypo	+	CHH	upstream	Thecc1EG003657	scaffold_1	mRNA	Unknown
scaffold_1	0.357515513830481	0.233429449793885	-0.124086064036595	25303642	25305498	hyper	+	CHH	intronic	Thecc1EG003658	scaffold_1	mRNA	Uncharacterized protein (65%P)
scaffold_1	0.338197548620687	0.239450370672292	-0.0987471779483949	25325640	25327475	hypo	-	CHH	intronic	Thecc1EG003659	scaffold_1	mRNA	c("Polyprotein"	" putative (40%U)")
scaffold_1	0.488375236149661	0.244709593619917	-0.243665642529744	25330989	25332587	hypo	+	CHH	intronic	Thecc1EG003660	scaffold_1	mRNA	Uncharacterized protein (20%U)
scaffold_1	0.434190397553569	0.252596542002522	-0.181593855551047	25337662	25339581	hypo	-	CHH	upstream	Thecc1EG003661	scaffold_1	mRNA	Unknown
scaffold_1	0.506633853119862	0.30677921952762	-0.199854633592242	25349896	25351813	hypo	+	CHH	upstream	Thecc1EG003662	scaffold_1	mRNA	Unknown
scaffold_1	0.430987124170117	0.238052246408014	-0.192934877762102	25354903	25356479	hypo	-	CHH	upstream	Thecc1EG003663	scaffold_1	mRNA	Uncharacterized protein (27%U)
scaffold_1	0.496663938207278	0.378780102334207	-0.117883835873071	25353382	25354489	hypo	+	CHH	intronic	Thecc1EG003664	scaffold_1	mRNA	c("Integrase"	" catalytic region"	" Zinc finger"	" CCHC-type"	" Peptidase aspartic"	" catalytic"	" putative (46%U)")
scaffold_1	0.37446177897064	0.193227948536261	-0.181233830434379	25385324	25387278	hypo	-	CHH	UTR5	Thecc1EG003665	scaffold_1	mRNA	Copia-like retrotransposable element (30%U)
scaffold_1	0.460406403541782	0.332077458378419	-0.128328945163362	25381414	25383206	hypo	+	CHH	exonic	Thecc1EG003667	scaffold_1	mRNA	Unknown
scaffold_1	0.416052282655914	0.234860051308418	-0.181192231347496	25383418	25385212	hyper	-	CHH	UTR5	Thecc1EG003668	scaffold_1	mRNA	c("Gag protease polyprotein"	" putative (53%P)")
scaffold_1	0.393684210526316	0.155920060331825	-0.237764150194491	25404011	25404088	hypo	+	CHH	UTR5	Thecc1EG003669	scaffold_1	mRNA	Unknown
scaffold_1	0.444952574525745	0.178214605734767	-0.266737968790978	25401451	25402099	hypo	+	CHH	downstream	Thecc1EG003670	scaffold_1	mRNA	Uncharacterized protein (25%U)
scaffold_1	0.445070242521841	0.281472966446479	-0.163597276075362	25402493	25403844	hyper	+	CHH	upstream	Thecc1EG003671	scaffold_1	mRNA	Unknown
scaffold_1	0.399610392461866	0.20844702241939	-0.191163370042476	25410861	25412036	hypo	-	CHH	intergenic	Thecc1EG003672	scaffold_1	mRNA	Unknown
scaffold_1	0.60375861871485	0.362054355709275	-0.241704263005576	25426482	25428457	hyper	+	CHH	upstream	Thecc1EG003673	scaffold_1	mRNA	Uncharacterized protein (58%P)
scaffold_1	0.413636363636363	0.432076813655761	0.0184404500193975	25460098	25460267	hypo	+	CHH	UTR5	Thecc1EG003674	scaffold_1	mRNA	Uncharacterized protein (20%U)
scaffold_1	0.361715213502074	0.238228382216605	-0.123486831285469	25457078	25457797	hypo	-	CHH	intronic	Thecc1EG003675	scaffold_1	mRNA	Unknown
scaffold_1	0.406322485366603	0.189544362680328	-0.216778122686275	25458152	25459870	hypo	+	CHH	intronic	Thecc1EG003676	scaffold_1	mRNA	Unknown
scaffold_1	0.435027275655879	0.282299764484179	-0.1527275111717	25474812	25475614	hypo	-	CHH	intergenic	Thecc1EG003677	scaffold_1	mRNA	Uncharacterized protein (71%P)
scaffold_1	0.465544171056245	0.300369052251802	-0.165175118804443	25491178	25492869	hypo	+	CHH	upstream	Thecc1EG003678	scaffold_1	mRNA	Cysteine-rich RLK (RECEPTOR-like protein kinase) 8 (25%T)
scaffold_1	0.393732200010611	0.256847141280748	-0.136885058729864	25528381	25529948	hypo	+	CHH	intronic	Thecc1EG003679	scaffold_1	mRNA	c("Gag protease polyprotein"	" putative (52%P)")
scaffold_1	0.316581456257611	0.184283043610251	-0.13229841264736	25516375	25518315	hyper	-	CHH	intronic	Thecc1EG003680	scaffold_1	mRNA	Unknown
scaffold_1	0.462827660811465	0.329396083844969	-0.133431576966497	25521236	25523192	hypo	-	CHH	intronic	Thecc1EG003681	scaffold_1	mRNA	Unknown
scaffold_1	0.353713952556967	0.232836225006381	-0.120877727550586	25526277	25527516	hyper	-	CHH	intronic	Thecc1EG003682	scaffold_1	mRNA	Uncharacterized protein (51%P)
scaffold_1	0.0526315789473684	0.258064516129032	0.205432937181664	25539196	25539196	hyper	-	CHH	upstream	Thecc1EG003683	scaffold_1	mRNA	Uncharacterized protein (64%P)
scaffold_1	0.440683960831296	0.330615778853561	-0.110068181977735	25539554	25541293	hyper	-	CHH	upstream	Thecc1EG003684	scaffold_1	mRNA	Cysteine-rich RLK (RECEPTOR-like protein kinase) 8 (12%T)
scaffold_1	0.356632593704638	0.176356494989258	-0.18027609871538	25559511	25560682	hyper	+	CHH	intronic	Thecc1EG003685	scaffold_1	mRNA	Unknown
scaffold_1	0.410527503445681	0.248142950846575	-0.162384552599106	25563626	25565293	hyper	+	CHH	UTR3	Thecc1EG003686	scaffold_1	mRNA	Unknown
scaffold_1	0.322869028448739	0.164007724301842	-0.158861304146897	25558072	25558453	hypo	-	CHH	intronic	Thecc1EG003687	scaffold_1	mRNA	Unknown
scaffold_1	0.423646409633252	0.248932354259013	-0.174714055374238	25571971	25573910	hypo	-	CHH	upstream	Thecc1EG003688	scaffold_1	mRNA	Uncharacterized protein (56%P)
scaffold_1	0.409810075235868	0.235387004572648	-0.17442307066322	25584744	25586517	hypo	+	CHH	upstream	Thecc1EG003689	scaffold_1	mRNA	Uncharacterized protein (61%P)
scaffold_1	0.315505627177953	0.332840242666219	0.0173346154882658	25605103	25606604	hypo	-	CHH	upstream	Thecc1EG003690	scaffold_1	mRNA	Uncharacterized protein (32%U)
scaffold_1	0.448185025758555	0.232835144927536	-0.215349880831019	25639918	25640286	hypo	-	CHH	intergenic	Thecc1EG003691	scaffold_1	mRNA	Unknown
scaffold_1	0.372878905252524	0.31281945875912	-0.0600594464934044	25658776	25660397	hyper	+	CHH	upstream	Thecc1EG003692	scaffold_1	mRNA	Unknown
scaffold_1	0.658161060567478	0.329405742091745	-0.328755318475732	25661837	25663553	hypo	-	CHH	upstream	Thecc1EG003693	scaffold_1	mRNA	Uncharacterized protein (33%U)
scaffold_1	0.405061065477732	0.320552342948527	-0.0845087225292053	25663883	25664646	hypo	-	CHH	intergenic	Thecc1EG003694	scaffold_1	mRNA	Cysteine-rich RLK (RECEPTOR-like protein kinase) 8 (29%T)
scaffold_1	0.381684859399109	0.22557818412882	-0.156106675270288	25679533	25680798	hypo	+	CHH	intergenic	Thecc1EG003695	scaffold_1	mRNA	Retrotransposon gag-like protein (34%U)
scaffold_1	0.367752871622841	0.217573077660573	-0.150179793962268	25687595	25689185	hyper	+	CHH	intronic	Thecc1EG003696	scaffold_1	mRNA	Uncharacterized protein (60%P)
scaffold_1	0.378827968529357	0.2011451658064	-0.177682802722956	25771298	25773194	hyper	+	CHH	intronic	Thecc1EG003697	scaffold_1	mRNA	Unknown
scaffold_1	0.324093552240545	0.218876456427064	-0.105217095813482	25727828	25729795	hyper	-	CHH	intronic	Thecc1EG003698	scaffold_1	mRNA	DNA/RNA polymerases superfamily protein (61%P)
scaffold_1	0.249445928798403	0.195877376479157	-0.0535685523192464	25737974	25739413	hyper	-	CHH	intronic	Thecc1EG003699	scaffold_1	mRNA	Uncharacterized protein (69%P)
scaffold_1	0.45308221583797	0.370077182780987	-0.0830050330569833	25744978	25746016	hyper	-	CHH	intronic	Thecc1EG003700	scaffold_1	mRNA	Uncharacterized protein (77%P)
scaffold_1	0.412825394424304	0.328708801002919	-0.0841165934213855	25757372	25759265	hypo	-	CHH	intronic	Thecc1EG003701	scaffold_1	mRNA	Uncharacterized protein (53%P)
scaffold_1	0.43891135424799	0.258996564751961	-0.179914789496029	25768436	25770377	hypo	+	CHH	intronic	Thecc1EG003702	scaffold_1	mRNA	Uncharacterized protein (71%P)
scaffold_1	0.266666666666667	0.0303030303030303	-0.236363636363636	25780932	25780932	hypo	+	CHH	intergenic	Thecc1EG003703	scaffold_1	mRNA	c("Global transcription factor group E4"	" putative (58%P)")
scaffold_1	0.385243774941367	0.178744811152277	-0.206498963789091	25791167	25793083	hypo	+	CHH	upstream	Thecc1EG003704	scaffold_1	mRNA	Uncharacterized protein
scaffold_1	0.3207609657034	0.180615280130306	-0.140145685573094	25799131	25800916	hyper	-	CHH	upstream	Thecc1EG003705	scaffold_1	mRNA	c("Retrotransposon protein"	" putative (40%U)")
scaffold_1	0.277419327958121	0.177167393186681	-0.10025193477144	25802061	25803727	hypo	+	CHH	intergenic	Thecc1EG003706	scaffold_1	mRNA	Uncharacterized protein (43%P)
scaffold_1	0.445788265223749	0.274259192660926	-0.171529072562824	25827569	25829338	hyper	-	CHH	upstream	Thecc1EG003707	scaffold_1	mRNA	Unknown
scaffold_1	0.392420872891998	0.289424260632222	-0.102996612259775	25837927	25839641	hypo	+	CHH	upstream	Thecc1EG003708	scaffold_1	mRNA	c("Retrotransposon"	" putative-like protein (32%U)")
scaffold_1	0.411150751261322	0.237749912127542	-0.17340083913378	25840894	25842633	hypo	+	CHH	intergenic	Thecc1EG003710	scaffold_1	mRNA	Uncharacterized protein (11%U)
scaffold_1	0.45175421061813	0.372669721979801	-0.0790844886383286	25860445	25862335	hypo	+	CHH	upstream	Thecc1EG003711	scaffold_1	mRNA	Uncharacterized protein (49%P)
scaffold_1	0.428294663135586	0.264316087070948	-0.163978576064637	25862830	25864692	hypo	+	CHH	intergenic	Thecc1EG003712	scaffold_1	mRNA	Uncharacterized protein (47%P)
scaffold_1	0.365973105741826	0.238271305882221	-0.127701799859604	25875130	25876640	hypo	-	CHH	UTR5	Thecc1EG003713	scaffold_1	mRNA	Uncharacterized protein (58%P)
scaffold_1	0.44369360633077	0.260815302616773	-0.182878303713997	25872859	25874385	hypo	-	CHH	intronic	Thecc1EG003714	scaffold_1	mRNA	c("Retrotransposon"	" Ty3-gypsy subclass"	" putative-like protein (31%U)")
scaffold_1	0.425843508696712	0.276163141679429	-0.149680367017283	25899457	25900082	hypo	-	CHH	intergenic	Thecc1EG003715	scaffold_1	mRNA	Uncharacterized protein (76%P)
scaffold_1	0.331001240589476	0.119714614254695	-0.211286626334781	25903382	25904382	hypo	+	CHH	intergenic	Thecc1EG003716	scaffold_1	mRNA	Uncharacterized protein (29%U)
scaffold_1	0.530743429001165	0.348569003077289	-0.182174425923877	25927341	25929030	hypo	+	CHH	UTR3	Thecc1EG003717	scaffold_1	mRNA	c("Polyprotein"	" putative (9%U)")
scaffold_1	0.324866450567468	0.211556784330553	-0.113309666236914	25929113	25930543	hyper	-	CHH	upstream	Thecc1EG003718	scaffold_1	mRNA	Uncharacterized protein (57%P)
scaffold_1	0.353497267993315	0.229082266515422	-0.124415001477894	25988948	25990551	hyper	+	CHH	upstream	Thecc1EG003719	scaffold_1	mRNA	Cysteine-rich RLK (RECEPTOR-like protein kinase) 8 (13%T)
scaffold_1	0.450862479301398	0.286498266062793	-0.164364213238606	25940446	25942321	hypo	-	CHH	downstream	Thecc1EG003720	scaffold_1	mRNA	Unknown
scaffold_1	0.387045575917004	0.282992652938743	-0.104052922978261	25971725	25973665	hyper	+	CHH	intronic	Thecc1EG003721	scaffold_1	mRNA	Unknown
scaffold_1	0.352509941153164	0.286580977452225	-0.0659289637009386	25990808	25992737	hypo	+	CHH	intergenic	Thecc1EG003722	scaffold_1	mRNA	Uncharacterized protein (71%P)
scaffold_1	0.357936344388055	0.197390704117929	-0.160545640270126	26018034	26019738	hypo	+	CHH	upstream	Thecc1EG003723	scaffold_1	mRNA	Unknown
scaffold_1	0.266338376730498	0.270074499946648	0.00373612321614961	26024516	26026397	hypo	-	CHH	intergenic	Thecc1EG003724	scaffold_1	mRNA	Uncharacterized protein (47%U)
scaffold_1	0.369753532514013	0.249948271976205	-0.119805260537808	26032744	26034316	hypo	+	CHH	exonic	Thecc1EG003725	scaffold_1	mRNA	Uncharacterized protein (85%P)
scaffold_1	0.403443335546758	0.339427015728521	-0.0640163198182375	26050342	26052273	hypo	-	CHH	upstream	Thecc1EG003726	scaffold_1	mRNA	Unknown
scaffold_1	0.517983460102655	0.320276475975005	-0.19770698412765	26074162	26075324	hyper	+	CHH	upstream	Thecc1EG003727	scaffold_1	mRNA	Unknown
scaffold_1	0.342699619960649	0.226416095934407	-0.116283524026243	26089055	26090975	hyper	+	CHH	intronic	Thecc1EG003728	scaffold_1	mRNA	Unknown
scaffold_1	0.457511842680839	0.260478244667359	-0.197033598013481	26104404	26106166	hypo	-	CHH	upstream	Thecc1EG003729	scaffold_1	mRNA	Unknown
scaffold_1	0.454963094640764	0.272349386184026	-0.182613708456737	26085160	26087000	hypo	+	CHH	exonic	Thecc1EG003730	scaffold_1	mRNA	Unknown
scaffold_1	0.385952191905003	0.28284050357127	-0.103111688333733	26111393	26113241	hypo	+	CHH	intergenic	Thecc1EG003731	scaffold_1	mRNA	Unknown
scaffold_1	0.436367957630112	0.301240482798305	-0.135127474831807	26131796	26133756	hypo	-	CHH	upstream	Thecc1EG003732	scaffold_1	mRNA	Uncharacterized protein (60%P)
scaffold_1	0.642710246834514	0.478906414716424	-0.163803832118091	26146516	26146618	hyper	+	CHH	upstream;downstream	Thecc1EG003733	scaffold_1	mRNA	Unknown
scaffold_1	0.46353339292404	0.499176009449936	0.0356426165258964	26154964	26155590	hypo	+	CHH	upstream;downstream	Thecc1EG003734	scaffold_1	mRNA	Trichome birefringence-like 39 (67%T)
scaffold_1	0.471499041919493	0.331618842771183	-0.13988019914831	26168854	26169767	hypo	-	CHH	intronic	Thecc1EG003735	scaffold_1	mRNA	Uncharacterized protein (79%P)
scaffold_1	0.535093846952079	0.320170224656926	-0.214923622295153	26162805	26164349	hypo	-	CHH	UTR3	Thecc1EG003736	scaffold_1	mRNA	c("RNA-directed DNA polymerase (Reverse transcriptase)"	" Ribonuclease H (64%U)")
scaffold_1	0.468665806260577	0.277415477004678	-0.191250329255898	26710969	26712730	hypo	+	CHH	exonic	Thecc1EG003737	scaffold_1	mRNA	RNA-directed DNA polymerase (87%P)
scaffold_1	0.517488182677294	0.335828357646193	-0.181659825031101	26197944	26199681	hypo	+	CHH	intronic	Thecc1EG003738	scaffold_1	mRNA	Uncharacterized protein (79%P)
scaffold_1	0.453901911526038	0.276576847097417	-0.177325064428621	26201258	26203131	hypo	-	CHH	intronic	Thecc1EG003739	scaffold_1	mRNA	Uncharacterized protein (24%U)
scaffold_1	0.507865892972276	0.272921034241789	-0.234944858730487	26217082	26217479	hypo	+	CHH	intronic	Thecc1EG003742	scaffold_1	mRNA	Unknown
scaffold_1	0.468627161023495	0.256702670743153	-0.211924490280342	26217605	26219266	hypo	-	CHH	intronic	Thecc1EG003743	scaffold_1	mRNA	Unknown
scaffold_1	0.524360154448789	0.279661272719979	-0.244698881728811	26235178	26236783	hypo	+	CHH	intronic	Thecc1EG003744	scaffold_1	mRNA	Uncharacterized protein (79%T)
scaffold_1	0.464856389078659	0.197377156374351	-0.267479232704308	26248635	26250580	hypo	-	CHH	intronic	Thecc1EG003746	scaffold_1	mRNA	Uncharacterized protein (60%U)
scaffold_1	0.355998469626065	0.26122552662728	-0.0947729429987854	26254313	26255514	hypo	+	CHH	intronic	Thecc1EG003747	scaffold_1	mRNA	Gag protease polyprotein (69%P)
scaffold_1	0.639288618192593	0.370932765301929	-0.268355852890664	26262213	26263936	hypo	-	CHH	intronic	Thecc1EG003748	scaffold_1	mRNA	Uncharacterized protein (80%P)
scaffold_1	0.486967384591674	0.254516716051273	-0.232450668540401	26285054	26286723	hypo	+	CHH	intronic	Thecc1EG003751	scaffold_1	mRNA	c("RNI-like superfamily protein"	" putative (48%T)")
scaffold_1	0.407697662401438	0.233089897887668	-0.17460776451377	26287367	26289329	hypo	-	CHH	intronic	Thecc1EG003752	scaffold_1	mRNA	Unknown
scaffold_1	0.427749118652278	0.271946585087192	-0.155802533565087	26358265	26360015	hypo	+	CHH	UTR5	Thecc1EG003753	scaffold_1	mRNA	Retrotransposon-like protein (30%U)
scaffold_1	0.380362299271489	0.218759718069724	-0.161602581201765	26356269	26358204	hypo	-	CHH	exonic	Thecc1EG003754	scaffold_1	mRNA	Uncharacterized protein (71%P)
scaffold_1	0.393434287533735	0.257728408533663	-0.135705879000072	26387895	26389886	hypo	+	CHH	UTR5	Thecc1EG003755	scaffold_1	mRNA	Uncharacterized protein (81%P)
scaffold_1	0.380865503267375	0.212542279196787	-0.168323224070588	26385912	26387334	hypo	-	CHH	exonic	Thecc1EG003757	scaffold_1	mRNA	Unknown
scaffold_1	0.524287540416573	0.250324886289799	-0.273962654126774	26387724	26387887	hypo	+	CHH	UTR5	Thecc1EG003758	scaffold_1	mRNA	Uncharacterized protein
scaffold_1	0.451736087161672	0.304064984038471	-0.147671103123201	26398511	26400390	hypo	-	CHH	intronic	Thecc1EG003760	scaffold_1	mRNA	Unknown
scaffold_1	0.329560581287294	0.264527932385075	-0.065032648902219	26426503	26428284	hypo	+	CHH	intronic	Thecc1EG003761	scaffold_1	mRNA	Uncharacterized protein (30%U)
scaffold_1	0.498161295844572	0.245042549534038	-0.253118746310533	26439037	26440108	hypo	+	CHH	intronic	Thecc1EG003762	scaffold_1	mRNA	c("Tetraspanin family protein"	" putative (55%P)")
scaffold_1	0.491666666666667	0.453846153846154	-0.037820512820513	26460282	26460379	hyper	-	CHH	intronic	Thecc1EG003764	scaffold_1	mRNA	Uncharacterized protein (58%P)
scaffold_1	0.457318941963584	0.243171601244452	-0.214147340719132	26470919	26472640	hypo	+	CHH	intronic	Thecc1EG003765	scaffold_1	mRNA	Uncharacterized protein (75%P)
scaffold_1	0.340790569640348	0.161299950883815	-0.179490618756532	26504301	26505693	hypo	-	CHH	intronic	Thecc1EG003766	scaffold_1	mRNA	Uncharacterized protein (52%P)
scaffold_1	0.40759491611751	0.210749064523307	-0.196845851594204	26508526	26510162	hypo	-	CHH	intronic	Thecc1EG003767	scaffold_1	mRNA	Uncharacterized protein (68%P)
scaffold_1	0.497084543216251	0.297517174179743	-0.199567369036508	26511608	26513274	hypo	+	CHH	exonic	Thecc1EG003768	scaffold_1	mRNA	Uncharacterized protein (63%P)
scaffold_1	0.55073316283035	0.369650537634408	-0.181082625195941	26534419	26535103	hypo	+	CHH	intronic	Thecc1EG003769	scaffold_1	mRNA	Uncharacterized protein (13%U)
scaffold_1	0.400201837432822	0.226792530224117	-0.173409307208705	26542632	26544439	hyper	+	CHH	intronic	Thecc1EG003770	scaffold_1	mRNA	Uncharacterized protein (80%P)
scaffold_1	0.581659472391742	0.305834631665657	-0.275824840726086	26549317	26550664	hypo	-	CHH	intronic	Thecc1EG003771	scaffold_1	mRNA	Photosystem I subunit E-2 (66%P)
scaffold_1	0.398838327938466	0.286187693565145	-0.112650634373321	26564243	26565845	hypo	-	CHH	intronic	Thecc1EG003777	scaffold_1	mRNA	Glutaredoxin family protein (78%P)
scaffold_1	0.454511163106962	0.220727515541617	-0.233783647565345	26579931	26581794	hyper	-	CHH	intronic	Thecc1EG003778	scaffold_1	mRNA	Uncharacterized protein (20%U)
scaffold_1	0.465083602556126	0.245856445113251	-0.219227157442875	26578780	26579848	hypo	-	CHH	intronic	Thecc1EG003779	scaffold_1	mRNA	Uncharacterized protein (79%P)
scaffold_1	0.450425842168563	0.222732744595536	-0.227693097573027	26582004	26583892	hypo	+	CHH	UTR5	Thecc1EG003780	scaffold_1	mRNA	c("Retrotransposon protein"	" Ty3-gypsy subclass"	" expressed"	" putative (52%U)")
scaffold_1	0.151515151515151	0.15	-0.0015151515151515	26597370	26598234	hyper	+	CHH	intronic	Thecc1EG003781	scaffold_1	mRNA	Unknown
scaffold_1	0.510445420308538	0.274892245019341	-0.235553175289197	26613550	26615533	hypo	-	CHH	intronic	Thecc1EG003782	scaffold_1	mRNA	Uncharacterized protein (61%P)
scaffold_1	0.485411704951339	0.281180225135304	-0.204231479816035	26630842	26632679	hypo	-	CHH	intronic	Thecc1EG003783	scaffold_1	mRNA	Unknown
scaffold_1	0.389171970353232	0.254038700184971	-0.135133270168261	26617864	26619540	hypo	+	CHH	intronic	Thecc1EG003784	scaffold_1	mRNA	Uncharacterized protein (71%P)
scaffold_1	0.450738599921647	0.19295523435549	-0.257783365566157	26640050	26641597	hypo	-	CHH	intronic	Thecc1EG003786	scaffold_1	mRNA	Uncharacterized protein (64%P)
scaffold_1	0.421691891322892	0.250430930148878	-0.171260961174013	26650585	26652534	hypo	+	CHH	intronic	Thecc1EG003787	scaffold_1	mRNA	Uncharacterized protein (40%U)
scaffold_1	0.435889853627175	0.383733471076167	-0.0521563825510074	26654989	26656471	hypo	+	CHH	intronic	Thecc1EG003788	scaffold_1	mRNA	c("Retrotransposon protein"	" Ty3-gypsy subclass"	" putative (54%U)")
scaffold_1	0.48279037348907	0.346078263138023	-0.136712110351047	26657195	26659090	hyper	+	CHH	intronic	Thecc1EG003789	scaffold_1	mRNA	Uncharacterized protein (22%U)
scaffold_1	0.467679539734001	0.367219273346403	-0.100460266387598	26674127	26676087	hypo	+	CHH	intronic	Thecc1EG003790	scaffold_1	mRNA	Uncharacterized protein (53%U)
scaffold_1	0.52535527875495	0.426743413977849	-0.098611864777101	26680979	26681833	hypo	+	CHH	intronic	Thecc1EG003791	scaffold_1	mRNA	Gag protease polyprotein (61%P)
scaffold_1	0.407141628191299	0.218873016211484	-0.188268611979815	26682106	26683827	hypo	-	CHH	intronic	Thecc1EG003792	scaffold_1	mRNA	DNA/RNA polymerases superfamily protein (10%T)
scaffold_1	0.516400477796708	0.266412669942918	-0.249987807853789	26707809	26709620	hyper	-	CHH	intronic	Thecc1EG003793	scaffold_1	mRNA	Uncharacterized protein (81%P)
scaffold_1	0.380888986007344	0.229234052129857	-0.151654933877488	26721190	26722861	hyper	+	CHH	intronic	Thecc1EG003794	scaffold_1	mRNA	c("RNA-directed DNA polymerase (Reverse transcriptase)"	" Ribonuclease H"	" putative (35%U)")
scaffold_1	0.408522039781515	0.276093234335067	-0.132428805446447	26718938	26720682	hypo	-	CHH	UTR5	Thecc1EG003795	scaffold_1	mRNA	Uncharacterized protein (71%P)
scaffold_1	0.479786239511659	0.405093614930216	-0.0746926245814431	26717162	26718538	hyper	+	CHH	exonic	Thecc1EG003796	scaffold_1	mRNA	Uncharacterized protein (82%P)
scaffold_1	0.449207989479717	0.265483404777968	-0.18372458470175	26729875	26731706	hypo	+	CHH	intergenic	Thecc1EG003797	scaffold_1	mRNA	Unknown
scaffold_1	0.461926999220145	0.305908757534232	-0.156018241685913	26738825	26740778	hypo	+	CHH	upstream	Thecc1EG003798	scaffold_1	mRNA	Unknown
scaffold_1	0.529870569741963	0.309787051779034	-0.220083517962928	26744623	26746526	hypo	-	CHH	upstream	Thecc1EG003799	scaffold_1	mRNA	Unknown
scaffold_1	0.0769230769230769	0.333333333333333	0.256410256410256	26768053	26768053	hyper	+	CHH	upstream	Thecc1EG003801	scaffold_1	mRNA	Unknown
scaffold_1	0.424412125338542	0.212900256838712	-0.21151186849983	26797979	26799922	hypo	-	CHH	intronic	Thecc1EG003802	scaffold_1	mRNA	Myosin 2 (78%T)
scaffold_1	0.273879142300195	0.235880398671097	-0.0379987436290985	26789973	26791655	hypo	+	CHH	intronic	Thecc1EG003804	scaffold_1	mRNA	Uncharacterized protein (84%P)
scaffold_1	0.368299169824723	0.297230912105166	-0.0710682577195567	26817141	26818986	hypo	+	CHH	intronic	Thecc1EG003805	scaffold_1	mRNA	Unknown
scaffold_1	0.362495504000598	0.319367618195853	-0.0431278858047449	26832874	26833358	hypo	-	CHH	UTR5	Thecc1EG003806	scaffold_1	mRNA	Gag protease polyprotein (60%P)
scaffold_1	0.339646963210413	0.267754665355285	-0.0718922978551283	26829904	26831757	hypo	-	CHH	intronic	Thecc1EG003807	scaffold_1	mRNA	c("Gag protease polyprotein"	" putative (37%U)")
scaffold_1	0.427046096262512	0.24040257702466	-0.186643519237852	26831917	26832816	hypo	-	CHH	UTR5	Thecc1EG003808	scaffold_1	mRNA	Unknown
scaffold_1	0.14025974025974	0.194405594405595	0.0541458541458542	26849915	26850785	hyper	+	CHH	upstream	Thecc1EG003809	scaffold_1	mRNA	Uncharacterized protein (77%P)
scaffold_1	0.377035519727472	0.114747629884077	-0.262287889843394	26857218	26857352	hypo	+	CHH	intergenic	Thecc1EG003810	scaffold_1	mRNA	C2 calcium/lipid-binding plant phosphoribosyltransferase family protein (20%T)
scaffold_1	0.484023304818585	0.277428637908116	-0.206594666910469	26863893	26865776	hyper	+	CHH	UTR3	Thecc1EG003811	scaffold_1	mRNA	c("Calcium-dependent lipid-binding (CaLB domain) plant phosphoribosyltransferase family protein"	" putative (41%T)")
scaffold_1	0.4206923991952	0.42476331354501	0.00407091434980987	26899116	26900088	hypo	+	CHH	intergenic	Thecc1EG003813	scaffold_1	mRNA	Receptor serine/threonine-protein kinase ALE2 (76%P)
scaffold_1	0.504337140697362	0.365448547501908	-0.138888593195454	26913349	26915094	hyper	-	CHH	upstream	Thecc1EG003814	scaffold_1	mRNA	Unknown
scaffold_1	0.495616211745244	0.221216691804927	-0.274399519940317	26930261	26931034	hypo	+	CHH	intergenic	Thecc1EG003815	scaffold_1	mRNA	Unknown
scaffold_1	0.558372996008071	0.379251450876799	-0.179121545131273	26928535	26929666	hyper	+	CHH	intronic	Thecc1EG003816	scaffold_1	mRNA	Uncharacterized protein (63%P)
scaffold_1	0.470529971040646	0.32126304935965	-0.149266921680996	26931459	26933434	hypo	-	CHH	intergenic	Thecc1EG003817	scaffold_1	mRNA	c("Gag protease polyprotein"	" putative (59%P)")
scaffold_1	0.497201657242051	0.300922424806111	-0.196279232435939	26941842	26943516	hypo	+	CHH	exonic	Thecc1EG003818	scaffold_1	mRNA	Retrotransposon protein (64%U)
scaffold_1	0.56707955648233	0.412936904580926	-0.154142651901403	26957702	26959612	hyper	-	CHH	downstream	Thecc1EG003819	scaffold_1	mRNA	Transducin family protein / WD-40 repeat family protein (62%P)
scaffold_1	0.362195962129634	0.323041339695257	-0.0391546224343781	26975641	26977177	hypo	-	CHH	intergenic	Thecc1EG003821	scaffold_1	mRNA	c("Retrotransposon protein"	" Ty3-gypsy subclass"	" putative (36%U)")
scaffold_1	0.550124203962765	0.361014823808723	-0.189109380154041	26989420	26990195	hypo	-	CHH	UTR5	Thecc1EG003823	scaffold_1	mRNA	Unknown
scaffold_1	0.493575720764583	0.269857491916251	-0.223718228848332	26986570	26988482	hypo	+	CHH	exonic	Thecc1EG003824	scaffold_1	mRNA	Unknown
scaffold_1	0.492182933940032	0.344780715500691	-0.147402218439341	26988714	26989372	hyper	-	CHH	exonic	Thecc1EG003825	scaffold_1	mRNA	c("Retrotransposon protein"	" Ty3-gypsy subclass"	" putative (44%U)")
scaffold_1	0.421955098260411	0.269351889572619	-0.152603208687793	26998006	26999963	hypo	-	CHH	upstream	Thecc1EG003826	scaffold_1	mRNA	Uncharacterized protein (22%U)
scaffold_1	0.415275931567014	0.285040509581823	-0.130235421985191	27014203	27016066	hypo	+	CHH	upstream	Thecc1EG003828	scaffold_1	mRNA	Uncharacterized protein (69%P)
scaffold_1	0.44289268850913	0.26704382106914	-0.17584886743999	27013093	27013991	hypo	+	CHH	intronic	Thecc1EG003829	scaffold_1	mRNA	Uncharacterized protein (63%P)
scaffold_1	0.361273365252966	0.190816559060564	-0.170456806192402	27166990	27168670	hypo	+	CHH	upstream	Thecc1EG003830	scaffold_1	mRNA	Retrotransposon-like protein (31%U)
scaffold_1	0.438198549550274	0.334051377995914	-0.10414717155436	27039237	27040818	hypo	-	CHH	intronic	Thecc1EG003831	scaffold_1	mRNA	Unknown
scaffold_1	0.314337384844856	0.251620936861504	-0.0627164479833514	27035946	27037816	hypo	+	CHH	intronic	Thecc1EG003832	scaffold_1	mRNA	Uncharacterized protein (64%P)
scaffold_1	0.390238677223546	0.192263379294187	-0.19797529792936	27054497	27056327	hypo	+	CHH	intronic	Thecc1EG003833	scaffold_1	mRNA	Uncharacterized protein
scaffold_1	0.406112432391704	0.347102659343719	-0.0590097730479846	27057595	27059416	hypo	+	CHH	intronic	Thecc1EG003834	scaffold_1	mRNA	Uncharacterized protein (74%P)
scaffold_1	0.420634082217562	0.3005993575232	-0.120034724694362	27081008	27082428	hyper	-	CHH	intronic	Thecc1EG003835	scaffold_1	mRNA	Unknown
scaffold_1	0.498406338687099	0.277109204568538	-0.221297134118561	27083938	27084985	hypo	+	CHH	UTR3	Thecc1EG003836	scaffold_1	mRNA	c("Retrotransposon protein"	" Ty3-gypsy subclass"	" putative (50%U)")
scaffold_1	0.504861476649072	0.297185923935417	-0.207675552713655	27085035	27085441	hypo	+	CHH	intronic	Thecc1EG003837	scaffold_1	mRNA	c("Retrotransposon protein"	" Ty3-gypsy subclass"	" putative (68%U)")
scaffold_1	0.416889648370382	0.275598820818011	-0.141290827552371	27086801	27088642	hypo	+	CHH	intronic	Thecc1EG003838	scaffold_1	mRNA	Uncharacterized protein (26%U)
scaffold_1	0.581206734189539	0.392103447992517	-0.189103286197022	27085581	27086582	hyper	-	CHH	exonic	Thecc1EG003839	scaffold_1	mRNA	Unknown
scaffold_1	0.335657170566781	0.182130687437761	-0.15352648312902	27113305	27115058	hypo	-	CHH	intronic	Thecc1EG003840	scaffold_1	mRNA	Unknown
scaffold_1	0.408477389343801	0.274347961902995	-0.134129427440806	27124149	27126110	hyper	+	CHH	intronic	Thecc1EG003841	scaffold_1	mRNA	Unknown
scaffold_1	0.464455100564995	0.356220728623297	-0.108234371941698	27126163	27127550	hyper	-	CHH	UTR5	Thecc1EG003842	scaffold_1	mRNA	c("Retrotransposon protein"	" Ty3-gypsy subclass"	" putative (55%U)")
scaffold_1	0.395184952854982	0.228318050076476	-0.166866902778506	27171388	27173016	hypo	-	CHH	intergenic	Thecc1EG003843	scaffold_1	mRNA	Gag-protease-integrase-RT-RNaseH polyprotein (87%U)
scaffold_1	0.21875	0.226495726495726	0.0077457264957265	27188592	27189272	hyper	+	CHH	intronic	Thecc1EG003844	scaffold_1	mRNA	RmlC-like cupins superfamily protein (79%P)
scaffold_1	0.377959354372453	0.275950813136989	-0.102008541235464	27190997	27192855	hyper	-	CHH	intronic	Thecc1EG003845	scaffold_1	mRNA	c("Retrotransposon protein"	" Ty3-gypsy subclass"	" putative (35%U)")
scaffold_1	0.515877284721051	0.288138792245867	-0.227738492475183	27210881	27212269	hyper	+	CHH	intronic	Thecc1EG003846	scaffold_1	mRNA	Unknown
scaffold_1	0.286986241241359	0.312023928963935	0.025037687722576	27224953	27226670	hypo	+	CHH	intronic	Thecc1EG003847	scaffold_1	mRNA	c("Retrotransposon protein"	" Ty1-copia subclass"	" putative (38%U)")
scaffold_1	0.443605556011953	0.265717685708522	-0.177887870303431	27226892	27227591	hyper	+	CHH	intronic	Thecc1EG003848	scaffold_1	mRNA	c("Retrotransposon protein"	" putative (37%U)")
scaffold_1	0.435139910478554	0.21814467947422	-0.216995231004335	27237134	27239057	hyper	+	CHH	intronic	Thecc1EG003849	scaffold_1	mRNA	Unknown
scaffold_1	0.420053285580975	0.265066799041851	-0.154986486539125	27246611	27248071	hyper	-	CHH	intronic	Thecc1EG003851	scaffold_1	mRNA	GroES-like zinc-binding dehydrogenase family protein (93%T)
scaffold_1	0.487860469708288	0.335707995215783	-0.152152474492504	27261765	27263271	hypo	+	CHH	intronic	Thecc1EG003852	scaffold_1	mRNA	Uncharacterized protein (66%P)
scaffold_1	0.439834702682808	0.265648164046285	-0.174186538636523	27276672	27278533	hyper	-	CHH	intronic	Thecc1EG003853	scaffold_1	mRNA	Unknown
scaffold_1	0.579555952878106	0.33736475924237	-0.242191193635737	27300364	27301522	hyper	+	CHH	intronic	Thecc1EG003855	scaffold_1	mRNA	Tetratricopeptide repeat (TPR)-like superfamily protein (65%T)
scaffold_1	0.473493906160045	0.286524637595128	-0.186969268564917	27301639	27303400	hyper	+	CHH	intronic	Thecc1EG003856	scaffold_1	mRNA	Cysteine-rich RLK (RECEPTOR-like protein kinase) 8 (13%T)
scaffold_1	0.434258440339965	0.211957961380561	-0.222300478959403	27321344	27322402	hypo	-	CHH	intronic	Thecc1EG003857	scaffold_1	mRNA	Unknown
scaffold_1	0.427609467458507	0.220515725505134	-0.207093741953373	27340452	27341651	hypo	-	CHH	intronic	Thecc1EG003858	scaffold_1	mRNA	Uncharacterized protein (76%P)
scaffold_1	0.384987180504266	0.359315273214952	-0.0256719072893138	27358335	27359296	hyper	-	CHH	intronic	Thecc1EG003859	scaffold_1	mRNA	c("RPM1 interacting protein 13"	" putative (39%P)")
scaffold_1	0.351692276591657	0.285134662005708	-0.0665576145859494	27359313	27360157	hypo	+	CHH	intronic	Thecc1EG003861	scaffold_1	mRNA	Unknown
scaffold_1	0.459481216109291	0.246934483457329	-0.212546732651962	27400428	27402166	hypo	-	CHH	intronic	Thecc1EG003862	scaffold_1	mRNA	Unknown
scaffold_1	0.322713050317096	0.153675038504392	-0.169038011812704	27393547	27395186	hypo	-	CHH	intronic	Thecc1EG003863	scaffold_1	mRNA	Unknown
scaffold_1	0.437559497983766	0.245447681322855	-0.192111816660911	27381466	27383225	hypo	+	CHH	intronic	Thecc1EG003864	scaffold_1	mRNA	Unknown
scaffold_1	0.852941176470588	0.565217391304348	-0.28772378516624	27391307	27391307	hypo	+	CHH	intronic	Thecc1EG003865	scaffold_1	mRNA	Uncharacterized protein (68%P)
scaffold_1	0.396371103162324	0.202896119066323	-0.193474984096	27391317	27393167	hypo	-	CHH	intronic	Thecc1EG003866	scaffold_1	mRNA	Uncharacterized protein (19%U)
scaffold_1	0.367181060253816	0.235814708952076	-0.13136635130174	27430679	27432379	hypo	+	CHH	intronic	Thecc1EG003867	scaffold_1	mRNA	Uncharacterized protein (84%P)
scaffold_1	0.596970656155439	0.560686918445539	-0.0362837377098996	27437257	27437398	hyper	-	CHH	intronic	Thecc1EG003869	scaffold_1	mRNA	Uncharacterized protein (83%P)
scaffold_1	0.273825005403953	0.261985427115324	-0.0118395782886293	27441691	27443114	hypo	+	CHH	intronic	Thecc1EG003870	scaffold_1	mRNA	Unknown
scaffold_1	0.391115642613321	0.177408822205307	-0.213706820408014	27446260	27447389	hypo	-	CHH	intronic	Thecc1EG003871	scaffold_1	mRNA	Uncharacterized protein (23%U)
scaffold_1	0.501758029662897	0.360931400119043	-0.140826629543853	27467212	27469087	hypo	+	CHH	intergenic	Thecc1EG003872	scaffold_1	mRNA	c("Retrotransposon protein"	" unclassified"	" putative (14%U)")
scaffold_1	0.528371746263903	0.286980388066223	-0.24139135819768	27479983	27480244	hypo	-	CHH	UTR5	Thecc1EG003873	scaffold_1	mRNA	Unknown
scaffold_1	0.382331628705618	0.203306479799676	-0.179025148905942	27478030	27479769	hypo	-	CHH	intronic	Thecc1EG003874	scaffold_1	mRNA	Unknown
scaffold_1	0.447380433186885	0.396274751639124	-0.0511056815477607	27499127	27500592	hyper	+	CHH	upstream	Thecc1EG003875	scaffold_1	mRNA	Uncharacterized protein (53%P)
scaffold_1	0.449018959435626	0.137529137529138	-0.311489821906489	27525602	27525647	hypo	-	CHH	upstream	Thecc1EG003876	scaffold_1	mRNA	Uncharacterized protein (37%U)
scaffold_1	0.455539354286095	0.287159729677088	-0.168379624609007	27560293	27561846	hypo	-	CHH	intronic	Thecc1EG003879	scaffold_1	mRNA	Transducin/WD40 repeat-like superfamily protein (70%T)
scaffold_1	0.409126328651112	0.22200686132074	-0.187119467330371	27558032	27559834	hypo	+	CHH	intronic	Thecc1EG003880	scaffold_1	mRNA	Uncharacterized protein (46%P)
scaffold_1	0.404048662156886	0.232956800662053	-0.171091861494833	27580229	27581828	hypo	+	CHH	upstream	Thecc1EG003881	scaffold_1	mRNA	Uncharacterized protein (61%P)
scaffold_1	0.469831733913504	0.344872701634563	-0.124959032278941	27589132	27590919	hypo	+	CHH	upstream	Thecc1EG003882	scaffold_1	mRNA	Uncharacterized protein (49%U)
scaffold_1	0.467302745092326	0.307418836319485	-0.159883908772841	27613026	27614963	hypo	+	CHH	intronic	Thecc1EG003884	scaffold_1	mRNA	Uncharacterized protein (77%P)
scaffold_1	0.421307314302697	0.231501720278338	-0.189805594024359	27617193	27618905	hyper	+	CHH	upstream	Thecc1EG003885	scaffold_1	mRNA	Unknown
scaffold_1	0.381391793028802	0.256251815664817	-0.125139977363985	27624508	27626304	hyper	-	CHH	intergenic	Thecc1EG003886	scaffold_1	mRNA	Uncharacterized protein (34%U)
scaffold_1	0.340128387817243	0.173030337662348	-0.167098050154895	27635177	27637104	hypo	+	CHH	intergenic	Thecc1EG003887	scaffold_1	mRNA	Uncharacterized protein (52%P)
scaffold_1	0.363196937547934	0.232193938304913	-0.131002999243021	27638103	27639353	hypo	-	CHH	exonic	Thecc1EG003888	scaffold_1	mRNA	Uncharacterized protein (33%U)
scaffold_1	0.52887496729086	0.423632532185164	-0.105242435105696	27646457	27647527	hypo	-	CHH	intergenic	Thecc1EG003889	scaffold_1	mRNA	Pyridoxal phosphate (PLP)-dependent transferases superfamily protein (79%T)
scaffold_1	0.49481780167264	0.274701591511936	-0.220116210160704	27659540	27659559	hypo	-	CHH	intergenic	Thecc1EG003891	scaffold_1	mRNA	Unknown
scaffold_1	0.424824102210793	0.220721285390151	-0.204102816820643	27692783	27693845	hypo	-	CHH	intergenic	Thecc1EG003896	scaffold_1	mRNA	Uncharacterized protein
scaffold_1	0.641025641025641	0.4375	-0.203525641025641	27714043	27714043	hypo	-	CHH	intergenic	Thecc1EG003901	scaffold_1	mRNA	Unknown
scaffold_1	0.457464158939493	0.204040643766084	-0.253423515173409	27724544	27725988	hypo	-	CHH	intergenic	Thecc1EG003902	scaffold_1	mRNA	Leucine-rich repeat receptor-like protein kinase (70%P)
scaffold_1	0.518564623116561	0.279410008032196	-0.239154615084365	27741897	27743225	hypo	+	CHH	upstream	Thecc1EG003903	scaffold_1	mRNA	c("Indole-3-acetic acid inducible 11"	" putative (58%P)")
scaffold_1	0.467142428261546	0.304207922323694	-0.162934505937851	27750573	27752501	hypo	-	CHH	upstream	Thecc1EG003904	scaffold_1	mRNA	Unknown
scaffold_1	0.525225218375052	0.329301235897486	-0.195923982477566	27763446	27764843	hypo	-	CHH	upstream	Thecc1EG003907	scaffold_1	mRNA	Vacuolar protein sorting-associated protein YPR157W (66%P)
scaffold_1	0.619257799488492	0.399950206071793	-0.219307593416699	27781410	27782661	hypo	+	CHH	intergenic	Thecc1EG003908	scaffold_1	mRNA	c("Tetratricopeptide repeat-like superfamily protein"	" putative (49%P)")
scaffold_1	0.431508080445725	0.229852772929184	-0.201655307516541	27803410	27803873	hyper	+	CHH	intronic	Thecc1EG003910	scaffold_1	mRNA	c("Tetratricopeptide repeat (TPR)-like superfamily protein"	" putative (58%T)")
scaffold_1	0.530374887158899	0.308693835122213	-0.221681052036687	27814453	27816319	hypo	-	CHH	intronic	Thecc1EG003912	scaffold_1	mRNA	Unknown
scaffold_1	0.518190726962638	0.266404002065238	-0.251786724897401	27816559	27817376	hypo	+	CHH	upstream	Thecc1EG003913	scaffold_1	mRNA	Gag-protease-integrase-RT-RNaseH polyprotein (65%U)
scaffold_1	0.554691912098403	0.312190285739893	-0.24250162635851	27822710	27823809	hyper	+	CHH	intergenic	Thecc1EG003914	scaffold_1	mRNA	Uncharacterized protein (73%P)
scaffold_1	0.553969988344988	0.283517156862745	-0.270452831482243	27831597	27832812	hypo	+	CHH	upstream;downstream	Thecc1EG003915	scaffold_1	mRNA	Uncharacterized protein (51%P)
scaffold_1	0.363070303505086	0.36787905581009	0.00480875230500439	27850708	27850834	hyper	+	CHH	upstream;downstream	Thecc1EG003916	scaffold_1	mRNA	Uncharacterized protein
scaffold_1	0.419557071216845	0.192744831663083	-0.226812239553762	27856143	27857976	hyper	+	CHH	upstream	Thecc1EG003917	scaffold_1	mRNA	Unknown
scaffold_1	0.387572443206246	0.381016206016206	-0.00655623719004009	27861322	27862139	hyper	+	CHH	intergenic	Thecc1EG003918	scaffold_1	mRNA	Translocase of outer membrane 22-I (69%P)
scaffold_1	0.51176359872012	0.274281505531505	-0.237482093188615	27862176	27862493	hypo	+	CHH	intergenic	Thecc1EG003919	scaffold_1	mRNA	Uncharacterized protein
scaffold_1	0.484090909090909	0.486335403726708	0.002244494635799	27870722	27870741	hypo	+	CHH	intergenic	Thecc1EG003920	scaffold_1	mRNA	Plasmodesmata-located protein 1 (61%P)
scaffold_1	0.443558751572296	0.30364887419435	-0.139909877377946	27873144	27875018	hypo	+	CHH	intergenic	Thecc1EG003921	scaffold_1	mRNA	Uncharacterized protein (72%P)
scaffold_1	0.488480801511623	0.261719273584765	-0.226761527926857	27884960	27886542	hypo	-	CHH	intergenic	Thecc1EG003922	scaffold_1	mRNA	c("Gag protease polyprotein"	" putative (57%P)")
scaffold_1	0.315789473684211	0.0741758241758241	-0.241613649508386	27931993	27932010	hypo	-	CHH	intronic	Thecc1EG003930	scaffold_1	mRNA	Unknown
scaffold_1	0.447269583853791	0.243405272044368	-0.203864311809423	27939421	27941370	hypo	-	CHH	intronic	Thecc1EG003931	scaffold_1	mRNA	Uncharacterized protein (70%P)
scaffold_1	0.461697020861213	0.316856914888198	-0.144840105973015	27963164	27964968	hyper	+	CHH	upstream	Thecc1EG003934	scaffold_1	mRNA	Unknown
scaffold_1	0.540414524043762	0.268693294388808	-0.271721229654954	27972135	27974059	hypo	-	CHH	upstream	Thecc1EG003936	scaffold_1	mRNA	Uncharacterized protein (14%U)
scaffold_1	0.527904337492856	0.318295670532392	-0.209608666960464	27974852	27976630	hypo	+	CHH	upstream	Thecc1EG003937	scaffold_1	mRNA	Integrase-like protein (33%U)
scaffold_1	0.476059772918521	0.265586025484351	-0.21047374743417	27988432	27989816	hypo	-	CHH	intergenic	Thecc1EG003938	scaffold_1	mRNA	Uncharacterized protein (84%P)
scaffold_1	0.394326140161162	0.255970749461569	-0.138355390699592	28004342	28005479	hypo	+	CHH	intergenic	Thecc1EG003939	scaffold_1	mRNA	c("Transcription factor"	" putative (67%U)")
scaffold_1	0.425	0.189189189189189	-0.235810810810811	28014492	28014492	hypo	-	CHH	intronic	Thecc1EG003941	scaffold_1	mRNA	Cellulose synthase A4 (79%T)
scaffold_1	0.48245910347973	0.256804569520727	-0.225654533959003	28028023	28029974	hypo	+	CHH	upstream	Thecc1EG003942	scaffold_1	mRNA	Leucine-rich repeat receptor-like protein kinase family protein (29%T)
scaffold_1	0.463221702321734	0.388128009982849	-0.0750936923388858	28042991	28044027	hyper	-	CHH	upstream	Thecc1EG003943	scaffold_1	mRNA	c("Retrotransposon protein"	" putative (45%U)")
scaffold_1	0.39593555174764	0.235086709576628	-0.160848842171012	28044955	28046777	hyper	+	CHH	intergenic	Thecc1EG003944	scaffold_1	mRNA	Unknown
scaffold_1	0.364620518122419	0.211306142283272	-0.153314375839148	28074137	28074583	hypo	+	CHH	upstream	Thecc1EG003945	scaffold_1	mRNA	Gag-pro-like protein (21%U)
scaffold_1	0.487326856193246	0.283848002994384	-0.203478853198861	28074619	28076581	hypo	-	CHH	upstream	Thecc1EG003946	scaffold_1	mRNA	Unknown
scaffold_1	0.583021131359826	0.37864289211135	-0.204378239248476	28108031	28108773	hypo	-	CHH	intronic	Thecc1EG003952	scaffold_1	mRNA	c("Brca1 associated ring domain"	" putative (45%U)")
scaffold_1	0.841931216931217	0.528818991742721	-0.313112225188496	28137015	28137076	hypo	-	CHH	downstream	Thecc1EG003956	scaffold_1	mRNA	Immunoglobulin E-set superfamily protein (74%P)
scaffold_1	0.713759035721755	0.501412926291495	-0.21234610943026	28139900	28141130	hypo	-	CHH	upstream	Thecc1EG003958	scaffold_1	mRNA	Unknown
scaffold_1	0.541434854746935	0.35591465149209	-0.185520203254844	28142312	28143898	hyper	-	CHH	intergenic	Thecc1EG003959	scaffold_1	mRNA	Uncharacterized protein (92%P)
scaffold_1	0.488855785551188	0.312466772993089	-0.176389012558099	28159160	28160196	hypo	+	CHH	upstream	Thecc1EG003960	scaffold_1	mRNA	Uncharacterized protein
scaffold_1	0.772708071501673	0.502977681943054	-0.269730389558619	28173773	28174462	hypo	+	CHH	intergenic	Thecc1EG003962	scaffold_1	mRNA	Uncharacterized protein (50%P)
scaffold_1	0.25	0.454545454545455	0.204545454545455	28191110	28191110	hyper	+	CHH	intergenic	Thecc1EG003965	scaffold_1	mRNA	Alcohol oxidase (63%U)
scaffold_1	0.37959471259577	0.386154241415449	0.00655952881967912	28195584	28196715	hyper	+	CHH	upstream	Thecc1EG003966	scaffold_1	mRNA	Uncharacterized protein (19%U)
scaffold_1	0.624893341489086	0.279057017543859	-0.345836323945227	28209876	28210069	hypo	+	CHH	intergenic	Thecc1EG003968	scaffold_1	mRNA	Phytochelatin synthase 1 (PCS1) (65%T)
scaffold_1	0.388374464130684	0.343748443883663	-0.0446260202470202	28212325	28213506	hyper	-	CHH	intergenic	Thecc1EG003970	scaffold_1	mRNA	c("RNA-directed DNA polymerase (Reverse transcriptase)"	" Ribonuclease H-like protein (28%U)")
scaffold_1	0.338549075391181	0.172638326585695	-0.165910748805486	28213609	28213705	hypo	+	CHH	UTR5	Thecc1EG003971	scaffold_1	mRNA	Unknown
scaffold_1	0.436530479180917	0.397795083015665	-0.0387353961652521	28228901	28229361	hyper	-	CHH	intronic	Thecc1EG003972	scaffold_1	mRNA	c("Serine-threonine protein kinase"	" plant-type"	" putative (58%U)")
scaffold_1	0.648809523809524	0.40527950310559	-0.243530020703934	28242344	28243140	hypo	-	CHH	upstream	Thecc1EG003975	scaffold_1	mRNA	Ribosomal protein L14 (89%T)
scaffold_1	0.410991944751433	0.335464073454842	-0.0755278712965907	28256352	28256644	hypo	-	CHH	upstream	Thecc1EG003976	scaffold_1	mRNA	Calcium-binding EF-hand family protein (77%T)
scaffold_1	0.718459698498222	0.469313962417411	-0.249145736080811	28252541	28252892	hypo	-	CHH	intronic	Thecc1EG003977	scaffold_1	mRNA	Unknown
scaffold_1	0.397893610000541	0.224686828546907	-0.173206781453634	28257670	28259300	hypo	+	CHH	intergenic	Thecc1EG003978	scaffold_1	mRNA	Uncharacterized protein (50%U)
scaffold_1	0.469030983833267	0.363736968366215	-0.105294015467053	28259972	28261838	hyper	+	CHH	intronic	Thecc1EG003979	scaffold_1	mRNA	Cysteine-rich RLK (RECEPTOR-like protein kinase) 8 (19%T)
scaffold_1	0.562475632171373	0.434197907657747	-0.128277724513625	28268578	28270209	hyper	-	CHH	UTR3	Thecc1EG003980	scaffold_1	mRNA	Vacuolar protein sorting-associated protein 2.3 (76%T)
scaffold_1	0.363365554900141	0.334068125793064	-0.0292974291070769	28283990	28285453	hypo	-	CHH	intergenic	Thecc1EG003982	scaffold_1	mRNA	Unknown
scaffold_1	0.501080949605165	0.239958735500326	-0.261122214104839	28289299	28290704	hypo	-	CHH	upstream	Thecc1EG003983	scaffold_1	mRNA	Uncharacterized protein (74%U)
scaffold_1	0.289473684210526	0.533333333333333	0.243859649122807	28310208	28310208	hyper	-	CHH	intergenic	Thecc1EG003984	scaffold_1	mRNA	GRAS family transcription factor (77%U)
scaffold_1	0.466115804082227	0.239561706569993	-0.226554097512234	28317336	28319275	hypo	+	CHH	upstream	Thecc1EG003985	scaffold_1	mRNA	Unknown
scaffold_1	0.417647058823529	0.185714285714285	-0.231932773109244	28333872	28334889	hypo	+	CHH	upstream	Thecc1EG003986	scaffold_1	mRNA	c("AGC (cAMP-dependent"	" cGMP-dependent and protein kinase C) kinase family protein (74%T)")
scaffold_1	0.413739169974014	0.283449832791499	-0.130289337182515	28339994	28340627	hypo	+	CHH	intronic	Thecc1EG003988	scaffold_1	mRNA	Uncharacterized protein
scaffold_1	0.348630894904569	0.324740630882759	-0.0238902640218097	28354966	28356577	hyper	+	CHH	upstream	Thecc1EG003991	scaffold_1	mRNA	Non-intrinsic ABC protein 4 (77%P)
scaffold_1	0.461877020775014	0.363271431245785	-0.0986055895292284	28363951	28365201	hypo	-	CHH	UTR5	Thecc1EG003992	scaffold_1	mRNA	Uncharacterized protein (36%U)
[truncated: 20,894 more rows]
[truncated: 2 more columns]
